# Supplementary material for: Whole-genome sequence analyses of Glaesserella parasuis isolates reveals extensive genomic variation and diverse antibiotic resistance determinants
Source: PeerJ. 2020 Jun 22;8:e9293. doi: 10.7717/peerj.9293 (PMC7316082; doi:10.7717/peerj.9293)
Supplement: Supplemental Information 50 [file peerj-08-9293-s059.fasta]

>H275 Scaffold1
GCTTTTTCTGTATAGATTTCTTTAATTTACAATGAGTTATCTTCATTTTTGTAGGTTAGC
ATGCTAGCTAATCTACGTCAGCCTCTAAATCTTTCATCAAACCACGTCTACCATCACAGG
TAATCGATTGAATTATATAGCCTTTTTCTCTTAACCTATTCAGGGCAAGTTTGTAGTAAA
TATCTTTTTCGGTTCGCACAAAGTAATGTGAAATCACATTATTTGAATTAGAATCCATTA
GCACTAATACGCCAAAATAACGACAGAAAAACGTTGTATCCATAATGATATTCAGGTATC
GATTTGAAGGCAGTTTTAAAGCCGTTTTAAGTGCTTTATCGATATATCTTTGAATCGTTC
TGACTGAACAATGATATTTAATAGCAAGTTGTTGATAGGTTTGTTTTCCGGATGTGTAAT
CAGTCCAAATTTTAATTGGATCTAATTTAGATTTTAAGATAAACGTNNNNNNNNNNNNNN
NNNNNNNNNNNNNNNNNNNNNNNNNGAAGGCTTAAAGCCTTGTACTATAAGGCTTTAAGC
CACCTTTTACCAACACTTTTGTCCACTATGTCGTTAATCCCTAGTATAAGATAGGAATTT
TTTCCTACTCCGCCAACCCCTGATCCCACTCTAATGCTTCTTCAGGTAATTTACGTTGTA
ATAAAAATCTGCGATTAGCTTCTGCCTGAGGTTGAACAACCTTACTTGATGGAGTTGAGA
AGCTAATTCCACCGTTAAATAATTGGGACATTGTGCCTGAGTTCAGGCTGACACCATTGA
GGCTGATATCCATTGTGTAGCCTGAGGAAGCCCAGAACTCGCTATTTTTACGGACAAGGT
GTTTATATTGATTGGCTATGCGTAAATGGATCAGCACTCGATCACCGAGTTCGCTTAAAC
TGAGTTGTTGTACCATACCCACTTGCATTCCTCGATACATTACAGGGGCTTGTAGGGTGA
TGCCATTTGCGTCGCTGGTTTCCACAATGATTGGGAAGCCGTTACCATATTGTGTATCTG
CGGTGTCTGTTGCCCCTAATTTGAACTGCGTTTTTCGTTTGCCATTGCCTGCTTCTACGC
TGATGTAGTTTTGAATAGCAGCATCAAGATTTTTGAAGCCTGTTGTGTCAATTTCAGGGG
AAACAGCATTAAATTTGCTACCTGCTTTGGCGACAATGGCATAATATTGTCCTTCGATGT
AAGCGGTGGCTTTCACCTGTTTTCTTGCATTGTCTAGCTGTAGCGTTTCAACATTGCCGA
TAGTTAATCCCATATACTTAATCGGCATTCCTTTGCTTAATTTAGAGGCATCTTGAGCAA
TCAAGGTAATATAAGTATTACCAGAAATCGCTTTCGTGTAACTGCTATATAAGGTCTTGC
TATCTTTAGTTCCCTGATTATCAAAGCTAATCGCCCCTTTGAGTGTTCGCATTAGTGAAC
CCATTTTGAGATTAACACCGTTGGTCGATACGTTTACCTCTACCGCTGGTTCAACCCAGA
AACGACTAGTTTCCGTCAGTAGATGGCGATATTTAGGTTCAATAAATAGATCAACTTCAA
ACTTCGTTTTTTGTGGGCGAATGTTAAGCACCTCACCTATCGGGAAGTTGCGATAAAGCA
CTTGTGAGCCTTTATCAATACTGGATAATTCTGTAGCAGATAAACTCAGCGTTGCTTTTT
TCTCACTACCTACAATACCAGCTTCTGCACTCTCAATATCTTTGAATAATGGGTATTGTT
TTTTCGCTTCCCCTTGAGCTTTATCTGAGAGGATACGAACACCGCCAGCAAGCCATTCTG
ATGGAGAAGCGGATTGTACTCTTAGACCATCTAAGCCAACAGCAATATCTAAGTGTGAAA
TCGCCACAAATTTGCTGTTCCCTGCGACAAGGGTACGATAAGGCGGATAGATGATGCCTT
GAAATTCTACGCCGTTAAGCGATAACTGGCGTTTCACAATTTCGCCAATTTGTATATCGT
TATAATAAATGCCCTGCCCTTCGCTTACACCATAAGATTGCGGCGATGAAAGGGTAATTG
CTAAAACGTTAGGACGAGTGAGCAAATAATCAGCTTCTTTTTGTACATTAAACGTCAGTT
TAGGCTCGCCATCACCCTTTTCAATTTCAAAGTAAGTCCCTCTCAATAGCTCACCCACTT
TACTCAATTGTTCTTTATTGAGTGCAAATTTAGGTTCTTTCAGGAGAATTTGACTGCCTG
AGCGTAATAAATCCGTATGTGCAGGGTCGATCAATAATTTACCTTGAGTTGTCGCTTTGG
TTGGTTTGGTTTCAAAGTAATCTTGTTCGGTTTCATTCAGTTCGAGGTGCGAAAGTACGC
CAACTTGCAGGTTTTGGAAATATACCGGCGTTTCATTTACTTTTAAATTCGGCATCATTG
GCAAGGTGATATTGACTTCCGTCCCTCGTTGAGCCAATTTTAAGTTATCGAAAAGTTGAA
AACGTTCGCCCTGTTTGGCATTTGTTGCCATCTCAGGCGAGTCAAAAGCAACAGCCCCTT
GCACCATTGAAGCAAGGCTATCTACATTGAGATTTACGCCAGTAAGATTGGCATTAAATT
GAATACCGCTAATGTTCCAAAAGCGACTTTCTTTTTTGACGAGATTGGCGTATTTTTTAT
CAATAACTACGTCAATTTCGACATTCTTTTGATCTGGAGTAAAGCGGTAATCGGCAATGC
TTCCCACTGGCACTTTTCGATAATACACGCTTGCCCCCACAGTCATTGAGCCTAAATCTG
AGGCAACTAATTTCACCAATAAATCGCCATCAGCAACGGTCACTGCAGGTGGTTCATCTT
CAGCCACAAATTCATCTTCACTAGAGGCATCTTCATCATCATTCGGCAATAAAGTGATGT
AGTTACCTGAAACAAGTGCATCTAACCCCGACACCCCAGCTAAAGAGGCACTCGGTTTGA
CTAGCCAGAACTTTGTTCCTTCTTTTAATACCGATTTCGCTTCGGGATTAACTTCCGCCT
CCACCTCAACCTCTTTTAACTCATTGATAAAATAGACTTTTTTTACTTGACCAATTTGCA
AGCCTTGATAACGAATAGCGGTTTTTCCTGCAGTAATCCCATCGCCTTTACTAAAACGAA
TGGTAATTTTCTGTCCTTGCTCTTGAAGAATTTGGAAAAAAAGCAAACAACCAATCACAA
AAGCGACAATTGGCAATAACCAAAATGGCGAAATTTTACGAGGCTGTCTAATTTTAGCAG
GAATACTGTTTGGCATATTTTCAGACATCATTTTATCACTTTTAAATACAAGCAAGCGGC
GAGATTTTGCAAAAGGTTTGCGAAATCTCACCGCTCTTGTGTTTATTAACTCATTGAAAA
AGAAGAATTATTTTTTGTCTTTCTCATCACATTTTTGAATATTGCTACATTTACCATACA
AATATAAGCTATGGTTTGCAAGCTCAATTCCGTGTTGTTGGCTGATTTCACGCTGACGGC
GTTCAATTTCAGAGTCTTTAAATTCAAACACTTTACCACAATCCATACAGATAATATGGT
CGTGCTGGTGGTTCATATTTAATTCATAGACGGCTTTATTCGCATCAAAATTATGGCGAG
TTAAAATGCCAACTTCTTCAAATTGATTTAATACACGATAAACTGTTGCTAATCCAATTT
CAGACTGACGTTCTAGCAATAATTTATAAATGTCCTCAGCAGAAAAATGCTGCATACTAT
CACGGGTGATTTGCATTAACTCAAGGATTGTTAAACGTGGCCCAGTAACTTTTAAACCTA
CTTTTTTCAACAATTTTATATTTTCTTCAGACATATATCCTCCAATAGATATATTAAGCT
AATTCCGCTAAATACATTTCATCAAAAATTTGTTTACACCAACGGTTTACACGTTCTTCG
GTGAGTTCTGGCTGGCGATCTTCATCAATACATAAACCAACAAAGGTTTCATCATCAATT
AATGCTTGTGAAGCCTCGAAAGTATAACCTTCCGTAGGCCAGTGACCGACAATTGTACCG
CCATTAGGTTCAATAACATCACGCACAGTTCCCATTGCATCACAGAAATATTCTGCATAG
TCTTCTTGGTCGCCACAACCAAAGATACCCACGATTTTTCCTGTAAAATCAATTTCTTTT
AATGTCGGCATAAAATCGTCCCAATCTGCTTGAGATTCACCGTAATACCACGTTGGAATA
CCAATTAATAAGAAATCGTAGGCTTCAATATCTTCCTTCGTGCTTTTTGCAATATCACGA
ATATCCACTAGATTTTCACCTAGTTGTTTTTGAATCATTTTAGAAATGTTTTCTGTGTTT
CCAGTATCACTACCGTAAAATAAACCGACAAGTGCCATTTGAAATACCTATTTACTTAAT
TCAATGGAATCTCCATTGAGATAATCGTTTAAAATGAGTTCAATTAACTGCCCTCTAGAC
AGCCCTTTTACCGCAGCTTCTTGTTCCAATGCCGCTACCAAATCCGAATGCAATTTAAGC
TCAATCCGTCTTAATCCTGACGAACGATCTCGCCTGAGTTGATTACGTTTATTAATTCTA
ACTTGTTGCTCTCCGCTTAGAGGATTTGTGCGAGGTCGCCCAACCTTTGGCATATTTTCA
AACAGATCAAGCGTAATACAATCCGAATCTTGCTTTGCCATTACTACAATTTTGGGCTGA
GTGCTTCTTACTCAGATGCGAATGAGAAGCTAATTATCAAAGTGCGAACTATAGCACAAT
ATAGAATTATTGGAAACGCCCTATCAAAATATTCATTATAAATTGAGATTACCTAAAACA
TAATTAGCTATTATTCTGCTGCCATATAACTAAATAAAAAATGTAAACTAATTTTAGTTA
GTCATTACTTAACCTATGTCGGTAATAAGCCACAACCATAATCACCAATCCCCCGATAAT
CATTGGCAATGAAAGCAACTGCCCTCGTGTGATTAAATCCGCTGCCGTATTTACATTTGG
ATCGAACTCTCGGAAGTATTCAACGATAAAACGGAACACCCCGTAGCCAACTAAGAACAA
GCCTGCCACCGAGCCTGTCGGTCGAGGCTTACGGATATAGCCATTGAGGATAAAGAACAG
CACTAAGCCTTCTAAAACCGCTTCGTAAAGTTGAGAGGGGTGACGAGGCAAATAACCGCC
ACTTGGAAACATTATCGCCCAAGGCACATCTGTCACACGTCCCCAAAGTTCATCATTAAT
AAAGTTACCAATACGTCCTAATCCTAAACCAAAAGGAATAAGCGGTGCGATAAAGTCAGC
GGTTTGCCAAAAGTTGCGATTTTGACGGCGAGAGGTCCAAAGCATTGCGACAATCACACC
AAGTAAACCACCGTGGAACGACATTCCCCCTTCCCAAATACGAAATAAATAGAGAGGATC
TTGTAGGAAACGGTCAAAGCTATAAAAGAACACATCACCAATTCTTCCCCCTAGAACAAC
GCCCCAGAAGCCATTAAACAGCAGTTGATCGACCTGTTCGACACTCCATACCCCATTAGA
ATTTTTCGCACGTTTGGTACCAAGCCAATAGGCAAAGCCAAAACCAAGCAGGTACATAAT
GCCGTACCAGTGTAAAGAAACCGGACCTAACTGCAACGCAACGGGATCGATATTAGGAAA
AGTTAAAAACTGTTCAGACATAAATTTCCTTTATTTTAAAAACATATTCACGGCAACACA
CATCAAGAAAACGGCAAAAGCACGTTTTAAAATCGGCACAGGCAATTTGTTCGCTGCCGT
TGCCCCTAATTTTGAGGTAAAAATAGATGTCAGCGTAATTCCCAACAACGCAGGTAAATA
CACATAACCTACCGCATATTGTGGCAAATTCGGATTATCCCAACCACTAATCACAAAGCT
AATCGCTCCAGCTAATCCTAATAAACCACCACAAAAAGAAGAAGTGCCAATCGCTTTTTT
CAGCTCAATCCCTCTGCTATTTAAAAATGGCACAATAAAAGCACCGCCTGCAATGCCAGC
AAAACTGGATAACACCCCGATTACCCCTCCAGCAATCAACGTAGATTGAGTAGTCAGAGG
CTTAGGCTCTGCTCGCTTTGGCTTGAGCGATAAAAACATCTTCAGCGAAAGATACAGGAT
CATCACCGCAAAGATTTTTGTCATTACACTTTTTGGCAGATCACTCACAATCAAGCCTGA
AATAAACACCGCCACCATCAACGCAGGCACAAAAAACTTCACAACTGACCATTGCACATT
ACCAAGTTTATGATGGCGTTGTGCTGCCGAAAATGTGGTTAGCACAATCGTTGAAAACGA
CGTACCCAATGCAATCGACATCAACAAATCATCTGGCACACCAATTTGAGGCAACAAATA
CACAAGGGTTGGAACAATAATCATACCGCCACCGATACCAAACAACCCTGCTAAAAAACC
AGCAACTGAGCCTAAAATCAAGCAACAGACAAACATTTCCACCATCATTTTTTCCCCTTA
AACACCCGATATGGTTTACGAAGCTCACGTTTTGGCTGAGTACGAAACTCTTTTCTCTCG
TGGGTAAACTCTTTGTTATCTCGATTTTTCTCGCTTTCGACTTTTTTCTGCTCACCCATC
AACACCTGAGCAAACTCTTTCATCACCTTGCGGTACACATCACGTTTAAACGACACCACC
TGTCGCACAGGATACCAAAAGCTCACCCACCGCCAGCCGTCAAACTCTGGCGTTTTACTG
GTTTTAAGATTAATAGCCCCCTCGTCTGCCACTAACTGCAACAGAAACCAACGCTGTTTT
TGACCAATACATACAGGTTGAGTTTGCTCATTACGAACTAACCGTTTTGGTAATTTATAT
CTCAGCCAATACTTCGATGCCCAAAGCAATCGCACATCTTTTTTCGCTAAGCCGACTTCT
TCATAAAGCTCACGGTACATTGCTTGTTCAATGTTTTCCCCCTCATTAATTCCCCCTTGA
GGAAATTGCCAAGAGTTTTGACCAAACCGCTTCGCCCACAGAACTTGCCCTTGCTTATTA
CAGATAACGATACCAACATTCGGGCGGTAACCATCGAAATCGATCAATTTAGACCGCCTT
ATTTAATCAATTTGAAAATGGTGTGATTGTTTCATATTTCGGCTATTTGAACAACTAGCA
AGGCAAAAACAAGCGGTGAGATAGCCAAATTTTTTCGCAACCGTGGATAACTCTGTGGAT
AACTTGAAAATTTGTTGATAACTTTTTTGGGATAAGTTATCTAACCGCTTGATCTTAATT
CAGATCTTACTTCCTGCCATCGATCATTTTCGATCCCTTTTCACTGTATAAGCACACATT
TAATCGCTCATTTTATTTTCTTTCTAGGATAACTTAACCACTTTTCAGACTAAATTGCCA
TTCTATTCACATTTGATGTGCTTTTATCCCCATTCCCTGTGGATAAAATTGTGATAGATC
GGGATAATGATCGTGTATAACCTAAAATCAGCCCAGATATTTTGCTTTTTTCCTTTAAAA
AACAATATGTTATTTTATTCTTCTTATCGAAAAAAACAAGTGCTCATTTATTAAACATAA
TATAAACATTAACAACTATCAAAATAGTGAATTTGTGGGAAAATCATGTTTAATGTTAGA
ATCCAGCCCGTTTTTCTAATTGTTCTACAAAATTTTCGTTTAAATTTAGCTTCTCGGCTA
AGTGGGATAAAAATACGATCTCTTTTCTAGAGAGCTCTTGACAGACCAAGCGTGCAGCAA
GGTAAACTTGTGCCGCTAAAGCGGTGTCGTTTCCGACAGTTTTTGCAATTTCATTCACGG
ATACTGGCTCGTGCATTTCATGCAGTAACCATTGTTGTAATTCAGGGTCATTACCGCCCT
CTTTTAAGATTAAAGCTTCTTCGTTCTCATCCAGCTCACCGTCTGCTAATGCAGCTGCAA
GCATTGTACGTAAAATAATTGCTCCCTTCTCTTCCGAACTATCCGCTTCAAAAGCTGTTT
GGCTTAGTTCTGTCGTTTGGCTTGTTGCCTGGTTCTTTTGATAATCTTGATAGGCTTTGT
AAGCCAATCCACCAAGTGCGGCTAAAGAGCCGAGCTTAGTCAAATTAGCTCCGCCGTTTC
TGCCTAACACCATTGATAAAATACCGACCAATGCTGCCCCACCACCAACTTTGGTAATAG
TATCTACGTTGCCCGATTTGATCTCACCAGCAGTATTTTTGGCAGAACCCAATACAGAGC
TTAATACGTTACCTAAGTCCGATTTACTTTGATTAGCTGTGTTGCCGACAGATTTTAAAA
CGCCGTTTAAAATGCTATTAAAATTCATATTGCTTTCCTTTTGGTTAATAAAAAATAGTT
AGGAGTAGACATTATGTTATCAAAATAATTCAATTTTTTTCTGCAATAAATTTCTTTGCC
AACGCCGACAGTGCATCGGTCACATAAACTAACAGCAAATAACAGAGCAGATAAAGGGTA
ATTTCAGAGTAATGGAAAAAACTCATCGCCAGTTTAAACTGCATACCTAAACCACTTGCC
CCAACAAAACCGACAATCAGCGTTGCCCGAATAATGTTTTCCATACGATAAAGAATGTAA
TTGAGAAAAGTACGCATCACAGCAGGATAGATCCCGTAAAACAAAATTTGGTTTTGTGAA
GCCCCATTTTGCATTAAATGGCGGATCGGTTTCTCGTCCACATCTTCAACCACTTCGCCG
CACAGTTTGCCTAATACACCGAAATTGTGAATGGCTAATGCTAATGCACCTGGAATGATC
CCTGGTTTGAAGATAAAGACTAAAATCATCGCCCACATCAATTCCGGTACGGATCGACTA
AACAGAAATAGCCCCCGACTGATATAATAAGCGACACGATGATACCAGTATGTTCTGTGG
CGAAAGTGTCCCTGTGCCACGTTGCGAGCGGACGGCAGAACCAAAAGGAACATCGCCATG
CCTGCAATGCCTGTTGCCAGAATACTCATCACAAAGGTTTCCCACGAGAGCCATAGGGCT
TTTTGCCACATTTCAGGGTCAAGATAGGCAGGTAGCTCTTCACCCACACCAGCCATTCCA
ACTAAAAATTCCGTAAGATAATCCCAATTTTCCGCTCGAAACAGTTCACTAAGTGCAGTG
GGTTGATCTTTAAGAATATAGCCCCACGACAGCCCGATAAGTCCTAATACTATCCAAAAA
GAATAGCGGATAAAATAGCGGTCGATATGTTTTCTCATTTTACTCGGCTGCTGACAGCAT
AGCTCCAGCGGTCAACCAAAACGATTAACCCAACAAGAAAGATCAAGAATGTCCAAACCT
GATCGTATTTCAGATCTTGTAGGGAAAGCTGAATTTGCATACCGATCCCTCCTAACCCAA
CAAAAGAAAGTACCGATGAAGAGCGGATCGCACATTCAAGGCGATACATGGTATAGCTCA
ACATCGTCGGCAAGGCTTGGGGCAAATAGCCATAAATCAGACATTGTAACGGCGTTGCCC
CTGCTTCTTTTAACGCAAAAATAGGTTTGGAAGGCACCGCTTGTAACGTATCTGCATAGA
TTTTGCCTAAGTAGCCAGAATAAGGAATAGCAAGGGCAAACACTGCACCTATCGGATTTA
ACCCGACAGCCGCAACAAAGAACCATGCCCAAATCAATTCGTGAATAGCACGTAGAAAGC
CCAATATCGCTCGAGCTGCCCCCTGCAAAATGAGTGAACGAAACAGCACACTGGATGCAA
AGGTGCTTAAGCAAAATCCGCCAAGCATAGACAAAGAGAGTGTAATCAAGGCATAAGCAA
AAGTGAGCCAAGTGGATTGCAAGGCGAGTTTCAGTAAATCAGTAGAAAAGTCAGGGGACA
ATAAACTGGAAAATAGTCGATTAAGCGTTGCCCAACCACCAGAATGCATCAACCCTTTGT
CGTTATCCACAGCAAATAGGCTCAACAAAAATGCAAGCAACAACATGCCCGTCAGCAAAT
TTCGCCGTTCATTTAGTCCAAGCGGTCGGTTATGTTTCATTTTTTACCAATCCGTATAAG
ACATTGAGTTGCTCTTGAGTGACTTGTTCTGTTTGCAAATCAAACACAATTTTTCCCTGT
TTAATGCCGATCATACGATCAAAATAGGCTTTGGCATATTCCACCGAATGCATACTGGCA
ATCAATGTTTTCCCCTGCTCTCTCACCAGCCCAGTCAATAATGCCAAGACATTTTGTGCA
TTAACAGGATCGAGTGCGGACACTGGTTCATCGGCTAAAACCAATTTAGGGTTTTGAACT
AACAGACGAGCTATTGCAACACGCTGCTGCTCACCGCCCGACAGTTCAGCTGTCGGCTGA
TCGATTTTATCCAATAGCCCGACGGCAGCAAGTGCTTGCTCTGCAATCTGTTTTTCTTGC
GGTTTAACCAAAGAGAACAGAGATCGCCAAAAGCCCCACCGGTTCAGCCTGCCAGCCAAG
ACATTGTGGATAACTTCCAGTTGTTTGACTAAATCATACTGTTGATGAAGCATACCGACT
TGTTGGGCAAACTGTTTATTATCTTGATAATCTTGAATGTTGCGATTTTCCAACCAGATC
TCACCGCTTGTCAAAGGTACGGCACGCATAATGCTATTCATTAATGTCGATTTCCCCGAA
CCGCTCGGCCCAACTAATGCCACGATTTCACCTGAATGAATGGTTAAACAGATGTCGTCT
AAAACGGCTTGCTTGCCGAAATGTTTGGTGGTGTGGTGGAATTGAAGAAGTGGGGTTTTC
ATATTTTATCAATATCAATTCAGTGTTAAAAAATTGTCTTCTATATTACGCTCTCACTTC
GCTATTTTAGTCTGCCAAATCTCCCCTAGCCCCTCTTTGCTAAAGAGGGGGAACAGATCG
AAGGAAATATACATTCATCTGAAAAATCAAATACTTTACGTTTATGAAGTACTTCGATCT
TAAAATTTACGATAAACAAATTCCCCTCTTTAGCAAAGAGGGGCTAGGGGAGATTTGGCA
GAAGATTTTCACGAAGAAAATAAGCGATTACTTAATCAACTTCAACTCTTTCGCTACTTT
CTCAATATCTTGATAGTTGCTGTTTTGCGTTGGGATAAACTTCTCGGCAGAGAGTAAATT
CATCACCTGCGAGCTTGACGCATCGGCTTTTAATAATGCCGCTTTGACTTTCTCTTTGGT
ACCGTCACCAAATTTTGTATCAACAAGATTAATGGTCCAGTTGTAATCATAGTAATCTGG
TGTGGTGTAGAAAAGCTCGACTTTATCGTGATTAACCTTGCCTTCTTTCACCATTTTATC
CCAGTACTGCTTATTCACCGCACCGATTTGCACTGAACCTGCTTCTACTAAGCCGTAGGT
TTTATCATGCGAACCGCTGTAAGTCGGTTGAGCGTCTAAGTCTTTTTCAGGGTTAACTCC
GGCTTCTGTTAAGAAAAAGCGTGGCATTAAGTGACCCGATGTCGAACTTTCGCTACCAAA
AGCAAGGGTGTGACCTTTGACATCTTTAATCTCTTTCACGTTATCTAAGCCTTTTTGCTT
GATAAAGACGGACTTAAATTTTTCATCTTGCGGACGTTGTGCGATAGCTTCAGCACCTTG
TACTTTGGCACGAGCTTGTACCCCCGTTAAACCACCGAACCAGACTAAATCAATTTCGCC
ACGACGGAATGCGGTGACTACGGCAGCATAATCGGTGACAGGCACATATTGCACCTTTAA
CCCCGTTTCTTTGCCTAAATACTCTGCAAAACTGTCGAACGAACGGATCATTTCGGCAGC
GTTATAGTCAGGAATAGCACTGATTTTAAAGGTTTTATCGGAAGGTGATGCGATAGCAAC
TGAGCTAAACAGCACACTGAGAGCGGTGAAAGCAGTTGCAAAACTTGCAAAAAGCGGTTT
CATGGTGTTCTCCAAAAGAAATGTAAATAAATTGTGATGTTCAAAATGAACGAGCGAAAG
ATACGCTATTTTTTATAAAAAACAAGAGATTTCTGTGATTCGTTTGGGAAATCATTTTAT
CTTTGATAATATCATTACCGTTTTTACTAAATATCAAAAATACAATGGCATTAATCGAAT
ACAATCCCCCTGTTGAGCCTTGGCTTGACGAAGTTTATCGTGATAATCATATTTTAGTGA
TTAATAAGCCAAGTGGCTTACTTTCTATTCCCGGAAATCGCCCTGAATATCAAGACAGTG
CGATGGTGCGTGTACAACAGAAATATGGTTTTACTGAGCCAGCTCACCGTTTAGATATGG
CGACAAGCGGTATTTTGTTGTTTGCATTAAGCAAACAGGCGGAAAAAGAACTCAAACGTC
AATTTCGTGAACGTGAGCCGAAAAAACACTATCAAGCGTTAGTTTGGGGCAAATTAGGCG
AAAAAGTTGGCGATACGGGGACAATGAATTTTCCGTTAATTTGCGACTGGGAAAATCGTC
CACGCCAAAAAATTTGCTACGAACGGGGCAAACAAGCGGTTACTTTTTATGAAATTCTTG
CACATTATCCCAATAACACCACAAGGGTGAAATTAACCCCTTATACTGGGCGTTCACACC
AATTACGTGTACACTGTTTAGCCTTAGGGCATCCAATTGTAGGGGATAAATTTTATGCAA
ATCCGTTGGCAAAAAGTCTATCGCCAAGGCTCTGTTTACACGCAGAAGCATTAACCATTA
CGCACCCAGTTACGCAAGAACTGATGACATTTGAAGCGAAACCTGAATTTTAAAAGGTAG
ATAGAATGAACTTTCAATGGCAGAAATATCCTGAAAATACGCAAAAATTATTCAAACTTT
CGATCCCGATTTTCATCTCTCAGTTAGCTGCTTCGGGAATGGGACTGGCGGATATTATTA
TGGCTGGGTTAGTCAGCGATGATGATGTGTCGGCGATAGCAGTCAGTAATTCGATCTACT
TTCCCTTGTTTTTATTTGTGCTGGGGATATTAAATGCGATTACCCCAACGGTTTCTTATC
TGAACGGTTCGAGCCAACGTTCCCTGATTGCACATCAAATCCGTCAAGGTGTTTGGATTG
TATTAATGCTTAGCGTACCGTTAATTTTTATCTATCTCAATGCTCATTTGATTTTAGATC
TAATGGATACCCCAAAAGCCTTTTCAGGAAAAGCACAAGATTATCTTACCGCTTTAAGTG
TCGGGATTATTCCAGCTTTGCTTGCGGTGAACTTACGCTGTTTTAACGACGGACTATCCA
ACCCTAAACCAGCGATGTATATCACCTTTTTTGGCTTAATTTTAAACATTCCGCTCAACT
ATATTTTTATTTTCGGCAAACTGGGTATGCCTGAATTAGGGGCGGTCGGTTGTGGTGTGG
CAACGGCAATCGTAAACTGGGTAATGTTTGGGCTGATTTTACACTATTGTTATACCAATC
CAGCACAAAAGGATATCCGTCTATTTGAAAAATGGATCGAAAAACCCTGTAAAGCAACCT
TAAGCAAACTGTTCAAACTTGGTACACCGATAGGGTTTGCTCTGTTTACCGAAGTGATGC
TGTTTGCGGCATCTTCCTTGATTATCTCACCACTTGGCTCGCAAGTGGTGGCAAGCCATC
AGGTTGCCTTACAAACCAGCTCGCTCTTTTTTATGATCCCACTCTCATTTAGCATTGCCA
CAACCATTTTAGTTGGGCAAACGTTGGGAGAAAAGCGTGTTGCAGAAGCAAAATATCTGA
CTCATCACGCCATTTTTACGGGTGCAATGGTCGCAATGGGGCTGGCAATGGTGATTTTAC
TGCTCAAAGATCTGATCCCCTATGCCTTTACCAGTGATCCGACTTCTATTGTAATCGCAT
CTAGTTTATTGATTTTTGCAGCGATCTATCAAATCCCCGACTCTATCCAAGCGGTATGCA
ATGGCATTTTGCGTGGTTATAAAAATACCAAACCTATTTTGCTAACAACCTTAATTTGCT
ACTGGTTAATCGGAATGCCACTAGGTACTATTTTGGCTCGTACCGATTGGATCGTTCAGC
CGATGGCGGCGGCAGGATTTTGGCTGACATTCTGTGTCTGCTTAAGTTTAGCCGCAGGGC
TATTTTTCTACTTTATGCGAAAAATTCAGGCTATGCCAGAAGAGATTTTAATTAAAAAAC
TAGAGTCTATTAAATAGCACTTAAAGTTATGTCTATCCTTTATTGTACCAGATGGGGATA
GACACAACTTTACTCATTGTCATTTTATATTAGGTATTCATATATAGCTGAATTATCCAG
CTTATCTCTTTATCATTTATCCGATACCCCTCTTTCAAATTCGGTTCACAAGAGTTCGAA
CCAATACCACTCATTTTATAATCGACACACAGAATGTGATACGGCGATTTTTCTAGTTCG
TAATGATGTTTTTTCAGGGTCAATTCTTCCTGTGTATAAGGGGAAAAATTGAAGCTGAAC
GGCTGTGGTGCGGTAATCTCGAGATCTTGGGTATGAAGATATTCACAACCGTAGTGACTG
CCGTTTTCCTGTGGTTTGACGTAGTCTTGATAATTTTGCTCGGCAGTGGTTTGGTATAGA
CCTAGTCGGATTGTGTGGTGTTTGTCGATGTAACTTTCACTCTCGCCATAGCCGAAATGT
CCTGATCCATCAGGAAGATATGGGGCGTGGTCGCACCATTCCCAGATAAAACCACCGCAA
GCCCCTGCATATTTTTCAAAGGTTTGGAAATAATCTTCTAAATCACCGTTAGAGTTCCCC
ATTGCGTGCGAGTATTCGCAGAGTAGGAATGGTTTGGTTTGTGGCTGTTCAAAATAGCGA
TCCATATCTTCTGTGCTGGCATACATTTCGCTATGAAAATCTAACGGGGTAAGATCATTG
CGATGTTCAGAATGTTGATAAATGGTACTTTCATAATGAACCAGACGGCTTGGATCTCGC
TGTTTGATCCATTTTGCACTGGCTTCAAAATTTTCCCCGTAACCTGCTTCATTACCCAGC
GACCAGATCAGTACCGATGGGCGATTTTTATCTCGTTCTACATTAGCGTAGGTACGGTCT
AATATTGCTTGTTTGTAGTCTGGGTGTCGGGCAAAATAGCAGAAATTATCTATCGTTTGT
TGCTGAATACGTTGGTTATCATCTTGTTTTGCTACATTCAGTAAAATGCTGTGTTCTGGC
GTTGGAACGTATTGCATACTGGCACCGTGGCTTTCTATGTCACTTTCGCTAATCAGGTAG
AAGCCGTAGCGGTCGCATAATTCGCTAAACCAAGGGGCATTCGGGTAGTGGGCGGTACGA
ATAGCGTTGATGTTATGTTGTTTCATCAGCCTAAAATCCTGTTCTGCTTGCTCACGGCTG
ATAACATAACCCGTTAGGGGATCGCTGTCGTGGCGGTTTACTCCGCGGAATTTGATCGGG
TGGTTGTTGAGCAAGAGTACACCGTCTTTGACTTCGATCCGACGAAAACCGACCGCTTGT
TCAATCACTTCGTTTCCATAGGCAAGGTGTAAGGTGTAAAGTTGTGGCTGTTCGGCATTC
CAGAGCTGTGGTTTGTCAATTTTTACCTTAAAGTGATCGCTTGTCTGTTCGGCGATTAGG
CGATGTTGTGGATCAAACAGTTGGAAAGTGAGCTGTTGTGGCGATTGCAGAAAGGTACAT
TCGACCGATAAATCCGCTTGCTCTAATGCTTCAGACAGGCTGGTTTTGATAAAGAAATCT
TGTAGATAATTTGGTTCTCGTTCCAGCAGATAAACATCTCGGAAAATCCTTGACATACGG
AATTTGTCCTGATCTTCCAAATAGCTACCATCACACCATTTAAGCACCACGACATTGAGC
TGATTTTCCCCAGAGATTAAAAAGTCGGTGACATCAAATTCGTTTGTGCAATGACTGACC
TGCCCATAGCCAACAAATTGTTAATTGAGATAGAGATAAAGGCAAGCGTCCACCCCTTCA
AAATTCAGTAAATAGCGTTTTGTCGATTTAGGCTCGTAGTGGAATGTCCGTTGATATACA
CCGCAAGGATTGTCGTGTGGCACATAAGGCTGATCGAAAGGGAATGGGTAGTTGATATTG
GTATATTGATGTTGTTCGAAGCCTTGTGTCTGCCAGTTTGATGGCACAGGAATGCGATGC
TCAAAAGGCTGAGAAAGAAAATCTTCAGGCAAATCCATCACGCTCGTAAAATAGTTAAAT
TGCCATTCACCATTGAGTAGGGTAAATAGGCTAGATTGTTCACGCTCAAGGGGGGCGAGC
TTATCTTGTGTCGCAAAGGGAATAAAATAGGCGTGATGGGGTGTGGTGTTAATGTGAAAT
AAAGTGGGATCTTGGTGATAATTTGGTAACGGCATAACATCAATTCCATTGCTAAGAAAT
GGCAAAATGCTATCACTCGCAATCCCTGACTTCAATCCATTGCAATGTAACATTTTAGAA
ATGTGATGAAGCTCACAATTATTTTTATGTTCATTTCTAAAGTTATAGTTTACAACCACA
TTTTACCAATTCTTAAACTCATATATACAACTGCTTTCAATACAAAAAACCATTAATTTC
TTAATATTTGGTGATCACAATCTCACCGCTTGCAAAGCTGACTTTAAGTGTATTACTGCG
ACATTCTACCTTAAATATCTGTTCATTTTGGCGGATTTCGTTTTCACAGGGCTTCCCTGC
CATTAGTAACGCAATCTGATTTTCGGCAATTTGTAGGGCTTGCTGTTGCTGAAAAATAAG
CACGCTTTGCTTATTTTGCGTATGTTGCCAACGGCTATAAGCTAAATATATCACTGAAAA
AATCAACATAACGACCATTAATGATGTCAGGCTTTCTGCTTTAATGAGCTTATTCATTTG
CTAATATATTCCGTGAATAAGGCAAATAGTGCCAAGATGAAAATTTATTTTCCAGATGTT
GAATAACTTCTTTTTTATAACTGAGATTTCTTTCTTCTCGTAAATTATCATAGGTGGAAT
AAAGTGTACCATACATTCTTTTTCTTCCTGTAAGATCAAATAAATAATCGGTAATGACAA
TACCGTAAAAATCTTTTTCTAACTTTTCATTAATATCTTGTAATGCAATCACAATTTTTG
GATTCTCTAGACTACTTTCTGGCAACTCCGCTAAATGATTGATTTTATATATTTCCGATT
GATAAGGTAATAAATTCAACCAGTTTTCAATTTTATCCACTTGAATATATTTTTCTTTGG
TTGGTTTAAAAGGATCAAAAATAGATGAAAATTGACAATGAAAACTGTATTTCATTACCT
TAAACTCAAAAATAACATTTGTCTTTTTTTGTTTTTGACACTCTATTTCAGGATCTATTG
CTAACTTTTCAATAAGTTGATATTTATCGGTGAGATATTGTTGATAATAGAATAGGCTCA
CTTTTTCTTGTTTTAATAAGCTATCTTTATTGAGAAAAATGACTGCAAACAGACCGCTTA
ATAATATCAAGGTAATTAATAAACTACTGGCTGAATAATAACGTTTCATTTATCACTTCC
ATTTAATAGGTAACTATAAGCGGTAGCTTTATATCTTAGTTGGTTATCTTTGCTAGACGA
GAGAGCCAGTTCTATTTTCAATAATCTATTCTGCTCAAGCCACTCAAAAGATAAATTTTC
GACATTATAATCAGACATATCTGACATTTTTCGCCAGTTGCCTTTTTGACAATTTGTTAG
GATTTTTTCACAATCTGCTTGGTGACAGAACTGAATTTGACTATCTTCATAAATAAAAAT
CGCTTTTTTCTCAAATTTAAAACCAAAAAATTCTCGGCTTACCTCTTTGGTATTATTTAC
ACCATTTATTTCGCAAGATTGTTTTTTATTTCGATTACCTACACAGCCATCACTACTTAA
ATCATAGAAAAACATTAGACAATTTGGATTGTTCAGTGAATAACGCTTATTATCGTTTAC
AAATAAACTATAATTGGTTTCTTTTCTATTTTGTCCTTGATAATTAAAATGTTGAATATG
TTGTTGAAAATACTCAAGTAATTGGTGAGTATGCTTTTGTAAATTCAATAATTCCCGTTG
TTTGATTTGATTGCGATAGCTATCACTATAAAAAGAAGATAAACTCCATAAAATAATGCA
ACCTAGAAATAAAGATAATAATATTTCAACCAAACTAAAGGCGTGATTAACAACTGGTGC
GTTTGCCTTTTTGAATAACATTAATCACTCCATTTTGTTCTACTTGTAAGATTTCATAGA
TTTTATTTACCGTAACCCTTAAGCACTTTGACTCTAATCGCCCAGACTTTCCATCAACAT
TAATAAAAACTTTGGGATATAAACTATTATTTTTAACTACGGCATTTTCTGTTTGATAGA
GATAATAACTTTTTTGAATATCACAACTTGCGATATTCAAACAGTTACAAGCGATCTGTT
TATCACTGATTTTTTCAATGGCGACCATACACCATTTTTTATCTGCTACATTTTGGCTGA
TAGAAATAGAATAATTCTGTTTTTGATAGCGTGCTTTAGCTTGAATTTGATAAATAAAAG
ACTTTATCTGATCGATTTCATTATTTAAAACGATATGATCTTGTAAATAAAATAAGGTGG
GGGAAAAGAAATAGAGTGCGATTGCCATTATGCTCATCGCAAATAGAGTTTCAATAATAG
TGATCGCACGAAACATAATATCTCTCCCAAAGTGAGAGAGATATTAGATGTTGAAAGGAT
TTTGTAAATAGGCAATTTTTATTTTTTCGACATAGATCGAAAAATTAGAAAGATGTTGTA
TCTTGGAATAGACCTACTTTTAAGTCTGTGGCAGTATAGATAATTCTGCCATCAACTTCG
ACTTCGCCATCAGCAAGCCCCATCACGAGCTTACGGTTGATCACACGTTTCATATTGATA
CGATAAATCACTTTTTTGGCAGTCGGTAGAATTTGCCCCGTAAATTTCACTTCGCCAACC
CCTAAGGCTCTGCCCTTGCCTTTACCGCCGACCCAGCCTAAGTAAAAGCCAACCAGTTGC
CACATTGCGTCTAAGCCTAAGCAACCCGGCATTACAGGATCGCCGATAAAGTGACAGCCA
AAGAAAGGCAGATCTTGGTTAATATCTAATTCCGCTTCAATATACCCTTTCTCAAACAGA
CCTTCTTTGTCGGTGATTTTGGTAATTCTGTCCATCATCAACATTGACGGTGCTGGCAGT
TGTGGACCTTCGCTACCAAAAAGTTCGCCTCGTCCTGACGCTAAAAGATCGTTGTAATCA
TAACTTGATTTGATGTTAGGTGTACAAGTGTTCATTATTTTGTTCCTGTAATAAAATAGA
AAAGTCCGTTATTGACGGTTTATGTTACGTTTACTTGATAAACACATCTTAACAGACTTT
TAAAATAGCGAACAGTTGTAAGCTGACTTGTCGGATCAGTGACCCTTTAACAGTTTGCGA
ATTTTGTGGAAAATCGAACCGCTTGCGTCTTCATTTTCATTCTGTTCGATCCCTTGATGA
ACTAACGCAAAAATGGATTTTTTCTCACTGTTTTCAGGCAGATCTTCATCATAAAACGGG
TGTTGCAACAGAATTTGTAAGGCTTCAAAGACATCTTCGACCGCCCAAATATGAAATTTT
CCTGCTTCAATCGCCGATAATACCGCTGGTTTTAAGCTCAAATGGGAAACGCATATCGCC
GGAATAATAACCCCTTGTTTCCCCGTTAATTCCCTTGCTTCACAAACATTGAAGAAGCCT
TCAATTTTCTGATTAACGCCCCCTACGCTTAATACATTCCCAAATTGGTCAATCGCCCCT
GTCACCGCAAGGGATTGTGGCAACGGCAACTTGGTTAAGGCACTGATAAGCACGCAGAAA
ATGGCTAACGATGAACTATCCCCATCAATTTCACCATAAGATTGCTCAAAGGCAACGGAC
GCTGAAAACGGAAGCTGTGTCGGTAATTCCAGTAAATTTGCCAAGCAAGATTGAGCGATA
ATAATCCCTTTAGAGTGAATATTGCCCCCCAGCTCCACTTTGCGTTCAATATCGTGAATT
TCTCCATCACCATATTGCACGTTACAGCTAATGCGTAATGGCTCACCAAAACTATGGGGA
ACACCATCAAACTCGACCACAGATAAGCCGTTAATTTGCCCGATGGTTTCTTCTTCCGTT
TCAATATAAAGCTGATGATTTAAAATATCATTTAAAACAAATTTATTTAATACACCAGAT
TGTTTTTCTAAATAATCAAAATAATCTTGAATATGGTTAAATTGGGTTTGTTTTGGATAA
AAATGTTGTAATCCTAATAAATGTTTTTTTAATAATGTCGGTGAAATAGAAATTAATGTT
TGGTTTTCACTTTCACGAATATAATAATGTAAAAGCTGATTTAAACCTGTTTTAGAAAAG
GTTCTATTTAGATATTTTTTAGCTGAAGATTGAATATAGCTTCCCCATTGTTCGCTATTT
TCTTCATCAATATTCAAATACGACTCGATTTCAGCATATTGGCAAAATTGATATAAATCT
TCATCATAATTATGTAACGTTGCAATATCATCTCGACTACCTACTAATATCAATTTGAAT
TGAGATTGAATAGGCATAATTGCTTCAGGTAATTTACCTGCAATAATAGGATCAAACTGC
CCAAATAACAGAGCTTGTTTTAATTTATCCCATTGCACAATATCTAATAATAATGCACTC
ACATTTAAAATAAGAATACCCTGATGAGCTTGCTCAATCGCCCCTGCCACCGTTTTAATC
TGATTTTCTTTTTCTAAATAAAGACTATATCCAAATAAACTTTGGCGATTAAATTCTGTT
TTTAGCACCGTTTGGCAATGTAAATTTTCAAAATAGTCCGTGATTTCATTTAAAAATTCG
GGAAATAATTCCGTTTTCAAAATGAGTGCCGAACCAAATTCACTCAGGGCAAATTGTTGC
ATTGCCTGCTGTGTATTTGGTTGAAAATCCAAAAATCTCACCGCTTGATCGGTCTGTTTA
AAAGGATAGTGAACGCTTAATGATTGCAACGATAATGGGGATACTTGCACAAATTTGCCT
CTTTATAGAAATTTGCTTCATTATACCTATAATTACGCTATACTTCACAAATAATTCGGA
GGTAAAATGCGATACCAAAAACTTGAAATTCAAGAAGCAAGTTGGAAATGGAAATACTTG
CTGAAAAAATATCGTGAAGGCGAAAATATCACCAAATACGACGAACAGAGCTTGATCGAA
TTGAAAGTTCAACTATTAACCACCTTACAAAACTCGCCCGAAGAGATCGAGCAATGGATT
AAGGCGGAAATGACATCTGAGCAACGCAAGAAAATGCGTCAATCTATTCGAGCAAGACGC
AAGCGTTTTTTCAATGCCGAAAAGCAATCTACCCGTAAAAAATCTATCGATTTAGAATAC
GCCAGCTGGCAACGCCTGTCCAAGCAAGCCAAAGAAATGGATCTGACCTTGTCTGAAACC
ATTCATTATTTGATTGATGAATTAGAGAAGAAACAGATTTATGCAGAGCAAGTGGATAAG
ATGAAAGCAAATTTGAAGGCGTTGTTGGGATAGCGTCATTTAAAACATAGGGAGTAACAG
GCAAAATGGCCCCTAAAAAGTAGCCTTAAATTGTGCTTTGTGTAATTACTTCCCTTTCAC
CTCAATAATCATCACTTCCGATTGTGAACCTAAACGCATCGGAATCCCCCAAAATCCGTA
TCCCGAAGTGACAAAAAAATGTCCATTGCCGATTTTTTCATAACCGTGAGCAAGTCGGTA
AATAAAGTGAGTAATGATATTCGCTGGGAAAATTTGCCCATTATGGGTATGTCCCGACAC
TTGAATATCAATAGGCAGTTGAGCGTGTTGCTCAATTTGTGTTGGGCGGTGATCCATTAG
GAATACAGGTAAATTTGTATCCACCTGATCCAATAACTCTGCTGTTTCAGGGCGATTTTT
CACTAATTCATCATTACGCCCAATAATGGTAAATTTTCCGTCTAAGGTGACCGCTTGATC
CCATAGCACCGTAATACCAGCTTTAGTGATTTCTTGATAGATTTCAGCTTCAGCCCCAAA
AAGATCGTGGTTTCCCATTGTGGCATATACCCCAAGCGGTGCTTTTAGCTTTGCCAAATG
CGGTTGCATATTTTCAGCAAGATAGGCTTCGACATTATCGTCCATAATGTCACCTGGAAG
TAAAATTAAATCCACTTGTTCTTGATTAAAGATAGTTGCTAACTTATCTAGCTGTTTACC
GCCAAAAAATTTCCCTAAGTGGAAATCGCTTGCAACACCAATTTTGAGTGGCTGTATGGG
TTTATCTAATGTGACTTGATAGTGAACCACTTTGGGTGAATAGGCATTGTAAATGGTCAG
TCCAATTAACCCTAATAAAACAGGTAAATAGCTTATTTTAAGCCAGCGATTAAGGTTATT
TGGCGAGAATATCTGTTTGCCGACAGTATAAATTCCCCCAAAACAGAAGCTGATAAAAAA
GATAAATAGAAGTAATGTGAGTATTAAAGCAATTAAGCGGAAGTTTGGCAAAATGCGTGT
AACGTGCAATATCATCAATAGATTTGCTGCGATATAGACAGAAAATGTGATGATCTTGCG
ACTTTTATTTGATAAATCGCATAGCAAAGTTACTGTTTTAGAAAAACTAAAGAGCAGAAA
TTGAAGTGCGATAACTGAAACGGCGGTGATAATGTAATAGCGATATTCCATATTTATTCT
TTCCAAGAAAAAAAGCCCAACCAAAACGGCTGGGCTTAAAGTATAGCAAATACAAGTGTA
AGGAGAAAATAGGTCTTTAATTAGCTTATTTTGCTAATTTTTGACGAATCGCATTTGCTA
ATTCCGGGCTAACTTTTTCAAAGTGAGCCATTTGTCTTTCTACGATTTCAGGGATAGTCA
CACCTGATAAACCTGCAGCAAAGTTACCTGCTAAGCGATCTTTTTCTTCCGCTGTAAACA
AGTTATAAAGTGCTGCCGGTTGTGAGTAGTAATCTTCATCGTACTCACGGAAGTTAAAGT
GTGCAGCTTCACGCTCAATTTGTAATGGTAATTGATCGTGGGTTGGCACATAAGTATCAA
AACGGTTCGGAGCGTAGTTAGGGTGGTTACCACCGTTTGCATCTACACGCATTGCACCAT
CACGGTGAGTCGTGTGGTATGAGCATTTTGGTGCATTTACAGGGATTTGGTGGTGGTTTA
CACCTAAACGGTAACGCTGTGCATCTTGGTAAGAGAACAGACGACCTTGTAACATACGGT
CTGGTGAGAAGCCGATTCCCGGAACGATGTTAGATGGTGCAAACGCTGCTTGCTCTACTT
CTGCGAAGTAGTTTTGTGGATTGCGGTTTAACTCTAATACACCCACTTCGATCACAGGGT
AATCTGCGTGTGGCCATACTTTAGTTAAGTCAAAGGCATAGTTATGTTTGTGAGCATCTG
CTTCTGGCATAATCTGCACTTGAACAGTCCAACGTGGGAATTCACCACGCTCAATCGCTT
CATATAAATCTTTTTGGCTAGATTCACGATCTTCACCTACAACTTTAGCCGCTTCTTCGT
TAGTGAAGAATTTGTGACCTTGTTGTGTTTTGAAGTGGAATTTCACCCAGAAACGCTCGT
TGTTTGCGTTTACAAAGCTATAAGTGTGGCTACCGTAACCGTTCATATGACGTAAAGTCG
CAGGAATACCACGATCTGAGAACAATGTCATAATTTGGTGCATTGATTCAGGGTGACGTG
ACCAGAAATCCCACGCTGCATTCGCGTCACGCAAGTTAGTTTGTGGATTACGTTTTTGTG
TATGGATAAAATCTGGGAATTTTAATGGATCACGGATAAAAAATACGGGTGTATTGTTAC
CCACTAAGTCCCAGTTACCTTGTTCTGTATAGAATTTTAATGAAAAACCACGCACGTCAC
GCTCTGCATCGGCAGCCCCACGCTCACCAGCAACAGTTGAGAAACGTAATAATACTTCAG
TTTGCGCTCCCGGTTTAAATACTGCAGCTTTTGTGTATTTGGTAATATCTGCAGTGACAG
TGAATGTACCGTAAGCTGCTGAACCTTTAGCGTGAACCACACGCTCAGGAATACGCTCAC
GAGCAAAGTGTGCTAATTTCTCTTGAAACCATACATCTTGTAAAAGAAGTGGACCACGTG
GGCCAGCAGACATTGTGTTGTCATTATCAACAACAGGGGCGCCTGCTGCTGTTGTTAAGG
TTTTTGATCCGTGATCAAATGGACATTTATACATAGTGAATTTCCTCCAAAAATAGCTTA
TTAATAGGTTACGAGTATTATCATTGATAGTTATAAGTTTGTAAAACTATTGAATTAATA
AAAAAATACTATTAATTTTCAACGCCAATCTTTATTTGGTTTATTTATAAATCCGCCTCA
TCACCACGATCTTGTAACCATTGTTTGCGATCTTCAGCCCGTTTTTTAGCAAGCAACATA
TCCATTAATTCAAAGGTTGAAACCTCTTCATCATCGCTATTATCTTCTAAGGTTAGCTGA
ACTAGACGTCGTGTATTTGGATCCATTGTCGTTTCACGCAATTGACTTGGGTTCATCTCA
CCTAAACCTTTAAAGCGTTGAACATTTGGTTTTCCTTTTTTCTTTGCAAGACGAGCTAAA
ATAGCCTCTTTTTCAGATTCATCTAATGCGTAATGCACCTCATCTTTACCAATATCAATA
CGGTAAAGTGGCGGCATTGCAACATAAACGTGGCCATTTTTTACTAATGTTGGGAAATGG
CGGAGGAACAAAGCACACAATAATGTGGCAATGTGCAAACCATCTGAATCCGCATCAGCA
AGAATACAAACTTTACCGTAACGTAGTTGGCTTAGATCTTCATTGTCAGGATCAATGCCC
AATGCGACAGCAATGTCGTGTACTTCTGTAGACGCGAGAACTTGATCAGGTGATACTTCC
CAAGTGTTGAGAATCTTACCTCTAAGCGGCAAAATCGCTTGAAACTCTTTATCTCTCGCT
TGTTTTGCAGAACCGCCCGCAGAATCTCCCTCTACAAGGAATAGCTCAGTACGTGTTAAA
TCTTGTGAGATACAATCTGCCAATTTTCCAGGTAAGGCAGGGCCACTAACCAATTTTTTT
CGTACGACTTTTTTTTCGGCTCTAAGGCGATTTTGTGCAGAACTGATTGCCATTTCAGCC
AGTTGTTCAGCAACCTGTACGTTTTGGTTTAGCCATAAACTAAAAGCATCTTTTACACTA
TTTTCAACATAACTCGCCGCTTGTCGTGATGATAAACGCTCTTTGGTTTGCCCTGCAAAC
TGTGGTTCTTGCATTTTAAGTGATAGCACATAGCAACAACGCCCCCAAACATCGTCGGCA
GTTAATTTGACACCTTTAGGCAACAGATTTCTAAAATCACAAAATTCAGCCATTGCCTTA
AATAAACCTTGGCGCAAACCATTGACGTGTGTGCCGCCAAGTGCAGTTGGAATCAAGTTT
ACATAGCTTTCATTGATCTGCTCGCCACCCTCTGTGAGCCAGCTTAACGCCCAACTCACA
GCTTCAGTTTCCCCAATCACTTCACCAACAAAAAGAGGATTTGGCAGATATTCATATTCT
TTCAATGCATCTGTTAAATAATCACGCAAGCCATCTTCGTAGTACCACGTTTCTTGGGTA
TTATTGATATGGTCGGTAAAATTGATCGTTAATTTCGGACAAAGTACCGCTTTGGCTCGC
AATAGATGACGTAAGCGACTAACCGAAAACTTCGGCGAATCAAAATATTTTGGATTTGGA
TAAAAGCGAACCGTTGTGCCTGTTTGGCGTTTTGGACAAGAACCGATCACTTTCAGCTCT
TCCACTTTAACGCCATTTGCAAAAGCAATGGTATAAATCTCGCCATTACGTTTAATGGTG
ATCTCAACACTTTCAGAAAGGGCATTTACAACCGAAATCCCTACACCGTGCAAACCGCCT
GAAAAGGTGTAATTTTTATTAGAGAACTTACCGCCTGCGTGCAGTTTTGTTAGGATAAGT
TCCACCCCTGAAATTTTTTCAGTCGAGTGAATATCCACAGGCATACCCCGTCCATTATCA
ACGACTTCAAGGGAATTATCGCTATGTAAGATAACATCAATTTGATTAGCAAAACCTGAT
AACGCTTCATCGACACTGTTATCAATTACTTCTTGCCCTAAGTGATTTGGACGAGTGGTA
TCAGTGTACATACCTGGGCGAAGTTGCACAGGTTCAAGATCTTTGAGAACGGTAATTTCA
TCAGCACCGTAGCGTTTTTCTGACATAAGTATCTCTTTACAGCCTATAGGAAAACAGAGA
AATCACTCTAGTAAGGTTGAGCGATTAGATTCAATGAAAAGATTCTTTATATTGATTAAA
TGAAAGAAGATCTATATGGAAAATCAATCACGAAAATTATTAAATTGAAGAGGCTGCCCT
AATTCAGCATTTTTCACAAGCTGTATTGTCGATTGTAAATCATCACGGGATTTTCCTGTT
ATGCGTATGGAATCTCCTTGAATTTGAGCTTGTACCTTGATTTTAGAGTCTTTAATAAGT
TTAACAAGCTGCTTAGCCATATCGGACTTAATCCCTTGTTTTAATTTAATTTCTTTTGTG
TAAAGTTTACCATGATGTTCACTTTCAGAAGGAATATCTAGGGAAGTATGTTCAATACCA
CGTTTAATACAGCATCCTATTAAAATTTCAATTAACTGTTCAAGTTGAAAATCAGATTCT
GTAGTAACCCGTATAAGTTCATTTTTTTCATTAAGTTCTATTGTGGCATCAACTCCTCGA
AAATCATAACGTGTACTTAATACCCTATTTGCATTTTCTACTGCATTGCGTACTTCATGT
ATGGTAAGTTCAGAAACAATATCAAAAGATGGCATCTTATTCTCCTTCTATGAAATCAAA
TCAGAGTTTTTTCGCAATTCTACCACAGCATTCCACAAACTATGAAATTAATTCTTATAA
GATTTCTTGATGTATTTTATTAGATTGAAGAATTGTTGACGTCCAAGTCTTTAAAGACGA
AGGCTCCAACTAGCTCCGATTGATTGTTATAGGCTACCCTCGGTGAGCTCTTTCTGCTGA
ACACTTATTATCAAGTAATCACAAACTTAACAAGATTGAAATAACTTACGCTATTTGTAC
CTTATATCTCCGCCCGAAAGGGTAAGTTTTATGGCACATAGCTAATAAAAGCCACCTCAA
TTTCTCAAGGTGGCTATATTCAATAAATCAACGCAAATTACGCTTGACCTTTCACTTCTT
TACGACCATTGAAAGGTGCTGGTGTACCTGCTGCTGCCAATGCTTCTTCGATACGGATTA
ATTGGTTGTATTTCGCAACACGGTCTGAACGGCTCATTGAACCCGTTTTGATTTGACCTG
CTGCTGTACCCACTGCTAAATCAGCGATAGTTGCATCTTCAGTTTCGCCAGAACGGTGTG
AGATAACCGCTGTGTAACCTGCATCTTTAGCCATTTTGATTGCTGCTAAAGTTTCAGTTA
ATGAACCGATTTGGTTGAATTTGATTAAGATTGAGTTTGCGATACCATTTTCGATACCAC
GGCTTAAGATCTTAGTATTGGTTACGAATAAGTCGTCACCTACTAATTGAACTTTGTCAC
CTAATACTTTAGTTTGGTACGCAAAACCTTCCCAGTCTGACTCATCTTGACCATCTTCGA
TAGACACGATTGGGTACTCTTTGCATAAGCCTTCTAAGTAGTGAGTAAATTCTTGAGAAG
TGAATGATTTACCTTCACCTTTCATTTCGTATAAACCGTTGTCTTTGTTGTAGAACTCAG
AAGACGCACAGTCCATCGCTAAAGTTACATCTTTACCTAAAACATAACCTGCTTTTTCTA
CTGCTTCTTTGATACAAGCTAATGCATCTGCGTTAGAAGCAAGGTTTGGTGCGAAACCAC
CCTCGTCACCCACAGCAGTATTTAAGCCTTTCGCTTTTAATACTTTAGCAAGGTTGTGGA
ATACTTCAGCACCGATACGAAGTGCTTCTTTTAATGTTGATGCACCCACTGGTTGGATCA
TAAACTCTTGGATATCAACGTTGTTGTCTGCGTGCTCACCACCGTTGATGATGTTCATCA
TTGGTAATGGCATAGAGTACACGCCTGGAGTACCGTTAAGCTCTGCAATGTGAGCATAAA
GTGGTAAACCTTTTGATGCTGCAGCCGCTTTTGCGTTTGCTAAAGAAACCGCTAAAATTG
CGTTTGCACCAAATTTAGATTTGTTATCTGTACCATCTAAGTCGATCATAATTTGGTCGA
TTTCAGCTTGGTTAGATGCATCTTTACCTACGATTGCATTAGCAATTTCGTTGTTTACTG
CAGAAACAGCTTTTAATACACCTTTGCCTAAGAAACGTGCTTTGTCGCCATCACGCAATT
CTAATGCTTCGCGTGAACCTGTTGATGCACCTGATGGCGCTGCTGCTAAACCAACAAAAC
CACCTTCAAGGTGAACTTCTGCTTCAACAGTTGGGTTACCACGTGAGTCAATGATTTCAC
GACCAATTACTTTAACGATTTTTGCCATTGTTAATATCCTCTATGAGAGTTAATAGTTAA
TGTTGAAAAGACTTGCATATGGTAATGGGATTTTACAAATTTGTCTTGTAAAAAAGTGAT
GAGCTTCACAAAAATTTAAAGGATATTTGATCGAAAAGGGATTTTTCTAAATTAAGACCA
ATTATATATTCGAGTATTAAATACCGATATAGACTTTTTTCTATCATCATTAATATGGAC
TAAGCTATATAACATCTAATCTACTTTTACGATCACTGGCACAAATTCTTCCTTACGTAA
GAAATTTTGTTCTCTAAAGTTAATCGGAAAATGGCAGGCAAATTCGTGTTGGCGGAATTT
GCGTAGCGGTGGTTTAACGACACATTTTTTCTGCGCAAAAGGGCAACGAGGCCCAAGACG
GCAACCAATAGGCATATCTTGTAACATTGGAACTGAGCCTTTAAGGGTATTCAAGCGACC
TTTAAAAGGCAAAGGTTTAGAAAAATCGGGTACGCTATGCAATAGTACTGCGGTATAAGG
GTGATAAGGGGTTTCCATAATGGTTTCTTTCTCTGCAATTTCAACGGTTTGCCCGCAGTA
CAAAACGTTAAATGAATCTACCCACTTGTAAATACTGAGCATATCGTTACTCACTAGAAT
AATAGACGTACCAAGATTTTTGTTCATACTGGAAAGCAAGCGATAAATTTGTAGCTGTGT
GGTTGATTCCATTGTATTGGTTGGTTCGTCAGCCACGAGCAAGCGAGGCTGATTTGCCAC
TGCCATTGCAATCATCACTTTTTGTGCTTCACCTTCGGTAATATCCGTTGGATAGCTTTG
CATAATATCTTTATGATCTTTTATCCCCACTTTGTGTAGTAATTCAATGGCTTTTTTCTT
TTTCCAGCCAAAACGTTCCCACCACTTGCCTTTAAAGCGGATAGTTTCGATTAATTGTTT
ACCAATACGTTCGCTTGGGTCTAAGCAAGAGAGTGGATCTTGGAAAATCATTGAAATCTG
ATCACTAACCAGTTTTCGGCGCTGATAGGGGGAAAGTTTCAGTAATTCAATATCGTTAAA
GCGAAAGCGGTCGGCAGTAATGATCCACTCGTCTTTGACTAATCCGCAGATCACTTTAGC
AATTAAACTTTTTCCTGACCCTGATTCGCCAACTAAACCACATATCTCACCGCTATCAAG
GGTAAGATTGATATTATCTACCATTTTTATACGCCCGTTTGGCGTATCAATTTCGATACT
TAAATGTCTAATATCCAGTAATGCCATTGTTTCCCTTCCCTAATAACGATATTTTTCAAG
CACCCGTACAATGCTGTTTCCAAGCATTGTAATGATAAGTAGAGTAAAAATGATAGCAAA
TCCAGGAAGAATGACCGTCCAAGGGGCAACATAAATTAATTCAAGAGAATCGCGGATCAT
CGCTCCCCATTCTGGCGTTGGGCTCGTTGCCCCCAGTGAAATAAAGCTCAATGCACTGAT
GTCTAACACGGCAATAACAAAAATATGCGCAAGTTCTTTGACGGCAATCACAGTTAAATT
AGGTAAGATCACTTCACGGATTAAATCTCGTTTTCTTGCACCCTCTAATTTTAAAGTGAT
GACATATTCTCTCGCCAGCTCCCGTTGGGTCGTTTGATAAATTTTATGGATAAAGTGAGG
CAACATAGCAAGAAAAATGGCCAACATTGCATTAATGAGCGAGACCTCCATTAAAGTTGC
AATGATGATGGCAATCAGCAAAATCGGCGTAAATAAAAAGGTATCAAAAAGATGACTGAG
AATAAAAATAGATCCACTCCGTTTTGTCCCTGCAATCACGCCAAGAATGCCACCTAAAAT
ACCGATAGCAATGGTAATGACCAATGCTGAACCAACGGTGTAGTAGAAGCCGTAGAGGAC
GCGACTGAAAATATCTCTTCCTAGATCGTCTGTGCCAAAAAAATGGCTAATCTGACCGCT
ATCACTCCACGATGGTGGCATTAATTCCATTCCGCTAAATTGCCGATCGGCTGCATAAGG
GGCAAGTAAATAGCCAAAAAAAACCAATCCCATCAGAAGAATAAAGAGATTAAGGCTGAT
GAGTGCAAAGGTGTCTTTCCTCAACTCTATCCAAAATTGGCGTAAATACGCAGATTCTCG
AAACTGTTCGGGGTCTTGTGCGAGTAGCATTCTTTATTACCTTTTTACTAATACTGAATA
TAACAATAACATCTTTTACTCTTAATTCATTTTTTGATAGACAGTATAGCATTCTATTCT
TGTTCTAACATCGCCAACAAATGTTGTTTCAACATCGCCTGTTCTTCCTCCGCCAACGCC
CCATTTTGCTGATTGCTCACCACAAAAAAATCCTCCACCCGTTCACCAATGGTCGTAATT
TTAGCGTTAATCAAATTCAACTTAAGCTGCCCGAAAATATACCCAATTTGAGCCAACAAC
CCCTCTCGGTCTAAGGTAAATAGCTCAAAAGCGGTCTGATTTGGCTGGGAATTTGCTAAA
AAACGGATCTTGGTTTTTCGCTTAAATGCCTGATGTTTAACGGATTTCTTACTCGGATTA
AACACCTTTTCCGTATCCGCAAGCAAAGTTTTCAGCAATGCCGATTGAATTTGCTCGCTT
CGCTCATCATCCAGTGGCTCGCCGTTCATTTCCGTAATAATAAAACTATCCAACACCAAA
CCGTGATCGCTCGTAAGGATTTGAGCATCGTGGATACTCACTTTCTTCTGACTTAACATC
TGTGCAATTCTCGCAAAAAGCTGGGCTTGGTCTTGGCAATGCACAAAAATTTCCGTCGCC
CCCCGTGCATACTGATTACTAATCAACACCATCGGCAACGCAGGATCTTTCAAATAATGC
AACGCGTGCCAATAGAGCTGTGTCGGGCTGTTTCGCACAAAATAGCTTTCAGGACAGGAT
TGCCAAAATTGCAACAGCCGTGTTTTTTGTTCCGCCGAAATTACCCCCTCAAGCTCTGCA
TAGGCTTGCTGCTGATGGGCTTGGCTCAGTTGCTGATGATTAATCGTTTCCTCACTGCCT
AACTGCAACTGCTGTTCGGTAAATTGAAAAAGTTTAAGGAAAAGCGACCGCTTCCAATCA
TTCCAAAGGGTTTCATTCGTCGCACAAATATCCGCAACGGTTAAACAGGTTAAAGCAGCT
AAAGCGGTCGGATTTTTCACCACATTTGCAAAAGTTTTCACCACATCGGGATCGTGAATA
TCCCGACGTTGTGCCGTAATTGACATCGTCAAATGCTCTGCCACCAACCACGCCATATAA
TCACTTTGCTCTTGAGAAAAGCCGTGTTGTTGAGCAAAAGCACGCATATCTTCCGCCCCA
ACTTTAGCGTGATCGCCCTCTCTGCCTTTAGCAATATCGTGGAACAAGGCTGACAAATAG
AGCAACGGACGGTCTGCCAATGTCGGAAACAGACGACAACAAAGCGGATGTTTTTCGGCA
TTTTCCTGTTGCAGAAAACTTTCTAATTTAAGCATCACCTGAACCGTATGCTCGTCCACC
GTATAAATATGAAAAAGATCAAACTGCATCAAGCCTTGAATACCAACCCATTGCGGTAAG
TAAGCGGTTAAAACGCCCAACTGATGCATTGGCATAATGGCTCTTTTAACCACATCAGGC
TGAGAAAACAGCCGAATAAAGCGACGTCGAGCTTGAGGCAGTTCACACAACGGCTGGTTT
AAGGTCTGTAATGCCAGCCGAAGTTGTCGCAATGTCGTACTGGCTACACGCACCTGCGTA
TGCTGAGTGAGATAGAAGAAAAGATCCAAAATCCGCTCAGGTTGTTGCTTAAAAATCAAA
GGGTTACTACAAATCAGCTGTTCCCCTTGCAAATAAAAATAGTCATCAAGCGGCTGTTTT
TGCTGTACATTTTGCAAAGCCTGTAGCACCTCTTGATGAAAATGATTGAGCAACAATTGC
GTTAATTGCGAAATAGATTGCGTCGCCTGAAAGAAATCTTTCATCATCGCTTCCACAGGC
TGATTACCCTCGCCCTGATAGCCTAACTGCTCACTCAGTTGTAACTGGCGATCAAACCGC
AAGCGGTTATCGTAACGCTTTAATTGCAAATGCAAGGCAAACCGCATTCTAAATAACGTA
TGTTGAGCCTGCTGAAGCTCAATAAATTCTTCAGGATAGAGCAAACCCCGACTAAACAAA
CTCTCTAGGCTATATAGCCCATAATGGCGTAACATAATCCAAGAGAGCAAATGCAAATCC
CGTAGCCCCCCCGGACTATGTTTTAAATCAGGCTCAAGGTTATAACTGGTATTATGATAA
CGGGCATAACGTTCATTTTTTTCCGCCATTTTTGCTTCAAAAAAGGCTTGAATAGACCAA
AACTCCGCGTGGAACAGCTTGCTCATCAGCTGTTGCCACAAGGCTTCATTGCCAAGCAAA
AAACGGCTCTCAAACATATTCGTTGCCACAGAAATTTCCGCTCTGCCCACCTCAACACAC
TCCGCCAAGGTTCGCACACTCGCCCCCAGCTGAAATTTGCAATCCCACAAGAGGTTAAAT
AGTTGATTTAATTGATTTTGCGTCTGTTCATCTAAAGGCTGTTCACTCAACACCAAAACA
TCCAAATCAGACAGCGGAAACATCTCCCTCCGCCCATATCCCCCGACTGCCACTAAAGCC
AAGTCCTGCCGCTTCATAAACCCAAATTGTTGCCAGAGCGTTGTCAGTAAATCATCATAA
AAATGGCTACGTTGTTCGAGTAAATTTTTGATATCTTCAGTACTAAAAAGGGATTTTTGT
GTGCTATTAAATTGCTGAAGTTCTGTTTTTAAAGTTTGTGTATCAATCATAGCGGTGAGT
TTTAGCATTATTTTACGAAGAATTGTAATGGATTTCTGAGCGTCCACCAAAGAGGATTTT
TAAAGTAAATTGTATGAATAACAAAATTTCTTTTTAGGCTGAAATTCCCAAAATCTGACC
ACTTATTCTATGTTAGAATTCTAGCAAATTTTCAGACAAGGATTTTCAATGAGCAAACAG
GGTAAACCATTTATTTTACATTCCCCCTTCAAACCCTCAGGCGACCAACCGACTGCGATT
GCCAAATTAGTCGAGGGATTGAATGATGGCTTGGCACATCAAACCTTGCTAGGTGTAACA
GGATCGGGCAAAACCTTTACCATTGCCAATGTGATTGCGACTTTAAACCGTCCAGCAATG
GTGCTTGCCCCGAACAAAACCCTTGCGGCACAACTTTATGCCGAGATGAAAGCCTTTTTC
CCTGAAAATGCGGTGGAGTATTTCGTTTCCTACTACGACTACTATCAGCCTGAAGCCTAT
GTGCCTGCCAGCGATACTTTTATTGAAAAAGATGCGTCTATCAATGAGCAGATCGAACAG
ATGCGACTGTCTGCCACCAAATCTTTTTTAGAAAGACGGGATACGATTGTAGTCGCATCG
GTGTCGGCAATTTACGGCTTGGGAGATGTAGATGCCTATATGCAGATGATGTTACATCTG
CAAGTGGGGGAAATGATCGACCAACGCAAAATTCTCTCTCGCCTTGCTGAATTACAATAT
ACTCGTAACGATCAAGCCTTTCAGCGGGCGACTTTCCGTGTGCGTGGTGAAGTGATTGAT
ATTTTCCCTGCCGAATCGGACGATGTTGCTCTGCGTGTGGAGCTGTTTGATGATGAAATC
GAAAACCTTTCTTTATTCGATCCGCTTACAGGGCATAATTTAGGGCGAGTTCCCCGTTAT
ACAATCTACCCGAAAACTCACTACGTTACGCCGAGAGATCGGATTTTAGAAGCGATTGAG
CAGATCAAAAAAGAACTTGCCGAGCGTCGAACTTACTTTATCAAAGAGAATAAATTACTC
GAAGAACAGCGGATCGCCCAGCGTACTCAGTTTGACATTGAGATGATGAACGAGTTGGGC
TACTGCTCAGGCATTGAAAACTACTCACGCTATTTATCGGGCAGAAAAGAGGGCGAACCG
CCCCCGACCTTGTTTGATTATATGCCGTCTGATGGCTTGCTGATTATTGATGAGTCCCAC
GTTACCGTGCCACAAATCGGCGGTATGTTTAGGGGCGACCGAGCAAGAAAAGAAACTTTG
GTGCAATACGGTTTCCGTTTGCCATCTGCTTTAGACAACCGTCCGTTGCGTTTTGAAGAG
TTTGAACGCTTATCGCCACAGACAATCTATGTATCGGCAACCCCTGGACCTTACGAATTA
GAGAAAAATCCTGATGTAATCGACCAAGTGGTTCGTCCGACTGGCTTGTTAGATCCGATT
ATCGAAGTTCGCCCTGTGGCAACGCAAGTTGATGATTTATTGTCAGAAATTCATAAGCGT
GTGGCGGTAGATGAACGAGTGCTAGTCACCACGCTGACAAAAAAAATGGCGGAAGATTTA
ACGGACTACCTAGACGAACACGGCGTACGAGTGCGTTATCTACATAGCGATATTGACACA
GTCGAGCGGGTTGAAATTATCCACGATTTGCGAATGGGAATGTTTGATGTGTTAGTGGGG
ATCAACCTACTGCGAGAAGGTTTGGATATGCCGGAAGTGTCGCTGGTGGCGATTTTAGAC
GCTGACAAAGAAGGCTTTTTGCGTTCCGAACGTTCTTTAATCCAAACCATCGGGCGTGCT
GCCCGAAACCTCAACGGCAAAGCGATTTTATACGGCGACCGTATTACCAATTCAATGCAA
AAAGCGATCACCGAAACTGAACGCCGTCGAGAGAAACAACAAAAATACAACGAAGAACAC
GGCATTGTGCCACAAGCATTGAACAAAAAAGTCGGCGAGTTGCTTGATATTGGGCAGACG
GATAAACCGAAACGCAGTAAGAAATCTGCAAAATCAAGCGATGATCAGACCGCTTACATT
CCGAAAACTCGCAAAGAGTTAGAAAAAGAACTGAAAGTGCTTGAACAACAGATGAGAGAT
TTTGCTAAAGATCTAGAGTTTGAAAAAGCGGCTGCGGTGAGGGATAAGATTCATCAGTTG
AAGGCGTATTTGTTAGAACTTTAAAAGTAATTTAAATTACTCATAAAGAATACTAACCAT
ATTGAGATTTATACAGTATCAATCACAAACTCAAACCAATCAATCACATCTTTTTCGTGA
ATGCCGTTGGGGATTAACACCCCTGCTCTTTTCACTGAATTAGGATCTTGTGAAATCAGT
GGGTGCCAATCAAACAACGGCTTGCCTTCATAAATCAGTCGATAGGCACAGGTTTTCGGC
AACCAGCCAAAATCGGATAGGTTCTTTTTGGTGAGCTTGGTACAATCTTTTTCGATTTTG
CAACGCTCCGCATAGTTGCTACACCGACCTGTATTCACATCAAGCAAATTACAGGCAACA
GAGGTGTAATACAGCCGTTCCCGCTTGCCTCTGCCTTGAATATATTTGCGGTAGCAACAC
TTACCACAGCCGTCGCACAGGGCTTCCCACTCTGCTTCATTCATTTCAAGCAGTGTTTTA
GTTTGCCAAAAAAGCGGTGTGATTTGAAGATTTTTTTGCAACATTAACGAATAACAACCG
CTGTGCCGGTCGCAACCACAATAAACATTCCTTTATCACCGCCCATAGACTGATATTCCA
TAGACACCCCGACAACGGCATTTGCATCTGACACGACTTCACCAAAGACTAAGCCTTTGT
ACTCAACGATTTGATGATTTTCAATATTTGGAGTTGTGGTAATAATCATAATGTTCCTAT
TTCAATTGCTGTTTCAGGGATTGTAATGCAATCGCTCTATGGGAGATTTTTTTCTTCTCA
ACAGTTTCAAGTTCTGCAAAGGTGCAGTTTTTAGGCGGATAGAAGAATAGTGGATCGTAG
CCAAAACCGTTTGAACCACGTTCTTCACGCAAAATTTGTCCGTAGCATTCCCCTATCGCA
ATTTTCGGAGTCGGATCAGTCGGGTGCTGTAACATCACAATGCAACTGACAAATTTTGCC
GTGCGATCTTCATCGGCAACATTTGCCATTTCAGCCAATAATTTTTGGCGATTGGCTTGA
TCGTTTCCTTCTTCACCTGCATAACGAGCAGAATAAAGCCCCGGTTCACCACCCAATGCT
TCAACCGCTAAACCAGAGTCATCGGCAATCGCCGGTAAACCTGTCATTTGTGAGGCATAA
CGGGCTTTAATCAATGCATTTTCTACAAAGGTTAAGCCTGTTTCCTCTGGGCTTTGAATG
TCAAATTCACTTTGGGCAATCACGTCAAAGCCAAATTCAGCTAACACATCAGCCATTTCT
TTCACTTTTCCTTGATTGCCTGTGGCAAGGACAATTTTGGTTTTGTTCACTATCTCTTTC
GTCATATTGAAATTTCTGAAACTATGAGCATTCACAAACACAGTTGCTACCTTAAAAATT
GTTTTCTAGGACGCCAAGCGTGGCGTCCCTACTAGGTTTAATGTCGGCGGTTTAATACAA
ACTCGGATCGCTCTCATTCGGTCGGGTTTTAAAACGACGATGTAGCCACATATATTGGCT
CTGAGCTTGCATAATCTCGCTTTCTACGACCTTGTTCATTAAGGTTGCAGTATCAACGTC
ATTTTTGCACTGGCTAAAATCTACTGCAGGCCTGATTTTGACGGTATAACCTGAAAAATC
GTCGTTTCGCATTGGGGTAAATGGCACAACGATACTATTTGGGGCGGAACGTAATAACAT
TCTCGTTCCAGCTGTTGTACACGCTTCTTTCACCGCAAAAAACGGCACAAAAACGCTGTT
TTTGCGTCCGTAATCGTGATCGGGAGCATACCAAATGGTTTCCCCTGCACGAAGAGCTTT
AATCATACCGCGTAAATCTTTGCGATCTAGCATGGCTTTGTTAGAACGTACTCGCCCACG
AAATTGAATCCAATCTAACAGCGGATTATCATTCGGACGATATACGCCAATCCCTTGATG
ATGAAGCCCGACAATTCTTGCCCCAAGTTCAAGGGTCAGAAAATGAACACCGACAAAAAT
AATCCCCGAACCCTCAGGCTGATTTTTCAGATGTTCCAATCCTTCTATTTTCGACCATTT
AAGAATACGTTCATCTGACCAAAACCACGCCATCCCTGTTTCAATAATTGCCATTCCGAC
AGATTCGGCATTTTGAGCTAAAATTTCATCAATTTGACAAGCGGTATAATCTGGGAAGCA
AAGTTCCAAATTCCGTTTGGCAATTCGCATACGGCGTTTATCCAAACCTAATCGGGTAAA
CAGTTTACCTAAGCCCTTACCGACTTTCGCTAAAATAGGGTAAGGTAAGCATAAAATCAG
TTTGAAAATTCCCAATCCTAGCCATAAACCCCAATACTTTGGATGTAAAAAGGCTCGCTG
AAAAGGAGGAAGTGGTTTATCTATCATTATGTTGTTTCCATTGATTTCACTGACAAGCGA
ATCCACTCCAGTGCGATTTCTCGATGAGCAATGAATAAATTATACACGGCATCTTCACTT
AATACGCCTCGAATCATCTCTGAGGGAATTTCCCCTCGTTCATCAGCATTATAATCTTCT
TGCCACTGTTCAGCATAATAATTTTCTAGCTCTCGGATTTTTGGTAAAAGAACTATCCAC
GACTGTTGAAGCTGTTCCATTTTATTCATTAGGCTATTTGCTTCATTTAAAATCTGTTCC
ATTTCATGAATTTTTGCCAAGCGAGTTTCTGATAACATCATACCTCCAAAAAATATCGTT
AGAATTATAGTCAAAAAAACCAAAAAAGTGTTAAGTAGATCAAATTTTTGAAAATTGTTT
AAATTTAGGGGTTGAAATTTTAGGGGGAAAGGCATAATTTGAAGTCATCCATTCAACGAC
CAATAAGGTCATAATAAAAGAGGTACATGCTATGACAATCAATATTTCAAGCAAACAAAT
GGAAGTGACCCCTGCAATTCGTACGCACATTGAGGAGCGTTTGGCTAAACTGAATAAATG
GCAAACTCAGTTAATTAACCCTCACTTTATTATCCACAAATTACCAAATGGTTACGAAGT
TGAGGCTTCTATTGGAACCCCTGTTGGCGATTTATTTGCAAAAGCACATGATGAAGATCT
CTATAAAGCTATCAACGAAGTAGAATCAAAACTTGAAACCCAGTTAAATAAACAAAAACA
TAAAGGTGAAGCACGCAGAGCAGATGATAGTATTAAAAAAGCGAATGAAGCATTATAGAT
GGCGTAAATATTTGTATCTGAGATAACATATCCAAGCGCTGTTATTTGTACATCTATCTC
TAATTCTAAGTATCTTCATTTTAAACTTATGGTGGTCGCTTAGGCGATCACCAAAATCAA
TAAGCTGGCTGTTTCTAGTTTAGAGTTAGCATGCTTCATTTTTGCCACCTCATTAATTGC
GGCAAGTAGGCAAATTTGTTTGCTGATCTGCCAAAAACTATGCTATTTAAAATGTCACAT
CATCAATTGGAAATACGTTTCTTTCCTTAATTACTCGACGGATTACATCACCTAGAGATT
CAATAACACTTGTCGTATAATATGCCGAATTCCTGCTCACCTATAAAAATACCTGTATCT
AGATGTATTATCACAGAAACAGGTATTTACACAAATTTATTCCATGCTCTATAGAAAGTT
AGAACTTCATCTCTACTGAAAGGACATAGTTTCTACCAGGTGCGGCATATCTTACGTAAT
CTTTCACATTAGTATGCTGATGAATCGCATTAAGCGAAGATTGACGTACGGATTCCCAAG
TGGTGTAACGGTAATTCATCAGATTATATACACCCGCTCGTACCGTTACATGTTTCCAAG
GGGTGACATATCCTGTTAAGTCAAAGGTATGCCAAGAGCGTGTTCTTTTTTTCGTAGCAG
TTCGTTCATAATTGGCAAAACCGACTTGTTCATTACCTCTTAACTCATCTGGATTTTTTC
CACTAGAGTGTGTCATTGTTAGATTCACGCCCCATTTTTCATCTGGCTGATCGTATCCCA
CACCTACAACATAGCGAGCAGGCTGAATGGTGTCTAACAATGGAGTGCGAATGTTCATAT
ACCCAGGATAGTTTTTCACCTCTTTTACTCGCATTTTGCTATAAGCTAATGTTGTGTAAA
TGCCCTCAGGAATTTTATCAAATACCCCATTCCAATCTAACTTACCAATCAGATTAATAC
CGTCTAATTTAATATCTTGCACATTGAAATAGTTAATCATTGATTGAGTTTGGTGCATTT
TTTCTGCTGGGGCAATCAACTGTTTATAGTCATTTTTGAAATAACTGACTTCAACGATAC
CAAAATCACCTTTGAATGTTGCTGCAATCTCTTGGTTTAAGGATTTCTCAGGAGATAATT
TCTCTGCTTTTTGGTAAGCATCGCTCGAACCTGCCATTGCACCATCATAGCGTAAGCCAA
ATAGCTCTTGGAAACTTGGCACTCTAAAGCCTGATGATGCTCGATAAGAGAGTGATAGGA
ATGAAGTTGGCTTAGCGACTACGCCGACATTCCACGCACTGTTTTTATAATCGCCTTGAT
TTGCCCAGCGGTGAGTACTGCGGAATTTATGCTTATCGAAACGGTAGCCTAAACCAATAT
CCAAATACTTGGTTATGGCAAAATTATCTCGCAGAGCGATGTAGTGATTATGTCCTTTGA
TTTTGCTTGTAGCACAATCAGCCCTGCCTGCAATAGTGCCACTATAATTACATTCATTTT
TACTATAAATTGCCTGATCTTTTAGCTCATAGATGTAAGGTGTATTTTTATGACCGTTAC
CACTGATACGATGCCAAGTTCCCACAGAAAACTTACTCAAAATTTCGTGGCGTTTTAAGG
TGGAATTGAAACGGTCTGAACCTAATAACATATTTAATTGATGTTTGCCCAATCCCGTTT
GTACGGTTTTATCTAACGAGAGCTGAATAGTGTCGTGTTTTTCTTCATAAGAACTTTGCT
CATTTTTAGTTGAGGACCAAAGTTTATCAAGAGTTGCACGGCAATTCTTATCTATGGTTG
GATATTCGGAACAGTTGTTCTCTCTCAAGCGGGTAGATAAATCAATTTTTTGCTGATCGA
AACTCAAAGATAGACTATCAATCAGGCGATTTTCATCTTGATTGGTATAACGATATAAAG
CACCTAAGCGATCACGAGTGTGCCACTCATCAATAAAACGAGCTTTTGCCCAACGTAAAC
CTTTTGATGATTTCACACCATCTTCTGTAAAGTAGTCAATAGCAACACCATCTAAAGCAT
TACTACGATATAACCCTTTAGCATTATTCATTGGATACCACGTATTACCATTTTTTAAAT
CTGATAGCTGCCAATAAGCAGGATAGGTCATATCGCGAGTATCATAGCGTTGCTTGCTAT
GTTCATAAACACCAGCCACATAATGTTTTGGTGAAAGGCTATAACCTAATTTAACCAACC
AAGAATCAGATTTATATTTCACTGGATCAGGCAAAGCTCGTTCTTCACCTGTATATTCTT
TAGCACTAAGTTGCTCTGTTAGATACTTTTGCCCATCATAAGACACTTTAGCCTGCTGAC
GTGGTTCGCAGTTCAAACTTGGACAATCATTCTTAACTTTAAACCAATTGCTATCTTGAG
GATTATTGTCTGCGAGATCCACCCTTTGAATACGCTTAGAACGACTTTCCGCATCCTTAT
GAGCTTTCGTTTCTTTACCATCACGATGAGTGTAAATCACAAGTGCATCAAAGCCATTAT
GGGTACCAGCAAAAGCAAGTGAGTTTAGCCATTGCTGATTTTTACTACTGTAAGCACTTT
TGGTATCTAATCCCCAAGATTGCCCTGGCTTAATAATGTCGCTTACCTCTTTGGTACGGA
ATTGCACCGAACCGCCTAGCGAACCACTACCAAACTCAGAAGAACTAGCCCCTTTACTAA
TTTGGATCGAACGCAGATTTTCGTATTCTATTTCATTAATGGCACCGCTTGAGGAACGTG
AATATTGGCTTACATAGGACTGAATCTGTGGTAAACCATCCAATGCCAAGCCAACACGAT
TACGATCTACCCCACGAATGGAGTAGCCTGTTGTTGCACCTCGCCCTTGTTCTACCACTG
AAATACCGGGGTCGTAACGAGTCAGATCTCGCATCCCTAACACTTGATCTTTACTGAGTG
AGTCTGGCGTTTTCACCACTTTCCCTAAGCCTGTCACTTCGTTCTCTTTTTTATGCACTT
TCTTTTTAGTACCTGTGACATAAACATCGTTCAATTGTACCGCTTGTTCTGCATAGCTTT
GTGCGGCAAAGAGGCTAAGAAGAGCAAGGCTAATAAGATTTAATTTATTTTTCATAGCAA
ATTCCTTATTATTTTTTTACTTGTTGTTTTGCACCAAAGACAGCACCTACACTGCCATTG
TCTGATTTATGGAAGAATTGTCCGCCAAGCTCTGCTGCCGTTGGACCATAGAAGCCACCA
TTAACTGCTACATCGCTAAATTTCACATTGTCATAACGTGAACTGCCTGAGTCTAGAGCG
AAGCCAGCATCTGAGGTTTTAGCTTTTCCGGTAAAACCATTACCATTAATTTTTGCATCT
ACGGTAAACACAGGATTTACACCGTTTTTATCAAATAACTTACCGCTTAAATTTTTGCTG
CCGAAATCAACATCAAATTCTGTGCGATAGCCAGCCTTTCTATCATCATCTGCTGTAGCA
ACCCAGTTATTTTCTTTTGAAACCTGAGCATCCCAAGTACCAATATATTTATAGCTTCCG
CCTTTTGGCATCTTATCTGTTGCAGTACGTTCGCCTTGTAGGAATAAACTATTATCTTTG
GCTTTTTCGCCCTCTGTTTGCTGCCATAATTGACCAAATTTCATATATTCCAAATTACTA
CAGCAAGCTACAGCTACCATTTTTTTACCATTGATATCAATAGTGTGCTTATTTGTAAAC
CCGCTACCTGCCAGATCCATTTTTTTCCCATCAATAATTAAAACGGAAGCATCGCCAAAA
TTGGTAAGTTCTGAAGAATTAAAATGAGTTAAATCAATTTTTGAGGCATCAATAATACGA
ACGGTGTCAACATTAGAGCCATTGTGTTTTGCTGAAAAAACGGCAAAAAGAGATTTGTCA
TTTGTGATAAATTTTCCTGCAAGTTCTTCTGCCTTAGGTCCATAGAAACCACCTTCAAGA
TAATCAGAAGACTTACCTAAAATTGCATCACTAGTGTCTTTGGCTATTGCTTTACCTCTA
AAACGATTTCCTTTAAGTTCTGCTTCAATACTGTAACGCTCTAATGATTCTGCATTTGCT
GTTTTGCTATTTAATTTTCCTTTTAATTTTTTTGTTGAAAAATCAACTTCAAATTCAGAT
GTATAGGTTCTACCTTTAGCATTTGCAGATGTTGTTGCAATTCTCTGCCCTGGACCATAC
CCATTAAATTCAGGGTTACTATTAGGTCTTTTGGCATCTAAATTAGCATCCGAGGTAAAA
TCCCATTCACCTCGGTAAGTAAGGGTTTGTCCCTGCGGTAATTCTTTTGAGGGAGTGATG
CCTTTATAAAACACATAACCTTTATCACGAGTACCATAATGATCTACATCAATTGCATAA
CCAGAACGAACATACTTCATCGTTTTATCTGCTGTTTTATCTACTACCCAGCCATAATTT
TGATTAGCTACACCTTTGATAATCTCGTGATTTGGTATTTTCTTAAGATCTTCATCAGTA
ATTGCTTCTGGATTTGAGATTTCCGTTCTTCTTGCTCCACTTTGACTCACCGGAACTTTT
ACAACATACCCCAAAGCAGGTTCCATCAATTCCCCTAACTGTTCTTTTACTTTCTTATCG
GTTTCCACATCCTGATACTCTTCTTTAGACACGCTTGTTGTCTTATTAGGCTGGACATCT
TCTAAATCAAAACTTCCTTTTCCGCCAGAACAAGCGACAAGAAACAGCGAAGTAAACGCT
AACGCATAGGGATTAAGTTTAAAATGCATATTGCCTCCAATAATAAAAACGCTGCATTTA
TTTGGTTGGTTGGGTTACAAAGCCAATTTTGGTTAGCCCAACATTTTGAGCTAATTCAAG
GACTTTCACGATATGTTGATATTCCACGGAAATATCCGCAGAAATAGCAATAACGGTATT
TTTATTTTCCTGATATTTTGTCAGAAAAGATTGTTTTAATTCTTCTTCATTCACTAGCTT
TTCGCCTAAATAAATGCCCGTAGGATTAATCGCCACCCTGAAAATATCTTTTGCTTCATC
TTTTTTCTCAACATTGGCGGTTGGTAGTTCAAGCGGGATAGATTGCGTTAATATAGGCAT
TGTGATCATAAAAACAATTAATAACACCAACATTACATCTACTAATGGCGTGACATTAAT
TTCTGACATTACCGAATTTTCATTTTTATCAAAACTTCCAAATGCCATTATTTATTTTCT
CCATAGTGATGTAATAAATAGATAAATAGCTCGTTTGCGTAATGATCTAAATCTTGAGAA
AGATTACGATTAAGGCGAGCAATTAAGTTATAAGCAAGCACCGCAGGAATGGCGACAAAT
AATCCCATTGCCGTTGCAACTAAAGCCTCACCTATAGGGGCAGATACGGTTGCAATACTG
ACTTGCCCTTGCTGACTAATATCCATAAGTGCATTAAAAATTCCCCAGACTGTGCCAAAT
AATCCAATAAACGGCGCAACTGCACCAATAGAAGCGAGTGCAACTAAACCGCCATCATAT
TTACGCAACGATTGAGTGATGGCATTTCGCAAATGCAATGTCAGGAAATCTTTAAATGGA
AGTTGATGAGATAAATGGTTCTTTTCTTTAGCTTGATATAATTCACATTGTTTAAAAGTT
AGCTGTAAAATATCTGCAATTTCAGACCGCTTGTTTTGAATATATTGCTCTGCTTGAGTA
AGATTTTCAGCAGATTTGACTAATTTAAAACTTTGTTGGTTATTTTTTCTTACACCAATC
ATTTTAATTAAACGAATTAAAATAATAGTCCAAGATAAAATACTCATTACAACTAAAATT
CCAAAGGAAATGGAAAGTACAATATCTTGTTGTTGAAGAAGTTGAATTAAATTCATAAAT
TACCTCAAATAATTTAGGCTGCTGCCCCACATTTAAAATGAATACTAAAAATCACACTGC
CTACCACTGCACTATTATTTATTTTGGCTGGTTGATAGGTGTGTCCCGATGCCATTCTGC
TTGCTTGATTATCCAAACGTTTAATACCTGAAGAAGATAAAATCTCTACATTTGTCGCTT
TACCATTCGTTCCTATTGTTACCTTTAATTTCACACTGCCTACATCATCAGATTCATCAG
AAATATCTGAACAACGCCCTCGCATTGCATTGCCATAACCCGCACCAAGAGAAGCATCTA
CTTTGGCGTTTCCGGTCACAGACTTACTCCCTTCAACACCATTTTGATTTCCTTGTTGAT
GATTTTGGGCAACTTGGCTTGTGTTTGTTTTTTTATCTGAGTGCGCTTTAGGCGATAACT
CTTTATTTTTCTCTACTTTTTTGGTGAGCTTTTCTGGGGATTTTTTTATCTCTTTTTTCA
CTTTTACTTCAGGTTTCTCCCCTTTTTTAACGAGATCTGCTTGTGAAACATCTGCTACTT
CTGTACTGAGTATTTGCTCTGGCTCTTGTGTCACCTCTGGCTCACTTTCACTTTTCACTT
CAATGGGTTCTTCGCTTCCTAAATTTACTTCAACCATTTGTAAATTTTCTAAGTCCCCAA
AATGATTGAGATCTCTATCCCAAGATAGTTGTGAAATCATATATGCCAACCCGATATGAA
CAAGAGTTACAGATAAAAAAATCGAAATGTTATAAAACCTGTTATAAAACCATTGCAACA
TAATATATGAGTATATTAGAATAAATCCAGTAATCAAATAAAAATCATTATCAATATGAT
ATCTGATAAGTTTGACAATTACAACATTAATTCAAACAATGTAAGCGCCAGTTAAGTTAT
TGTTAATGTCTTGACATTGCTTCATGCTTTTATAGGAACGTTATGAATCACTCGTTTATT
AGTGCAACACTTTTATTAGTCTTAGCTAACTACTCTATAGCAAAACTATCTCAGGATAGT
ATTACTGAACATCTAAATGATAATAGAGTCCAAGCAGAAAAAGCCGATATCCTCATTCAC
AGCCATCAATTTAAGGTTCATCAAATCGCTAAGGAGGAAACGGATAAGAGTAGTATTACA
ATGACTTCAAAAGAGTTGGTAAAATATCCAGATTTAGTGATAAGAGCATTATTGCCTGCG
GTAATGCAAGGTAATATTGACAATGTCGAATTGCTTTATCCCATTTACCAACAGCTTCCT
GCACAATTTCACGACCCAATTCTTACCAAATGGGCATCGGCAATTGTGGCAAAGAAAAAT
CAGCAACATACGGAAGCGATCAAGTTATATCGTCAGATCCTTGCCGAACAAGCAGATATT
CAGCCTGTTCGCTTACAACTTGCGGTAGCTTTATTTGAAAATAACGAATTGGAGGCTTCG
GAAGATCAGTTTAAAAAACTGCGTTCAGAACCGCTTATCCCTGAAATTACCCAACTTATC
GATCAATACATTAATGCGATAAATCGGCGAGATCGTTGGACGTTTTCAGGTGGGCTTACT
TATCTTAACGATCCTAATATCAATAATGCACCAAAAGCAGGAACAACCTACGGCAACTGG
CACGCACCAAAACGAGAATCGGCAGAAGGTGCTGGTTTTAACTTCGTTCTAGGTAAAAAA
TGGTCGTGGGGAAATGGCTTCTTTAATGAACTACGTCTTGCCACCAACGGCAAATATTAT
TGGGATAATAAAAAATACAACGAAATGAGCTTACGGGGCAGTGTAGGTCTAGGTTTTCAA
AATGCAAAATATAACCTGACGCTGTTACCATTTATGGAGCAAACACTTTATGCAGGTGGC
TCTAATCAAAGTGATACCTTAAAACGTTTTTCTAAATCAGGCGGTTTAACCCTTGAAACA
AACTATTGGTTATCACCTAAATGGCAACTCAACACTAACTATGAATATGCCGAACAACGT
TACGCAAGTCGCTTGCACCTCAATGGCAATTATCACTTTATCTCTGGTGGGTTAGTTTAT
TTAGCCAATGCAAACCAATATTGGTTTGCAAATTTAAACTACAATCGTACCGCTACTCGT
GATAAAGACGATAGCTTTTTCCGTCGGGGAATTAGTTTAGGTTGGGGGCAAGAATGGGGC
AGAGGGTTTTCTACTCGCCTTTCAGTAAGTGTGGCTCAAAAACGCTATAAGGGAGCAATG
CCGATTTTCAACATTATTCAACGTAATAAAGAATATGGCTTCAATGCATCAATTTGGCAC
CGTGCCGTGCATTTATGGGGCATTACTCCTCGTTTAACCTATAGTTTTACGAAAACACAA
AGTAACCACGTCTTTTATAGTTATGATAAACATAGGGTGTTTATTGAGTTGAGCAAACAA
ATTTAAACTTATTGTTTGTTATACCTCTGCACCTCACTCTGCAAATCCAACCCTTTCAAC
CACGCCATTTTTTCTTTGATCTGCTTTTCCATTCCACGTTCGGTTGGGAAGTAGAATTGA
GTGTCTTTCAGTTCAGGGGGGAAGTAGTTTTCCCCTGCTGCGTAGGCGTGAGGTTCGTCG
TGAGCGTAGCGGTATTCTTCGCCGTAGCCTAAGGATTTCATTAGGTTCGTCGGTGCATTA
CGCAGATGTTCGGGAACATCGTAATCTTTACCTTCTTGGGCTAGGCGTTTAGCTTGTTTG
AATGCGGTGTAAACGGCATTACTTTTTGGAGCAACAGCAAGGTAAATCACCGCTTGGGCG
ATGGCTCGTTCGCCTTCGTAAGCCCCCACTCGAGTATAACAATCCCACGCTGCAAGGGCG
ACTTGCATTGCTCTTGGGTCGGCATTGCCGACATCTTCTGAAGCTATCGCAAGTAGTCGG
CGAGCGACATACAGCGGATCGCCACCAGCGGTTAAAATACGAGCATACCAGTATAATGCA
CCGTCAGGGGAAGAGCCACGAATGGATTTATGTAACGCAGAAATCAGGTCGTAATAGCGG
TCGCCACCTTTGTCAAAACGAGCTTGGCGTTCGCCCAACACTTCGGTGAGCAAGGCTTTA
TCCAGCAATTTTCCTTGTGGTAATTGTTCTGCCATATCGCACATTAATTCAAGGCAGTTG
AGAGAAAAACGTCCGTCGCCATTGACGTAGTCCGCCAGCAGTTGAAGCACATCATCTTGA
ATGATGAGCTTTACGTTCTTTGTCTGCAATGGCATTTTGCAAAATTTTTAGAATATCGAC
CGCTTGTAGTGGCTTGAGAATGTAAATTCTTGCCCTTGATAGCAAGGCGTTATTCAGTTC
AAAGGACGGATTTTCAGTGGTTGCACCGATAAAAATAATGGTGCCGTCTTCAATATGGGG
TAAAAAGGCATCTTGTTGGCTTTTGTTAAAACGGTGAACTTCATCAACAAAAAGTAACGT
GCGTCTGCCAGATTGTCGGTTGAGTTTGGCTTTTTCGATGGCTTCTCGGATCTCTTTGAT
ATCGCTAGTAACAGCTGATAGGCGTTCAACTTCGGCATCAAGTTCATTTGCAATAATTTC
AGCAAGGGTGGTTTTGCCTGTTCCTGGGGGACCCCAGAAAATCATTGAGTGGCTATGTCC
TGCTTCAATGGCTCGGCGAAGAGGCTTGCCTTCGCCGATCAGGTGTGATTGTCCGACATA
TTCAGCTAGAGTGCGTGGTCGCATTCGAGCGGAAAGGGGACGAAAATCCGCAGAAAAATC
GAAAGATAAGCTGTTCATTAGCGTAAATGTAGCCCTCGGCGTATATGTCGCATCAGTAAG
AAAATCCACGGCCATAAGATGCCGCTTATGATCGCCCCGATGATTTCTTGGGTGTTAAAT
TCTGCACTATGTAGCACTAGTTCGATAAAGAAGATAAAGAAACGAATAAGTGCGATATAT
GCCATCACAAGTAAGCTCTGTAACCATAACGAGAGATTACGCAAGATAAGATGATATTTG
GCAACAAAATAGATCGCAATTGACAATACTAACGCGTGAATGCCTAAAATTGAGCCTAAG
ATCAGATCCCAAACAATTCCTGCTAAAAAAGCGGTGCCAACACTAACTTTATCAGGCAGA
GCTAATACCCAGTAGATAAGCACTAATACAACCCAAGTTGGGCGTAATCCTTGTAAATCC
ACAGGCCAAGGCATAATCTCTAGGACAAAAGCGATGACGAAAATGAAGGTCAGCACTAAC
ATTTGGAAGATCATATTTTCACGCATTATTCTGCCCCTTGCTCTGTGCTGTGATTAATAC
CGTTATCGACTTCTGGCTGTGTTGCTGGATTTACAGTTTCTTCAGGTTCGACAGTTTCTT
CTTTTTGTTCATCACTACTTACTTGTTCTTTTTTACTATTTTTCAAGCGGTCTAATGGGT
TTAGACTTTTACGTCTTTCTTCCACAGCATCACGCACATCTTGCGGTGAAAGGCTTGATG
CATTGCGGATTTCTTCGCTTGTTGGCCATAACAGTAATAAATAACGCAGGCGATCAAGTG
AGGCGAGCGGTCTAGCCGTTGCTCTGGCAAAATGGTTTGAACCATCATTTTGTACGGTTT
CAATTACGGCAACGGGATAGCCTTCAGGGAAACGTCCGCCTAAGCCAGAGGTGACAAGCA
CATCACCTTTGCCAATATCCACGGTTCTTGGTAAGTTATCCAAAATCAATTCATTGCTGT
GTCCGTTGCCATTGGCTATTGCTCGAACATCGTTACGCAAAATTTGTACGGGAATGGCGT
GAGTGACATCGGTTAAAAGTAATACTCGACTACTGTTTTTCCCGACAGAAATCACTTGCC
CCACAACGCCTCGTTCATCAATTACGGGCTGACCAACAAAAGCACCGTCACTTTGTCCCT
GATTTATTACTACTTGTTGGCGGTAAGCGTCCATTTCTGCGGTCAGCACTTCAGCTACTT
TTTTATATTCATCTTGGCGTAAAGGGGAACTGAGTAGTAAACGTAAACGTTGGTTTTCCA
CTTTGAGTTGATCGAGTAGCAATAAGTCTGCGTTCTTTTCACGCAGTTGTTCTTTTAATA
CTCGGTTTTCAACTTGCAGTTTTTGACTGTCGATAAAGTTGTTACTTACACCGTCTAATA
CGGTGCGAGGGGTATTTGCAAAATAATACAAGCCACTGACCGCTGTTTCGAGGACATTAC
GCATTTGGATCATTGCACTGCTTCTACCATCAAGTAAAATCAGGCTGATAGAGATCGCAA
TTGCAAAGAATAGTCTTACGCCGATAGGTGGTGCTTTCGCAAAAATTGGTTTCATATTTC
AGTTATATTTAATGGATCTTGTTAAATGCAAAATGGACAATAGCCGTTGATATTGTCCAT
TTTTATGCTAATAACTCAAGGTTGAATTAGTTGTCGTCACTAAAGAGATCGCCACCGTGC
ATATCGATCATCTCAAGTGCTTTACCGCCACCACGAGCCACACAAGTTAATGGATCTTCG
GCAACAATAACAGGTACGCCCGTTGCTTCTGAAAGTAATACATCAAGATTTTGTAATAAA
GCACCGCCACCTGTTAATACCATTCCACGTTCAAAAATATCGGCAGCTAACTCTGGTGGA
CATTGCTCTAGAACCCCTTTTACTGCATCAACAATGCCTGTTAAAGGTTGTTCAATCGCT
TCTAACACTTCTTTTGAGCTTAACACGAATGTACGAGGCGCACCTTCTGCAAGATTGTGA
CCGTGAACTTCCATTGTGCGAATTTCATCTTGATTTTGAATATAAGCTGTTGCTATCTCT
TTTTTGATACGCTCTGCAGTTGTTTCACCAATCGCAGAACCATAGTGACGGCGAACGTAA
GCGATGATTGCTTCATCTAATTTATCACCACCAATACGCACCGAAGCAGAATGAACGATA
CCGTTTAATGAAAGTACCGCAACTTCTGTTGTACCACCGCCAATATCAATTACCATTGAA
CCAGCAGCTTCTGCTACAGGTAAGCCTGCACCAATCGCCGCAGCCATAGGCTCTTCAATT
AAATAAACTTCACGAGCACCAGCACCAATCGCCGACTCTTTAATTGCCTTACGCTCTACT
TGAGTTGCCCCTGCTGGTACACACACTAACACTCGAGGACTTGGACGCATAAAGTTATTG
CTATGCACTTGTTTGATAAAATGCTGTAACATTTTTTCTGTCACATAGAAATCAGCAATC
ACCCCATCTTTCATCGGACGAATAGCTAAAATGCTTTTTGGTGTACGACCTAGCATTGAT
TTTGCATTACTACCTACTGCTGCAATACTTTTTGATGAACCAGCACGATCTTGACGTACC
GCAACTACTGACGGCTCATCAAGCACGATACCCTGCCCTTTTACATAAATTAACGTGTTT
GCAGTACCAAGGTCAATTGAAAGGTCGTTTGAAAATAATCCTAGAAATTTCTTAAACATA
AAAGGGATCCATTAAATTTAGTTAAAAGCAAAATAAGCCCATAGACTTAGGGCAAAAAAT
TGGGCATAAATATAGCAAAAAAGTCCTAATAACTCCAATGAATAATTTATCTTTTGCAAG
TTTTATTACTAAATCCTCCGCTTGTAAAAAATCGGTTAAATGATTTTAAGATTTCTTCAA
AATAAACGTGAAAAAAATCCCCCAAAAAGTTAAATAAATGGTACATTTGCAACGTTTTAA
TTCATTATTATTTTAACCAACCTACAGGAGTCTTTATGCTTATTGGTGTACCAAGAGAGC
TGTTAGACGGTGAAACTCGTGTGGCAGCAACGCCAAAAACCGTAGAACAGATTAAGAAAC
TTGGTTTTGAAGTCATCATTGAAGAAAATGCTGGCTTTAAAGCAAGTTTTGAAGACGATG
CTTTCGCTCAAGCAGGTGCGACTGTCGGCAACGCACAAGCCGTTTGGAATGCAGACATTA
TTTTTAAAGTCAATGCACCAACCGATGCCGAAATTGCATTAATCAAGGAAGGGGCAACGC
TTGTGAGCTTTATTTGGCCTGCTCAAAATCCTGAATTAATGCAAAAACTTTCTGCAAAGA
AAATCAATGTGTTAGCTATGGACGCTGTGCCGCGTATTTCTCGTGCGCAAGCCCTAGATG
CTTTAAGTTCTATGGCGAACATTGCTGGTTATCGTGCCGTTGTTGAAGCCGCTCACGAAT
TTGGTAGCTTCTTTACAGGTCAAATTACCGCCGCAGGTAAAGTGCCACCTGCGAAAGTAC
TTGTGATCGGTGCAGGCGTTGCAGGTTTAGCCGCAATTGGTGCAGCAAACAGCCTTGGTG
CCATCGTGCGTGCGTTCGACTCTCGTCCTGAAGTAAAAGAACAAGTACAATCAATGGGTG
CAAGTTTCCTTGAAATTGATTTTAAAGAGGAAGGTGGCAGCGGTGATGGCTATGCAAAAG
TGATGTCGGAAGAATTTAACCGCCGTGCATTAGCACTCTATGCTGAACAAGCAAAAGAAG
TGGATATTATTATTACCACCGCACTTATCCCAGGCAAACCAGCCCCACGCTTAATTACCA
AAGAGATGGTTGCCACAATGAAACCAGGTTCGGTGATTGTGGATTTAGCGGCTGCAACGG
GCGGTAACTGCGAATTAACCCAAGCAGGTAAAGTGGTTACCACAGAAAACCAAGTAAAAA
TTATCGGTTATACTGATTTACCAGGTCGTTTACCAACTCAATCATCTCAACTTTACGGCA
CCAACTTAGTCAATCTCTTGAAATTACTCTGCAAAGAGAAAGATGGCAACATCAATATCG
ACTTTGAAGATGTAGTATTGCGTGGCGTTACCGTAATCCGTGATGGCGAAGTCACTTGGC
CAGCACCACCAATTCAAGTATCTGCACAGCCACAACAAAAATCGGCAGCAAAACCTGCGG
AGAAAAAAGAAGAAAAACCGGCAGATCCACGCATTAAATATGGCTTGTTAGCCTTAGCGG
TGATCGCATTCTTGTGGTTAGCTTCTGTTGCACCTGCAGCATTCTTATCTCACTTCACCG
TCTTCGTTCTCTCTTGCGTAGTGGGTTACTATGTAGTTTGGAACATCAGCCACGCATTAC
ATACGCCATTAATGGCAGTAACCAATGCGATTTCAGGTATTATCATTGTCGGTGCGTTAC
TACAAATCTCTCAAGGCAGCTTCTTTATCAGCGTACTTGCCTTTATTGCGATTTTAGTGG
CGAGTATCAACATCTTCGGTGGCTTCAAAGTTACCCAAAGAATGCTAGCAATGTTTAGAA
AAGGTTAAGGAGAAAGAGTATGTCTTTAGGTTTAGTACAAGCGGCATATATTGTCGCAGC
CGTTCTCTTTATTATGAGCCTTGCAGGGCTTTCTAAACACGAAACGGCAAAAGCAGGTTG
TTGGTACGGCATTGTGGGTATGACCATTGCCCTTATCGCAACTATTTTTGGGCCACAATC
ACAAGGAACCATTTGGATTTTAATCGCAATGGCAATCGGTGGTGCTATCGGTATTCGTCA
AGCATTAAAAGTGGAAATGACCGAAATGCCTGAGCTTGTGGCAATTCTTCACAGCTTCGT
AGGTTTAGCGGCGGTATTAGTCGGCTTTAACAGCTACGGTCTTGCACACGAAACAGATCC
AGTGCTACAAAATATCCACAATGTTGAGGTATTCCTTGGTATCTTCATCGGTGCGGTCAC
TTTCACAGGTTCAGTGGTTGCTTTCGGTAAATTACGCGGCATTATCAATTCAAAAGCATT
AATGTTGCCACACCGCCACAAATTAAACCTTGCGGCACTTGTGGTTTCTGCACTATTAAT
GGTTGCCTTCTTAAATAATCCTGAGAACATTTTCCCTGTATTAGTGATGACTGCAATCGC
TTTAGCTTTCGGTTGGCACTTAGTGGCTTCTATCGGCGGTGCGGATATGCCAGTGGTTGT
TTCTATGCTTAACTCTTATTCAGGTTGGGCAGCGGCGGCGGCAGGCTTTATGTTAAGCAA
TGACTTGCTAATCGTAACCGGTGCATTAGTAGGTTCTTCAGGTGCAATCCTTTCTTACAT
TATGTGTAAAGCAATGAACCGCTCGTTCATCAGCGTTATCGCAGGCGGCTTTGGTAACGA
TGTTCAAGTCAGCTCAGATGAAGAACAAGGCGAACACCGTGAAACCACCGCAGAAGAAGT
GGCAGAATTACTTAAAAATGCAAGCTCTGTGATCATCACCCCAGGATACGGTATGGCGGT
GGCACAAGCACAATATCCTGTTGCTGAAATCACACAGAAACTACGTGATCGTGGCGTCAA
TGTTCGCTTTGGTATTCACCCGGTTGCAGGACGTTTACCAGGCCATATGAACGTATTGCT
TGCTGAAGCGAAAGTGCCTTACGATGTCGTATTAGAAATGGACGAAATCAATGATGATTT
CGCAGATACTGACGTAGTCTTGGTTATCGGTGCAAACGACACAGTAAACCCAGCGGCAAT
GGACGATCCAAATAGCCCGATTGCAGGTATGCCAGTACTTGAAGTTTGGAAAGCCCAAAA
CGTTATCGTGTTCAAACGCTCAATGGCAGTGGGCTATGCAGGCGTACAAAACCCACTGTT
CTTCAAAGAAAACACTCAAATGTTATTTGGTGATGCGAAAGAACGTGTGGACGACATTTT
AAAAGCCTTATAAGTAGCAAAAAATAACCGCAACTTATAACAATAAGGTGCGGTTATTTC
TACCTATATTTATGTTCAAAAACAAGCAGTTCTTGCTTCTCTCTATGTTTGGCATCCCCT
AAAGTACACAAGTAACATCGAAAGAGGCAGTATAATTTCTTGGAAACCTTTCATATTGAG
ATGTAATGAGTTCTGCCTTGCTTATAAACACTCCTATCTCTCTAAGTAATAAACTATATG
TTGCCCAAAATTATCTGTTAGAATGGCTCCAAACGACCCAACTTGTGGGATTTTTGTGTA
GTAAATTAAGTTATACTAAGCTCTATATCATTTATTTCTTGGACTTTAGGATCAACCGTA
CCTAATCAAATACATTCTCAATTAGAGAATGTTCGACCATTTCCTGTCTTAGGGTAGACA
TGATTTTTATATACTAAAGAATAAAATAATCGAATATTTAACGATTCTTATCAGATTTTT
TGTTAGGATAGCACTTTAATTTTTCTATTTGTTTTTTGAGTGATTACAACGAGGTTTTTA
TGAACCCAAGACGCAAATCTAGACTGAAAGTGGTGATGGCAGTGTTAAGTGGGCTTGCCG
TTGCTGTTGGTTTAACCTTATATGCGTTAAGCCAAAACATTGACTTATTCTATACGCCAT
CAGAGATTATCTATGGTAAAAATAATGATCCAGAAACCAAGCCTGAAGTTGGGCAACGTA
TTCGTGTAGGGGGTATGGTGGTTGATGGGTCGGTAAAACGTGATGATAAGACCCTTAAAG
TGACCTTTGATCTCAATGATATTGGGCCTGCAATTCAGGTGGAATATGAAGGGATTTTGC
CTGACTTATTCCGTGAAGGGCAAGGGATTGTGGCACAAGGTACTTTAGTTGAGCCGACAA
AACTGAAAGCAACCGAAGTGTTAGCTAAACACGATGAAAACTATATGCCACCTGAATTAG
GCGATCAGATGAAAAAGCAACATCAGCCGATGGGGATTTCAGAAGCAGATCTCAAAGGAA
AATCAGAACGTGATGCAACGCAGATCTCTCAGCCGTTTGGAGAAAATAAATGATTGCTGA
ATTAGGTAACTATACCCTTGCTCTTGCTCTCGCATTGGCAATTTTATTGGCGATCTTACC
GCTTGTTGGTGCTCATAAGCAAAATGCAAGTCTGATTGCGTTAGCTCGTCCGATGACGTG
GGCGGTTTTTTTAGCCTTGTCTATTTCGTTTGGCTCGCTTTTTTATCTGTTTGCGGTCAA
TGATTTTACCGTGCAGTATGTGGTAAATAACTCAAACAGTACTTTACCGTTAGAGTATCG
CCTTTCTGCTGTTTGGGGTTCTCACGAAGGATCTTTGTTGCTTTGGATTTGGCTACTTTC
TCTTTGGAGCGTTGCCGTTGCGACATTCAGCCGACAAATACCTGAAGAAGCCGTCGCTCG
TGTATTGGGGGTAATGGGCTTGGTTAGCATTGGCTTTTTAGTCTTTATTCTGTTTACTTC
TAACCCGTTTAACCGAACTTTCCCTGATTTTCCTGTTGATGGTCGAGAGCTTAATCCGAT
GTTGCAAGATGTTGGCTTAATCTTCCACCCTCCGTTACTGTATATGGGCTATGTGGGCTT
TTCTGTTGCCTTTGCTTTTGCTATTGCGTCGTTGATGACAGGTCGTCTTGATACTGCTTG
GGCGAGATGGTCACGTCCTTGGACTATGGCAGCGTGGGTATTTTTAACATTAGGTATCGT
ACTCGGCTCTTGGTGGGCATATTACGAGCTTGGCTGGGGCGGTTGGTGGTTCTGGGATCC
TGTGGAAAATGCCTCGTTAATGCCGTGGATTGCTGGTACGGCATTAATTCACTCTTTAGC
GGTTACGGAAAAACGTAGTACATTCAAAGCGTGGACGGTCTTGCTGGCTATTCTTGCTTT
TTCACTCTGCTTACTCGGCACATTCTTAGTGCGTTCAGGGATTTTGGTATCGGTTCACGC
TTTTGCTTCTGATCCAACTCGGGGCTTATATATTTTGGCTTATCTCGTGGTGGTTATTGG
CGGTTCGCTACTGCTTTACGCTTATCAAGGCAGTAAAATCAAGAGCTTAGACAATTCCGA
ACGTTACTCACGAGAGTCAATGTTATTACTCAATAATGTGCTATTAATGGCGTTCTTATC
GGTGGTCTTTTTAGGCACGATTTTACCGTTAATTCATAAACAAATTGGTTTAGGGACAAT
TTCTATCGGAGCGCCTTTCTTCGATCAGATGTTTATGATCTTAATGGTGCCTTTTGCATT
TTTATTGGGAATTGGACCGCTTGTAAAATGGCGTCGAGATCAGATTTCTGCTATCCGTAA
GCCAGTCCTCATTTCATTAGCCGTAATGATATTGCTTGGCTTTGGCTTACCTTATCTTTT
TGCCAGCAAAATTACTGTCAGCGTGGTATTAGGGACAATGATGTCCGTCATTATCGTGGC
ATTGAGTTTATATGAACTACATCAACGAGCAACGCATCGTCATAGTTTCTTGCAAGGCAT
TTTGAAACTTTCTCGTTCCCATTGGGGAATGGTGTTGGCTCATTTAGGGGTTGCAATGAC
TGTGTTTGGTATTGCCTTTAGCCAAAATTACAGTATCGAAAAAGATGTACGAATGAATGT
AGGCGACAAAGTTGAAATTTTAGATTACAACTTTACCTTCAAGGGTATTCGTGACTCAAA
TGGGGCAAACTATATTGGTGGCACAGCGGATATTGAAATTCATCGAAATGGTAAATATGA
AGCCACACTACACGCAGAAAAACGCTTTTACAATGTCAGTAAAATGGGTATGACTGAAGC
TGCGATTGACTGGGGATTTAGTCGAGATCTCTATGCAGCCTTAGGTGAACGTTTAGAAGA
TGGCTCTTGGGGCGTACGTTTATACTACAAACCGTTTATCCGTTGGATTTGGTTCGGTGG
ATTGTTTATGACGATAGGTGGCATACTTTGTATGATGGATAGACGTTATCGCTTAAAACA
GAATAATTAACTATGTTTATCGCTCTTCATAAGGAATAATCGGCATGGTAGACAAAATAG
TTGCTAATGTTTATTTTCTCTAAATATTAGCAACTATTTTTATTTGAAAAATCTTGTATA
GACAACATATTACACCTTTTATTTACGAAGTAATTTATAAAACAGAGTAAGTAAGACTGT
TGGCAATAATCTCGGTACCACTCGCATAGTAAAAGTGATAAAACCTGAAACGATATTCTG
CATACCCACTTGGTGTTTTAATTTAAACAAGCGCCATTCTGCCTTAGCCTGAGCGATACC
ACGACGGCGACCAACCATACCATTTCCAACACGAGCATAAACCAAAACCTCAGGCAAATT
CGCTACTTTTTTGCCTAATGCGACCAATTTAATCCAGAGATAATAATCTTCTTGTAAGTC
TTGATAGCCACCACATTCAAGCACAGCATTTTTTTGGTAGGCGACCGTCATATGATTAAA
TGGGCAACGTTTCTGTGTAAACTCTACAATGGCTTTGGTTTCTGTTGGCACACGACGATA
GCTGACAATATCATTAATATCTGAGCCAAATTCAGCAATTTGTCCGCCAAAAATAATGGT
ATCGGGATTTTGTTCAATAAACGCAATCTGTTTTTCAAAACGTTCTGGAATACAAATATC
GTCCGTATCCATACGGAATACCCATTCATTTCTGCAGTGGGTTAAGCCGTGATTGAGTGC
TTTTCCTAACCCTTGATTTTGCTCAAGTCTAACGATATTAAGCGGTAAGATCTCCGCAAA
ATTTTGCATAACTTGTTCTAATTCAGGGGTAATGGCTCCGTCAAATACAACAACAATTTC
GTCCGCTTGAACCGTTTGATTTTTTAAACTTTCAAAACATTCGGTTAAATATTTTGATTT
TTCCTTAAAATATAAGGACATTAATACGGAAAACTTCATTAAATAAACCTTTTCATATTG
ATTGCAAGTTTTGGTGAAATAAATGTGAGGGTAGCAATCACCAAATGTTTAATATTTTTA
CTTTGTAGGAACATCTGCCAATAATAACAAGCCGCTTTACGAGATAAATTCATTATATGT
GGGTAAGAAAGCATATATAATGCATTAAAAGCAAAGTTTTTTTGTTGAATATCTGTTTTT
ACATATTTTTGTTTAATAGTTTCAATCGCTAATTCAGTATTTTGTGTATTTGTCGATACA
CTTGCTCGTTTAGTATGGAAAGTACAGGTTGTTAAGGCTTGAGAAACATGTTTTGGTTTA
AATTCGTTATGCGAAATGACTTTCAAAATAAAATCATAGTCTTCTAGAGATTTTAAATCC
GTTGATAATCCATTGACTGCAAAGAAAAATGATTTTTTAATCGCAATCATCGGCATTCCA
CCTACTTTATTTGCCAGTAAAATATTCTCTAAAGTGACCGCTTGTTCATTTTCATAGGGG
CGAGTGATATAACTAAACCCTTCATTTACCATCACACATTCAGCAGGGTGATAAATAAAA
TTAATCGTCGGGTTTTCATTAATTGTTTTTGCCAGTATTTCACATTTTGGATGAGCAAAA
CGATCATCATCTAAAAAGAGTAGCCACTCGTTTTCAGCAAATCTTGCTCCTACATTACGA
CTTTCTGCTGCTCCTAAATTCTGTTCATTCCTAATCACATTGACAGGAAATGGGTAGAGA
TGTTTAATTTCTACTGGCTCAACAGAGTGATCATCGACAATAATCACTTCAAAATTATAT
TCCGTTTGATATTCCAAACTTGTTAATAATGCAGGAATTTCATTTTTTCGATTATAAGAA
GGAATAATAATACTAAACATTTTCTGTCTTGTTATTTAAAAATAGAATTTTATTTTTACC
TTCATTGCCAAATAAAGATAAAAACATTAATAACACTAACATAATGCCAGGGAAAGCATA
GGCATCGGCTTTTACATTTAAAATGGAGAGAATAAGTAAGGTAGATAAGATAAAAATCCA
ACTACCGTCAAACCAATTTATTGCCACTTTTCGTACGAAGTAACACATAAATAAGAAGCA
AACAGAGAGATAAATAAATCCGCCATATAATGTTTGGCGTAAAAAACCAGAGTCTGTTTT
TCCGTAGTAGCCACCTTGAGGATAAAAATAACGTCCGTCACCAATTAAAATCTGTTTTAA
TTCAGGGATATAAAGATGATTTTGAACTAGATTATCCGTAGATGAACTAACTAAACCATA
GCCGTGAATAACATTGATTAAAGGCTCTAAAGCGTGTTGTACATATTTATTTTCTGCAAC
ATTAAAGGCTAAAAATAAACAGATAGCTCCAAAGAGCAAAATGGCATAGGAAATCGCCTG
TTTTTGACACTGTCGAATGCTCAGCTGAACACCTAATAAGGCTTGGAAAATGGCATTGCC
CGTGAAGTCAGTTCACCGATTAAATAAACTGCACTGTCTTTGATGGCTCTCATTGCATCT
CTTTCTCAATCAAGCTATCCGCCAGTTGCAAATCTAATGTGGTATCAATATCGACTGAGC
GATAGGTTGGCATTAAATAGAAACGCACAGGTGGAATAAAAAAGTATTTTTCTTGAAGTA
GGCTGGCGATATCGTTGATATAAATCGCCCCATTCGCACGGTATGCTTTTGGTAATTGCT
GACGTGGTGCTTCAAAATCTTTGATTTCATTCATCGGGAGAATATCATCTCCATTTAAAA
CAAATGATTTATACGGGTGGTGTTCACATTCACAAGCGGATACCACAGACTTACTTTTTC
CACCTAAAAAGATTTCCATCGCATTGCGAATATCTAACGCATTGCGAAGTGGGCTAGTGG
GTTGGAAATGAGCGACAACGCCTTCACGAATGTTTAAGGTTTCTAAACAGTGCAAAATAA
CATCAATAGTGCGAGTATCACTTTGAGCCAATTCAGCAGGGCGAAGTAGTGGTGTTGCAC
CATATTTTTCACCTTCCTGTAAAATACGTTCGCCGTCTGAAGTGACAACGATTAAGTCAA
ACATTCCAGACTCTTTTGCTGCTAGAACTGCACGGCCTACGAGCGAAATTCCGCCGACTA
ATTGTAAGTTTTTATCTTTAATCCCTTTCGAGCCTGCTCTGGCTGGAATAATTGCAATTT
TTTTCATAAATCTAACCGCTAGTAATATGGTTAATAAGACTTGCCATTTTAATTTTAAAG
AGCGAGTTAAACAATAGACAACGGAAAAGGAATGAGGAATAATAAATCTCTTTTACTTAC
TTGACAAAATTGCCTACTCATTATGTTTGCTATCACAAAATTTATTACTGCGGTCATTCT
TCCACCATTTAACATTCTGATTTTATGGTTGTTTTCTTTAATTTGTTTCCGCTTAAAATG
GAAAAAATTAGGTTATCTCTCAACTTTTTTAGGTGTAGCAATGCTCTATATTTTCAGTAT
TCCCTATACTTCGCAAAAATTGCATGATTCTCTGGTAACGGAAGATAACCTTAGTATTGA
AGATTATAAATCGGCTCAAGCTATCGTTTTACTTAGTGGTGGCTTGCGTGATAGTAAAGA
GTTATTTGGCAAATTAGCGATCAGCGAAATAGCATTAGAGCGGGTACGTTATGCTGCTTT
TTTACAAAAAGAAACGGGCTTACCTTTATTGATTACGGGAAGTAGCCCAAAAGGGACTTC
AGAAGCTGCCGTCATGAAAAAAGAGCTCGAACAATTTTTCCATATTCCAACACAATGGTT
GGAAGAAAAAGCCAAAACGACGGCTGAAAATGCGAAGTTTTCTAAACCTATTTTAGAAAA
AGAAGGTATTAATAAGATTGTGCTAGTGACAAACCAGTGGCATATGCAACGAGCAAGAAT
GCTATTTGAGCGAGAAGGTTTTAAGATATTACCTGCAAGTGTTGGAGCAGGAAAAATGCC
TGAAACCTATGGATTAAATGTATTTTACTTTATCCCACAATCAGGAGCATTACATAGCAA
TATGCACGCCCTGAAAGAATGGATTGGATATTGGAAAGAGAAATAACGGATATTATTAGG
TTAATACATTTAGTAGATCAGCCCTAGTGTAAAAACAAATATCACTAAAAATTCAAATAG
GCCGACTTGTTTAATTTTCCAGTTTCTTTTTGGCACAATAACCGCTCTAATTAACCCAAT
GAAATAGGCAAAGCTAATGCCATAATCGCCTAAGGCGAGATAAACAAAGATAAATATACA
ATGAAGTCCTATACTGAACTTACAGTAAAGAGGATTTTTCCGCTCTCGAGCAACGCTTTT
TACATAAATTGTTGTCCCAATAAAAAATAACGTAGGGTGGAGTAAAATCTCAAAATTATA
TTGGTTCGTTGCTAAATAGAAACTTGCCATTCCAATTATGCCGAAGGTTAAAATACCTGC
AATATCATTGATTAAGTTTCGTTCATCTTTTTGTTTTGCATAGTAAATTTGGACCCCTGC
AAGCGGCAGGATTGGGATTATAAATTGCAAAATAGAAAAATGACTTAAGAGTACCGGAAA
TATAAATATGCCGCTAAATACGGCATAAATAATCATCCAGCGTTTATATTTTTCATTTTG
TTTTTTGCTAACGACGGAGAAAAAAGGATGGGAAAAGAGATAAGTAAAAAGCCAGCTAAG
CCCAAGCCAAAAATGATTCATTACAAAATGGCTAGCAGAAATACCATAAATAAATGGTAC
AAATGCCATCACTAATGCTCCGTGCTGATTAGAAATAATCGGCTTTTCTTTAAATATCAT
GCTTATTTATCTACTATTTTGTCTAGGTTCCCATATCCAGTTTTAAATTTTATACTCTAC
TATATTGATTTACTTTACTTGCAGCTTCTTCCCTACAAAGATTTTATTTTGTTTTAAACC
ATTTAGCTGCCTCAATTTTTCAGGTGTTGTTTTATACATGCGAGCAATGGAATAAAGTGT
TTCATCTTTCTGGACAACATGATATTTCGCATTGAGATTAACCGTTTTTTCTGACGCTTT
AGACGATTGTTCTTGCTTAGTTTTCGTCGTTATTTTTGCTTTCTCTTTAGTTTTTTCCTT
AGGCGAAGTCACCGCTGCTTTAGCTTTTTTATCTTCTTTAGAGCGATTCTCTACCTTTTT
TTTAGCTTTCGATTTCTTGGTTGATTTTTCATCATTAACTGCTATTTGATTTGGCTGTTT
TGGTAATCTATTTTTATATGCAATTAATCCTTGATAAATCGCCTTTGCAATCTGACGGCG
ATAAGCCTTTGTAGCTAAACGTTGTTCTTCCGTTGCATTAGATAAAAAGCCTGTTTCCAC
TAGAATTGAAGGAATATCAGGGGAACGCAATACGCTAAGGCTGGCGTGTTGTGGCGAACT
TTTTGCTAATTGCGTAACATTTCGCAGTTTGTCTAAGACTGTTTTACCTAACTCATAACC
TGAACGCTGTGCGTGAGAAAACTGCAGATCAAGCACTGTCTGGTTCAAGTAACGTTCATT
ATTATTTGCTAAAACCGAACCTGCCCCACCTAATAATTCCGATTGCTTTTCGTGATCTTC
CAACCATTTTCCTAATTCATCATTTGCACGGCGATTAGATAAAACCCAAACCGAAGCCCC
TTTTAGATTATCTGAACTTGGTGAAGAATCAGCGTGAATTGACACTAGATAATGTGCCTT
ATTTTTACGAGCAATTTCAGTTCGATTAGGTAGTTGGATAAAATAGTCACCATTGCGTGT
CATTACTGCCTTGAAATTAGGATCTGCATCTAACAACGCCTTTAATTCTCTAGCAATTGC
TAAAGTCACCTCTTTTTCTTTGACCCCTAAATTTTTACCGATAGCCCCTGGATCTTTGCC
CCCGTGTCCAGCATCAATGGCAATGGTTAATTTTGCTTGTGCGGAAAGAGCAAGAAATAA
ACTCATTACCGTAAAACAAACATAATGTCGTAATTTCTGCATAGTATTACCCTAAGCGGT
CTGATGTTCTAAATAATCTACAATCTGTTTTGCCGAGTTGTTTTGAGGCATAAGAGCTAG
ATTTCGCCCTGTTTCTGCATAGTCAATTTGAATAATAAAGTCCGCAGATGGGATCATTCC
TTCCCCCCGACTTGCCCATTCTAGTAAGCAAACCGTTTGTGGACGGAAGTAGTCCCTAAT
TCCCATAAACTCCAACTCTTCAGGATCACTCAAACGATATAAATCAAAATGATATAAAGC
ATAAGGGGGAAGCTGATACTCTTCAACTAAAGTATAAGTTGGACTTTTTACATTCCCATT
ATGCCCAAAAGCCCTCACAATGCTACGTGTCAGTGTCGTTTTTCCAGCCCCTAATTCTCC
GTTTAGATAAATCACAACGGATTTTTCATTATGATTGTCTAAATAGCGTTGAAGTTGCTG
GGCAAAACGCTGACCAAAATTAAGCATTTCTTCTTCGGTCGCAAAATAAAATGATTGCAT
TATTGTTAATCTAAATTAATAAAATGGTGACGATAAAACTTCAACTCTTCGATGGACTCT
TTAATATCATCTAAAGCTAAGTGGCTGTTTTTCTTACTAAATTGTTTAAGCATTTCAGGC
TTCCAACGGCTCGCAAGCTCTTTTAATGTACTCACATCTAAATGGCGATAGTGGAAGTAG
TCCGCCAAATCTGGCATATATTTATAAAGGAAACGCTTATCTTGTGCAATGCTATTACCA
CAAATCGGCGAAGCCCCCTTCGGCACCCATTTCTTCAGGAAATCTAATGTCTGTAATTCG
GCAGCACGTTCGGTTAATTTACTCTGCTTCACACGCTCAACCAACCCATTTGCAGTATGG
GTTTTCACACACCATTCGCTCATTTTATTTAATAATTCATCGGGTTGATATACGGCAAGC
ACAGGGCCTTCAGCCAAAATATTCAGATCTTTATCGGTGATAATGGTAGCAATCTCAATA
ATTCGCTCTTTTTCAGGATCAAGCCCTGTCATTTCGAGATCGATCCAAATTAAATTTTGT
TTGTCTTGTTGGCTCATCTTTTTCAATTAATTATCTAAAATTCCACAGGATATTATTTAT
TGTAGCATTTCATGCACCACTTTCATAAACCCATCAGCAGTAGCATAAACTTCTTCTTTG
CCTTGAGCTTTTAAAATCATATCGGAAAGCTCACGGAATGCGGAATGTCCGCCTTTACGT
GTTAAGACTAAATCAGCTTGATTTTTGACATAATCAAAGGCATCGCCCACGGCAACCGCT
AGTCCACAGACTTCAAATGCAGGCAAGTCCAACGTATCGTCGCCTAAAAATGCAGTTTCT
TCGGCTGAAACCCCCGCTTGTTGCATTAATTCAAAACAAGCATCTCGCTTAGACATTTTG
CCAAGTTGGAAAAGGGGAATGCCTAAATCCTTAATTCGACGGCGTAAAATCGGGGTGTCG
CCACCTGATAGCACGGCAACTTGAATACCACAAGCAAGGAGCATTTTAATCCCTAAACCG
TCTTTCACATTGAAGTATTTTAATGCTTCGCCATTTTCGGTGTAATAAAGGCTACCATCA
GTAAGAACACCGTCCACATCGGTAATCACAAGTTTAATTTTTGTTAGTCTTTGCATAAGT
ATCCTTGATTTCAGTTAAGTGGAGTTTTATGATCTTGCCCATTATAGCCTTTTGGAGTAG
CCAATGTCGATTTCTCAAAATTTAGCGATAATTTCTCAACAAATTCAACAATGTTGTCAG
CAAGCTAATCGCCCTGAACAGAGTGTTAAACTGCTTGCGGTGAGCAAAACTAAACCCATT
TCAGCCATTGCCGAAGCCATTGAAGCAGGACAACGTGCTTTTGGCGAAAATTATGTGCAG
GAAGGTATTGAAAAAATTCAGCATTTTGCGGAGAACGACACATTAGAATGGCACTTTATC
GGTTTATTACAATCGAATAAAACGCGTGTAGTGGCGGAGCATTTTGACTGGGTACAAACG
ATAGATAGGCTCAAAATTGCACAACGTTTAAGCGAGCAACGTCCTGAACACCTGCCTGTA
CTGAATGTTTTAATTCAAATTAATATCAGTGATGAAGCATCTAAATCGGGTATTTCTGCG
AAAGAAATGCTAGAATTAGCCACTCAAATTAGCCAACTGCCACGTTTGAAATTGCGTGGT
TTAATGGCAATTCCGAAGCCTGAAAGTGAGCCTGAGCAACAGAAAATCGCCTTAGCTCAA
ATGAATGAACTGTTTCTTCAATTACAATCTCAATTTGAAGGGATTGATACGCTATCAATG
GGAATGTCTGATGATATGCCAAGTGCAATTGAATGCGGTTCGACAATGGTGCGTATTGGT
ACGGCGATTTTTGGGGCAAGATCTTAAATTTGATTGCACTTAAAGACAAATACTCTTATC
CTTTCCATATTCAAAAAAACCTAAGGGAAAAGCTATGCAACCTAAAGCAAAATTTAGAAA
AGATTACCGGCAGCCTGATTTTACGATTCATCAAATTTATCTTGATGTTCAGCTTGATCC
TGAGCAGACGATTGTCACATCGACGTTGTCGGTCATGCGTAAAAATGCAGAAGCGACTAC
GTTACGTTTAGATGGGCATAGCTTTGAATTTTTATCGATTAAATTTAATGGCGAGCCATT
CAAAGAATATCAAAAAGATGATGAGGCTTTGACTTTAAATTTAGCCGATTTCCCTGCGGA
TCAATTCGAGCTGGAAATTCAGACAAAACTCAATCCATCAACAAATACGTCACTACAAGG
GTTATATCAATCAGGCGAAGGGATCTGCACGCAATGTGAAGCGGAAGGTTTCCGTCAGAT
TACTTATATGCTTGATCGCCCTGATGTGCTTGCAAAATATCGCACCAAAATCACCGCTTG
TAAAAGTAAATATCCATACCTGCTTTCTAACGGCAACCGTATTGCTCAAGGGGAGCTGGA
CGATGGTCGTCACTGGGTGGAGTGGGAAGATCCGTTCTTCAAACCAAGCTATTTATTTGC
CTTAGTCGCAGGGGATTTTGACCTGTTGCAAGATAAGTTTATCACGATGAGCGGACGTGA
AGTCGCCCTTGAAATCTATGTGGATCGTGGAAATCTTGATCGTGCAACTTGGGCGATGGA
GAGTTTAAAACGTTCGATGAAATGGGACGAAGAGCGTTTTGGGTTAGAGTACGATTTAGA
TATTTATATGATCGTGGCGGTCGATTTCTTTAATATGGGGGCAATGGAAAATAAGGGGTT
AAACATTTTTAACTCGAAATTTGTGCTGGCTAATCCGCAAACTGCAACGGACGATGATTA
TTTGAATGTTGAAGCGGTGATTGCTCACGAGTATTTCCATAACTGGACGGGCAACCGTAT
TACTTGCCGTGACTGGTTCCAACTCAGTTTAAAAGAAGGTTTGACGGTTTTCCGTGACCA
AGAGTTTACTTCAGATTTATGGTCAAGATCGGCAAAACGGATTGAAGATGTGCGTTTGTT
GCGTGCGGTACAATTTGCTGAAGATGCAAGCCCGATGGCTCACCCTATTCGCCCTGAAAA
AGTGATTGAAATGAATAACTTCTATACAGTTACCGTCTATGAAAAAGGGGCGGAAGTTAT
TCGTATGATCCATACCTTACTTGGCGAAGAGCGTTTCCAAAAAGGAATGAAACTCTATGT
GGCAGAAAATGATGGCACGGCGGCAACCTGCGAAGATTTTGTGTCTGCAATGGAACGTGC
TTCGGGAGTGGATTTAGATCTATTCCGCCGTTGGTATAGCCAATCGGGTACACCTGAATT
AACGATTGCTGATGAATATGATGAAAAACGTCATACTTACCGCTTGCACGTTTCTCAAAA
CACACCACCAACCGCTGATCAGCTAGAGAAAGTGAATTTACACATTCCGTTGAAAGTAGC
GTTATATGGTCAAGATGGTAAGAAAATCAAGTTACAACACGAATTATTAACCGTCAGTGA
TGTGTTAGATGTGGTCCACGAACATCAAACCTTTGAGTTCCACAATGTGCAACAACGCCC
TGTGCCTGCACTGTTGTGTGATTTCTCAGCCCCTGTGCGTTTAGATTATGACTATTCAAC
AGAACAGCTTTTAACGCTCTTGAAATTTGCTGAGAATGATTTTGTGCGTTGGGACGTGGC
ACAAATGTTGTTTAACAATGAGCTGCGTGAAAATCTAAGTCGTTACCAACAGGGCGAAGC
AATGGCATTCTCACAAGGTCTGTTAGAAGCGCTCACCTTTGTGATCGACAATGCAAATAA
AGACCCAGAACTTGCCGCTTTAACCTTAACCTTGCCAAAAGAAACGGAATTTGCGGAGTT
GTTTAAAGTGATCGACCCTACGGGTATTGCAGCTGTACGTCACTTTATGCGACAAGCGAT
TGCTGATGAACTAAAAGATCACTTCTTAGTCGTTTACAACCAAAATAAATTAACGGAATA
CCGTGTGGTTGCCGAGGATTTGGCAAAACGTGCATTACGCAATGTCTGCTTGTCTTACCT
TGCCTTTACTGAAGTAGGGAATACCTTGGTGCACAAACATTATCATCAAGCAAATAATAT
GACGGACACTTTGGCTGCACTCACGGCTTCGACCAAAGCACAACTTGCCTGTCGAGATCA
GCTTCTTGCCGATTTTGAACAAAAATGGCAACACGATGGCTTAGTGATGGATAAATGGTT
TGCTTTACAGGCGACACGTCCTGATGAAAATGTGCTTGAAATTGTGCAAAATTTATTAAC
GCACCCAAGTTTTAACTTCAAAAATCCAAACCGTGTACGTTCATTAGTTGGGGCATTTGC
AAGCCAAAACCCAAGTGCATTCCACGCTATTGACGGCTCTGGCTACCGTTTCTTAGTCGA
TATGTTGATTAAGATGAATGAAAGCAATCCGCAAGTGGCGGCACGCTTAATTGAGCCGTT
AATTAAACTTTCTCGCTATGACACTCAACGTCAAACCCTGATGCGTCGCGGCTTAGAGCG
TTTGAAAGGTTTAGATAATCTTGCGCGTGATTTGTTTGAAAAAATTGAAAAGGCATTGCA
GTAATGATCTGGCATAAAGCATTATTTTCTTTTCACGGAAGGTTAAACCGCAAAGGCTTT
TGGATCGGCTTTGGGATTAATTTTGCATTTTTGTTTATTTTTGCAAATTTTATCTTAAAT
CCGACCGCTTTCAGTTGGATTAGCGTTCTACCCTTGACCCTTTCACTTTACAGTTTATCT
GCAGTGATCGTTAAACGCCTACACGACCGTAATCGTTCGGCGAAAGCCTTGTTTATGGTT
GCGGTGCCGATATTGTGTTATCTCAGTTCATTGGGAGCTCAAGGAACAATGGCATTTGTG
CTAGGCATTATGATGCCGATGTTTATCGGAACGATTTTAGTGATGGAATGGGGTGTTTTT
GCAGGAAGTCCTGAAGCTAATCAATATGGTGAGAAAGGATTGAGTGTGAGATTTAAATAA
TTGTAGGGTGGGTCTTGACCCACCATTTCGTTGTAATCTCTTGAATTTATTGGTGGGTTA
AAACCCACCCTACAAAACTGTTTTTTAAATCTCCCCCAGCCCCTCTTTTTCAAAGAGGGG
CGTTTACAAATTTTAATAACAAACAAATACAAAATGACCGAAATAAAACTTAACTACCAC
AAAACCCATTTTTTAACCTCTGCACCTGATATTCACCATTTACCAGAAGACAGTGGCGTG
GAAATTGCCTTTGCAGGGCGTTCAAATGCAGGGAAGTCGACGGCATTAAATGCCTTAACT
AATCAAAAAAACTTGGCTCGTACCTCTAAAACCCCAGGGCGTACGCAGTTAATTAACTTA
TTTGAAGTAGAACCAAATTGTAAATTAGTCGATTTACCAGGCTATGGTTATGCGGCGGTG
CCTGAGCAGATGAAACTTCAGTGGCAACGTTCTTTAGGTGAATACTTGCAGAAACGTGAA
TGTTTACGGGGCGTAGTGATTTTAATGGATATTCGTCACCCGTTGAAAGATCTCGATCAG
CAGATGATCGAGTGGGCGGTATCTGCGAAGTTGCCTGTATTATTGCTACTTACCAAAGCG
GATAAACTTAGCCAAAGTGCGAGAAGCAAAACCGTCAAAATGGTGCGGGAAGCGATTTTA
CCGTTTCAAGGCGATGTGCAAGTCGAAGCCTATTCTGCATTAAATCGTATTGGTATTGAT
AAACTTGCGACTAAATTAGATAGTTGGTTCGCCGAAATTTTTACACAAACCCAAGAGGGC
TAATCTTATGTACAACTTAACCGAATTACGCCAAGAAACCGATGAAATCATCAAATCTTT
ATTAGACGATGGCAGCGATCCTGAAGCCCTTTATATTATCGAACACCACGTTGCTCACCA
CGATTTCGATAAACTCGAAAAATTAGTGGTAGATGCTTATAAGTTGGGCTATGAGATTTC
TGAAGCGGAAGAAGTGGAAGAAGAGAATGGCGATCTTGTGTTTGTGTGCGATATTGTCAG
CGAAATTAAACTAGATGCGGAACTTATTACCGCTCAACAAAAAGAGCTACTGCCGTTAAT
CGAAAAATCGGGTGCGGTCTACGAAGGCTGGGGAACTTATTTTGAAGATCCGAACAGTGA
TGAAGATGAATATGGTGATGACGGCGAATTTTTCGATGACGAAGATGATGATTTTGATGA
TGAAAGACGTTAACCATTAGCAGAATTATGAAAATAAATGATAACCCTATGTAGAATATT
TACCATGTAAGAATCAAGTAATAAGGAGGAGCAATGCTAACAAATTGGTCAGAAGGTTAT
GTTAATGATATTAATTATACGACAGGTTATTACGATGGATTAAATAGCCACCAATTAATT
TGTCCATTCTTAATCGCAAATTTACAGCCGCCAAAAGTCATTAATGCGTGTGAGTTAGGT
TTTGGGTTTGGTGTATCGCTTAATATTCATGCAGTAGCAGGAACAGTAAAATGGTACGGG
ACTGATTTTAATCCTTCTCATGCGTTCTTTGCTCAACAATTAGCAAACCAAGGCAATCCA
GATAAAGTCGTTATTGCAGATCAATCTTTTGCCGAATTTTGTCATCGAGATGACTTACCT
GATTTTGATTTTATTGCTCTACATGGTATTTGGTCTTGGATTTCACCACAAAATAGAGAA
ACTATCGTTGATTTTATTCAACGTAAATTAAAAGTAGGTGGTGTAGTCTATATTAGCTAT
AACACATTACCAGGATGGGCAGGAAAATCACCAATTAGATATTTATTAAATCAATACTAT
AGTAAATTATCTGCTACTCTAGAATCAAAAGATCAAGCGATTAAATCAGCATTAGAACAT
ACAAAGAATATGCTTTCAGTGAGTAATAGTCTCCTTTCTCTCTCACCTTATTTGTTGGAA
CAAGTTGAACAGATCAAAGAACAAAATTCTAATTACGTCATTCATGAATTTACTAATCAG
AATTGGTATCCAATGTATTTTTCAGAAATTGAATCCTGCTTGAAACAAGCTAAATTAAGT
TACGCATGCTCCGTTTCTTATTTAGATGATTTTGATGAGGTTTTATTTGATGAAGAGCAA
CAAAAATTATTATCTAGCATTCAAGATCCTTCTTTATTTCAAACAGCAAAAGACTTTATT
TTAAATAAACAATTCCGCCGTGATTATTGGGTTAAAGGAAAATCTCAACTTACTAATCAA
CAAGGAGAGAAAGAATGGAAGAAATTAAATATATTACTTGTTTCATCTACAACAAAAATT
TCGACCACGATTAAAAACTACCGACAAACGGAATTTAAAGAAGAATTATTAAAACCTATT
ATTGAAAAATTATCTGATTATAAGATTCACTCGTTAGAATCTTTGTGTGAAGCCTTAAAA
GGGGATATGCCTCCAAATGCATTATTTAGAATAATTGCCCTATTAGTAGCTCGAAAAGAA
GTTGTCATTACTCAATCGGCTGAAACAATAGAAGCAGCTACAAATTCCTGCCAGAAATTT
AACCGAGCTATATTGGATAATCCTTTTGCTTTTAATAACGTTAACTATCTGGCAAGTCCT
GTGTCAGGTGGTGGGATTTATTATTCTAATATTGAATTACTCTTTTTATCTGCATATGTA
CAGAAAATTCCAGAGAAACAGTGGGAAAAATATGTACGTACTATTTTAACAGCACATAAT
CAACTATTACGTAAAGATGATAATATTCTATCTTCTGAAGAAGAGATACTTGGAGAAATA
TCTCGTCTGAAGAAAGAATTTTTAGATGATAGATTTGAAATTACAAAAAGTTTAAAGGTG
GTCTAGCCCCTTTTTCACCCAATATTGATACGGCTTAGTATCTGTTTGACTTTTTAATAG
CTGATGATCCATAAATTGACAAAAACTCGGAATATCACGAGTAGTTGCAGGATCGTCAGC
AATAATTAGCAACACTTCACCATCTGCCATATTGCGAATGGTTTTGCGAGTAAGCATTAC
AGGTTCAGGACAACGTAGCCCTAGGGTATCTAAAGTGTGGTTAATGGTTAGTTCGGTCAT
CGTTATTATTCAAAATTAAAAATTACAGGATATATATGCAACAGCTTTTCTCTCAACACA
TCGCACGTATTCAACAAATCGTACAGCACGCCTTAGAGCTGGCTCGTCTTGACGGGCTTT
GGATTTATGCAGGGCAAGCAAAATACCATTTTTTAGACGACCAAACATCGCCATTTAAAA
TCAATCCGCATTTTAATTATATTTTCCCTGATCCCACCGCAGAACAAAGTTGGCTTTTTT
TAGACGGTAAAAATAAACCGAAACTCTATTTTTATGCACCGCAAGATTATTGGCATTGTA
CGCCAAATCCGCCGACATCGGCATTTTTTGCTGATGAGTTTGAATGGCAAATGCTCACGG
ATAGCCAACAAATTCAACAATATATCCTTAATCCGACCCATTGTGCCTTTATTGGGGAAC
AAACGGAGCTTGCCAAATCACTAGGTTTTGAGCATATCAATCCACAGAAAGTGCTAAATG
TACTGCATTTTGAGCGTTCGATCAAAAGCGAATTTGAAATTGAGTGCATATATCAAGCTC
AACTCACCGCTTTAGCTGGACACCAAGCGGCAAAAGAGGCTTTCTTTGCTGGTAAAAGTG
AGTTTGAAATTAATTTAGCCTATCTTCAAGCTACCAAGCAATCGGATAACAATGTGCCTT
ACGGCAATATTGTTGCGATCAATCAGCATAGTGCGATTTTACATTACACAAAATTGGATT
TCACGCCACCTTGCGAACGCCACAGTTTTTTACTTGACGCTGGCACAAGCTATCTTGGTT
ATGCATCTGATATTACTCGAACTTATGCTTTTGAGCCACAAAGTGAATTTGCAGCAATGA
TTGCTCAAATGGAACAGTTCAAACTGGATACGATTGCCGATATGCAAGTGGGGATGAATT
ATCTAAGTTACCATACCCAAATGCACCGTTGGATCTCGCAAATGCTTCACCAGTTTGAGT
TTGTGAAATTACCTGCCGATCAAATTTTTGAAGAGGGTATTAGCCGTACTTTCTTCCCAC
ACGGTTTAGGGCATCAGCTTGGTTTGCAAGTCCACGATGTTGCAGGTTTCCAACAAAATC
ACCGTGGCACACGCAAAGCTCCGCCTGAGATTTATCCAAGTTTGCGTTGCACTCGTGATT
TAGCCGAAGGTATGGTGCTTACCATTGAACCTGGGTTCTATTTTATTGAGATGTTGCTAA
ATCAATGGAAAAACCACCCGCTTGCTCGTTTCTTTAACTGGCAGAAAATCGACGAATTTA
AACGCTACGGCGGTATTCGGACGGAAGATAACATTGTGATGAGAGCGACGGGGGCAGAAA
ACTTAACGGCAAAAGCTGAAAGTATCAGTAGCAGATAAGTAATTATTACAGATCCCATTT
AGCTTAAAATATCTAAATGGAAAGTTGGTGTACTCATAAATAATATTTCTAATCTAAAGA
AAATAGATCTAATAATGTGGCAAAGCTTTGCGATTTCACTATATTGTGAAACTCTTCAAT
GTAAACTTTATCTAGATCTGTTTCCCTGATTGCTGCGTATAAATTGCTATATAAGCCATT
AGAAGTGATTTTTCTTGCAACAACATAGCCTTTTTCTAAATATGGTTTTACAGCCCAATA
AGGTAAGGCTGCAATACCTCTTTTACTGGCAACAAGCTGAATGATTGCGATAGTTAATTC
ACTAGTGCGTCTTGTTGGGTTTATTCCTACTGGTTGTAAGATTTTTTTCAATAAATCTAA
CATATTGTCGGGAACAGGATAATGAATTAGTGTTTCGTGACGAAAATCTTCAGCTTCCCA
AATTTCTTTTTGTGCCAAAGGGTGATCTTTGGCACAAATAGCAACCATTTCATAAGAAAA
TAAAGGTTTATAAATAATACCAATGGACTCTTCTATTTCTGATACAACAGCCCAGTCTGC
TCGGTGAGTAAGCAATAGACCAACAGTATCAGTATGAAAACCAGACACAATATCTAATTC
TATTCCCCCCCAATTTTGTCTAAAAATATCCATTGCTGGCATTAACCAATCAAAACAAGT
GTGGCATTCAACGGCAATCCGTAATTCTCCAACTTCTCCTTGTTTAATTCGGGTTATATC
TGATTCAGCTTCTATTATTTTAGGTAAAATTTCATAAGCGAGCTGTACTAAACGTTCTCC
AGCTGGAGTAAAATGGATTGGCTGAGTTTTACGTTCAAATAGAGTTAGATCATATTGATT
TTCTAACAATTTAATTTGATGAGATAATGCTGATTGTGTTAAATGAATACATTTGGCGGC
AGCTGAAACACTGCCGCTTTCTTTTAAAGCAATAATAGTTCGTAAATGACGAAGCTCTAA
GAAAATTGGTTTCATTAGTCTGAATTTTGAATGTAACAACTACAATTGACCTAGAATAGC
ATGTATTTACTATATTAGAAAATCGTTTTCCTAATCAGCATTACTTTATTTTTTATTAGC
ATGCTGGGTTAAATACATAGTTTCTATTATCTATATCATTTTATAAATGGCAAATAGCCT
TCTATTTAAATATTACTTAAAATATGAAAAAAACTATTTACTTCCATAAATTAGCAATAT
TACTTTCTCTATTTTTTTCAAATGAACCGATTGTTGCTAAACATATAGCACAGAAAATAT
GTATAGTTGTAGGTATTTATGATGGCGATACTTTAACCTGCTTGCACAATCGAACACAAC
TCAAAGTACGCCTGCAATATATTGATGCGCCGGAATTTGCCCAGCCTTTTGGTAATAAGG
CGAAGCAATCATTAGCTCAACTGGCATTTAAAAAAGAGGTTGAACTTGAGATTACGGGGT
ATGATAAATATCAACGGCTGTTGGCAGTGGTTTATGATCAGAGGGGTGAAAATCTTAACT
TAATTCAGGTGCAACGAGGAATGGCGTGGGCGTATCGCCAAACACAACCTGTGTATCTGC
AAGCTCAACAACTTGCTCAACAGCAAAGAATAGGTTTATGGCAAGATAAAAATCCGATCA
ATCCTGCGGACTGGCGTGCAAGTAAGCGGTCGGATGAACATTCATTTTGGCAAGGTTTTT
CGCCTAAGGCACCGCTTGCCACTATAGATTGTAATGTGAGGAAAAGTTGTAACGATCTTC
CCGATTATGACACGGCGAAACGCTACTTTAAACAATGCCGTTGGCGAGAGCTAGACGGCA
ATAATGATGGTATCCCTTGTAATAAACTTTATAGAAAGGCTCAGCGACAATGATTAATCA
TACTTTTCGTTCCCATTTCCCTTTTTTTCAAGATAATCCCGATGCGGTATATTTAGACAC
TGCCGCAACAACACTCAAACCGAAAGTGTTGATAGACGCAACGCTCAATTTTTATCGTTC
ATCTGGTTCGGTTCACCGTAGTCAATATGATTTTCCTCAAACGCAACGTTATGAATTAGC
AAGGGATTTAGTGGCAAAACGTTTCAATGTTGCAACACGAGATGCGGTTATCTGGACAAG
TGGCACAACCCATTCACTTAATTTAGTCGCAAATGGTTTAGCTGACAGTATTGAAGCTGG
TGATGAAATTGTGATTTCTGTGGCAGAACATCACGCTAATTTTATTCCGTGGCAACAACT
TGCTGAGCGTAAACAAGCTAGATTGATTGTGCTACCGCTTAATAGCAACTACCAAATTGC
CCCTGAAACGCTACAAACAGCCTTATCAGAACGCACTAAAATCGTTGCGTTTAATTTGGT
GTCAAATGTAACAGGGGTTAGACAGCCTGCAGAGCAATTGATACCGCTTATTCGTCAGCA
ATGTTCAGCCAAAATTGTGCTTGATGTTGCACAAGCGGTCTGTTGTGAACAAATTGATGT
ACAAGCACTTGATGCCGATTTTTATGCGTTTTCTGCACATAAGATGTACGGACCAACCGG
GGTTGGCGTATTAACAGGGAAATTGAGTAGCCTTGAGCAACTCCGCCCTCTTTTATTTGG
CGGAAAAATGTTACAAGAGATTACTGAGCAAAAGCTCACGATGGCAACATTGCCTTATCG
TTTAGAAGCAGGAACACCAAATATCGCAGGAATTATCACTTTTGGTGAGGTGCTGGAGTG
GTTGGAAAAATGGGATTTTTCAGCCTTAAACTCACCGCTTTATCAGCTTGCTAAAGAGGC
TCGCCAACGGTTAGCAGCTTATCCAAATATACGCATTTTAGCGGAAGGAAGTTTAAGCCC
AACGATTAGCTTTGTCTTTCATCATCAACATCACGCAGATATTGCGGCGATTTTAGCCGA
GCAACAGATCGCATTGCGTAGTGGCGAACATTGTGCCAAACCCTACTTACGTTATTTAGC
ACAAAATGGCACCTTGAGAATATCTCTTGCTCATTACAATGTGCAAGCGGATCTTGACCG
CTTTTTTACCGCATTAGATTTTGCTCTCGACATTTTAGAAAATTAATCTCAACTTAGATC
AAAAAATCGTAAATTTCCCGATTTTCTGCTAGAACGAAAGGGCGTTATAGGGTAATCTTT
GCAAGTTTTTTGATTTATTTTTTAAAATTAAATTTATAGGTATTGATATGGTAAAAAAAA
TTGCAGTATTAACCAGTGGCGGTGATGCTCCTGGTATGAATGCAGCGATCCGTGGTGTTG
TGCGTGCGGGTTTAAGTGAAGGTTTAGAAGTATATGGTATTCAAGACGGTTATTACGGTT
TATATCACGACCGTGTTATCAAACTTGAACGCCGTTCAGTGTCTGAGGTGATCAACCGTG
GTGGTACATTCTTAGGTTCTGCACGTTTCCCTGAATTTAAAAATCCAGAAGTGCGTGCAA
AATGTGTAGAAACCTTGAAAAAATATGAAATTGATGCGTTAGTAGTTATCGGCGGTGACG
GCTCTTATATGGGGGCAAAACTATTGACCGAAGAACACGGCATTGCGTGTATCGGTCTAC
CTGGCACTATTGATAATGACGTTGCAGGCACGGATTACACTATCGGTTTCCAAACAGCAC
TTGAAACCGCATTAGAAGCAATTGACCGCTTGCGTGATACTTCAACTTCTCACCAACGCA
TTTCTATCGTTGAAATTATGGGGCGCCACTGTGGTGATTTAACCTTAAGTGCGGCATTAG
CAGGCGGTTGTGAATACATTATCATTCCAGAAAAAGGTTTTGATAAAGAGTCACTAATAC
GCAACATCGAAGATGGTTTCAATAAAGGAAAACGTCACGCAATTATTGCGATTACAGAAT
TAATGACAGATGTACACCAATTAGCGAGAGAGATTGAAGAACGCTTTGGCCACGAAACCC
GTGCTGCTGTGTTAGGCCATACCCAACGTGGTGGTGCGCCTTGTGCATTTGACCGTATTT
TAGCTTCTCGTATGGGCGTTTATGCAGTAGAACTCTTGATGCAAGGCTACGGTGGTCGTT
GTGTGGGTATTCAAAATGAAAAATTAGTTCACCACGATATTATTGATGCAATCACTAATA
TGCGTCGTCCGTTTAAAGAAGAAATCTTTAATACCTCTAGAAAATTATTCTAATAAAAAG
TGGCGCTAAGCCACTTTTTTATTATCCGTATCTTTAACCAAATCACTGAATGAGTCGGTG
TTCTATTCGGCTTTATCCCAAAATACTAATTGCTTTATTTACTCATAGGTAATTTGTCAA
TTTTGTGCTTTAAGGAAAGGCAATAGCAATAATGCGATGCCAGAGGCTGCACAAGCAATC
ACGACAAAAAATCCGGACCAGTGGTGTGATTCCATCACTAATGCTAAAGGATAACCAGCT
ATGGCAGCACCTAAATATGCAAATAATCCCACAAACCCTGTTGCTGAAGCTGGAGTTTTT
TTATGGGAACATTCAGCAGCTGCCATACCAATAAGCATTTGAGGACCAAATACGAAAAAA
CCTACTGAAAAGAAAATTCCTGCTTGTAATATGAAATTTTCTTTTGGCATAAGCCACATT
GCAATAATGGAGAAAAAAATACCAATAGCAAATAACAATGCCATTGGACCACGATTGCTA
GCGAATAATTTATCTGATCCCCAACCAGCAACTAGAGATCCTATAAATCCTCCTACTTCA
AAGAGTGAAAGTGCGCTATTAGCAGAAACAAGATCATAGTGATATTTTTCAGTTAAATAG
ATATTTCCCCAATCGTTATTTCAAATGTACCACATAAAATATTCACTCTCTCTTGCATTC
CACGAATTCCAAATCCTGTTAACATCTGATATGTATCAAATCCAATCCCGTTATCTGTAA
TAATAATATGTATATTATTTTTTATTTCAATTTCTATTTTTACCTTATTTGCTTTAGCAT
ATTTTATAATGTTATTCAAACTTTCTTGACATAATCTATATATAGTAATTTCCAGAATAT
GTTCTAATTTTAAATTTTGATCATTTTTCCATATTAATTCAGTATCAATTTGATTATCTT
GAAAATTTAGTTCAATAAATAGATTCTCAATAGCTTGGGGTAAATCTAAATCATCAAGTA
GACGAGGTCGAATTCGATTTAGTAGTACTTTTGTTGTATCATAAATATTAAGAGATAATT
GCTCTATTGTGGTTGATATTTTTTCATAATCAGGTGCAATCCTTTTTAAAATATTTGCTT
GAGTTCTAATGGCTGTAATATTTTGCCCGACCTCATCGTGTAATTCTCTAGAGATTTCTT
GACGAATAGTTTCTTCAGTATTAATCAGCTGCCGAGTGAGTAATCTATTTTTATTTAATT
CTATTGATAAACTCTGGTTCAAGTTACGCTGATCTTGAATCGCAAGTCCTAGAAATATTC
CTGTGATAGTTTGAGTTGAAATAGATAGTAATAAATCAGCTATAGTGAGATTAGAAAAAC
TATGTGTAGTACCAATAAGTGCTATACTATTAAGCAGGACTCCTAAAAATGCACCTTGCC
AACCATACTGAAAAGCTAATAATATAATAGGGATTGCAAGGTAGAATAAAGCAAACCTAT
AGAAGGTATCTGGCAATTTCATTTGAATATAGATATTTAAAACAAATAGTAAAATATAAA
TAAAAATGTGCTTTATTCTTAAAGTTACCGGCTTCTTTATTAGAGAAGAAGTAAGAGGAA
GCCATTCAGTCTTAAATAAAAACTCATTGATTAAATAGCAAGCAGGAACAATCAATACCC
CACCAGTAAAACTTACAAGAAATGTGAAGTAAAATTCTGATGAGGAAATGGCTACAGCAT
TGATCATACTAATTGAAACTATAGTGCTAAGTTGAATTGATAATTTTTTCCATTGATTTC
CACTATAGTATAAATATGATAAGTAAATAATTGGGATACTACATATACTTAAAATAAAAA
TAGAATATTGATATATTTCTGGAAATAAATAGTTTAATAAAATCAATATACTAATTTCAG
AACAATATACAATAGGCCAGAATTTAGGTTGAATATGCAATATAATACCACTACGTAAGG
CAAACGGCAAAAATAGACAGGCCAAAACAATATCTGAAAGTAAATAATCTGAGATTATCC
ATAAGCAGAAATAAGAACAAGTTATCAAAAACCAAGAGTATAATATAGTAAATATCATTT
TAGTTGTGAATTTAATAAATTCGCTAATTCAACATTATTTTTGACATTGAGTTTATTTAT
TGCATTAGATATACACCTCCTGAGTATACTGTTTTCACCGCTTGAATTAACTCATCAGGA
TTACATCGTTTGCTTAAATACCCTTTTGCTCCTAATTCTAACGCTTTTTTTATAATTAAA
TCTGAGTCATTTACACTTAGCATAATACAGTGGATACCTGACGGTATATCTTTTAATAAA
TCTAAGCCACTTTCATCTGGCATTGAAATATCAATAATACATACATGAGGTTTTAAATAA
GGTAAATGTTGACGAGCTTCTTTAGCAGAAGAAAATTCTCCAATAACAGTAACGTCACTC
TCTAAAGAAAGGAGTTGAGAAAAACCAGAGCGTACAATGACATGATCATCAATAAGAACA
ACATGAATCATAAAATCCTTCCAATTAATAATAGCGTATTTCTATAAAAAATACGGTGGA
AAAGTCCACCGTATTCTTGTTACTTAGCATATTCTATCTTTTACGAATTTTTTTCTCTTC
TGCGATTGCAACGAAGGCTAACAATCCAATACAAGTAATTGCTGATGCATGAAGTGCTGC
AAAAGTACCACTCCATCCAGTTAGACCAAAAATTGGAGTACCGTCAGCAATCATTCCTAA
TCCTAGTTTTGCAAAACTATCTCCAATTAAGTAAGCAAAGGTACCTTTTACACCATCAGC
AACAGCAATTGCTTTTTTAGGGACAAACCCAACAGCAGCCACGCCAATCAGTAATTGAGG
GCCAAATACTAAAAAGCCTAAAGCAAACAATGCCGTTAAATACATAAATTCATTAGTTGC
AAACTGATAGAACTCAAGAGTAAAAACAATCAGACCTAGGGCAATACAAGCGGTTAAGGC
ACGACGACCATTTGCTAAATCAGATAAATATCCCCATAAGAATGTACCCACTAATGCCCC
GACTTCAAATAGAGCAAAACCGGAAATAGCAGCATCTTTTGAAAATCCTAATTCTTGATA
GGCATATACTGGGGACCACTGATCAATACCAATACGAACAATATATAGAAAAATGTTAGC
AAAGCATAGTAGCCAAATAACTTTATTTCTTAATACATATTGAACAAATATCTGCCATTT
GGTCAGTTGATTTTCTTCAGTATTACGATCTTCCTCACTAATTTCCTCCCCAAATAATTC
TTCCGCTTTACCTAAACCATATGCCTCAGGAGAATCAGAACCATAGCGTAATCCTATAAA
TCCAATAATTAATGCAATAATTGATGGAAATACAAACATTCCAATGACATGTCCATTAAA
GAAGACATTAGCTCCGAATAATGCAACTCCAGCAGCTGCCGCACCACCTACATTGTGTGA
TAAATTCCAGAAACCCAAAAATGTTCCTCGTTTCTTTCTAGGCGTCCATTTAGTAATTGT
GGAGTAGCTAGATGATCCCCCTGTACTTTGGAAAAAGCCACTAAGTGCATAGAATGAAAT
CATTAAGAACAGTGCAATGCTCCCTCCTCCCATACTAGCACTAAAGCCAAGCATACAGAT
AGCTGAAAGAATAAGCATAAATGGTACAAATTGTTTTGTATTTTTACCATCAGCATAATA
AGAGACTACGGTTTTCCCAATACCATAAGTAATTGAAAAACCTAAGCCAATAAGTCCTAA
ATCTGTTTTAGTTAAACCGTAAGTTTCGATCATATCATTTTGTGCGATGTTGAAATTCTT
ACGAATCAAGTACATTGCCATATAACCGATAAATACAACTAAATAAGATTGCATAAAAGG
TTTGAACCACATTTTCCGTCTTTCTTCTAGGGATAGATCTAAGACTGGGCGTCTAACTTC
AGCTAAAAATGAAAACATAATTTCCTCTGATATTTTTAAAAAGATGTTTAAATTTTAAGA
AAATTATTTCATTGCTCCTTGAGAGAATCCCCTAAATAGAATAAGAAAATTTCCTAGTTT
AGATACCGTTAACTGTATTTTGTGACTAAGATCACATTTTAGGGTTTATTGTGAATTTCT
AGGAACAATAACGGACAGATGGTTTTTCCCTTCAACCTTGGATATTTCTGCTATAACCGC
AGGAGAAAAATGTACTCTCTGCTGTGTTAGTTGATAGACTAAGTCAAAGACAAGGGGCAA
GTGAGAGATAATCAGCACATGCTTCGCTCCCTCTTCTCGTAGAAATGCAAGATAATCAAT
CACTGTGTCGGGATTTCCGTCAGGGGTAATCTCTTCCCATGTTTCCGCAAGATTTGCAAA
ACTTTGCATAGTGTTGACCGCTTGCATACCTTGTTTTACGGCTTGTGCCGTTTGCTGTGT
GCGAAGGTAGGGGCTAATAATCACTTTATCTAATTTAATTTGTTGATTTTCAAGCCTTTT
TGCAAGCCATTGCCCTTGTTGATATGCCATCAATTTACCCTGTTCAGTTAAGTTTCTCTG
TGCATCAGTTGGGGCATTGAAACCTGCTTCGCCGTGTCGCATTATCCAAATATTCATCGG
TTTATCCTCTTCGTGGTTTAAACAGAACACTTTTAGGCGTATAATGCACGGCGTTTTTTG
TTGTTGCAAGCAACAGATAAAAGATTTCTATTTTTCACAATTTAAACAATGGAGTAATTG
AATAATGTCTCGTAAACTCAGAAGAACCAAAATCGTTTGTACAATGGGTCCAGCTACAGA
TCGTGGCAATACGTTAGAAAAAATCATTGCTGCTGGTGCAAATATGGTTCGTATGAACTT
TTCTCACGGTGTGCCTGAAGATCATATCTCTCGTGCAGAAAAAGTGCGTGAAATTGCAAA
ACGTTTAGGCAAACACGTTGCGATTTTAGGTGATTTACAAGGTCCTAAAATCCGTGTTTC
TACCTTCAAAGAAGGCAAAATTTTCTTAAACATCGGTGATAAATTTACCTTAGATGCAGA
ATTACCAAAAGGCGAAGGTCATCAAGAAGCGGTTGGTTTAGACTATAAAAACCTACCAAA
CGATGTCGTTCCAGGCGATATTCTTTTATTAGATGATGGTAACGTTCAATTAAAAGTGCT
TTCTATTGACGGCGCTAAAGTATTTACTGAAGTTATCGTGGGCGGTCCATTATCAAACAA
CAAAGGTATCAACAAATTAGGTGGCGGTTTATCTGCTCCAGCATTAACGGACAAAGATAA
AGAAGATATTAAACTTGCAGCGAAAATTGGCGTGGATTACCTAGCGGTATCTTTCCCACA
ATCAAGTGCAGATTTAAACTATGCTCGTCAATTAGCAAAAGAAGCGGGATTAGACACTAA
AATTGTCGCTAAAGTAGAACGTGCTGAAACCGTTGCAACTGAAGAAGCAATGAACGACAT
CATTTTAGGTGCAGACGTTATTATGGTGGCTCGTGGTGACTTAGGTGTGGAAATCGGTGA
TGCTGCGTTAGTAGGTGTTCAGAAAAAACTTATCCGTCGTTCACGCAAATTGAACCGTGT
TGTAATTACCGCAACACAAATGATGGAATCAATGATCAAAAAGCCTATGCCAACCCGTGC
GGAAGTGATGGACGTAGCAAACGCAGTATTAGATGGTACTGATGCGGTAATGCTTTCAGG
TGAAACGGCAAACGGTGATTATCCAGTTGAAACGGTAAAATCAATGGCAGAAGTCTGCTT
AGGTGCAGAAACAATGCCAAGCATCAATGTTTCACGTCACCGTATGGAAGCTAAATTTGC
AAGCATTGATGAAGCAACGGCGATGTCAGCAATGTACACCGCAAACCACCTTGAAGGTGT
TTCTGCAATCATTGCATTAACCCATTCAGGTGAAACCGCAAAATTAATGAGTCGTATTAG
CTCTGGTTTACCGATCTATGCACTTTCTCGTAACGAACAAGCGTTAAATCGTTGTGCATT
ATACCGTGGTGTTACGCCAGTTCATTATGAACATGACAGCCGTACTATTGAAGGTGCGAA
AAAAGCATTATCTTTATTAAAAGCACAAGGCTATTTAATGTCTGGTGATTTAGTGCTATT
AACTCATGGTGATGAGTTAAAAGAAGGTGGCACAAATACTTGCCGTATTTTAAGAGTAGA
ATAATTTGCTCTCTGATAAAAAATCCACGCAAATGCGTGGATTTTTTTATGTATTCAACA
AACCAATACCTGTGTCTTCTCGATTTAGTCTAACGAATTTCACCTACCGAAACTTTAGCA
TCGGTATGTTTATTGCCAATAATTCGATCTTCACATTTATTGTTTTCATCACAAATAGAG
ACAACAACGCTCTTCTCATCTTCTAGTGTTTCAGATTGTAGAGATTTAACTCCGAACTTA
TTATTTTCAACTAAATTACTCTGTTCGCGAGATAGATAAGTTGGCTTGAGTCCGTTAAGT
TTATCTAATATCGTATTTAATTGACGCTCATTAAGTCTTTTGATATTTCCTTCTCCGGCT
AGCTCATCATCACCGTAGTTTGTTCCTCTCGGTTGCTCATAAAATGTAAAATCAGTATTT
TTTAGCACGATAGGCATATCTTTATGGCTGTAATAGGCTTTAGCACCATTTGGAGCTAGT
GCAATAACCGTGGCATTCTCAATTGTAGTCTTTGTAGCATCGCCAAGGGCTAAAGCAAAG
TTAGCTGCATTTGCATCATTATCCGCAGAACCTGTAATACCAATTTCAGGTGAAGGTTTA
GGACCAGTATTTAACAAGGTAATAGTTAAATCATTTTTTGATTTTTCACCGCGTAATGTT
GCATTTTTATCTGTCATCAACGTATAACCTTGATGGCTTTTCAGGTTAATTGAACTTTTA
TTTCGCCCTTCTAAATCACCAACGACATACATTGTTGCCGCTTTCATTTTTGAACTTGGT
GAAACATTCAGTTTTTCAGCCCCCTGAATATTTAATGACGTGTGATCTAAAATCGTTTTA
TCTGCACTTAACCCAATTTTATGGATACGATCGTAATCAGATTCAAAAGACATATTTCGG
TCAAACGTAACATTAAATTGACTATCGGTTAAATTAATATTTTTTGCCATAAGATTAATA
AAACCATCATGCGTTTTTATATTACTATTACGAATATTAATTGTCGTTTCTAAATGACTT
TTAGGTGTTTTAATAACTTCTTGTTTAATTTTGTCATAACTATTATTTGTGGCAGTCCAC
CAATCAAATGCATATAGGAACTCATTATTAATCCATTGACGTAAATTATTATTGAATTTC
CATCGTCTTTGAGTATGATTTCGTTCTGTACGCAACGCCCTATCTTTGGTATTGAAAATC
GCATAGTCATAGCTTGGTTTTTCTTTATTATAGGAATATCCCCCATAAATATAGAAATTA
CCTCTTCCTATATGAGTAAGACGATCAATATCAACATTATTAAAGCCACCAACAATGACA
AAATCATCTACTTTATCAAGTTGCAAATTACTAATATTTACGCTAAAAGGCGATCTTTGA
GTATCTTCTAAACAATAGGCAAGATTAATACAAGTTCTAGAATCTTCTAAATTTCTTCTT
AAACCATTTCTACCTAAAACAATAGCACCATTATTAAAATTAAATTTACTATCTATAATC
TTAATATCTGAAATGCCTTTATCCGCAAAATGTTTATCCATTAGATCTGTTGCAATAAAT
AAACGCCCATTTTTAGTATCTATATTTGCTTTATTAAAACGAATATAGCTAGGATTAGTA
TAATTTAATTGTGTATTTAATAATAAAACTGAATCAGTATCTTTATATGAGTCTATATTT
ATATCACCTGAAATATCAAAATTATGCGCATTTAGATTTACTTCTCCTGAAATACCCAGT
AAAGAACCTAAAAAATTACTGCTGATAAAAGAATTTTCACCTACTTTTTTATTACCAACA
TCAAGATTATCTGCCAGCTTTAGATTAACTTTTGTTTTTAGTTTTTTAGAGCCGTCATCA
TAATAATTTTTATCTTCCCGACTTAAATCACCACTAAGATTAACTTTCTTTATAGCTGGG
TCTAGATAGCTACTGACTGCAAAATCAATACTATCTTTAATTGTAAGTTTTGCACCTTTT
TCAGCATTTAAGTTAATTTCATTCTTTTTCGCTTTTATTGTTAAATTTTCGGCTTGAATA
TCACTATTTTTTCCAAATTTAATATCATCAGAAAATAAAGTTATTTTTCCAGATCGAGAC
ATTACAACATTATCCGCCTGTAATAAGCCATCGTTATTCACAAGGTTATTAATTAATTCA
TTTTTTCCCTTAGCAGTTAGCTCAATATAACCATCTTCGGTAATAATAGAACCTGAATTT
TTCACAATACTATTTACTGTATTTTCATCAATATCTAAATCAATAGATGTTGCCTCTAAT
TCTAAGCTAAATGAGCTACCCGCTCCTAAGACAACTTGTCCAGGGCTTTCAATAGTTTCA
TCACGTTCAAAATCAATCCACTTAAATCCCCAATGATTACCTTCATAACAATCATTTGGA
TTGCTCCAACTACTATTACAATAGCGACCCTTAACTTTTTTCTCTTGTTTAAAGTATTTA
GCTTCAATTGTCCCCTTATTTTCAACATCATTTCCAACTAAAGCGACAAAAGCATTTTCA
CCATTTGCGATAATTTTACCTTCATTAATAATTTTTCCTTCGGCGGTTTTATGATTTTTA
CGTGGAGTAAAATTGAACTTATTACTATTACTAATTTTTTCAAGATCCTTAGTTGTAGCA
AGTAAGCTACCTACATTCACTTGAGCATCTTTTGTAATAATAATGCCGTTAGGATTAGCG
AGAAATACACGCCCATTTGCTTGCAATTTACCTTGTATTTGACTTGCATTTCCGCCCATA
ACACGATTATAAGCAATAGCGGTTGAATCAGGCTGCTTAAATTCAACACTATTTTGTTTT
CCAATATCAAAACTTTCCCACTCAATACTCACTCTAGGTGATTCTTGAGTAATGGTCATT
GCCTTATTTAAGGTATTAATTTTTGCATTGCCGTCTGTAATTTTATGGTTTTGAGGTAAA
TCAGCAGCATAAAGATTTGTTGTGCTAAGTGCTGTTGAAATAGCTACGGAAAGTAAAGTT
TGTTTACGCATTTATGTACTCCTTAATTAAAATGTTTTAATTGCAGATAACCAAAATTGA
TTTTTATCTACATTGTTATATTTCTTACCGATAGGTTTTGCATAAGCAAAATTAATAGAA
TAATGATTAGGTTCAATTAAATTCAAACCAACACCGATACTTTTTAAACGAACTTTATTT
TCAACAGATTCGGATAATTTCTCAGTATTTTTATATTGTTTTCCAAAACCCTCATCATAA
AAGAGTGAGCTTACTAATATACTTTTTGAGAAAACAGGTAAGTAGTGTTTTAGTTCCGCT
TGGATAATATGCCCTTCATCAACAGAAACAGTACCTGCTTGATATCCTTTTACCCCTGAT
AATCCACCTAGTAGGAATTTATTTCCACTATCTAGATTTTTATCAGCAAATTGCCCACTG
GCGGCAAACGTAATACTGAAGGATTTAGGTAAAAATTGCTCGTGAGATAATGAATAATTA
AATGTCGTAAATGTACGTTTAGGCTGGTAATTCTCTGATAAATAGTGTTTTTTCTCATTG
GTCGAATGACTTTCTTTCCCAAAAATAGTATTGAAAGAAAAATAGGTAACACCTTCTTTT
ATACTATTCCAAGAACCACTCACTCCTATGCTAGTCGTATTTACTTTCCGTTTTTGTTGT
AAATCAACAGATTTTTGTTCATCTGACAATTTCTGATGATTAAATGCTAATTTACTATCT
AATCTTAAACTTGCAGTTCTAATAGTAGGGTGAGTAATATAACCACCTAAATTATAAGTA
CTCCCTTGAGCATTAAGATCTTTAAAATTCGCACCTAATTTATATTTTAAATAGTTTGAA
TTCACGCCAACTCTTGTGCCATATCCATCAATAATAAAAGAATAGTCCGCTCTTAAGTTA
TATAAATCGAAGGTGTTAGAAGCAAGCACATCAAAATGTAATTCATCACCAAGCCCAACT
AAGTTATAAATTTTATTTCCCAATGTTGTTCTATATTTTCCAGTATTATCATTTCCTTGA
TTATCAATGGAAATATATCCATTCCAACGTTTATTATCTTTAAGATTAACAGTAAGATCT
GTTTTACCCGTATTTTGTCCTGCTTTCAAAGATAACGCTGAGGTAATTCCTTTAATGTCA
TTAAGTAATAGAGCTAACTTTTCTAGTTCATTTTTAACCAAATACGAATGGCTTTTCACA
GTAGTATTCACCATCCGCATAACCAAGTCTTCTTTTAAACGGCTTCCATTTCTAACAACT
ACCTGATCAAGCGATCCCTTTATCACGAAAATTTGCAATTCACCATTATTAATTTCTTGT
GGTGGAATAAAGGCTTTAGCAACAAGATAATTGTTGTCACGATAGTAGTTAGTAATTTGT
TGCGATAACCGATTTAAGTCATCTAAGGTGATTTCTTGATGAAGATAAGGAGAGGTAATA
GATGTCAGATTATCTTGAATTTCGTTTCCGTCCAACTCCAGTAATTTGATTGAATCTAAA
CGGAATTTAAGACTTTCTTTGTTGGCGGGAAGATTCTCTTCCTGTGTTGGTGTTTTGAAC
AGTTCTCCAGATGGTTTTACTTTTGCTACTTGTATCTGGCGTGTCTGTTCCAACTGTTTG
TTCAATGTTCCTGAATCTGGTATTGGATTTGCATAAGTAAAGCCAGATACACATGAAAGA
ATGATTCCAGTAATTACATTTTTTCTACGAAAATGTTTCATTTTGATAGGTCTCCTTTAT
TAATAATGTATTAGAACGCTTTTTCTATTTATTTTTAACTAAATGATAAGAATTATCAAT
ATCATTATTGATAATTTACATTATCTTTTGTAGGATATTTATTAGTCAGACTAAAGGAGC
AACTAAAATGAGACTATCAAAAATTTATACAGCACTCTTTCTCTCTTTGCCTACCGTATC
CCTTGCAGATAGCAATGTTTCAGCTGAGCTCGCTGAAATCTCTGTGATTGCAAGTAGGGA
TGCATTTCATTGGGCAAATCACACAAGTGAGAAAGCAACCCTAAATAAAAACCAATTATT
AACTCAACAACCCATAAGTACAGCGGATGCGATTAAAAGGATTACAAACGTGGATATTGC
TGGCGGATCAAGGGGAATTGCACAAAAGCCGATTATTCGGGGCTTAAGTGGTAATCGTGT
TGTTCAAGTGATTGATGGCGTTCGCCAGAATTTTGACTTATCTCACCGTGGTTCATATTT
TCTACCTATGGCACTAACCCAAGAAATAGAGGTGATTAAAGGCCCTACAAGTACTTTATG
GGGTAGCGGTGCATTAGGGGGAATTGTTGCGATCAGAACGCCAAATGCCCTTGATTTATT
GAAAGATAATCAGCAAATTGGAGCAAAAATTCATCAAGGATACCAATCTGCTAATTCTCT
CTCTGAAACAGATGTCAGTGTCTTTGCCGCAAATGACAAGTTTGATGGATTAGTGAGTGG
CTTTTATAACCACGCTGATGATTTACGTTTAGCGGACAGTAAAAAATTAGTAGACAGTCG
CTATACTCAAAAAGGCGGACTTTTTAAATTTGGTTGGCAAATTAATGATGAAAATCGCCT
TGAGCTTTCTCATCGTTTAAGTCATTTTGAACAAATTGCCCCAACCAACAATGAAGTTGC
TGAAGAATTTACCAACCAAGATGTGAGAAACCTTATTAGAAACTGGCATAGAAATAATCC
AACAGCTTCTTTTGCTGAAATGACTCGTTTCTATAAAGGGCTCACATCAGTACTAGGAAG
TGTAAGTTATCGAGCTAAACAAAAAATCACAGACCAAAGTAGTGCCTTACACTATTACTT
TAACCCTAAAGACAATGATTATATCAATAGTCAATTGACGCTATACCGTAACAGTACAAA
AGAAAAAGAGCAGCGTATTGCAAGCGGTTTGCAAGATCAAACTAAACTCAGCACTATGGG
TTTAAGCATACGAAATTCGACGGATCTAAATTGGTTAGCCCTAAACTATGGTGTAGATTT
TATTTCAGACCGAGTAGTAACACAGCGTGAGAAAAATGCCACAACACCATTCCGCCCTAA
TAATTATGACGCTAAATCTAAAAACAGTGCATTTTATCTTTTAACACATATTCCATTATG
GAATGAACGCATTATTGTCTCGCCAAGTGTTCGCTACGATCACTTTAAAACACAAAGTGA
CGAAGCCAAATATAGTGCAAGCCGTTGGTCTCCATCCATCGCTGCAACTTGGAAAGCAAC
AAATTGGCTAGATCTTAGTACTCGTTATAATAAAGCATTCCGTACACCATCAATGCAAGA
ACGCTTTGTCAGCGGGTCTCACTTTGGCACAAATTTAATGGGACAATCATTTAATAATAC
CTTTGTAAGTAATCCAAACTTGCGCCCAGAAACTGCGAAAAATAAAGAAATTGCGGCGAA
AGTTCATTTTGATAATCTCTTTGTGCATCAAGATAAATTCATCTTCAATGCCGCTTATTT
CCAAAATGATGTAAAAGATTTTATTCATCTTGATATTTTCCGAGCTTCACAAAGAGAGAG
GATTCCATCTCTCTCGCAGTATCGAAATGTAGAAAATGCTCGCTTAACAGGGTATGAACT
AGAATTCGCTTACCAGCAAGAACGTTTAGCATTGGGATTGAATTATGCTCAAACAAAAGG
CAAAAATCGCCAAACACAGGAAGCCTTATCCAATATTCCAGCGAATAAATTAGGCTTTAC
TATTGATTATGCACTAGTACCTCAAACATTTATGATTGGAGCTAATATCACTCACTATGC
AAGTCAGAAACGTGTACCTAAAACACATGCAATGACTTATCCAAGTTATACTCTCACAGA
TTTAAAAGCAAGTTACACACCTTCTGGCGAATGGCGTAATTTACGTTTAGATATGATGAT
CGAGAATGTCTTTGACAAAAAGTTCCAACCTGCATTTAGCTTAATGGAAGGGGCTGGGCG
CAATATTAAATTGAACGCGTCTTATCAGTTCTGATTTTTAACAAATATTATCTTAAAAAA
TCCACGCAAATGCGTGGATTTTTTTATATACTGCTTCCATCAATTCCTATCAAATTTTTG
CTTATGTTACCTCTACTTTATGCCTTAAAAACGGAGAATGTGATTTCTGAATTAAACTAT
CAATTTGCAAAAATGATCGATCAGAAACAGCAGGCTTATAACTATACGGTTCAACAACAG
AATGTAGCAATCTTTCTAAGTGCATTAGTTTCTTTTAATGTTATGCAAGGACATAGTTGT
GTTCGTTTAAATTCTGATTTAACAACCCACTTTTTTGACTTGCAAAAAAAGCATTTCAGC
CGTGATTTTCATACGGAGATTTTGCAAAAAATTGAGGGGATTTCACCGCTAGAGTGGCAG
TCGTTGCTACATAACCATATTGCTTTTAGCCAAGATCCTACACAGGTTGCACCTTTATTA
TTTCAACAGGATCGCCTATATTTTTATCGTTATTGGCAGGCAGAGTATCGTGTAGCACGT
TATTTACAACAAGCGGTAAGTTCGGATTTAAAAAAAGCAGATATCGATCTTCATCGTCAA
ATTTTACAACGCTTTTTTCCAAAACAAGCTGATACGGATTGGCAAAAAATTGCGGTTGCA
ACGGCATTAACTAAACGATTCTGTCTGATTTCAGGCGGGCCTGGCACAGGCAAAACCCGA
ACAGTTGCTATTTTACTTGCAGCATTACAGCTTAAACAATTAGAACAGAACCAACCGCTT
TTAAAGATTGCCCTTGCTGCTCCGACAGGAAAAGCTGCGGCTCGTTTAAAAGAAGCTATT
TCAAATAATCTCGCTAGTCTTGATCTTCCTGACAGTTTGAAAGCAGAAGTACCCACTCGA
GCTTCAACAATCCATTCGTTAATCGGTATTAATCCCCATAGTGATCTGCCTCGTCATCAC
GCTCAAAATCCACTGCATTTAGATTTGTTAGTCGTGGACGAAGCGTCAATGATCGATCTC
TTCATACTGGAAAAACTGCTGAATGCCTTAAAACCAGATACTCGTTTGATTATGCTTGGG
GATAAAGATCAACTTGCTTCTGTAGAAGCTGGAAATTTAATGGGGGAGTTGGGTAGTTTG
ATCAGATTTGGTTATAGCAATGAGCATAGTGACTATCTAACTGAGGTAACAGAACATCAA
ATTTATCCTACAGTGGAAAATGTCCCCGCAATTTGTAATTCATTATGTCATCTTCGTCGA
AGTTTTCGTTTTGACGAAAATTCAGGGATTGGGCAATTGGCAGCACAAGTGAATGTTCAA
CAAGCGGTGAAATCGTGGCAGATTTTAACGAATAGGGCTTATGATGATTTAACATTAGCG
TGTTACCCTAAAGTCACGGATTTTCCTGAAAAATCACAATGGATACAATACTGTGTAAAT
AGCGTGGTAGAAAAAGCGGTGGAGTTATATTCCGATTACTTGAACAAAGTGAAAGCTCGA
GTACTTTCCCCAGAAGCCGTGTCTATCGGTGAGATATTTAAAGCATTCCAACAAGTACGC
TTTTTGTCAGCCTTACGCGTCGGTGAATTAGGCGTAGAACGATTAAATCAAACCATTGCA
GAAGCCTTATTACAAGCACGTTTATTACATTTTAAACATAGCCGAGACAGCTACATTGGC
AAGCCGATTTTGATTACAGAAAATGCCCCTCAACTTCATATCTTTAGTGGTGATATTGGC
TTAATTCTTCCAGATGAAGCAGGAAGATTAAGAGTATATTTTGAAACAGAACAAAATGGA
AAACATTTAGACATTTCCCTTAGTCGTTTGCCAAGTTATGAACCCGCCTATGTAATGACC
GTGCATAAATCACAAGGTTCTGAATTTGATCATACTTTATTGGTAATGCCACTTTCTCAT
TCGCCAGTATTAACAAAAGAACTGATTTATACGGCGATTACCCGTGCTAAAAAACAGTTT
ACCTTGTTTAGTGAAGAAAAAATTTGGAAACAAGCAGTAAAAGCAGAAATTCAACGACAA
AGTGGATTAAAAGAACAAATATTGGCAGATATTTTAATGAAATGATTTGGAATAAGTGGA
CTATAATCCACAGAAATACTTTAGAAGATGTTAATGGCAAATTGCAGAAAATTCTGTTTC
ACATTAGAATAGGGTACATATTCTATTCTTATTGATCAATGAGGAAAAACATGGAAACTA
TAGAAAAAATCCAAAAACAAATCAGCGAGAATCCTATTCTTCTTTATATGAAAGGCTCTC
CTAAATTCCCATCCTGTGGCTTTTCTGCTCGTGCTTCAGAAGCTATTGTAAATTGCCAAG
TTCCATTTGGGTATGTTGATGTTTTATCGAATCCAGATATTCGAGCTGAATTACCAAAAT
ACGCAAATTGGCCAACATTTCCTCAATTATGGGTAGATGGAGAATTAATTGGTGGTTGTG
ATATTGTTCTCGAAATGTTCCAAAAAGGTGAATTACAGACCTTGTTGAAAGATACTGCAA
AAAAATATTCTCTATAGCGTCTAACAATCACATTATTTTGCAGAGCTTGTTGTATAAAAC
AGCTCTGCCCTCAATTAACTTCTTGATTTTCTTTCAATTACTGATCATAGTATCGCTCTA
TAATACTTATTTCAAATAATACTTAATTTTGGCATCATGATTAAACGTCTCATTTAATTA
GAGATTATTCCTTTCTATACTTTTTAATTATTTGTTAAAAAATTAGAGCTATATCACAAT
ATTCCTCCCAAAATTTAGGTAGAATACCGATGATTTCATTTATTCAATTGTATAAAGGAC
ACAACTATGGATGACAAATCTCAATTACGCCAAGCAGCACTTGATTTCCACGAATTTCCT
ATCCCTGGTAAAATTGAAGTTACCCCGACTAAATCCCTCGCAACGCAACGTGATCTTGCA
TTAGCTTATTCGCCAGGGGTTGCAGAGCCGTGTTTAGAAATTGAAAAAGACCCAGCCGCC
GCCTATCGTTATACCTCAAAAGGTAACTTGGTTGCTGTGATTTCAAACGGAACTGCCGTG
TTAGGTTTAGGCAATATCGGTGCATTAGCAGGTAAGCCTGTGATGGAAGGGAAGGGCGTT
CTGTTTAAGAAATTTGCAGGAATTGATGTATTTGACATCGAAATTAATGAGAAAGATCCT
GAAAAATTAGTTGAAATTATTGCTTCTCTTGAACCTACCTTTGGTGGTATCAACCTTGAA
GATATTAAAGCACCAGAATGTTTTTATATCGAACAAAAATTGCGTGAGCGAATGAACATT
CCTGTATTCCACGATGATCAGCACGGTACGGCAATTATCAGTGCTGCTGCGGTGATTAAT
GCGTTGCGTATTGTGGATAAAAAAATTGAAGAGGTGCGTTTAGTTGCATCAGGTGCAGGG
GCGGCTTCTATTGCTTGCTTGAACTTGCTTATATCCTTAGGTATGAAGCGTGAAAATATC
GTTGTCTGCGACTCAAAAGGGGTGATCTATAAAGATCGTGACGATCGTATGGACGACACC
AAGAAACATTATGCGATTGATGATAATGGCTGGCGGACATTAGGTGATGCGATGCCAAAT
GCAGATATTTTCTTAGGCTGTTCTGCGGCGGGTGCTTTAACGCAGGATATGGTTAGAACA
ATGGCGGCTCACCCGATTATCTTAGCATTAGCTAACCCAAATCCAGAAATTACACCGCCA
GAAGCGAAAGCTGCTCGTCCAGATGCGATTGTCTGTACAGGACGCTCAGACTATCCAAAC
CAAGTGAATAATGTACTTTGCTTCCCATTCATTTTCCGTGGTGCATTAGATGTAGGCGCA
ACAACAATCAATGAGGAAATGAAGCGTGCGGCGGTTTATGCGATTGCAAATTTAGCTCTT
GCAGAGCAAAATGAGGTGGTCACTTCTGCCTATGGTGGCGAGGGGACAACCTTTGGTGCG
GATTATATTATCCCACGTCCATTTGACCCTCGTTTAATTGTACGCATTGCCCCAGCAGTT
GCAAAAGCTGCGATGGAATCAGGCGTTGCTACTCGCCCGATTACGGATTGGGAAGCCTAC
CACGAGAAATTAACTCAGTTCGTCTATAAAACCAACCTCTTTATGAAGCCGATTTTCAGC
CAAGCAAAAGCAGAGAAAAAACGTATCGTGCTTGCAGAAGGGGAAGAGGACAAAGTATTA
CACGCGACACAAGAAGTGGTTTCTATGGGCTTGGCATATCCAGTCTTAATTGGACGCACG
GAAATTATCAAAGCTAAAATTAAAAAATTAGGGCTACACATTGTTGCTGGGCAAGATTTT
GATGTTGTTGATAATGAACATAACAGCCAACACGATGAGTTATGGAAACGTTATTACAGC
ATAATGAAACGCAAAGGGATTACCGAAGCGATAGCTAAGCGTGTTGTGACCTCAAATACA
ACGGTGATTGCTTCACTACTCGTTGAAATGGGCTATGCTGATGGATTAGTGTGTGGTTTA
TTTGGTACATATAGTCGCCATTTAGAAGCTATCCGTGACATCATTGGCGTAAAAGAAAGT
GTGAAAGTCCCCGCTGCACTAAACAGTTTAGTTTTACCAACAGGAAACGTTTTTATTACT
GATACCTATGTTAATGCTGATCCAACGGCGGAAGAACTCGCTGAAATTACCTTAATGGCA
GCAAGAGAAATTCGTCGTTTTGGTATTGAACCTGCGGTGGCATTGCTTTCACACTCTAAT
TTTGGTTCATCAAATCAACTAGGTGCACCAAAAATGCGTAAAGTGTTAGAAATTGTGAGA
GAGCGAGATCCTGCCTTGATGATTGATGGTGAAATGCACGGCGATTTAGCCTTGTCGGAA
AAATTACGCCGAGATTATATGCCAGATAGTCCATTAAAAGGTTCAGCAAATTTACTTGTA
ATGCCAAATATGGAAGCAGCTCGTATCAGCTATAACCTATTAAGAGCAACGACAACAGCA
ATTACTGTAGGGCCTATTTTATTAGGTATGAATAAGTCTGCACATATTCTTAACCCTGTA
TCCTCTGTTCGCCGTATCATCAATATGGTGGCGTTCGCGGCAGTGAAGGCTTAGTAAAAA
TGAAATGAGCGTGATTTTTCACGCTCATTTGTTTCTTATTCCTCAAGTATTTTTCTAAAA
TTGTTTTTGATGATTACGGCTGCCTTGTTTTTATAATCGCTTTGGATTCTTTATCCATGA
TAACTTCAATTTTATGATCTACAACCACATTCATATTAATCGTAATACCTTCAGGTGGTG
TTTCAAGTTGCACTTTGGGAGTGCAAGCGGTCAAATTTAAGCAAAAAATTGTAAAAAGTG
AGTATATAGCTTTCATTCTTAGAAGGGATTTGATTTATTAGGTTTATCTTATTTAATCAT
CTTTTTTCTTTAACAATGAAATAATCTCTTTCAAAGCAATGATTTCTTCATTTTTCTGAG
CCAACATCTCGTCTTTATGGGCAATAGTGAGTTTTAATTTTTCGATTTCGGCGGTGAGAT
TTTCATCGTAGGCGGGGTATCCCCGCCTAAAATCTAAGCTATTGCAGAAATGCCTTTATG
TTGTACTAAAGAAAGCAGTTTCAGTGCGGCACCACTTGGTTTTTTGACACCTCGTTCCCA
TTCGGAAACTAGGTTGCTACTTACATTTAAGTAGTGAGCAAAGACAGATTGAGAAAAATT
TTCTTTCTCTCGGATTTCTCGAATCTCATTGGGAGTGAGCGTTTTAACTGGCGTTAAACA
ACGTTTGTCAAAACTCTGCATTGTTGTTTTATCAACCAAACCAATGTCGTGTAAATCACT
CATCAATTCGTGGATCGCTGCATTTGCCGGACTGTTGTATTGTCTCATTAGATACCTCTA
TAAATGCTTTGCCATCAAGGGCTTGTTGAATTTGTTCAGGGCTAAATGCCAAAATGGTTT
TGGCTGCTGCTTTAAAGTTTTCTTCTTCATCAGCAGTAATATTAGTCCGATCATTCTTAT
CAAATCCATAAATAAATAGGCTAAATTCTGCAAATTTGTACACAATGATAGAACGATAAC
CTTTAGATTTGCCTCTGCCCTGTTTGGGTAAACGCTGTTTGATAACACCTGAACCTAAAT
CGGCATCAATCAGACCATTTTCAATGTCGTTAATGGCATTTCTTAACGTGTCGTCTGAAA
TACGTTCTTTACGGGCAAATTTATCAAAATGTTTAGATTTAAAAATTCGCATTAAATTTA
TACCACTATCATCTTTAGCGTGATAGTAAAAAAATGAACAGAAAAAGTCAATAAATCTAT
CTTATGAAAAAATATCTCCCCCTTACCCTTTTTATCCCCCTAGTAGCAAACGCTACTCCC
GAATTGGAAATCAAATCCGCCGAGCCTACATTACCAAAACAAGCGGTTATTTTTTCAGAA
AAATCCGCAAATAGTGAGGAAGTCACTTTAACTAAAGAGCTTATTAGTAAGCCTGAACTG
ACTCGTCAAATGTTAAATCGGGCGATTGATAGCCGACAATTTCATTTATTGCCTGAACTG
GTGCGGATTTACCAACAAACACCTAATCCCGATTTGATACTGATCGATTATGCCAACGGC
ATTATTTTGGCAAGTCAGGGGGATTATAAAACGGCAATTGATCTCTATCGTGGCATTATT
GCGAAGCACCCTAATTTTCAGCCTGTGCGTTTTCGTTTGGCACAAATGTTGTTTGAAGAT
CGGCAAAATGAAGCCGCACTTGCACAATTTCGTAAGCTACAAGCGGACGGATTACCGCCA
CAAATTGCAAATGGGGTTGAACAATATATTGCTGCCATTCAAAAACGTTCGGATTGGTCT
TTCGACTTTGGCATTAATTATTTGCACGAAAGCAATGTCAATAATGCTTCAAGCTCGCCT
TATGTTCGAGTGGGGAATGTACCATTTAAGAAAACGGAAGAGTCGTTACCGCAATCGGCA
AACGGGCTAAGTTATCATCTCAATTTAGCTAAAAATTGGAATATCAGTGGCTCCCATTAT
CTGCATTTTGAGAACCAATTTAGCGGGAAATCCTATTGGAATAACCATCAATTTGACGAT
CAGCAAAACCGCTCAAGCCTTGGCTACCAACATCAGCGAGTGAACTCAAATTTAGCGGAT
CTTTATTCGTATAAACGAAATCGGGTTTATTTGAGTTTTGAGAAAAGTTTCTAGTAAATA
AGTGGCTTAGATAATTCTGAGCCTTTAGCATGTACTGAGTGCGGTTATTGTTTATCTAAT
TGTTTATAGATTGAGTGCTCAATATTCTGCTCAAACTGAGAACCGTAGTTAATCAATTTC
CACAGGTCGAACATATTCTCTTTATGGTTATAATTCAAATTGACTTTCGCTTGTTTATGC
TCAGTCAATCTAGAATGGATTTTAGCTGATAAATCCATATCGCCTTTACTGTCTAAATTC
ACCGTTGCGGTGAAATCGTCAATCTCACTTTTATTGACCATATAAGCCAAAATCTGTTCC
GTATAGCCCCCTTGTTTAATCGCTTCAAGCAATTCAGGGGTAAATTTTAGGTAAGATCTA
TCCGCTTGTGTCAATGTTCCATTGCAGATGTAGCAAGGTTTACCCGACAGCCAAAACGGA
AAGATACCGTTGAATTTGCCAGTTAAATCCAGTTGGTGATACTGTGCCAATTCTAAAATA
CGTTCAAAACGAATATCAAACAGCTTTAAATAAGCGATTTTCGTTTGTGGCAGGGCAAAA
TGTTCGATATTTAAACGCCCATCAAGCAAATTTAAACTTAACTCTCGTAAAAACAGGGGC
TTACGCTTGGTGTAGGGTAAGTGCCCTTGAATTTTTACTTTAACATTGGTTATCGGAATA
CCCATATTCACTTCATCAATATTCACATCAAGGGCTTTTTTCACGCCGATATCCACTTCA
CCCTGTTTGTATTGATAAGGGAGTGAGAAATCAATGCCCTTGATCTCACCGTTTGGTAGA
GAAACTGCACCGTTGCGAATAGCAAAATGCCCGCCAGCCATCAGCCCACGAGCCGCATTC
GCACTAAATGCCGTTTCGCCTTTAATGGTTCCGTTTGTGATGACCCATTGATTTCTAAAG
GGAAAAAGGCTTTGGAATACATTTGCAGGTTGTTCCGACCAATACAATTTGCCGATTAAG
TCACTGGCATTATTGGTTAATTTTCGGCGAGCAAAGAGCTTAATCGGGCCGAGTTTATTC
ACCGTCACATCGCCCCTAAAGTTAAGATTTTCTACTTCGCCGTAAAATTTTAAGTTAGCT
GTTGGTTTTTCTAATAATCCACCATAGGCGAAATCCATTTGTGAGGCTGAAAGCTTTACG
CCACCTGTAAGATGAAATTTCTCATAATCAAATTTTATTGGTTCATTTAATACCAGCTCT
AATTTTGGAATAAATACCCCATTTTTCCGAATATGATCCAAACTGCCCTTAAATTCAGAC
AGTTGCACTAAATCTTTATGCCACAAACCACGCCCTGATATTGCAAGCGGTCGGTTTAAG
GCTTTTATTTGCGAACTGCCCCAAAAACGCCAATTCCATTGATCTTTCAGCGCTTTTTTA
TCGGTTGGATCTTGGAAAAAGTGTAATGCTCCCGCTTTGAAATTGTTGGCATAACCGTCC
AACCGCATTTCAATATTTTTAAAGTCAGGGCTTTCTCCACGGAAAATCGCTTGCAATCGA
CCATGAATGCCCTGCTTATCTACCCGTACGCCAGCAAGGGGAAAACGCAAATCGTTGATG
GTAAGAAAGCGTTCAGTCCCAGTTAGACGTAACAAAGCACCTGGCAAAAAGCGTAAGGTG
AGATCATCAAATTTTCCCCTTACATCTAAAGGAATAGTGCTATATAAAATATGCTCACCT
TGTTTGATATTACCTGTAATTTGTAGTGGCAAAATCAAACTGTCTTGCTGAATTTCCCCT
TGTGGACTACTGATCACAACATTGCCTTTCCCTTTGGCATTTTGAGTAAGTAAGCTGATA
CGCACCGCCGTTTTTATCGGATAAAGCTCATCTAAGGAAAAACGGTTAGGACTAATCGTA
GTTGTCAGATATGCATTGAGCGGAAAATCATTTGAGAGTTGCCAATCAATTTTCCCTTTT
TCAATCGTCAGGCTTTGCGTATCAAAATGAAACGGCAAGTTGAACTGATTTTCAGGTGTT
ATGGCGGAATTTAACTGCCAATTTCCGTGAAGTTGCTGATCTTGTTTATGCCAGCTGAGC
GTTGAATGACCTTGTTGCAAACTTGGTTCAGCGATCAAGGTTTTAGGCAAATTCCATTGA
TAATTTAAACTCAGTTGTTGGGGCAACGCTAAAAAATGTTCATCTAGCTGTGCAGAAAGT
GTTGCAAGATGTTGCTCATCCTTATTCGGCTGATAGCTAAGTTGTGCACTGAGTTGCTGA
TTTGCAAAATTCGCATCTAATGTGACCGCTTGTTGCTTAATATAAGCGGTCAGTTTTTGC
TGAAAAAATGCAAATTTGATTTCACTTGGTGATTGCAGTAATCCCTTCAAACGTTCATGC
ATTTCGTTGGGAAGATTTTTCCACGCCAAAGATTTGATTTCTATGTTACCTTCTGGCAGT
AACGCAAGGATCGTTTTAATAGTTTCTATGGGATCGGTTTGGCTTTTTTCCGATTTAGGA
AAAAGAGATACGCAGGCGTAATCAACAGTCGCTTGATTAAGACGAATAGATTGTTCATCA
AGCCATTGCACCGAAAGGCTCTCTGCCGAAATAATCGGACAATGTTGATAGTAAATAGTA
AATTGTGGCAGGATTGCTTTTTCTAAATGTGGCTCAATACCATAGGGTGTTTCTATTTTC
CAGCCCGTTGGCAATACAAGATTAATCGCAGAAGCTAATTGAGAGCCTGAAAGCAACGAT
GCACCGCCAGCCATTAAAATGGCAAGTACCGCACCGATAATCAATAGGCTTCTGCGTAAC
ATTTAGAGAATATTTGTTAATGGATAAAGCATTGCAAGGAAGGTAGCGACCGTCCAAGCA
GTTGGATTTTTGATGTTTTTTCCCTGTTTGCCGAGTAGTAACCAAGCTAACATTATCAAA
ATCACAAACTGAACCCCAAAGAAGATAAAGTAAGGATAAATCACCATCTCAGGCATAATA
GCAAGTTGTTGATATAACACGAAAATCACCCAAACATAGTTGATGATTAATACCATAAGC
GCTAACAATACCAACAGTTTTAAAAAGCCTTCCAAACGGCTTTTCGCCAGCATTAAATAC
CAGCCACTTAATAAAATACCGAGTAAAATCTGGGCAAAATTATTGGCTCTAATCCAGTTA
AACAGCGACGGTACTTCATACCAATAAATCAGCAAATATTGCACCATACCAATGGCGGTG
ATGCCTAAGCCACAATAAATCACCGTGCGATAAATATCTTCATCTTTGGGCAATTTCCAA
TAGATAAACGGCAGAATAACAGAAGCAAATCCAGCGACTAAAGCAGGGGAATGTTTCGGG
GTAAAGGCAAGGGAATAGAGAAAATTTCCTACCGCAAAGACTAAAAGCCACGGCAAAATA
GCCGTTAAACGCCCTTTTTGCCCTGGGCAAATTTGCCCTTTCCACAGCACCACGAAGCTA
ATCAAGCAAACAGTAAAAAAGGTGAGCAGATAAGGCGAAACAAAGATTGCATTTTGCGGT
GCAAAATAGTGATTGAGCGACATCTCAATCAATAACATCGTCACCAACGGCAAAATAGCG
TGCGTGGCGATTTCTAATTTAGAAGGAGTATCGTGATCGTGAGCCATAGTTTCAATTCAA
AAATGATTTTAGGGCGAGATTATGCCATAATATCGCCACTTTTTTCTATTTTTAAGAGGA
TTTTACGATGCGAATTTTACATACAATGTTGCGAGTAGGAAACCTAGAACGTTCTATCAA
ATTTTACACAGAAGTGCTTGGTATGCGTTTATTACGCACCAGCGAAAATGAGCAATATAA
ATATACCCTTGCATTTTTAGGTTATGCAGATGAAAGTGAAAGTGCCGTGCTTGAGCTGAC
TTATAACTGGGGAGTTGAGAGCTATGAGTTAGGTACTGCTTATGGTCATATTGCGATTGG
GGTGGATGATATTTACGCAACCGTTGAAGCGGTTCGTCAAGCAGGTGGAAAGGTCACTCG
TGAGGCTGGTCCTGTGTTAGGTGGCAAAACTGTGATTGCGTTCGTAGAAGATCCTGATGG
TTACAAAATCGAATTTATCGCTAACAAAGATGCACAAAAGGCGTTAGGTTAATGGCTGAA
ACAGAAGCAACCAATTACAATCTATTGAAAAATCGCTTTCGTGGCTATCTTCCTGTTGTG
GTTGATGTCGAAACGGGGGGATTAAATGCTCAAACGGACGCATTGTTAGAAATTGCGGCA
ATTACGCTAAAAATGGACGACGACGGCTATTTGCATTTAGATGAAAAATTTCATCGCCAC
GTTAAACCTTTTGAAAATGCCAATATCAATCCAGAGGCATTAAAAGTAAATGGAATTGAT
GTAGATAACGCCGAGCGTGGTGCTGTGCCAGAAGATATTGCCATTACCGAGATGTTTAAA
ATGGTACGCAAAGCGGTAAAAGACAACGGCTGCCAACGTGCTGTGATTGTGGCACATAAT
GCGACTTTTGATCAGGCATTTTTACAAGCGGCGGTAAAACGCATTAATACCAAACGAGAT
CCGTTCCACCCTTTTGCAATGTTTGATACTGCAACCTTGGCTGGTTTTATGTATGGACAA
ACGGTCTTAGTCAAAGCCTGCCAAATGGCACAAATTCCTTTTGACGGCAAACAAGCCCAT
TCTGCCTTGTACGATACGGAACGCACTGCAGAGCTGTTTTGTGCAATGGTGAATAAGTTG
AAGGATTTGGGTGGGTTTCCCGATTTAAAGGCTAGAATGTAGTAAAAGGTGAGAAATTAG
AGGCGCAGCTTAATTTCTCACTGCTATTATACTTAAATATACTATTTGCGATATTTCCCA
GCCATTGCCTGATAAATGGCATTCTCATTTTTGAGCAGGGTGTATTTATTTTCAAGCAAC
GAAAGTTCTGAGCTACGTTCGGTGTTCATTGCACTTAGCCATTCACGCAATTCAGAGATA
CCTTGATCGTAGCGGTTTTTATAATATCCGCTGATTTTTCTATCGTACTCATATTTTTTC
TGTAAATTCGCATAGCCACTTTTTGACAGTTGGTAAGTGGAATAGTAGGTGTCGATTTCA
TTTAATGCGGTTGTTACTGTCTGTTCATAGTTCAATTTAGCCAGCTTATAACCCTCTTCT
GAAATCTTAATGTTATTTTGTACTCTGTTCCAATCTAAGAACGGCAAATCAAAAGACACC
ACGCCACCAGCAACAGGGTTATCTGACGTATTGTTAAACTTCGTTGAACTTCCTGTTAGG
CTTCCCCCTAATGTGACCGTCGGGAACCAGCTATTTTCAGTTGCGGTGAGGTTTTTAAAT
GCCCCTTGTAAACGTTTTAGGCTTGCCAGTACATCTGGACGATTAGCAATGGTTGAAACA
GGAACATTCACATCAACATCTTGTAATTTAACCTTAAGAATACTTGGATAATTGACTACA
AGCGGTTCGTTTGGTTTTAAATTTAGCAAATTACGCAAAACTTGTTCACTTGATTTTTGA
GCTGATTGTAAGTTGATTAAGGCATTTTGTGCAGAAAGCACCGCTTGCATTGATTGATCT
ACGCTAAGTTGGTCGATTAATCCCTGTTTGAATTTGTTGCTTAAAATGTGGTTGAGCTGC
TCATAGCTTTTCACACTCTGCTGCGTAATGCGGATCGCATCTTGATAATAGGCAAGATTG
TAATAGCTACTTACAACGGCATTAATTAAGGATAATCTCGCCGCTTGTAAATCTTCTTGG
GTTGCTTTGTGTTCCCACTCTGCCGCACTTGCGGTATCTCTTAAACGCCCCCATAAATCA
AGGGTATAACTTAGGTTCAAGCCAATTTGATGACCAATACTTGATGTTCCTGTCGAGTTT
AGGTTACTGCTAGATCCAACCCCTTTTGAAGCAGAAGATTTTTCCGAAGCGGTGAAAGTC
GGAACTAAATTTGCACCCACTAAGTTTGCGTTATATAAGGCTTTATTCACAGAAATAGCT
GTTTTTGCCAAATTGATATTATTGCCAAGTGCCGTTTCAACTAAGCGGTTAAGCTGAGTA
TCATTATAGCCTAACCACCATTGCTCATTGATTTGATATTGTTTGGTAATATCTTGATAT
TGTTTATAATCTTGCTGTGCTTTTTGTAGAGAGCCATCGTTGCTCATATTGGTACAAGCT
GAAAGTACCAGTGCAGAAAGTAATGTAAAAGTAAGTTTTGACACTTTCATTAAAAATTCC
TTGATTAAAAAATAATGGGGCGTATTTTAAAGAAAACGCCCCATTTCGACTAGCTCTAAA
CTGAACGATCATTCATTTTTTGCAAAAATTTACATAATGTATTGACTTGTTGATCAATTT
CCATCGTTATATAATTTTAAATATAATGATTTTATCTTAATCACAGGTGCTAGATTATGA
AAAAATTTCTTTCTGCATTCGCTTTGTTGGCGTTTGTGACAAGTGGTGTGTCTGCCAATG
AGCAGCCGATCAGTACCCATTTGGGCGATTTACCCAAAGCTGAGCGTGTACAAAAAATTA
AATGGAACAGCTTTTGCAATGGAACCCTGACATCATTTTTACGCAATTTCCTGAATTTTA
TCAAATGATTTGGGAAGCACCGCAATGGCAAGCACTAGATGCGGTGAAAAATAAGCAAGT
CTATTTAATCCCACATCAACCTTTTGGTTGGTTAGACTCGCCACCAAGTTTAAATCGTTT
GTTAGGTATGAAATGGCTACAACATCATTTATCAGGTTGTGAGCCGAAGGCATTTATTCC
TGAGTTAAAAACCTTTTACAAGTTGTTCTATCATATTGATTTAACTGACGCACAGGCTAA
CGAATTATTACCGAAAGGTAGATAAATGTTCGGTTGATATGATGTCCAAACGGTCGCTAC
TGGCATTAAGTTTGCTCTTATTACTGGCTATTTTGCTTTCGCTTAATCTCGGAAAGTATC
CGATTTCGCCGACAGCAGTGTGGCAAGCGGTCGTTTGTGCTTTCTCTGTTGAATGCGAAA
CCAACCAAGTTCAAACGGTGTTATGGCATATTCGAGTGCCACGGATTATTGTTGCTTGCT
TAGTCGGGGCTGCACTAGCTTGTGCAGGGGCAACCTATCAGGGGATGTTTAAAAACCCGT
TGGTTTCCCCCGATATTTTAGGTGTATCGGCAGGGGCTGGTTTGGGGGCTTCGTTGGCGA
TTTTTTGCAATTTGCCGATGTGGTATGTGCAACTTTTTGCATTTGTCGGCGGTATTAGTG
CGGTATTGTTGGTAACTGTGATACTGGAAACGAAAAACCTAACGATTAGCTATGCCAATC
AGCCTTTGATCTCAGGGATCGATTTTCGTCTGGGAACAAATGACATCTGCTGTGTGTTAG
ATACCATAAGACACAACAAATTTTATTTCATAAATGTGTCTAAATTAAATGCTGTCTGTT
TTTGCAAAACAGCCTGTGCA
>H275 Scaffold2
CTGCTGGTTGGTCAGATGAATTTCGAGATGAGCTGTTGCTCGGCGTGTAGGTTGAAAAAT
GGACAACATATGTGGTTGCCCTGCTTTTCGACTATTTTTAGGTAAGTGTTTTTGCTTATC
AAGAAAATTTTCATTAAAATCTCGCCGCTTATTTACTTTATTTGAAAAGATTATGATTGA
TTTTCGTCCTTTTTATCAACAAATTGCCACCTCGCCGTTATCTGCTTGGTTGGAAACACT
TCCTTTACAGCTCAAACAATGGGAAAAACAGACGCATGGAGATTATGCCAAATGGGCAAA
AATGCTAGACCATTTACCTAGCTTGCCTTGTGAAATTAATTTGGCAGATAAGGTTGAAGC
TCGTTTGGTTGAGCCGTTGTCTGCAGGTGAAACGCAACGCTTGGTGCATCACCTAAAACA
GCTTATGCCGTGGCGAAAAGGTCCTTACCATCTGTATGGTGTACATATTGATTGTGAATG
GCGTTCCGATTTTAAATGGGATAGGGTTTTGCCCCATTTATCACCGTTAAAAGACCGCTT
GATTTTAGATGTGGGCTGCGGCAGTGGCTACCATATGTGGCGAATGGTGGGCGAAGGGGC
AAAAATGGTGGTGGGGATCGACCCGACGGAACTCTTTTTGTGCCAATTTGAAGCGGTGCG
AAAATTGTTAAATAACGACCGCAGAGCCAATTTAATTCCGTTAGGCATTGAGCAAATGCA
ACCCTTGCAAGCCTTTGATACGGTATTTTCGATGGGGGTGTTGTATCACCGTAAATCGCC
GCTAGACCATCTTGCCCAACTGAAAAATCAGTTAGTCAAAGGGGGAGAGCTGGTGTTAGA
AACTTTGGTTATCGACGGTGATATTAATGATGTGCTGGTGCCAGCAGACCGTTATGCCAA
AATGAAAAATGTGTATTTTATCCCGTCTGTACCAGCGTTGATTAATTGGCTTGAAAAAGT
TGGCTTTAAAAATGTTCGTTGTGTTGATGAAGCGGTCACCACATTAGAAGAACAGCGTAA
AACAGATTGGTTAGAAAATGAATCGTTGGTTGATTTCCTCGACCCTCAAGATCATTCCAA
AACGATAGAAGGGTATCCTGCACCGAAAAGGGCAGTGATTATTGCGACGAATTAAAATAT
CATAATCTCTCTAGCATCCAAAGTTTTCCCCGTTCTTCAGAACGGGGATTTCTACTAGCA
TCCAGTAAATCTAATGCGCATCTTTTATAACCCAGCTTTCAAACTCGCTTCAATAAACTT
GTCTAAATCACCATCTAACACCGCTTGGGTATTGCGATTTTCAACACCCGTACGCAAATC
TTTGATACGCGAATCATCTAGCACATAAGAACGGATTTGACTGCCCCAACCAATATCAGA
CTTACTCTCTTCCATTGCTTGTTTTTCTGCGTTTTTCTTCATCATTTCCATTTCGTAGAG
CTTCGCTTTGAGCTGTTTCATTGCTTGATCTTTATTTTGATGTTGTGAGCGTCCGTTTTG
ACACTGCACCACAATACCTGATGGCATATGGGTAATACGCACTGCAGACTCTGTTTTATT
AACGTGCTGACCGCCTGCACCAGAAGCACGATACACGTCAATACGCAGATCGGCAGGGTT
AATTTCAATGTCAAAATCATCATCGACTTCAGGATAGACAAATGCTGCCGCAAAAGAGGT
GTGGCGGCGGTTATTTGAGTCAAACGGACTTTTACGCACTAAACGGTGGATCCCTGTTTC
CGTACGCAGCCAACCGAAAGCATATTCCCCCGATACGCGAATGGTCGCCGATTTTAATCC
TGCCACATCGCCATCGGATACTTCGATCAACTCGGTTTTAAAACCTTTGCTTTCTGCCCA
ACGTAAATACATACGCAGTAGCATTTCTGTCCAGTCTTGGGCTTCCGTACCGCCTGAACC
TGCCTGTAAATCCACATAGCAATCTGCTGCGTCGTGCTGACCGCTAAACATACGACGAAA
CTCCAACAGGGCTAATTTTTCTTCTAGCTGGTTAGCTTCTTGTTGTGCTTCGGTAAAGGT
TTCTTCATCTTCTGCTTCAACGGCTAGCTCAATTAAGCCTTCAACATCTTCAATGCCTTG
CTCAAGTGTTTTAATCGTATTCACAATAGTTTCAAGAGCAACACGTTCTTTGCCTAACGC
CTGAGCTTTTTCAGCATTATTCCAGACATCCGGCTGTTCTAATTCAGCATTGACTTCTTC
TAAGCGTTCGACCTTTAGATCGAAGTCAAAGATACCCCCGAAGTGTACGGGTTCGTTCGG
CTAAATCGGCTAATTGGGTTCTAATCGGATTGAGTTCAAACATAGTTATTCCTTGTAGTT
TTTAAAAGCGGAGCATTATAGCGAAATCTAGGAGGATGACAAACTAGGGGATTTATCCTT
GTATAAGAATCATGTATTTACCTTTACCCTTTAAACCCTAGATATAAAACACAAATGTTG
TAAGCTAGCGGCCAATGTCTATTAGCCGATCAATAACCTTTGGCTTTCAACACATTGTGC
GGTATTATTGGGAGATAAATTAAGGAGTTTTATATGCAAACACTTACTCAACAACTATTA
AATGATGTCCTTAATATTGCCACTCAAGCAGGAGAGCATCTCAAACGCTTTTATCATCGT
TCTGTGGAAATTCAGATTAAAGCAGATAAAACCCCTGTGACTGAAGCTGATCTTTTTATT
AGCCAGTTTGTGATTGAACAATTACAGAAATTGACCCCAAATGTGCCGATCTTGTCAGAA
GAGAGTTGTAAAATTCCACTTTCGGAGCGTTCGCAATGGCAAGAGTATTGGATCGTTGAT
CCGCTTGATGGGACACAGCAATTTATTGATAGAACCGATCAATTTTCGGTTGTGATTGGG
TTAGTTCAACAAAATCGTCCTGTTTTGGGGGTTATTCATTCGCCGATCTTAGACAAAACC
TACTACGCAATGCGTGCAAGCGGTGCTTTTGTTAGAGAAAATGACGAGATCCGTCGTCTT
AATTCGAATAGTCAAAATGACGATAAATCACACCGCTTGCAAGTGACTATTGGCACATCA
AGTAGCGACAAAATTCGCCAAGTTGTGCTTCCCCCTTATCAAGTGGATTTTCTTCAATTC
GGTTCAAGTAGCTTAAAAGCTGGGTTGGTTGCTGAAGGTAAGGCGGATTGCTATGTGCGT
TTAGGGGATACTGGAGAATGGGATACGGCTGTTGCTGAAGTGTTACTCGCAGAAACAGGC
GGTCAGGTCTTCGATCTTCACTTCCAACCGTTAAGCTATAATCAACGTGAAACCTTTGTA
AACCCTTATTTTATAATGGTGGCAAATAAACAACGTGATTGGCAACAGATTTTTTCTTTT
AATTGATTTTACTTATTGTTATATTTTGTTATGAAATCTAACAATTTTTTTACATTTTCT
AGGATTGCAAATGAAAGCAGACAATAATTGTATTGTGATTTTTGGTGCGTCTGGGGATCT
CACCTACCGCAAGTTAATTCCAGCCCTTTATAATCTTTATAAAATCGGCAGACTTTCTGA
ACATTTTTCTGTATTAGGGGTCGCTCGTTCCCCTTTGACCGATGAAACTTTTCGTCAAAA
AATGCACGACACCTTAGTCAAGCTTGAAAATGCAAGCGGTGATGTGTTAGAAAAATTTTG
CGAACACCTTTATTATCAATCGGTAAATACGTCTGATGCAGTGGATTATGCAAAATTATT
GCCACGTTTAGATGAACTGCACGACAAATATGGCACAGGCGGTAATACGCTATATTATCT
TTCTACGCCACCCAGTTTATACGGCGTTATCCCTGAATGCCTTTCAGCACACGGTTTAAC
AACAGAAGAATTTGGCTGGAAACGGATCATTGTTGAGAAGCCTTTCGGCTACGATATTGA
AACGGCAAAAGCCCTTGATATTCAAATTCACAAGTATTTTGAAGAGCATCAGATCTACCG
TATCGACCACTATTTAGGCAAAGAAACCGTGCAAAATTTGCTCGTTTTGCGTTTTTCTAA
TGGTCTATTTGAACCGCTCTGGAACCGTAATTTTATCGATTATGTTGAAATCACAGGGGC
AGAATCTATTGGTGTAGAAGATCGTGGCGGTTATTATGATGGCTCAGGGGCAATGCGTGA
TATGTTCCAAAACCATTTATTGCAAGTGTTAGCAATGGTCGCAATGGAGCCACCTGCAAT
TATCAATGCCGACTCAATGCGTGATGAAGTGGCGAAAGTGCTACATTGTCTGCATCCACT
TTCAAATGATGATATTAAAAATAACCTTGTTTTAGGACAATATACCGCAAGCACCATTAA
CGGCGAAGAAGTTAAAGGCTATCTACAAGAAAAAGGTGTGCCTGAAGACTCTAACACTGA
AACCTATATGGCAGTACGTTGCCAGATTGACAACTGGCGTTGGGCTGGCGTGCCATTCTA
TGTACGAACAGGGAAACGCTTACCTGCTCGTGTTACAGAAGTGGTTATTCACTTTAAAAT
AACCCCACACCCAGTCTTTAGTCAAAATGCTCCTGATAATAAATTGATTATTCGTATCCA
ACCCGACGAAGGCATTTCAATGCGTTTCGGCTTGAAAAAACCTGGTGCTGGCTTTGAAGC
GAAAGAAGTATCAATGGATTTCCGCTATGCCGATCTTGCTTCGCCAAGTCTATTAACGGC
TTATGAACGTCTATTATTAGATGCAATGAAAGGCGATGCAACCCTATTCGCTCGTACCGA
TGCAGTACACGCCTGCTGGAAATTTGTTCAACCGATTTTGGACTATAAAGCGGAACGTGG
GCGTATTTATGAATACGAAGCAGGTACTTGGGGGCCTTCTGAAGCCGATAAATTGATCGC
CAAACACGGCAAAGTGTGGCGTAAACCAAGTGGTTTGATGAAGAAAAAAGTGTAAACACA
GTTGCTACAAGGATTTTATGAACTACATCACATTCCCAACAGCACAAAGTGCGGTGGAAA
AAATCGCACAAGAATTTGTGTTATATAGTCAATTAAACCGCCCCGTGCATATTTCCTTAT
CAGGCGGAAGTACGCCAAAACTGCTGTTTAAAACCCTTGCACAAGAGCCATATAAAAGCC
AAATTCAATGGCAAAACTTACATTTTTGGTGGGGCGATGATCGTATGGTTCCGCCACAAG
ATCCTGAAAGCAATTATGGCGAAGTGCAAAAATCACTGTTCGATCATATCCAGATCCCCA
CAGAAAATATCCACCGTATTCGTGGTGAAGAGTCTGTAGAGCAAGAACTTGTAAGATTTT
CACAAGAACTGACCGCTTGTGTACCTAATGGCGAGTTTGATTGGATTATTTTAGGCATGG
GAACGGACGGACATACCGCGTCCCTTTTCCCACATCAAACGGATTTCAATGATCCAAATT
TAGCAATTATTGCCAAACACCCTGAAACAGGGCAAATCCGCATATCCAAAACGGCTAAAT
TGATTGAACAAGCTAAACGCATTACTTATTTAGTCACAGGGGCAAGCAAAGCGGAAATTC
TCAAAGAAATCCAAACCACCCCAGCGGAAAACTTGCCTTACCCAGCGGCAAAAATTAAAG
CCAAAAATGGCGTAACGGAGTGGTATTTGGATAGCGATGCGGCGAGGTTGTTGTAAAAAA
TAGATTAATTTTTAAGTAGTTATCGGAGCTAGATATGGATTTAATCAACAGCAGTTATCT
TTTAGAAATTAAGCAAATTCTTTCTAATGCACGCCAAAAGGCTTATACCGCTGTCAATTC
AGCAATGGTTGAAGCCTATTGGAAAATTGGCGAACGCATTGTTTTGGAAGAACAAAATGG
GGCTGATAGGGCGGCTTATGGGAAAGAGATTATAAAAAATCTTTCTGTTGAATTAACGAA
TGAGTTTGGCAAAGGTTTTAGTAAACGTAGCCTGTGGGAAATGCGACAATTCTATGTTTT
ATTTCCTGATTTTCCAAAAGTGCGAACGGTGTTCGCACAATTATCGTGGTCTCATTTTCA
GCGTTCATTAAAGGTATCAAATGACAAAGCTCGTCTTTACTACCTAAAAGAAGCCGCTGA
AAATAATTGGTCGGTAAGAACTCTTGATCGCAACATTTCTACGCTTTATTACGACCGCTT
GTTAGCAAGCCAAGACCAGAGTATCGTCAAAGCGGAGATGCTGGAAAAATCCGTGCCATT
ACAAGCCTGCGATTTGATTAAATCGCCCACCGTATTGGAATTTTTGAATTTGCCGACTAA
CTTGGCATACACCGAAGCAGAGCTAGAAAAAGCGTTGATTGATAATCTGCAACAATTTAT
GTTGGAACTGGGCAAAGGCTTTGCTTTCGTAGCTCGCCAACAATGTATCCGCACCGAAAC
GTCCGATTTCTTTATTGATTTGGTCTTTTACAATTACATTTTAAAATGCTTTGTGATCGT
TGAGTTGAAAACAGAAAAACTCACTCATCAAGACATTGGGCAACTGGATATGTATGTGCG
AATGTACGATGATTTGCAAAAACGCCCTGATGATAACCCCACTATCGGCTTGTTACTTTG
CACCGAAACCGATAGCGTAGTGGCGAAATATTCGGTATTGAACTACAGCTCGCAGCTTTT
CGCCAGCAAATATATGGCATATTTACCATCAGAAGAAGAGTTGGTGCGAGAAATTGAAAA
TCAGAAGATGATTTTTGAACTAAATCATTCTTAGGAAAAATAATGTCAATACTAGCTTAT
ATTTTAACTACACTTGTCGCCCTTGAACATTTCTACATTATGTATTTGGAAATGTTTGCC
TTAAATAGTCCGAAGGCAAGGCAGATTTTTAATTTAGATGAACAAACAGCAAGAAATCCT
AAAATTCAGTTGTTGTTTGCTAATCAAGGGTTATATAACGGATTTTTAGCCGCTGGGCTT
ATTTTTTCCCTTTGTATTCAACAAAGTGCGGTTACTTATTTCTTTTTAAGTTGCGTGATC
GTGGCGGCGGTTTATGGAGCGATAAGTGCCAAGAATAAAGGGATTTTGATTAAACAGGGA
GCGCCTGCGGTGTTGGCGTTGGTGGTGAGTTTGTTTACGTAAATATGTAGGGGCAAATTA
CATTTGCCTCATAAATCTCGAAATAAATATTTTATGACAAAATATAATGCAAGTATTCAT
CATCGAAAATCCATTCGTTTAAAACATTATGATTATCGCAAAGATGGATTTTATTTCATT
ACGATTTGTTGTAAAAACAAAGAATGTTTATTTGGACAAATTGTCAATCAACAAATATTG
CTAAATAATTTAGGTCATTATGTGAAAAAATGTTGGGAACAAATCCCAGAATTTTTCCCA
CAGGCAAGAGTTGATGAATTTGTTGTTATGCCTAATCATTTACACGGCATTATTGAAATT
ACCGAATATAATAAGGGCAAATGTAATTTGCCCCTACAAAAAGGGACATCGCAAACAATC
GGTTCAATCGTGCGTGGTTTTAAATCAGGTGTAACATCTTGGGCAAGAAAAAATACAAAT
ATCCTTGATGTTTGGCAACGCAATTATTATGAGCATATTATTCGAGATGAAAAATCCTAT
TTGAAAATTTATGAATATATTCAAAATAATCCTATTTTGTGGGAATTAGATCAATTATAT
GTAAAATTGTAGAGGCTAATCACATTAGCCCTAAAATAAATTGGTACGGGATTTGGGGCA
AATATGATTTGCCCCTACGATGTGTATTAGACATAAAAACGTAGGGGATAATGACATTAG
CTCTAAAATAAATTGGTGCGGAATTCGGGGCAAATATGATTTGCCCCTACGATGTGTATT
AGATATAAAAACTGTAGGGGCTAATCACATTAGCTCTAAAATAAATTGGTACGGAATTCG
GGGTAAATATGATTTGCCCCTACAATGTGTATTAGATATAAAAACTGTAGGGGCTAATCA
CATTAGCCCCAAAACAATAAAGTATTCAACAACCCAACAGGAGCAAAAAATGTCAGTAAA
AGGCGATATCGGCGTTATCGGTTTAGCGGTAATGGGTCAGAACCTTATTTTAAATATGAA
CGACAACGGCTTTAAAGTCGTGGCGTATAACCGTACTACGTCAAAAGTGGACGAGTTTTT
AGAAGGTGCGGCGAAAGGTACAAATATTATCGGGGCGTATTCCTTAGAAGATTTAGCCGC
GAAATTAGAAAAACCACGCAAAGTGATGTTAATGGTGCGTGCAGGTGAAGTGGTTGATCA
ATTTATTGATGCATTATTACCACACTTAGAAGAAGGCGACATCATCATTGATGGTGGTAA
CTCGAATTACCCTGATACCAACCGCCGTGTGAAAGCGTTAACGGAAAAAGGTATTCGCTT
TATCGGCTCGGGTGTGTCAGGCGGTGAAGAAGGCGCGCGTCACGGACCTTCGATTATGCC
AGGTGGTAATGAAGAAGCATGGCAATATGTGAAACCGATTTTCCAAGCGATTTCAGCAAA
AACCGACAAAGGCGAGCCTTGCTGTGACTGGGTGGGCAAAGAAGGTGCCGGTCATTTCGT
GAAAATGGTACACAACGGTATCGAATACGGCGATATGCAGTTAATCTGTGAAGCTTACCA
GTTCTTAAAAGACGGTTTAGGTTTAAGCTATGATGAAATGCAAGCAATCTTTTCTGAATG
GAAAAAAACTGAACTTGACAGTTACTTAATCGACATCACGACCGATATTCTAGGTTACAA
AGATACAGACGGCACACCATTAGTAGAAAAAATCCTTGATACCGCAGGTCAAAAAGGTAC
AGGTAAATGGACGGGGATCAATGCATTAGATTTCGGTATTCCATTAACCTTAATCACTGA
GTCAGTGTTTGCTCGTTGTGTATCTTCATTCAAAGATCAACGTGTTGCTGCATCTAAATT
GTTCAACAAAACCATTGGCAAAGTTGAAGGCGACAAACAAGTTTGGATCGAAGCGGTGCG
TAAAGCGTTATTAGCATCAAAAATTATCTCTTACGCACAAGGCTTTATGCTTATTCGTGA
AGCGTCTGAAAACTTCGGTTGGGACATCAACTACGGTGCAACAGCGTTATTATGGCGTGA
AGGTTGTATCATTCGTAGCCGTTTCTTAGGCAACATTCGTGATGCTTACGAAGCGAACCC
AGATTTAGTGTTCTTAGGTTCAGATGCGTACTTCAAAGGCATTTTAGAAAACGCATTAAG
CGACTGGCGTAAAGTGGTAGCGAAATCTATCGAAGTGGGTATCCCGATGCCTTGTATGGC
AAGTGCAATCACTTTCTTAGACGGTTATACCTCTGAGCGAGTGCCAGCAAACTTACTTCA
AGCCCAACGTGACTACTTCGGTGCACATACTTATGAGCGTACCGACAAACCACGTGGCGA
GTTCTTCCATACCAACTGGACGGGACGTGGTGGAAATACGGCATCGACGACTTATGATGT
ATAAATAAAATTTGTCTATTACACCTATATCTGTTACTACGTATAGATAGTCTAAATAAA
AAGCCAACCATATATATGGTTGGCTTTCTATATGCTTCTTAAATTAGTTGGCGGAATGGA
CGGGACTCGAACCCGCGACCCCCTGCGTGACAGGCAGGTATTCTAACCAGCTGAACTACC
ACTCCGCAGCGAACGAGGCGTATATTAATGATTTCGTTCTCTACCGTCAAACACTTTTTT
GAAAAAATTTATTGATTGTCTTTTTACTATACAAAACGCTCTCTTTTTAATTCAATGTCG
TGTTTTCTGTCGCCAATTCTCTCGTCCAAAGACAATTTCCTTTTGATTTTTTATTTATCA
ACTCAAGATATTTAAGATGTTCTGCCAATTCCTTTTCATCAGGGGCTAATACAATCAAGT
TAGAGGTATCGATAGTTAATGGCTGGTAAACTTGCTCTGCTGAAGATGTTTTTACTTGCT
CGTGTTCGTCTTCACCAATAAGGGCAATTTGACCGCCTGTCATCATCAGGAACACATCAG
CCAAGATCTCCGCATCCAGTAACGCACCGTGCAGGACACGTTTACTGTTATCAATCCCCA
AGCGGTCACATAACGCATCTAAATTGTTACGTTTCCCTGGATACATCTTACGAGCAAGCT
GTAAGCTGTCCGTGACGGTACACATCTGTGCTACTTTTTCAGGGGGATTCGGCAAAAAGG
AAAACTCGTGGTCGATAAATCCTACGTCGAAGGGCGCATTATGAATAATTAGTTCCGCCC
CTTTGATAAATTCAATAAATTCATCGGCAATTTCAGCAAATGCAGGTTTATCTGCCAGCA
TTTCGTTGGTAATACCGTGAACTTGCATTGCTTCTGCATCGACTTCCCTTGGCGGTTTGA
TATAGACGTGAAAAGTCCGCCCAGTTAAACGGCGGTTAATCACTTCGACTGCACCAATTT
CAATGATGTTATGTCCAATGTGCGGAGCACCATTGAAATTCATCCCCGTAGTTTCAGTAT
CGAGTACAACTTGGCGTAATATTTGCTGTTCGCTCATTGTATTTTCCTAAGTTACAAGCG
GTAGGATTTGCAAAATGTTTTACTAATCTTACCGCTTGTCGTTCAAATTAACTATCCGCT
TTTAATTCATCAATCGCTTTTTGGTCGAAGAAATATTGCGTACCGCAACACTCGCACTGC
ATATCAATTACCCCTTGTTTTTCGGCTAACATCTCTGCAATTTCTTCTTTAGGCAGTAAC
AAAATCGCCGCCCCTGAACGCTCTCTTGAGCAACCACACTTAAACTCTGTGGACTGTGGT
TGATAAACTTCTACTGTTTCTTCGTGGAACAAACGATAGAGTAGTTCTTCTGCCGTTAAA
CCAAATAGCTCTTCATCTTTGATCGTCGAAGTTAATGTCGCCAAATGCTCAAAGTCGTCT
GGTGAACCAGTGCCATCTGGAACGATCTGTAATAATGTTCCACCTGCAACGGCTTTACCT
TGATATTCACCAACACGGATCACAAGCTGTGTAGCGAGCTGCTCTGAGCGAGCAAAATAG
TCTTCTAAACACTCACTAACAGTAGGTTTATCTAAGGCTATAACCCCTTGATAACGTTCA
CCTTTTTCTGGAATAATCGAAATAACGAGAACACCATTTCCAACCATTTCAGCAAGTGTT
GCGTTATCCGCAATATCACCTTCAACACGAGCTAAAGCACGAAATTGTTGTTGATGATTG
CCGTTTACCACCGCTAATTTTAACGCTCCGTCACCTTGAATTTGAACGGTAATTGTCCCT
TCAAATTTGAGTGTTGCCGTTAATAAACTGGTTGCCACTAACATTTCACCCAGCAAATTT
TGTACTGCTGTTGGGTAGTGGTGGGTATTTAAAGTTTCCGTAAAGGTGTCGTTTAAGCGA
ACCCATTCGCCACGCACCGCACGGTTTTCAAATAAAAAGCGATAAAGTTTATCGTTATCT
TGTGTGTAAGTTGTCATTAAAAATCCTTCATAAAATACAAGCGGTGAGAAAAATCACCGC
CATTACAAAAGCTATATGGGGACGATTTAAGTAATTACAAATCGTTCTCTTGATATTTAA
ATTTAATCAAATCCCGTCGCTCTTTTTTATTTGGGCGACGATCTGGGTGTGGCATCGACA
ACGCATTTGCTTTACGGGCAAAGGCGATTTTTTCTCGTTCTTGGATACTTTTTTCCGTTT
CTTGATAAAGTAGTTGTGCTTCAGGTGCACCACGTCGTTGATCGCTCAACGCAGTGACAA
CAACTTCTTTTTCATCGTTGCCTTGGCGTAATTTAATTGTTGCCCCGACTTCGACAATTT
TACTGGTTTTAGCTCGTTGCCCATTGTAATGGACTTTACCACCTTCAATCATCGCCTTTG
CAATTGAACGAGTTTTGTAAAAGCGTGCCGCCCATAGCCACTTATCCAAGCGAACTTCGT
TGATATTATCAGCCATTTTTTCCCTTTTTTTCAACTATTTTACCCTTTTTCACACAAACA
AGCGGTAATAAGGCAGAAAAAATTTGCAAAATTTTCCTTTTCGCTGTATTCTCCGCCACC
ACAATTCATACAAACAAATCTGAATTAACCTGTTTTAATCCAATCTTTAAATAACACAAT
TATTATTTCTATGCATCTTACAGAGTTAAAAAATACACCCGTATCGGAACTTGTCCGTAT
CGGTGAAGAACAAATGGGGCTAGAAAACTTAGCTCGCTTACGCAAACAAGATATTATCTT
TGCCATTTTGAAACAACACGCAAAAAGTGGTGAAGACATTTTCGGTCAAGGCGTGTTAGA
AATCTTACCTGATGGTTTTGGTTTCCTCCGTTCTGCCGATAGTTCTTACCTTGCAGGCCC
TGATGATATCTATGTTTCCCCAAGTCAAATCCGCCGTTTCAATCTTCAAACTGGTGACAA
AATCGAAGGTAAAATCCGCCCACCGAAAGAAGGCGAACGTTACTTTGCATTGCTCAAAGT
AGATTTAGTTAATGATGACAAACCTGAAGTTTCTCGTAGCAAAATTCTCTTTGAAAACTT
AACGCCACTTCACGCTAACTCACGTTTGCGTATGGAGCGTGGTAATGGTTCAAAAGAAGA
TTTAACTGCGCGTATCTTAGATTTGGCTTCACCAATCGGTAAAGGTCAGCGTGGTTTGAT
CGTTGCACCACCAAAAGCAGGTAAAACCGTTTTACTTCAAAACATTGCTCAAAGCATTAC
CCATAACTATCCTGAGTGCGAATTAATTGTTTTATTAATTGATGAACGCCCGGAAGAAGT
AACTGAAATGCAACGTTCTGTGAAAGGCGAAGTAATTGCTTCAACCTTTGATGAACCTGC
AACTCGCCACGTTCAAGTTGCCGAAATGGTAATTGAAAAAGCGAAACGTTTAGTCGAACA
TAAAAAAGATGTGGTTATTTTATTAGACTCTATCACACGTTTAGCACGAGCTTACAACAC
AGTAACCCCTGCGTCTGGTAAAATTCTTTCTGGTGGTGTGGACGCTAACGCTTTACACCG
CCCAAAACGTTTCTTTGGTGCTGCTCGTAACGTAGAAGAAGGCGGTAGCTTAACCATTAT
TGCAACGGCACTTGTGGATACAGGTTCAAAAATGGACGAAGTTATCTTTGAAGAGTTCAA
AGGAACAGGTAATATGGAATTACACCTTTCTCGCAAAATTGCAGAACGCCGTGTATTCCC
AGCGATTGACTTTAACCGTTCAGGCACGCGTAAAGAAGATCTACTCACAAGCCCAGATGA
ATTACAAAAAATGTGGATTTTACGCAAAATCCTTAACCCAATGGGTGAAGTGGAAGCAAT
GGAGTTCCTTATTGATAAATTGATGGTCGCAAAAACCAACGATGAGTTTTTTGAGATTAT
GAAAAGATCTTAACCATAGAAATAGAAACGGCACTTAAAATGCCGTTTTTATTATAGCTA
GTTTGCCACAGTAGCGATATCCGCAAACATGGTATAAGAAATAATATTCAACGTTATTTT
TGTAATGAATGTCATAAAACTTTTTCTTTGTGAAAGAAAAAGTTTTATGGCGGGACGAAC
AAAAGTATCTCTGAATATTATTTTTCTTTCCATACTTTTGGATATTGTTCTTAAGGCAAA
AAGGACAGGTTTTTTATTCATATTTCAAAAAGAAGGCTTAAAGTCTTGTACTATAAGGCT
TTAAGCTACTTTTTAGCAACAAATTTATCTATTACGCCTGTAATAGGCATAGTGACCATT
TTGTCTACTATGCCTTAAAAAGTTGCTTACATAAAATAGTCACTAATATTTACAAAAATA
GACGCAAAACAACAATCTTTCAGTATATTGTTAAATTTTAAACCGATTATTTAATACCAT
ACTTCTCGCGATATTCTCTCATTTTTGGCAAATAGTCAGTATATTGCGCTGATCTTTCTA
AGAAGCTAACAAGATCATCAAAATCAATAATAGAGAAAACCTGACAGCCGTAATCACGTT
CTACTTCTTGGATTGCTGAGAGTTCGCTTTTGCCTTTTTCTTTACGGTTTAACGCGATCA
TCACACCCGCTAAGGTTGCATTGTTGGCTTGAATGATTTCCATTGATTCACGAATTGCCG
TGCCTGCGGTAATTACATCGTCCACCAATAAAACTCTGCCTTTTAACGGGCTACCGATAA
GATTTCCACCTTCGCCGTGATCTTTAACTTCTTTACGGTTAAAGCAACAAGGCTTATCTA
CATCAAATTGATTTGCTAATGCCACCGCGACAGTAGTTGCAATCGGAATGCCTTTGTAAG
CAGGTCCGAATAGTACATCATAATCAATTTGGCTAGCTTGGATCGCTTTGGCGTAATATT
CGCCCAATTTGGCAAGATCTCTGCCAGTATTAAATAATCCTGCATTAAAGAAGTAAGGGC
TTTGTCTGCCTGATTTCAGGGTAAATTCGCCGAATTTAAGTACATTTCGGCTTAAGGCAA
ATTCGATAAAGTCGTGTTTGTATTGTTGCATAGGGCATCCTTCTTATCTAGCTGTAGGGG
CGGACCGATGTGTCCGCCCACAATATTATCTACATTTTAATAAGGGCGAACACATCGGTT
CGCCCCTAAAAACAATTGTATAGTTATAAAAATAGTGGGGCTGTATTAGATTAGTCCTAA
ATTTCACACCATTTTCTCAACATTTTAAGTCACTCTTTTGGTGCCCCAAAGTTAAACCGA
AATTCACATTCTTTCAAGAATAAAGGGAAACTTTTTCGGTCAATTCCATTATATTTTCGG
AGTATCCGCTTGGCTTGACTCCAAAAATTTTCAATGCCGTTGATGTGATTTTGTTTCACT
GCAAACAGCTCCGAATGGCTAATTCGTTCGTGGTGAAATTCGCTTACATCAAGGGCATCA
TAACTATGGTAAGTATCTGTATAAACCCAGCTATCAGGCTTGATTTTCCTTGCTATAACA
GGCATTAACGTTCTTATTTTCGTGTCATTGACGACTACAGTAAACACTTTACCTTGTCGT
TTTAATATGCTAAAAACAGCCACTTTTCCTGCCGCACCACGACCTCGTTTTCCTTTACGA
TGTCCACCAAAATAGCTTTCATCCAGCTCAATTTGTCCGTCAAATACTTCATCTGCTTCA
AGTGCTAAATTATAGCTGATAACCTCGCGGATTTTGCGGTAAAACAGTGNNNNNNNNNNN
NNNNNNNNNNNNNNNNGTATAGATTTCTTTAATTTACAATGAGTTATTTTCATTTTTATA
GACTAACATACTTGCTAATCTAATACGCCCCCTTACATTATTGGTATTTAAAACATCAAG
CGTTTTAGAAGAACGGTCAGATAAATCGAACAAAAAGAGTTATTATCCTTATAAACATCG
GAATGTAAGAAGTGCTTATCATAGTTTTAAACATTATATGGATTATTTACCTATGAAAAG
TATAGTGATTTAAATATCGAAAAAACGACAAATAGACTTGAAAATTTATTCGGACAACTT
AAAGAGAAATTATCGCATCATGCAGGATTAACGAAAAGACATAATGTTATGTTTATAAAG
GATTTTTTAAATAAAAAGAGTTGCTAAGAATAATTTAAAATATTCATTAGCAACCATACA
CTACTCACAGTTGCGTTATGCTTGGGATTCAAAACGTCTGGCTGCTTCGTCCCAATTCAC
CACATTCCAAAATGCTTTAATATAATCAGGACGACGGTTCTGGTAACTTAAGTAATATGC
ATGTTCCCATACATCTAAACCTAAAATTGGATAACCAGACACACCAGCTACATCTTTACC
CATTAACGGAGAATCTTGGTTAGCTGTCGATACTACAGATAACTTTCCATCTTCTAGTAC
TAGCCACGCCCATCCAGAACCAAAACGAGTGGTAGCAGCCAGCTCAAATTGTTCTTGGAA
TGTTTCAACAGAACCAAAATCCCGTATTATGGTCTCTTTGAGTTTTCCTTGTAAGGTCGT
ACCAGTTTTTAACCCTTTCCAAAACAACGTGTGATTAACATGTCCTCCTACATTGTTACG
CACAGCTACTCGTTTTTCTACAGGAACTTGCTCAAGATTTGAGATCAGCTTTCCTGGACA
TTGTCCTAGTAAATCAGGATATGCCTCTAATGCGATATTTGCATTATTAATATAGGTTTG
ATGGTGTTTGGAGTGATGAATCTCCATTGTTCTTGCATCAAAATACGGATCTAATGCATC
ATAGGTATAATCTAACTCAGGTAATGTGTATGCCATATTATGTTCCTCAAAAATAATCAG
TAACAATTGAGTGTAAACTCTCAACTATAGTAACAAATAATAAGAAGATAATATATATTT
TTTTGATCTATCGCAAATTACAGCGACCTCGTAATAGCTATTTTTAAATGTAGCCTTGTT
GCTTATCAAACTCCTTTATAGCTTGGTAAATAAAAAATACCATTCAAATATATAGAAAAA
TTAAGAATCTAATCTAAATCACCACACTCTTAACCTGCAAATACGCCATCTGCCCTATTT
GCAAGCACAGATCATCAAACGCCCACAAACTGATACTCGCCCAAATTTCTTGAGCTTCCA
CCTCAACGGCAATATCATAGCGGTCAGATTGAGGCTCGATTTTACAAATTCGCCCTTGCA
GAATATTCCGAATAGAACTTTGCTCAGGTTTAGACAGGGTAATAGAAACATTTTGGCTAC
CAATGCTAATTCGCATTAAATCCCCTAATTGATAGCGAGGCTGTTCCGTAACCCAAATTA
ACTGTTGTCCCAATGCCAGCCCTTGCATACGGTAAGGATTTTGAGCGACAACAGGCAGCT
CAAGTAAACTCAACCGTTGAGCTTCAGGCTGCCACGCAGAAAAGGCTGGGCTATGCCAAA
CATTCAACGTTTTATCAAAAGCAACCACCTTCCCCTCTTCCAACAACAACAAATTATCCG
CCAAACGAATAACCTCATCAAGGCTATGGCTTACATACAAAATCGGAATATCCACCGTTT
TTGCCAACCGCCCCAAATAGTCCATCAACTCATTCTTACGCGGTAAATCTAAAGCTGAAA
GAGGCTCGTCCATCAACAAAATATCTGGCTCGCTCAACAACGCACGCCCAATCGCCACAC
GTTGTTTTTCACCACCAGACAAGCTGATCGGGAAACGATCTAACAGATGTTCAATCCCCA
ACAATTTAACTAATTGTGAAAAATTCGCCTGATCAAACCGCTTACAGCCATATTTTAAAT
TCGCCTCAACTCGATAATGCGGAAATAAGCGATGTTCTTGGAAAACATAGCCCACCTTAC
GTTTTTCAGGCGGCAAATTTATCTTCTGGCGATCATCAAACAACACTCGCCCATTTAACA
CAATTCGTCCTTCCGTTGGTGTAACTAGCCCTGCGATAAGATTAATTAAACTCGACTTCC
CTGCCCCAGAGCGACCAAAAATTGCCGTCACCCCTTTAGCATTTAACGCCACATCAACAG
CTAAATCCAAGTTTCCTAAACGATGTTTAACTTTAAGTTGCAAAGATTGTGCCATTACTG
TCCCTTAATTTGTTGGAAACGTTGCTGACGTTGTGACAATAACTCAGAAAAAAATAACGC
CACTAACGAAATCACAATCGCAATCACACAAAGCCGAGCAACCGCCATTTCACCGTCAGG
GGTTTCAATAAACGTATAAAGTGCCGCAGGAATAGTTTGGGTTTGATTAGGGATATTGGA
CACAAAAGTAATGGTCGCCCCAAATTCCCCTAACGAACGAGCAAAACCTAACACCGCCCC
TGCAATAATCCCCGAAAAAGAGAGCGGAAGATGAAGTGTAAAAAACACTCTTAATGGACT
TGCCCCTAAGGTTCTCGCCGCCTGCTCCAATTTTGGATCAATAGCATCAAAGGCTAACCT
AATAGAGCGAACCATCAACGGAAAAGCCATTACCATTGAAGCAAGCACCGCCCCTTTCCA
AGAAAAACTTAACGAAAACTCAAACCACTGCCACAAATATTGCCCAATCGCCCCTTTCTT
TGCCATTAAAATCAGCAAAAGATAACCGATCACCACAGGGGGCAAGACTAACGGCAAATG
GATAATGCCATTAAATAAATGCTTACCCCAAAACTCTTTTCGAGCCAACAACCACGCAGC
CCCAATTGCAAAAGGCAACGCAAATAAGACCGCTATACTGGCAATTTTTAGGCTTAAATA
AATGGCATTAAGTTCTTGTTGGGAAAAAGAAAATATTAACATTTCATTCACTACCATAGT
CCGTATTCTACAATATTTATTCTTTTTATCTATCTATTTAGAAAAATAATAAGAGTTATG
GCATTATCGCTTTCTTCTTTCATCTACTTTATAATAGAATATAGGGAATATCTTTATTCG
ACCTGTAACGTATGAAACTCAACATTCCGACCTATCTGACTTTATTTCGTGTGGCGTTAA
TTCCGCTGTTTATTGTTTCGTTTTACTTGCCTATTCAATATTCTGCTGAAATTACCACGT
TGATTTTTTTTATTGCTTCAATTACTGACTGGTTTGACGGCTATTTGGCTCGCAAGTGGA
ACCAAACTACTCGCTTAGGGGCATTTTTAGATCCTGTGGCAGATAAAGTTTTAATCGCGA
TTGCATTGGTGTCTGTGGTCGAATACTACCATACTTGGTGGATCACTATTCCAGCTGGCA
TTATGATTGCCCGTGAGATTATTATTTCGGCGTTGCGTGAGTGGATGGCGGAATTAGGCG
AACGTGCGAGTGTAGCGGTGTCGATTTGGGGTAAAGTGAAAACGACTGCACAAATGTTGG
CATTGGGTGGTTTATTATGGCGACAAACAGCGTGGATGGAATATGCCGCCTTTGCTTTGC
TCTATATCGCTGCGATTTTAACCATTTGGTCGATGTTGCAATACTTGAAAGCATCTAAAG
GCAGTTTATTAAAATCTTAAATCCCCCTTTTTCAAAGGGGGAAATGTTGATTATGTCAAA
ATTCAATTCCAAACAATTTCTTGCCGATACGCCACATAACCCTGGTGTTTATCGTATGTA
TGATGATAAAGGCACGATCATCTATGTCGGTAAGGCAAAAGATTTAAAAAAGCGTCTATC
GAGCTATTTTCGTAGCAATCTTGCCAGCCGAAAAACCGAAGCCTTGGTCTCGCAAATTGC
TCATATTGATACCACCATTACCCATTCGGAAACCGAAGCCTTACTGTTGGAACACAATTA
CATTAAGGAAAATCAACCGAAATACAATGTGTTGCTCCGTGACGATAAATCTTACCCTTA
TATTTTGCTCACCCAACACCAACACCCACGTTTAGCCAGTTTTCGGGGGAGCAAAAAAAT
TGCTGGGGAATATTTTGGACCTTACCCAAATGCAGGGGCGGTGCGAGAAACCTTAAATCT
GCTCCAAAAACTGTTTCCGATCCGCCAGTGTGAAGACAGCTACTACAAAAACCGTTCTCG
TCCTTGTTTGCAGTATCAAATCGGGCGTTGCCTTGCCCCTTGCGTTGAAGGGGTTTATTC
CCAGAGAGAATACGATCAACAGGTGGAATATGTCCGCTTATTCTTACAAGGCAAAGATCA
GCAAGTGATCGAACATTTGATCGGTAAAATGGAAAAAGCTGCGGAAGATCTGGATTTTGA
AGCTGCTGCCCGTTTTCGAGATCAAATTCAGCAGATGCGAGTGGTCACTGAAAAGCAATT
TGTATCGAATGAACGTCTAGACGATCTCGATATTATTTCGATTGCCTACCAACACGGTAT
CGCTTGCGTACATATTCTGTTTGTACGACAAGGGAAAATGTTGGGTAGCCGAAGTTATTT
CCCAAAGGTGCCGAACCATACCGAATTTGCCGAATTGAGTGACACTTTTATCGGGCAATT
CTATTTGCAGATGAACCAACATCGCACCATTCCGCATCAAATTATTATCGATCACTCCGT
GAGCGAAGTGGACGCCTTAGAAAAGGTATTATCGGAACAAGCAGGGCATAAAGTGAGCAT
TACCGATAAAGTGCGTGGTGAAAAAAGCCGTTATCTTGCGCTTGCCAAAACGAACGCAAT
GGCAGCATTGACCTTACAGCTCAAGCAAGATGCTCGAATCCAAACCCGTTATGAAGCTTT
ACAAGCGGTGCTTTCTTTGCCAAAAATTGCAAGAATGGAATGTTTCGACATCAGTCATAC
GATGGGCGAACAAACGGTCGCTTCTTGTGTGGTGTTTGATGAAAATGGACCGTTAAAATC
CGACTATCGCCGTTTCAACATTGAAGGTATTACAGGGGGCGATGATTATGCCGCAATGGA
ACAAGCCCTGCTCAAACGTTATGATAAACCGCTACCGCCTGAAAAAATCCCTGATATTAT
TTTTATTGACGGCGGAAAAGGGCAGTTAAATCGAGCCTTAGACACCTTTGCCAATCTCAA
AGTGGAATGGGATAAATCCAAACCATTACTCATCGGCGTGGCAAAAGGCGTAGAACGAAA
AGCTGGGCTAGAAACCTTGCTGATCAGCAAATGGGACAAGGAAATCCACTTACCACCCGA
CAGCCCTGCGTTACATTTAATTCAGCATATCCGTGATGAATCCCATAACCACGCCATTAG
CGGACACCGTAAAAAACGGCAAAAAGCCTTTACCGAAAGCGGTTTAGAGGCAATCGCCGG
CGTTGGGGCTAAACGCCGCCATTTGTTGCTAAAATATCTCGGTGGTATGCAAGGCGTCAA
ATCAGCAACACTTGATGAAATTAAATCGGTTCCTGGAATTTCAGTATCTTTGGCTGAGAT
TATTTTCGATACCCTAAATTATAGTGAATAATATTATCTCACTATAAATTTCTCAACGCT
TCAATACGTTTTTCTAACGGTGGGTGGCTCATAAAGAACTCTTTTGCTTTACCGTTAATC
ATCATCGCATTTAATGAACCAGGTAATTCTTCTGGAGCGTGAACACGTTGTAAACGTTGC
AACGCCGCAATCATTTTCTCTTTACCCACTAATTGAGCCGAGCCTGCATCTGCACGGAAC
TCACGGTAACGAGAGAACCACATTGCAATGATGGTTGCTAATACGCCGAAAAGTATTTCC
AAAACCATTGATACTAAGAAGTAAGTGCCACTACTTTGGGTTTCTTCGCCATCATCATTA
CGGCTACTGGATACTGCCGTTGCAATCATACGAGAGAGGAAGATAACAAAGGTATTTAAT
ACCCCTTGCAATAAAGTCATTGTGACCATATCGCCATTAGCAATATGTGCTACTTCGTGT
GCCACAACTGCTTCTGCTTCGTCTTCTGTCATTGTGTTTAACAAACCTGTACTCACTGCA
ACTAGCGAGTTACTTTTGGTTGCCCCTGTTGCAAATGCGTTTACATCAGCTGAGTGGTAA
ATTGCAACATCTGGCATTGGAATACCCGCTTGTTGCGATTGGCGTTTCACTGTTTCAACC
AACCAACGCTCTGCATTATTGCGTGGTTCAGTGATAATTTCTGCTCCCACTGATTTTAAT
GCCATTGTTTTTGACATAAATAATGAGATTAAAGAACCAGCAAAACCAAAAAGCACAGAC
ATAATTAAAATTCCACCCGTACTGTTTCCAGCAATGCCAGTAACACTTAAAATAATCCCT
AGCACAATCATTACTGCAAAGTTTGTCGCAAGGAAAAGTGCGATACGCATCATATAGATA
ATTCTCCAAAGTTAATAAATTGTTGTTATTCGGTAATAAGCGATTACCGAATGCTTAACA
TAATGATTATTTAACAAAAATCAAGGATTAGACAAAAATTATTCCCATAAATTTAATTGC
TTCGTAATTTTTTCTTCAGGAAAATGCACATTCAATCCGATCAAACGAATTTTTCGCCCC
TTTCGTCGTTGCCAAATCTGTTGTAATAGCTGTAAAAAATGGTGTTCTGCGATACCGTCT
GTGGTTCGCTCTAGTGTAGTTTGGGTGAAATCATCAAATTTCAGTTTAATTCCGATCTTT
TTTAAATCGCTCAGTGGCTTATCGCCCCGGTTGCGTTGAAGCCGAAAGAGTAAGGTTTGA
TAGTGCGATTTCACCACATCTTCCGCCTCAGTGAGTGTATCAAGATCAGAAAGTAAGGTA
TTTTCCACTGCAAGCGATTTTCGAGGGCGGTGAGGCTCGACTTCTCTTGGATCGATGCCG
TGACAGAAATCCCATAAGCGTTGCCCAAACTTACCAAACTGTTGATAAATCAAAGCCTGA
TCTGCTTGTTGAATATCGCCACAGGTGATAAATCCAAGTTGTGCCAGCTTTTCTTGGGCC
ACTTTGCCCACCCCTGAAATTTTCTTTAACGGCAAGGTTTTCACAAAATCCGCAACCTCT
TCGGGGCAAATAACAAATTGTCCGTTGGGCTTATTTTGATCGGAAGCGATTTTTGCTAGA
AATTTCAGCGGTGCAATACCTGCTGATGAAGTAAGTTGTAGCTCTTGCCAAATATCCTGA
CGAATGGCTTGGGCTATCCAAGTTGCAGAGCCTGAATGTTGCTTACAAGCGGTCACATCG
AGGTAGGCTTCATCTAAAGAGATCGGCTCAATGATGTCGGTATAACGGCGAAAAATGCAA
TGAATTTGCTCTGATACCGCCTTATAAAGCGACATATTGACAGGCAATAAAATTAAATTC
GGGCAACGTTTTAACGCTTGAGAAGTGGACATCGCACTATGCAAGCCGAATTTACGCGCT
TCATAATTACAGGTTGTCAGCACCCCACGTTGATTAGCTTTTCCCCCTACTGCAACAGGC
TTTCCTTTTAAACTTGGATTATTGCGAATTTCAATAGAAGCATAAAAGCAATCCATATCA
ATATGAATAATTTTTTTGTTGTAATTCATTGCTCGCCTATATTTGTAAACTGTGAGAGAA
ATCTGACCGCTTGTGTATTCTTAATTATACAATAAAATACTGTAAATAAAAACAGTTTAT
CTTCGTTAAATTATCCATTACATTCCTTACTTTATTGGCAAAAGGAGAAATTATGCTATA
CGGACTAATGATCGCCTTTGTCCCACTTTTTTTAGGGTATCTTTTCCAAACGACAAATCA
ACAGATACTCAATTGGGTCAATCGCATTACGCTTTACTGCTTATACCTGATTTTATTGAT
TATGGGAATTTCGCTTGGGCAATTAGATGAATTAACGACCAAACTGCCACAAATTGGAGC
AACGGCATTTGGTTTAAGTGCAATTCTACACCTTTGCAACATTGTCTGTTTGCTCATTTT
TGATAAGTGTTACCCGATCAAACGTGAGGCACATAGCCTTGAAGAATTGCCATCTCGTTG
GAAGGTTTTGCTTGAGTCGGCACAACTCTGTGCAACGGTTTTTGTCGGAGTAATTTTAGG
CTTTACAACTAAAAATGTGGTTGATTTCCCTTTACATTCAAGCACCTATGTCCTAGTGGT
AATGATTTTCTGTGTCGGGGTTCAACTTAGAAACAGTGGCATTCCACTGCGTGATGTATT
TTTAAATACTCGTGGCATTTTGACTTCCGTCGTCTTTATCGCAAGCGGTCTGATTGGCGG
TATTCTTTGTGCTTATCTGCTTGATTTGCCGATGATTAAAGCCCTTGTCTTTGCTTCTGG
TTTTGGTTGGTATTCCCTTTCAAGCGTATTAGTCAATGATGCTTGGGGGGCAATGGACGG
TAGCATTGCCTTTTTCAACGATCTCTCAAGAGAAATCTTCTGCTTATTTGCGATACCGTT
TTTTATGCGTCACTTTCCCTCAACAGCCGTAGGACTTGGCGGAGCTACCGCACTTGATGC
CACATTGCCAATTATTCAAAAATCAGGAGGTATTCAGATTGTGCCTCTTGCAATCAGTTT
CGGCTTTATTATCAATTTGGTTGTGCCGATTTTATTGGCGTTTTTTATTGGGTTTACTTA
AGAATATACCTAAGTAGTAAGTCGTAATATCCCCACTCAAAATACTGCCCAGGGTCGATT
TTTCGTTCTGGGGCAATTTGATTATGTCCCACAATACGTTCAGGCGTAATTTGCGGATAG
GCTTGCATAATCACTTGAGTAAGGCTAGCTAAGGTTTGATATTGCGCTTCGGTAAAAGGC
TGGTTATTACTGCCTTCTAGCTCAATCCCGATAGAAAACTCATTGCATTTTTCACGCCCT
TCAAAGCAAGAAACGCCAGCGTGCCAAGCCATATCGTTAAAATTAACATATTGGGTAATT
TGCCCTTCCCGATTAATTAAACAGTGGGCGGAAACCCGTAAATCTTTGATTTCATCAAAA
TAGGGGTGAAGGCTTGGGTCTAACGTGCCTGCAAAAAAACGGTCAATAAAATCACCACCA
AATTCATCGGGGGGCAAGCTGATATAATGAATAACCAAAAGGGAAATATCGTCTTGATAG
GGTCTTGGATTAAAGTGCGGTGAAGGTACTTGTTTGGTATTTAACAGCCAACCATTTTCA
ATCTTTAACGTTTTCTGCATAGTTTAAAACGACTAAATAAGCTAAAATAGTGCCATTTTA
CAAGAAAGAGAATAAAAATGCTGAGTTATCGTCACAGTTTTCACGCAGGCAACCACGCCG
ATGTCCTTAAACATATCGTTTTAACCCTCATTTTGCACGCCTTAAAACAGAAAGAAAAAG
GCTTTTTCTACCTTGATACCCATTCGGGTGTGGGGCGTTATAGCTTGCAAAGTAGCGAAG
CGGAAAAAACAGGGGAATATATTGAAGGTATAGCTCGCCTTTGGGAGAGAACCGATCTCC
CCGAAGAAGTTGCCTTGTACCTAAATGAAATCAAAAAAATTAATAAAGATAAGCTACGTT
TTTACGCAGGTTCGCCGTTACTTGCCGTGCAACAATTACGTCCACAGGACAGAGCGTTAT
TCACAGAGTTACACCCTAACGACTTCCCACTACTTCGCAATGAATTTGCCAAAACGCCTA
ATGTGGTAACAAAACGGGAAAACGGTTTCCAACAGCTAAAAGCCGCATTACCACCAAAAG
AAAAGCGTGGTTTGGTACTAATCGATCCGCCTTATGAATTAAAAGAAGATTATGAACTGG
TGGTAAAAGCCATTGAAGAAGGCTACAAACGCTTTGCCACAGGCGTTTATGCGATTTGGT
ATCCTGTGGTGCTTCGCCAACATACCAAACGTATCGTAAGAGGCCTGGTTGAAACGGGGA
TCCGCAAAATTTTACAAATTGAATTAGCCGTTCGCCCTGACTCAGACCAACGAGGTATGA
CTGCAAGCGGTATGATTGTGATTAATCCACCGTGGCAGTTAGAAAGCCAAATGAAAAAGA
TTTTACCCTATTTAACCGATGTGCTTGTGCCGGAAGGAACGGGCAGTTGGACGGTAGAGT
GGATTAAGCCGGAATAAATATTTTGGGGCCGTATTAGATTAGCAAGTATGTTAGTCTATA
AAAATGAAAATAACTCATTGTAAATTAAAGAAATCTATACAGAAAAAGCTACTTGAATTT
TTTGTATTAGAAGTCACTGTCCGTTCTGCGGCAAATTTGTTAGAGATAAATGATAACTCT
GCTGCACTGTTTTACCGCAAAATCCGCGAGGTTATCAGCTATAATTTAGCACTTGAAGCA
GATGAAGTATTTGACGGACAAATTGAGTTGGATGAAAGCTATTTTGGTGGACATCGTGAA
GGAAAACGAGGTCGTGGTGCGGCAGGAAAAGTGGCTGTTTTGGGGATATTGAAACGGCAA
GGAAAAGTATTTACTGTGGTGGTCAATGATACGCAGACAACAACGCCAATGCCTGTTATA
GCAAGGAAAATCAAGCCTGATAGCTGGGTTTATACAGATACTTACCATAGTTATGATGCC
CTTGATGTAAGTGAATTTCACCACGAACGAATTAGCCATTCGGAGCTGTTTACAGTGAAA
CAAAATCACATCAACGGCATTGAAAATTTTTGGAGTCAAGCCAAGCGGATACTCCGAAAA
TATAATGGAATTGACCGAAAAAGTTTCCCTTTATTCTTGAAAGAATGTGAATTTCGGTTT
AACTTTGGGATACCAAAAGAGCAGTTAAAAACATTGCGAAAATGGTGTGGCTAATCTAAT
ACAGCCCCTTAAATTATTATTGAATTGATATGTTAGGTATTCATTCATCTAAACCCTCAC
CCCAAACCGCTTCGGCACGATAAAAATCGCAGGCAGAGCAAACAGCACCATTAGCCAGAA
GCTACCTATTGGCGAAACTTGATAGACCAAGCCTGCGATAAAGGTAAACAACGCCATAAA
AATACAGCTTGCAAAGCTAAAATAGAGTGCTTGTAGTTTTGCCATTTGTTCCGTGGGTTG
GGTTGAAAGGTAGCGGATCATTGCATAATGTCCTGCTCCATAAGAGATCGAATGGAACAT
CTGCATTGCCATTAAAATAGCGATATTTGTGGTCGAAGCCAGTAAAATCCAACGCACCAT
TGAGCTAATGGCAGATAAGATCATTAAATGGCTGATTTTCCACGTTTTAAATACACGGTT
GGCAAAGAAGAAAAACAGAATTTCAGAAACAACTGCCAATCCCCATAACAAACTCGCACT
TTGGGTCGAAATCCCTGCTGATGCCCAGTAAATCGTACTATAAGCATAATAAGCGGCGTG
AGAAGATTGAATTAAGGAAACGGCAATCAACATTTTGAATGTGGTTGGCACTTTCATTAA
TTGCAGATAGCTTAAATCTGATTGGGCTTTTTCTTCCGTTTGTACAAAGGTTTGGGTCGG
ATTGACCGTTAAGCCAGTGCCTAAAAAGACTAGCCAGCCGATCAAAATGCCGATAATTGC
ACTTTCCCCTAGCCAGCCGACTAAATAGCCTGTGCTAACTGAGCCGACCACAAAGGCAAT
CGAGCCAAACAAACGTGTTCTGCCATAATCAATCCCGACTTGCTGTTGCCAAGTGGAAGC
TATGGTATCAGCTATCGGCATTGCTCCGCCGTTGAAGATATGGAACAGTGCGATTGCAGG
GAATAAAATCCAAATTGTTTGTACCCCAAAGGCAACTAAAAACAGGGTGGCAATGGCGAG
CCACGTTAGCCAACGAGTAAGAGAAAGTAGCTGGTTGGGGTGGGTAATGCGTTTAGAAAA
GGTCATTGCCCCTAAAAAGCGGAATAGATAACCTGAAGCGATTAACAAGCCAATCATTCC
CGAATCGTAGCCGTGATGGTTCAACCAAACAGGTAGAAACGGCAACAGCACGCCATAGGC
ACAGTAAAAGCCGAAGAAGTTAAACGACGACCATTGAAAAGGGGTAAATTGTATCATAGA
GATTTTTCCATCTCTTCTGCACGTTTAATTGCCGCATTCATCGCTTGTTCAACGGTTGCA
TTTAGCTCACGTTGTTCAAATACCGCCAATGCTTGAGCCGTTGTACCGCCTTTTGAAGTG
ACATTTTCGCGTAAGGTTGCTAAGGCGACTTCTGGATTTTCCACCACCATTTTTGCCGCC
CCTAATGCCACTGATTGCACTAAATAACGAGCATTTTGTTCGCTAAAGCTCATTTTAATT
GCCGCTTCTTGCATTGCTTCCATAAACTTAAAGAAGTAAGCAGGGCTAGAACCTGTGATA
GCAATAATTTGGTTGATCTCCGCTTCTGTATCCACCCAATAACATTTACCTACCGCAGAC
ATTAGCTGTTCTGCAAATTGACAAGCGGTCTGATCTACCGATTTTTTTGCAAATAATCCT
GCAATGCCTTCACCGATGAGCGATGGCGTATTCGGTATTGTCCGAACAATGTTGCTTGCT
GTTGGTAACAGTTGCTCAAGACGAGCAACAGAAATTCCAGCCGCAACGGAAATCACCCAT
TTTGCACTAAAATCCACTTGAGAAAACTCACTGCACACTTCCGCCATCATCTGCGGTTTA
ACTGCCAAAATCACTACGTCAGCTTGGGTCACAGTATCAAGGTTAGACAAATCCACCTGA
ACGCCCATTGCTCTTAACTGCGAGCGGCGAGTTTCATTGCTTTTATTACGAGCGATAATT
TGCTCGGCAGGATAACCGCTTTTGATTAATCCTGAAATGATAGCAAACGCCATATTACCA
GCACCTATAAAGGCGATTTTTTTGTGTTGCATTTGTTCCTCCAATCATCAAAATCTTCCA
GATTTATTGACATGAAATATCCACATACCATATAAATAGATAGCAATATTATTGCTTTAT
AACATTTTCCATACTCTGTTCATAGAAGGTAATTTCTTGCGAAGAAAATCAAGCATTACT
TGTTTAATTTATATATAAAAATATAATTTATTAATGGAGAAGAAAGAGAGAGTATCTTAG
AACTTAATTCAACTATAAAAGGTTATTATCATTTAAAAATCACATGGCATTGACTACCAG
AAGATACAAATAGCATTCAGTAACACCTTAACTTTAATTCCGTGAAATATCTGCCTCTAG
GAGCTATTTTCTTTAATTACCAAGAAGCAGATAACCTTAACATTCATTAAGGATTTCTCC
ACTATTACCTTTTTACAGATTATTTAAACGCACATCAATTAGCATTTGATTTGCATCACC
CGCTTTTTCTTTGGCTTGCTCATAAGCACTTTTCGCAGCCGCCTTGTCGCCTTTTGCGGC
TAACAGATCACCTGTTAATAACTGCTTACGGAAATCCCAAGCGGTGTCTTTGATTTGAGA
AAGTGTTGCTAATGCTGCATCAAACTCTTTTAGCTGATAATCCACTGTAGCAAGACGAAA
ACGGATCACGTTTTGTAATGTTGCATCGGTTGTCGAACCTAAAGACTGTGTTAATAACGT
TTTTGTTGTCGCAAAATCGCCTTTATCTGCCGCTTGTTTTGCTTCTTCGAGTTGAGCAAA
TACCGCGTAACTTGAGTCTTTATTCTCCGCAATAAATTTTTGTACAAGCGGTGCGTTTTT
TTCAGGATTTTGCAAATAGCTTTCCATCACTTGTTGGTAGCTGGCTGATGTGGTTTGAGC
TACTTCAATTTGATGTTTTTGCCAGTAGTTCCAGCCAAATGTTGCTGCTGCAACTAGAAA
AATTGCCACAACAATCGGTGTGCCATTTTCTTTAAACCAGCTTTTTGCTTCTTCAAACTG
CTGTTCTTCGGTTTTATTAAGATAATCGCTCATTTCTGCTCCTTATGCAAAACGCGTTGT
TAATTCGTTGATTAAATCAGCTTGGGTAATGGTCATTTGCTCCGCTTCACCAAATAGGTC
TTTTACTACCACTTTCTGCTCGGCGACTTCACTTTCACCTAACACCAAAGCAATTTTCGC
CCCTGATTTATCGGCACGTTTGAATTGTTTTTTGAAATTCCCACCACTTGTATGTAGCAT
TGTGCGAAGTTGTGGGAACGCATTACGCAAGGTTTCAGTCAAACGGAATGCAACTGCCGT
TGTGCCTTCACCTGAATGAACTACATAAATATCAACAGCTCTTGGTAATTGCACATTCGG
GTTCACTTCTTGCACTAACAAGACTAAACGCTCTAAGCCCATAGCAAAGCCAACACCTTC
CGTTGCGTGTCCGCCGAGTTGTGCAACTAAGCCATCATAGCGACCACCGCCACAAACTGT
ACCTTGCGCACCTAATGCTGTGGTGACCCACTCAAATACGGTTTTATTGTAGTAATCCAA
ACCACGCACTAATTTTTGATTGACTTCGTAGGCAATACCCATTTCATCAAGGATTGCACA
AAGTTTAGCAAAATGTGCTTTCGATTCATCATCTAAGAAATCGTGAAGTTTTGGTGCATC
GTTTAATACTGCTTGTAACGCTTGATTTTTGGTATCCAAAATGCGTAATGGGTTGGTTGT
TAAACGGCGTTCGCTGTCAGGATCTTGCTTTAATACGTCTAAATGATTTTGCAAGAAAGC
AACTAGAGCTTCACGGTATCGAGTACGCACTTCCAATCCGCCGATTGAGTTAAGCTGTAA
AGTGACGTGTTCACGGATACCTAATTTTTCCCATAAGCGAGCGGTTAACACAATTAATTC
CGCATCCGCTTCAGCATTTGGGATCCCGAAAATTTCAACGCCAGCTTGGTGGAATTGACG
ATAACGACCTTTTTGCGGACGCTCATAGCGGAACATCGGACCAATATACCATAGACGTTG
TTCTTGGTTGTAAATCCAACCGTGTTCAATCGCCGCACGCACGCAACCTGCCGTACCTTC
AGGGCGAAGAGTAAAACTTTCGCCTGCTTCTTCGCTACGGCTAAAGGTAAACATCTCTTT
CTCGACAATATCTGTCGCTTCACCGACGCCACGTTTAAATAAGTCGGTGGATTCCATAAT
CGGACTACGCATTTCTGTGTAGCCATAACTTGCGAAAGTATCACGGATATTGCTTTCGAC
CCACTGCCATAATGGTGTTTCAGTTGGGGAAAGGTCATTCATTCCGCGTAAAGCTTGAAT
TGTTTTTGACACGTTGTTGTTCCTAAATTCTCAAATAAATAGATTTTACATCAATAATTT
TATGTGGATTTTAACACTATCATTTTAGAACAGTATATTTTCAGGCGCAATCATTATCTC
CCTAAACATACCGTAAGCTCCAAAGGTTGGCTTCCTTTATTTGATAGCACCACTCAATGA
TACAAAACGACGATATTTAGAAAAAATAAAGAGATCCTACATAGGATCTCTTTTGTATGA
AAATTAAGCTTTTGATTTAGTGTACTTGTGAATAGTATTAATCTTTCTTACGCAGAACTA
ACTGACTTAATACCACTAACGCAAGTGAGAATACAATCATAATAGTCGCTAACGCATTGA
CTTCTGGGGTTACTCCTGTTTTAACCAGTGAGAAAATCTTCAATGGTAACACTTCATAGC
TTGCACTTGTCACGAAAGAAGAAACCACAACATCATCTAACGAGATGGTAAAACTTAATA
ACCAGCCTGAAACAATCGCAGGGAGCAACAATGGGAATAAGATTTTACGCAAAATGGTAA
ATTCATTCGCCCCTAAGTCTTTTGCCGCTTCTAACATTTTCGCATCGAAGTCGTTTAAAC
GTGAGGATACCGTCACAACCACATAAGGTAAGCAGAACGTAATATGTGCAAATAATAAAG
ACCAGAAGCCCAATGCCACACCAACTAACATAAATAAGGCAAGTAAAGATACTGCCATTA
CAATATCAGGTGACATCATTACCACAAACAACATACCACCAACAAATTGTTTTCCACGGA
AACGATAGCGATAGAGTGCAATCGCTGTTAATGCACCGATTAAAGTTGCAAAAGTCGCCG
AGAAAAAGGCTATGGTAATTGAGTTTGTCGCCGCTTGAATTAGCGTATCATTGTTAAATA
AACGCTCATACCAGTTCCAGCTAAAACCTTTCCAGCTTAAACCATAACGGTCAGCATTAA
AGGAATTGATGATTAAAATGATGATTGGAATGTACAAGAATGCGTACACGACAAACATAA
AAAAGCTTTTCAATACGCGATTCATTATTCTAACTCCATTTTCTTATTCATCAGTTTATT
TGCACGGTAGTACACATAAATCATTAATGCCATCAAGACAGTTAATGCAATACTGATTGC
AGAGCCAAATGGCCAGTTACGCGTGACAAGGAACTCACTTTTAATGATATTACCTACAAG
CAACACTTTCGCACCGCCTAATAAGTCTGCCACATAGAACATACCCATTGCAGGAAGCAA
AACTAATAAGCAACCCGCCACAATTCCCGGCATTGTTAATGGAATAATTACTTTAACAAA
GCGTTGGAACGCATTTGCACCCAAATCTTTTGCTGCTTCTAATAAACGTCCATCAATTTT
TTCAATCGAAGAATAGAGTGGCAAAATCATAAAAGGCAATAATATGTAAACCAAACCGAT
AATCACCGCAATTTCGGTATTTAATATACGGATTGGCTCGCTAATAATACCCAAAGATAG
CAAGGTTTTGTTTAGAACGCCTTTAACGCCAAGGAAAATCTTCATTCCGTAAATACGGAT
AAGCGAGTTCGTCCAGAATGGCAACACCACCAAAAAGAGCAAAAATGGACGATATTTCGC
AGGCAATTTTGCAATCATAAAGGCAAACGGATAGCCCACCACCAAACAAATAATGGTTGC
AATCCCAGCCATACAGAGCGAGTTCCACAATACTTGTGAGTAAAGTGGATCAATCAAACG
ACCATAGCTTTCAAGGGAAAACGTAAATTCAATCAGATTACTACTGTCTTTGGTCATAAA
ACTGGTGAATAACACCAGTAAGTTCGGGATTAATACAAAGAAAATTAACCAACCGAAGAT
AACCGCTACAGTAATATTTTGAAATTTCTTACTAGCAGTCTTCATCGTCGAGTACAACCT
CCCAGCCTTCGTGCCACGTTAATGCCACTTTTTGTCCTACGGAGTGATCCATATGCGGAT
CGTCTTCATTAAAGAACTCACTAACTAAAACTTTCATTTGGTTGTGATCTAACACCACAT
TAGACTCAAGGGTCATACCTTTATAAGTACGGTCGCTAACGTGTCCAATCACCGCTTTTG
CACTTTCGTTTTCATCAAGCTCTTCAATCACAATATCTTCTGGACGAAGTAAGACTTTCA
ATTTTTGATTTGGGTGAACAGGTAATTCCGTATGAATTTCGCAAATACGACCCTCCACAT
TGGCTTTTACCGTTTTTTCTGTCACACGCTCAATCACCGTTGCATCAAACACATTGATTT
CGCCGATAAAACGCGCTACGAACAAGTTACTTGGTTCTTCATAGATCTCACGAGGCGAGC
CATCTTGTTGGATCTTACCTTTGTTCATTACGATAATACGATCGGACATTGTTAATGCCT
CTTCTTGATCGTGGGTAACGAAAATAAAGGTAATACCTAATTGACGTTGCAACTGTTTTA
ATTCGTGTTGCATTTCTTTACGCAATTTATAGTCAAGAGCAGAAAGCGACTCATCTAATA
ATAACACTTTCGGCTGATTAACCACCGCACGAGCAATCGCAATACGTTGTTGCTGACCTC
CTGAAAGCTGTGACGGCTTACGCGGTGCCATTTCTTCCAAACGCACCATACGCAACGCTT
CCATTACACGAGGCTTGATTTCCGCTTCTGGCACTTTTTGCATACGCAAACCGAAAGCGA
CATTATCAAAAATGGTCATATGAGGGAAAAGTGCATAACTTTGGAAAACCGTATTTACTG
GACGTTGCTCTGCATCAACATTCGATACATCTTGTCCGTCAAGAATAATTGAACCATCAG
TTAAATCTTCAAAACCTGCAATTAAACGCAATACCGTTGTTTTACCACAGCCAGACGGAC
CAAGAATGGTTAAAAACTCACCGTCATTAATTGTAAGATCTAAGCCATCAATAATTGTTT
TTTCACCATAACGTTTCGTTATAGAACGAAGCTCAATAATTGGTTTTTGCTCTAACTTTT
CCATTGATTTTTGTTTTCCCCCTAGGGCATAAATTGAGAAAATGCAAAAAAAGCTGACTA
AAAATTCAGCACCTAGCAACATAATAAATATGTTCTTGAAATAGCTTGCAATGATATAGC
GAATGGGGGGGGGAATGAAAGCAAAAATTTGCAATTTTAAGGAAATTATTGAAGTATCTT
CTCATAATTTCAGACCAACTTTGTCTAAAGTTTTCCATAGTAAGTTTAATATTAGGCTTA
GATGCATTACAAAATCGCTAGATTGTTGCATAATATTGTTACAAGATGGAAGTATAGAAA
CTTAATACAAATAATTATTGAGTTGAATTGCATAATTATGCATAATAATCACCAAGACAA
GCGGTGAGAAACCGCCTTTTATTTGCAATTTAATTTATAAAGGATACTGGATATGGCACT
TTGGGGTGGACGTTTCACACAACAAGCAGATCAACAATTCAAATATTTCAACGATTCATT
ACGTTTTGACTACCGCTTGGCGTTACAAGATATTGACGGCTCAATTGGTTGGGCAAAAGC
CATTCATTCCGTAGGGATCATCAATCAAGCGGAATTAGTCGAATTAATTGCGGCGTTAAA
GCAGTTGCGTGCAGAAGTTGCCCCTAATTTAGCCATTGTGCTACAAGAAGATGCGGAAGA
TATTCATAGCTGGGTTGAGCTACAACTGATTAAAAAAGTCGGCGATCTCGGTAAAAAACT
GCACACAGGACGTAGCCGTAACGACCAAGTTGCCGTAGATATGAAATTATGGTGTAAAGC
CCAAGTGCTTTCACTACAAGAGTCTATCCGTGCGTTACAAGAAAAATTGGTGGAAACCGC
AGAAGCTAACCAACTTTCTGTAATGCCAGGTTATACCCATTTACAACGGGCTCAGCCGAT
CACCTTTGCCCATTGGTGTATGGCATATTACGAGATGTTAGAACGAGATTGCAGCCGTTT
AACCGATGCTTATAAACGAATGAATACTTGCCCACTAGGTTCAGGGGCGTTAGCGGGTAC
GGCTTATGCAATCGACCGTGATTTACTCGCACAAGATCTTGGATTTGAAACCGCTACTCG
CAACAGCTTAGACAGTGTATCTGACCGTGATCACGTTTTAGAACTTTTAGCGGCGGCCTC
TATTAGTATGATGCACCTTTCTCGTTTTGCCGAAGATCTCATCATCTTTAACAGTGGTGA
ATCTCACTTTGTCGAACTCTCAGATCGTGTGACTTCAGGTTCATCATTAATGCCACAGAA
GAAAAACCCTGATGCCTGTGAGCTTGTGCGTGGTAAAACTGGGCGTGTGTTTGGTGCGTT
AAGCGGTTTATTAGCAACTTTAAAAGGCTTGCCGTTGGCTTACAACAAAGATATGCAGGA
AGATAAAGAAGGGATTTTCGATGCGATTGAAACATGGCAAGCGTGTGTCAATATTTCAGC
ATTAGTGTTAGAAGATATTAAAGTCGATACTGAGCGTACCAAAGAAGCTGCACAGCAAGG
TTACGCAAATGCAACAGAACTTGCAGATTACTTGGTTGCAAAAGGTATTCCGTTCCGTGA
GGCACACCACATTGTTGGTGAAGCAGTAGTTTATGCAATTAGCCAGAAGAAAGCATTAGA
AGAGCTAAATTTAGATAAGTTTAAACAATTCCATTCTGTGATTAATGATGATGTTTATCC
GATTTTATCGTTAGACTCTTGTTTGACAAAACGCTGTGCCAAAGGCGGCGTGAACTTAGA
GCGTGTAGCTGAAGCGATTGCCGCAGCAAAACAAAATCTAAATCAATAATAAGAATAGGG
ATGTATCGTTACATCCCTTTTGTCTATATAAAAGGAGCAAATATGACAAAACAACTTACC
CCAGAGCTTGTATTGGTCGATTACAACCAAATTCCAGTGCTTGAAATTACTCACCCGAAA
GTGAAAGCGAAGGTGGCTTTACAAGGTGCGCATTTATTGAGCTGGCAACCTGTTCACGCT
GAGCAAGATGTTTTTTGGCTCAGTGAAGTTGAGCCGTTTGAGCAAGGCAATGCTATTCGT
GGTGGCGTGCCGATTTGTTATCCGTGGTTTGGTGGTGTAAAACAACCCCCACACGGTACC
GCTCGTAATCGCTTGTGGGAGCTATCTCACTATCAAGTTCAAGCGGATCAGGTCAAACTT
GAATTTAGTCTGTTTGATGAAAATCAGCAATTAGAAGCAAAAATGGAGATGGAATTAGGG
ATAACTTGTCAGTTGCGTTTTACCCATTTAGCTCAAGGCGAAGCACAAGTGGCATTACAT
AGTTATTTTAATGTCAAAAACATTGAGCAGGTGGAATTGTTTGGCTTACCAGAACAGACC
TTTAATTCCCTTATTCAGCAACAGCAAGCGGTTAGTTCGCCACGCAAAATTGCAGAATTA
GTTGATGAGATTTATCGTGCTAACCAACAACCAACGCTGATCCAAGATCTTGGCTATTCC
CGTCAAATGATGGTTGAACATCAAAATGCCAGCGAAGTGGTGGTTTGGAACCCGTGGCAT
AAGGCAATGAGCGGAATGAGTGAAACGGGATACCGCACGATGGTGTGCGTTGAAACTGCT
CGTATTCATCAATTAGTGCAATCAGGTGAACAAGTTAGCGTGAAGATTAGCGTCAAATCC
CTGTAATTTATGATATGATTTACCCTATCAAGCCCGATAGGGCATTTTTATTTTGAGAGA
ATAGTATGACAATGTTAAAAAATGATCGTTATTTAAAAGCATTATTGCGTGAACCTGTTG
ATATGACACCTGTTTGGATGATGCGTCAAGCAGGGCGTTATTTGCCTGAATATAAGGCGA
CTCGTGCAGAAGCAGGGGATTTTATGTCGTTATGTCGCAATGCGGATTTAGCGTGCGAAG
TGACTATTCAGCCTTTACGTCGTTATGCGTTAGATGCGGCAATTTTATTCTCTGATATTT
TAACTATTCCAGATGCAATGGGATTAGGCTTAAGTTTTGGAGCAGGGGAAGGCCCTAAAT
TTGCTCGTCCGATTGAGCGTAAAGCCGATGTCGATCATCTGCCTATTCCTGATCCTGAAC
AAGAACTGCAATATGTGATGAATGCGGTGCGTACCATTCGCCGTGAGTTGAAAGGCGAAG
TGCCATTGATTGGTTTTTCGGGTAGCCCTTGGACATTAGCGACTTATATGGTTGAAGGTG
GAAGTAGCAAAGCCTTTACCAAAATCAAAAAAATGATGTATGCCGAGCCTGCGTTGCTAC
ACGCTCTGTTAGACAAACTGGCTGACAGCGTTATTCTTTACCTGAATGCACAAATTAAAG
CTGGTTCTCAGTCGGTAATGGTCTTTGACACTTGGGGTGGCGTATTGGCACACCGTGATT
ACAACGAATTTTCCTTACGCTATATGCACAAAATCGTCGATGGCTTAATCCGTGAAAACG
ACGGAAGAAAAGTGCCTGTGACCTTATTTACAAAAGGTGGTGGTCTATGGTTGGAAGCTA
TCTCTGACACAGGTTGTGACGCAGTAGGATTAGACTGGACGGTAGATATTGCTGATGCTC
GTCGTCGTGTCGGACACAAAGTTGCATTGCAAGGCAATATGGATCCAAGCGTACTTTATG
CAAGCCCTGAACGTATCGAACAAGAAGTCAAAGCGATTTTAGCTGGCTTTGGGCAAGGCT
CAGGACACGTCTTCAATCTGGGACACGGTATCCATCAAGATGTTCCGATAGAAAGTCCGA
AAGTGTTTGTGGATAGCATTCACGCCTTTTCACAGCAGTATCACAAATAAGGATAACGAA
TGAGAAACCCTATTCATAAACGTATCGAGCGTTTTGAAACTTGGCAACATCTTACCTTTA
TGGCGTGTTTATGCGAACGTATGTTGCCTAACTTTCAACTCTTTTGCGAGGTCAGTAAGC
GGTCAGATGATGCTAAAACTTTTCAAAATATTCTCAATTTAGTCTGGGAACATTTAACTG
TCAAAGGGGCGAAAATCAATTTTGAGAACCAACTCGAAAAATTGGAAAGCATTATTCCTG
ATGTCAATGAATTTGATTTTTACGGCGTATTCCCTGCCGAAGATGCTTGCCAAGCATTAG
CAGAAGTTTTACATAGTATTATCGCCGGAGAAACATTAGAGCAGGCAATTAAAATTAGCC
AAATTTCACTTTCGACTGTGGCAACCTATTTAGAAACACAAGCTGATCGCAGTTTAAATG
AACAAGAACTGAAAAATGCACCAGAAATTCAAGACGAATTAGATGTGCAATGGCAGGTTT
ATCGTTTGCTTAATGAATGCGAAGAAAGGGACATCGAACTTATCTTAGGGTTAAAAAATG
AGATTAGAACGAGTGGAATTAGCAATGTTGGGTTAAATTTTAGTCAAAAAATGTGATTTA
GCTAACAATTTTTGCATTATTTGCTTTGAGAATCGGGCAGTTTGAATTAAGCTACACGTC
GCATTTTGCAATTTTATTTGGCAATTAATGCCATCTTAACTGATACACATCTTTAGAGGA
TAAAACTATGAACAAAACTGAGTTAGTCGATGCAATCGCAGCAGGTGCAGATTTAAGCAA
GAAAGATGCTAAAGCAGCATTAGAAGCAACTTTAAACGCAATTTCTGAAAGCCTTAAAAA
AGGTGATTCTGTTCAACTTATCGGTTTCGGTACTTTCAAGGTAAATCACCGTAAAGCTCG
TACAGGTCGCAATCCAAAAACTAACGAAGCAATCGAAATCCCAGCAGCTAACGTTCCAGC
ATTCGTTGCAGGTAAAGCATTAAAAGACTTAGTAAAATAATTCCTTTACAAAGTGTTTTG
CTAGAAGCCTAGAGAATATCTAGGCTTTTTTGCGTTTATCAGATTGTGATTTTCCGTTAC
AATAGCGATATTTGAAATACAGATAAACAAAACAATGAAAGCATCTATTATTAATAAACT
AGACAGCCTAAGCGAACGCCACGAAGAGCTACAAGCCTTATTGGGCGACGCAACAATCAT
CAGCGATCAAGAAAAATTCTGTGCTTATTCCAAAGAATACTCTCAGTTGGAAGAAGTGGT
TAGCACCTTTAATCGTTGGAAGAAATTACATAGCGACATCGAAGAAGCACAAATCTTACT
TGATGATCCTGATATGAAAGAGATAGCAGCTGAAGAGATTGAAGCAAACAAAGCTGAAAT
CGAACAGCTTGAGCAAAACTTACAAATCTTATTACTACCGAAAGATCCGAATGATGAATA
TAACTGTTTCCTTGAAATCCGTGCTGGCACAGGCGGTGATGAAGCAGGTATTTTCGCAGG
AGATTTATACCGTATGTACAGCCGTTATGCAGAAAGCAAACGCTGGAGAATTGAAGAATT
AAGCGCTAACGAAAGTGAACAAGGCGGATATAAAGAGATTATCGTCAAAATCAGTGGTGA
AGGCGTTTATGGACAGCTCAAATTCGAGTCGGGTGGTCACCGTGTACAACGTGTACCGAA
AACCGAATCACAAGGGCGTATTCACACTTCCGCTTGTACGGTTGCAGTAATGCCTGAGTT
ACCAGAAAGCGAAATGCCAGAAATTAACCCTGCGGATCTGCGTATTGATACCTACCGTTC
ATCAGGGGCGGGTGGTCAGCACGTGAATACCACTGACTCTGCGGTGCGTATTACCCACAT
TCCAACAGGTATTGTGGTGGAGTGTCAAGACGAACGTTCACAACACAAAAACAAAGCTAA
AGCACTTGCTGTACTTGCTTCACGCATTGTCCAAGTTGAGAAAGAAAAACAAGCACAAGA
GCAAGCAGATACTCGCCGTAACCTACTCGGCTCGGGCGACCGCTCAGACAAAATCCGTAC
TTACAATTACCCACAAGGTCGTGTAACGGATCACCGCATTAACTTAACCGTTTACCGTTT
AGACGAAGTGATGAACGGCAAAATCGACGAGTTAATTCAGCCGATTATTACCGAATATCA
AGCGGATCAGTTGGCGGCGTTGTCGGATCAGAATTAATTAAGGAATTGTATGAGTTATCT
TACATTTATGGATTTTTGCTCTGGTATTGGAGGAGGGCGATTAGGATTAGAGCTTAATGG
TATGCAGTGTGTTGGGCATAGTGAGATCGATCCTGAACCAGATACTACTTATCAGATTTT
CTTTAATGATCGGAACAATCTTGGGGACTTGACACAAATTGATATCCAAAAACTTCCTGA
CTTTGATGTAATGCTGGCAGGATTTCCTTGCCAGACATTTTCGATAGCTGGAAAAAGAGA
AGGTTTTGAAGATGATAGAGGGCAGATTATTTATCATCTCGCGGATATTTTAACGTGGAA
AAAAGTTCCTTATTTTATTCTAGAAAATGTAAAGGGATTAGTTAATCATAATAAAGGTCA
GACACTAAAATCTATTATTCAGTTATTAGAACAATGTGGTTATGATGTTTATTATCAAGT
ATTAGATAGCCAATTTTATGGGGTTCCACAAATGCGAGAGCGTATTTATTTTGTTGGGAT
CCGTAAAGACATAAAGCATAAACCTTTTGAATTCCCAACCCCTGAACCAATTAAAGATAT
TGCTGAATGTTTAATTGAAGAACGAGATTATATATTTGATGAAAATAATCCGACTTTTCA
AAAATACCTTCATAATAAATATAATAACAATAAAGTAGAACTGAATAATATCTTGCAAAA
AGATTATCAAGTTATTGATTGGCGTCAATCTGATTTTAGATGCTATGAAAAGAAATCCCC
AACCTTACGAACAGGGCGGCACGGGATCTTATATACAAAAGATGGTAAGTTACGTAAATT
AAGTGGCTATGAAGCCCTGTTACTGCAAGGATTTCCTAAACACATTGCAAGTAAAGTCGT
AGAATATAATATCCCTGAAAATAAAATTTTATCTCAAGCAGGAAATGCAATGACAGTTAC
GGTTATTCAGAAAATTGCTGAACAATTATTAAAGGTAATTGAAAAATGAATTTAGTTGAA
TTAGGTTCAAGAACGGCTCACAATGGTTTTAAAAATGAACAAGATATTGCGGAACGTTTT
AATCAATGGCAATCTTCATTAGAAGCACAGCAATGGCTAACTATAATGGGCTATGATTTA
ACAAAAATTATGTCGGTTAAAGCTATTGTATTGCATGGCTATAAAGCAGATATAAATGTA
AAAATTTTTGTATTTATGCAAGAGGCTGTTGATATACGTAATATCCAAGTAAAACTAGTG
AGTAATAAGAAAGGATTTAATCAAATTGATAAAAGATGGGTTAGAAATTATCAAGAAATG
TGGAATTTTGATGATCGGCTCTTAATTTTATTAAAATATTTTACAGGAGAATTACCACCT
TATTTAAGTGGAACTAAGAGTAAAAAACGAATGTTTATTACAGAATTTTCTCTTGAAGAA
CAACATTTGATTTTGAATTGGTTTCAACAAAATAAAATTCTTGTGCTAACTGATATTATT
CGGGGAAGAGGAGATTTTTCTGCTGAATGGGTATTAGTAGCCCAAAAAATACAGAATAAT
GCACGCTGGGTATTAAAAAATATTAATGATGTTCTACAGCATTATGGACAAGGCGATATT
AGTATTTCACCAAGAGGCTCAATAAAATTTGGGAGAATTACTATTCAACGTAAAGGAGGA
GATAATGGTAGAGATACAGCTAATATGTTGCAGTTTAAAATAGATCCAACCGAATTATTT
GATATTTAATAAAGAATATGACCTACCAACAATGGCTCACCTTTGCCGAACAAACCCTGC
TTGAAAACGCATCACAAGATCCGTTTTTAAACGCCAAAGCCGATGCCAACATTCTGCTAC
AAGCGGTAACAAAACGTTCAAAATCTGCAATTTTTGCTTTTGCTGAAACAGAACTGAACG
AAAGCGAGCTACGCCAACTTGCCGAGCTACTCGCTCGCCGAGCCAAAGGCGAACCGATGG
CATACATCTTGGGCGAAAAAGAGTTTTGGTCGTTGCCTTTGGCGGTTTCAACGGCAACTT
TAATTCCCCGCCCTGATACAGAACGCTTGGTAGAAGTTGCGTTAGAATGGGCATACAAGC
GGTTAGATACTCAAGAAAAATTGCATATTTTAGATTTAGGCACTGGCACAGGGGCGATTG
CTTTAGCATTAGCGAGTGAATTGGGAACCAAAGCAGAGATTATTGGGATAGATAAACAGC
CTGATGCGGTGCAACTGGCAGAGAAAAATCGCCAGAAATTAGGATTTGAAAATGTCCGCT
TTTTACAAAGCGATTGGTTTGAAGCCTTGAAAAATCAACGCTTTGATCTTATTGTGAGTA
ATCCGCCTTACATTGATAAAGACGATGAAAATTTAACACAAGGTGATGTTCGTTTTGAAC
CATTAACCGCACTGGTTGCCGAACAAAACGGGCTGAGCGATTTGCAAAAAATTATCCAAA
ACGCACCGCTTTATTTAACCCCAAACGGGGCATTAATGTTAGAACACGGCTGGCAACAAG
CTGCGAGTGTTCAAGATATTTTCCAACAAAATCAATGGAATGCAGTCACTACGTTCCAAG
ATTATGGCGGTAATGATAGAGTAACAGTAGCAATATGGACAACATAATTAACGATATTTT
CCAAGAGATTAAAAAGCCTAAAAGCGTGGTAAATAAAGTTCAGCTTCAGAAATTTCTTTA
CCGTGAGTTAGTTCGCTTAACCTTGATGATTGACGATAACCTGTCTGAACCGCAGGTGTT
AGGCTTGATGTCGGCACTTGTCAAAAAAGCTCGCTATGATGTGAATGGGGAAAGCGATGA
AGAACGTTTAAACCAACTATTGAGATTGGTTTATCAAGAATGGGGCTTTCATTGTCATCA
CGCTGAGTATTTCTATACAGATAACTTATTGATTAATAAGGTTATTCGTAAATTTCGTGG
AATGCCGGTCTCTTTAGGAGCAGTAGTACTTTATTTGGCGGCTTCGCTGAATTTACCCTT
GTACCCTGTCAATTTCCCGACGCAATTAATTTTGCGTGCTGAATTGAAAAATGAGCAAGG
CAGAACAGAGGTGAAATTTATCAATCCGTGGGATGGCTCTGAGCTAAGCCGTGAAAAATT
GGAAAAATGGCTCGAAGGGGAAATGGGCTACGGCGTAGAATTAAACCAAGAGTATTTGCG
TATTGCGGAAGAAGATGAGCTATTAGAGCGGTTAGAAACGGTATTTAAAATGGCTTTAAC
TCGTGAAGGTAAATATGAAGAAGCACTGCGTTTAATCGAATATCGATTGGCTATTAGTCC
TGAAGATCCTTATGAAATCCGTGATCGTGGAATGATTTTAGCGAGTATGGATTGCTATCA
AGCAGCTTTTGATGATTTAAGCTATTTTATCGATCAATGCCCTGACGATCCTTCTGCAAT
GATGTTAAAACTTGAAATTGCAGGGCTTGAGAAACAGAGTAAGGCGAGTGTAGTACACTA
ATTTTAATTTAAACAAGGATACTTTATGCAACAAAAAACAATCTCTCTCGGCAATATCGA
CATTGCAAATGACAAACCTTTCGTATTATTCGGGGGAATGAACGTACTTGAAAGTCGTGA
TATGGCAATGCAAGTCTGTGAAAAATATGTCGAAGTTACGCAAAGATTAGGCGTGCCTTA
TGTCTTTAAAGCTTCATTCGACAAAGCAAACCGCTCATCTATTCACTCTTATCGTGGGCC
TGGTATGGAAGAAGGTTTAAAAATTTTCCAAGAGTTGAAAGACACATTCGGTGTCAAAAT
CATCACCGACGTACACGAAATCTATCAATGCCAGCCTGTTGCAGAGGTGGTTGATATTAT
CCAGCTACCTGCATTCCTTGCTCGTCAAACAGATTTAGTCGAAGCAATGGCACGTACAGG
TGCAGTTATCAACGTGAAAAAACCACAATTTTTAAGCCCAGGACAAATGGGAAATATCGT
AGAAAAAATCGAAGAGTGCGGTAACGATAAAGTGATTTTATGTGACCGTGGCACAAACTT
TGGCTACGATAATTTAGTCGTGGATATGCTTGGTTTTAACGTAATGAAAAAAGTGTCAAA
AGGTTGCCCAGTGATCTTTGATGTCACCCACTCATTGCAATGCCGTGACCCATTTGGCGC
AGCGTCAGGCGGTCGCCGTGATCAAGTCACCAAACTTGCCCGTGCAGGTATGGCGATTGG
TTTGGCAGGTTTATTCCTAGAAGCTCATCCAGATCCAAACAAAGCAAAATGCGACGGTCC
ATCAGCCCTTCCGTTGTCTAAGTTAGAAGCCTTTGTTTCTCAAATGAAAGCGATTGATGA
TCTCGTGAAATCTTTTGAAGAGATTGATACGTCTAATTAAGTTTATCCGTAGGGGCACAC
TACATAAGCGGTCACTTTTAGGAAAAATTTTGCAAATGTGAATTGGGAGAATAAAAATGA
AACAGTCCATTCGCCACAATAAAATTATCGAATTGGTTAATCAATTAGGCTATGTCAGCA
CGGAAGAGCTTGTTGCTCAATTGAATGTGAGCTCTCAAACAATCCGACGTGATCTGAATG
AACTTGCCGAAAATAACTTAATTCGCCGACATCACGGCGGTGCAGGTGCGCCTTCTACCA
GTGAAAATAGCGATTACATTGAACGTAAACGGTTCTTCTCTCTGCAAAAAGAGTGTATCG
GAATGAAAGTCGCTGAGATGATCCCTGATGGTGCTTCACTTTTTATTGACATTGGCACTA
CCCCTGAAGCAGTTGCCTTTGCACTACTTTCCCATAAAAACCTTCGAATCGTCACCAATA
ATTTAAACGCCGCTCATATCCTTAAAGAAAAAGAAGATTTTCAAATTACAATTGCAGGCG
GAGGTTTACGCACCGATGGCGGTATTATTGGCGAAGCAACCGTCAATTTCATCAATCAAT
TTCGTTTAGATTACTGCATTTTAGGCATTAGTGCGGTAGAATCTGATGGCTCAATGATGG
ATTATGATTACCACGAAGTACAAGTTAAACGTGCGTTAATGCGAAATGCTCGCAATGTGG
TTCTTGTTACCGATCATTCCAAATTTGCTCGCAATGCGATTGTGCGTTTAGGTGATGTCA
GAGAAGTGAATTATCTCTTTACTGATCGCCCATTGCCAATAGAATTGCAAAACCATCTTA
TTCACAGTGATGTCGCTGTGCATATTTGTAACGAAAAATAAGAATGAAATCACATTTTAG
TCAAGATAAATGGTTGGCTTATATGCAATTAATGCGTTTAGATAAGCCAATCGGTACTTT
TTTATTACTTTGGCCGACCTTATGGGCGTTATTTGCAGTGGCAGATGACGTTCCGCCTTT
ACCTATTTTAATCATCTTTGTGCTTGGCGTAATTGTGACGCGTGCGGCAGGCTGTGTCAT
CAACGATTATGCCGATCGCCACATTGACGGTAACGTAAAACGAACATCACAACGTCCACT
TGCCACAGGCAGAGCCACAGCAAAAGAAGCCAAAATACTCTTTGCCACACTGATTTTTAT
TGCCTTTCTGTTGGTATTACAATTAAACCTTTATACTCTTGGCTTATCTGTGATTGCCGT
TGCTTTAGCCACTGTTTATCCTTTTATGAAACGTTACACACATTTACCCCAATTTGTACT
GGGAATGGCGTTTGGTTGGTCAATTCCAATGGCATACGGAGCGGTAAGTGAAACCTTACC
CCTAGAGTGTTGGCTACTCTTTTTTGCTAATCTTGCTTGGACGGTTGCCTACGACACCCA
ATATGCAATGGTGGATAGAGATGATGATTTACGAATCGGTGTAAAATCAACCGCAATTTT
ATTTGCTCAATACGACAATAAAATTATTGCCTTATTGCAAGCAACTGCATTAGTCCTACT
CACGATTTTTGGAAAAATAAGCCACTATTCAACCGCTTACTTTATTGCATTAGGGATAAC
TGCTACCTTATTTATCTACCAATGCAAACTCACCAGACAACGTGAACGAGAAGCCTGTTT
CAAAGCCTTTTTAAATAATCACTATGTAGGAATGGGGATCTTTATTTCGATTTTAATCGG
CATTTACACCGCCTAGTATTGAAATAGTGTTGAAAATAAAAACAACCGATTGAAACCACA
CGATTTTTACTTGCAACCTTAACCGAAGCCCCCTATAATGCACTCATTCAGCTTGCCAGT
GTGGCGAAATCGGTAGACGCAGCGGATTCAAAATCTTCTGCGTATATGAACGGTAAATCT
GGCAAAATCAAAAATACCACCTCAATGCCTGAGTGGTGAAATCGGTAGACACAACGGATT
CAAAATCCGTCGCCCCTAAAGCGTGTCGGTTCGAGTCCGACCTCAGGCACCATCGTCTTA
GACTGCACAAAAGACAAATTTCTTTACTAATTAAAATGGAGAGATTTGTATGCCACAGTC
TATCAAACCGTTTATTGTTACTGTAATGTCCACTAAAGGTGGAGTAACAAAATCAACTAA
TGTCGCAAATATAGGTGCTTTTTGTGCTGATCATGGTATTAAAACCTTAATGATCGACAC
TGATGTTCAACCTACCCTATCGTCTTATTATCATATTGAAGATTCTGCACCTTTTGGATT
GTATGAATTTTTCACTCGCCCTGATCTTCCATTAAATGAGATTATCTCTCGGACCGAATT
TTCTAACTTGGATTTAATCCAATCTAATGACCCACTAGATAAGCTCTCTACCGAGCTTAC
AAGTACACCAGGAGGTATCCTAAAATTTAATCAGCTTGTTAAAAAAATTGATGGCTATGA
TTTAATCATCATTGACACTAGAGGTACACGAGGCATAACTGTTGATATGACAGTCCTTGC
TAGCGATCTTATCCTTTCTCCACTAAGACCAGAGTTGGTATCTGCTCGTGAATTTATGCG
TGGTACCTTAGGTATATATAAAAATCTACACATTTTTACAGACTACGGTATACATCTTCC
ACCACTCAAAGCAGTAATTAACTGCGTTGATCATACTAATGATTCAAGAGAGGTTATCGC
TAATCTCAAAGATTTATTTGCAAATACAGAGAACTCAAATATTGAATTACTTGATTTTGT
AATCCCTTCTCGGGTCGCATATCGAGAAGCAGCTACTAGAGCTCTACCTGTACACAAACA
TAGTTCTAAAGAAGCTGAAAATATCAGGATTTTGTGTTCATTACTTTTCCCACAATGGGT
GGATAAATTCACTACAAAATGTAAGTAATAGGGGGAAAGTATGACTAAATCATCTACTAC
ATATCAGCCAACACTAGTTTACTCAATGAATGCTGAACAGGGGGTATTAGGCGGCTTACT
CATCAATAATGAATTATGGGATGACGTTTCTCTCTTGTTGAATGAACATAATTTTTACAT
TGGGGCACATAAAATCATTTTTAGGGTTATGTCTCAACTTTTTGAGGCTAATTTACCTGT
AGATGTAATTACTTTGGAACGGAGACTGAAAGAACTAAATTTATTAGATCAATTAGATTT
TTCTTATCTCATTGAGCTTAGTAAAAATACTCCTAGCTCTGCTAATACCGCAGTTTATGC
TTCTATTGTTAGACGTGACAGTCAAGCTCGTGAGCTATTTGTTCTCGGTAATGAGCTCAA
AACAGAGTCTATCAAGGTCAATTCACAAGAATCGCTAGAGACTTTATTAGAAAAGACAGA
AAAAAAACTGACGGATCTTACCCTAAATGTTCATGAAGAAACCACTGTTGACCTAGCAGG
TGTCCTTAAACAAGTTTTACAAAAAATGGATGCTAGTTGTAAAACTAATTCTGTGGTTAC
AGGAACATCGTTTGGTATTGAACGATTGGATTCAAATACCGCTGGAGCACAAAATAGTGA
CCTAATTATTCTTGCGGCTAGACCATCAATGGGGAAAACAGCCTTATCTATTGTATTTGC
TGATGGTGCTCTAGAGTCTCAGAAAGATAAATCTGTGCAGTATTACAGTCTAGAAATGCC
AGCAGATCAAATTCTGCAGCGTTTTATTTCTATGAAATCTCGGGTGGAATCGCAAAAGTT
GCGCCAAGCAATGCTCATGAACGACGAAGATTGGGCTAGATTTTCAACGACTTTTGAATA
TATCAATAATAATTGGGTAAATAGGTTGCTTATTGATGACAGTAGCTATTTAACTCCACA
AATACTGAAAACAAAGGTTCGCCGAAATGTACGGAAATATGGTCAGCCTTCGATGATTAT
TATTGATTATCTTCAGCTAATGTCTGATCCGACCGCAAAAGATGGGAGAAATAGAAATCT
TGAAATTGGGAATATTTCTAAGTCACTGAAAGAGTTAGCGAAAGAAATCAATTGCCCTGT
GGTAGCTCTTTCTCAACTCAATAGAAATTTGGAACAACGAGCAGATAAACGCCCAATGCC
TTCAGATTTAAGAGATTCAGGCTCCTTAGAACAAGATGCAGATCTCTTATTATTTGTATA
TCGAGATGATGTCTATTACCCAGATTCGGAGTTAAAAGGAATTGCTGAAATCATCATTGG
CAAACAACGTAACGGTCCGATCGGTACGGTAATGACGAAGTTTTATGGTCAATACTCTCT
CTTTGAGAATATACCTGATGAAGAATATAAATTTGGAGCAGATTATGAGTAGTGGAAAAA
ATCCATTTGCTAATGGAAAATCAAAAGAAGAAAGACGACTAAGTATGTTGCAGCAATTAA
CTCAGCCTGCAATCCACAATACATCACCAGACTATAATACACCTACAGCTCATACTGTTT
CAGGTGAACATAAAAAACGTTTAATTGTAGTTACGTTGGATAAATTACGCCCCTATGAAG
GCAATCCTCGTAAAACCAAAAATCCAGCCTATGAAGAAATTAAGGCATCTATTAAATCAA
GAGGACTCGATCACGCACCTAATGTTACACAGCGTCCAGGCGATAGTTTTTATACTATTG
CTGACGGCGGTAATACTCGCTTACAAGCTTTGAAAGAGTTGTTTACAGAAACCCAAGATC
CTCGTTTTTGGTCTATTGAATGTGTCTTTAAGCCTTGGGAGGGTGAAGCTAATGACATCA
ATTCTAAGCTCAATATGCTTATTGGGCATTTAGCGGAAAATGATATTCGTGGGGAGCTTT
CATTTATTGAAAAAGCCTTGGGAATTAGAGAGGTTAAGGCATTATATGAAGAAAAATATA
AAGAATATTTTTCTCATCGTAAATTATCAGAAAAGCTTGGTGAAAATGGATATCCGATCT
CAAACCAAATTATTGCCAGAATGGAGCAATGTTTAACTTATTTATACCCCCATATTCCTA
ATATACTGTTATCTGGATTTGGTAAAGCACAAATAGAGAAACTATTAACTATCCATAGAA
ACGCCCAAAACTCTTGGGACAAGTATAAAGAAGAATTTCCTGTAAATAGTGATTTTTCTA
AATTATGGATGAATACACTCTCTCCTTTTGATGAGTCACCTGAAAATTTTGCCATCTCTG
AATTTGAGGATGTACTGATTGGCAACATTTCTGAAGCCTTTGCATATCAAGTTACTTATG
AAGCTCTTAAATTAGAAATCAATTTGGAAGAGCGAAAATTACAACGTTTGCTAGAAAAGC
AGCCCGAAATCATTCAACGTGCAACGGATAGCGAGCATCGTATACATGAAATTCAAGATA
AGGAGAATCATAAAGAAACAGCTGAAACCCCAGTTACATCACAAAAAGAAGCTAAAGATG
CTACTCCCTATTCTATGTCGGTATCTACAATATCGAATGAGCCAGAATCTGTGGATGAAG
TCGATCACCAATTCAATATTCCAAACGGAGATTCTAGTAACTTAGCATCTATATCAATGC
CAAGTATTGATACCGATAATGAACTCTCTGAAGCTATCGCACAACACTTTGCTGGATATG
GATTAACCCCAGGTGTCAATCCAGAAACTCAGAGAGCTGAAGAAGCGATAGAAAATGGAT
TGGAATTCGCAAATCAAGGTAAGCAACCCGTCACTAATATTTGGAAAATTTATCCAAATC
GCTCACATAAGATGGATGCCTTTTCTCTCGCTCTAGATATTGCAGAAGAATATGGTATTG
CTCATCTTATTCAGCACGTGGTCTATGAACTCGTAGACTACAGTTTTACTGTATTACCAT
TAGATATTACTGAGCCAAATAAAACAACGGTCTTTATACACTCTCTACTGTCTATATTGA
TGACCGATAACATAGATAAAAGAGATGTAGAGCGACTATTAACACTATCTGCTACAGCAT
TGGTTGGTACATTACGAGATGCACCAGAAATCTCTGACCTAGTGCTCGTTCGTATTTTCC
GCCTTATCCGTATTGTCCGTTATATAAAAGAACAAGTCCGTATGGGAGTATAAGATGCTT
AATACAACACTCAATCAAGCCATTATTTGTGAGATTTTATCTCATATTAGAAGAGGTGAA
ATCCATTATTGCCACCAATTAGGTTTTGATGAATCTGAATTATCAGCAATTGATAATTTA
ACAACACAGGAGATTCAAGATTTAAGTGAAAGCCATATTTCTTTTGCATCTATTCAAGTA
AATCATGGCACATTTTGGAATCTCGTTGAAGCAGTTCGAGAGAATACTCGCCAACGTAAT
ATTATTGATAGAGCGTTGGAATTGGGTGCATCATCCGAGATGCTGAATCATCGTTTTGGT
TGGAGTTCTGCTGAAGTTTCGGCAAGAAGAAAATTACTTGGTATCAAAGAAGCAATGGGC
AGAAAACGTAATGCAACAGAAGAGGAAGAGCATCTTGTTTGGCAACTGTGGAATTCTCAT
AAGGACTCTTTAACTCAAAATGTTGAACAATCCGAAGAAGGTTTAGACTTACTGATGTTT
ATTGCTGAAGAATCCAAAGTAAGTTTGACTGAAGTCTCCCGTTTAGTTTCTTTATGGGAA
AAAGGGAATCTCTAGATAAGAAAACCGAGATAGGGGGCTATCTCGGTTTGATACTTTTCA
TTATCCATACGCATGGAGCTGCACATGAACAAGCAAATTATAAATATTCAAACTGAAGTT
GCAAGAAAAAAATTGATTGAAAAAGTAGAACAAAAAAATGAGCTTGAAAAAAATCTCTTT
CAAGGTTTGTTATATGTTGGTAATCGCCATGAAACGGTACCACTTAGATTATTAACAGAT
CAATACTTAACACCTAGAGCAAAAACAGCTTGGCAACTTATTAAATTGAATGCATATCAG
TTTCAAGGCTCAGTATTTCCTTCGTATGAAGAATTAAGCTTATGGTTATCAGATAGAGCT
TTTCAAGGAAAGACTGTTTCAAGAAAGGTGGTGAGCCAAACATTGTTGATCCTTAGATTA
ACTCGTTGGCTTACATTGTGTGAGACTGTTCGAAATGCTCATGGACAAGTATTAGGTAAT
GTGTACATCATGAATGATGAGCCACTAAGTCTCACAGATGCTATTCAACTCAACAGTGAC
TATCTGCGTATTGTTGAAAAAGCAGCTTTACATAAAGATCCATTAGTTAGAGATATTGCC
TCAGCAATAATTACTCGAATTTTGGAACATAAAGACCAATTATGGCACTTTATATCTCAT
ATTGGTGTAATAAAAGAACGTTATAAGCATCATAAGGATAGTGTTGTCATCGAAAAAACA
GCTACTGAATTACCTGAAAATATAGCTATTGCCGTCCAAGAAACTCAGGAAAAACTACTG
AGTTCCGATATGGAACTCAGCAAATATAATAGGGAACTTGGTGAAACATCAGTAAACCCA
CAGAGTTCCAATATGGAACTCTGTCACCAACATGAAGCTAACCCATTGATTTTAGGCTTA
GTTCCATATCGGAACTATGTGGAAGTCCATAGTACTAGTACTAAAAGTACTAATATAAAG
TACAGTACTAGTACTGGAGACGATTCTCATTTGAATGACTTAGATGGATTCCAACTTAGT
GCATTGGAGAAAAATTCGATTTTGTCGGCATTACAGCCGTTTGACGACGATACTCGCAAG
GCAATCTTGTTTGAAGCTAAAGAACGCATATCGAAAGGTGATATCAAAAAACCAGCGGCA
TATCTTTTCAAAATTGTTCAGCGAGCGATTGTGGGAGAATTCAAACCATATTTGATTAAC
AAAGCTCAACAAGCGGAAAACAAACAACATTATGACAAATACCCTTCTAGGGCTACGAAA
TATCTACCAAATACTGTTCACTCTCCATCAGAGGCTGAACGAAATCAATCACTTGAGATA
ATTCGTCATCTATCTCAGTCGATGAAATCTAGCTAACGATACAGCTGTGGGTAACAACTG
GTACAAAAAACATACAAAGTGTTACCACTGGCGACAGTTGGTACAAAAAATATATAAAGT
GCCACCCTAGGTGGCAGTTGGTACAAAAAATACACAAAGTGCCACCCTAGGTGGCAGTTG
GTACAAAAAATACACAAAGTGCCGCCCCAGGTGGCAGTTGGTACAAAAAACATACAAAGT
GTTACCGCTGGCGACAGTTGGTGCAAAAAATATACAAAGTGTCGCCCTAGGCGACAGTTG
GTACAAAAAATACACAAAGTGCCACCCTAGGTGGCAGTTGGTACAAAAAATACACAAAGT
GCCGCCCAGGTGGCAGTTGATACAAAAAACATACAAAGTGTCGCCACTGGCGACAGTTGG
TGCTATTTTTAATCAAAATAAAAGGGGTAAATTATGACTCAGGAATATAACCATGAATTA
GGTGCATTACGTAGTAATATTACGCTCACACTTCATTCTCAATATGCCACTAAAATGTGG
TTAGGACGCCCAATTGTTCGAGAGGGCGATAAGATCATTAAACCACAAATCCTTAGCATG
CCTGCATGTCTCTCGATTCTTTCTCAAATTCAAAAAGATGCTAGTAACGACGACCCTTAC
GCAGACTGGTATTTGATAAACTTTGAAGATAAAGTTTTACAATACACTGCTGAAATGAAA
AAACTTATCAGTGATCTTGTTGATATTTATGCCGATAATATTCCTGAAGGTATTGATATT
TCTCGCTGTGCCAATATTTCACCTGTCACTTATCCTATCTATGTAAACTCTCAATTAGGT
TATAAACTAATTTATCTATTATCAGAATTCGATATGCTTGCTCGCTCTGTAATGACAGCA
TCGCATATTGCTATCATGACCAAAGATCAGGCTCGTGAGTGGCTAGAAACTGGTGCAGGA
CTTATTCGAAAATGTTTTGGTGTCGTTGATAATTATAAAAATTCAGGGATAACTCGACAG
GATGCTCGAGATAATAATGTCCGCTACCAAGAGGCGATAAAACGACTCAGATTTGAATTA
CCAACAGATATCCTTAGTGGTGAAAAACGAGCTATGTTTGCTCCAAACATTAAAAATCAG
CAAGCTGGCTCAGAACTTGATGATGTAACAAGCGATTCAGAAGTAATGGAGTAAATTCAT
GAATGTGTACAGTCTCATCCCTGAAGATATGTATAAAACGTTGACGCAGAAAACCAACCT
GAATGGGTTTATTCGTAGTCTATTCGGTAAGATTGAAAATATAGAAACTTATGAGCTCTT
ACTTGATGAAGCTCATAAAGTGCGTCAGGGCTTTATTGAACTTCAGCCCACTATGATAAA
GGGAATATCAGAGAACCTGATCTCTACATTGCCCCTTCTGTTTATCAAGGATAATGCTAG
CCGCTCAGGTGCAAGCTATTTACGATGGCGAAATATCAGTAATTCTAAAAATGGAGAATT
TGCTTGGAGAAGTATTATTTTAGATCCTAACCAGCCTGAATCACTAAAGGCATCTTTGGT
ACAGGCTGAAAAAGAGCGTATTACATTAAATATGCAAATGGCAATTATTGCTCACATTAT
TCGACAGCTAACAGAGTGTAAAGATAAGCTGAATCAAATTGAACAGTATGTTAAATAATG
TATGCAAAGCCTAGAAATATCATGTATGCATAGCCTAGAAATATCATGTATGCATAGCCT
GTAATAAAAGGCCTTCAAGGGTAAGGGTGCAAGCCCCCTTACCCTTGACGAGAAAAAGCC
TTTGTCTTACGGAGTAATAATGTCGATTGTAAAAACCAGATTTAGTATTGAAGTGGATAA
TGAATTATCAATCGATCACTAAATTGAGTAAGATAGAAATTCATGGCAAAACAAGTTCAA
TTAATTGATCTCTTTAAGTGATAAATGTCGTCTAATAAAGCAACTACTTATACTTACAAG
GAGAATGACTATGTCTGGCGTGAATAAGGTCACAATTATTGGTAATCTTGGTACAGATCC
TGATGTTCGTACTATGCCTAATGGTGATGCTGTAACAACACTCAGTGTTGCTACAAGTGA
TGTGTGGAATGATAAGAATACGGGGGAACGGAAAGAAGTCACTGAATGGCACCGTATTGT
ATTATTTCGCCGTCAAGCTGAAGTGGCAGGGCAATACTTACATAAAGGTTCGAAAGTATA
CATTGAAGGAAAATTGAAAACACGCAAATGGCAAGATCAAAATGGTGTCGATCGCTATAC
CACAGAAATTTGGGCTTCTGAGTTACAGATGTTAGACAGTAAACCAAGCAATTTTCCACC
ACCTTTAGGTGAGTCGCAGACAAAATCTCAACAAAAACACTCTCCACAACCTGAACCACC
GATGGATAATTTCGATGATGATATTCCATTTTCTCCAATTCACCACGGTTTTAGCAAACA
TTCTATTTATGTAATTTAACTAACACAACCTTACGTTGGGCCAGCGTAGTAAAACAAGTG
GCCACCATAGATATTCATTTAATCTATTCAGGTACTCATTTTTAAGGGGAATTACATGCG
TTACATCAAACACAGTTTATGTATTATTTCTATGCTACTAATTTCAAGCTGTGCTGAACT
TTCGGAAATTAATAGTAAGGTTGGAGATTGGGCTGGTAACATTAATCAATCTATCAATTC
AAATAGACAGGTAACTGAAGACTCTATTACTTCAAAAAGAGATATAGATACACTCTATGT
GCGTATTAAGCGAGAAATCGGTTTCGCTACCAAAGAAGAAGCCATGAAATGTAATCCAAA
TGTTGATATTAGCTGTAAATGGAAAGAAGCTGCTATCACTGAAGGTGGATATGTTCATGA
AAGAACGCCTGGTGTCTACTATCGTATGGCTGAAACATTCGGTAATAAAGGTCAATATTA
TGTAGATGTGACACTAGAAAAAGATGGCAAAGGCACCCAAATATTTTGGAAGGTTCGTGG
GAGTAAAAGTTTTGCAGCTGAAATTAAAGCTGATATTCTAAAAGCTATTAAATAAAAAAA
TTGGATTTACATATAATTCTATTGCTATTAACTATTTTCTGTAAGAATAGAGTTTATAAC
AACACAGATAGACCCTAGAAAGACCACAACGATCTAACTAGGTTGGCATACTTGGCATCC
GAAAGGATGCCGTTTTTTATTTCCCTTTCCCAAACAATTAATAATTGTTCTCTATTTTTT
GCATATCTATTATTAAATTCTTCAAGTATTGCAGGAGATATCGTATGAAGCTCTATCTTT
GTGAAAAACCTTCTCAGGGAAGAGATCTAGCTAATGTATTAGGCGCCACGGTGAATGGTG
ATGGACTTTTAACAACACAAGATAAATCTATTGTCGTGACTTGGGGATTCGGTCATTTAG
TTGAACTATATCAACCAGAAAATTACGATGAAGCATGGAAACGCTGGTCATTTGAAACTC
TCCCGATTATTCCTGTTCAATGGAAAATGTCAGCTAAAAAAGAATCTAAGAAACAATTCA
ATGTAGTGATTGGACTTATCAAGAAAGCCTCTTCAGTAGTCATTGCCACCGATGCGGACC
GAGAAGGTGAAATGATTGCTCGTGAACTACTTGATTTAGCAGGATACCGTGGGCAAATTC
AGCGTTGCTGGCTATCTGCTCTTGATGATGCCAGTATTCGCAAGGCATTACAATCTCTCA
AACTAGGCAAAGAGACAGAGTCTCTCTATTATGCAGGCATGGGACGTAGTCGTTCAGATT
GGTTAATTGGTATGAATTTTTCTCGTTTGTTTACTTTGATGGCTCAGTCAAAGGGATATT
CAGGAAAACCACTGAGTGTTGGGCGAGTACAAAGCCCTACGCTCGCACTTGTAGTAAATC
GTGACAGAGAAATTGCAAATTTTGTACCTAAATCACATTATGCGTTATCCGTTCAGTTGG
CAACTTCTACTGGTGAAAAATTTATCGCTGGACTTTCAGTACCTGAGCAATATTTAGATG
AATCAGGACTTTGTCTTGATAGTCGTGTCATACAACAAGCTGAGACCCAAATTAAGCAAG
CAGGTACAGCTAAGGTCGTTTCTGTCGAAACCAAGCGAGAGAAAAAAGCCCCACCATTGC
TCTATGCTTTAAGTGATTTACAGGGAGAATGTAACCGTTTGTTTGGTTTTGGTGCACAGC
AAGTCTTAGATATTGCACAATCCTTATATGAAATACATAAAATTACGACATATCCTCGCT
CTGATTGTGGCTATCTCCCAGAATCACAATTTACAGATGCCCCTATGGTGATTCGTGCAT
TAGTCAGCTCAGATGCCCATTTGCAAAATTTATTGCCACGTCTAAATATACAACAAAAAA
GTAGAGCTTGGGATGATAAAAAAATCACTGCTCACCACGGTATTATCCCAACTATCAAAA
AAGCTGATCTTAGCAAACTAAATGATGATGAAATGAAAGTCTATGATCTAATTCGCCGTC
GTTATTTGGCTCAGTTCTTACCTCATTTAGAAACAGATAAAACTATCGTCACACTCCAGT
CTGCTGGGCACACATTGATTGCGAGAGGGAATGTCATTGTTACTCCAGGATGGCGTATCT
TATTTGGTCAACATGCTGATGAAGAAGATGGAGGAGACGACAAACAGGGACTTCCTGTAT
TAAATACTCATCAGCAGTGCCAAGTGACTCAAACTGATATTCGAACTCTGCGAACTAAAC
CTCCCGCTCACTATACTGAAGGTACATTGCTTGAAGCAATGAAAAATGCCGCTCGCTTTG
TTACCGATCCACGGCTAAAACAACGATTGCGGGAAACAGAAGGGCTTGGGACAGAAGCTA
CAAGAGCAGGACTAATTCAAGGTTTGATCGACAAAGGTTTTTTACTTAAAAAGAAAAAAT
CTCTTCTCGCTTCTGCCGAAGCTGTGGCTCTTATTGATAGCTTACCTGATTTATTGAAAA
ACCCTGGTTTAACCGCACTATGGGAACAAGCTCTTAACCAAATAGCAGAAGGTTCTTTGA
CCCTCACTGAGTTCATGAAAAAGCAGGAAGATTTTATTCGTCATTTAATGAAGGTCTGTT
TATCTCAAGGTATGAATATGGGTAATGTTGAAATCAAAAAATGCCCTAAATGCGGTTCTC
CAATGACTAAACGTAACGGTAAGAATGGACTTTTTTGGGGTTGTACAAAATACCCATCTT
GTGATGGCATTGAAAATATTGGGACAGTAAAGAAAAAGCGCAAATTTACAACGAAAAAGG
ACGATCAGTTTCGGGGAAAAGTCTTAAGCTAAACCCAAATAGATCTTTGCTCTTTAGTGT
GCTAAAATTCAAACGATATATCCGTTTTGGTCATTTGTCGGTATCAAATGACAATCCAAA
ATACTCTCGGCACTCTGAAAGAGAGTTATAAGTTCGCTTATGAGTGTTTATTTTACTTAG
GCTTTCGCTATCTCTACGTTATTTGTTGCAAAGACAAAAATGGATTTTGACAAAATCTAT
TTCTGTCTTTGCAGCAATGCACATTTATCTTAACCAGTGCCCACTGGTGAAAAAATGGGT
GCCCTTTGTGCCATTTGGTGCGTGTTATGCCGATAAAAGACCACATCGTTATCGGATAGT
GTAGATGCAAATAGTAATGTCTTGACGAGAACAGATGCTATTTATTAGTCTGTATTATAT
GGTCAAATTTATCTGGATTTTAGTCTTTGTATGTAATCATTGATTTTTAATCTTATCCTA
ATCAAAGCCCTAGAAGTAAAATTCTAGGGTTTTTATTTTCTCTCTTGTGTATCGGATTAA
ATATCTAAATTCAATATTCAATTTATTGTTTAATAAAAACATACTTAGGTTTATGTTTAT
CAGCATTAAGCAGCTATCGTTGATAGCACTTAGTAAGTCGCATAGTTCCTGAAAAGCGAC
GCTCTATCGTGTATAGATGAACTAAAACTCCCAAATATCGCTCAGCATTCTGAAAAGCGA
TTCTGCTTTTGATGAACTTTGTTCCATTATGCAGGAATGTCTCTTTAACCATATTCTTCC
ATAAGAAAAATCTCTTGTGGTCCCAAACAATTAACCCTAGCGGGGAACATTTTTCCCGTG
TTGGGCAAGGATGTTTCTCCGCTTTTTTTACATTTGGAGAAACAAACTATGACTACTCAA
ACTTCTACTCAAAAAGCTAGCTACTTTAACTTACACACTTCTGGTATTGGTTATATTAAC
GATATTCGTATCGTAAAACCAAAAAAAGGAAATGAATTTGTAGCTTGCCGTATCGCTGCA
TTAGTTGGCTCATCTGACGAACCTGAATATCGTTATTTCGATATGAATGTCGTTGGCGCT
GAAACTGAAAAACTTATCAGACGTTGCCAAGAAGCTGTAGAGGCGAAAAAGAAAGTGCTT
ATTTCGTTCGTAATGGCAGATCTCTGGGTCGATACGTTCACTTACACAAGTGATAGTAAA
TACCATAAAAAAGGCGATACTGGTACGACCTTAAAAGGTCGCTTGATTCGCATTAAGATG
CTTAAAATTGATGGCGAATTGAAATACCAAGAGCCTAAACGAGATACAGATGAATCAAAT
GCTTAACCTATAAAGCCCAACGACTGTTGGGCTTTGTTCAACTAGGAGTTTACCATGTTT
ATTACCAACTTTTATTCTAAACCTTTTCCGCTCGTAGAGATATATGACCGTATTCGTGCG
GATGTTCTAGTGCAACGCATTACCGATAGTGTGTATCAATCAATGGTTTTAGAACAATGG
TTTTATAACGTTTTATTACGATTAAGTGATTATGCTTATCGTCTAAACAATGAAGAAAGG
CAATGTTTTATCTCGGCAACATTAAAGCAAGGATTTGATCTTTCTATCTCATCTATTGCT
AATGCCAGATTAAAATCGGATGAAGCAGTCAGTGAGGCTTATAGTGCTTTATATGACGAT
GATTACGATGATGACGATTAGACAACTTTCTTTACTTTTATAAATCCGATTACATATTCA
CCCACTGGGGAACATTACCCGAGCGGGTGTGTTTCCCCTTTTTATTTAGGAGAAACACTA
TGTCATTTTTCAATATACCACTTAATTGCTCGCCCAAATGTGCTGCTTGGGAAGATATCC
TTTTACATTATAGTGATTGGGTTAATGATGATGAAGTATGGGAATTTGCTCGAGAAAGTA
AAAAGCTTCCTGTTCTAGGTAACTTCTACCAACATTTAGTACTTGAGCGAATAATTTCAC
ATTTCTGTGATGAAACAGGCTTAGAAATAGATGATTTAAACATCTTCTTTTGGATCAATT
CGATTGATACTCATCTTGTGATCAATGATTGGGACATTTGTACCGTCGATGATTATTGGA
ACTGTGTCAAACAAAATCGAATTCACTAAATTTTACACTAACAACCCTTGAAGGGAAATA
CACTCCCTTTGGGAATCGTATTTTCCTTCATTTTTTGAGGAATATACGATGACTACTAAC
ACTTATACTAAATTTGCACCTAATGTTTTTATTGCTAAATGTCCTGATGCTCACGCTAAA
GGTGAATGCATTGTACTTACCAGCAAATACGGCAATGAAACAGAGGTTGAAATACATAAT
CTTGTCAAACAACAAGATGGGTTTTACTTCTATTCATTTGTTCGTTGTGATGGCTTAAAT
AGCCAATCTCGTGCAGCGACGAAAGCCGAACGCTATCAAGGATATGCGGATAGTGCAATG
GTGCGTAGCGAGAAATATTGTGAAGCAGCTAATGAGGGACGTGAATTTCTTCGTTTAGGT
GAGCCAATTAAAATTGGACATCATAGTGAGAAACGACACAGAGCTTTAATTGATCGCAAT
GCTCGTAGAATGGATAAGGCCGTTGAAGAGATGAAAAAAGCCGAAAGTTATGACGGCAAA
ATTGCTTATTGGGAATCCATGGCTGAGAAAATTGATTTATCAATGCCAGAAAGTCTTGAA
TACTTTACGGCCAAATTGGCGCAAGCCAAAGAGACGCATAAAGAATTGAAAGACAACCCA
GAAAAACGCTCTCACGCCTATTCACTTACTTACGCTAAAAAATCAGTCAATGAATTAGAG
CAAAAAGTGAAACTAGCCCAAATTCTTTGGGGTTAAATTAACATTCTTTACCCACTAGGG
AATACATTTCCTAGTGGGATGTATTTCCCTTTTATTTAGGAGAATACATAATGAACGCAT
TATTATCTTATGAACAGCAACAAAAATTAGAGCAAGCCAAAATGCTATATGAAAGTGTTT
TACAGGAAACGGCTGCGATTTATCCTAACGATAAATCTGCGACCATGTCAGACCCTTGCA
TCCCAGCGTTAATGTTAAAAGCTCTGATTGGTTTTGAAGAGCGAGAAGTCTTTGCAACGA
TCTTTTTAGATAATCAGAATCGTGAAATTAAGACTGAAAAGTTGTTTTTTGGTACGATTA
ATGAATCTAGTGTCTATGTGAGAGAAATTATCAAAATGGCCTTATTATGTAATGCTGCTG
CGATTATTATTTCTCATAATCATCCATCAGGTATGATAAAACCAAGCAATGCTGATCATA
TGATCACACGCAAGATATCAGAAGCCTGTTGTTTGATGGACATCCGTTTACTCGATCACA
TTATCGTATCTAGACAAGATTTTTACTCTTTTGTTGAATCTGGCGATTTGTCTTAACTAT
AATATCTATACCTATTCATGTAGGTATAGATATCCTAATTCAAAACCGAATTAAAATTGT
TGAAATTTTAATTCGGTTTTTTTCTTAATAAAAGCAACGATTTTTTGCATAGTATTCTTT
AGTCACTTATTACTAAAGGAGCACGCTATGAAAACATCTACACTATTATTGTCAATTCTC
AGTGCCTTTATTGTCACAGGGTGTGCAAAACAGACAAACTCATCTAATCAAAATAATTCT
TCCCCAAATGATGTAATTGCGCCAGGCATTCCGATTCCTGAAAACCAATTGGCTGTAGAT
GTGAATTCATCATCCCCAACGTCTTTAAATCCTAACCCTGCACCTATTGAAGTAGCAAGA
ACTGTATCTGAGGATATTTATACTTCTAACTTTGAGCAATACCCTGAAGTAGTACGTTAT
GGACGATATACCCTTGTCAGTAGCTCACCTGTCGGTGGACAAAAATATCTTCTTGAGCAA
GTAGTTAATATTGATATGATCGGTAAAAAGAAAAAAGTCTATTATAATTTGACCGTTGAA
CAAGGAATTTGGAATACGCTAAAAGATACAGGATATACTCTCTGTTCTATTTCTAGCCCT
GAAGTAAGAAGCCTCTTTAATCATCAACTTCCTAAAGTACATTATCAATTTGGTCCAATG
AAATTACGAGATGCGTTACAGATGTTAGCAGGTGAAGCATATGAATTAACAGTTCATGAT
ACTTTACGACAAATATGTTACGAAAGACGAGCCTCCATACCTAAACCAATAGAGCCGAAA
GTACAAATTGAAGCTATCGTTCCTGAGGACTACTAATTAACTGTTTTAAACTTCAATAGA
ATTTTTTCTTATACTCACTTTTCTTTTTTGGCATAGTCACTTCAACTTACTATCAATATT
GGAGTGACTATGAAATTTCATATTACCACTTTATTTGTACTATTTGGTACAGTTCTAAGC
ACATCCTTCTCATTCGCAAATCAAACCTCTGTAACAAATACCATCTCTCAAGCCCAGTCG
ACACAACAAAGTGTGGAGAAAAGTCTCAATATTCAGCATTCACAAAGCTCAGAAAATAAA
TGGACTGAATGGGGATTGACGCAAACAGAATGGCTAAGATATGAAGAACTCAAAAAAGGG
GCTCGTGGAATTTGGTCTCCAAATCTAGATCCCCTCACTATGCTAGGTGTTGAGGCCCGT
AGTGACAATGAAAGAAAACATTATGCCGAACTATTGGCTAAAAAAGAGTATCAAAGAGTG
GAAAAGGAGTTTGCCTTCCAAATAGCATATAATCAAGTTTTTGAAAGATTATATCCTAAT
CAACTTCCTTTCCGAATGGATGACTCAGGACAACCTACCTCTGCAATTAACCGAGTTATT
TATTTCACCCGAACAGACTGCGAGCCTTGCATTGATAACTTAAAACGTTTACAGGAATAT
ATTCAAAATTATCCTCTTGATATTTACGTTGTAGATAGTATGCAAAATGATGAAACAATA
CGAAATTGGGCATTGAAGAATAATATTGATATTGCAAAAGTAAGAGCTCGACAAATCACG
TTAAATCACGACAGTGGATACTGGCTAAAATATGCAAAAGGAAAAATGCCTGCAGCATTT
AAAATCAAAGGAGATGGGGAATGGCAGTCGCTCGTCTATTAATATACTTACCATTACTAA
TGATACCAGCATCAATTGCTAAACCATTCTATGGTTTTGGTAAAGAGATTGATATCTACA
TTAAAGAATCCTCTCAACGCTATCAAGTCAATGAAAAAATGTTACGTGGCTTGGTTAAAA
TTGAAGATGGATGGTATGGCAAAAGATCTCCAACAGGTGCTCTTGGAGTCGGTCAGTTTA
CTGTTGGAACATGGAATTGGCTTGCTTCAATGCCTGAAGGAAAGGCAATTGGTATGAGTG
TTATTACAAGTAAAAATAGAGGGACACATAAAGATCCTCGCCATAATAAGTATATCAATA
CACTTGCGACAGGGCTTCTCGCTCGTTGGCATACAGAACAATTTAATCAACGTGGTATAA
AAGTAACAGATGCTAATTTATATATGGCTCATAATATAGGCTTGGACGGATATCACCGAG
CTTTACTTGGTAAGTCAACAAAAGACGATATTCGTAATATGAAACTAAATGGTATGACGA
GAAACATGAGTGTACGAGATTTTATTATTTATCAAAAAAGTCGTTACTATCAGCATGCAC
TCATTGCAAATAACATTCCAATAAATAATCTACCTATTACACAGAATACAAAAAGTCGTA
TATCTAAATCAAAGAATGATTTACCTTCAATAAGATGGATTGAACCAACAACCGCTAATA
AAATTATTTGGATAAACCCATTATGATGAAATATAAGCTCTCTTTTTATTCGCTGTTTTT
CTTTATTCCTTCTCTCGTATCTGCAGAATTAAATATCATTGCTGATTTCGGTGGAGAAAG
CGCTGTTCGATTTTATGAACCGATACAGCCTGTACATACAGAGGATGCACCAATACATCC
AAATGCGGTTCCCGCTCAACTTTCAGAAGAACAGTTACTACCAGTGATTTCTCATAAATG
GTCTATAGGTACGGTACAAACGAGAAAATTTAATCTGCCTGGTGCTCTACCAATATTCTT
AATTGGCTATGATGTATCATCCCAAAGTTGGCTAGAAAAAAATAAACAAAAATTGATTGA
GTTAAATGCCACGGGATTAGTAATAAATGTGCAAACGGTTAGTCAAATGCAAGAATTGAG
AGCGATTGTGCCAACATTAACTCTGATACCTTCACCCGCAGACACCCTCGCAGAAAGGCT
AGGTATATCACATTACCCACTTTTAATTACATCAGAAGGAGCATCGCAATGAGTAATAAA
TTTCTAGTAGAATCATTGCTTCGACCGCCTGTTGAGTTTTATACATCTGCTGTTTGTGGA
GCTTCGGCGGCTCTCTGTGCGATTGCCCCTTGGACAGTGGCTTTAACTCCAAGTATTGGG
TATGGGCTTTCTGCAGGCTTTACTGTACTAGGTATAAAACGAGCTCTTGAAGGCTGGAAA
GTTGTCAAATACCATAGAAATCTTAAGCGTTTACCGAGATATGCTATGTCTAGTAAGGAA
ATCCCTGTTATGAAAAAACATTTATTTTTAGGGCTAGGATTTCGATGGACACAAAAACAT
ACTCAACGATTGCATGATTGCTTTCAAGCAAATGGAGAAAAATATTTAGCCCCATCAAAA
TGTTATACCTTTGTGAAAGAGTTTGAGAAAAAACATGAAGAAAGCTTCATCACCAAGTTA
ACTTCCAAAGATAGTCCCTTTAACCCATTTAGACCCTTGCCACCAGTAGAGGGGATTCCT
GCTATTCATGGTATTGAGTTAAATGAGGTAAATGTAACTATCCCTCTCGCTAGTCGTGTA
GGACATATGTTAGTGTTAGGAACCACTCGTGTAGGAAAAACTCGATTAGCTGAATTATTG
GTTACTCAAGACATTCATCGTGGAAAAACCTTTAATGAGCGTGAAGTTGTCATTTTCTTT
GATCCTAAAGGTGATGCTGACATTTTAAAACGTATGTATGCTGAAGCTAAACGAGCTGGT
CGAGAGAATGAATTCTATGTATTTCATTTAGGTTGGCCCGATATTTCAGCACGTTATAAT
GCGGTTGGTCGTTTCAACAAAATTACGGAAGTTGCCTCTCGTATTTCTGGTCAACTAAGT
GGGGCTGGGAATTCTGCCGCATTCAAAGAATTTGCATGGCGTTTCGTAAATATCATTGCT
AGAGCTCTCGTTGAGCTTGGTAGACGTCCTGATTATGAACAAATTGCAAAATTTGTACGT
AGTATTGATTCGTTATTCTTGGATTACGCAAAATTTTATTTTGATCAACGAGATAAAAAT
ATCTGGTTAGCAATTGCTGAAGTAGCTGCAAATATAGATCAAAAAAATTTATCTCTGGCA
ATGCGTGGTCGTAGTGAAATGGTAGTCGCTGTTGACCAATACATTCGGGATAACAAGATA
TTCGATCCTGTTTTAGATGGATTATGCAGTGCTGTGCGGTACGATAAAACGTACTTTGAT
AAAATTGTCGCTTCATTACTTCCGTTACTTGAAAAACTAACATCAGGTAAAGTAGCCGAA
TTACTCTCCCCAGACTATTCTAATATCTCGGATACACGCCCTATATTTGACTGGGAAGAG
ATTATTCGTAAACGTGGTATTGTCTACATAGGATTAGATGCATTATCTGATTTGACGGTT
GCATCTGCAGTTGGAAATTCTATGTTTGCAGATCTTGTTTCAATGGCTGGTCATATCTAT
AAATTTGGTATTAATGAAGGGCTTCCACAATCTCTCACTCATAAAAATAGTAAGATTGCT
ATCAATGTACATTGCGATGAATTTAATGAGTTGATTGGTGATGAATTTATTCCATTAATC
AATAAAGGCGGTGGTGCTGGCGTTCAAGTAACTGCATATACTCAAACTATTTCTGATATT
AAAGCAAGAACAGGAGATGCATCTAAAGCAGGACAAATAGTTGGAAACTTCAACTCACTT
GTGATGTTAAGAGTTAAAGAACAAGCAACAGCAGAAGTACTCACCAAGAATTTACATGAA
GTTACTGTACTAGAAGTCATGGCATTATCTAGTACTACGGATAGTTCAGATCCTGGCTCA
GATAAACATTTTGGTTCGAATACAGGCGATCGTGTTACACAGAAACAGAAGCCAATGTTA
TCTGCAGCAGATATTACGAATCTACCTAAAGGACAAGCTTTTGCTTTAATTGAAGGTAGC
CAACTATGGAAAATACGTATGCCGTTACCCGTAGAAGATAAAGATGATCTAATGCCTAAA
GATCTTCAGCAATTAGCAAAATATATGCAAGACAATTACCAAACCACTGAAACATGGTGG
GAAGGTGTGAATAGCTACCAACCTAATTCTGATGCTGTCGCAGCGTTTGAAAACCTTAGT
AAAACTTTATTCCCAGAAGAGAAAAACAATGAAAACACATTTAGAAGTATTGATAACTGA
TATTCCTGATCGCTTTATTGATTTAGAGAGCCCTAATTTTCTTTGTTCTAGTGCAGGGAA
GTTTGATCAAGAGCGTTTAGATTTTTTTGCCAAAACCATTTTTCCATATTGGCATGACAA
TCAATGCTCTTTGCATCGACTATCTGATTATTTGAATTCATTTGATATTGAAATGTGGAC
AGCTCCTGATGTAGGTAAAGCAACCAATTCTAATAACGAATTCTGTTTTTGGCTTCGATT
TAATAAGAAATATCCAGGTGAGATTTTAGTTCAATGTGAAATTTTGTCTCAAAGTAAGGT
GCACTAATGACAGAAAATCAACAATCAACCCCTCAACAGGTGGTTCAAAAACAACCTAAT
TTTCTCTGTACGATCACCAAAACATTAATAGCCTCACTCATCTTAAGTATTATCATAGAA
TGGCTATGTATTACTTTTGTGTGGCCAGAACAAGGTGCTATGCACAGTAAAAATGTTATG
AAAGAAGAATTTGGCTGGTTTTCTGCCCAATTTCAACAAAGTTTACTTTATAGCTATCCA
GTCATACTTGCTGAACAAACCATTGTATTTATTCATGAATGGTTATTTATTAAAACAGGT
TTACAGACTTGGTTACATAATACCCCACAAGACGCTGGCGTTAGTGCCTATATTTGGTTC
TATGCAAGATCGTACATTGAGTCAACTTTATATGTCATTATTATTTTTATTATTCGACTC
TTAATTATTATTCTTACTAGCCCATTATTTATATTAGTCGCAATTGTCGGCTTAACTGAT
GGACTTGTTCAACGAGATTTACGCCGCTTCGGGGTTGGTAGAGAATCGGCATTCAAGTAT
CACCATGCAAAAAAATCAGTAGCCCCCGTTATGTTTATCGCATGGATCATTTATCTTGCT
ATACCTATATCTATTCATCCAAATTTAATTCTCATACCCGCAGCTATTCTATTCGGTATT
ATGATTGCTTTAACTGCATCAAATTTCAAAAAATATCTCTAATTGACACTAGACTTATCA
TCATAAAACCATCTCCGTTAAAACCATAACCGAGATGGTTTTTTTATAGAAATTGTTTGA
TTTCCTTGTACAGTTTCACATTACATTATTCACCTATTTTTTGCATTATCTTCTCGCAGT
AACTAACAGATGGGAGTTCATAATGCAAAAGCAATTAACCATTTTTCTTCTGATATCTAC
ATTTTTCTCTTTCCCTGTTTATGCCAATGAAAAAGCCGAGCTTGAGCAGGCTATTCGTCA
ATTAGAGTCAGCTCAACAAGCTTTGTATCGAGCACAAAAACATGCTAGTAACATCCGAGT
TAAAGATAGAGTGTATTTTGACTATGCAAAGGCTAAACAAGATATTGCTATTGTTCGTGA
TGGTATTGATCGTTACATAAATAGTAATCGAGCTCAACCACGTGACCCAAGACAAATCCG
AACGTTATCGGGAGAGTATGACAAAGTTAGAGTGAATCAAAAATGAGTAATACTGCTGTA
GAAGCTTTTAAGATTGGAGCAAATAGCCCTGTAGGTGAACTCAACTATCTTCTCTTAGGT
TTGATTTTTTCGGCCCTATTTCTCATTTTTGCTTACATCATCTTGAAGAATTATGACGCA
CTTGTGAAAGGTAAAACAACCATTCCCAAGTTCCTAAAATTAATTGTGAGATTTGCCATA
GTCATTGTGATTCTCACCTATTTCTTACTGCGTTAGTTAGGTCAATTTTTCATTAAGGAT
CCATTATGAAAAAATTTATCAAAAGAGCATCTAAATCTCTTAAATCATTTAGAAATCAAG
TTATCACCTCCGTATCTTTAACTATCCTAAGCGTTAATGAAGCACTTGCTGATTTACCAA
AAATGCAAGCACCTTCTCGTGGTGAAGGTACAGGTATCATGCAAACGATAAAAAATCATG
GTTATGATGCTGTTATCCTAGGTGGACTCTTGCTTGGTGCTTATGCATTTATGAAAGTGG
CAGGCTCTTTGATCTCTGAATTTGGTGAAGTGCAAGCAGGTCGTAAGAAATGGGGTGATT
TAGGGATGCTTGCACTTGTTGGTGCCATTTTACTTGTGGTTATCATTTGGCTAATTACCG
AGGCAAGTAAGATTCTATAAGGATATTTGTATGAAAGAAGAAGCATCAACAGAAACAATT
GCATTTATTCCAGAACGTCTAAATCGTCGCCCAGCAGTATTTAGAGGGATGACATTTATT
GAATTAATTTTAGTGATGTTTATTGGTGCAGTAATTGGTGCTTTATTGGGACTGTTGATG
ATCCTTCTTTTCCCAGTTGATTGGTATGCAATTCCCATGGGGATGTTAGCAATTGGCTAC
TTATCAATGCGATTCGGCGGTGCTTATATTTCTCGCCTTAAACGTGGAAAACCTGATACT
TGGTTGGAACGCTACATAGAACTCAAAAAGAGTCCGTCACGATTTATTACAACGAATACA
TACTGGTCTATCAAACGTACACCTAAACAACGGGGTAAAAAATGAGTAAATATAAACATG
CACTTACAAGCGAAAGATTTCATATTCAAAGTTTACGGTTAGTTATTCTCATTCTTACAA
TTATTTCAGGTATTTTTGCTTATGGGTGGTATTCATCTCCTAAATATTTAACTATTCATA
ATCCACCTGATTTACGCTCTGGCTCTGTAAGAGCATGGTGGGAGGTACCACCATCCACGG
TGTACGCATTTTCATTCTATATTTTCCAGCAGTTAAACCGTTGGCCACAAGATGGCGAAG
TGGACTATAAGAAAAATATTGAGGCACTTCAAGCCTATTTGACACCACACTGCTACCAAT
TTTTATTGAGAGATTATGAAAATCGTAACTTATTAGGTGAACTACGAAATCGTGTTCGTG
GTGTATATGAGATTCCAGGGCGGGGATTCAGTCAATCAAGAGTAACGATTAATAGCCAAG
ATGATTGGGATGTTACATTAGACTTAAGTACCGATGAATATTATTTAGATAACCCTGTTA
AACGAGTACTTGTTCGCTATCCATTACATATTGTTCGTTACGATCTGAATCCTGAAGCCA
ACCCTTGGGGGCTTGCTCTTAATTGCTATCGCTCAACACCTAAACGTATTGAAATCAAGG
TTGAAGAAGAGAAAAAATAATGGGAGTAATTTTATGACAATCAATAAATCAACATTACTA
CTAACTACGTTACTGTCACTTCCTGCACAAAGTGAAATTCTTATGCAATGGAATCGAGTT
CCACTCCCTATCGATCTGAATGTCAATCAAGAACGCATCGTTTTTGTCGATAAAAATGTT
CAAGTAGGTTTACCGTCAGAATTAGATGGTAAATTACGAGTACAAAGTACAGGTGGTGCA
GTCTACCTGAAAGCTAACGAAACTTTCGATTTAAACCGTATCCAATTAAGAGATATGGAA
ACAGGGCAAATTGTCCTACTTGATGTGCGTAGTAAAGCAAATACAGGTAAATTAGAATCC
GTCAGAATTATTTTCGATGAATCTGTTTCTAATAATAAGACTGGTATTGCTCAAACAGAT
ATATCTGACCCAGATGTAAGCATGGAAAATCCAGTAAAAAGTCAATTACCTCCCCCAGCA
GCACTCACTAGATATGCAGCTCAATCCTTGTATGCCCCATTAAGAACGGTAGAACCTCTC
CCTGGTGTACGTAGAATAGCGGCAAAACTACCAAAAAGCCTGCCTACATTGATGCCAAAT
TTAAGTATTTTAGCTACACCATTAGATAGTTGGGGACTTGATGGATACGTTGTCACCGCA
GTAAGACTAAAGAATTTAGCTCCTTACCAAGTTAATCTAGACCCACGGTATTTACAGGGA
TATTTCTACTCAGCCACTTTTCAGCATAATTGGTTAGGGAAAAAAGGTACGCCAGAAGAT
ACTACTGTAGTTTATTTAGTCACTGAAGGTGCTCCAAATCAAGCCTTTGTACCTAATGTT
ATTGTGAAAAAAACATCCTCAACATCTACCAAAACTAAATAGGAGATAGATATGAGTACA
GTTAAATCAAATGGGTTACTGAAAATTATCGTCCCTATTGTTGTTTTTGCTTTCGCTTTT
ATCTTATTTGTTACCTATAAAAACAACCAAAATAATCAGGTATCTCAAAATGAAGCCTCT
GATGTCGTTTACGATCTCACTGAAACTGAGCAGAAAGAGCTTGGTCTTACTGCGGGAGAT
ACGCCACATGATACCCTGAAAACATTATTGGGTGCAGTTAAAGAAACCAAAGCAGAAGTA
CAACGAACAAACGAAGAGAATGAGCGTCTTAAAAAAGAAAATCAGGCATTGAAAATTCAG
TCTTACGATGTATCTCGTCAAATTGATGATGCTATTCAAACAAAACAACAAGAATTAATG
GCTGATTTTGAACGTAGATTTCGTGAAGTAACAGATAGATTCTCAAATCTCTCTAATGAC
ACCCCAAGCTCAAACGATATTCCTATTGGTTTAGGAATGGAAGGGGAATCTCAATTTAAT
AGTTCTCATTCTAATACGGGTAATGCTTATCCAGATGAAGGAAGCCAATCTGCAGTAAAA
TGGATTAAGCCATCAGATGTAACATTGACGGATCGTAATGGTAAACCTGTATCCTCAAAC
TTTACTGGAGAAACTGTTGCAACCTTCCCAAATCCATTTAAAGCATTAGATGACTCAACT
CTCGGTCAGGCGGCTGTAGAGCTCCACGGACAACCCAATTCTCGTGAAAAACAGACAAAA
AAACCTTTTTATACTTTACCCGCAAATTCTACGCTGATGGGTTCTGTCGCAATGACTGCA
TTATTGGGACGAGTGCCTATTGATGGAAATGTTACAGATCCTTACCCTTTTAAAGTTGTA
ATCGGTCGGGAAAACCTTATGGCAAATGGTATTCAGCTTCCTGATGTTGAAGGTGCCATT
GTTTCAGGAACTGCAAGTGGAGATTGGACATTGTCTTGCGTAAAAGGAAATGTCGATAGT
ATTACATTCGTATTTAGTGATGGACGTATTGCCACGCAGGAGAACCAAGGGAGTAACAAT
GGAAAATCTCTAGGATGGTTATCTAATCCAAATGGATTACCATGTATACCAGGTGAAAGA
AAAACAAATGCACCAGAATATTTATCATCTCAATTTTTATTATCCGCAGCAGGAGCAACT
GCTCAAAGTATGGCTCAAAGCCAAACTACAACAGTGGTTGATGGTAATTCCGTTGTTGGT
GCCGTCACAGGTAGTCAAGGTAAATATATATTAGGGCAAGCGCTCGGAGGCGGTTTAAAA
GAAATGGAAAATTGGTTTAGACAACGCTATGGGCAAATGTTTGATGCTATTTATGTCCCA
CCAGGACAAGCTGTTGCGGTTCATATTTCTCAATCAATTAATATTGATTACGATTCTGCA
GCTCGTAAAGTGAAATACCCAAAAAATTCTGGAACTAGCCAAATAGATTAAGGAGATACA
GATGAAATTCCCAGTTTTACTGTTAGTTAGCTCATTTATTTTAGCTGGATGTTCTACATC
ACAAGATGAATTATTACCAACAGGTAGTGAAACAATGCAAGACATTTGGCAACAAAATGG
TGGGGGAACACAAAGTGGTCTACAAGAAGCCAGAAATGCACTTCAGTTTGTAAGACCCAT
TAATAGTAGCTTTTCAAATGCTGCTGAATACACCCATTACACTCGCACAGCTGCAAATGA
AGCAACAAATTTATTTCCAAGATTGCCTAATCCTGATCTTGTAATGTATGTATTCCCGCA
TTTATCTCAAACTGCAGAACCAGTTCCCATCCCAGGCTATACAACTGTATTTCCATTTTA
CGGACGAGTTCAATATGCCCAACCAGGCGAGCGAACACGTGAATATTAGTCGTAAAGGAT
AAAAACCATGTTAAATAGATTATTTGGTCGTAAACAACAAGTTTCAGAAAGTACAGAAAA
TGCACCTGAAGCACCAGTCTCCCAACATGTTGAATTCATTCGACGACAAGGTAATTACAC
TCAAAAAGAACATTTAGAACAATACAAGCCATCGCTATCCTTTGTGGATAGGCTTCCTTG
GGTTGAGTTCTTAGATGAAAATAAAACATTACTTCTTGAAGATGGTCGTTCTGTTGGTGC
CGTTTTTGAGATTACTGTGATTGGTACTGAAGGTCGTTCTGCGGAATTTTTGGCTAATGC
AAGAACCCAAGTCTGCCATGCAATTCAAGATAGTTTTCCTGAATTAGATATGTCGCCTTG
GGTTGTGCAGTTTTATTGCCAAGATGATGAGATGTCCATGGAATATGAAGATATTTTACG
TAACTATGTAAAACCTAATGCTCAGGGAACTCAATTTACAGAGCAATGGCTTAACATTAT
GGGAAAACATTTACGTGATGTATCCAAACCAGGTGGTCTATTCGAAGACAAAGCGGTCAC
AGGTACACAATGGCGAGGGCAACAACGTCGTACTCGAATGGTCATTTATCGCTACGTTGA
AAAACACATTACACTAGATCAAGCACTAGAAGACTTAAATGCAACCTGTGATAGTGTAAC
GAATGCACTTTTGGGGGCTGGCATTCGAGCTCAGCGTCTGAACGGAAACGCAATTCATCA
GTGGCTTTTACGTTGGTTCAACCCTGTACCTGAAGACTATGATAATCCTGAAGAATTCTA
TAAGGCTTGTCATTACACTATTAAACAGAACAATAATCCTGATGATCTGTATTTAGTGAA
TGATTTTGCAGAAACGTTACTCGTCAATACACCAAGAACAGAAGGAAGTTATTGGTATTT
TGATAATTGTCCACATGAAGTAGTTGTGGTTGATTCCTTACGAAGAGCTCCAGAGGTTGG
TCATCTTACAGGGGAAGTCAAACGTGGAGATAATGTTAATAGTTTATTTGACCTATTACC
AGAAAATACCATTATGGTTTTAACTGTTGTCGTTTATCCACAAGACCTACTAGAAAACCA
TATACAGAGTATTAAAGATAGTGCTCTAGGAGAAAATACAGAATCTATTTATGCCAAAAA
AGATTGTGATCGAGTTAAAGATATTTTGAAAGACAAACACAAAATGTATCGCTCTTCACT
GGCATTTTATCTGCGAGCTAATACCACTGATGAATTACGAAAACGCTCACGCCGTCTACG
AACAACCTTACAGTCAACAGGATTAGTTGCAGTTAAAGAAGGTATGGAAATTGCACCACT
AAGTAGCTATATTCGATGGTTGCCTATGTGTTTCAATCCCGCAGACGATCGTCATGCACT
CTATACTAAATTCAATTTTGTACAGCATATTGCTAACTTATTACCTGTATTTGGACGAGG
TATTGGTACTCGTCACCCTGGCATTACCTACTTTAACCGTGGTGGTGCCCCCTTAGATTT
TGATCCCTTAAATAAAGATGACCGAGCAAAAAGTGGACATGCACTTATTCTTGGTCCGAC
TGGAGCGGGTAAATCAGCTACCTTAAACGGAAAAATTGCACAGTTGATGGCAATTCATCG
ACCTCGATTATTTGTCATTGAAGCGGGAAATTCATTTGGATTAATGTCTGAATATGCAGA
ACGCTATGGATTAACTGTCAATCGTGTAACTTTGAAGCCTGGTGGGGGTGTTTCACTACC
ATTATTTGCCGACTGTCATCGACTTGTGGCAGATCCTGAATTATCGAAAACCCAAAGAGA
ATTATTGAAAGAAATCCAAGGAAATCATGTGGAGGATTCGTCCTCTATTGAAACTGTTGA
TGAAGAAGAGGGAGATGATCAGCGGGATATATTAGGAGAGATGGAAATTGCCGCTCGTCT
AATGATTACTGGTGGAGAGGTTAAGGAAGATGAAAAACTAACCCGACCTGATAAAGCGAT
GATTCGCAAAGCAATTCTATTGGCTGCTCAAAAAACATATTCACATGGGCGAACAACATT
AACTCAGGATATTAGAGACGCTTTTTATGAATTAAGCCAAGATGAATCTCTCCCTGAAGC
ACGTCGAACACGTGCTTATGAAATGGGTGAAGCTATTGGGATGTTTTGTTTACCTGGTAG
TTTTGAAGCAGAACTTTTCAACAGAGAAGGTGAAATCTGGCCCGATGCAGATATTACGCT
TGTTGATTTAGCCACGTTGGCAAGAGAAGGCTATGAAGCTCAATTAGCTATTGCTTATAT
CTCTTTGATTAATCATATCAATTCATTAGGGGAAAAATATCAATTTTCAGGTCGCCCTAT
TGTCAATATTACGGACGAAGCTCACATCATTACAGTAAATGCAATGTTAGCTCGCTTTTT
GACGAAAGCAGGTAAAATGTGGCGTAAGCTAGGTATTTGGCTATGGCTTGCCACACAAAA
CCTGAAAGACTTCCCTGGCGATGCGTCTAAACTGCTCTCAATGCTAGAGTGGTGGGAATT
ATTGTGTCTTGAGAAAGATGAAGTAGAACAAGTTGGGCGATTTAAGCAACTAACTCCAGA
ACAAATTTTCTTAGTTACATCAGTTAAAAAAGAAAACCGAAAATATACAGAAGGTGTCGT
GTTATCAAGTAAGATGGAAGCCTTATTCCGAGTCGTGCCACCAAGTTTATACCTTGCGCT
GGCGATGACTGAACCAGAAGAAAAAGCCGAACGTGCTACGTTGATGCAAAAATATGGTAT
TTGTGAACTTGATGCAGCAATTAAAGTTGCAGAAAACATTGACAAAGCAAGAGGAATCAC
ACAATGAAAAGAAAAACACTATTTTCTATCTCACCACATGAACCCAGTATTGTGGAATTG
AAAAAAATGCTATCCGAACAACAACAAAAACAGGTCGAAGCATTGATTACTTATATTAAA
CAAAGAGTAGGGACACTTAAATATATTAAAACGCATCCATACCGTGTAACAAATATGAAT
TATATTCGTCTACGATTAATAGGAATTAAAAATAATCAGGAAGAATCTTTTGATTTAATG
ATGGTGCTCGCAGGCTATACGGAATTACCTACGCTCGAACAGCCAAACACCTATCGTTTA
AATATCAATGTGACTGATACAACAGATGCTTTTTGGTTAGTTGAGTTACTTAAACATGAG
TTATCCACACAAACTGTGGATAATCATATAGCAATATCAGATACGGAAAGTTAACAATTT
GATTTTACGAGGGTATTTTTATGAAGGCTCAAACTGAAGATAAAAACATCAATAATGACA
CTGTGCCACATAGTAAGTTTTGGTCATTACTGAAATTTATCTTTGTGTTTGTATTCATCA
TTTTGACGCTGCTTGCTATTGCGCATTTGGCCGTAAACTATGGTGTAGAGTTTGACAAAA
TTACGAATTTTATACAAAAAACTTGGTATATATGGTTAGCTTTTCGGATAGTTATTTATG
GCATCATTATTATCTTCATCAATAAACTTGCAAAAATATCTGAGCAATATAAATCATTAT
TTAGACCTTTAGGAGTTGCTGTTGCAATTATCGAATTAACCAGCTTAATTCAATTATTAC
AGGGGTAAGCCAATGAACATATCATTAACAGTAGATAGTTATTTTGAATATTTCCTAACA
TTACTTGGCTGGATTATTAATAATGGAATTTGGGATCTGCTTGTTCAAACTGGCATATTT
GCTGCACCAATCTTATTCCATGTGATAGGACTCTTTTTGAAAGTGAGAGAGCAAGGAGAT
GATGAAGGAGAAAAAGGGCGTTTACTCGCAAGCTGGATTGAAACTAAGATATATATTGCG
TTAATCATCATGGTATTAACTTGCCTTCCTTTATTTAATGTTTCCTACACAACGCTACAG
TTTAATACTGAAAGAATGAAGTCTTGTGGTCACTCAATATACAAACCGAGTGATACAGGA
TTATCCAGTTTATCAAGTGAGTTGAATGGTAAAAGTGCGACATTGCCATTGTGGTGGGCG
TTTACCTATTCAGTAGGGAAAGGCTTAACTCATGGAGCCGTGTCTATTATTCCATGTAAG
GCCGATTTGAGACAAATTAGATTCGAGGTACAAAATACCCAGATTGCAAATCCTGTACTC
AGACAAGAAGTACAAGATTTTGTAGAACAATGTTTTATTCCATCTAGAACTAAAATAAAG
CGAGAGCAAACATTCTTAAATGAGGCACAGGCTCGTGATATAGATTGGATTGGCTCTAGT
TTATTTATAAATATATCTGGGTTTTACGATAATTATCGTTCTAAGTTGCCTCGTTCTCAA
TGGAGTTACTCTTTACCTAGAGATTCTGGTTTACCCAATACAGGAAACGGGGGATTTCCT
ACATGTAAAGAATGGTGGGCAGATAGTAGAATAGGATTAAGAGCAAGATTATTAACTCAA
TTTGAGCCAAGCTTATTGAATCGGATGCAAAAAATATGGGGAAATCCTAGTGAATATGAG
GATTCCATAATTAGACGATTAGTTAGTCCGCAGAATATTACTGTTTCATCAGGCTATGCT
TATGGAGGATATGGTGGTAATACCGATCCTAGTTGGTCTAATACTATTGCGAGAACTGCA
GGAACGGCAGCAAATTCTATCGCTAGTGTAGCAATGTTTCCAGCATTTGACTCTATTAGA
CAATCTTTACCTATGGTTCAAGGCTTAATAATATTAGCTTTAATTGTATCTATACCTATT
ATTACTATATTCAGTGGGTATAGTATTAAAACTATAATGACAATATCTACGATGTTAGTA
GGATTGTTCTTTTTGTCATTTTGGTGGGAGTTAGCTAGATGGCTTGATAGCTGGATACTA
TCAGCAATGTATGATAGTGATACACACTCAAGATGGAACCTAGCGGGAATACAAAATACC
CAAGATGATTTGATTTTACAATTTGTATTAGGGACAATGTTTATCGTATTACCGACATTA
TGGTTTGGAATGTTAAGTTGGGCAGGGTTTAGTTTTGGAACTGTTATTGCTAATTCAGTA
ACGAGAGGAACAAACTCATCTTCCAATAAATTTCCAGTACCAAAATAATTTGATAAAAGT
AGGCATCTATATGATGCCTACTTTTTAATTTTTCTTAGAGAAATTATCAGATGGATACCC
TAGTTCACGATTTAACATACTAAATACTAGTATATATAAATAACTAAACAACATAACAAT
TCCAAATATACTACCGACAAATAAAATTCTAACGCCATAGTATAGTAATTTACCCATTCT
AGACTTTAATAAGTAATTTTTCATTATTTATCTCCCATAGCACTATAAACTTATGGAGAA
ACTCCAGTTTTTCTCATAATTTTAGTATCGAAATTATGTTTGATCTGTTTTTTAGGATTA
CACTCAAAAATTCCTTTTACGACCTTATCTTTTGTGTTTTGAATTAATAATCCAGGCTCT
ATTAATTCCTTAGGTTTATTATTAGGATGCGCATGTCCAATAATATACGAATTACCTTGA
TTATGCAATTCAATGCCAATTGATGTAAAGCCCGAACCAATATCAATGGATGTCCCTTCA
TGTTTCATTACATCGTTGATAGAGTTACTGAATATTAGGTTGTCATAGGAAAAAATATAA
TCTGACTGAGATTTTTTAATTGTAAGTTGTTTATTTTCAGTGGTTGTACAAGAGTAGATA
ATATTAGTACTAGCATCACTAGCCAGTGCATTGCCAGAAAAAAGTATCATTGAAATCAAT
GAGATTGTAATTTTACGCATATGAATACTCCTTAGTAATCATTAATTGTTAGAAATATAA
TCTGCTTCTTGATTACGACGTCTTGAATTTACACCATTATTGTCCACAGATCTATTTCTA
ATTGCAATAGCTAGTTTTTCCATATCTCCAGACTCAGCTGCAGCTTGCGCAGCTGCTATA
ACACTTTTAGTTTTATTTAGAGTTCCGTAGTTATATGTGTAAGAAATTAAAGCTGCTTGA
GCACTCGGAGTTAGATTATTCCATGTAGAACTTCCAATTTCTCTTTGTATTTGAGTAGAA
TATTCATGGGTTCTTCTAGCTAAATCCCTTTCTGCATCTTCTCTTGTTGTAGTTGTATTT
GAGGTTACTTTTACAACTGTTCCATCTGCCCTAGTAATAGTATCAGAACCATATCCAACT
CTAGGAGCATTAACATCATATTTAGCCGTTGAGATAAAACCTTCAAATTGTCTCAATAAT
CCCATTGCTTGATCTTTTGCACTGCCAGCAATAACCTCTATAGGTGAATATGGCGTATTA
CCATTGATACTTGAAGTATAGCTTGCATAGATATTTCCTAGACCACTCGAATCACTACTT
GGAATTGGAATATATCTATCAAGAGAAGTAAATAAATTACTATTGCTCGTATCTAGTATA
TTTGCTCCAGAATCTTTAGATAAATTATGTAATTTCTTATTGTCATCAGGGGTATTACTA
TCAAGAGCTCTCTGTTGCTCCACCATTCTATTATTTAGTATAGCAATTGCTGTATTATTA
CTAATCGATCTTTGCAACTCCATTTCCAGTTTAACCTGCTCGATTTCTCTATCAAGCATT
TTTAATGATTTTTCTAGTTCTTCTTGAGCTCCTTCATTATTAGAAACATTAGGCTCTTTC
ATTCCAGTTAGAATAACTCGGCGTAGAACTAAAGCCTTTTCCAATTCCTTGGATATTGCT
AATTCTTGAGCTAATCTAAAGCCAAGAATAGATGCATCAGGATCTTCTTTTAGAGATTCG
ATTAGCCCCCTAGTTACCGCTACAGTTGATGTGCTAAGTTGATTCAACTTTTCTGCCGAA
ATAGCTTCAGCATTAAGTAACTCTTCTAGTTGAGTTGCTTTTATCTTTGTCTGATTTTCT
ATCTCAGGAGCTAAGCCCGTACCTGCTTTTGTTTTTTTATTTCCACAATTATCACATGTG
GTCATCGTTTTCTCACCTAAAATACGTTTCGCATATTCAGCCATATCCTCGGGAGATTGC
CATTCCGTACATAACATACCATCACACTGAGTCTTTGGGATAGATCCTTTAGCTGTTGGA
GCTCGACCAAGAGACATATTAAACCCTGCCCCAACAACATCTTTAATAACATCTATGGCT
TGTTGCCCCATACCACCTTTTTTCACACCACCAATCCAAGTTATACCTTTACTACCTTGC
TCTTGTTCAGATTTTTTCTTGGCTTTTTTGGCATCTGTTTCTGTAGCTGCAATCTCTTTG
TAATTTTCCAATCCTGCCATTTTAGCCCATTTACTATCCATAACGTAATCAGCTAAATGA
TTGGACATGTCCTCACAACTTGTTTTTAATGAGTCAAAATCTAATTTAGCTTGATACATA
CCATTACTAAGTATGTCATAAAGTTGAGGATTGGCTCGTTGAATAATCATTGCGGGTAAG
CTTGCAACAGCTCCTGTTGCAGATTCAATAACATTGCCATACAAATCTTTAAAGCCTTCA
GTGATACCATTTAGCTGATTTTTGATTGTGGTTTTAATATCAAAGTTACCGCAAGTTAAA
TTGGATTTCCAACCGATTCCAATGCTTAGTTCATTTGGTCTTTTTCTTGATGGTGGTGGC
ATAACAGCGGAGCCACCCCCAATTTGATAAAAAACTTTATCGGATAAAACAGTACCTTGC
ACATATTCTGTATTAGCTTGGCTACTTTCCGATACGATACCAATCGAAATAGCGAGTGCT
AAAACGCTAAGTTTTTGCTTTGTTTTCATATCATCACCTATTGTGTATGTGTATTTATCC
AATCACTGTTACCTAAAAATTTTTGACCTCTCTTTTTGCAACAAGCATAAGGTCTCCATA
ACGCCCAACTGTAGTTTTCTGTATTTGATACTTTATCTCCATGTGCAGCAACAGAACTCC
CATTTGGGAACACTGAGCAGCTACGTTCAGTTTTAGGGCTTAACATTTGCCAACGATGTG
TTTTTTTATCACCCTCTTTGACTTCTTTTGGATACCATTTTCCCTCTCCACCACGCTTAG
CCGCTGGAATGTAAACATGTAGTTGTCCAGTACGGCTAACAATATCCCCAATTCTCTGAG
CAATAACTGATGAGGCTTTATAATCATGGGTTTGTGTAATGCTTCCTCCACGTGGATAAA
TATTTCCCCATAAATCACCATTTTGACTAACCTCTCTCATTCCAGGAGTGATAGCTTCAG
GGTAAAACATTTCTGGCATACCAAAACGCCATGCAAAAAAATCTAAACTACTTAAGAAAT
ATGGTTGAAATGCATTTGTTTGACTTTGGCAGGAATATCCCATACTACTGATCATCTGCA
ATGCAATCCCACCTGGATGACCGATAGCTTCTCCATTTTTGAAAGTAAACTGAGTATACA
TTTTACTTGGAGTTTGATGTTGTCCCCCCATCACACCCGTATTCATGAAATTAACCTCTT
TCCAAGGACTTTGATTGTTATGGTTATACACAGATACAACCATTTCAGGAATAAAGTGGT
GAACCTTCATTGATGTTCGAACGCTACATTTCCAGTAGGTACAATGTAGCCAGTAGCATA
TCCCTACTATTTTGTAATCAGCACAACCCGTTGATGCTCCTGATGCCATTATTGATGCGG
TATTCAGCGTGTTAGCTTCTATTGCTTGTACAGCAGGAGTATAGTAAGTCGCTATGGAAC
AAGATATTAAAAGCGGTTTTAAATATGTTTGTAAGATTTTAGCTTTCATATAGGTACCTT
ACTGATGTGACTTATAAAGACTGATTGCTTTGGCTACATCTTGCTCACCATATATAACAG
ACGGATTAGGTGAATCTTCATTGAAAACAATCGCAGGAACTTTCATGATCCCATTTTTCC
AACCTTTTGTTACACCATGGTATGCTTGTATCAGTTGATTTTGAAAATTCACCCATGATT
TATCTTGCATCAAACGTTTGGCTTGTTTTTCTGCAATTAGTGGATCTTGCCCTAAGGATT
GACTAATTTGCTCTTCAATAATCTCCACAGCATCAAGCTGATATATGTAATCGGCCAAAT
TAGTATTTTTTATAGGGTAGTTTTGGGTGGTATATACTGTTACCATTACACTAGAATTTT
CTTTGGTGTAGCCATAATAAGATAGAAATAACAGTACTGTGCTGAGTAAAATTCTACGCA
TAATTATCCTCACAAAGATTTAATCAACGTAACATTAAGAAGTTAGCGATATAAATGAAA
TGAAAAAGTATGTTTAGATTTGTGACAGTTTTTAAACTATAAAAAAGAAAAATATAGTTT
TAAATTGAAAGATGTGTAGCAGTTATCATAATAAAGCTATCTTTGTTATCGTTGATAACT
AAGTTAGGTGGCTAGAACCTATAAGGCCACGTTTTACTGCGGTAAAATGGTTCATATCCC
AAATGTTCTCAGCATTCTGAAAAGGACTCTAACATACTGTTCTTCGATATCTAGTGTTGT
TAGGAATGCATCTTATACTTTTCATTAACCTGTCCCAGGAAAACTTTATTCCTAGGGATA
AGGTTCTCCTTGGACATTACCTTGGAGAAATCTCTATGAGCAATTCACACGACATCGGTG
CATTTGAACCTTTTGCGCCTAAATCTACATCTATCTTTAATAAATTTGGTAACAAATTAG
GTAGTGTTTTTGTTTCTGCAAAAAAAGCAGTGACCAAAAAATACATTGAAGTAACCAAAG
GTATCAATGAGCGTATTGAAGCTGAAGACGAACGAATTCAGGCTGAAATTTTTGCTCACC
TTGAAGAACAAGCAGAAGAGTTTGAACAAGAAACTCGCCGACTCAAAAAGCGTTGGTTCT
TTGTTTCTAGTTTACTTATTGTACTTTCATTTATTGGAGGTGCCGTAAGTACCTTCTTCT
ATGTAATTAAGTAGATATCCACCTATGGGGGAAAATTGTTTCCCCTACGGAAACAGCATT
TTCCCCCTTGTAGTCTAGGAGATAATATGCTGGAGAAATCTAAAATTCACATTCTACTAT
CAGCAGTAGGAGATCGGCTTTCTAAAGATTGGAAAGAACGAGCTAATTTTACAGATGACT
TAAAAAAACCAGGCATATCATGCTTGGTTAAATCGTCAACCTTCTGAAAAAACAGTAAGA
TTCTTATATAAGTTGCCAACTAAATATGGCCTATTATTTAGATTTCTTACTGTAACAGAA
AAAGAAGATGGATCATTGGTAATTTCGAAAGAAATAAACAATGAGAAAAATTAACAAATT
GGAATCCTTGGGTAACAACGGAATCTATGAACATTTAACCCTTTGGGGAATATATTCCCC
AAAGGATATGTTCTCCATTGACTTTATAGGAGAACATATTATGAACACTAGTTCCCAACA
ACCTAAATTCGATATTTACCAAAATGTTACAGATCGTATTGTAAAAGCTTTAGAAACAGG
TACTGTACCTTGGTTAAAACCTTGGTCTAGTCCTGACTGTAATCTTAGTTTGCCACGTAA
TGCTGTATCAGATCGCTACTATAACGGAGTTAATATACTATTGTTATGGATGGCGAATGA
AGAAAATGGTTATCAACAATCAAAATGGATAACTGCTGAATCTGCAAACAAATTAGGTGG
ACGTATCAAAAAAGGTGAAAAAGCAACCGTGATTGTCAACTATTGTCCGATTGAACGAGA
AAAATTGGATGCCGATGGCAATCAGCTTATAGATGATGACGGAAATGTTGAGATGGAGCA
TTTTGCTTATCTCAATAAACATTGTGTGTTTAACATTGAACAATGTGAGTCATTGCCAGA
CATTCTCTATGAATCTGTGCCAACTTCTAAGTCTGAGAATAATTCTGTTCCTTATCAAGA
ATTTGCAGAAATTCGTCAAATAATGGAAGGGATTGAAGTACAGGTAAATGTGAAACCGAG
TAATAGAGCTTTCTATAATCCTAATGAAGATATTATTGTAATGCCAGAAATGAAGCAGTT
CACAAATGAACAGGGCTTTTATGAAGTGTTATTACACGAAATGATACATTCGACGGGGCA
TAAAACTCGATTAAATAGAGAAGGGATAGCTTCTGGTAAGTCCAAGTTTGGTAACAAAGT
CTACGCATTTGAAGAGCTTGTTGCAGAAATGGGCGCCGCCTTTTTATGTAGCCATCTTGG
GTTTAATACTGTTCCAAAAAATGCAAGTTATATTGCGAGCTGGATTAAACTTCTGAAGGA
AGATAAGAAAGCGATTTTTAAGGCAGCAGGAAAAGCTCGCGAAGCATGTCAATATATGTT
TGAGACATTGCAAGTTGTTCAACAATATGAACGTTTTAACTATGAAGCATAGGAGAATAG
CTATGGAAAATTTGGATCAAGAAATTGATACCATTTACCTAAAATATTGCATATTGTACG
AGCAAGCATATGATCAAAATGGTGATTGGATACCACATATCCGAGAACAAATTATTACAT
GTGAGCAATCGTTACAAGCACTCTACGAGAAGAAATTCGGAGTATCATATAATGATAACC
TTGCTGGCTGGCTAGCTTTCTGGGTATCATTAGGTAGAAAACACTTCAAGTGATAATCCG
AACATATGAACCTCACAAGTTAGCATACTAACTGAAATTTACCCATTAGGGGATACATTA
TCCCCTTGGGCATAGTGTATCCCTTCCTTTTTCTACAAAATTAAGGAGTACACTATGCCA
AATTGGTGTGAAAATAAACTACAAATTTCTTGCGATCACGCACAAGCCGAACAAATTAGA
CCTAAACTATTTAGCCAAACGGAAAACGGTCAGTGGTATTTAGATTTTGGGTTACTTGTT
CCAATGCCTGAATCAATCTATATTGAATCAAGTAGTTGCGGAGATAGGGCAATGGATTTT
CTAAAACTTTCACCAAACAAACGTTTAACACTTTCACTACTCAAAAAGTATGTTTTCTCA
CCAGCAATTGATAGGATATACGCTAAAGCTAAGCACCATCGTTGGAGCGTAGGCGATTTC
AATCACTGGTTACAAAAACGTCCTGATGAACAAAAAGCATTATGGTTAAATTTGCCACTA
GGTCAGCAATACCTCTCTAATTTATCTCAATACGGATATAAAGATTGGTATGACTGGTCA
AATGCGAAATGGGGGTGTAAATGGAATGTGTGTCCAGATAACTGTCAGGTTATTTTTAAT
GATGATGGTTCTATTGACTGCATATTTGATACACCATGGGGACCACCAGATGCTTGGTTT
AGTTCATTATGTACAGCATTCCCTCTCATTGAGTTTACACTTTCATTTTTTGAACCTGGT
ATGTGGTTCGCAGGGGAATTTATCGCTGATATGAATGGTTCTTTCTATCAGTTAGATAAA
GATGACGATGAAATTCAACAATTTGCTGAAAATATATTCGATGAAGAATTCATCTGTGAT
GATTAAGTAGTTTTACAATACAACCGTCCACCCTAGGGGTAATTCCCTAGGGGATTACTA
CATCAACTTGTTACTCATTTATATCTATTAGCATTAATATCATGAAGCATTTTACCCATA
TCACTTCACTTATGTCTTATCATTCTATTAGCTATTTTTATGCTGATTTATCACTATGGA
TAGCTTAGTTGGTATAAATGTCTCATCAATTGCAACTAAAGAAAAATCATCCTCAGAGAA
TGCTTCTGTATATTCAGCTACAAAATTTTGTAATGGCACTAAACCGTAATCGGGTATATC
ATGCGTATGTGGAGAGTAAACTAGAGCATTTGCAAAATTATAAGTTTCATCTATTTCATA
GATATAAAACTCCCATTTTGTATTTGGAATATAAAAGCGAATATAGCAAGTTACTTCTTC
ACAGTCGGTATAGATTAAAGGAATTTGTAATTTTTTATTTTTTATAAAGTCTAAAATAGC
TTTTTTCATTTCATTACTCCTACTCTTGATAGCTGCTAATAATAAACCTATTTCCATATT
ACCCACGATACTCTTAATATTTATCCCTTTAGATACTATTAACTTTGAATAATTTCCAAA
CTCTAATTACTGTACTTTGGCTTGTATTTAGAGCCAATGCTGTTTTTGCTATAGATACCC
CCATTTTCCTCTGCTCTATAATAGCTTTGTGTAATGCTTTATTAGGCTGACGCCCACGGT
ATTTACCGTTTTGTTTTGCTAAAATAATACCTTGTTTTTGTCGTTCTTTCCGCTTTCGGT
AATCATCGTGAGCAATGCTGACGGCTAATTTGAAGAACATATTTTGCATTGCCGAAAATA
AATCAGACATCAAGAAGCTCGGATCAAAAACGCTACTTTTTCCATTGAGCTCTTTGGAAA
TTGTATCGAAATCAAAAACCTCAGGAACTTGAATTTTTGCACCCTTAGATTTAATTGCAT
TAATCAATTCCAATGCCTTTTTAGGTTCTAGACGAGTAAGGCGATCAATACTCTCTGCAA
CTACAATATCATTTTGCTGTAAATCATTAATCAAACGAAATAATTCAGGGCGTTGCTCCC
ATTCTGTTACGCCAGATATCTTTTCTCTATAAACTGCGGCAACATAGAATCCTTTTTCTT
GTGTATCTTTGATAAGTTTTTCTTGTCGTTGTAAATCTTGATGATCAGTGGATACTCTCA
TATAAATTCGTGCGGTTAACATTTATGTACCTTCATTTAGATCTATAAATTATGCCTGTA
CCATTTAACTCTATTTAATTGCTATATGGTGGTAGTATTTAAGTTATTTATGCTAGTAGC
TTTGAACTATACTCAAATGACAGTATTAATTTTGATATTTTTAAACATGCTGAACCAGCA
TAAACTCTTCACACAAATTTTATAGTTTTCCCCAAGAATCATTCCAAATCTATGATTACT
TTTCTCTCTTAAACAGAATGACAAACTTTTAGACTGTCACAACAAAATTACAACATATCT
TTCTATTATGAAATATTTACTCATATTTCCCGTACTGTGCTGTTTAGAAAATTTTTCTCA
TGCTCAAAATATTGAACCAAGAATTGGAAAAATATGTCATGCTGAACCAGAGTACTCTAA
TTATAATTATGCGGGGCTTTGGGAACTTGGGGACGACGGAAAACTACAGTGTAACTATTG
GCAGTTTTTATCAGACGAGCAAAAAAAGGAGGCTATTGAGTTACGTTTTGGATCACGGTT
AGATAATAAAGATTCTTATGACAATAACATAGATGATGAAACTGACCATGAGCTTGAAAT
TTATATATATGAAGAATAGTGGCAAAAAGGAAAAGGCTAAGGGATAATAAGGGTAAATTT
TTCAAGGGCAACCCGCTCCACTGAAGTGGAGCGGGCTTACCCAAAAAGGTTCATTTACTT
ATGAAAAGGCTAAAGGGCTAAAAGGCTTGATAAAACATCTAAAGTGTCACACAATATTAT
CAAGCGAATATTTGAACTATAAAAAAGAATGACAAAAAAATTTCATATAGAAGCCATACA
GAAGTGGGAATCACAAGAGTACGAGAATACCTCTTTTGATATGAGTCATCTTAATGCACA
CGAACTAATCATTCATAGTAAAAAAATGGATTATAAACTCGTTGTTACTTACGGATTGCA
CTGTTTTACGAAGAATGATTCACCATTTTCACTACCTATATTAGTAAAGGATTCTTCTGG
AGATACTCGTCAATTTGACGTTGAAAGATACTTNNNNNNNNNNNNNNNNNNNNNNNNNNN
NNNNNNNNNNNNACAAAATTGAACCATATAAGATATGCGTGACTTTTTTTAAAGAAAACC
GTTTATTGCGATTGCACGTTCTGACAGCCTATTTTGTGAGAGAAGGAACAGGAACAGAAG
ATAATCCAATCCCCTCAAATACTCCATCATTTACTATTTTTAAACTGCTTTCTGATCTTA
TAAAAAGTCCAAAATCCAGTAGTTCAGGAGCTAAAGAAGGATATAGATAAAATATCGCCC
CGACCAATCTAGACTGGTCGGGGCTCAGCTACACTTATAGATAACAAGTATAGGGCAGGT
CGCTATTAAAATATGCTCTGGGCAAACTCCATTTCTGAAGCAGCGGGGTGCGACTCGTAG
AAAGAGTCCCTGTATCCACCCTATGAGTATTATAGAGATATTATTTTTTTATGCAACTCC
TTATAGTTTTTTAAATTCTCTTAAATCAAATTTACATTTCTATTGTGAGCAATAATGATG
ATTTAACCGATTAAGTTTATGCCCTTGTTGGTAAATATCATTGTGTTGAATAAGGCGTTG
TTGTGAGTATTCAGGGTTTAGTTCATCTCGGGTAAAACCATATTCTGCCTGTGCCTGTTG
GGTGAGATAGCCACAACTATCATAGGTATAACGCTCCTGCTCACGGTTTTGGTCATATTG
GAAAAATAAGGCATAGTAGACAAAAGTGTTGGTTTTTTTGCAAACTATGCCTCTAATGGA
CAAAAGTGTTGGTTTTAATTATTTTTCCTAATTATTACCAACTCTTTTTATTTAAAAAAT
CCTTTATAAACATAATCTTATGCTTTTTCGTNNNNNNNNNNNNNNNNNNNNNGTGAGCAT
ATTCTTCAAAGGTGAATAAATATTTCATATAGTATTTTAAACTGGTATAAGCCTCTCTTA
CATTACGGTGTTTATAAGGAAAATATCCTTTCTCATTGGGATATTCAGACCGTTCATCTA
AAAACTCTTTATGTTTTAAATACCATTGATGTAATCTTAAATAAAATTCATTTTTGTGGC
TTTCTTTTAGCGTTTTTACAATAATCTTTAATTCTTTACCTGCTTGTGATTGATGCTTTT
TTCTTAATTTTCTCATCACAATGGCGACCATATGGAAGTGGCACATTTGAATTGGTGTAT
TAAATAAATCCTTTAATAGCCCTCTACGTCCATCATTTGTAATGGATTGAATCATATAGC
CTTTTTCTCGAAGTATATTCAATGCGAGCTTATAATAGAGGTCTTTTTCTGTTTTTACGA
CACGATGATAAACGACTTTTTTAGATAAGGTATCTATTAAAACTAATACACCAAATTCAC
GACCAAAGAAGGTCACGTCTGCAATAATCTTGAGATAGGTTTGTTGTAAAGGAATTAATT
TAGCTTTGGGGGATTTTTCAATATAACGTTGAATAGTTCTAATGGAACAGCGATATTTTT
CGGCTAATTGTTTATAGGTTTGTTTTCCTATGGTGTAATCAGTCCAAATATCTATTGGAT
TTAATTTATTTGTGGAAGAAAAGGTTTTATGACAGGATGAACAAAAGTATCTCTGAATAT
TATTTTTCTNNNNNNNNNNNNNNNNNNNNNNNNNNNNNNNNNNNNNNNNNNNNNNNNNNN
CCTTTTAATTTCACTTGAAATCATCAAGACTGTAGCGATAGTAGGTGCTATTCCCCTTGC
TGTCCGTATAAGTGGTCAGTCTGCCGGCGAAGTCGTAGTGAAAATGTGCCGTGCTACCGT
CTGCGTAAGTGACCTGTACCGGCTGGTGTCGTTCGTCATAACAGTAAGTGGTGTGATCTC
CTTCCGCATCCGTGATGCCCGTAAGCTGTCCCCATTCATTGTAACGGAAAGCGGTGCGAT
TGCCCGAGCAATCTTCCGTTTCCACCAGTTGGTGTTGGGCGTTGTAGCGAAAATGCGTGC
GGTTGCCTAAAGGGTCTATCACTGCCGTGCGTAAACCTTTCTCGTTATACACAATATGCT
GACTTTCCCCTTCTGCATTGGTAAACATTATCAGATTGCCTTGCCCGTCATAAGCATAAC
GGCTTGTATGTCCCATCATATCAATCTGCTCAATTAAGCGACCTTGGTTGTCATAACCAT
AATACTGTCTTTGATTGTCTGAACGTATCTGTTCAACCAACTGCCCTTGTGCATTGTAGC
GAAATTCGGATTTTCGTCCGGCACGGTCCGTTTGTGACAGTAGCCGCCCTAACTTGTCTC
GTTCAAATTGCTGTGTGCTACCATCTGCAAACACCCGTTTGACCAACGCTTGATGATGGT
CAAAGTGGTATTGTTCAATGCGACCTAGATTATCCGTCACTTCGGTATAGTTCGGGAAAT
AACGGAATTGCCAATCTTCGCCTAAATTCGTGCGGTTGCGAATGACCTTGCCACCCAGCT
CATATTTATCGTACTCATAACGAGAAACCAAACCCGCCGCATTTTGATGTGAGGTTAATA
AATGATGTTGGTAAGCAAATTGGCGTACCTTTTCGCCTTGTGCATTTTCAACAGCAATTA
AATCCCCCTCAAGGTTATAGCGGTAACGTACCAGTAAATGCGTTAATGCCGTATCTTCTG
CTTGCTGCCACGCCACCGACACAAGACGTAAGCGGTTTTCAGATACCGCCTCAAATACCA
ATCGGAAAACCCGACCGTTACCATCCATAATTTTGTGCGGCAAACCTCGTTCATCATAGT
AAAACTGCTGTTGATTGGCGTGACTGTCATACACTCGCACTAAGGCAAAATGGCGATAAT
CCCCACGCAACGATTTAAAACAGAACGTCAAAGACCGGTCTAAACCACTGATTTCAATCT
CGCCATTCGCCAACAACGTTACCCACATTTGCTCTGCCTGAATAAACACACCGGCACCAC
CTGCCGTTAATTCAGGAAGTAATATCTCTCGACCTTGTTCATCAATATACACAAAACCTC
GAGATTGACGCTCAACACGCTGACATCCCGGTACCGACCAGCCTTGTCCCAACCAGCCCA
CACCAAGTTGGTCTGAATAGTAACTCCGTGCTGATGAATCCCCTAATGATTTTTATCAAA
ATCATTAAGTTAAGGTAGATACACATCTTGTCATATGATCAAATGGTTTCGCCAAAAATC
AATAATCAGACAACAAAATGTGCGAACTCGATATTTTACACGACTCTCTTTACCAATTCT
GCCCCGAATTACACTTAAAACGACTCAACAGCTTAACGTTGGCTTGCCACGCCTTACTTG
ACTGTAAAACTCTCACTCTTACCGAACTTGGCCGTAACCTGCCAACCAAAGCGAGAACAA
AACATAACATCAAACGAATCGACCGATTGTTAGGTAATCGTCACCTCCACAAAGAGCGAC
TCGCTGTATACCGTTGGCATGCTAGCTTTATCTGTTCGGGCAATACGATGCCCATTGTAC
TTGTTGACTGGTCTGATATTCGTGAGCAAAAACGGCTTATGGTATTGCGAGCTTCAGTCG
CACTACACGGTCGTTCTGTTACTCTTTATGAGAAAGCGTTCCCGCTTTCAGAGCAATGTT
CAAAGAAAGCTCATGACCAATTTCTAGCCGACCTTGCGAGCATTCTACCGAGTAACACCA
CACCGCTCATTGTCAGTGATGCTGGCTTTAAAGTGCCATGGTATAAATCCGTTGAGAAGC
TGGGTTGGTACTGGTTAAGTCGAGTAAGAGGAAAAGTACAATATGCAGACCTAGGAGCGG
AAAACTGGAAACCTATCAGCAACTTACATGATATGTCATCTAGTCACTCAAAGACTTTAG
GCTATAAGAGGCTGACTAAAAGCAATCCAATCTCATGCCAAATTCTATTGTATAAATCTC
GCTCTAAAGGCCGAAAAAATCAGCGCTCGACACGGACTCATTGTCACCACCCGTCACCTA
AAATCTACTCAGCGTCGGCAAAGGAGCCATGGATTCTAGCAACTAACTTACCTGTTGAAA
TTCGAACACCCAAACAACTTGTTAATATCTATTCGAAGCGAATGCAGATTGAAGAAACCT
TCCGAGACTTGAAAAGTCCTGCCTACGGACTAGGCCTACGCCATAGCCGAACGAGCAGCT
CAGAGCGTTTTGATATCATGCTGCTAATCGCCCTGATGCTTCAACTAACATGTTGGCTTG
CGGGCGTTCATGCTCAGAAACAAGGTTGGGACAAGCACTTCCAGGCTAACACAGTCAGAA
ATCGAAACGTACTCTCAACAGTTCGCTTAGGCATGGAAGTTTTGCGGCATTCTGGCTACA
CAATAACAAGGGAAGACTCACTCGTGGCTGCAACCCTGCTTACTCAAAATCTATTCACAC
ATGGTTACGCTTTGGGGAAATTATGAGGGGATCTCTCAGTGCTCAGCATGTTTGAGTGCT
TTACTCGCCGCGGGTTGAGAAATATGTAAAACTTCAGCCGCACGCGTTAAGGAACCACAA
GTCATTACAGCATAAAAGATATCGAGATGTCTTAATTTCATTCCATGTAGCCTACTGATT
ATTTATTTCTACGGACTATTCTAACGAATAAAGTATAAATAATCAGATATACTCGTCATA
ATTCAAATTTTGGTTTAGTTGTCACGAGAATTAATTCGTAAACGTGCAAGCTAAATAGAT
TGACTAGGGGAATATACGGGGTAAGAAAGCGGCTCGGCATACTGCCCTATAATAAATTGT
TAGGAGAAGTACGCCGAGTAGTGTGTAGCTATTAGGTAAAGTATGTACCAATTTCAATAA
ATATTTTAATTAAGATACTGTTTGAAATATCAACAATAAAGGCACCGACCATAGGAACGA
CAAGGAAAGCTTTATGTGATGGTCCAAATGCTTTTGTGACTGTTTGCATATTCGCAATTG
CTGTTGGTGTTGCTCCCATACCAAAGCCACAGTGACCCGCGCTGATCACGACAGCATCAT
AATCTTTGCCCATCATTTTGAAGGTGACAAAGCAGGCAAATAGCACCATGACAACAGTTT
GTACAGCAATGATAATTAATACTGGCCCTGCCATGCTTGCCAATTGACCAAATTTTAATG
ACATTAACGCCATTGCCAAGAAAAGCGATAAAGCAACGCTACCTAATACATCGACGGTCG
GCTCAAACACTTCGTGTTTAAATACATGAGTCAGTGTATTACGGATAATAATACCGACAA
ATAAACACCAGACAAAAGTAGGCAGTTGCAGAAAAGTATCTTTAAACAATGCACTGATAT
AGCCACCAACAACAATACAGATAATCAGCATTGAAATGGTTTCAATAACGTTATTTGCAT
TGATTTTTCTTTTGACGCTTGGTTGCTCAAAAGCTTCAACGATAGTGTCGCGCTCTTGCT
CGGTTGTTTTAGGAATAGAGACCTTTTTCAAAAGATGACGGGCAACAGGGCCGCCAACTA
AACCACCCAACACTAATCCAAGTGTTGCACAAGCCATCGCTAATTCAACGGCGCCTGTTA
CACCATATTTATCAGCGAGAATAGGGCCCCATGCTCCGGCATTACCATGACCACCTGTTA
GAGTAATTGAACCTGCAATTAAGCCAATAAATGGACTTTCATTCATCATGACAGCCATAC
TCATGCCGACAGTATTTTGAATGGCGATTAGGATCGTTACTGCAATAGTTAATAGAACTA
ACGGCTTTCCTCCTTTAATCAGTCGAGAAAAGTCAGAACTTAGCCCGATAGAGGAAAAGA
ATGTGAGCATTAATAAACTTTGCAATGAAGCATCAAAAGTAAACGAATAACCTGATGTTT
TATCAATAATTAACAGAACAATTGCAACAATAAAGCCACCAACGACGGCTTCTGGTATGT
GGTTTTTTTGTAGGAACGGGGTAAATTTTACGACAAACATTCCTATGAGTAGCGCGATAC
ATGCGACTAATAATGTATAACTGGCATCTAGGATCATTTTTTTACCTCTATTAGTTTACC
AGAATTTTCACTATAACAATTTAACAATAGTGAAAAATGAAGTTACTTTGGTTAACTAAT
CTTTAACAATGAGTTTTATTAGGGTATCCATAACTTTTAGTTAATAGGGTCATAATTTTA
GTGTGATCTTAATCATGAAATATTAAAAAGATTAAAATAACAACAATGGTATTTAATGAT
GGGTAAACCTAAATACCATGCGGGATCCGCACTATTTTCGGTGATAGCAAAAAATAAAAA
AGTATAAATAATAAACAAAATTATAAGAGAAGGAGAACATGATAAGCGCAGGCCGAGCAA
TTTAAAGAAGTGTGATATACAACATAAAACAGCAGCATGACCTTTCTATATTTCGTTGCT
TATCGAAGTGTTAATTTTCGGGTGGATTACTCTGTTTGTTGATTAATAACGGAGAAAAAT
ATGATTGCTGTAATATTTGAGGTGCAAATACAACCCGACCAACAAACTCGCTATTTGACT
TTAGCTGAGGAGTTAAGACCACTATTAAGTCATGTAGCTGGTTTTATTTCAATTGAACGT
TTTCAAAGTCTAGCTACAGAAGGAAAAATGTTATCGCTATCTTGGTGGGAAAACGAATAC
GCAGTTCTGCAATGGAAAAATCATGTTTTACATGCGAAAGCTCAACAAGAAGGGCGAGAG
TCAATATTTGATTTTTACAAAATTAGTATTGCTCATATTACTCGCGAATATTCATTTAAA
AAGGACAAGGATAATGTTTGATGTTCACGTTGTTTTAGATAATCAAATAGGACAATTAGC
ATTACTAGGAAAAACATTAGGTAATAAAGGTATTGGATTGGAAGGGGGAGGGATATTTAC
GGTTGGTGATGAATGCCATGCTCATTTTCTTGTTGAACAAGGAAAGGAAGCTAAAATAGC
GCTAGAGCAAGCTGGACTGTTAGTACTTGCGATCCGGACACCATTAATTCGTAAGTTAAA
ACAGGAAAAACCGGGGGAACTTGGCGAAATAGCACGAGTATTGGCGGAGAATAACATTAA
TATTTTAGTGCAATACAGTGACCATGCTAACCAACTGATATTAATAACGGACAATGATAG
TATGGCTGCATCTGTTACGCTCCCTTGGGCAATAAAGTGAACTTGCGATGGCTAATTTAA
TACGAAAAGAGGTTACCTTTGAGTCCTCAATAGCCGCGATAGGGGCGGCTATGTCTGACA
TTTCACGAGTTAAAATACTCAGTGCTTTGATGGATGGGCGAGCTTGGACGGCCACTGAGC
TAAGTTCTGTGGCGAATATATCAGCTTCAACGGCGAGCAGTCATTTATCTAAATTATTAG
ATTGCCAGCTAATCACAGTAGTAGCTCAAGGCAAGCATCGTTATTTTCGGCTAGCAGGAA
AAGATATTGCTGAATTGATGGAAAGTATGATGGGGATCTCCTTAAACCATGGCGTACATG
CCAAAGTTTCCACGCCAGTGCATTTACGAAAAGCACGTACTTGCTATGATCATTTAGCTG
GCGAAGTTGCCGTTAAGATCTATGATTCCCTTTGTCAACAGCAATGGATCACTGAAAATG
GTTCAATGATCACATTAAGTGGTATTCAATATTTTCATGAAATGGGAATTGACGTTCCTT
CCAAACATTCACGTAAAATCTGTTGTGCGTGTTTAGATTGGAGTGAACGCCGTTTCCATT
TAGGTGGGTACGTTGGAGCCGCATTATTTTCGCTTTATGAATCTAAAGGGTGGTTAACTC
GACATCTTGGTTACCGTGAAGTTACCATCACGGAAAAAGGTTATGCTGCTTTTAAGACCC
ACTTTCACATTTAAGTTGTTTTTCTAATCCGCATATGATCAATTCAAGGCCGAATAAGAA
GGCTGGCTCTGCACCTTGGTGATCAAATAATTCGATAGCTTGTCGTAATAATGGCGGCAT
ACTATCAGTAGTAGGTGTTTCCCTTTCTTCTTTAGCGACTTGATGCTCTTGATCTTCCAA
TACGCAACCTAAAGTAAAATGCCCCACAGCGCTGAGTGCATATAATGCATTCTCTAGTGA
AAAACCTTGTTGGCATAAAAAGGCTAATTGATTTTCGAGAGTTTCATACTGTTTTTCTGT
AGGCCGTGTACCTAAATGTACTTTTGCTCCATCGCGATGACTTAGTAAAGCACATCTAAA
ACTTTTAGCGTTATTACGTAAAAAATCTTGCCAGCTTTCCCCTTCTAAAGGGCAAAAGTG
AGTATGGTGCCTATCTAACATCTCAATGGCTAAGGCGTCGAGCAAAGCCCGCTTATTTTT
TACATGCCAATACAATGTAGGCTGCTCTACACCTAGCTTCTGGGCGAGTTTACGGGTTGT
TAAACCTTCGATTCCGACCTCATTAAGCAGCTCTAATGCGCTGTTAATCACTTTACTTTT
ATCTAATCTAGACATCATTAATTCCTAATTTTTGTTGACACTCTATCATTGATAGAGTTA
TTCTACCACTCCCTATCAGTGATAGAGAAAAGTGAAATGAATAGTTCGACAAAGATCGCA
TTGGTAATTACGTTACTCGATGCCATGGGGATTGGCCTTATCATGCCAGTCTTGCCAACG
TTATTACGTGAATTTATTGCTTCGGAAGATATCGCTAACCACTTTGGCGTATTGCTTGCA
CTTTATGCGTTAATGCAGGTTATCTTTGCTCCTTGGCTTGGAAAAATGTCTGACCGATTT
GGTCGGCGCCCAGTGCTGTTGTTGTCATTAATAGGCGCATCGCTGGATTACTTATTGCTG
GCTTTTTCAAGTGCGCTTTGGATGCTGTATTTAGGCCGTTTGCTTTCAGGGATCACAGGA
GCTACTGGGGCTGTCGCGGCATCGGTCATTGCCGATACCACCTCAGCTTCTCAACGCGTG
AAGTGGTTCGGTTGGTTAGGGGCAAGTTTTGGGCTTGGTTTAATAGCGGGGCCTATTATT
GGTGGTTTTGCAGGAGAGATTTCACCGCATAGTCCCTTTTTTATCGCTGCGTTGCTAAAT
ATTGTCGCTTTCCTTGTGGTTATGTTTTGGTTCCGTGAAACCAAAAATACACGTGATAAT
ACAGATACCGAAGTAGGGGTTGAGACGCAATCGAATTCGGTATACATCACTTTATTTAAA
ACGATGCCCATTTTGTTGATTATTTATTTTTCAGCGCAATTGATAGGCCAAATTCCCGCA
ACGGTGTGGGTGCTATTTACCGAAAATCGTTTTGGATGGAATAGCATGATGGTTGGCTTT
TCATTAGCGGGTCTTGGTCTTTTACACTCAGTATTCCAAGCCTTTGTGGCAGGAAGAATA
GCCACTAAATGGGGCGAAAAAACGGCAGTACTGCTCGGATTTATTGCAGATAGTAGTGCA
TTTGCCTTTTTAGCGTTTATATCTGAAGGTTGGTTAGTTTTCCCTGTTTTAATTTTATTG
GCTGGTGGTGGGATCGCTTTACCTGCATTACAGGGAGTGATGTCTATCCAAACAAAGAGT
CATCAGCAAGGTGCTTTACAGGGATTATTGGTGAGCCTTACCAATGCAACCGGTGTTATT
GGCCCATTACTGTTTGCTGTTATTTATAATCATTCACTACCAATTTGGGATGGCTGGATT
TGGATTATTGGTTTAGCGTTTTACTGTATTATTATCCTGCTATCGATGACCTTCATGTTA
ACCCCTCAAGCTCAGGGGAGTAAACAGGAGACAAGTGCTTAGTTATTTCGTCACCAAATG
ATGTTATTCTGCGAAATATAATGACCCTCTTGATAACCCAAGAGGGCATTTTTTACGGCT
GAATTTACAATCCAAGTGCAACAAAAAAAGAAGTACTCATCAACTAGAATATAATTTTGT
TTCCACACAAAAACCACTTC
>H275 Scaffold3
ATGGGACGCTACACGCTACTTATCCACAGAATCTGTGGGTCAAAATTGAATAACTTTTTT
GTGTGTAAACACAGTTGCTACGAATACGAAGGAAAAATGTAATAATGAAAAATTTCCAAG
ATAAAGTTAAAAAATTAGTCGCTGAAATGCGCCGTGTAAATCAAATCCACTTTATTGGGA
TTGGTGGCGCAGGTATGTCTGGGATTGCTGAAGTATTATTAAACGAAGGTTATCAAATTT
CGGGCTCGGATATTGCTGATGGTGCAGTCACGCAACGCTTAGCAAAAGCAGGTGCAAAAG
TTTTTATCGGACATCAAGCTGAAAACATTGAAGGGGCAAGTGTTGTTGTGGCTTCCAGTG
CAATTAATGAAAGCAATCCCGAAGTTGCGGCTGCAAAAGAAGCACGTATTCCTGTGATTC
AACGTGCGCAGATGTTAGCGGAAATTATGCGTTTCCGTCACGGTATTGCGATTGCAGGAA
CTCACGGTAAAACGACCACAACCGCAATGATTTCAATGATTTATACGGAAGCAGGATTAG
ATCCTACTTTTGTAAATGGTGGTTTAGTAAAATCAGCGGGTAAAAATGCTCATTTAGGTG
CAAGCCGTTACTTAATTGCAGAAGCCGATGAAAGTGATGCGTCATTCTTACATTTACAGC
CGATGGTTTCTGTTGTGACCAACATTGAACCAGACCATATGGATACTTACGGTGGCGATT
TCGAGAAAATGAAAGAAACCTATGTACGTTTCTTACGCAACTTACCATTCTACGGTTTAG
CAGTGATGTGTGCTGATGATGAAACAGTGATGGAAATTGCCCCAAAAGTTGGTCGCCAAG
TGATTAGCTATGGTTTTAGTGAAAAAGCCGATTACCGTATTGAAGATTATCAACAAACAG
GCTTCCAAGGGCATTATACGGTGGTTTGCCCAACGGGTGAGCGTATTGAGATCTTACTAA
ACGTGCCGGGTAGACACAATGCACTGAATGCAACGGCAGCATTAGCGGTTGCAAAAGAAG
AAGGTATTGCGAATGAGGCGATTTTGGCTGCTCTTGCAGATTTCCAAGGTGCAGGTCGTC
GCTTTGACCAGTTGGGTTCGTTTATTCGTCCAAATGGTAAGGTGATGTTAGTCGATGACT
ACGGACATCACCCAACGGAAGTAGATGTGACGATTAAAGCCGCTCGCCAAGGCTGGGAAA
ATAAACGTGTGGTAATGGTATTCCAACCGCACCGCTATTCTCGTACCCGTGATTTATTCG
ACGATTTCGTGCAAGTGCTGTCGCAGGTTGATGCATTGATTATGCTCAATGTTTATGCCG
CAGGTGAAGCACCGATTGTGGGGGCAGAGAGTAAAGATCTGTGTCGTTCAATCCGTAATC
TTGGCAAAGTGGATCCGATTTTAGTGTCAGATACTTCACAACTTGGCGAAGTGTTAGATC
AAATTATTCAAGATGGTGATTTAATTTTGGCACAAGGTGCGGGCAACGTGAGCAAGCTTT
CGTGTGATTTAGCGGAAAGTTGGAAGGCATAAAGAACATAAGTTTCCCCCTTTGAAAAAG
GGGGATTAAGGGGGATTTTAAAATGTATATTTCCCCAAAAATTAATTAAAAATCCCCCCT
AGCCCCCCTTTTTCAAAGGGGGGAATAGATAAATTTATAAACCAAATAAGGTAAAAATAA
TGAGCTTAAAAAACGAAAAAATTGCGGTGTTATTTGGTGGCGTTTCAGCAGAACGTGAGG
TTTCGCTCAATTCAGGCAAATCGGTGTTTGAAGCATTACAAAGTTTAGGTTATAACGTTG
AAGCGATTGATACAAAAGAATTTCCGATTGAAAAATTAAAAGAAAAAGGCATTCAGCGTG
TATTTAATATTCTTCACGGTGGTATTGGTGAAAATGGCGTGCTTCAAGGGGCGTTAGAGC
AACTCGGTATTCCCTATACAGGCTGTGGCGTAATGGCTTCGGCGATTACTTTAGATAAGT
TCCGCACCAAGCTATTGTGGAATGCAGTGGGCTTACCAACAGCGGCAATGGAAGTGGTAC
GCCGTGGGCAAGCGGTCAACTCCGATGAAATTATTGCAAAATTAGGTTTACCATTATTTG
TGAAACCTGCGAGTGAAGGCTCAAGTGTTGGCGTAAGCAAAGTGAAAACCGCAGAACAGT
TATTACCTGCAATCGAAGAAGCATTAAAATATGATTCAATTGTGTTGGTGGAAGAAAATT
TAGCAGGGGCGGAATACTCTGTGCCAGTACTTGATGGTGAAGTGTTGCCTGCGGTGCAAA
TTATTCCAGACGGCGAGTTTTATGACTACCACGCAAAATATATTTCGGATAATACCCAGT
ATGTTGTGCCAGCGTTAAATGCTGATCGCCAAGCGGAAGTCGCTAAGTTAGTGAAACAGG
CTTATGATGTGGTGGGCTGTCGTGGTTGGAGCCGAATTGATGTAATGGAAGATGGCGAAG
GAAACTTCCGTTTAGTTGAAGTGAATACTTGCCCAGGTATGACCAGTCATAGTATTTTCC
CAAAATCAGCGGCGACTGTGGGTTATAGTTTCGAGCGTTTAGTTGAGCGTGTATTGGAGT
TAAGTGCGTAATGGTTGCGGTAATACGTAAGAAACCGACTTCGGTAATTCGTACACAAGC
AAGTAAGCCGAAGTATCCGATTAATTGGTTTGTTTTTGTTAAGCCTATCGTTGTGTTATT
ATGTTTCGGTATGGTTTATGCAATTTATACCAATTGGTCTAGTTTGCTTGCATCACTGGA
TAGAACGCCAATCCGTTCTTATGCATTAACGCATAAAACACAATTTACGACGAATAATGA
TATTCGTGAAGTTTTAGCTAAAGAACCCCTGTTAAAAGGCTATTTTGAACAGGATATTCA
AGAAATTAAAGAGAAATTTCTAACAATTCCTTGGATCAGTAATGTTTCTGTGAGAAAAGT
TTATCCCGATAAATTAAGTATTACGTTACTTGAACATCGTCCAATGGCTGTATGGAATAA
TAGTCAGTATGTTTCTGAACATGGAGTAGTGTTCAGTTTGCCGAAAGATAGGTTTGATAA
CACAGGCTTACCTATTTTATACGGACCAGACACAGAAAGTAAGGTTGTGCTTGAGGCTTG
GGATAAAATAAAAGCAGATTTAAAATCACGTAATTTAGGATTATATTCCATTGCAATGGA
TAGTCGAGGAGCTTGGTCAATTCGACTTGATAATGGCGTTGAACTAAAATTAGGGCGAGG
GGAATGGCTACCCAAAATCGATCGTTTTGTGACTATTTTTCCTGAAATTGATATTCCTGA
GGGGAAACGTTTATCCTACGTAGATTTACGTTATGAACACGGGGCTTCCGTTGGATTTAA
TAATCAATAATTTATTAACTTGCAAACATAATTAATATGACAAAAGTAGCAGAATCTAGA
ATTAGAGTAGGTTTAGAAATTGGAACACACAAGATAGTTGCTGTGGTAGGTGAGGTATTG
CCTGATGGGGTGATTAATGTGATTGGCTCTGGAATTAGCCCGTCTAAAGGTGTTCAAGGT
GGTGGCGTTGTTGATTTAGATGCTGTAACAAGTGCTATTCAACGTGCGATTGAAGAAGCT
GAATCGATTTCTGGATATGATATTGTATGTGTTACTCTTGCCCTTTCAGGATCTCACATT
ACAGCTTTTAATGAAAGTGGAACTGTGCCGTTGTCTGGTAGTGTAAGAAATGAAGATTTG
GATAATGCTATTCATATTGCTCGTTCTATTAAATTACCCGATGGGCTGGAAACATTACAC
ATCATTCCTCAGGAATATAGAGTAGATAGATTACCTGCTACTAAAAATCCCCTTGGTTTA
TCTGGTATGCGTTTGCAGGCTCAAGCTCATTTAATTGCTTGCCATAACGATTGGCTACGT
AATTTAAAAAATGCAGTGGAGAGAAGTAAATTAAAAATTGATCAAATCGTTTTTTCGGGG
CTTGCTTCAAGTTATTCTGTGTTAACAGAAGATGAAAAAGAACTTGGGGTTTGTTTAATT
GATATTGGCGGTGGCACTATGGATGTTCTTGTTTATACAGATGGTGCTTTGCGTTTTAGT
AAAGTTATTCCTTTTGGTGGGAATAATGTAACGGACTATATTGCTCATGTTTTCACAACC
TCTCGCCAAGATGCAGAAAATATTAAAGTACAGTATGGATGTGCTATTGCACCCCCAACT
CATTTTCCAGAGAAAAAAATTGAGGTGGCAGGCTTGGGTGGACGAATGCCAAGAACTTTT
ACAAAAAGCCAATTATCTAATGTTACATCTCAATGCTACCACGATTTACTGAGCGTAATT
AATCAGGAATTATCCCAATTACGCAATGAACTATATCAAAAAGGCATAAAACAAGAATTA
ATTGCTGGAATTGTATTAACAGGTGGTGGCTCTCAGGTTGAAGATATTGTAGAATGTGCA
AAATCTGTCTTTGGATCTCAAGTTCGAGTTGGTAATCCATTGAACATTACAGGATTAACG
GATTATGTAAACAAACCTTCTTATGCAACCGTATTAGGATTGCTACAGTATAGTCATTAT
AATGACGTTGATAGTAGCCAAAGTGGAGAAATTAGTCATAAGGTGGGCGGCATTATTGAT
ACATTAGGTCATAGTGCTAAAAAAGCGTATAATTGGATAAAATCAAGTTTTTAATAGGCA
TTAATAACAATATTAAGCCGTGAGGGAGAATCACAAATGTTTGAACCTATTTATGAAGCA
ACGCAAGATGCGGTTATCAAAGTTATCGGTGTCGGTGGCGGTGGTGGTAACGCACTAAAT
CATATGGTTAGTAACCAATCTGATGTTGGTAGTGTTGAATTCTTTTCGGTTAATACGGAT
GCACAAGTATTACGTAGTAGTGCCGTTCGCAATACGATTCAAATAGGTGCAAGTGTAACA
AAAGGCTTAGGGGCAGGAGCAGATCCAAACATTGGTCATCAAGCAGCTGAAGAAGATAGA
GAAGCATTAACGAATATGCTTACAGGTGCTGATATGGTCTTCATTGCTGTTGGTATGGGT
GGTGGCACAGGTACTGGTGCAGCTCCTGTAATTGCTGAAATTGCTAAAAGCCAAGGAGCA
TTAACAGTTGGTATTGTTACTAAACCTTTCTCTTTTGAAGGTAGAAAACGTTCTAACTAT
GCGGAACAAGGGATCCGTGAACTTGCAAAACATGTGGATTCACTCATCATTATCCAAAAT
GATAAATTACTAAAAGTATTACCTAAAAGTGTAAAATTTAATGAAGCCTTTGGCGTTGCA
AATGACGTCTTACGCAATGCGGTATTAGGTATTACGGATATGATTACTTCCGAAGGTCTT
GTGAACGTTGACTTTGCAGACGTGAAAAAAGTGATGTCGGAAATGGGTAGAGCAATGATG
GGAACAGGCATTGCAGAGGGTGAAAACCGTGCAGAAAATGCAGCAAAAGAAGCTGTAGCA
AGCCCGTTATTGGAAGATGTTGATTTATCAGGTGCTAAAGGCATTCTTGTGAATATTTCT
TCTGGCTATGATATTGAACTTGCAGAAGTCAATACCATTATGGAATATGTTACTAGCTTC
GCAGATCCTGATGCAGCTATTATTTTTGGTTCTGCATTCTATCCAGAAATGGATGGTAAG
ATCCGTGTAACATTGGTTGCTACAGGTATCGGACAACCAGAAGAAATGCCAAAAATTCCA
AGTGTGCAAGGAAGAACCGATATTTCGCAACAATCTATTATTAATAACGGATTTGGTGGT
GCTCGTCAGCCTGAATTTATAAATAATATGGGCGGTTACCCAAACCAAAACCAATATACA
ACGCATCAAATGTCTCAGCAACCACAACAGGTTCAGCAAACAGCGCCAAGACCACAGAAA
GTTGATACAGCACAGGTCTTTTCGCCGAACTCAATCCCAGGGTTTATGAGAAATGGTCAA
TAACCATTTCGGGAAATAAGGAAACGATATGATTAAACAAAGAACCCTTAAACAAGCAGC
AAAAGTAACAGGTATTGGCTTGCACAGTGGCAAGAAAGTAACCTTAACGTTGCGTCCAGC
ACCGGCACATACAGGGATTATTTACGCAAGAACAGATCTTGATCCTGTCGTTTACTTCCC
TGCAAGTGCTGAATCTATCCGTGATACACAACTTTGTACTTGTATGATCAATGATGAAGG
TGTGCGTATTTCAACAGTAGAACACTTAAACGCAGCAATGTCTGCGTTAGGTTTAGATAA
CCTAATTGTAGAAGTTGATGCAGCCGAAATTCCAATTATGGACGGTAGCTCAAGTCCTTT
TATCTATCTCTTATTAGATGCAGGGATTGAAGAACAAGATGCGCCGAAAAAATTTATTCG
TATTAAAGAAAGTGTACGAGTAGAAGAAGGGGATAAGTGGGCTGAGTTTAAACCTTATAG
CCACGGTCTGAAATTAGACTTTACTATTGACTTTACGCACCCAATGATTACCAAAGAAGT
GCGTAACTACAAAATGGAATTTTCAGCACAACACTTTATTCAACAATTAAGCCGTGCTAG
AACCTTTACCTTTATGAAAGATGTTGAATATCTTCAATCTATTGGTCTTGCATTAGGTGG
AAGTTTAGATAACGCAATTGTTTTAGATGAATACCGCATTTTGAATGAAGAAGGGTTACG
TTTTAAAGATGAACTAGTTCGTCATAAAATGTTAGACGCTGTCGGTGATTTATTTATGTG
TGGCTACAATATTTTAGGTGATTTCAAAGCCTATAAATCAGGTCACAGCTTAAACAATAA
ATTATTACGAGCTGTGTTAGCGAATGAAAATGCTTGGGAATTTGTAACCTTTGATGATAA
AGCAGAGGTTCCGCAAGGTTATCAAGTGACAGAACAGGTGTTTATTTAATAGTTATTATC
ATTTCTCGGAGATTTTTATTAAATTTTTAAGGTGTTTTTTCTTAAAATTCTAATTTTTAA
AAATTTTTGCAGAAAAATTGCCGCTTGCTATTCCCTTATTCTACATTTTCGGCTAATCTC
GCAGACTTCATTTACCTTGGTAAATGAAGTCTTTTTTATTTGTCTTACAGGAAATTTTAT
GAGTAACCAATCTTTATCTTCAAAAATCCTTGGCGGTAATTTAGTATTACGCATTGCCGT
AGGTTTAGTGCTAGGTATCTGCTTAGCATTAGTTAGCCCAGATGCAGCCAAAAGCGTTGG
GGTTCTCGGACAATTCTTTGTAAAATCATTACGTGCAATTGCACCGATTTTAGTTTTTGT
TCTTGTAATGGCTTCCATTGCTAACAAAGAAGTTGGCAGCGATAGCCGCTTAAAACCTAT
CTTAGTGATGTATGTCTTAGGTACTTTCGTTGCAGCAGTAACAGCGGTTATTTTAAGCTA
TTTATTTCCAACGACACTTGAACTTGTTACCAGCCCGGAAGGGCTTGCACCGCCACAAGG
CGTTGGTGAAGTATTAAAAACCGTTGTTTTCAACTTAGTCGATAACCCACTTGGTGCAAT
TACGAACGGTAACTTCATCGGTATTCTTGCGTGGTCTATCGGTTTAGGTATCGCATTACG
CCACGCAGCACCAAGCACCAAAGTCATGTTAAACGACATCTCTGATGCTGTTTCTTTCGT
GGTAAAAGTGGTAATCGCCTTTGCTCCAATCGGGGTGTTCGGCTTAGTAGCAGAAACCAT
GGCAACCAACGGTGCAGATGCCTTTATCGGTTATGCACGTTTATTAGCGGTATTGTTAGG
TGCAATGGCAATTGTGGCATTTATCCTAAACCCATTATTAGTGTATTGGAAAATTCGCCG
CAACCCATACCCACTCACCATCACCTGTTTACGTGAAAGTGGCGTGACAGCATTCTTTAC
TCGTAGCTCAGCAGCGAACATCCCTGTAAATATGGGATTAGCGAAACGCTTAGGTATCAA
AGAAGAGATTTACTCTATCGCAATCCCACTTGGTGCTAACATCAATATGGCGGGTGCAGC
GATTACTATCACCGTATTAACCTTAGCAGCAGCTTACACCCAAGGTATCGTGCCAGATTT
CTCAACAGCGGTATTATTAAGTATTGTTGCTTCAATCTGTGCTTGTGGTGCATCTGGTGT
AGCCGGCGGTTCATTATTATTAATCCCACTTGCATGTAGCTTGTTCAACATTCCAAACGA
TGTTGCAGCACAAGTTATCGGCGTAGGTTTCATCATTGGTGTTATCCAAGACTCAGCTGA
AACAGCACTTAACTCATCAACGGACGTATTATTTACCGCAGCGGTAAGTATGTCTGATGA
GAAAAATAACTAGAATTCTTGTATACTTTTAATAGTTAAACACTAGTAAAAGACTTAACT
ACATCAGTCAAGTATTTTAGATAAGCAGAAAAATAGCTGCTATAAAATTGACTATAGCCT
TATATTGAAGGCTATAGTCGTTTACTAGGTCTAGATTTTTCTCTATTTTATAAATTTTCA
TTCTAATATTCTCCTTTCCTTTTCCCTTTCCTGTAATTTTCAGGTAAAATCCGCCGATTA
TTTTTCTTTTATCAATAACAATACAATAGGACATTTACTGCCCTTATGAAAATGCAGAAC
ATTCGTAACTTTTCTATTATTGCTCACATTGACCACGGTAAATCGACTTTATCTGACCGC
TTGATCCAAATTTGCGGTGGTTTGTCAGATCGTGAAATGGAAGCTCAAGTGTTAGACTCT
ATGGATCTTGAGCGTGAGCGCGGTATTACCATTAAAGCACAAAGTGTTACCTTAAATTAT
CAAGCAAAAGATGGTCAAACCTATCAGTTAAACTTTATCGATACGCCAGGACACGTCGAT
TTCTCTTATGAAGTTTCTCGTTCCCTAGCCGCCTGTGAAGGGGCGTTGTTGGTTGTTGAT
GCTGGACAAGGGGTGGAAGCACAAACTCTTGCTAACTGTTACACGGCAATTGAGATGGAT
TTGGAAGTGGTGCCGATTTTAAACAAAATTGACTTGCCTGCGGCGGATCCTGAGCGTGTT
GCAGAAGAGATTGAAGATATTGTCGGGATTGATGCGATGGAAGCGGTGCGTTGCTCAGCA
AAAACCGGTGTGGGTATCGATCTCGTTTTAGAAGAAATCGTGGCGAAAATTCCAGCCCCT
GAAGGCGATCCTGATGCACCGTTACAAGCCTTGATTATTGACTCGTGGTTCGATAACTAT
TTAGGTGTAGTTTCCCTTGTGCGTGTCAAAAATGGGGTGTTGAAAAAAGGCGATAAAATC
AAAGTGATGAGTACAGGACAGTCTTATCAAGTAGATCGTCTTGGTATTTTCACGCCAAAA
CAAGTTGATACTACGGAATTAAAAACAGGCGAAGTAGGTTGGGTAGTTTGTGCGATTAAA
GATATTTTAGGCGCACCTGTTGGGGATACTTTAACCCATCATCACAATCCTGCAAGCGAA
GTGCTACCAGGCTTTAAAAAAGTAAAACCGCAAGTTTATGCAGGTTTATTCCCGATTAGC
TCAGATGATTATGAAGCGTTTCGTGATGCATTGGCAAAATTGAGCTTAAATGATGCGTCG
CTTTTCTATGAGCCAGAAAACTCAACGGCATTAGGCTTTGGCTTCCGCTGTGGCTTCTTA
GGCTTGTTGCATATGGAGATCATTCAAGAGCGTTTAGAACGTGAGTATGATTTGGATCTC
ATTACCACAGCACCGACGGTAGTCTATGAAGTGGAACAAACGAATGGCGAAATTGTCTAT
GTAGATAGCCCGTCGAAGTTGCCTGCGATTAACAATATTGCGGAAATTCGTGAGCCGATT
GCAGAATGTAATATGCTTGTACCACAAGAGTTTTTAGGTAATGTGATTACCTTATGTGTG
GAGAAGCGTGGTGTACAGACGAATATGGTTTACCACGGTAACCAAATCGCATTGACTTAT
GAAATCCCGATGGGGGAAGTGGTGTTAGATTTCTTCGACCGCTTAAAATCGACTTCGCGT
GGTTATGCGTCGTTGGATTATGGTTTCAAACGTTTCCAGGCGGCAGATATGGTGCGTGTG
GATATTATGATCAACGGCGAGCGTGTCGATGCGTTAGCGTTAATCGTCCACAAAGCCAAT
GCCCCTTATCGTGGTCGTGAGTTAGTGGAAAAAATGAAAGAGTTAATTCCACGTCAGCAG
TTTGATATTGCGATCCAAGCGGCGATTGGTAACCATATTATCGCTCGTTCGACGGTGAAG
CAGTTGCGTAAAAACGTATTGGCAAAATGTTACGGTGGTGACGTAAGTCGTAAGAAAAAA
CTGTTGCAGAAGCAGAAAGAAGGTAAAAAACGTATGAAATCTTTAGGTAACGTGGAAGTG
CCACAAGAAGCGTTCTTAGCGATTTTGCACGTTGGGAAGGACTAATAATCCCCCCTCAGC
CTTCGGCAGCTCCCCCCGCAAGCAGGGGGAGCAATTAGATTAAGGAGAAGAAAAAACAGA
TGAGCAATATTTTAACCATTGGTTTTATTGCAGTATTGTACGGTGTTTGGAAAGTGTTGG
ACTCAATGCAGCTACCAAACACGATTTCCATTATATTAGTAGGTTTAGTTGTTATTTGTG
GTGGCTTTTGGTCATTTTACAAATTTAGTGCTGAACCTCGCCGCTTGCGTGCGATTGAGC
GTGAAGAAAAGCGTTTAGGCAAACCGCTCTCAGCAGAAGAAAAAGCCACAATTCAACCTC
GTTCATTAGTGGGGGATTTTTTTGCGTCACTATTTGGGGTGTTAGCATTAGTCACTATTT
TACGTTCATTTATTTTTGAGCCGTTCCAAATTCCAAGCGGTTCAATGGAGCCAACGTTAC
GCGTGGGTGATTTTCTGTTAGTGAATAAATTTACTTATGGAATTAAAGACCCGATTTGGC
AAAATACGCTTGTTCCGATGGGTAAGCCTGAACGTGGGGATATTGTGGTATTTAAAGCTC
CAAAACAGCCACACGTTGATTATATTAAGCGTGTTGTGGGTGTTGGTGGCGACCGTGTGA
AATATGATTTCCATACCCGTAATTTAACCGTTGTTCACGGCGATTCAGGCAAAGAAGTGG
TGTTTAAATACGAAGGCAGTGCACCAAATCCGGACTTTTTCTACCACGGTGAAATGCAAG
TTGAACGCACTGAAATTGGTGATGTTGCCCACCAAATTTTAAATAATCCGCACGCTTTTA
ACTACGAGCCTTATTTCTTCAAACAAGACGGTATTCCTGCTGGGGAATGGGTAGTGCCAG
AAGGGCATTATTTTGTAATGGGAGATAACCGTGATAACAGCGAAGACAGCCGTTTTTGGG
GGTTTGTCCCTGAAAAGAATATGGTCGGTAAAGCAAGTGTTATTTGGTTAAGCCTTGATA
AGAAACCGAATGAATTTCCAAGCGGATTACGTTTTGAGAGAATGTTTACGGCGATTAAAT
AAAGAGAACATTTCCCCCTTTGAAAAAAAGGGGGATTAAGGGGGATTTTTAAAGGGTGAA
TTTTATTCAATGTTAGCAAAATTCCCCCTAGCCCCCCTTTTTCAAAGGGGGGTATTCCAC
GAAGATACACTAAAATGCAACTAGAACGATTACAGAAAAAATTAGGTTATCAATTTGCTA
ACCTTGATTACCTCACCCAAGCCCTCACTCACCGTAGTGCTGCTTCCAAAAATAATGAAC
GCCTTGAGTTTCTTGGCGATTCCATCTTAAATTTTGCCATTGGTAAAGCCCTATATGAAA
AATTCCCAAAAGCGAATGAAGGGGAATTAAGCCGTATGCGTGCGGCATTGGTGAAAGAAC
AGACCCTTGCGGTTGTCGCTCGTCAGTTTGAGTTAGGCGAATATATGAAATTAGGGGCTG
GAGAATTAAAAAGTGGTGGCTATCGCCGAGAGTCTATTTTATCCGATTGTGTGGAAGCGA
TTATTGCCGCGGTATATTTAGATGCTGGGATTGATCGGGCGATGGAACGTGTGCATTGTT
GGTATCAGCAACTTCTAAATGACATGCAACTAGGGGAAGCACAAAAAGATCCGAAAACTC
GTCTGCAAGAGTATCTACAAGGGCGTAAGCTACCACTACCGACTTACGAAGTGATTGATA
TTAAAGGCGAAGCCCATAATCAAACTTTTAAAGTCAGTTGTAAAGTCGAAAAAGTTGATG
AAATCTTTATCGGTAACGGCACAAGCCGTCGCAAAGCCGAGCAAGATGCGGCATTGCAGG
TGATAAAGGTGTTGGGAATAAAATAGCCTAATGCAGGGTGGCTCTTGACCCACCATTTCA
ATTTGTATTTATTTAAGAGAACACAATGACAGATCAAAAAACATATTGCGGCTTTATTGC
CATTGTTGGTCGCCCAAACGTAGGGAAATCAACGCTATTAAACAAAATTTTAGGACAGAA
AATTTCGATTACATCTCGCAAAGCTCAGACGACACGTCACCGCATTTTAGGGATTAAAAC
CGAAGGGGCGTATCAAGAGATTTATGTTGATACCCCAGGGCTTCACATTGAAGAAAAACG
AGCGATTAACCGCTTGATGAACCGTGCGGCAGCCAGTGCGATTGGTGATGTCGATATGGT
GATTTTTGTGGTAGAAGGCACGAAGTGGACCGATGATGATGAGATGGTACTCAATAAATT
GCGCTCGACCAAAGCCCCTGTGATTTTAGCGATTAACAAAGTGGATAATATCAAGGAAAA
AGAAGAATTATTGCCACATCTGACCGCTTTATCGCAGAAATTCCCGTTTAAAGAGATCAT
TCCGATTTCAGCTCAACGGGGCAAAAACGTACATATTTTAGAGAAATTTGTGCGTGAGTC
ACTAAAAGAAGGCATTCATCACTATCCTGAAGATTATGTCACCGACCGTTCGCAACGTTT
TATGGCGTCAGAAATTATCCGTGAAAAATTAATGCGTTTTATGGGCGAAGAGTTGCCTTA
TTCGGTGACGGTTGAAATTGAGCAATTTAAAACCAACGAACGTGGCACTTATGAAATCAA
TGGTTTGATTTTAGTGGAACGTGAAGGGCAGAAAAAAATGGTGATCGGTAACAAAGGTCA
GAAGATCAAAGTGATCGGCACTGAAGCTCGTGCGGATATGGAACGCCTATTTGATAATAA
AGTTCACCTTGAACTGTGGGTGAAAGTCAAAGCTGGTTGGGCAGACGATGAACGTGCGTT
AAGAAGTTTGGGTTATATTGACGAATAATGATCGAACAGTGGCAACGTGGCTTTGTGCTA
CATCGCAGAGAGTACAGCGAAAGCAGTTTACTCGTTGATTTTTTCACTGAAAATCACGGG
CGAATTACCTTACTTGCCAAAGGGGTAAGACGACCACGTTCGCCATTGAAATCCGTTCTT
CAACCCTTTACCCCTTTATTGCTGAAATGGACGGGTAAAGGTGATCTCAAAACACTTACC
AAAGCTGAACCTGCATCTTTAACCCTCCCGATGCAAACGCTGGCACTGTATAGCGGTTTT
TATGTCAATGAAGTCCTTGCAAGAGTTTTGGAAAATCACACCGCTTACCCTGAATTATTT
CAGCATTATCTACACTGTATGACAAAGTTGGCAAGCCAGCCAAACGAGATCGAGCCGATC
TTACGCACCTTTGAATTTCAAACACTTAAAGCGTTAGGTTATGGGGTGGATTTTTGCCAT
TGTGCAGCAACAGGTAAGCCTGTCGATCCAAAAATGAGCTATCAATTTAGAGAAAATGAA
GGCTTTATTGCCTCTTTATTACAAAATAACTATACCTTTATCGGCAAGGATTTATTAGCT
TTTGCGGAAATGGATTTTTCAGAGAAAGAAACCTTACAATCGGCAAAACGTTTCACCCGT
ATTGCTTTAAAGCCTTATTTGGGATCAGCACCGCTGAAAAGCAGAGAGCTGTTTCAGTCT
GTTTTACCAAACAGATTAAAAGGGTAGGTCGGACATTTATTGCCTGACATCTCGAAATCT
AGCGCTATTCAAAACTAAATAAATTAGAAGGGTAGGTCGGGCATTTATGCCCGACATCCC
GAAATATAGCACTACTCATAATCAAAATCTTGATTAACCCCAGCCCAATCTTTTGGATAA
ATACCTTGATGAACGTATTTGTGAAAGGTTGAGTATTTCCAATCAGTTACTGATGAAACG
TATCCGTGTTTTACAGGATTATAGTGAATGTAGTCAAAATGTTTTTCGAAATCTTCTTCA
TTTTTTATACAGTGTTCCCAAAATCGTTGTTGCCAAATGCTACTTTGTCGCTTTCTTAGT
TCATTGTTGGTTTTTTCTATATTGTCATAATGTTGGCAATGGTGACTTACATAACGCTTT
ATTTGATTCCAACGCATTGAAAAGTCTGAATCATTGTCGGGCAATTGCCAAATAGTATGT
AAATGATCGGGTAAAATTACTAATGCGTTAATTTTAAAAGGATATTTTTGTTGTACCCTT
TTTATAGCGGTCTTAAGAGTGTGAAGGACATCAGCGTTTGTTAATATTGGGCGGCGTTGA
TAGGTGACTACGGTAAAGAAATATTGTGCTCCTGGTTGATAAAGTCTTCGGTATTGCATT
ATATCTCCTACAATTTCTATGTTTTTAGATATAAAAGGGATGAGCTTGTCGGGCATAAAT
GCCCGACCTACTTGGAGATTCTTTTCTTAATCATCTGTTTAAAAAGCGGGTGGTATAAAT
ATCCGACCTACTTGGAGATTCTTTTCTTAATCATCTGTTTAAAAAGCAGGGTGGCATAAA
TGCCCGACCTACTTGGAGATTCTTTTCTTAATCATCTGTTTAAAAAGCAGGGTGGTATAA
ATGCCCGACCTACTTGAATATTCCTTTCTTAATCATCTCTTCAAAAAACGGATAATCCAC
TAAAAATGCATCGTGTCCAAAGTCGGAATGAAATTCATAAAAATCGACGGCAATGCCTGC
ATTTTCTAAACGTTGTTTGCTTTTGTGTAGGTCAATCTGTTTAAACAGTTGATCGCTCGT
TACGCCGACAAGGGTGTAATTCGCTTTAATGCGACTGAGTGCTTCTTGCTCGTTTGCATA
GGTTAAAGCAGGATCATAGAGATCTAAGGCTCTTAACAGGCGTAAGTAACTATTGGCGTC
AAAGCGATCTAGAAATTTGACCCCTTGATAGCTGAGATACGATTCTACTTGGAAGTGATC
GCCCCAAATCGTTCCCGTCTGTTTCACTTCTCGCCCAAAGGCTTTGGCAAGTTGTACATC
GGTGCGGTAGGTGAGCATACCAAGCATTCGAGCGATTTTTAAGCCGTTATCTGGGGGCGT
ACTCTCATAATAATTGCCGTTGTTAAAATGGGGATCGTTTATCACCGCTTGTCGCATAAC
GTGATTGAAGCCGATTGCTTCTGCACTCAAGGTAAGCGAAGAACAGAGATTAACCACATT
TCTCACTTGTTCCGGATAATCAATCGCCCACTGTGTCGCTTGCATTCCACCAAAAGAGCC
ACCCACGACCGCTTGTAGCTGAGTAATACCGAGTTTATCGATCAAGGCTTTTTGCACCTT
CACAATATCTTGCACGGTGATAACGGGAAATTGACTGCCGTAGGGTTTATTCGTATTTGG
ATTGATAGACGCAGGGCCTGTCGTACCTTTGCAACCGCCAAGCACATTCGAGCAGATAAA
AAAGTATTTATCGGTGTCAAAAGCTAATCCTGCACCGATAAAATCTTGCCACCAGCCTTT
ATCCGCAGGCGGTGCATAATAGGGTTCAGCGTCACCCGTCAAGGCGTGGCACAACAGCAC
AGCATTGCTTTTTTCAGCGTTCAATGTGCCATAGGTTTGGTAAGCGACATTGATAGGCGA
AAGTGTTCCGCCTAAAGCAAGCTCAAGGGGAATATCATCAAAAAGAGTAATCTGCTGTGC
CATAAAATCCTTGCAAAAAACGGTAAAAAAGCGACCGCTTGTCTTTGAATGGTTTCAAGT
TTACGAATAGGAAATCGTTTCGTCAAGAAATTTTAGACATCTAAACGTCTAGATTTTTAA
ATGGCTAAATTAATTATTGTATTACTATGGGCACTTATGCTGTCAGAAAATCATTTTGGG
ATATAGAATTACTCATCCTTAGGAATAACCACAGCAGGATCCACTTTCCCTTCAAAACCA
TCAATCAATTTTTTTAGCCCATAATCTTCCTTGTCTGAATGAGGACTAAATAAATCGACT
TCTGTATTCAATTTCGGATTACTAATTCCCACCCATTTTGCAATACCATCGGTAAAGTTT
AAGCCAGATTTCATCGCTTTATAGACTTTTCTATCGGTATCATCACTAGATATTTTAAAG
AGCGGAACATCAAAGTGTAGCTTACTTTTGCCACTGCTGTTGTGGATTGCAATGTCATTT
TCAGTGATATGGTGAGCTAAACCGTGATCGGCAAAATAGACCACCGAAAACGAGCGGTTA
GATTGTTGCTCATTTTTGCGAAGGGTTTCATATAAGCGTTTTAACACTTCGTCGGTTTTT
TTGATGGACGATGCATAGCAGTTTACGTTGAAATACTTTTTGCCTATTTTTTCATCATCA
AACATTTTAGGGTAATCAGTTAAACGATCACAGCTGATGGGGTGTGAACCGTATAAATGC
ACCACAACAAAACGTTTGCTATGAGTTTTTTGCTCAATAATGTGTTCAAATTTAGGCAAT
AAATCAAAGTCACTGATATTTTGATGGAAAGAGTCCCCCGATTTTAAGAATAATTTTTCG
TCACTTTTGTTAGCAAGGGAGGAAACAGTTGTATCAAAAGTACCAAGATAACCTTGGTTT
GATAGCCAGTAGGTTTTAATTCCTGCGGATTTAATCAAATCGATCATACCAAGGCTGTAT
TCCCCTTCCCACTTTTCAGTATCAGGCTTAGTGAGCATTAATTTTAATGAAGCAATGGTA
TTTGTTCCACCAGCGGTCAGCCCATCAATTAAAATGCCGTTGGCACTGCTCATAAACGGC
GTATTTTCAGCAGGGTAGCCATAGGCGTGGTGATAATCTTTTCTAGCACTTTCGCCGATC
ACTAAAATGTAATCATCGTAACGGCTTTCCACATTGAGTTGCGACGTTCCCCATTCACTT
TGAATGGACATACTATTCAAGCGGTCTAATTCTGCTTTTACTTTACTAATTGCACTACTT
CCTTCTTGTAGAAATTTGAAGGGCGGAGTAGAGATAAAAACTAATGCAATCCCTAAGGCA
AGAAAGGTTTTATTTTTGTGGAACTGAATTTGCCATTTTTGGCTAATAAAACGAAAACCT
AACAGTAATATAAAAATGCCAGTACAAGCAACAAAGTTAATCAGGGGGATTTGGCTGAAA
AACTCTTTGCTTTCTTGTATATCTGTGGCAAAAACCGAAGCAACGTATTGGTACGATGGT
GGGCCAAAGGTCAAGCCAACTGGCGTGTAAAGGGCATATAAAGTGACAATCGGCAAAAGC
AGATAAAAGAACGCTTTTTTAGAGGCATTAGCAAATAAAATAACGAGAACCAGCAGTAGC
ACATTGCTGATTTCAGGAGTAGGAAAAAAAGCCTGAGCCAAGTAACATTAGGTAACTTGC
TAAATAAGATAAACCAAAACTAATGAGAGTAGCGAGTATCTTTGTTATATTCATTATGAG
CAAAACGAAAATAAAGGGATAGCGATTTTACCGAAAATAAAGTGGAAATTCTATCCGCTT
GCCTACTTTGATCTGTTCTTAAGATAATCTATAATATTTCGATTTTTTTCCCCAACCGTT
ACACAGAGGTCAAAATGAGCAATCCTATTTATAAACGTATTTTGTTAAAGTTAAGTGGTG
AAGCATTACAAGGTGAAGAAGGTTTTGGTATTGACCCATCTATCTTAGATAGAATGGCAT
TAGAGATCAAAGAATTGCTTGCAATGGGTATCGAAGTCGGCGTAGTTCTTGGGGGCGGTA
ACTTATTCCGTGGTGCTAAACTTGCTAAAGCGGGTATGAACCGTGTTGTCGGCGACCATA
TGGGTATGCTTGCAACCGTAATGAACGGTTTAGCAATGCGTGATGCCTTACACCGTGCTG
ATGTTAATGCAAAATTAATGTCTGCATTCCAGTTAAACGGTATTTGTGATACTTACAACT
GGTCTGAAGCCATTAAAATGTTACGCGAAAAACGTGTCGTGATTTTCTCAGCAGGTACAG
GAAGCCCATTCTTTACAACAGATTCTGCGGCCTGTTTGCGTGGTATTGAAATTGAAGCTG
ATGTTGTATTAAAAGCAACCAAAGTCGATGGCGTATATGATTGCGATCCTGCGAAAAATC
CAGATGCAAAACTTTATCAACATTTAAGCTATGCTGAAGTGATTGAAAAAGAATTGCAAG
TGATGGACTTAGCCGCATTTACTCTTGCCCGTGACCATAATATGCCAATTCGTGTATTTA
ATATGGGTAAAGCTGGTGCGTTGAAACAAGTTGTGACGGGTACAACGGAAGGTACGACGA
TTGCTTAATTAACGCTATTCAACGAATTAATCCAACTTAACTATTTATTTAAGTTGGATT
TTTTATTCTTTACTTTGCCATTTCAAATTCAATTAACATCATGAGAATATGGATTACTTT
AATATGTATCTCTTGAATACGATCAGCATAACGAAAATGAGGTACCCGAATCTCAATATC
AGCTAGTTCTGCTATTTTTCCTCCATCCTTGCCTGTCATTGCAATAATTTTCATTCCTTT
GGCTTTTGCAGCTATGATTGCATTAATAACATTTTTAGAATTTCCTGATGTTGATAAGCA
AAACAAGATATCTCCTTTTTGTCCGATTGCCTCAACATAACGAGAAAAGACATATTCATA
TCCAAAGTCATTGCTTACGCAGCTTAAATGGCTTGGATCTGAGATTGCTATGGCTGGATA
TCCTGGTCTATTTTCACGATAACGCCCAGTTAACTCTTCAGCAAAATGCATAGCATCACA
GTGTGAGCCACCATTCCCACAGGAAAGTATTTTTCCCCCGTTCTTAAAACTATCAGTAAT
CAGTAAAGCTGCTTCTTGAATTAGTTTAAGATTATGTTGGTCATTAATAAAGTCATTTAA
TACTTGTTGCGCTTCTTGTAATTCTATTAAAATTTGTTGTTGGTACATAAGGATTCCCTC
TTGTGATGAGTTAAGTCAAATAAGTCTACCACAAACCCTATAAACTTAGTACTAGGAAAA
TAGAATGAAATTGGGTAAAATCAATAGGTTTATGTTATTCAATCAAAGGAAAATACTATG
ATTAATGAAATTAAGAAAGATACTCAAGAACGAATGGAAAAAAGCCTTGAGGCCTTAAAA
GGACATATTTCTAAAATCCGTACAGGTAGAGCTCAGCCTAGTTTATTAGATGCTATTCAA
GTGGAATATTACGGGTCAGCAACACCATTACGTCAATTAGCTAATGTTGTCGCAGAAGAT
GCTCGTACATTAGCAGTCACTGTATTTGATCGTTCGTTGATTAGTGCGGTAGAAAAGGCG
ATTTTAACTTCGGATTTAGGGTTAAATCCTTCTTCGGCTGGAACTACTATTCGTGTTCCT
CTTCCTCCATTAACGGAAGAACGTCGTCGAGATTTAATTAAAATTGTAAAAGGTGAGGGA
GAACAAGGTAAAGTTTCAATTAGAAATATTCGCCGTGATGCAAATGATAAAATTAAAACT
TTAGAGAAAGAAAAACAGATTAGTGAGAATGATGAGCGTAAAGCTCAAGATGATATCCAA
AAGATTACAGATATTTATATCAAAAAAGTGGATGAGATTTTAGCAGACAAAGAGAAAGAA
TTAATGGATTTTTAACATATGAATTGGGCGGAAATTTTCCGCTCAATTTATTCTAACTGG
TAGAAGAGATTTAAGATGTTGTTATGAATTTCTTTATTGGTTTCCAATGTCTACATCCTA
TATAAATAGAGTAAAACCGTTTCATTTTAAGAGAAAAAATGATAGAAAAAACCTTTATTG
TGGGGAAAGATGCAGCCCTTGAAGAAAGCATCGAAAGATTCCAGACTAAGTTGAAAGAAT
TAGGATTTAATATTGAGGAGGCTTCTTGGCTTAATCCTGTACCAAATGTATGGTCAGTAC
ATATTCGTGATGTTGATTGTCCACAATGTTTTTCAAATGGTAAAGGAGCAAGTAAGAAAG
CAGCTCTTGCTTCCGCATTGGGGGAGTATTTTGAGCGTTTATCGACTAATTATTTTTGGG
CTGATTTTTATTTAGGAAGGGAAATTGCTGAAGGTGAATTTGTTCACTATCCAAATGAAA
AATGGTTTCCTATTGAAAATGAAACGGAATTACCTGAAGGAATATTGGATCCATTTCTAC
ATGACTATTTTAATCCCAATGGAGAATTGACACCAGAATTTCTGGTAGATCTACAGTCTA
GCAATTCAGAACGAGGAATAGTTGCATTACCTTATATTCGTCAGTCTGATGGTCATACGG
TATATATTCCACAAAGCATTATTGGAAATTTATTTGTATCTAACGGGATGTCAGCTGGCA
ATACTAAGAATGAAGCCAGAGTGCAGGGACTATCGGAAGTATTTGAACGCTTTATCAAAA
ATCGTATTATCACTGAAGCAATCAGCTTGCCTGAAATTCCGCAGTGTATTATTGATGGTA
GTGTGATAAAAACGCCTATGAATAGATTCTATTTATAGGCGTTTGACTTTCTATTTCATT
CTAGTATCTAAGGATTATGTTGGGATAAATTTAGTATCCTATCTTTCATACAATGAGCTA
TTTCTGTTAAATATTTTTCTTAAAAAGAGGAAAATATATTTATTGAGGACTTAAATTGCA
AAACCAAAGGCATAGAATGCAACTAATGCAATAGCAATAGCTACTGTACCAACGTTCAAT
TTGTTAAATTCGCCTGAAATGGTACGTCCAATCACTAAGGTTGCAAAACCTAACATAATA
CCTGTTACGATATTTGCAGTTAAAACAATAAACACAGCACAAACTAAGCCTGACATTGCA
CCGATAAAGTCATCAAAGTCTAATTTAGACACATTGCTCAACATTAATAAACCAACGTAC
ATTAATGCAGGGGCAGTAGCATAACCTGGAACTAAAAATGCGAGTGGTTGGAAGAAAAGC
ATTAATAAGAACAACACGCCAACAACGACCGCAGTCAAACCTGTTTTACCACCAACAGCT
GTTCCTGCTGCTGATTCAATATATACTGCTGCAGGCGCGGTACCAAATAAACCTGAAAGT
ACGCTACTTAATGAATCTGAAGTAAGTGCTTTATCACCGTTGATAATTTGTCCATCTTTA
TCTAATAAATTTGCCTGACCTGCTACAGCACGAATGGTACCTGTTGCATCAAAAATAGCA
GTCATTACTAAGGCAAAGACCACAGGTAAAATAGCTGCATTCAATGCACCGACAATATCT
AAATTTAAGAATTGAGAGTTTTCACCAAAGGTAGGTAATTTAAATACTTCACCGCCAAAT
TTCACATTCGGATCGAAAATTAAACCGATGATTGTAATTGCAATGATAACCCAAAGAATA
GAACCTTTAATTTGTAAACGCTCTAAACCAATAATGGCAGCTAAACCAACTAAAGATATC
ATTACAGGGAAAGAAGTGAACTCACCCATTTTTACAGGTAAACCCGCTTGGTTGCTGACA
ACTAAACCAACGCCATTTGCTGCAATCAATAAAAGGAATAAGCCGATTCCAATTCCAGCG
CCGTGAGCAATACTAGATGGCAGATTACGCAAAATCCACGCACGGATACCTGTTATGGAA
ACAATGGTAAATAAAACACCCATAAGGAAGATTGCACCTAATGCAACAGGAATACTAATG
CCTTGACCTAGCACTAAACTGAATGCAGTAAAAGCTGTTAATGAGATAGCACAACCAATC
GCCATTGGAGCATTTGCCCATAAGCCAATTAGAATTGAACCTAAACCAGCAACCAAACAG
GTTGCAATAAATACTGAATCAGCAGGAAAGCCAGCCGCACTTAACATATTTGGCACAACG
ATAACGGAGTAAACCATTGCAAGGAAAGTAGTTAAACCAGCAATAACCTCTTGACGAACA
TTAGAACCACGTTCTGCCAGTTGAAAACGAGAAAGAAGAGACATAATGGAAAAACCTCAA
TAAATATATAGTATGATTAAAGGGTCGAAGATTGTACACAAAGATAAACCAAAAAGCAAT
CGTTTGCGTAGATGTTAAAAATATTTAGGTTGAGTGCTATAAGAAACATATAGGTTATTT
AATGTATTTAAAGCGCAAAAATAAGAGCATTAGCGTTTATTAATATCTCCTAATAAGCCT
GCATAATGGATCGTTTTAGGGCTTGATTCTAATGCAATTTTGAGAGCCATTGTCAATGGA
ACAGAAAGTAGCATTCCTACTGTACCGAGTAACCATCCCCAGAAAAGTAGTGACAAGAAT
ACAATGAGAGTTGAGAGACCAAGGGTTCTCCCCATCATTCTAGGTTCTAGAATATTGCTA
ATTACCATATTGATTGCAATGATACCGACGGATACTCCCAATCCAACAGAAAAACCATTC
AATAGAAATGCTTGTACAGCAATAGGTACACCAGCAATGATTGAACCTATGTTTGGAATA
TAGTTGAGTAGGAAGCTTAATGTGCCCCATAATACAGCATATTGTACATCAGCTATTTCA
AGTAACACCCAAATAGATATCCCAGTAAGCAGGCTTACAATCGTTTTTATGCCAAGATAG
CTAATAACTCCCTGTAATACTCGGTTGATATGGCTTTCTTCCGATTCCACATCTTTATTG
CCTTTAAGAGCCACGATAAGTTTATGTTTAGCGGTTGGAGCCTCAAATAACATGAACACA
ACGACTAATAAGAGTACAAAAATATTTGTAACGACACCTGAGAAGCTAAGTAATAAGCGA
CTAACAAAGTTCATAATAATGCTTGGGTCTAGCTGTTCTTGGATCTGTTCACGAGATATT
GAAACCGGGATATTCCAGTTATCAACAAGGAGCATTGCGGCAGCAATACGTTCAGATAGA
AGAATTTTGTATTGTGGAATTGATGCTGTAAATTCTTGTACTGTACTGTTGATTAGTCCT
GCCAGAAAAAAGAATCCAAGTAAAAATAAAATAAAGAGTATAGTGATTGCCAGCCACAAA
GGGACTTTATGAGAGGTTAGATATTTGATAATAGGAGAACAAATAATTGCAATAAAAAGA
GATAATAAGAAAGGAATAACGATCTCAACGGATAATTTAATACCCGCCAAAATAATTACA
AGAGCAGCAGTAGCTACCAGAATCTGAGTTAAAGAAGAATTTTGTTCCATATCTACGAGA
ATATATTGCTATGTGATTGAGTGATGGTATATCAAATGTTTGTATTTTTAGATCCAACTA
TGTTAATAGCTAGTGATTACTTCTTTCAACAACTCCACCGCCAAGAACGCTAAGCTAAAA
CGCTGTTCATCAGCCACTGCCCAGAATTGTAGTGCGTTTTCATTTTTATTGAGTAGTTGG
CTAATTTGTAAGAGATTTACCTCTTCATCTTCGCCATTTTTAACAGGAGTAACCACATTG
TCAGAGTTAAATTTTACCCACGCTTGTTGTTGCCACTGCTCACTTAATGCGGTGGCATCT
AAAGCATACTCAGATTGCACGCTGATCATCTGTGAAATGCCATAGAAAACAGGCACTTGC
ACGGAATGGAAAGTCACACTAGCGGTTAGATTTGGCAGAACTTTTGCAAGTTGTAACTCG
AAGGCACGAGAGAACGACAGGTGTTTTTCATCACCTTGCACATTTGCAGGCACGGCATCA
AACGCCACACGTGGTTTTTCATCATCAAGGGGAATACCGTTTAACAACTGGGCGGTTTGT
CCTGCTAACTCACGCACTTTTTCATCACCAAAATACGCCGATGGCAACAGTGATGTGACA
AAAATATGTTGAATAGGCTGGTCCAACAACGGTTTTAAGGCAAGTGCTAATTGGCTGATT
TGTGGATTTGCTAACGCAACAATATTTCGCTCACGCACATTGGCGATCATTTCATTGTTT
ACACTTGGCACAATCACAGGCACATTGCCGATTAATGCAGAAATGCCGTAGAGATCTAAA
ATCACACAACCTGCTTGTACCGCTTGAGCCAGCAATTCAGCATTTGCCATTTTGCCTGCA
AAGAGAACGTGACTAAATTGCGACCAATTGACATCTTCAACAGCGATTTGCTCAACAGCT
TTTGCACCGAAACGCAGAGAATGTTCTTCGCCAAAACTTTCCAATTCAACGGCTGAAATT
TGTTCAAAATCTAAACTACTTTGTTCTAAGGCTTCTAATAATTTCTCGGCTAATAAAAAA
TCTGCTGCAATTGCTAAACGAATGTTTGCCATTTTGTTTCTCTCTCGTCAAAATAAAGGC
TAATTTTACTCTTTTTTATCGCGATTGCGAAAGGAAAAATAGACCTCAGATATTGATTTT
TGAATCTCATTATATGTCGTGAATCTTTGATATGTATCATTATGAAATTTATCATTATTT
CAACCACTTATCTTCATCTTGCTTACGCTCAAATTCCGCTTCAAACGTTGTATTATTTTG
AGAGGAAGTCCTGTTCATTGAACCAAAGGACATAAATTTCACACGGCTTGCAAAGAGTTT
CATAAAAATTGCCTGTAGCAATTGGCGAGTGATGGGCAAAAGAAGTAGCAAAGCGACAAT
ATCACTTAGAAAACCTGGAATAATCAACAATACCCCTGCGATTGCAAAAAAGATCGAAGA
GGTGACCGCTTGTGCCGGGATCTTTCCTTGTGCGATCTCTTGGCGGATCTGCATTATGGT
CATTATTCCTCTTAATTTCACTAACCACAAACCGACCGCAGAAATAGTGATCATTAATAA
AATCAAGGGTAAAACCCCAATAGCAGAGCCGACGCTTACTAACAGAGAGATTTCAATGTA
GATGTATAAAAATAGCCCAGCTAAAAAGAGAAGTAATGGCATAGAAATTTCCTTATAGAA
GTTAATCGCCGATTAGATAGTGATAATTTGAACATTTTCAACCCTAGCCCCCCACAACTC
AAGTAAATTTAATCTATTTAAAGCTAATCGTTTGCTTTTTTCATCTAGAGATAAAAAATT
CATTTGTTTTATGCAAAAAATATGCTATTTATATAGCCATTCAGCTTTTATTGATAAATG
AAAATGACATTACGTTCTCTTGTTAGCCTGATTATTATTAACCTCGTGGTGATTATTATC
ACCGCGGGGGTTAAGTTGGCTCGCAATTAGAATTGTATAATGAGATCCACAAACCCTCGC
TAGTTTTAGTGAGGGTTTTTTATTGCATAAAAGCCTTAACTAAATAGCGACACAACATTA
AAAGGTAATTTATGAACGGTGCAAATTTAGTCGTTGAGTGTTTGAAAGCTCACGGCGTCA
CTTCTCTTTTTGGCTATCCAGGTGGGGCAATTATGCCTGTCTATGATGCGATTTACGATT
CAGGTTTAGATCATCTACTTTGCCGCAACGAGCAAGGTGCTGCAATGGCTGCTATCGGTT
ATGCTCGAGCAACAGGCAAAACAGGTGTTTGTATTGCAACTTCAGGCCCCGGTGCAACCA
ACCTAGTCACAGGCTTAGGCGATGCATTAATGGACTCTATTCCTATCGTGGCAATCACAG
GGCAAGTGGCTTCAGCCTTTATCGGCACGGACGCTTTCCAAGAAGCAGATGTATTAGGCT
TATCCCTTGCTTGTACCAAACACAGTTTCATCGTGCAAAACATTGATGAACTACCTGAAA
TTATCGCCAAAGCATTCCAAATTGCACAAAGTGGTCGCCCTGGTCCTGTGCTTGTTGATA
TTCCTAAAGATGTGCAATTCGCCCCGACATCACTTTCCCCTATCGTCTATGAAAAAGTGG
CGGCTAAGGCACAAAATCCAACCGCACTTACACAAGCCAAAGCCCTGTTAGCTCAGGCAA
AACGCCCTGTACTTTATGTCGGAGGTGGTGTAGGTATGGCAGGTGGAGTGCAAGCGGTCA
GATCTTTCCTAGAAATTGCCAATGTGCCCTCTGTTTCCACATTAAAAGGTTTAGGCACAA
TTCCGCCACAACACCCACTCTATATGGGAATGATCGGTATGCACGGCACAAAAGCAGCGA
ACTATGCGGTACAAGAATGTGATTTACTCATCGCTTGTGGGGCAAGATTTGACGACCGTG
TAACAGGCAAACTTGATACCTTCGCACCGCACGCTAAAGTTATTCATATTGATATTGATG
TAGCTGAAATCAACAAGCTACGCAAAGCAGATGTAGCATTGCAAGGAGATTTAATCGAGG
CAGTGACCGCACTTACTCAACCGCTAGAGATCGAAAACTGGCGAGCTGATGTGCGTAAAA
TGAAAGCAGATTTTGATTTTACTTATCAAGAAAATGCAGGCGAAGGCGAAATCGATCCTT
GGGCATTGTTACACACCCTGTCGCAACGCAAACCTCAAAATGCGATTATTACTACTGATG
TTGGTCAGCACCAAATGTTGTCAGCACAACATATGCAGCATTATGCTCCTGAAAACTACA
TCACTTCTGCAGGGTTCGGCACAATGGGATTTGGCTTGCCTGCTGCAGTGGGAGCAGTCA
AAGCTCGCCCAACAGATCCAACTATTGTGATTACGGGGGACGGCTCTTTTATGATGAACG
TCCAAGAACTTGGCTCAATCAAACGTGGCAATTTACCTGTCAAAATTCTATTGTTGGATA
ACCAACGTTTAGGCATGGTGCGTCAATGGCAATCACTCTTTTTCCACGGTCGCCACAGCC
AAACCATTTTAGATGACAACCCAGACTTCGTAATGCTTGCTAACGCTTTTGATATTCCAG
CAGAACGCATTGAAAAAGCAGGGGAAGTTTCAGCTGCATTAGACCGCTTGCTCAACAGCA
AAGGGGCGTATTTATTGCACGTTTGTATCCCAAATGAAGAAAATGTATGGCCGCTCGTTC
CGCCAAATGCGTGTAATACAGATATGTTAGATGAAGACATCGGGGTTTAAGGAGAAGAAA
AATGCAACAATATCAATTCGTTATCAAAGCTAATAAACGCCCTGAAACCCTTGAGCGTTT
ACTCAGAGTGATCCGCCACCGTGGGTTTGAAGTGCTATCACTCAATGCAGAAAATAATGG
TTCGGGAATTACGTTAAATGTCACCGTTCAGAGTGAAAGAGCGATGGAATTACTACTTAA
TCAGTTAGTGAAATTGCCAGATGTGGTGACTATTTCATAGTTATTCTGAGGAGAAAACTA
TGCAAATCTTAAAACGCTTTTTTTGTTACTGTTTGATTTTATGTTTTATGACCGCTTGTA
CTAAAACAGAGTATCAAGATGAAAATACCAAAACAGAAACAATCCGAGCATTTTTTATTG
CTGATAATAAATTATATGTTGTCGGAGATTTGCATAGTTATCAATTTGAAAGCAGTAACA
AGGAGAATGCTGATTATCAAGAGCGGAAAACCACCGAATTTATTCTCGTTTTATTCAATC
AGAAAAAATGAAATCTGTTACTAAAGCAGAGATTATTTATATCAGAAATCAAATGAAAAC
ACCTAATATTGAGTCTAGGGTAAAACTCACTTCTTTACATAATAAGAAATCATCAGAACA
GTTTTATGACATTTATGGGAAGTTGGTCAAAATTGAAAATCAAGATGCAGTTCTGAACAA
AGCCAAATTAGAACAGCCACTACAAACACAATTTATAGCATATTCAGAAAAAATAACTTT
AGATAGTGAAGCTACTGGAATGGTTCTTGTTTGGGGTATAGGAAGCGTGGTTTTCATTCC
TCTTTACATTACTCACCGCTTGTATTGATAAATAAAATAACGGATTAACGTGATGGAAGG
GAAGAAATTCGATAAATAATCCATACAACAAGCGGTCTGATTCGGCAAAAAATGTGTAAT
AGATAAATTTGTTGCTAAAAAGTGGCTTAAAGCCTTATAGTACAAGGCTTTAAGCCCTCT
TTTTGAAATATGAAGAAAAAACTGCCCATTTTGCCAAAGTCTGAAAATAAAGAATATAGC
AATGATTAAGCAAAAAGTCCCCCGTGGGCGTTCCACGGGGGTATGAATGTGCTTTCAAGT
AGTTGTTTATCGGATTACAATTAGAAATTGTACTTCGCACCAATATTTCCTTCTTTGTAA
TAGGATTTCATTGGATTATTCCATAATCTATAATAAGCGATGTTAGCATAAATATTGAAG
TTTTCAGTAAGATAATACCCCATACCTAAACTAGTTTTAAATTCATATTTTGGCAATCTC
ATTCCATATAATTTTGTTTCAGTACTAGAAACAATATATTTTCCACTTAACATATTATTC
ATACTGTTCTTATTATAAAGATAAGAAACATCTAGATTTATATTAAGTTTTTCAGATAAT
GATTGATTTAATCTTAAGCCCAATTCATATCCATAATGGGTTTTATGATATTTATCAATA
CTTAATGCTAAATCTTCTTTTTCATTGATAGAATCTTGTTTTAAGCGGTTAATATGTAAA
GCAATATATGGATTAAATCTTAATTTTTCATATTGTAAATTTAATCCTGTTTCATTATAA
AACGAATAATTTCGTAATTTTAAATCAGCTTTAATTGCCTGCGTTCCATTAGGCAATAAC
AATGTTCTGTCTAATTTTCCTTTAATATCCGTGAAACTGATTTGGTTGAGATAATACCAT
TTATTCCAATCATATTTTCCATATAAGGTGAGGCTGTGTTGTTTTAAATCTACTTTTCCA
ACTTGTTGATCTTTACTAGATAAAGGAGATAATTTTTGATGAACTCGTTGTAACCCCATA
CCAAACGTAAAGGCATTAAATTGTTTATCTATACCAACTAATTGTGAATCTGCACTATTT
TTCAAATTGGCAAATCCAAAATTATCATTCTGATAAAGTTTTAAATTCTGTGTAGCTAAC
TGGGTATAAATATGATAAGGCTTAATATCTTGAATATTTAAAAATTGCTGTTTAGCAATT
TGTCTATTCAAGGTTTTAATACTATTTAATGCTACCTGATGTACTGCGGGATATATTTCG
CCACTTAAAGAATCTACCGCAGAAGCTACCGCTTGTGGTTTAGCATTAATAAAAGATAAT
GCTGCGCTTCTAAGATTTCCATTTGTATTTCCTGAATCACTCGCCCTATCTAAAATAAGA
TCTAGACTTCTTGCAGTATAGACATTTTTTAATGAATTTTCATTAGCTGCATTTAATACA
AATTCTGTATCATTTCGTTTATAGGTTGCAATAATTTCTTTATTCTCATTATTGAGTTTA
ATTTCTTTTAAATCAATATAAGGGTTAGCCCGATCTGATATTTTATAATTTCCATTATAA
TTTTGGATAGGATTTTGAGACTCAATAATGGTTTTAGTTTGAGGCTCTCTTGAAACCACT
TCATTAATATTTTCAACATCGGCTACAATATAGGAACCTTGTAAATTAACTGTTCCATTT
ACTTTTAATTTAGATTTATCTATATCAATAACCGTTCTGGCATTATTTGAAGTGGTATAA
TTCCCCTCAATAATTAATCCTTTTCCATAAACTTCCAAGGAACCTTTATTATCTACATTT
TTTACTATTTTAACTTCTTTTTCAGTATTCACTAAATTTTTCGTTAATAATGTTCCTTGT
GATTGAATTTCTACCGCAGATTGTGTTAATTCATTTCCAACTACCAAAGTTCCGTTTTCG
ATAATTGTATTTCCACTATAAGAATTTGAACCTGTAAAATAAAGTGTTCCTGTACCTTGT
TTTTTAAATCCGGCGTCACCTTTAATATTATTGGACCAAGTATATTTAGTGCGGTCGGTA
TGATGTTTATAATCTAATTTTGCTACGACGTGAGTTTTATTATCATTGGTTAAAAGTTTT
GTATCAAATCTAGCAGGTCCTTTTAATGCCCTTTCTTGATTTAACACGCCCCAACCCACA
CGTTCATTCGGTTCTTCGGTCACATCTGACGAATTTAATTTATTTGCGGTAGATAATATA
GTTTGGGTAACTAAATGATGATCCATCCAATCAAATTTTTCCCAAACATTAGCCACGGCA
GCAGTAACAACAGGTGTAGCAAAAGAGGTTCCTTCTGTTCGAACTTTTCCTTCAAATAAA
TACCATTCTCCAGGTGCAGCTATACCCCAGTTTTTAGCCCTATCACCTATTTTACTTGCA
TATTCCGTAAGCCCATTATTATGTGAGTTTACCGAAGTTACAACAATCCAGCCTTTTCTT
GCCCCATCTCGTATTACAGGTACATGTCCTTCTACGGTTGCATATTCACTTCTTCCATTT
ATTTTATCTTTTCCTTCATTACCTGATGCCCAAACAAAAATGCTGTCTTTTTCCGCCATT
TCAGCTAACTTAACGTATAAAGGTAAGCTCGCTAGACTTTCCCAACCTCTATTTTTTACA
CTATCTTTATGTGGATTATTACCATAGGAATTATTAAAAATCCTTACCCCTCTATTATAG
GGTTCTTCATAATGTAGATTAGTAGCACTCATTGTACTACTTCCCTGATTTTCAGCAGAA
TAAGCATAAATTGTGGCGTTTTTATTTTTCAAATCAATAACACCTGCTGCCATTGTTCCG
TGTGATTTAGCGTGTCCCTTAAGTTGTCTATATAACCCTTCGTTATAATGGATTCTGCTA
CGACCATCTTTAAATTTAAATGCCTCCCCTAAATCTTCAGTTGCATTATAATCCATATCC
ACAATCCCAATTGTATTAGTGAATTTAGATTGTTGTTGTGTATTCTGATAATTATTTTTA
TCTAATTTCTCAACTTCAGGTTGAACCCAAGACTGATTATCCACAGGTTTTATTGATGGA
TTAGATTGTGTAGAAGGATTATTTTCTGGAGTTGTAGATTCTGAATTATTATTTAAATTT
AAAGTAACATCATTATTTTCTACCGAATTATTTCCTGATACATTATTTTCCGTATCAGTA
TTTTTATTAGCATTGTTATTTCCAGTGGGTAAATTATTATTTTCTTGATTTATATTTTCT
CCAGAAACATTATCATTATGAACAACATTATTTACCGGATCAGTATTATTCGATATTTCA
TTATTTGTCGCTTCGCTATTTGTCGGCTCATTATTTGTTGATATTTCATTGCTGTTATCC
GATGAATTTACCGTATTTTCTTCTTCTGGATCTTTTTTAATTTTCTCCTCTATTTTTTCT
TTTTCCTTAGAGTCTTCTACTGAAGTTTCTGTTTCGGTATTAATCGGTTGTTTCTGTTCT
TCTACTTGAGGAAGTTCTTCTTGCGGAGATTCCACTTTAGATGGTTCTTCCGCAGGTAAT
TCCTGCTTAGTTGATTCCTCTGCTGGTAAATTTTCTTCCGCCTGTGGATTTTCCTCTGCT
CTAGGAGGTTGATTTTCAGTTTCTGTTTGTGTTTTTTCTTTATTTTCTACTTTTGGCTCT
TCTGTGATTTCTTCTTTTCTTTCCTCTTTTACTTCCTCTTTTGCTACTTCTTGCTTATCT
GTCGTTTCTGCTGTAGCTTGTTCATTGTTAGTATTTTCCGTACTAGGTTTATCTGTAGCA
TTTGGACTGTCCGAAGTTGTTTGATTATCCGAAATGGTTGGTTCATTTGAAGTTGTTGAA
CTATCAGCAGAACTTGAGCTATCTACCTTATTTGGCTCATCAGACGGCGTTTGATTATCA
GAAGTTAGCGAATTATTTGACGAGGCAGAATCGCTAGAGCCATTTAAACGTTGATTAGTG
TTGGAAGAATGAGAGGTAGTCGAGTTATGATTGTCTGTCTGTCTGTCTGTCTGTCTGTCT
GTCTGTCTGTCAGGGAGTTTATTAAATCCATTATTTGTAGTTCCACTACTTTCAGCACTA
GAATGGCTACCTATCGACGAATTAACTGGATTTTGTTCTTTATTATGTTGGGGAGAATTT
CCGCCAGTGCCATCTTTCTTACAAGAGGATATCAACACAGCAGAAGATAAAAGCATAGTG
GATAATATTGATTTTTTGATGTTCATAATTTGTACCACTTATTTAAAATAATTTATTTTA
TGAAACTTGGGTGGAGTAATTTCTCGCTTAATACTCTTTATAAAGATCGTAATTAATTTT
ATGTAGGCGAGCATTAGCGGATAACGAAGATTACTTTGCACCAGCCCTTATTGGGGCATT
TTATCTAAAAAAATTAATTTTTTCAAAAGATAATGTGCTATTAGTTATTTATAACTTTTA
GAAATAAGAGAAACGCCAGAAACAGCGTTGAAAAATCCCTCTCTCTCCAAATCTTAACTA
CACAATCCCCCCCTTTTCCGCTACAATCCCTATAATTTTTTGCTATATTTTAGAGAGATT
TAGAATGTCAAATCCAAAAAGAAAAATACTGGTTACTTGTGCTTTGCCTTATGCTAACGG
TGCGATCCATTTAGGGCATATGCTTGAACATATTCAAGCGGATATTTGGGTGCGTTTTCA
GCGTATGCGTGGCAACGAAATTCACTTTGTCTGTGCTGATGATGCTCACGGCACGCCGAT
TATGTTGAATGCGGATAAACTCGGTATTACCCCTGAACAGTTAATCGAAAAAGCCAAAGC
CGATCACATTGCGGATTTTGCCGGTTTTAATATCAGTTTCGATAACTACCATTCCACCCA
CAGCGAAGAGAACCGTGAATACACTTCTGCCATCTATAAAAAATTAAAAGCGAACGGTTT
TATCAAGAGTAAGGTAATCTCACAGCTATTTGACCCTGAAAAAAATATGTTCTTGCCTGA
TCGCTTTGTTAAAGGTACTTGTCCGAAATGTAAAGCGGAAGATCAGTACGGCGATAACTG
TGAAGTCTGTGCTTCTACTTATAGCCCGATGGATTTAATCAATCCACGCTCGGTAGTATC
AGGCTCTACCCCTGTGGTAAAACAGTCGGAACACTTTTTCTTTGACCTACCAAGTTTTGA
AGAAATGCTGAAAGCGTGGACACGCTCTGGCTCGCTTCAACCTGAAATTGCCAATAAAGT
GCAAGAGTGGTTTGAGAGCGGTTTACAGCAATGGGACATCAGCCGTGATGCGCCTTACTT
TGGCTTTGAAATTCCAGATAGCGAAAACAAATTCTTCTATGTTTGGCTTGATGCCCCTAT
CGGCTATATGGCCTCGTTTAAAAATCTTTGCGACCGCACGGGCTTGAACTTTGATGATTT
CTGGAAAAAAGAGAGTGATGCCGAGTTGTATCACTTTATCGGTAAAGACATTGTTTACTT
CCACAGTCTATTCTGGCCTGCAATGTTAGAAGGAAGCGAATACCGCAAACCAACAAACGT
CTTTGCACACGGTTATGTGACGGTGGACGGGCAGAAAATGTCAAAATCCCGTGGTACTTT
CATTCAAGCCAGTACTTATTTGAAACATATCGATCCTGAATGTTTGCGTTATTACTATGC
CGCGAAACTGAACGACCGCATTGAAGATCTCGATTTCAATTTAGAAGATTTTGTACAACG
GGTAAACAGCGACATCGTCAATAAATTAGTCAATTTGGCTTCTCGTACCGCAGGTTTCAT
CACAAAACGCTTTGAAGGCAAACTCGCTTCAACATTAGAAAATCAAGCGCTTTTTGATGA
ATTTGTTGCACAATCGGAGCAGATCGCCACTTATTTTGAAACGCGTGAATACAACAAAGC
GATCCGTGAAATTATGGCATTAACGGATAAAGCTAATAAATACATTGACGACAAAGCCCC
TTGGGTAATTGCCAAAGAAGAAGGCAAAGATGCCGAATTACAAGCGGTCTGTTCAATGGG
CTTAGAGCTATTCCGTGTATTAATGAGCTATCTCAAACCAGTATTACCAAAACTCGCAGA
ACGTGCCGAAGCCTTTTTACAAACGGAACTGCGTTGGGACAACATCGGTTCGCCACTATT
TGCCCATAGCATTGCACCGTTTAAATCGCTCTTCTCTCGCTTAGAGAAAAAACAGATTGA
CGCTGTGATTGAAGAAACCAAAGCACTTTTCGCCGAAAGCGTAAAAGCAGAAACTGCAAA
AAAAGGAAAAGAAATGACCGCTTGTGAAACCAAAGTTGAACCGATTGCCTCTGAAATCAC
CATTGACGACTTCGCCAAACTCGATCTGCGTGTGGCAAAAGTATTGAAATGTGAAGCTGT
GCCGAAATCGGATAAATTGTTACGTTTTGAACTTGATTTAGGCGATCACACTCGCCAAGT
CTTCTCTGGTATCAAAGCGGCGTACAGCCAACCTGAAGAGCTTGAAGGCAGATTTGTGAT
TATGATTGCCAACCTTGCTCCACGCAAAATGTCGTTTGGTATGTCGGAAGGAATGATTTT
ATCTGCCGGTACAGGCGGTGCAGATCTCTATTTACTCTCCGCCGATAGTGGCGTGACGGC
TGGTATGCAGGTGAAATAAATTTACTCAGGGTGAGATTTCTCACCCTGTCTTAACCCAAT
AATAAGGACAACAAGTGATCCAACAAACTCTCGCCATTATTAAACCCGATGCGACTAAAC
GTCATCTTATCGGTGAAATTTTAAGTTATATGGAAAAAAATGGCTTAGCGATCAAAGCGT
TAAAAATGCTTCACTTAACCAAAGAACAAGCGGAAGGTTTTTATGCAGAACATCAAGGCA
AAGACTTTTTTGATCCGCTCGTGGCATTTATGATTTCTGAGCCTATCGTTGTTGCGGTGT
TAGAAGGCGAAAATGCCGTGGAAAACTACCGCTTGTTAATAGGGGCAACCAAACCCGAAG
AACGCAAACTAGGCACTATTCGCAAAATGTTTGGTTTAAGCTACCGTGAAAACTCAGTTC
ACGGCTCAGACTCTGAAACATCAGCAAAACGTGAAATTGCGTATTTCTTTACGCCGAGTG
AGATTGTGTAAATAAAATGTAGGCGCGAATGACTTCGCCCTGACATTCCTGTAATCATTT
TGGGGCAAATGTAATTTGCTCTTACAACCTTATTTATAGGGGCTGATGTTGGTTGGTATA
CTAGCTAATCTAATACAGCCCCAAAAGTTTTGTTAAAAAGAAGCACTGGTTGGGAAGCTT
ATGTGCATTTAGCCAAATTGGGGCTTGGGTTTCTTCTTCGGGGTACTTTTTTATTGGGGC
TAATCTACGTCAGCCCCTAAAGTTTTATGGTAAAAGGCTTCAAATCACCTTTTAAAATAT
GAATAAAATGATCTGACCTTCAAAAGTTATACAGCTATTCAAAGGACTGATTTCGATATT
GTATCGGACTTAGTCCTTTTCGTTTGGGGTTTTGTTTTTCTGCGAAGTAGGTACTGTGAT
TGATGCGAAAATGATTAAACTCAGTTACATCAGACTTATCATAGTTTCGGTAGAAATCGG
TGTAAACAATACTGCCGGGCTTCACTTGTTCTTGAATATCGAACCTCTTAAGATGTAGAC
TGTTTTGCTTGATAAGCAATCACAGACGATGGAAATAATAGGTTGCGGTAGCTTTATTTA
CATTTATCAACTCAGCAGCTGTTCGAGCAGTGATATCTGCTACAAACAGCTCAATAAGTT
TATTTTGTTTATACTGACTTAGATAACTTTTGCTTATTGGGTTATCTTAACCTAAATAGG
GATTTTAGTCGTTATCTAGGAGAGACCTATAAATTTATTAGGAGGAAGTTTCTCACCCTG
CCTTAACTTGAATATAAGGATAACCAATGATCTAAAAAACTCTCGCCATTATTAAACCCG
AAGTGTCTATCTCCATTCTATTAATGTAAGCGACTTACACTTTCGGCAAAAACAATCTCA
ACACCAACAGTGCGTACATTACTTTTGCTAAAGCAAAGGTCAGAGCAAATAAGATCACGG
CAAGGGATTGTTCCCATAGGGGGATAGGATCTTCAAGGCTGGTGTATTCATCAAAAGCCA
ACATTAGTGAAAATGAAAAAAGGCTGTAAATGAACATTATTACCCCTGAGAAAAAGGCAA
TTTGAATGATGTTTCGTTGGTGATACTGTTGTTTGTAGCTGACTAATGCAAATAGAAAAG
CAGGGACGGTAAATAAGACAAAAACAACCAACATTCCCCCTTGGCTAAATTCGCTAAAAA
GGGGTAATAGGGCAGAGCCGAGTAACTGGGTAAGTAGTGGATAAATCCATAAAATGTGTA
GGCTAGTTTTTTGCATTGAGGTATTCTCTTAATAAAAATAAGGCGGATAAATTGCGTGCT
TCGGCAAAATTAGGGTCGGCAAGCAGTTCGTCAATTTTGTTTAATGGATAATAGATGATG
TCAAGTGGCTCTGGTTCATCACCTTCTAGCTGTGATGGGTAAAGATCTTGTGCCACAAAA
AGGTGCATTAAACCATACATATGGCTAGGTCCACTATATAATGAACGTAGTGGTTCGATT
GTTTTTGCTCCAAAGCCTATTTCTTCTTGTAATTCTCGATTTGCACTCAGTGCAGGATCT
TCTCCACTATCCACAATGCCTTTAGGGAAGGTGAGTTCATAGCGTTCAGGCCCTACGGCA
TATTCTTTTACCAAGATGAGTTGATCTTGGTAGATCGGCACGACCATTACGGAAGAACGG
CGTTGTGGAGTTAGACGTTCGTAAGTACGTTCTTCGCCATTTGAAAAACGTAAATCGACG
GATTGCACTTCAAATATACGTGTTTTGGCAATCACTGAAACAGATTTGATTTCAGGCAGT
TGTTTTGACATAAAATTTCTCAACAAGAATGGATTTGCGATATTCTAGACTATTCATTCT
CAACCAACAACCAAATAAACACTCCAAAGCAATAATGCATAACGAATAGCTTTGCCTAAT
ACGATGAAACATAGGCTTTTCCAAAAATCAAAACGTAACCAACCTGCGACACCACAAAAG
AGATCGCCCACAATAGGTAGCCAGCTAAACAGTAACACCCAAACGCCGTATTGTTGGCTA
AATTTAAGTGCAAATCGAATACGTTGATTTTGCTGTTCGTGATAGTTTGGGGGTGGAAAA
AGTTTTGCTAGAAAATAGGTTGTTAGGCTACCTAAGCTGTTGCCTAATGTGGCACTGATA
AACAATCCATATAAGGAATGGTTGTTCGCAAAGGCTTGTGTAGCAAAGGTGCTGAAGATG
ATTTCTGAGTTGCCGGGCAGTAGCGTAGAACTTAAAAAACTGCTGGCAAACATAATTAAA
CATTGATTTTCTTTGTCAAGGAAAATCCCAAGTAAAGCGGTCAAATAATCGGACATTTTT
GTAACTGTTCTGTTAAATTTGTGTTTTGTTAAATTTTAATCAATGTTAAAACTTGATGTG
GATCAAGAAATAATTCTACTTTATTCCGTTTATGTTGAAAATTTATTTGATGATCACTTC
AACAGGTCTATAATTCTCAACAAATTTTGTAAATTTTCAAATTTTCATTTAAGGATAGTG
ATGTTTTCTCCAGCAGAGATGGCTAAAATCGCCGAAGATGGTGCGGTTTATAAAGCGACA
AAAAATCAATTTTATTCTTTCATTTCAGCAATTACCGCAGGTGCTTATATTTCAATTGCC
TTTGTGTTTTATGCAACAACACAAGTCGGTGCAGGGGAACTGCCGTGGGGCGTTGCAAAA
CTGATCGGCGGTGTTGTGTTCTCTCTTGGCATTATAATGTGTGTTGTTTTCGGGGCTGAA
CTTTTTACTTCTACGACAATGACCATTGTAGCTAAAGCAAGTAAGCGAATTAGTTTGGCT
CAGATGTTTAAAAACTGGTTTGTTGTTTACGGCGGTAATTTCATCGGTGCGACCTTTATT
GTGCTGTTAGTGTGGTTTAGCGGTGAAATTATGGCTGCAAATGGGCAGTGGGGCTTGACT
ATTTTAAAAACAGTCCAACATAAGCTCCATCATACTTGGATTGAAGCATTCAGCTTGGGG
ATTTTCTGTAATCTGATGGTCTGTATTGCGGTATGGATGGCGTATGCAGGTAAGAGCCTG
GCGGATAAAGCGTTCATTATGATTTTGCCGATAGCAATGTTTGTGGCATCTGGCTTTGAA
CACTGTGTAGCGAATATGTTTATGATCCCAATGGGCGTGTTAATTCACGGCTCTGCAAGC
CCTGAATTTTGGACAGCGATAGGGGTTGATCCTAGTCAATTCGCTGATTTAACAATGGCA
AATTTTGTGGTGAAAAATTTAATTCCAGCGACCTTAGGTAACATTGTTGGTGGTGCATTT
TTCATCGGTATGGTGCAGTGGTTTTTGCATCTAAAAAAACATTAATTCAAAACTTGTAAG
CGGTCACTTTTCGCAGTGTTTTTGCAAAATCGCACTGCTTGCGTTCCAATTTATTACATT
AACTAACGAGGACTTAAAATGACTCAACTAACCGAAGCTCAAAAGAAAGCGTGGGAAGGT
TTTGCACCAGGTGAATGGCAAACTGATGTAAACGTGCGTGACTTTATCCAAAAAAACTAT
ACGCCGTATGAAGGTGACGAATCTTTCTTAGCAGATGCAACCGAAGCAACTACAACGCTT
TGGGCAGATGTGATGGAAAAAATCAAAGTGGAAAACAAAACCCACGAACCGTATGACATT
GATTGCGATATTCCATCAACCATCACTTCACACGCACCAGGTTATATCAACAAAGATTTA
GAGAAAATAGTAGGTCTTCAAACAGATGCACCATTAAAACGTGCAATTATGCCGTTTGGC
GGTATCAATATGGTGAAAGGCTCTTGTAAAGTTTATCGCCGTGAATTAAATCCAGAAGTA
GAGAAAATCTTTACTGAATATCGTAAAACCCACAACCAAGGTGTATTCGATGTTTATACT
CCAGACATTTTACGTTGCCGTAAATCAGGCGTAATTACAGGTCTTCCTGATGCTTACGGT
CGTGGTCGTATTATCGGTGACTATCGTCGTATGGCTCTTTACGGTGCTGACTTCTTAATG
AAAGATAAAGTAAAACAGTTTACCTCTTTACAAGAGAAGTTAGAGCGTGGCGAAGATATT
CAAGCGACAATCCAATTACGCGAAGAAATCGCAGAACAACACCGTGCTTTAGGCAAAATG
AAAGAAATGGCAGCATCTTATGGCTTTGACATTTCAAACCCAGCAACTAACGCACAAGAA
GCGGTACAATGGGTTTACTTTGCTTACCTTGCAGCAGTGAAATCACAAAACGGTGCAGCA
ATGTCTTTCGGTCGTGTTTCAACCTTCTTAGATATTTATATTGAACGTGACCTAAAAGCA
GGCAAAATCACTGAAAAAGAAGCTCAAGAATTAATGGATCACTTAGTAATGAAACTCCGT
ATGGTTCGTTTCTTACGTACCCCAGAGTACGATCAATTATTCTCAGGCGACCCAATGTGG
GCAACAGAAACTTTCGCAGGTATGGGCTTAGATGGTCGTACATTAGTAACCAAAAACAGC
TTCCGTCTATTACACACCCTTTACACAATGGGTCCATCACCGGAACCAAACTTAACAATC
CTTTGGTCTGAAAGTTTACCAGACGGTTTCAAACGCTATGCAGCGAAAGTGTCTATCGAA
ACTTCATCTGTTCAGTACGAAAATGACGACTTAATGCGTCCAGATTTCCAAAACGATGAC
TATGCGATTGCCTGCTGTGTAAGCCCGATGATCGTAGGTAAAATGATGCAGTTCTTCGGT
GCTCGTGCAAACTTAGCGAAAACCTTACTATACGCAATCAATGGCGGTGTGGATGAGAAA
TCAGGTGACCAAGTTGGACCGAAAACTGAGCCAATTATGTCTGAATACTTAGATTACGAT
GATGTAATGACCCGTTTAGACAGCTTTATGGACTGGTTAGCGAAACAATATGTCACAGCG
TTAAACATCATTCACTTTATGCACGACAAATATGCTTATGAAGCAGCATTAATGGCGTTG
CACGATCGTGATGTATTCCGCACAATGGCGTGTGGTATCGCTGGTCTTTCTGTTGCAGCA
GACTCACTCTCTGCAATCAAATATGCGAAAGTAAAACCAATCCGTGGCGACATCGAAATC
AAAAATAAAGCAGGCGAAGTGGTTGGCGTAGCGAAAAACGTAGCACTTGACTTTGAAATT
GAAGGTGAATACCCACAATTCGGTAACAACGATAACCGTGTAGATGACATTGCAGTTGAT
TTAGTTGAACGCTTTATGAAGAAAATTCAGAAGCTCAAAACATACCGTAATGCAACACCA
ACACAGTCTGTATTAACCATTACTTCAAACGTGGTTTACGGTAAGAAAACAGGTAACACC
CCAGACGGTCGTCGTTCAGGTGCGCCATTCGGACCAGGTGCAAACCCAATGCACGGACGT
GACCAAAAAGGTGCGGTAGCGTCATTGACTTCTGTGGCGAAATTACCATTTGCTTACGCG
AAAGATGGTATCTCTTATACCTTCTCAATCGTACCAAATGCGTTAGGTAAAGATCTTGAA
TCTCAAAAACGTAACCTTGCAGGCTTAATGGACGGTTACTTCCACCACGAATCAACCATC
GAAGGTGGTCAGCACTTAAACGTAAACGTAATGAACCGTGAAATGTTATTAGATGCGATG
GAAAATCCAGAGAAGTATCCACAATTAACAATCCGTGTTTCAGGCTACGCAGTGCGTTTC
AACTCTTTAACTAAAGAGCAACAAATGGACGTAATTACTCGTACTTTCACACAGTCGATG
TAATTTAGTTTAAGCTAATAAGCGGTCAGATTTTGCAAAACTTTTGCAGAAACTGACCGC
TTATTGTATCTTACGCATTAATTGCGATTAGCAGAAATGTTTAAGGACATTTGTCCTAAT
CGTACTTTATTTAAAGGAAAAAGAATGACTGTTTTAGCACGTTATCACTCTTACGAATCT
TGTGGCACAGTAGATGGGCCTGGGATTCGTTTTATTTTGTTTTTACAAGGCTGTTTAATG
CGTTGTAAATATTGCCACAACCGTGACACTTGGGATCTTGAAGGTGGGAAAGAGATCTCC
GTAGAAGATCTAATGAAGGAAGTTGTGACGTATAAACATTTTATGAGAGCAACGGCCGGG
GGCGTAACAGCATCAGGTGGCGAAGCCGTGTTACAAATGGAATTTGTGCGTGATTGGTTC
CGTGCTTGTAAAGCTGAGGGTATTGATACTTGTTTAGATACAAATGGTTTTGTGCGGAAT
TATTCAGAGCTAGTCGATGAAATGCTAGATGTAACCGATCTCGTTATGCTTGATTTAAAA
CAGCTGAACGAAGAAATTCATAAAGATTTTATCGGTGTCTCTAATAAACGTACCTTAGAC
TTCGCTCGTTATTTGCATAAACGTAATCAACGTACTTGGATCCGCTATGTGGTTGTACCA
GGTTATACGGATGCCGATGAAGATATTCATTTATTGGGTCAGTTTATTCAAGGTATGGAC
AACATAGAAAAAGTCGAACTTCTGCCATACCACCGTTTAGGCGCACATAAATGGAAAACC
TTAGGGTTAGAATATGAATTAGAAGATGTGATGCCACCGACGAAAGAATCGTTAGAGCAT
ATTAAAGGTATTATTGAAAGCTATGGGCATACGGTGAAGTATTAGCGCTTAGATGATTCT
AGACCCTATCCCAAATTCTGTGTAAACACCCATTTCAACTTAACGGTGATCGTCTAGGCG
ATCACCAAAATCAATCATAAATCGATTCATCGCCAGTTTCCAGTTCTGAATCGGCATTGT
CGATTTATTATGAATGCTATAAACACTTTAATAATCAGCTATATATTTAGATATTTGCCT
TCTGGTATAGGATCTAAAGGAGGAGAAATATCAATTTCTGAATCTTCAAGTGGTTTTTCT
GCTTCTTTCATATTCTCTTCATTTGACTGTGTTAAAGGCTTATCTTGTACTCTAGGCATT
ATTGAAGAGTCTAAGTTCTGTTTGATATCATTAGATACTTTGCTTGAGTCCACCACAGGA
TCTATTGATTCTTCATGTACTCCTATATTATTTTCTATATTTTGTGGTTTTTGTGTCTCT
AAAACTCTAGGGATGTTTGCAATGAAGATTTTTTCTTCTTTATTGACAAGTTTACGCCCA
ATTTCTACACGAGGATCTAGCCATATTGCTACTACAGCGTCATTAAATTCTTTGTTAAAT
TCTTCAGGAATAACAATATTATTTAATATGAAATATCCTTTATCTTCTAAAGCAATGTAA
CTGAGAGAATCATCTTTCTTGATATTAGGTAAAATTTTACGCAAACGATCAACCACATTA
TCTTGATTTTGCAGAGTGATGCCTAAATTAGACCAAGATCTAGCTAAAGAAATTGCAAAA
TCACGCCCTTCAACGGGCTTTTGATATTTTAGAGTCAGCATTAATGGGCGTGTGCTATTA
GTATAACTGCCAGTTTCAGAGAATAATGAAATATTATAGATTTTAAATGGTCCCCAGATA
TAGTCTACATCATTGATCTTTAGCCATTTGGCAGAGAGGGAGGAATTAAACAGCAAAGTA
GATATCAAAAAAAAGGTTAAGCGATACATAAAGTAGTATTTCCATTAAAAAACAGATTTA
TTTCTCATTATAACGTTAAATCCATGATTAAGACATCCTATTATTTATCATAGAAAATAA
ATTATAATCCTATAAAAATGGCGTGAATGGATCCTAAATATTGTTGGAAACTTATTGCGT
TTTATTGAAATTGAGCAATCTAGTCTATTGAACTGTCAATAACTAGATTGCTTAGTTACG
ATTAGCCAGCTACCCACAATAATATAGCGAGAATTTGAGGCAAGATAATTCGACAAAACA
TCACTAATGGATATACCGTCGCATAAGAGAGTGCTGCTGCACCATTACCCTCTTTAATAC
CATTTGCAAATGCCAAAGCGGGTGGATCCGTCATTGAACCTGCAAGCAATCCACATAGGC
TTAGATAATTCAATTTACCATAAATACGAGCAACCAGCCCTGTAACAATTAATGGAATAA
AAGTAATTATTGCACCATAGCCAATCCACGCTAGACCATCATTACTTAATAAGGTATTCA
AGAAGTTTCCGCCTGCTTTCCAACCTACAACTGCAAGAAAAAGCACGATACCAATTTCTC
TTAATGCTAAGTTTGCACTTGGCGGCATAAACCAATAGAGTTTTTTGATACTTCCTATTC
TTGCCAAAATTAATGCAACGACTAAAGGACCGCCAGCTAACCCTAATTTTAATGCAACGG
GGAAACCTGGCAGATAAATTGGAATAGAGCCTAGTAACACCCCTAAGCCAATCCCAATGA
AGATAGGCAACATTTGTACTTGTTGTAATTTTTGTTGAGCGTTACCGATAATCGCCATCA
CAGCCTCAATATCTTCTTGGCGACCAACCAAGTTCAACACGTCACCAAATTGCAATGTCA
TTTGCCCATTAGGAACTAACTCAACCCCCGCACGGTTTAAGCGAGAAATCACTACATCGT
ATTTCCCTTTTAACATCAATTGGCGAATTTGTTTCCCAAATACTTTTTCATTGGTAACGA
CAGCACGTTCTGTGCGGTACATTGTGCCTTTTGTCGAAAGTGAAACATTCACTTCTTCAC
CAAGAATGAGTTGCATTTTATGCAACGCAGTTTTTGTTCCCACAAGATGCAGAATATCGC
CTATTTGGATTTGGGTATGCACTTTAGGCACAAACAACTCATCATTACGCTTAATACGAG
AATAAACCACTTCGTGCAGTTCAAAATCAGGAAACTCTTGAAGCATCAACCCATTCAAAT
TTGGATTTGTAATACGAACGTTCATCGTACTTAATCCATCTTTTTTATTGTTGGTTGCAG
AATCAAACTCATCGGCTTCTTTATCCACATTAATTTTGAAAATAATACGGATAAGCCACA
TTGCTAATAGAATCCCGATAATCCCGAAAGGATAGGCAATTGCGTACCCCATCCCCATCA
CAGCTGTAATGGACTCACCGCCTAATTCCGTCAGGATTTGTTGTCCAGCACCTAATGATG
GTGTATTAGTTACCGCACCAGAGAAAATACCCAATATCACAGGAAGAGGAACATCAAATA
TTTTGTGTAATAAAATCACTAAAATACCGCTTATCCCAACAATCATCACAGCAAAAGCAT
TAAGCTTTAATCCTGATTGGCGTAATGAAGCAAAGAAACCCGGACCAACTTGAATACCAA
TGGTATAGACAAAGAGAATCAGACCAAACTCTTGAATAAAGTGCAAGGTATGACCATCAA
GTTTGACACCATATTGCGTCATAAAATGGGAAACCAGTATCCCACCAAATAACACACCGC
CAATACCAAGGCTTACGCCCCTCACCTTAATATGCCCTATCCATAGCCCAATGACAGCAA
CTAAGGATAATAGGCTCACTGTTAATGCAATTTCGCTCATAAAAGCCTCACATAAAAATA
AAATTGCTATAATTTTACCAAAATTTACATATAAAAAATCAGATCTAACTCAAAAAAACT
ACAATAAATATCTGTTTAAAAAGACATTTATCGCTTGTATCATTTTTTGTCTATATAAAT
TCGCTGGAATTACCTTTGAATTTGAAAGCTCTTTACGTACAGCTTTCATGTTAGCCTTCT
TCTCATCTATCGGCTTATCCGCAGATTTTCCCCGTTTGAAACAAGGTGGAATCCCACTTG
TCATTTTCCTCGTTATCGTGAGTATATTTATCCTTGTTCAAAATGGTGTTGGCGTTGGTT
TAGCTATGCTACTTGGTATTGATCCACTTGTTGGTTTAATTATAGGTTCTATTACTTTAA
CTGGCGGACACGGCACAGGTGCAACTTGGGCAACGGTTTTTGCAGAGAAACATGGGCTTG
CAGGTGCATTCTTCGTGGATGTAGTTAACTTAGGTGCAATTACAGCATTTATGAATTATT
TAACTAGCTAAAATAGCATAGAAATCATAGAGGTTGCTAAAATTATATAGCAACCTTTGT
AGTCATGATTGTTAGTCTATTATTACCAATAAAGAGCCAGCAATTAGATTATTTATGGAA
AAAACTTAATAGAGGCTCTGGGTTCTGAATATACTCAGATAGTTCTTTTTTACTAGGATA
ACCAATATAAGGAATTTGTCCTAGTAATGGAGCATTGATTTTTTTGCTAAGGAGTTCAAT
TAATTCAGCGTAGTGACGTAGCCCAGGATTTACTCGATTTGCAATCCATCCGATAAGATT
AACCCCACTCTGTTGAATCGCATCCGCTGTTAAAAGTGCATGGTTAACGCAACCCTCTTT
TATTCCCACAACAAGTACGACTGGCATTCTATTTTTCTTAACCCAATCAGCAAAACTTAG
GTCTTTATTAATAGGTGTTAACCAGCCATAAGTGCCTTCAACAAGAACATTTGCATATTG
TCGGTGTAAACGTTGAAGATCGTGATCCAGTTTATTAACAGAAATATGGCGTACTGCGTC
TAGCGCTGCAAATACTGGCGTACTAGAATGGATAAAAGAATAGCTATTAATTTCTCTATA
TTTTACAGGAAAAGGGCAGCTGTTCTGTATAATGAGGACATCACTATTGTCTTCACAGGC
ATAATCATCTTGATTGGGTTCTGTGGGTAAAGAATCATCGCCACCACACGCAATAGGCTT
ATAACCGACAATGGGAATTTCATATTTAGATATTGTTTGTAATAGAGCCCTTGTAACGAT
AGTTTTTCCTACATTTGTATCTGTGCCTGTAATAAATAAACAAGACATTGTATTTTCCTG
TTAATGATAAGTTAAAAAAATTTTTCAAATTCTAATCTGAAATTAAAATTAATATAATGT
TTTCGATCAAATTTTCTGATAATAAAGACAATATGTTCTAAGAAAAATGTAGTTAAAGAG
AATTTAAGAGGGGATTCCCTACTCTTAAATTCAATAATATATGAATACTAGGATTTTAGT
AAACCAGAGGAGCCTTCCGAATAATCTTTAGGTTGATCTTCATCTGTTTGAGGTTTATTT
TCAATTTTAGGCTGTTGGAAAAACTCAATTTTTGCAGAATCGGATGGTAATAATGATTCT
GAACCTTTTGCTAAATGGGTATAGAGTTTCTTATAGTCTTCAGCAAGAGTCGCAAGCAAT
GTTGCAGATTGCTCAAAGTGTTGCTCTAATTGCTGTTTTTGCTCGTCCAATTTTTTGGTA
GTTTCTTTTAAATCGGCTTCAAGCTTGAGTTGTTTTTTGACATTACTATTTGTTGCTCTC
ACAACAACATAGCTAATAATACAACCAACAATAAATGCTGCAATAATTGCAGTCCACACG
TTACCTGACCATTGTTCCATATGCACTCCTTAAGTGGATTGAGTAAATGTCATTAATTTT
TATCATGTTATTTACAGGATGAAAAGGAAAAGAAATTCATTTTTTGAAACTATCCACAAA
AATAAATTTTTTATCAAAAATGGTTAGATTTTTCTCAAGGAAATCTGTATAATTCTGCCA
CCCTGTTTTTGTATGGTATTCCCGCCATATAAGTTTGGTCTGAATAAGACTCGAAGGGGT
CAGATTCTACCGTATTAATAGGTAATATCCATTAGGATATTGGGTTTAAACTTTAAATTT
TGGTATTTAATTAATGAAAACTTTTGTAGCAAAACCAGAAACAGTTAAACGTGACTGGTA
TGTAGTAGATGCGACAGGTAAAACTTTAGGTCGTTTAGCTACTGAATTAGCACATCGTCT
TCGTGGTAAACACAAGGCTGAGTACACTCCACACGTTGATACAGGTGATTACATCATCGT
TATCAATGCGGAAAAAGTAGCGGTAACAGGCAAAAAAGAAACTGATAAAATCTATTACTG
GCATACTGGCTATGTAGGTGGCATTAAAGATGCAACCTTCAAAGAAATGATTGCTCGTCG
TCCAGAAGCAGTGATTGAAATTGCGGTTAAAGGTATGTTGCCAAAAGGTCCATTAGGCCG
TGCAATGTTCCGTAAATTAAAAGTGTATGCAGGTAACGAACACAACCACGCAGCACAACA
ACCACAAGTTTTAGATATCTAATCACGGAGCATAAAAATGACAGCAGCAAATCAAAACTA
CGGCACAGGTCGCCGCAAAAGCTCTTCAGCTCGTGTATTTATCAAACCGGGCAATGGTAA
CATCACCATTAACCAACGTTCTTTAGAAGTTTACTTCGGTCGCGAAACAGCTCGCATGAT
CGTTCGTCAACCATTAGAATTAGTTGAGTTAACAGATAAATTAGACTTATACATCACTGT
TAAAGGTGGTGGTATTTCTGGTCAAGCAGGTGCAATCCGTCACGGTATTACTCGTGCATT
GATCGAATACGACGAAACTTTACGTCCAGCGTTACGTGCTGCGGGCTTTGTTACCCGTGA
TGCTCGTCGTGTTGAACGTAAAAAAGTGGGTTTACACAAAGCACGTCGTCGTCCACAATA
CTCAAAACGTTAGTATTACAATTTTATATATCCTCTCTATTAAGAGAGGATATTTTCTAT
GGGCTCTTTTTAGTATAATGTATATGTTTAGAGCATAGCATATATAGATATAGTGTTATG
TTTAGACACTACTAGAGATTGATAAGATTAGCAACAATATATTGTCAATCTTCTCCCGTC
ATTCCTGATTAAAGCTCAATTCTTCAATCGCCTTTAAACATTTTTGTTTTCTATTCTCTG
TTTCTTGTATCTTTATTGAGAGCATATGCCTATACTCAGGGTAATGGTAATTTTGTTCAA
TGAGCCATGAGAGTTTTTCATTCAATGCACGCAACGCTTTATAGTATTCATGTAACTTCT
GTTTCTTTGATAATGTATGAATACTCTTAGTAAATTTATATTGAGAGAAAATAGGGGAAT
CTGACTTTTTATCCTTGAGGTGAATACTTTTTTGTAGAGCATCATATTGTTCAATTAAAC
GTTGAGTATAAACTTCAGTTATTTCAGGGGAAGTTGACTGCTCAATATGTGAACATGTTT
CTAGTATTTCTTGTATGAATTCTTTGACGGAGCCATGAGTAAGTTTAAAGCAGTGGCTAT
AGATAGAGATTTGCAGAGACAAGATGGGAGAAAAGTCGTTTAATTTTGTAATGATTGTAT
CTGTAAAATTACCCATTTTTTATTCTCTGTATTAAGCGTATAGATATTTTAATGTATGTA
CATCTCTTTTCAAATTTATTTTTGATAAAAATAATCTTTCTATTTTTTTCTAAAAATGTG
ATGAAACTCACATTTTTAGAAAAAAGGTTATAAATCTTTATTTGCTATGAGTTTTTTATT
TTTAAATCATATAGTTATGTGATTTATTGCAATAGGAGCAATATTTTAAAAAATTATCTC
TGAATACTTGTTTTGGGGTGGGGATTTATTAACTTATTGATTTTAAAGAAAATGTTTTTT
TGTTTTTTTTTATGTAAGATATTGACACTACTCTACAAATTTGCAATCATACGCACGCAA
TCGGCATTTACCAAACTTACATGGGAAGGTAATGGCAGATATGGATCGGTTACTCTTATA
CCTTAATAAGAGTAATCTTAGCTAAACTAAAAACTTAAGGTGAACATTATGAAAAAAACA
CTAGTAGCATTAGCAGTAGCGGCATTTGCAGCATCAGCATCAGCTGTAACAGTTTATGAA
AATGAAGGTACAAAAGTTGATTTTGATGGTCAATTGCGTCTTCTTTTAGAAGAACAAGCC
ACAAAAGAGAAAGGTCAATCTTCAACAGGTGGTCACACTAACTTAAAGAATGATGGTTCT
CGTTTCGGTATTTCTATCAAACATAATATCAATGAGAATCTCTACGGTTTTGGTCGTTAT
GAGACTCGCCTTGACAGTAATTCTGAAAATGCTGCAGGATGGGGCGATGTTAAAACAAAA
TATGCTTACGTCGGTTTAGGCGGCTATGGTCATGAAATTTCTTTTGGTAAACAAGCTGTA
ATCGGTGATAGCATTGGTCAAGCTGGTTTTGATAAAGTATACGGTGTTGGTAGTACTGGA
ATTAGAATTAAATATCCAGCAAACTCAGCAGACAAAAAAGGTTTTGATATCCTTACTGAC
TCTTCTGATTCAGCAATTAACTATACCTATACAGGCATTGAAGGTTTGACGTTAGGTGCT
AACTATAATGTTGCAAATAAGCGTGATGATAAGGGAGGCGTAAAAGTAGGTTCTGCTAAA
TCTGGCTTTGGTTTAGGTGCTAAATACACAGCTAAGATTGCGGAAAGTCAATCTGTAACT
GTGGCAGCAGGTTATACTCATGATGACTATAAATCTGGATCTGTTAATAAGAAAGACAAA
GATGGTGTATACTTTGGTCTTAAATATGTCAATGCTCCATTTACTGTAGCTGTTGATGGT
GGTCATGGTGTTGAAAAAACAGGTAATGTTAAAGAGAAAATTGACTTCGTAAGAACTGGC
GCAAGATTTGATGTTACTCCAAAATCTGGCGTGTATGGAAACTACTCTTATGGTACTTAC
AAAGATAAAGCTTACAAAGCAACAGCTCATCAATTCATGTTAGGTGCAGACTATAAATTA
CATAAACAAGTTGTTACCTTTGTTGAAGGTCGTTTAATCAAGAACAAAGACAGTAATAAC
AAAAAAGTTACTGACCAAGCACTTGGTGTTGGTTTACGTGTATTATGGTAATCTAGATAG
TTAGGTACTATAGTTAATTAGCTATGATTTAAGGGATAAGAGATGTAATTTCTTATCCCT
TTATTATTAGTCATTTTTCTGCTTTAGCGAGTACTTTTCTACTGCAGTTAACATTCCTCT
TAATAAATTTAATTCGTTGGTTTCCAATTCGGCTCGTTGATATAACCGGCGTAGTTTCAG
CATAACTGCTTCGTTGCGAATAAAGCCAAGTTCTTTATATAAACGTTCGGTATGGGCAAA
GAAATGTTCTAAGGCTTCTGATGTCGGGTATTCTGCAAGCGGTTGAATATCGGTTTTTTC
TTGCAAATCTAGCCAAGCCATTCGGAGTTCATAACAGGCGAGTTGTACCGCCATTGCAAG
ATTTAACGAGCCATAGTCGGGGTTGGTTGGAAAGTTTAAGTGATAATGGCATTTTAATAA
TTCTTCATTGGTTAAGCCCACCCGTTCTCGTCCAAATACAATCGCTACTTTACCCTGTTC
AGCACGTTGAATAGCTAATTTACCACATTGACGTGGTTCGACCAGTGAATTTTGTAGATG
GCGTAATCTGGCACTTGTGCCAATAACAAGCTGGCAATCTGCGATTGCACTGTCAATATC
CGCATAAATTTGTACATTATCCAATACATCTTTTGCCCCTGCGGCAAGGGCTATTGCTTG
TTCGTCAATCGCTTGTTTTGGGGCGACAAGCCTTAGCCGGCTTAGTCCCATCGTTTTCAT
TGCTCGTGCAGCTGAGCCGATATTACCGCTGTGAGAGGTTTCGATCAGGATTATTTGAAT
TTGATTAAGTAACATTTTTTATATCAATATAATAGGATAGTGTTATGCCATTTTAGCATA
AAATCAAACCGCTTATTCTTGCTTTATGTAGCGTAAATGTTACAATTAAGATTCTTTTTT
AACTTAGGAATGTGGAACAAATGAAAAAATTGCAATTAAAAAAATGGTTTTCAAGCCTTT
TTCTCCTTTCACCATTAGTCTTTGCAGCTTCTAATGCTCAGGCTGAAGGAAAGCTGACCG
TTTATTGTGGCGTGCAAAACAAGGTGTGTGAAGATCTGACGAAGCGTTTTTCACAAAAAT
ATAATGTGGAAACTCAGTTTATTCACGGTGGAACAGGGACAATTTTAGGTAAGCTGAAAG
CGGAAAAAGATAATCCGCAAGCGGATATTTGGTATGGCGGCACTATTGAGCCACATTTCC
AAGCAGGGCAGATGGGGCTATTAGAAGCCTATCGTTCACCTTTGCAAGCGGAGGTTTTAC
CTCAATTTAAAGCATTGCAAGAGAGCGAAGCAGGTAAATATACCTCGATTGCGTATTTGA
TGGTGCTTGGTTTTGGTATTAACACCGAAAAATTAAAGCAGTTAGGGATTGATGCTCCGA
AAAAATGGGCAGATTTGCTTGATCCTCGCTTAAAAGGCGAAGTGCAATTAGCTGATCCTC
GCACTTCAGGAACAATGTACACGACGATGATTACGCTTATTCAGTTAATGGGCGAGGAAA
AAGCCTTTGAGTACTTGAAAAAATTAGATGGCAACATTTCTCAATATGTGAAAAGTACCT
TAGTGACCTCTAACCTTTCTCGTGGAGAGAGTGCTGTGACAGTTGGCTTTGCTCACGGCT
ATGCTTCAGAAAAAGAGAAAGGTGCACCGGTTGATTATGTGTTACCTAAAGATGGGGTAG
GCTATGCTTTAGGGGCTGCAAGTATTATTAAAGGTGCGAGAAACCTTGATAATGCGAAAT
TGTTTATGGATTGGGTTCTGTCTAAAGAGGTTCAAGAAATTCCTTGGCGTGACCACGGAC
TTTATCAAACACCAACCAATGTGAAAGCAGAAGTTGCCCCACAATCACCTAAAATAGATG
GGGTGAAATTGGTTGATGTGGATTATGCCCGTTTTGGTTCAAGCGAGGAAGGGAAGCGTT
TGGTAGACAAATGGCTCTTTAATATCAAATTATCGAATTGATCTTCTTTATAGAAGGAAG
GGATATTTTCATTAGAGATGAGCCCTAGTATTCATTCTCATAGATCGGAGACTAGGGCAT
AAATTATCTTTTTAAGATAGAAGAGTATTTTTTCAGCCCTGTCCGTAAGGTACGGGGAGA
ACGTCAAGATAAGTAGTATGTAAAGAATTATAAGTTTGGATTGCAATGGGACAGTTTAGG
TTTTGTAACACCAGCCATTTCACTTAATTCATCCATATGATTAATGGTAATATATTTACC
TTGTACCGTTATGATGCCATTTTTCTGGAATCGACCAAGCAAGCGACTGATAGTTTCAAT
GGTTAAACCTAAGTAATTTCCAATATCACCACGGGTCATTGTTAAGCGAAATTCTCTTGC
TGAAAAACCGCGTGCGGCATAACGTTGTGAAAGATTGTAAATAAACGCCGCAAGTTTTTC
TTCCGCACTCATTTTAGAAAGCAACAAAATCATCTCTTGATCGCTTTTGATTTCATGACT
CATCAAACGCATAATCTGATAGCGGATTTTTGGCATTTTGCCAGCTAAATCATCTAAAAT
ATCAAAAGGAATTTCGCAGATCATCGACGTTTCAAGAGCCTGAGCAAAACCGATATGTTT
CATATCCATAATCGCATCAAAGCCAACTAAATCGCCCGGTAAATGGAAAGCGGTGATTTG
CTCTTCACCATTTTCACTGATGGTATAGCTTTTAATTGTACCTGAACGGATTGCGTAGAT
GGACTTGAGTTCATCACCTGACTGAAAGATGATTTGTGATTTTTGCACAGGTTTCTTACG
TTCAATGATATTATCTAATTGAGTTAATTCATGTTCATTGAGAGTAAAAGGTAAACATAA
TTGACTAATACTGCAATTTTGACAGTGAATTGTGCAGGCTGTTCTTCCATTTGCTTTAAA
ATCAGATACAATTTTCATACGAAACCATCCTAAAATTTGATTTAAGGCAAATTTTAACAT
TTTTTTAGGGAATAATGAACAAGGTTTATTTATATTTGGAGTGAAAATGGCGGCAGAGAA
ATTGACTAAAAAGAGATTAATTCAAATTATTGTGATGTTATTTATCCTGATTTGCGCATT
TTTATATCGTACTTATACGTATTCACTAAATTAGGAATGTTGCTAAATAAATTATTTTCT
ACAATCTTTATAAATTGCGAGTAGAATACACCATTTATTATCAATAATATTGTTTATGTC
TAAAGATGCTCTATTTTCAGCCCCTATTGAGAAATTAGGGGATTTCACTTTTGATGAATC
TGTTGCGGAGGTTTTTCCAGATATGATTCAACGTTCTGTGCCGGGTTATTCTAATATCAT
TACAGCGATTGGTATGCTTGCTTCTCGTTTTGTGACTGATCAGTCAAATGTCTATGATTT
AGGTTGTTCTCGTGGGGCTGGGATTTTATCGATTCGGCGTAATGTGGAAAAAGCTGGAGT
AAGAATTATTGGTGTGGATAATTCTGAACCTATGGTAGAACGCTGCCGTCGTCATTTGGA
AGCCTATCATTCGGATATTCCTGTGGAAATTTTATGTGATGATATTCGTCATATTGAGAT
TAAAAATGCATCAATGGTTGTCCTAAATTTCACGTTGCAATTTTTGCCAAGAGAAGACAG
GCTTGCTCTTTTACGTAAAATTTATCATGGGTTAAATCCAAATGGTGTGTTGGTGTTATC
GGAAAAATTTACTTTTGAAGATAACACAATAAATGAACTTCTTATTGATTTGCACCACAC
GTTTAAACGTGCAAATGGCTATAGTGAGCTTGAAGTAAGCCAAAAGCGTACAGCCCTTGA
GAATGTGATGCGGACAGATAGTATTGATACACATAAAGCACGCCTAAAAGAAGCAGGTTT
TTCACAAGTAGATCTGTGGTTTCAGTGCTTTAACTTTGGTTCTATGATTACTATTAAATA
ATGAAATTAGTGTAGTTGAAGCAGATTATCAACAAATTTTGTGTCTCGCTATTTTTGTAC
GGGCTAAACCAGCTGAAAATTTTTGGCAAATTCGGTAAACTACCTTTTTATCATTTCCCT
GAAAAGAGTTTCATCAATGGCTGAATATCAAAAAAATAAAGATCCTCAAAAAGATAAACA
GATTGAACAGATAAACATTGCCCCTCACTCAATTGAAGCAGAGCAAGCGGTATTAGGCGG
GATAATGCTGAGTAATGAGTACTGGGACGGCGTTGCTGAGCGTGTTCAGAGTACCGATTT
TTACAATCACGCTCATCGTCTGATTTTTGAAGAAATGGCTTCATTATCTCGTAACAATCA
GCCTATTGATATTATCACACTTGATCAAGTGCTTAAAAATAAAGGCATATTGCAAGATAT
AGGCGGTTTTGCCTATCTTGCGGAACTATCTAAAAATACCCCAAGTGCGGCGAATATTTT
AGCTTATGCAGAGATTGTTAGTGAACGTGCTATTCGTCGTGAATTGATTGCTGCGGGTAA
TAAAATTGCAGAAATCAGCTACAATCCTAAGGGATTGACGGTTAAAGAAGTCTTAGATGA
GGCGGAAAGAACGGTTTTCCATATCGCAGAGATGCGAACTGCAACTGACGAAGGACCGAA
AAAAATTGATGATATTTTAATGGAAACTTTAGCTCGCATAGAATTACTTTCTCGTTCTCA
AAATAACAGCGGTGTAACAGGTATATCAACGGGCTTTGCTGCCTTAGATCGAAAAACGGC
AGGGCTTCAGCCTTCAGATTTAATTATTGTAGCAGCCCGTCCATCAATGGGGAAAACAAC
ATTTGCGATGAATTTGTGTGAAAATGCAGCAATGGGTGATGTTGAGGTCGAAGATGAGAA
CGGCAATAAAGTTAAGCAACCGAATAAGCCTGTGCTGATTTTCAGCCTTGAGATGCCAGC
AGATCAAATTATGATGCGTATGTTTGCTTCGCTTTCAACGGTCGATCAAACGCGTATTCG
TACAGGGCAACTAGATGATGAGGAAATGTCTAGGGTTGGTAGTACAGTGGGAGTGTTGCA
ATCCAGAGGTAATATTTATATTGATGATAGTTCAGGTTTAACCCCAACGGAATTACGTTC
ACGCGCGAGACGTGTGTACAAGGAAAACGGTGGATTAAGTTTAATTATGGTGGACTATCT
ACAATTAATGCGCGCTCCTGGATTTGCGGATAACCGAACCCTTGAAATTGCGGAAATTTC
TCGCTCACTGAAAGCCTTAGCTAAAGAGTTACAAGTACCGGTAGTGGCACTTTCTCAGCT
CAACCGTAGTTTAGAACAACGTTCAGATAAACGCCCTGTAAACTCGGATTTGCGCGAATC
GGGATCGATTGAACAAGATGCAGACTTAATTATGTTTATTTATCGTGATGAGGTTTATCA
CGATAATCCAGATACAAAAGGAATGGCGGAGATCATCATTGGTAAACAGCGTAATGGTCC
AATCGGACGAGTGCCGTTAGGTTTCCAAGGACAATATTCACGTTTCACCAATTACGAAGG
TAGCTACAGACTAGAGGACGAATAAGATGTTATGTGCAATTTATAAAAGCCCCAAAAAAG
AAGGAATGTATCTTTATGTGGAAAAACGGGATAAATTTGAGGCCGTACCTCTAGAACTTC
GCCAAATTTTTGGTAAACCTGAGTTTGTAATGCTGTTTAATTTAGCAGGTGAAAAGCAGC
TCAAGCGGGTAGATAATCAAGAAGTTTTGCAAAAAATCCAAAATGAAGGGTTCTATTTGC
AAATGCCTCCACCCCCTGAAAATTTATACGCTGAATTTGTAGCAAGACAAGAAGGGTTAA
AATAATGCGTTGTCCGTTTTGTGCTACTGATGATACCAAAGTTGTAGATTCACGTTTAAC
CGCAGATGGCTACCAAATTCGTCGCAGACGAGAATGCCCTGTCTGTAAAGAACGTTTTAC
AACCTTTGAAAGTGCTGAATTACTCATTCCGCATATTGTTAAAAATAATGGTAGCCGAGA
ACCTTTTGATGAACGTAAATTAAGAACCAGTTTATCTCGTGCATTAGAAAAGCGTCCCGT
GAGTACCGATGATGTTGAGCAAGCGATCCACTGCATTGTGTTACAACTTCAAGCCACAGG
GGAAAGGGAAGTTGCTAGTAAATTTGTCGGAGACTTGGTGTTAGGTGAATTAAAGTCCTT
AGATAAAGTCGCTTATATTCGATTTGCGTCAGTTTATTTAAGTTTTGATGATATAGAAGA
ATTTAGTAAAGAGATTGAGCGATTAAGGAACTGAATATCAATTAAGCAGAGACACCCATC
AATGTCTTATTCGGCTCTTTCGCCATTTCTCGTGCTAATTTCGGCACTAAGTAACCCGAT
GTAATGCGTTGCAATTCACGATAAATTTCAAAGGCTCTGCTGTCTTCAATATAAAAATGG
CTCGCTCCTGCTACTTTGTCTAATAGGTGCAAATAATAGGGTAAAATGCCATTGCGAAAT
AATTTATCACTCAAGGCTTTGAGTGTTTGGGCGTTGTCGTTGATCCCTTTGAGCAAGACA
GATTGGTTGAGCAACACAACATTGCTTTGCTTTAGCTTCTGCATTTTTTCCGCAAAAATG
TCATCTATTTCGTTGGCGTGATTGATATGCGTCACTAACACGACCTTCAAACGACTTTGT
GATAGCCGTTCACATAATTCGTCTGTAATACGGTTGGGAATAACCACAGGTAAACGGCTG
TGAATACGCACAGTGTTGATATGGGAAATCTGCTCTAGTTGGGTAAAAATCCAGTCAATT
TCGTGGTCTTTTGCCATCAAGGGATCGCCCCCTGATAAGATCACTTCTTCCACTTCGGAA
TGTGCTTTTATATAGTCGAGGCTTTTCTGCCACGTTGCTTTGCCACTTTTGACTTCATCA
TAGGGAAAGTGGCGACGGAAACAGTAGCGACAGTTAATCGCACAGCTATTTTTTACCATA
AATAACAAGCGGTTATGATATTTATGCAAAATGTTAGGGGCTGGCGAATGCTGTTCTTCC
AGTGGGTCTTGGACAAAGCCATCAACATTGGTAAATTCTTCTTGTAATGTGATCGCTTGT
AAAAAAAGGGGATCTGCCCGATCCCCCTTTTTCATTTTTTCGGCAAAGGGGCGTGGCACT
CTTAACGCAAACAGTTTACGAGCGGTAAGATCTTGCTCAAAATCTGCAATGTTTAGCTCA
AGGTAATTCAATAAATCTTCTGGTCGATTAAAGGATTCAGCCAGATCTTGTAGCCATTGA
GCTTTCGTTGGTGCGTCGTAAAATGAGATGTTCAAATTTGCCCCTTTTGCTGATGAAATT
ACTGGCTAATCACACACTGCATTGGTGCGTTGGTTTTATCTACCATCAATGTCGGTGGTA
ATTGGCTATTGTTGGTTCCTACCATATATTGCACACCATTTAAGCAGTAACGCAAATAAC
CTGGTGTTTTCTCAATAAGGTAAGGGTCGTTTTGCGGATCGATTGCTTTAAAGGTTGGCA
CGGCTGGTGCCTGTTGTACCTGTTTGGTTAATTGTTCCGTTGGATTGGTTGCTGGTGTTT
GAGCCTGTGCTTCCGTCGGGGAAAGAGCTTCACTTAATAAGTAACCTGCCGCCGCCCCTG
TCACAAAATTGCCTAAACGATTGCCTTGTGCTTGTTGAGCAGCACCAGCATTTGGCATTG
CTTGATTTGGCGTATTATTAAAGTCCGCATCAGCTTTTTGTTGTGTTGTAGATTGCTGAA
CCGTTGCTGGTGTTTTTTTACTTGAAGAAAATTTCATTCCACCTGCTTTTTTCGCTTGAA
CGGTTGAAACGGTAAGGGCAAGAACTAATCCCATTAACACTGCTTTTTTCATTTTATTTC
CTCATTGATTGAAAAAACAGATTATACCTGAAACGACTTTATCTGCCATACTTCAGAAAA
ATTTTAATTTTTTGCCTGCCGTTTTTAGTGTATTATATACGTCTTTTTATTTAGCCCTTT
GGGCGTTACTTTTTATCTAAATTCTGAGGATCACAATGGCTAGTTACAGCACTAATGATT
TCAAACCAGGTTTAAAATTTATCCAAGATGGCGAACCTTGCGTTATCGTTGAAAATGAAT
TTGTAAAACCAGGTAAAGGTCAAGCATTTACCCGTACAAAAATCCGTAAATTAATCTCTG
GTAAAGTATTAGAGATCAACTTCAAATCAGGCTCAACTGTTGAAGCGGCTGATGTTGTAG
ATTACAACTACACTTACTCTTATAAAGATGAAGATTTCTGGTACTTTATGCACCCGGAAA
CGTTCGAGCAAATTTCTGTAGATTCAAAAGCATTAGGCGACAACGATAAATGGTTAGTTG
ATCAAGCAGAATGTATCATTACATTATGGAATGGCTCTGCAATCGGCGTTACTCCACCAA
ACTTTGTTGAATTAGAAGTTATCGAAACTGATCCAGGCTTAAAAGGTGATACCGCTGGTA
CAGGTGGTAAACCTGCGACATTAAGCACAGGTGCAGTAGTTCGTGTTCCACTTTTCGTTC
AAATCGGCGAAGTTATTCGTGTGGATACCCGTTCAGGCGAATATGTTTCTCGCGTGAAAT
AATCTCGCAATCCCCTGACAATTTGTTAGGGGATTTTTTTATCTTCAGCTAGCCAATCTT
CGTAATTTAATAATGGTACACGTTTAAATTCTTTGATATGTTGATAATTAAACGTAGGAT
CTGGCTCTCCCAATTCATCTAACCAATTCCAATTATCTTCAATTGGCTCAATAATTGCCT
CATTACTTTTCTTCTCAATTTTCATTTCATCTCATCTCCGTACTAGGTACTAGACCGCTA
ACAAACCATATATTAATAGGTTAAATATTGTAGGGTAGGTTTTAATCCATCAATAAAATC
AATATGTTACGATTATATGGTGGGTCAAGACCCACCCTACAAGCTACTTTACCACTAATC
TAATATCTAATTTTTGATAGACATATACTACCCCTAATTGAGAAAGTTACAAAAAGTTTA
TGTCTAACAGTGTGCTTTTTTATCCATAACCCCGAACTTTATAATGAAAATTTCTTCTAA
GTAAGGTAAAATCTTTACACTTTCATTACTACTCACTAGAGGAACATATTATGTCAGTCG
CAATTTTAGACCAACTTGAAGAAAAAATTAAACAGGCTGTTGAAACCATTCAATTACTTC
AATTAGAAGTTGAAGAGTTAAAAGGTAAAAACGAGGAAGCTAATCGTGCAAATGAAACTC
TGCGTCAAGAACACGAGCAATTAAAAACTGAACATCAAAACTTCCAAGATCGTTTACGCT
CTCTGTTAGGTCAAATCGACAACGTTTAATCTTTGTTTGAATAAACGGCTAATATCTTGA
TTAGCCGTTTTTTATTGCATCATTTATTATGGCTAAACTCTATTTTTATTACTCTGCGAT
GAATGCAGGGAAATCCACAACTTTACTTCAATCATCTTATAACTATCAAGAACGAGGAAT
GAATACCCTTGTTTATACTGCGGCGATAGATGATCGTTATGGCGTAGGGAAAGTCTCCTC
TCGAATTGGTATTTCACAAGATGCTCGTTTATTCAAAAACGATAGCAATTTATTTGATGA
AATCGCCGCTTATATTGCCGATGAAAAATTGCACTGTATTCTTATTGATGAAGCACAATT
TCTTACCAGGCAGCAGGTTTATCAACTGACTGAAGTGGTCGATAAATTAAAAATCCCTGT
GCTTTGTTACGGCTTACGCACCGATTTCCAGTCTGAATTATTTGAGGGAAGTCGCTATCT
ACTCGCTTGGGCTGATCAGCTCGAAGAACTCAAAACCATCTGTTATTGTGGGCGTAAAGC
AGGCTTTGTTATTCGTATGAATGAGAAAGGTGAAGCGGTAAAAGATGGAGATCAAATTCA
AATCGGTGGAAACGATAGCTATCTTTCTGTATGTCGTTTGCATTATAAGGAAAAATTGGG
GATATAACTTAGTTTCTATCTATTTATCTGAATAGGAATGAATTGCCAATTATATTTCAA
AGGTGAAAAGCATGTAGGATACAGTGATTGCTTTGTTTTAGGGGAAGCACTTGTAATAAT
TAATAACGGAAGAATGTAAAATGATCGAAGCTGTAATTTTTGATATGGACGGTACGTTAA
TTGATTCCCAACCTATTTGGTATCAAGCAAGTACTGAATTTTTCAGAAAAATCAATTTCC
TGTAACCTTAGCTGAAATGGTGACTCTTACAGGGTCGCCTGTTGGTACGCTGGTTGATTA
TGTGCTACAAAAATATGGTGAAAAAGAAAAGAGTCGTACTCAGTTAATAGAAGAGTTGAT
GGCATATGTAGTTGGAAAGGTGCTTGAAGCGAAGCCATTAATGCCAAATGTGAAAGAGGT
TTTATCTACCTTAAAACAACGGGGGATTAAAATCGCAGTTGCTTCGGCTTCGCCAAGAAA
TATGCTACAAGGCATTGTTGATAGCTGTGGCATAGCTGAATATTTTGATTATTTAGCTTC
TGCTGAGGAATTGGAGTACAACAAGCCACACCCCGCTGTATATTTACACGCAGCAAAACA
ACTTGGCGTTCCAACATCTGCCTGTTTTGCCGTAGAAGATTCGGTTTTAGGTATGATTTC
AGGTAAAGCGGCGAGTATGAAAACCGTTGTTATTCCTGCAAAATCGGAATGGGACGACCC
TCGCTGGGCTTTGGCTGATTATAAATTAGTGAGTATGTCAGAATTACCGATGTTAATAGA
ATCGTAATGGTTTGATGTAAATCGTAAAGTCCCCTATTGTATGGGGGGCGTTTTGGGGAA
AAATATGGATAGACATAATTTCCCAAAACTTTTTCTTTAATCCCACTACTTTCGCTATAA
TAGCCCAAATTATTTAGATCAAAGAGAGTTCAAATGGCAACAATCGCACAAAATCCGCTC
GTTTTAGTGGACGGTTCGTCCTATTTATATCGTGCATTCCACGCATTTCCCCCTTTAACT
AACAAACAAGGTGAGCCAACAGGGGCGATGTATGGGGTGCTGAATATGTTAAAAAGCCTG
ATTGCACAGGTTGAGCCAAGCCATATTGCCGTCGTGTTTGATGCGAAAGGGAAAACCTTC
CGTGATGAGCTGTTTGAACAGTATAAGTCCCACCGTCCGCCGATGCCCGATGAGCTTCGT
TCGCAGATCCAACCGTTACACGCAATAATTAAGGCATTGGGTATTCCGCTGTTGTCGATT
GAAGGGGTGGAAGCTGATGATGTGATTGGCACGCTTGCGGTGCAGGCTTCACAAGCAGGT
AAGCACGTTTTAATCAGTACGGGCGATAAAGATATGGCTCAACTGGTGAACGATCATATT
ATGCTGATTAATACGATGAACAATACGCTGTTAGATCGTGAAGGCGTGATTGAAAAATAT
GGTATTCCGCCTGAGTTGATTATCGACTATTTAGCCTTATTGGGCGACTCGTCCGATAAT
ATCCCTGGGGTAAAAGGTGTGGGTGAGAAAACGGCGATTGCGTTGTTGCAAGGTATTGGC
TCAATGCAAGCGATTTATGCGAATTTAGACAAAGTTGCAGAGTTATCATTTCGTGGGGCA
AAAACCTTTGCACCGAAACTGGAAGCAGAAAAAGAAACAGCCGATCTCTCTTATCTATTA
GCAACGATCAAAACCGATGTTGCCCTTGATGTCACTTACGATCAGCTTGTTACTCAACCA
CAACAGCGAGATCAACTGGTAGAACTCTTTGGTCGTTATGAATTTAAACGCTGGCTGAAC
GAAGTGATGAATGATGCTAACCCTGTGACACAAACGTCGGCAGAGAAAATCCCGAACAAT
TATCAAGCCACACAAGCGGTCAGTTCAGAACAAAAATCTGCACCTTTTGTAAAAATTTCG
ATAGATCGCACCGCTTACGATTGCGTGAACAGCCCTGAGCTGTTTACCAAATGGCTGGCA
AAATTGCAAATGGCAGAGCTTGTGGCGGTGGATACAGAAACGGATAATTTAGATGCAATG
CAAGCAAATTTAGTCGGGATTTCATTTGGCTTAGAAAATGGCGAAGCGTGCTACATTCCA
TTGGTACACAAAGGTAAAATTGCACAGCCGACCCAAGTGGATCTGTTTGGTGAAAGTGAT
GCGGAACTTGATGAAATCGAAGCGTTACTGCCTAACCAGTTGAACAAAGCGGACTGTTTG
GCACAGCTAAAACCGATTTTAGAGAACCAAAATATCCGCAAAATCGGGCAGAATATCAAA
TACGATTTAACAATTTTTGCTCGCAACGGCATTGAGCTACAAGGGGTTGCCTTTGATACG
ATGTTGCAATCTTACACCCTAGACAGCACAGGTCGTCACAATATGGACAATTTGGCAGAG
CGTTATTTGGGACATCAAACTATTCCTTTTGAAGAGTTGGCAGGTAAGGGCAAACATCAG
CTTACATTCGATCAAATTGAACTGGATAAAGCAACAGAATATGCAGGGGAAGATGCCGAA
ATTACAATGAAATTACATCAACTCTTATGGTCTGAACTACAAAAAACGCCTGAATTGGTG
AAACTGTTTGAGCAAATCGAAATGCCGTTGGTGAGCGTACTTTCCCGTGTGGAACGAAAC
GGCGTATTAATCGATCCTGCCAAACTGTTGGCACATTCGGTAGAGATTGAACAGCGTTTA
AAAGAGCTTGAAACCCTTGTACATCAAGAAGCAGGAGAAGTGTTTAACCTTGCTTCCACT
AAGCAACTGCAAGAGATTTTATTTAACAAACTCGGCTTACCGATTTTAAAGAAAACCCCG
AAAGGTGCGCCATCAACCAACGAAGAAGTGTTGGAAGAATTGGCTCAAATGGGACACCAA
GTGCCAGTGTTGTTGATAGAACATCGTGGTTTGAGTAAGCTGAAATCGACCTACACCGAT
AAACTACCGCAGATGATTAACGCACAAACAGGGCGTGTGCATACTTCATATCATCAAGCG
GTCACGGCAACAGGGCGACTTTCATCAAGCGATCCGAATTTACAAAATATTCCGATCCGC
AACGAGCAGGGCAGACGTATTCGTCAAGCCTTTATCGCCCGTGATGGCTATGTGATTTTG
GCGGCGGACTATTCGCAAATTGAGTTACGCATAATGGCACATCTTGCTAATGATGCGAAT
ATGATCAAAGCCTTTGCCGAAGGTAAAGACATTCACCGTTCTACGGCGGCGGAAATTTTT
GGCGTGTCGTTGGAAGCGGTGACCAGTGAACAACGCCGTAGTGCCAAGGCGATTAACTTC
GGCTTGATTTACGGAATGTCTGAATTTGGTTTGGCAAATCAACTTGGCATTTCTCGTACC
GATGCGAAAAAATATATGGAACTTTACTTCCAGCGTTATCCAGCCGTGCAACAGTTTATG
TTAGACATTCGTGAAAAAGCCGCTGAAAAAGGCTATGTTGAAACCCTATTTGGTCGCCGT
TTATATTTGCCTGAAATTAACTCAAGCAACCAAATGCGACGCAAAGCGGCAGAACGTGTT
GCCATCAACGCCCCAATGCAAGGCACGGCGGCAGATATTATCAAAGTGGCAATGATCGGG
ATCGATCAAGCGGTGCGAAACTGCGAAGATATTGCAATGATTATGCAAGTACACGATGAA
TTAGTCTTTGAAGTTAAAGCCGACAGAGTAGAGCATTACACCCAACTGATTAAAGCCGAA
ATGGAAAAAGCAATTGAGCTTAAAGTACCATTGATTGCGGAAGTTGGAGTTGGAAGCAAT
TGGGATGAGGCGCATTGATAATAAAGGGGACTAAATTAGCGTCCCCTTATAACTATTTTT
AATGAATCCAATGAGCTAAATTTATTTAGTCATCACTACTAAATACTCCTAAAAGCTGTA
ATAAGCTCACAAATAGGTTGTAGATAGACACATATAAATCAACGGTTGCACGGATATAGT
TTGTTTCACCGCCGTGGATAATGTTGCTAGTTGAATATAAAATTGCAGCCGTTGAGAACA
CTACAAATAATGCACTGATCGCTAAACTTAACGCGGGCATTGCTAAGAAGATATTTGCCA
CAATACCCACTAATAACACCACGAACAATGCAATCATCATTCCCGATAAGAAAGACATAT
CACGTTTGGTAGTTAATACATAAGCAGAACAGCTAAAGAATACCAACGCAGTCGATCCTA
AAGCCAATGCAACCACATCGCCTAAGCCATTGCTGATATAAGCATTTAAAATTGGACCCA
AGCTATAACCTAAGAAACCCGTTAACGCAAAAACACTTGCTAACCCTGCTGCACTATTTG
CCGTTGCATTAGTTAAGAAAAGTAAGCCATAGAAACCGACTAACATTCCCCACCAAGGTA
AACGTGGTAAATTAAGTGCCATAGTAACAGATGCAACTACCGCCGAAAATACAAGCGTTA
ACGCAAGTAAGAAATAAGTATTACGTAATACTTTATGTGTGCTAAGAAGGGATTCACTTC
TTGCGGAAGTGACTAAACGATCTTGCATAGAATCTCCTGTAAATAAATAGTTTTTGTGTT
AAAAACGCCCACAAATTAGCGAGAAATCATAGAAAAGTCAATGGATTTCACAAAACAAAG
GGCGTATCTCACGCCCTTACTCTTTTACTGAACTGCCACAACCCTTCCCTCACGATAATC
CACTGTCACAGGACTATTCGGCAACAATTTGCCTGAGAGAATTTGCTGTGCTAAGGTGTT
TTCAAGCTCTTGCTGAATTGCACGTTTGAGCGGTCTTGCTCCAAAGAGTGGGTCAAAGCC
TGCTTCGCCGATATGATCAACTGCCGCATCTGTCACCGTCACTTCATAGCCACGCTCCGC
CATACGTTTAATTAAACGTTCAAGCTGAATTCTAGCAATCGCACGGATATTTTCTTTATC
TAATGGGTGGAATACCACAGTTTCATCAATACGGTTGATAAATTCAGGGCGGAAATGTTG
TCCAACCACATTCATCACGATAGTTTTCATTTCATCGTAACTCATATTGTCCGCATTCTC
TTGAATTAAGTGCGAACCTAAGTTTGATGTCATAATGACGACAGTGTTGCGAAAATCCAC
CGTGCGACCTTGTCCGTCAGTTAAACGACCATCATCAAGCACCTGCAATAAAATGTTGAA
CACATCCGGGTGAGCTTTTTCCACTTCATCGAGCAATACGACGGAATATGGACGACGGCG
AACCGCTTCAGTCAAATATCCGCCTTCTTCATAGCCGACATATCCTGGAGGTGCGCCAAC
TAAGCGAGATACGCTGTGTTTTTCCATAAATTCGGACATATCGATCCGCACCATCGCATC
TTGGTCGTCAAATAGGAAGTTGGCTAATGTTTTGCAAAGCTCTGTTTTCCCTACGCCTGT
CGGCCCTAAGAATAGGAATGAACCGATAGGGCGATTTGGATCAGACAAGCCTGCACGACT
ACGACGGATCGCATTTGCCACTGCATCAACGGCTTCACTTTGACCGATGACCCGTTTATG
TAGCACCTCTTCCATTCGTAATAGTTTCTCTTTTTCCCCTTCCATCATTTTGGATACAGG
GATACCCGTGGCTTTAGAAAGCACTTCGGCAATTTCTTCATCGGTCACTTTGGTGCGAAG
TAGATGATTTTCACCGCCCTCTTCTTCACGTTTTACCGCTTCTTGTAACTGTTTTTCAAG
GGCTGGGATTTTTCCGTATTGCAACTCCGACATTTTCTCAAAGTTATTCTCACGGCGAGC
CTGATCCATTTCAATTCGGGCATTTTCCAACTCGGTTTTAATGTGTTGCGTGCCTAACAG
AGCGGATTTTTCTGCTTTCCATACTTCTTCCAGCTCCGCATATTCACGTTCACGAGCGGT
CAGATCCTCGTCTAATTTTGCAAGACGCTGACGGCTAGCTTCGTCTTCTTCTTTTTGCAA
CGCTTGACGCTCTAATTTCAACTGAATAATACGGCGTTCAAGTTTGTCTAACGGCTCTGG
TTTAGAGTCGATTTCCATACGCAAGCTGGAAGCCGCTTCATCAATTAAATCAATCGCTTT
ATCGGGTAGCTGACGATCTGAAATATAGCGGTGCGAAAGAGTTGCTGCCGCTACAATCGC
AGGGTCGGTAATTTGAACGTGATGGTGAATTTCGTAACGTTCTTTCAAACCACGCAAAAT
CGCAATGGTGTCTTCCACCGTTGGTTCATCAACCAACACTTTTTGGAAACGACGCTCCAG
AGCTGCATCTTTTTCAATATACTGACGATATTCATCTAAGGTTGTCGCCCCGACACAGTG
CAACTCACCACGGGCAAGGGACGGTTTCAACAAGTTACCAGCGTCCATCGCTCCATCGGT
TTTACCTGCCCCAACCATCGTATGAATTTCATCAATAAACAGGATCACTTGCCCTTCTTC
TTTGGCAAGTTCATTTAATACCGCTTTCAAACGTTCTTCAAACTCACCACGGTATTTTGC
TCCTGCAATTAACGCTCCCATATCCAACGACAATACCCGTTTGTTCTTCAAACCCTCAGG
CACTTCGCCATTGACAATACGTTGTGCTAAACCTTCGACAATCGCCGTTTTCCCCACACC
AGGTTCACCGATAAGCACTGGGTTATTTTTAGTACGGCGTTGCAATACTTGCACCGTACG
GCGGATCTCTTCATCACGCCCGATCACAGGATCAAGTTTGCCTGCTTTAGCCCGTTCAGT
TAAATCAATGGTATATTTTTGTAACGCTTGTCTCGTTTCTTCTGCATTTTGATTATTCAC
GCTCTCCCCTCCACGAATTTGTTGAATGGCGGCTGTCACCTTCTCTTTGGTTAAACCTAA
GTTTTTCAATAACTTGCCTAAATCACCATTATCTTCAAGTGCCGCAAGCACAAATAGCTC
TGATGAAATAAAGCTATCACCAAACTGTTGCGACAATTTATCGCATTGATTTAACAAACG
AAAAAGTTGTTGCGACGGCTGGGTATTGCCCCCTTGCACCTGCGGCAAGCGGCTGATAAT
GCCATCAAGTTCACTGCTTAAACGGTTAGGTTGCACATTTAAACTGGTGACAAGCGGTGT
GATTGATCCATCATTTTGCTTTAACAAGGCAAGCATTAAATGGGCCGGTTCAATATAGGG
ATTATCTTTGCCAACGGCTAAAGATTGTGCATTGGCAATTGCTGATTGAAACTTGCTGGT
AAATTTATCAATATTCATAGTTTCCTCTAAATTCTGTTATTAAATGTTCTGACTTCGAGA
TTACTCTCGCTTGACGAAACTATAAATTGGGATTGTCAAGGGGATTTCAAGAGAAAATGT
GAAAGAGATCACAAAATTATGAAATCTATTGGGGGAGGGCAGCTTTCAAGAAGCTAATGC
ATGGTCAATTTTTATCAGTATTCAAACGATGAAATTATAGGTCTTTAAATACGTTTAAAA
TTTACACTTAGGAATTCCCGCCTCTTGAGGCGGGGAGGATATCAGAATAAAACCTATCCG
CTTGTAGTTTAAATTAAGGATTAGTGACTTAACATTTTGAGCAACTCTTTTGGCTCAACA
TAGCCAGCGATTAACTCACCTTCTTTTGTGACAATATTTGGCGTACCCGTAACCCCAAAT
TTAATGCCAAGTTCATAATGTTTTTTCACAATGTTTGGTGTTTTCACCTGTTTTGGTAAG
TTACCTTTCTCCGCTTCGTTTAATGCAAAGGCTGGATCTTTTTCTGTCCAAATCGCTTCC
ATCTGTTTTGCAGTTTCAGTATTCATACCACCACGAGGGAAGGCTAAATAACGAATAGTA
ATGCCTAAATCATTATATTCTTTGATCTTTGAGTGCAATAAATGGCAATAATGGCAGGTA
ATATCCATAAAAACAGTGACAACGTGTTTTTCATTTTTTGCAGGATAAACAATCATCTCT
TTTGCTAGACTATTAAGTTCTGCGAGTAATGCACGATTAGTAATATCAGTAACTTTGCCA
TCTTTTAATTCAAAAATCTGCCCGTGTATTACATAGCGTCCATCATTGCTAATTTGCACA
ACACCTTGATCAGAAATCGCTGTTTTAAAACCTGGCAAGGCAGATTCTGACAACTTCACA
TTGGTTGCCCCAATTTTCTCAAGCTGTTGCTGTAAGTTTTTATCATTCGCCTGTACCGTA
CCTAAGATTGCAAGGCTAATTAGGGTCAATAGACTTTTTTTCATTATAAATCCTTCTAGA
GTTTAAGTTTTGTTTCAATATTCCGTGCTTTCACTAAGAATGCTTTACGTTCTTTATCGG
GCATACCAGATCCTATACCCGGCAATTTTACTGTCATTGGATTAACCGGTCGCCCATTGA
TATGAAATTCATAATGCAGATGTGCACCTGTTGAACGCCCTGTATTTCCAGACAACGCAA
TGCGTTGTCCTTTTTTAACACTTTGCCCAACTTTAACTAACGAACGGCTTAAGTGCATAT
ACACCGTAGTATATTGCCCCCCATGGCGTAGTTTAATATAACGACCAGCACCGTTTGCTT
GATAAGCGATATGTTCAACCACACCATCTGCAGGGGCAATAATCGGTGTTCCAGATCGAA
CAGCAAAATCCACCCCTTTATGAGGGGCAACTCGTCTTGTTACCGGATGTAAGCGACGAG
GATTAAAATGTGATGAAACTCTTGGTGTGAATGGCAATGGGTGGCGAGCAAAGCCTTTAC
CTAACGTTTCACCGTGACGGTTATAATAACGTCCATTATCTGCTTGAATAGCATAATAGC
TTTTCTTGCCACTGATAATATGAATGGCTTCGACATTTCCTAAATCCGTGACCTTGCCAT
TGATATACTCACGCTTTACTAAAATTGCAAATTTATCGCCTTTTTTCAATTTATTGGTGG
CAATCTGCCATTGCAGACCGTTAGCTAACTGATTGATTTGACGTTGAGATAAACCTACCG
CTTTTAAACTTGCACTAAAACTGCCATTAATGGTGCCTTTAATCACATCTTGTTGCCAAA
CGCCTTTTTTCTGAATTGTTTGTACCGCAAATTGATCTTGAGCTTTACGCTCAAAAATTT
TCTCTTCTTTTTCTGAGATGAGCCAGTTCATATATTCTAGCTCACCGTTATTGTCTAAAA
TCCAGTAGAATTGTTGTCCTACTTTAAGATCGGCTAACTGTGGAAAGGTTTTTTCTAAGG
CTTTTGCTGTGGCATGTGTTAATCCTGACTGTTCTAGTACATCTTTTAGCTGATCGCCTT
GAGTTACGGTATAACTAAACTGATTTTGGATACGTAATGCTTGATCTGCAATATCTAACA
CATCTTCTAATACATTTTCTGCTTCTTCCGATAATTTTTCACTTTCAGGAACAGCTGCTT
TAGGTTGCCCTTCTATTTCATCATCAACATCACTCAATTCATCTTCATAAGAGGTTGCAT
TTTCATCAACAGGCTCAGCATTTACTTGTTCCTGTTCCTCTTTAGCCGAGGCAGTGAAGT
CAATATTGATGTACTTAGGTTCACCATGAAATAAAGCAGTAGAAACTTCAGGGACAGATC
CAACCGCTTGTTCTGTTTGAGTAGGAACAGCGAGTTTTTCACTCTCTTGATTGACTTCAG
GTAACGACTGGGTCGCCAATGCAATTGGGATTTCTTGCGTTTCTGAAGAATTTGAGCCCT
GTTTTTTTAAGATTAAAACGATACCAATAAAGATAGATAATATAATCACCAAAAACACAA
ATGCCTTTACTCTATTCTTCTTACGACGCCGATCTCTAGCAAAAATAACGTGTTGCAAAA
TTCTATCCTAAATAATTTTCTTCTAGTGCGAACTTATTATAGACAAAGGAATAGGCAAAA
AATTCCCATAGATTTCTTGTAAAACTGAAAAAAATCCGCTAATTTTAATTCCTTAAATCC
TTAAATTTATTAATGTTATGCAGATCAAGCAAATTAAGCCGATCCACAATTTAACGAAGC
CCCTTGTGCAACTGAAAGCGATTAATGTGAATTTTGGTACACAAGTTGCCCTTGAAAATA
TTCATTTAAACATCTACCCCAATTCTATCACAACTATCGTTGGTCCTAATGGGGGGGGTA
AATCTACCCTATTAAAAGTATTGCTGAAATTACAGCCAGCAACATCAGGGGAGGTTATTC
ACCAACCACAGCTAAAAATTGGCTATGTGCCACAAAAATTGCATCTGGATCACTCTATTC
CCATTACCGTTGAAAAATTTCTATCTCTCAAGCCTAACAGCACTAAACCCTTGATAGATG
AAGCATTGTCCCTATTTTCAATCACTCACCTTGCTAAGCATAGTATGCAAAAATTATCTG
GCGGTGAGTTACAACGAGTACTGCTTGCCCGTGCAATTTTAGACCGTCCACAACTGCTTG
TCTTAGATGAACCAATGCAAGGGGTGGATATTACAGGGCAAACGGAACTCTATCAACTAT
TAAATAAAACTCGTGAATGGTTAAACTGTGCTATTTTAATGGTTTCTCACGATTTAAACA
TTGTAATGGCAAATACGGACGAAGTACTATGCGTTAATCGCCATATCTGCTGTGCTGGTA
CACCTGAAAAAATTTCAAGTGACCCAAGTTTTATCCACTTCTTTGGCGATCAATTTGCGA
AAAACGTGGCATTTTATTCTCATCACCATAATCACCACCACGACTTACAAGGCAATGTAT
GTCGTTGTAACGGACATCACTAATTGAGGCAATATGTTTGAGATTTTATTTCCTGCGTGG
TTAGCAGGCGTATTTTTAACCTTCATCACCGCACCGCTTGGAGCTTTTGTCGTCTGGCGA
AAAATGGCATATTTTGGTGATACCCTCTCTCACTCCGCATTACTTGGGGTTGCATTAGGA
ATTTTCCTACAAATCGATCCCTATATTGCTGTTATTCTAATGACCGTCATACTCGCCCTT
TGCCTCGTCTGGTTAGAACAGCACTCTACTCACTCAGTCGATACCCTATTAGGCATTATC
GCTCATTGCAGTTTATCCTTAGGCGTTATCACCATCAGCCTATTAGACAATGTTCGTGTT
GATTTAATGTCCTACCTATTTGGTGATCTTCTTGCAATTGGTTTTAACGACGTACTCTTT
ATCGGCATCGGGGTTATCGGCATTGCGACACTACTGGCTCTGTATTGGAAAAAGCTACTC
GCCATCACAGTCAGCCCTGAATTAGCTCAAATTGAAGGCCTAAATGTCGCACGCCTACGC
CTCTTATTAATGTTGCTCACCGCATTAACCATTGCATTAAGTATGAAATTTGTCGGGGCT
TTAATCATCACCTCACTACTGATTATCCCCTCTGCAACTGCAAGACGCTTTGCCAAAACC
CCTGAAACAATGGTTATTTACGCCATCGGATTAAGCATATTATCGGTCAGTGGCGGATTA
TTACTCTCTGCCCTCAAAGATACACCAGCAGGACCTTCAGTGGTTGTTTGTGCAGGAACA
CTCTTTTTACTCTCATTAATTAAAAAAGAGGCGAATTAAGATCAATAAAATATAATTTTC
CTATTGAATTTTTTGTCAAATTTCGCTTAAATCTCACCGCTTGTTAATGATAACAAGCGG
TGGGATTTTTATATTTTTTTGAAGTAAATAAAGAAGTAAATTATGTGTCAATTATTAGGA
ATGAATTGTAATACGCCGACCGATATTACTTTCTCGTTTGAAGGATTTCGACGGCGTGCA
GGTTTAACCGACCACCATACCGACGGCTTCGGCATTGCCTTTTTTGAAGGCAAAGGTGTG
CGTATTTTTAGAGACAATTGCCCAGGTGCCTCATCACCAATGGCAGATCTCGTCAGTCAA
TATCGAATTAAATCCTTTAACGTTATCGCCCATATCCGTAAAGCAACCTGTGGCGATGTC
AATTTAGAAAATACCCACCCATTTATCCGCGAAATTTGGGGTGAAAACTGGGTATTCGCC
CACAACGGCACGGTTGATGTCAAAGTTTGCCCGAATAATCACTATCAGCCTATAGGCTCA
ACGGACTCTGAAGCCGCATTTTGCTGTATAGTTGCCAGCCTAAAACAACGTTTTCCACAA
AAACCAAGTGAAAAAGAGATTTTTGACGCAATTGTAGATATTGCCAGTGAAATCGCTAAA
CACGGCGTATTTAATTTTATTCTTTCCAATGGGCACTGGATGATCGCACGTTGCTCAACA
AACTTACATTATATCTGTCGCAAAGCCCCATTCGGCACAGCATTGCGTGATGATGATGTA
ATGATTGATTTCCGTGAATATACGGAAGAAAGTGATAAAGTCACCATTATTACAACCCAG
CCTCTCACAAAAAATGAGAACTGGACAAAAATGAAAAATGGGGGCTATGTCTTCTTTAAA
GATGGTGATGTACTCTTTGAAATTGAAGGTACACTACCTGAATGTAACCCTCACGTTTAA
AATAGATTGCCCCTTTCTATACTCAAAAGGGGCAATTTACTTTTCTACTTAATCGGCGTT
GCCGTGCGTTCTAACACTTCGAGCAACTCACTGATATTCTGTTTACCTTGTGTTTTAAGC
CACTGGCGAGCGGCTTCAACACCTTCGGCTTTGTAGGCTTCCGCGCCACCAGCCCAAGTC
GCACGTCCGCACAGTACGCCGTTAAACCGGCTGCCTGCTTGGTGAGCAAATTCAAGGGTT
TGTTGGAACAGTTTGGCTGAAACGCCTGCACTTAGGAAAATAAACGGCAGATCCGTTGCT
TCGCTTTGTGCTTTGAAGAATGCAGCGGCTTCCGCTTGACTGTAAAGCACCTCACCGTCA
GTAAAGCCTTCCACATAACTCATCACCACAGGCGCTTCCACTTTCAAGACATCTACCCCA
AAACGTTTATCCGCAAAGAACTTCATCGCTTCGATTACTTTGCGAGGTTTGACTTTGGCG
TTATAGACTTTATCTTCGTTTGAACCGTCGTAGGTCAAGATCTCTAAGAACAGCGGAATT
TGTTCTGCATTACACTCAGACGCCACACGTTCAACAAAAGCGGCTTTGCGGTCGTTGATT
TCGTGCGGTTCATCAATGTCAAAATAGATCAATAATTTAACCGCTTGTGTGCCTTTTTCT
TTTAAGCGATGAACAGAAGCATCATTGATCAAATCAGGAAAATGTCCGGCAATACTTTTA
TCGTAGCCTGTTTTTTCGTATGCCATAATTAATCCGCAATTTGCATCACGTTTCTCTGAA
GCCGCCCAGCCAAATTCTGGATCAAGCAAGATCGACGACGCATAGGGGGTTAATTCTTGA
GAAATCAAGGTTTTAAATTCGCTGACCTGTTGAGCGGTTATATCATCGCCCATCATTCGG
CGTAACGCACCACGTTGGTCAATCGCAAGGGCAGCAATAATGCCCTCTTTGGTGCAAAGT
TTTTTCATTAAATCTTGTTTAGACATACTACTACTCCTATTCATCATCGCCTAACGCTAA
GTTTTTAAGTTGTTGAGCCACATCGTGAATTTGTTCTTTGGCATTTTCCAGTAAGCCGTC
CGTGTCTTCTTCACTCACATAGCTAATCACCATCGGTAAATTCATTCCGCTATATAACCC
TGATAATTTCGGCAAGTAACGCATTGCCACATTACACGGCGTACCGCCCATAATGTCGCA
AAAAACCACAATCTCACCGCTTGCATTCGCCAGTGCTTGCTCAAATTTCACTTGGAAATC
TTCATTGCCTTCGTGTGGGTATAAGCAGACGGTTTGAGCATTGTCGATTTTGCCTAAAAT
CATTTCGGCAGTATCCAGTAAGCCTTCTGCAAACTCTCCGTGACTGATTAAAATTAAGCT
CATAGTTGCTCCTTTTGGTAGTTTTGAATTTTTTATTCCCCCCTTTGAAAAAGGGGGGCT
AGGGGGGATTTTAAGATAGTGCGATTAACTGTTTAGATCTTTAAATCCCCCTCAATCCCC
CTTTTTCAAAGGGGGAAGTTTGACGATATTTTTTTGGGTTGTCCTTATAAGTTCTTCGTA
TTCAACTCTTTATAAATCGGCTTATCGCTAAATGTTAAGCTATCGATCTTCACCCCTTCT
GTTTCAAAGACGATAATCTCATTCTCGCCTTTATGCAGTAACGGAGCTGGTAAATAGAGA
TAACAAGTCGGACCTTCATTCCAGTAACGCCCTAAGTTCTCACCATTTACCACAATCACC
CCCTTGCCGAACGCACGGGTATCAATAAAGGTATCTTGCGGTTCTTGGTCTAGGTGTAAC
TTAAATTGATAGAACGAAGGCGTTTGGCTATCTTTTTCGCCATCAAAATCAATCTCTTCC
AAGCGGTCAAAATCAATCGCATAATGTTGCCAGCCTGTGTGGAAATGCAGATCAAGCACA
GCCCCTGCACCGATACCTTTATGTTGTGTCGCTGCAAGTAGCTTACCGCCGTAATTCACT
CGTCCCATATTTTCCACTAATAGATCAAGTTGGAACTCGCCATTTGGTGTCTGTAACATC
ACTTCATTGCCGATCTCGTGTTGATACTGGGTGGCAACTTTTTGTTTATCGTTGAAAATC
TGAATGCGATCTCTGCCTTGGTAAATTCTCAGCTTGATCTCACCGCTATATGCTGTCGGT
TTGGCTCGATAAAGCAGATAACCGTAGTAATGCCCTAGCTGTTCCATTGTTTGAGTGAAC
GGACTTTCGTAGCATTCGCTGATTGTGTCTAAAGTACCAAACAGCGACACTTCATTTTGC
ACAGCAAGCGGTGGGTAAGCGGTGATATTTGGCAAAATCGGATCAACAATCGGGCTGGCA
TCAGGGTACTGCCCTAGCACTTTTTGTAGCAGGTAGAATTTCTCTGACGGTTCGCCCCAT
TCGTGAACAGGGGCATCATAGTCGTAGCTGGTTACTTGCGGTAAATCGGTGTCTAACCGT
GCGGAACAGCCGTTCCAAAAGCCAAAATTCGTTCCGCCTTGAAACATATAGAAATTGATA
CTTGCCCGTTCGAGTAACTCTTTGGTGCAGTCCGCTAAATCTTGAGCATCACGGCGGATC
ACAGGCTCTTTCCAGCGGTTAAACCAGCCGTCCCAAAATTCCATACACATCAACGGGTAA
GATTTGCCGTGCTTGTCGATATAGCATTGTAACTCATCTAAATTTTCATTGGAACGAGAG
CCGAAGTTCCCCGTCGGCAAAATATCATCTTCGATCAACGCCCCTGCTTCTAAGGCGTTC
TGCCACGCACCGTCTGATGTGAAAAGCGGTACGTTCACCCCGTGAATTAACATCAACGCC
CGAATAGCTCTTAGGTAGTTTTTATCATTGCCGAACGAGCCGTATTCGTTCTCGATTTGC
ATCATTAGAATATTACCGCCTTGGGTAATTTGGTAAGGGGCAATGCGTGGAAGCAGTTCT
TGAAAATAGCGGTCGATTTCAGCGATAAACAGCGGATCGTTTTGGCGTAAGCGGATATTT
GGAATATTGAGCAACCACGCAGGCAATCCGCCAAACTCCCATTCCGCACAGATATAAGGT
GTTGGGCGAAGAATAACGTACAACCCTAGATCTTTTGCTGTTTGCAAAAATTTGACTAAA
TCTGCCCGCTTGCTGAAGTTAAATTGATCAGGCTGTGGCTGATGTAAGTTCCACGGCACA
TAGGTTTCAACCGTGTTACACCCCATTGCCTTTAGGTTGTAGAGCGTTTTGTACCAGTAT
TCTGGCACGATACGAAAGTAATGTACTGCACCTGACAGAATTTTGAACGGTTTTCCGTTG
AGTAGGAAATCCTTTTCACCGATTTGGAAAGGCATAGTTCACCTCGCTTGAAAGATATAA
AACCGAATAAATCTAGGAAAGAGTGATTGGGTTTTAGATCTTAGTTATTTGTAACATTTT
GAATGAATTTGACCGCTTGTTTTAGGACGCCAAGCGTGGCGTCGCTACATTCGATGGTAT
TGTAGGGACACGACGCCTCGTGTCCCTTTTAAATTACCCTTTCGCCAACAATCCAGCCCA
AGAGAGCAAGATACAGAGTGCGATGATGATCATAATCGCTTTGTTAGAGTTCATTTTCGG
TCTGCCGAGTAACCAGTAGATGAAGAACACCACTAACGCAGGGACTAATCTTGGTAAGAT
AAGGTCTAAGTTCGCTTGGGCGGAAACGACTTTCTCACCGATAGTAGCGACAAACGGTAC
TTTGACATTCACCATCGTGGCACACATTACCCCCACAACGAATACCCCAAGCACTGTTGC
GGCGTTGGTTAGTGCGTTCAAGCGGTGACTTAGGTTGGTCACTAAGTTTACCCCTTCACG
ATAAGCGATTTTGAGTTGCACCCAACGGAATACCATTGTTGCAATCGCTACCGCAACCCA
TAAGCCGACACCAAGCGGATTGCCGTTTACTGCCATTGTTGCGGCAATCGCCCCCATAAT
TGCTGGGACGAGTGAGCCGAATAGGGCATCACCGATAGCGGCAAATGGTCCCATTAAACC
TGATTTGATACCTGCAACGGCTTCAAGTGATTTCACCCCTTGTTTTTCTTCAAGTGCCAA
GTCGATACCTTTAACAATAGTGTTAAAGAATGGGCTGGTGTTGAAGAATTGGTTGTGCAT
CACCATCATTTTTTGTAATTCAGGTGTGTTGTCGCCGTACATTTTGCGTAGCTGTGGCAA
CATAATCCATAAATAACCTGAACCTTGCATACGTTCGTAGTTCCAACCAACTTGGTTGAA
GAATAAGTTACGGATATTGATTTGGCGGAAGTCCGCATCTGTTAATTTATAGCCTTTTGG
ATTTCCGACTTGTTGATTAGAGTTCGTCATCTTCAATTTCTCCTTTGTCAGAAGTGGTAT
TTTGTTTTGCAACTGGGGCTGAGCCACCTTCTACGCTACGTTGGTAAACAATGTAGGCGA
ATGCAAATCCGATTGCTGCCATTGCAAGCATTGGTACGCTGCTGATTGAGTTGCTTACAC
CTGTTGATGCACCGACAGCATTGATGTTACCGAAGAGAGTAATGAAGATTGCTGTGAGTG
AGAATGCAAGGATTAAGTATGCAATGTGACGTTTTGTCGGTAAGTAACGAAGTAAGATTG
CGAAACCTAACGCTGGTAATACGCCACCTGCAAGGGTTAAACCATCTGCGATAACTTTTA
AGAAGCCTGTTTGCATTGCTTCTGCTAGGCTTGCCACAAATGGACCACCAAACACTAACG
CTAAGAAGATTGGTAATGCACGAGATAGACCCCAAGCGATTGCACCGCAGAGATAGTTTA
CCGTGATTGCACTATAAGCGTGGTCTTGGATATTTTTGTCGATACGGTGAGCGAAGAATA
CGTTAGACATTCTCGCTAAAATATCGGTATAAACCATTAACGCTGCGATTGGTACAGCTA
AGGTTGTTAAGGCTAATTGTGGATCCATTCCAGCTGCAACAGAGAATGCAGTTGCGATAA
CAGTACCTGAGTTTGCATCAATACGAGATGCACCACCGAAGGTACCTACACCTAAAATGG
TTAATTGCATTGAACCACCGATTAACAATCCAGTTGTCAAATCGCCCATAATTAAACCTG
TGATAAAGCCTGCAAACACAGGTGAACCAGCACTAGATACAATCGTGATTTCATCTAGGA
TTTGATAGAACGCATAAAGCGTTATCAAAAGTATTTGCCACCATTCGATCATAATCGTTA
CTCCTCTATAAAAGTTTCATTAAATCGACTTTTTCTTCATTAGGCACTAACTGAGCGGTG
AGCTTCACGCCTTTTTCAGAAAGTTTTCTAAACACTTCCACATCGTCTTCAGTCACGTGT
ACTGTTTTTCTGATAGGACGCGTTAGATCCGTTTTAGGCATATTCCCTGCATTGACTTCC
GGCAGATTTACGCCTGCCTCCACAAGCTGTAAGATCGTTTGTGGGGTTCTTGTTACCAAC
AAAACACGTTGAGAGTCATAACGCCCTTCGTTAATGTTGGCGGCTGCTTTTTCCACAGGC
AACACGCTTAAATTCACCCCTGCCGGGCAAGCCAAGCGTAAGCCTGCTTTATCTATATCG
CTGTTTGCAGCAATTTCGTCCACAACCATAATGCGAGTGATATTGAGATATGATGTCCAC
AAATTAGCCACTTGCCCGTGGATTAAACGACCATCAATCCGTACGTTTAAAATTGCCATA
TTTGTTTCCTCCTATGATTGATATGGGTATAAGGTTACACCTTGCACCACACGATTAACT
TCACCGGTCGGGCAAGGGTTATCTGTGGTGTAACCCAAATAAAGCGAGCTATAAAATGAA
TAGAGTTGCCCGATTACTAAGAATGGGAAAATCCGTGCCGCATCATCTAATTTGCAAATT
TCTGCCTTAATCAGCCCGCTTGTATCGCCAAGCAGTAAAATTTCTTTTGCTTTTCCATCT
CTTACCAATTCTTGATAGAGATCACGATCATATTGTGCGGTATAAGGTTGCTGAGATAAG
AAGATAAAAATTAGGGTTTCATCTTGAACAAGGGATTTAGGCCCGTGACGGAAACCCATT
GACGACTCGAAGAAGCCAAGGCGTTCACCAGCGGTAAGTTCAAGCAGTTTTAAAGAGGTT
TCACGGGCAAGCCCTTGGAAATGCCCACTGCCTAAATAGACGATCCGTTTTAATGGCAGA
TGGGCTAAACGTTGGATTTCGAGCAGATCCTGTTCTAATAACTGCTCTGTTACCGATATA
GCACCTTCAACCCAGCTATCATCAAACACATCAGGTAAAAATGCTACTAATGCGGCTAAC
ATCATATTGCTGGCACTGGAGGTCATTGCAAAGCCTTTATCGTGGGTTGATTCTGGTAAT
GCTAATGGGTAAGCGGTCGGATCTTGCTGACATTTTTTAAATAATGCCCCATTGACATTA
TTCGTTATGGTTAAATGGTACGCTTCCTCGACAATCTCATCGACAAGCTCTACTGCACCA
ATACTTTCAGGGCTATTGCCTGAACGAGCAAAAGAAACTAAAAGTGTTGGTTTATCCGCA
AAAAGATATTGATAAGGATTGGATACAAGATCAGTACTTGCAATCGCTTCGACAGCACAA
CCTAAATGCTGGCTTAATATCGGTGCAACAACTTCACCAATAAAAGCAGAAGTACCTGCC
CCCGTAAAAATAACACGAAGTTCGCCTTGTTTTGCATATTCAACAAGAGGCTGAAGAAAT
GGAATAACAAGTGACGATTTCACAATAGAAACCGTTTCACGCCAGGTCGCTGGCTGTTGG
GCAATTTCCTTTGCCGTCCAAAAAGCGTTCTGCTTTTCTAATGTTTGGTTAGCTATATTG
AGGATCATTGCATTTCCCTCACAAATAAATGGATTTATTTATAAGGAAAGAGAATGAAAC
TACGCAATTAACACTTGCACCCCGACATTTTCGAGATACTCTCGATAACTTAGAGGAATT
TTATTATCCGTGACTAACACATCTATTTGATTGGCTTGGCAAATAACAAAATGGCTATAT
TGACCAAATTTGCTCGAATCCGTCACCACAATCACCTGATCCGCCGCATCGCACATTAAG
CGATTTAGCTGAGCTTCTTGTTCGTTAAAGGTTGTGACCCCTTTTTGTAAGTCAAAACCA
TCAACACCCAAAAAGACTTTATCAAAGCGATAATGTTGCAAATTCTTATCCGCCATCACT
CCCGAAAACGACATCGCATTTTTCCGTAAAACCCCACCCGTCATTCTTACTTCAACATTC
GGACAAGAAACCAACGCCATTGCGACATCAAGCCCATTTGTCAATACTGTCAAGTTAAGA
TCACCGATAGCACTTACGATTGCTTTCGTTGTCGTTCCAGAGTCCAAAATCACCTTCTCA
CCCTCTTTTAACAAAGAAGCGGCAAGATGACCAATCTGTTGTTTGAGTCCGGGATAATTA
TTACTTTTATCCGCAATAGAAAGTTCCGCTATTAATCTGGAGTTTAACACTGCAAAACCG
TGCGATCTTGTAATATAGCCTTGTTGCTCTAACACATTGAGATCCGAACGGATAGTAACC
GTCGAAACCCCGAAATGCTGAGACAATGCTTCAACTCGATGACTGCCTGTTTTTTGCAAT
AATGCCAAAATATCAGAACGTCTTTCTACGCTACTTTTCATTTTCTCTCCTACATCAAAA
CAACCACTGCATACTACGATTGCTTTCGAAAGTAAGTTTATACCCCTTAAAAACAAAAAC
AATCGAAAATATTCGAAAATGAGATAAAGATCACAAAATTTACATTTGGTGTTTTAAGCA
AGAAAATGTTTTGTCACGTTTATAGTAATTTGGGCTTGGAAAGTTTCCTACTATACTTCT
ATACCACGAATAAGTGATTGTTGTATTCGTGCTCAAAATGGTTACTATCATTTTGAGTTA
TGGTGATATAATCAAAGTAATGAATGATGAACTTTCAGTAACTTATTGATTGATAATGAA
TTTTAGATAAAGAGAGATGTTATGACATATTGGTTCAAAAATGTAATGATTTACCGTTTA
ACTAGTGAATTACGCTTCACCAGTAGTGAATTAGACGCACAATTACAGCAAACAAAATTC
ACCCCTTGCCAACAAAGCGATATTCAAAAATTTGGCTGGTCGTCACCGCTTGCAGGAAGT
GAACTGTTGCACTTTGCACAGGGTCAGCAGTTCCTACTGGTTTCCCATAAAGAAGAAAAA
TTATTGCCAGCTCACGTTGTCAAAAAAGAAACGGAAAATCGCATTGAAGCCTTAGAACAA
AAAGAGCAACGTAAGCTGAAAAAAACGGAAAAGCAGGCGATCAAAGATGATGTTGTGGCA
ATGTTGTTGCCTCGTGCGTTTAGTAAACACCAATTTACGGCGATTTGGCTAGACTTAGAT
AAACAGCTCGTTTATGTAGATAGTGGCTCGGCAAAACGTGCCGAAGATACCCTTGCTTTG
TTACGCAAATCCCTTGGTTCTTTGCCTGTTGTGCCGATTTCCTTCACGCTACAACCGAGC
GAAGTGATGACAAATTGGGTGGCAAAAGGGCATACACCAAGCTGGCTGACACTTCTAGAA
GAAGCGGAATTAAAATCTTTTGATACCGACAGTGTAATCCGTTGTAAACACCAAGATTTA
GAAAGCGACGAAATCAGCCAACATTTACAAGCGGGTAAATTTGTCACAAAACTTGCGTTA
GATTGGGAAAATCATTTTTCTTTTGTGTTGAACGAAGATGCCACCCTTGCCCGTGTCAAA
TTCGCCGATGAAGTGCGTGAAAAGAATGATGATATTTTGAAAGAAGATAAAGCCCAACGT
TTCGATGCGGATTTTCTGTTAATGACGGAAGAATTACGTCTGTTTACAGAAAAATTGACG
GAAGAGTTTGGGGGAGTAAATTCCTTGTTATCTTTTTAGCTGGTCTACTATTTCTCAGCC
AATATTTTTATTTGGAAACTTGATTGTTTTTTTCGAGCTAGAATGGTTCTATTTTAGAAC
GATTCGCTTTTTTTGCTGGGCGTTCTTAAAGTATGACACTCAAACCCGATCTTTTTTTGA
AGATCGGGTTGATTATTCTTTAGTTGGCGCTAAATTATAATTTAACTAGTCTATCATTTT
GTTTAATAGTAGAATGATGAATGATTGTGGAATAGATGTTATAGAGGGTTATGCAAACAT
TTTTTTTTCGTCATTCATTGACTTGGGTTATTTTTGCTTTTTTAGGCTTTTGCTTTTTCC
CGGTAAAAGCATTGCAATATGGACTGTTTGGAGCAACTTCAGCCGAATTTCAACAGGCTA
TGGGGTGGAATGATATTAACCTTACTTGGATATGGTTTTTTCCCCTACTGCTTTATCTGT
ATCCGAACAAAACACCCTCAACATTACGAAGTAAATGTGAGTTATTCGGGACAGTTGGGC
TGTTTCTCTTTATCTTTCTTTCCGCAATTTTAGCAAAAATCAGCTTAGGTTATGCGGTCT
TTTTCTTAATTGTTGCGTTGATTGCGTTAGCGACAAATGCCCTTGCTGAATTAAAAATAA
TGCAGGGTGACAGATTTATTATTGCCTCATTGATTAGCATTATTTTGTTGATCTTTTTCT
TTATGGTCTATCCAACACTGGCAATTTTCATCTCAATGTTTTACGACGGCAGTGAATTTG
TACCAAGTCAAGTGTTGTCTATCTTACAACAGCCTTATGTATTAAGAGTGATTGGTAATT
CATTAAGTGTTGCGACAACTGTTGGGATTTTATCTACGTTGTTTGGTTTAGCCTTTGCTC
TTTATACCACACGGATTGCAAAACGCACGGCGTTTATTGGAAAAATTTTCTCTATCTTAC
CCATTGTAACACCGCCATTTGTTGTTGGCTTAGGTGTCACCCTTATGTTAGGACGTTCGG
GCTATGTGACTGCTTTTTTAGTCGATTATCTTGGCTTTAGTAATAACTGGCTTTATGGTT
TTACAGGGATAGTGATTGCCCATACCCTCGCACTGACCCCAATGTCTTTTATGCTTTTAG
ACGGTGCATTAAAATCTATTCACCCATCTGTTGAGGAAGCCGCTTATACTTTACGATCTA
ACCGCTATCAAGCCTTCTTCTATATTATTTTTCCGCTACTCAAGCCAGCGTTAGCCAACT
CGTTTTTAGTTGTGGTGATCCAATCGCTTGCAGACTTTAGCACCCCTTTAGTTTTAGGTG
GAAGTTTTGATGTTATTGCCACTCAAATCTATTTCTATATTGCTGGTTCACAGTTAGATT
ATGCCTCAGCAAGTACATTAGGTGTGATCTTGTTACTCTTTTCCCTTACGATTTTTGTGG
TGCAATATCTCTGGATTGGCAATCGATCTTATATCACCGTATCAGGTAAATCTTATCGAG
GTGATGTACAAGCATTACCAAGCGGTATGAAATGGGCAATTATTTGCACTTTAGGTTTTT
GGGTTCTGTTTAACTTTGTACTATACGGTAGTATTTTTTACGGTAGCTTCACCGTAAGTT
GGGGAATAGACCACACACTGACATTCAATAACTACCTCAATCTTTTTGGACAAGGGTTTA
ATAGTGGAGCGTGGCCATCTTTAATCCAAACGGTTATTTTTGCTGCTAGTGCCGCCCCGA
TTACGGCTATTTTTGGTTTGTTGATTGCTTATATTACTGTTCGCCGTGATTTCAAAGGGA
AAAAAACCTTAGAATTTCTGACGTTACTTTGTTTTGCCGTACCAGGAACAGTGGCTGGGG
TATCCTATATTCTGGCTTTTAACCATCAACCTATTTACCTGACAGGAACAGGGCTTATTA
TTATTTTGTCTATGGTGATGCGGAATATGCCAGTAGGAATGAGGGCGGCTATTGCTGGAT
TAAGACAGTTAGATAAAGCCTTAGATGAAGCCTCGCTCTCACTGAAAGCTGGAACATTAA
AAACAATCTGCTTTGTCGCTTTACCGCTTTTAAAACCAGCGTTACTTTCTGCCTTAGTTA
CGAGTTTTATTAGATCAATGACAACAGTCAGTGCGATCATCTTTTTAGTTACAGCAGACA
CACGCGTCGCAACCTCATATATTTTAAATCGAGTAGAGGATGGGGAATATGGAATGGCGA
TTGCCTATGGCTCAATGTTGATTGTAGTTATGCTGGCAATGATTTTCTTATTTGATTGGC
TTGTTGGCGATACGCAGATAGCCCGTTCAAAGCAAAAAGATGAATTTGGAGAGAAAAATG
GAACAAAAAAATGATTTTCTCGTGTTGAAAAATATCAGCAAATCTTTTGGTAAACATAGG
GTTATAGATAACTTAAACTTTTCAATTAAACAAGGCACAATGGTCACGTTACTCGGCCCT
TCTGGCTGTGGCAAAACCACTGTGTTACGTTTAGTTGCAGGTTTAGAAAGCCCCACAGCA
GGACAAATTTTTATTGACGGCGAAGATGTTACCCACAACGCAACGCAACAGCGAGATATT
TGTATCGTATTTCAGTCTTACGCACTTTTCCCACATATGTCGATTGGTGAAAATGTGGAA
TATGGGCTAAAAATGCAGGGTGTATCCAAAGAAGAGCGAAAACAGCGAGTAAAAGAAGCA
TTAGAGTTAGTCGATCTGGCAGGGTTTGAAGATCGCTATGTCGATCAAATTTCAGGCGGA
CAGCAACAACGAGTGGCATTAGCAAGAGCGTTAATTCTCAAGCCTAAAGTTCTCTTATTT
GATGAACCTCTAAGTAGTCTAGATGCGAATTTACGCCGTTCAATGCGAGAAAAAATCCGC
GAGTTACAACAACGGCTCAATATTACTTCACTCTATGTTACTCACGATCAAAGTGAAGCT
TTTGCAGTGTCTGATGAAGTGATTGTGATGGATCAGGGTAGCATTATGCAAAAAGATACG
GCTAAAAATCTCTATTTACAGCCAAACTCTCTCTTTGTTGCTCATTTTATGGGGGAATCA
ACCATTTTTTCAGGAAAACGACAAGGCAATCAAATTAATATCGGTGAGTTTTCTTTTACC
CTTGAAAATGCAGCACGTTTTCAAGTACCTGATGGGGATTGTCTTGTCGGATTACGACCA
GAAAGTATTCGCTTGTTAAGTGATGGAACTGCAGCTCAATATTGTGAAATTAAGCAGGCT
GTCTATATGGGAAACCATTGGGAAATTACCGCACTTTGGCAAGGGAAAATATTAATGATT
AACCTTAACCCAGAAGATTATGATGAATCCCAAAGAAATTGTTATATAGAAATAAAAAAT
AAAGGGGTGTTTTTGTTGAAAGATAATGCTTAAGCATATTTTGACTAAAAATCTAGCATT
CATTCTTAATTTCTAAAAAAAAGAGTTGCACGGATTTTTTTATCCCCTATAATGCACCAC
ATCAGACGCGGGGTGGAGCAGCTTGGTAGCTCGTCGGGCTCATAACCCGAAGGTCGTCGG
TTCAAATCCGGCTCCCGCAACCAGTTTTAAGGCTCATTGTTTTGGTTAAGACGATGAGTT
TTGTTCTATCTAGGCATTTGAAATTGTAAAATGTTAGATAAAACAAACCGCTTGAAGCCT
CAACTGTTGTAGTTTGAGGCTTTTTTGTGGCTACATAGTCAGCTTTGTTGTGTTAAAGGG
ACTTTTTCAAGTCCTTTTTTTATATCTGTCAAATGGAGGTTTCCTTGGCAACATTAGAAC
AAAAATTACAAGAGCTTGTCGCCGATCCCATTGATGCAATGGGATTTGAACTTGTCGGCG
TTGAGTGCCAACGTGCAGGTCGTTTTTTAACTGTACGCTTATATATTGATAAAGAAGGCG
GTGTTACGGTTGATGATTGTAGCGATGTTAGCCGTCAAGTGAGTGCGATTTTTGATGTGG
AAGATCCGATTGCGGATAAATATAACCTAGAAGTATCTTCCCCTGGGTTAGATCGTCCAT
TATTTACATTAGCCCACTATCAACGCTTTGTTGGGCGTGAAATTGTTGTTCATTTACGCA
TTCCAATGTTAGATCGCCGTAAATGGCAAGGTGAATTAGTGAGTGTTGAAGGTGATTTAA
TTACCTTAAAAGTTGATGGCAATTTGCAGGCTTTTGCCTTTGGCAACATTCAAAAAGCAA
ATTTAATCCCCGTTTTTAATTTCTAAGGAAATCAAAACCAATGAGTAAAGAGATTTTATT
AGCCGCAGAAGCGGTATCCAATGAAAAATTATTACCAAAAGATGCCATTTTTGAGGCACT
TGAAACCGCATTAGCCATTTCAACGAAAAAGAAAGCGGCTGCAGAACGTGAAGATCGTAA
AACGGGCAACGGCATTGATATTGATGTGCGTGTAGTGATTGACCGTAAAACAGGGGCATT
TACTACTTACCGCCGTTGGTTAGTGGTAGAAAAAGTGCATCACCACACTCGTGAAATTAC
TTTAGAAGCGGCTCAATTTGAAGACCCGAACATTCAATTAGGTGACTATGTTGAAGATGA
GATTGAGTCTATCGCATTCGACCGTATAACAATGCAAACCGCTCGCCAAGTGATCACCAT
GAAAATTCGTGAAGCGGAACGTAATAAAGTGATTGAACAATTCCGTTCAGAAGAGGGCAA
AATTGTTATCGGTACTGTAAAAAAAGTAAGTCGTGAAAGTATTATTCTTGAGCTTGCAGG
TAAAAAGGACGATACCACTAAAGCTGAAGCAGTGATTGTGCGTGAAGATATGTTACCGCG
TGAAAACTTCCGCCCAGGTGACCGAGTGCGTGGTGTACTTTATGCAATTAAGCCCGAGTC
AAAAGGTCCTCAACTATTCGTTACTCGTGCAAAACCAGTGATGTTACAAGAGTTATTCAA
ACTTGAAGTACCTGAAATCGGTGAAGAAGTGATTGAAATCAAAGGGGCTTCTCGTGATCC
AGGCTCTCGCGCCAAAATTGCCGTGAAAAGCAATGATAAACGTATCGATCCAGTAGGTGC
TTGCGTCGGTATGCGTGGTGCGCGTGTACAGGCAATTACTAACGAACTTGGCGGTGAGCG
TGTAGATATCGTGTTGTGGGACGACAACCCCGCACAATTTTTGATTAACGCAATGGCACC
TGCTGATGTTAGCTCAATCGTTGTTGATGAAGACAATCACTCAATGGATATTGCTGTTGA
AGCAAACGCGCTTGCACAAGCTATCGGTCGTAATGGTCAAAATGTACGTTTAGCCACCCA
ATTAACAGGTTGGACATTAAATGTGATGACAACCGATGAGTTAGAAAAAAAACATCAAGC
AGAAGACAATAAAGTGATTAATCTCTTTATGGACGCTTTAGAAATTGATGAAGAATTTGC
TCATCTTTTAATTGAAGAAGGCTTTACCTCATTAGAAGAAATTGCTTATGTACCAGTTAA
GGAACTGACAGCAATTGATGGCTTAGAAGATGAAGATCTAGTTGAAGAACTTCAAGCGCG
TGCTAAAAATGCGATCACAGCTAAAGCGTTAGCGGAAGAAGAAGCATTAAAACAGGCACA
TATTGAAGATAAATTGTTAAATCTTGAAGGTATGGATCGCCATATCGCCTTTAAATTAGC
AGAAAAACAGATTACCACTCTTGAAGACCTTGCAGAGCAAGGTGTTGATGATTTAGCTGA
TATTGAAGAATTAACCGCAGAAAAAGCCGCAGAATTAATTATGGCGGCTCGTCAAATTTG
CTGGTTTAGCTAAAAACAGGGAGAGAAAGAATGAGTGAAAATGAAATCAAAACAGACGCA
CCGAAGAAATTAAGTTTACAGCGTCGTACTAAAACAACCGTGAGCGGTACGACTGCAGGC
GGTAAAGCAAAAGAAGTGCAAGTGGAAGTGCGTAAATCTCGCAAAGTGGATACTGAAGCA
GCTAAAAAAGCCCAAGAAGAAGCACTGAAATCGAAACAAGAAGCGGAAGCTAAAGCGAAA
GAAGAGGCTAAAAAAGCAGAAGCTGCCAAAGCCGAAGAAGCAAAAAAAGCGGTACATCAA
GTGCCTGTAATGCCAAATAAACAACCAAAACCAGCGCAACCAAAAGCAGAAGCTCAACCA
AAACAAGAAAAAGCGGTTGATCCTGAAAAAGAGGCAAAACGTAAAGAAGAAGCTGAATTG
CGTCGTAAGCAAGAAGAAGTGGCTCGCCAAAAAGCGGAAATGGACGCAAAACGTGCAGCA
GAAAATGCTCGCCGTTTAGCAGAAAATGCTCGTCGTTTAGCAGAAATTGCCCGTGAAGAA
GCGATTGAAAATGGCGAAGACTATGAAGATGACCGCTTTACTTCTAAATATGCGTTAGAA
GCAGAACGTGACTCTGAGCGTCGTAGTGAAGGCAATCGTGGACGTGGCAAAGGCGGTGTA
GCGAAAACCAAAAAAGGCGGACGTGATGATGAAAACGGCAGTAAAAATGAACGTCAATCT
GACCGCCGTAACCAAAAAGATACCAAAGGCAAGGGTAAACACGCGAAGAAAGGCAGTGCA
TTACAACAAGCCTTCACTAAGCCAGCTCAAGCAGTTACGCGTGATGTGGTGATCGGTGAA
ACTATTACTGTGGCAGAACTTGCGAACAAAATGGCAGTAAAAGCGACCGAAATCATCAAA
ACAATGATGAAAATGGGCGAAATGGTGACCATTAACCAAGTGATTGACCAAGAAACTGCA
CAGCTTGTTGCAGAAGAAATGGGACACAAAGTTATTCTGCGTAAAGAAAATGAGTTAGAA
GAAGCGATCTTAGAAGATCGTGACTTACACGCAGAAAAAGTAACCCGAGCGCCAGTTGTG
ACCATTATGGGACACGTTGACCACGGTAAAACCTCATTATTAGACTATATCCGTAAAGCG
AAAGTAGCAGCAGGTGAAGCTGGTGGTATTACTCAGCATATCGGTGCATATCACGTTGAA
ACCGACGACGGTAAGATGATTACCTTCTTAGATACACCAGGACACGCGGCATTTACCTCA
ATGCGTGCGCGTGGTGCGAAAGCAACGGATATCGTTGTTCTTGTAGTAGCAGCTGACGAT
GGCGTAATGCCACAAACCATTGAAGCAATCCAACACGCGAAAGCAGCTGGTGCGCCGATC
GTGGTTGCGGTAAACAAAATTGATAAACCAGAAGCAAACCCAGAGCGTGTAGAGCAAGAG
TTATTACAACACGAAGTGATTTCTGAGAAATTCGGTGGTGATGTTCAATTTGTTCCTGTC
TCAGCGAAAAAAGGAATGGGGATTGACGACTTACTTGAAGCCATTCTTCTTCAATCGGAA
GTATTAGAATTAAGTGCGGTAAAAGAGGGTATGGCAAGCGGTGTGGTTATCGAATCTTAC
CTCGATAAAGGTCGTGGCCCAGTTGCAACTATCCTTGTTCAATCAGGTACGTTAAACAAA
GGCGACATCGTACTTTGTGGCTTTGAATATGGCCGTGTTCGTGCAATGCGTGATGAAAAT
GGTAAAGACATTGAATCAGCTGGTCCATCAATTCCTGTGGAAGTATTAGGACTTTCAGGC
GTACCAGCCGCAGGTGATGAAGCGACAGTGGTGCGTGATGAGAAAAAAGCACGAGAAGTG
GCGTTATACCGTCAAGGTAAATTCCGTGATGTGAAATTAGCTCGCCAACAAAAAGCGAAA
CTTGAAAATATGTTTAGCAATATGGCGGAAGGCGATGTTGCAGAATTGAACGTGATTGTG
AAAGCAGACGTACAAGGCTCTGTAGAAGCGATTGTTCAATCTTTACACGAGCTTTCAACG
GCAGAAGTAAAAGTGAAAGTAGTTGGCTCTGGCGTAGGTGGTATTACGGAAACCGATGCA
ACCTTAGCGGCAGCGTCTAACGCTATTGTACTTGGCTTTAACGTCCGTGCAGATGCCTCA
GCACGTCGCATTATCGAAAGCGAAAACATTGATTTACGTTATTATTCAATCATTTATGAG
CTATTAAACGAAATCAAAGCAGCAATGAGCGGTATGTTACAACCTGAATTTAAACAAGAA
ATCATCGGCTTGGCAGAAGTGCGTGATGTCTTCCGTCACCCGAAATTCGGTGCAATTGCA
GGTTGTATGGTCACTGAAGGTATCGTCAAACGTAACAACCCAATCCGTGTATTACGTGAT
AACGTCGTAATTTTTGAAGGCGAGTTAGAATCTCTCCGTCGTTTCAAAGACGACGTTTCA
GAAGTCCGTAACGGTATGGAATGTGGTATCGGCGTGAAAAACTACAATGATGTAAAAGTC
GGCGACCAAATCGAGGTATTCGAAGTGGTTGAGATTAAACGTTCGATTTAATCTATTGAT
ATTAGGGCAAATGTCATTTGCCCCTACAAATTTAACGGCATAATGATTTCTCGTTATGCC
GTTATTTTTTTATTCTTCCAACAAAAATTTCTGTTAGAATAAATGCAACCCTATTCAGCA
TTGGAGGTAATATGGCTCAAATTTATATTCAATCGGATTACTTTCATCAACAAATGGCGT
GTATTGTGCAAGCAATTCAATCAGGAATGGAAAAACAAGCACTAATTTCTTACGTTCAAA
ACGTAGAAAAACAAATTGCCGATAAGGTGGAAGAGCCTGCATTTAACTACGATCTAGAAA
GAATGAAAGCACACGTTGAAAGTGAAACTATTGAAATGCCTTCGGACTTAACAAGTGCAA
AAGCAATTAAGGAGTGGTTACTTAATGGCTAACTTGACAATTGAATATGGCTCACTTTTT
CGTAAAGAATTTGCCAATTTTCCAGTAAAAGACCAAGATGCGATCGTTGAATTCGTTGAG
CATATTCTGAAATTCGGTTTTACCAACCTTGAAGGCAGGAATAAATCTTCCGACAACGTG
CATAAAAACGATCCGCACTTTGCTCAAAAAGTAAAATATGCGCGAGAAAATCATCTATGG
CATTATCACATTGGTATTCTTGCCTTTGATTTAAGTAAACCTTTTGGCGATAGAACGTCT
GAATATGTGCTGCATTATCAGCGTTTTAGTGATCGAATAAAAATAGTCGATTATTCAGCT
CACCCGCCTTTTAATTTACCCACAGCTTCTTACCTTAGATAAATGACATTACTGGTATCC
TTTAAGAGTGGAAAAAGTGTCAGTTTATGTAAATTCAAAGCCCCCCCGTCAGAACAAAAT
CAATAGGATTTCCACAACTATCTACTGCTAAATGAATTTTTGTGCTATTACCTGCCACAC
TTTTGCCAATCGCTTGCGGATTTTGACCGCTTGCACCTGTTGCATGCTGGTGAGCCTTGC
TGACACTGCTATCAATAAAAATCCATTCAGAATCAATATATTGTCTAAATGACTTTAGCA
CTTATTAGATTTCCGCCTACTATTTCTAGCTTTTATTGATAAAAGTTGAAAAATTCTTGT
TATTTTATCTTTAGTTTTGTGTGACCCATTGTTTTTTTTTTTTTTTTTTACAATGGAGTG
GGGGCAGGTGTTTTTGAGATTCCCCCACTTGTGGGGGAAGTAGCTTGTAGGGTGGGTCTT
GACCCACCATGTAGCCGTAACATATTGATTTTATTGGTGGGTTAA
>H275 Scaffold4
AACGCTCATTTTACAACCTGATTTGATATGGATAATTAAGGTGTATTAGATCATAAATTT
GAGAAAGATGCGATCTTGCCCTGGCAGGCTTTTAAAATCAATTATTATTTTCTTCGGTGT
TATTTGACTTTGGTGCTTCAATTTTTTTGCCGATCACAAACACCCCTGCAATAGTCGCCA
ACACACTAATCATTACTGTTGCAGCTAATCCTGGGTGACCTTGTGAAACAAGATAAAAAC
AGAAGCCTGCTACAATAACAACACTCAACATACCAAACCATAAACCGAGTGATTTTTGTT
TTAGTGAGGTTTTATTTAATTCAAAACGTTCATTTTTTGCCTGTTCGGCATAAGTCATCA
CTCTGTCGCCAAAGTTAGGAATATGCTTGGCATATTCTGCCATTTCTCTTGCTGGTGGCA
GTGGACCGTGGTGTAAAGACATTGCTTGTTGAACAATGATTGTTTGTGCTGCATCGGTAT
TGATAACTTCAGCAAGTAATTCTGGGTCTTTAGTAACAACTTCGACGATTTCTTGTTTAT
TTTCGCTGTGCATTAACAACTTCTCCTATCCCTTTTCGTAAATCATCGCCAAGCTGCCTA
AAATCATTCTGCATATTTTTTAAGTCATCTTGTGGAGAACCGATATCAATTGAAGCAAAT
AATGGGGCGATATTGAACATAGAACCAAAACCAATAAAGAAATTGGCAATGCATTGATGT
TTTGTCATTTTCATATTGATTTCCTAAATTAAAGTTATTAAGCCACACACAAAAAAAGCC
TGCAAATGCAAGCCCTGTCACGTTCTGTATTTTAAAAAAGCACTTTCTGTTGAAAGTGGG
GGTATCTTAAATCAAAGGGCGGTGGGTGTCAATACTAGATAAAACAAAGGGGAGCCTTTT
AGCTCCCCACTTCACGATTAAGTTAGCTTGTTATCGCTTTGCTTAATCGACCAAACATTT
TTCAGCTTGGTTTTACAAGCCCCTTTCGGGTTCACTGTTAATTTAACTTAACTTTAAGGC
TTTAGCAACTGCTTTTTTGATATTTGCAAAATCTTCATCATCGATCACAGGTACGACATA
TTCACGTTTTTTTAGCTTATAACGATCTAATCTTGATAATGATACTGTATAAACCATATC
ACATTTAGCCCAACATTGAATATTGCTTTTATCAGGTAACGGGTTATTAGGCATTGGGTA
GTGATAGGGCTCTAATGGCTCTGGTTTGGTAGTACTTAATGGCACAATGGTAACCAATTC
GCTATTTTTCTTGTGCTTTGATATAACGACAACAGGACGAGTTTTCACCATTTCAGGGGC
AATAAAACCCGAAAAATCGCACATTACAACGGCTTTTTCTTTAGGTTGATATTTTAATGC
CATTTTAAAATCCTTGTAATAAAAAAGCCGTAAAATACGGCTTGAAAGTGCGGTTATCTT
AATCCTAATTGGCGGTGGGTGTCAATATCAATAAATTATATAAATAATGCTTGTATTTTG
TTTTTATTATTTATATAATGAACTTGTTTTCGGAATGGTTCTGAAAATAAGAAGCCCGAC
TGAAATCGGGCCTTTAAAAAAGGAGCTAGGATTATGTTTTGGAAAATCGCAATCCTAGTT
ATCTTGTTAGTGGTAAGCTCAAATGCTTACTAGTTAATGGATAACCCTGCGGGGGATATG
TGAGAGTGTCCCCCAACGGCTCCTAATATAACAACTTCAGTTTTAAAAATCAACCAAAGG
TAATAAAAATGGCAAACGCTCAAACAGAACATTCTCGTAAACTTCGTGCGGAAACTTCAC
GCCGATTAAATGATAAAGCCTTAGCAGAAGGTAAGGCACGCCGTATTTTAATGCAATTAC
CTTCGGAAGTTGCCGATGAATTTGATGCCATTTGTGCTGAAATGGGTGTTTCTCGTCCAC
AGGCGATCAAGGCTTTATGTGCGTTGTATCGGGGGAAGTAGGGGAGGTTTTTTCTCCTGT
TAAAAATTAAACCCCTGCCCGTGTGTTACGACTTTTTCGATTTCTTCGTAGCGGCGGACG
TTAAATTTCTCAAACTCTAATACTTTGACTAGGCTTTCTGCTTTAGCCTTGAGTTGTTCG
AGTTCTTGCTGTTGTTTGAAATTCTGTGCGACAAGTTCTGAAATGTGTTCGTTTNNNNNN
NNNNNNNNNNNNNNNNNNNNNNNNNNNNNNNNNNNNNNNNNNNNNNNNNNNNNNNNNNNN
NNNNNNNNNNNNNNNNNNNNNNNNNNNNNNNNNNNNNNNNNNNNNNNNNNNNNNNNNNNN
NNNNNNNNNNNNNNNNNNNNNNNNNNNNNNNNNNNNNNNNNNNNNNNNNNNNNNNNNNNN
NNNNNNNNNNNNNNNNNNNNNNNNNNNNNNNNNNNNNNNNNNNNNNNNNNNNNNNNNNNN
NNNNNNNNNNNCCGTACACCAGAGCATTATCGTACACCCAAGCATTACCGCTATGATCTA
AATTCTTTTCGGTTTCGATATAGCCGCCTAATTGGCCTGCTCCAACTAAACCAAATGTAA
TAAGTGCTTTAATTCGATAGAGCGTTCTGCCGAAATGTTCTACTGTGTCATCTTTGAGTA
GTTCGTATTTCTTTTGTGTAGTTTGTTCTGTCATTTTTAATCTCCTTGCAATAAAAAACC
GCCTGTATTGCTACAAGCGGTTGGTTTTCGTGAAAATGTTGCAATAAAAAAGCCACCGTA
AAAACGATGGCTTTTCTTAAAACTTCTTGATTTTGTTAGTACACTAATCTATAATGCACT
TGTTTTCAGCAATGGTGCTGAAAACGAGCTGGGTCTGACCTTAAATCTAACCCAACTTTT
GGAGGGATAACATATGCTTTACCGCATTATCCTAGTTATCATTCTCTTAGTAATTAGCTC
CCCAGCATACTAAGTTGAATGAACTAAGCAGGGGGAGAAATCTCCCTGCTCTTCAAAACT
GATATTAAGGATTTATTATGGCATTGTCAAGAAGTGAGATTGTGGCTCGCAGTGATGCAA
AAAAGGGGATGCAAGCCAAAACCTATAAACTTCCGCAAGCGTTGGTGGCTGAAATTGAGT
TGTTGGCCAAACAGTGCGGTATCTCTCAAGGATTGTTAATTGCTCAAGCCGTTGAGCTGT
TTAAGCAATCGCAGAAAGGGGCGTAATGCCCTTTATTAAAACGCCCTCAAAATCAAGGGC
GTTGCCATTAATTCACTTTCAACGCCTTCAGCGTTTCAATAAATTGCGGAATGTACTTAT
CAAAGGCTTTCATCAACACAGGATCGGGGTTTTCGGTGTGGATAAAAAGCGTTTGTTTTT
GATATTCAGGGCAGTAGCTGACAAAATCCCAACTGTCATAACCCGTAACCCATAAGGCGA
CTTGTACCTGTATGATGTACTCGCTGGGTACCACGCCCTCAATGATATATTTGATGTGGG
TTTTCATTTTGGGGCATTTGATTTCTAAGCCTTTTCGTAAGGTTGGGATAAGTCCATCGG
GGCTTACCATCATATCTTTGTCGGCATTGCGATATACACCACCAACCTGAACAACATCAT
TGCCTGTGGCGAACTCATACGCCATTCTTGCTTGTTCTTCAAGCTGATTACCTCGCAACA
TATCGCTGGATTTAAAGCCTTCTGTTAAGCCCTCAATGCTTTCTGCGACCAGTTCTGCAA
GGTAGCTTGTCCACGCACTTGATTTTTTACCGCTTGGGGTGACGATATTTGACACCCCTG
TTGCAGTGGGAATACCTAATCGTGCGGTAAGCCATTCTTCTGTGCCTTGCTCACAGTTGA
GTGTGATCAGGTTTTCTATCATAACGGTATATTTTCCCCTAGGTTTTCGCTTTGTGCATG
TGATTTATCAACACGCTCATTCAAGATTTTGATTAAATGTTCAGCTTTGTCTTTCGGTAG
TTGATCAAGGCTGTTTACACCATAGTACGCAATAGCTTTGGCGACATCGGTTTGTGTAAT
TTGGATAAGTTGATCGAGTTGTTGGCGTTGTTCATCAGTGATCCTAACAACGCCATCTAC
ATCGATTACGGTTTGTTGTGGTGAAGCTGGATTAATAGGCTCTTCAGTTATCTCATCAGC
AGTGATTACACCGCCCAATTCATCAGGAAATGCTTTACGCAATGCACCCGCTTCAGCACA
TTTAGCAAGCTGCCCTCGAGGGCGTTTCGTCCACATTGAATTAACTTTATATTTTCCTGT
TCGTTGTTTGCCTTCCCATATTTCTGTTATTGCACAGGCTTCAGTAAAATACTCAGTATG
AGAAAATGCACAACGTTCACCATTAACAAAACGATAAACAGTTACTTTGCACCATTCAGG
AGCATTCACACCAAGATATTCTATAGTATCGCCAAATACAGGATCATCTTGTCCTGCCAT
TTGCCCGGTACGAAATGCTGTAATTCGTTGTTCATAAATACCCGGCATAATTACATCACG
CCATTTTTTTCTCCTGTTTTTGCATCCGTTACGCTCATTGGCACAATATGACAAGGTTTC
TTGAGAATATCCATTTTACGAGCCTTGCAATAATCAATCGCAAGTAAAATACTTTCGTCT
TTCGCACCAGGGAAAATACTGTTTTGTAACGTATTCCATATTGCATAATCTATGCCACGT
TCAGAAAGTGCGGTTTGAATGTTGGATGGTAAGTTTGTTGTCATAATTTATCCTTATTTT
GCTTTATTAAGTGAAACACAATCCCCAAATCTCCCTTTAAGCTCACGAGCAATATTAACA
GCGTGGGATTGAATGGTTTGATTTAATCGAATGGTTATCACAAAATCCCCTAAAGGCTCT
GTGGTTTCCGTTTTTGCAAAATCCTGTGGATTTTCGACCGCTTGTTGCTGTGCCATTTCA
TCTGCAATAGCTTTTGCCTCCGCTTGAACTTTTTCCGCCTCAGCTTTTGCTTTAGCCTCT
TGTTCTGCCTTGGCTTTAATTTCCGCCTCTCTCTGTTCTTCTTCGGCAATGCGTTGCTGA
ATGATTGGCTCTAACTCTTCTTCCCCTGCAATCAACACTAACCAGTCTTTAAACAGGTAT
TCGTAATGAATTGGAATGAGCTTTCTGCGTGCGGAAATTCGAGCTGCCTCCGCTCCGACT
TCTGCGGTAATTGCGGTTTCTTCGGCGTTCACCGCACTTGTTAAAGTTGCCAGTGTACTT
CTACGCTTGGTTGCTTCTTCAAGGCGTTTTTTGATATTTTCCTTTGGAATATTACGCTCA
AGGGCAAGCGATACATCGCTTTCGTGACTGCCTTTGATTGTTAAAATTGACCCTATCCCA
AATTCTGTGTAAACACCCATTTCAACTTAACGGTGATCGCCTAGACGATCACCAAAATCA
ATCATAAATCGATTCATCGCCAGTTTCCAGTTCTGAATCGGCATTGTCCATTTTTTTGGT
GCATCTTTNNNNNNNNNNNNNNNNNNNNNNNNNNNNNNNNNNNNNNNNNNNNNNNNNNNN
NNNNNNNNNNNNNNNNNNNNNNNNNNNNNNNNNNNNNNNNNNNNNNNNNNNNNNNNNNNN
NNNNNNNNNNNNNNNNNNNNNNNNNNNNNNNNNNNNNNNNNNNNNNNNNNNNNNNNNNNN
NNNNNNNNNNNNNNNNNNNNNNNNNNNNNNNNNNNNNNNNNNNNNNNNNNNNNNNNNNNN
NNNNNNNNNNNNNTATCTGGTCAAGCATCTACAGAATCATTTACTAACGGTTCATATAAC
TTAAGCTTCTTTGGACCAAACGCTGAAGAAATTGGCGGTAAAATGTCATTAGATGGTAAT
AACTACGGCTTAGCAGGCACTCGCGGCGAAATCCAAAAATAATTTGATATTGTAGGTCGG
GCATTTATGCCCGACACCCCAATCAATAACCATTTGTCGGGCATAAATGCCCGACCTACA
TTTTATGAAATCATCTCAATTTCCTTTTATTCTTTTATTTGTAAGTCCGATACTTTTGGC
AAATCCTTTTGCTGATCCTGTGAGCTTTGAACGATTGTCACAAGCGGTCGGTTTTGAGCA
AAAATTTGCAAAAAAATCGGCGGATCTGACCGCTTCCCCAAAAGCCGTTTTGTCATTGCC
TAATCCGCAGAGCCTTGAAGCTCAAATAAACCAAGCGATTATCGAACAACAGTGGCAGCG
TTTACCGACATTGTTACAGGCTTATCAACAACAATCTCATTACGATATAACCCTTGTTCA
TTATGCTTTAGGGGCATTTTATTACGGGCAGCAACGTTATCCTGAGGCGATTGAACATTA
TCAAGCGGTTTTAGCGCAACAGCCAACATTGGCTTACCCTCGTTTTGATTTAGGAGTAAT
GCTTTACGAAAATCAACAATACCGCCAAGCTACCGAACAACTTACAATGGCGAAAGCAAA
TTTAGCCCTGCCAATGCAGCAGCTGACCGAACGTTATTTGGCTAGAATGGCGGAAGAGCA
GAGTTGGCAACCAGATTTCAGCCTACAATATGTGCGTACCGATAATGTAAATAATGCTTC
CTCTTCGTCTGTGGTAAATATCAATGGACGGCAATTTGTCAAAGATAAAACCGCTTTACC
GCAATCAGCGGAAGGTTTTCGTTACGGTATTGGCGTGTCAAAAGCTCATAACTTAGCAGG
TAATCACTATCTTAACGGCTCAGTTCATTACAGCGGGGTTTACTACTGGGATAATCAGGA
TTACAGCGAACAATCGCTCCGTTTTAGTTTGGGCTATCAATATCGCAATGCCAAAATGGG
CTTAGGCGTTACACCTTTTATTGAACAAAATTGGTTAGGTAGCCCACGTTATAGCAGACA
ATTCGGTACAACATTGCACGGTTATCGCTACTTAACGCAAAAATGGATCGTATCCTCTCG
TTTAACGCATAGTCAAAAACGTTATCACGATAGTTTAACTGCCAGCCGTTATAATGGTTT
TCAAAACAGTGGCGCTTTGACATTACGTTGGCAAGCGGTCAGATCTTGGCAAATTTTTGC
AAGTATTGAAGCTAATCGAGATCAAACTAAAGAAAAAGCCTCTTCTTCCCATAAAATTGG
GGGAACGCTTGGTGTTATTTACCGTTGGAAAAATTGGGGCAGCGAACTCAGCGGAGGCTA
TGCCAAACGCAATTTTGAAGGGAAACATTACCTTTACGGCTATAAGCGTGTCGATAATGA
ATATCGGGCGAATTGGTCATTGTGGAATAAACAATGGACTTGGAAAGGGTTAATGCCGAA
GCTGAATTTTAGTTATGTGAAAATTCGAAGCAATATGCCTGATTTCTATTCAAGAAAAAC
TGGAGAATGGTTTTTGACGGTGGAAAAACGGTTTTAGGCTTGATTTCCTACCACCACATA
ATCCAACGGCTCGTCCCAACTCTCCAACGGCAAATACTCCAACTGCTGACATTGATGAGC
CAACCCAACGCTGATTAACTGTTTAGCTTGAGAAAGGGTGCGGTCGTAAAAGCCGCCACC
CATTCCCAGCCGATTGCCTTGTGTGTCACAGGCAACCAGTGGGACGAAGATCATCTCTAA
CTCATTGAGTGGCAACACATTTCGTACATCTAATTTCGGTTGCAAAATCCCAAAGCGATT
TCGTTCTAACTGTGCTTCCCCTTGATATTGGAGAAAAAGCAGTTGGTTGGCTGAAAAGGG
GTGTAGCACGGGAAGATAGATTTTTTTGCCTTGTTTGATAAGTCTATCCATTAACGCAAG
CGGTGAGATTTCACCGTTAAATGGCAAATAAAAGGCAATATGTTGAGCGGAATAACGTTC
AATGAGTTCTAATGATTTTAGGATAATATCTTGTGCCGCAAAGGCTTGTTCATCAGCGGT
TAAGGCTAGACGTTTGGCTCGCATCTGCTTGCGAAGTTGATAGCGTTGTTCGCTTATAGA
AAGTGGAGAAATATCGTTCATAAAAAAGACCCGAAGTGCCGTCATCAGTTGTGGTCCTTG
AACCAGACGGTCCAAGGGAGTCGAACATTATCGTTTTTAGGCTTCTCGTAAACGAGCCTG
CTCACCAACAATATAAGAGCTCAACTCAAAGTGTTTTAAATATCGGCTCAGGGACGTAAC
TAACAACGCACACCTCAGGCAAAGAGAATACTAACGGAATTTGCTAATTTTTCCTAGTGT
TCAGATCAATAAAATCATAGAAATTCGCTTTATTCGTTATTTTCTTGACCAACAGAAACC
GAATCCATCCCACTAGATTGGAATTTTGCAAGAGAACTATCTAGTTGCTCTACGCACGCC
ATTAACACATTTTTGTTTTCAGCATTTTTGCGTTGTTCTTGTTCTAATTCATAGTTGAGA
TTTAAGGCAACGATCGACAACACTTTTTCAAGCTGAATAATACCAGATTGCTCTTTTAGC
ACTGCAACTCGATCTTCTAACCGCTTGGCTGAAGCCAATAACGCTTCTTGTTGTTCTGGC
GGGCAGTATAAACGTAGCACTTGTCCAAAGAGCGATAATTCAATGTTATTTTTCGACATT
GTTGAGAAATCCTTACGAACACAAAAATTTTTGCTATTATGCCACCCTTTGAACAAATCA
CAAATAATCTAATATGGCAATTTCACAATCAAACGACTTTAAACAACTCATTTCTGAGTT
ACATATCGACTATACCCCTGCTGAATTTCACGGTTTTTTAAGCGGATTAATCGCTGGCGG
TATTCAAGATGAGTCTTGGAAAACATTAACCTATCAATTTACCAATGATGGACACGCATT
TTCTCAAGCTCCACTTGCAAAATTAACCGAGTTTTATCAACAACTTAGCGATAGTTTTGA
TGAAGCTAACACACTCTTTTCATTATGGTTAAATGAAGAAGATGGTTTTGCAATGGCAGA
TGGTATTGCAGAATGGACTGGGCATTTTTTACTTGGGTTAGGTTTAGCACAGCCCACTTT
GCAGCAAGAAACTGACGAAGTTGGTGAAGCCATTGATGATTTAGATGAAATCGCCAAATT
AGGTTATAGTGAAGAAGATAAAAATGATGAATTGCTTGACTCAGGCGAAGAAATTATTGA
GTATCTGCGAGTCGTCACACTCTTTTTACATAGCCATTTCGCCAAACCTAAAATGGCGGA
AAAACCAAAGGTTCATTAATATCAGGGGCATACGCCCCTTTTATTATGCCGCTTGGCGAT
GATAATGCCTTAACGCCTGCTCTTTTTGACGGGCTGAGCTAAAAGATGAAATCCTTTTTA
AATAACCGATAACTCTAGTGGCGTGATCGATGTCTTTAGAACCGCAACAGCTACATTGTG
AAAGGGTGCGTTTATCAATATGGTCACAGGTGTTACATAAGGTGATTTTCACATTGATAC
AAAAATAGTTACAGCCCGTTTTTGCCGCAATGTCCAATAGTGAGCGGTAGCTTTGCTGGC
TCAGGGCTTCTTCTAAATTCAGATGTAATGCTGAACCGCCATCAAGGTATTCAACCAACG
CTTTTCCGTGTAATAGGAATTTATCTAACGCATTGATTTGTTCATCTTCCACCACATAAA
AATAAGAGTTATAGCACTCTCTCGGTACAACATAGCCCGCTTCTTTATCCCACTTCGCAT
TCTTCACCCCTAAATTTTCCGCAGGGACAAATTCGGTATTAAATTTCACGCCGTAGGTTT
TGCAAGCGGTCTGATTGGCTTGATAAATTGCAAATAGTCGCTCACGCACAAAATCAATAT
ATTCTGAATTGTACCCCACCTTAATGCCCCGAAACTCTGCCGCTTCGACCATTCCGTTAA
TACCAATTGTCAGGAACTGCTTATCTAATGAGATAAACCCAGCATCATAAACAGGTAACA
TTCCCTCATTGAGATAATCTTCCATTAGCTTTCGGTAAGCATATTGATATTGATGGATCT
TACCGACTTCTGTCACTAAATCTCGTCCATCTTGCTCCAAACGGTTCATATTGAGTGTAA
TAACATTAATTGAGCCAGTTGCAACACCACCAGCCCCTAAGGAGTAAGAAAAAGAGTGAT
CGGCAATTTCATTGCGTAAACGGCAACAAGATGCAAGCGAATCAGGATTATCCGATTGAT
AAATAAAGAAGGAATTTCCTTCGGCTAAGGCTTTTGCCATTTTATCGGCAAACTCACTGT
CTTTGCATTTGCCATTTTCAGTCAGCATTGCCGCTGTCACGACTGGAAAGGTTAAAATCG
CTTTTGTCCGCTCTTGATTAAACCACTGCATAAAGAAATCTTGCAACGCTGATGTGGTTT
GCCAATTCGGTGCGGTGAGATCAGAAAAGACAAAATTGCCGAACATCGCATTAAAATAGT
AATGGTCGTAAATGGAAATATTCCAAAAGACACTTTGATAACCACGAGCGGCAGCAGGTT
GATTAATGCTATACACCACTTGCTGTAAATGGTTGGCAATTTCGTGTTGATGTGTTTGAA
GATAATTATCACCATAATCCTTACGAGCAAAATAGTCAAAATAGGTCAAAAACTCGACGG
TTGCCACTGCCCCTGCAAATTGAGAGCTAATCGCAAAGACAAGGTTAATAAAAGATCCAC
AAAAAGAGGCAAGGTGTTGTGGTGCTCGAGATTCCCCACCCAGTTTGGTTAAACCGTCTC
TTAAAAAAGGATAAAGTGTTACCGATACACAATAAGGCTTCAGACTGGTTTCATCGTGAA
CATAGATTTCGTGTGCTTCAATTTGACGCAGATATTCGTCCGCAAGGGATTGACCAAAAA
TCTCTGCAATTTTACCGCTTACTTTGGCTCGATTGATTTGTACAAAGAAATCCTTCATCA
ATTCTTGTTCCATTGTTGCTAAATTCTTTTGGGTAACATTAGCGTTAGCGTCCATTTTTG
AACCGTCCGCCGCATTTTTAGCGTGAATGTATTGGTCGATAAAATTTAATTTGCCGAGTA
GTTGCGAGTGTTCAAGTCTAATCATTGTTTATCCTGTCTAAAATGTGCATTTAGCACTTC
ACCTGTTTGAAGATTAATAAATCGTTGGTTTGTGGTAATACAATTTAACCCGCCAAGTTC
AGCAATCCAGCGACCTGTTTTGACATAGTCCAACACTGCTAAAATCTCTTGTGGCAGTTG
CTCAAGCTCTAATCCTGTATAAAGACAAGTTTTTAAACCAGACTGACGAACAAGCTGTAA
CCGTTGCAATAACAATTCAGGCAACCACTCTCCGCCCATAAACAATACACAACTAATCAG
CCCTTGATATTGCGCTAATCGCTGTTGTAAGTAAATTTCTGAGAGAATCTGACCGCTTCC
AAGTTTCCAACTTTCTATGCTGTGGCAACCTTTACAACCTAAAGGACAGCCTGAAATCAG
AAAAGCTAAAGAGGTTTCATTGGGGACTTCTTGCCACACAATCTGTTCTGAAATAAAACG
GATCTGTTTCATTATATAACCACTATATCTTGTGGCTTTAAACCATTAAAAACACAATAT
GTAGTAGTTTATGCATTTTAATGTAAAGGGAATTGATAAAAATCAAAGTGAGTGAAATCA
CTTTGATAAGCTCAAAAGAAAAGGAAGAAAATCAAAAGGATAGAAAATGTAAATTTTTTC
GTATGATTAATGCCCCAGCCAATTTCTCAACATCTGTTCCCCGTATTCCGTAATAAAAGA
CTCAGGGTGAAATTGCACGCCATAGACCGCAAGAGAGCGATGTTTAACTGCCATTAATAC
GCCTTTATCGCAAGTTGCAGTAGCAACAAGCGGTGTATTTTCTAATGATTTTTGCGAAAT
CGCCCAAGAATGGTATAAGCCGATATTGAATTGCTTCGGTAAATTTTTAAACAATGGGTT
GGCTTGTTGCTGAATTAATGGGCGTTGCTGTCCGTGGCGAACTTGATTAAGATTGTAAAG
TTCACCGCCAAAAAATTCGCACAAAGTTTGGTGTCCAAGACAAACCCCTAAAATTGACTT
ATGTTGGTGATAACGTTCTAGCATTGCAAATAGTTGTGGATATGCTCTTGGTACATCAGG
ACCTGGTGAAATCATAATATGACTAAAACGTTCCACATCGTCTAAATCTAACTCTTCCAC
CGACACCACCTGCATTTCAACCCCGATTTTGCGTAATAAATCAACAAGGTTAAAAGTAAA
AGAGTCGTGATTATCAATAATAAGCAACATTAAACATTATCCTGTGTTATCGGTTTTTCA
ACCAGTAAATGTAAACGAGTCGTATCCCAATCGGTTTCAAGTAATTCAACTTGTGGCGTT
GTCTGATGTGCTTTAGCGGAAAGCTGTTGGAACCGCTCGACTTTCCCTAGTAATCCCTGT
TTACCGACCAGTGCTGTTACACTTTGGTTATATTGATTGCTCGCTGTATTCAAGGTGTTA
CCCAATTTAGCAAGACGCTCTGCAATGACGCAAACCTGGTTATAAATATCCCCTGCTTTT
TCACTGATCTCTCGTGCCTCTGCATTACCTCGCTCAATTCGCCATAAATTTGCGACCGTG
CGTAAAATCGGCATTAACGTTGTGTGAGAAACTAAAATGACATTACGTTCATAACCATAA
TTAAAGAGCTGTGGATCGTGTTTCATTGCTTCAATATAAGCAGGTTCAATCGGCACAAAC
ATCAGCACGAAATCAGGACTTTTTATCCCAATCAGCTGGCTATAATTTTTCTTAGACAAT
CCATCAATATGGGTACGAAGTGAACGACAGTGTTCATCAAGTGCTTGTTGAATTGCAAAA
TTATCTTCGGAGCGTACCGCTTGATCGTAGGCAATCAAGGAAACTTTACTGTCTAAAATC
AAATGCTTATCGTCAGGCAACTTCACCACAAAATCAGGAGCAAAGCGTTTTCCCTCTTCA
TCTCGGTAGCTCTCTTGGGCGACATAATGTTCCCCAGCCAAAAGTCCTGCCGTTTGTAAC
GCACTTTCTAACTGAATTTCTCCCCAGTTTCCTGCAATTTTATTATTGCCTTTTAATGCC
GTAGTGAGATTTTGTGCTTCCTGTGACATTGACAGCCCAATCTCAAGCACGCGTTTGATC
TCAGCCCCTAAATCCGCATTGCCTTTTATTGCTTCACTATGCACCTCATTGACACGTTTT
TGGAAACTTTCGATCTGCTCTTTAAAAGGCTTGAGCAGTACGTCGAGTGCTGACTGATTA
CTCTCAGAAAAGGATTTACTCTTTTCTTCCAGAATTTGTTGAGCAAGATGTTGAAATTCA
ACATTTAACTGCTGGCGGACTTCTAGGAAATTCTTCTGTTGAGTTTCAAAATTTGCCTGT
TTTTCCGAAAGTGTCGTGCGTAATTCCGTTAATTCTTGCTGTGATTGGGAAAATTTAGCC
TGTAACTGACCGCTTTCTGCTTGCTGATGTTGTAGCTGTAACTGAGTTTGTTGTAACTGT
TCTTCCAAACTTTCCGCTTTAGTCTGAGCCGAACCGATCCGCTCTTTTAATTCATTAATA
TAACGTTCTAGTTGGTCTTCCTGTAATTCTGCCTGCTCAAGCTGTTGCTGAAGTTTTTGA
ATCGCTAAATCTCGTTCATTTAAACGCTCAAGGGTTGATTCTGCTTTTGTTTGTTGCTGA
ACAGCAAATTGTTCTACTTGATTTTTTTCAAGGGAAATTTGCTCATATTTTTGCGAGAGC
GTTGAAAACTGCTGTTGCAATTGTTCAAGAGCCTGTTGTCGTTCTTGACTATCTCGTTGT
GAACGGGAATAGCTAAAAAAGAGCCAAAGTGAGATCAATAAGAGTAATGCTATCGTTGCA
TAAAGCCAAATTGGGTCGAGATTCATAGGAATAAACACTGTAAAAATAACTAGTGTTATT
TTAACGAGTTTTACTGTTAAAAAGCAAGGGGGAAAAGTAGAGTCAGAATGGGACAGCTGT
ACTCTATATAAAAAATTGCTACAATAGCCCACTATTATAGCCTTGCCTATATACAAGCTA
TCATTTTTTACAAATAGGATTTTATATGACTCAATATCTTTCAACTTCATTTCCAGCTCA
CCGCCCTCGCCGTTTACGCAAACACGATTTTAGTCGCCGTCTAGTTGCTGAAAATACCTT
AACTGCGAGTGATTTAATTTACCCTGTATTTATCATTGAAGGGGAAAATCAACGTGTAAA
AGTGCCTTCAATGCCAGGTGTTGAACGTTTAACCTTAGATCAATTACTGATTGAAGCGGA
ATTATTAGTCAAATATGGTGTGCCAGCTATCGCACTTTTCCCTGTGGTTGGCGATGCAAA
AAAATCACTGATGGCAGAAGAAGCTTATAATCCTGACGGTTTGGCACAACGTGCAGTAAG
AGCGTTAAAACAAGCCTTTGGAGAAAAATTGGGCGTGATTACAGATGTGGCGCTTGACCC
ATTTACGACTCACGGACAAGACGGCATTATTGATGAAGATGGTTATGTGGTAAACGACAT
TACGACTGAAATCCTAGTGAAGCAAGCGCTTTCTCACGCACAAGCAGGCGCAGATATTGT
CGCACCAAGTGATATGATGGACGGACGTATTGGTGCAATCCGCCAAGCGCTAGAAGCTCA
CGGTTTTATCAATACCCAAATTATGGCATATTCTGCAAAATATGCGTCAAACTATTACGG
ACCTTTCCGTGATGCTGTTGGCTCTGCGGGTAACTTAAAAGGTGGTAACAAGAAAACCTA
TCAGCTTGATCCTGCAAATGGAAATGAAGGTCTGCACGAAGTCGCTCTTGATATTCAAGA
AGGAGCAGATATGGTGATGGTCAAGCCAGGTATGCCTTATTTGGATTTAGTTTATCGTGT
AAAAGAGACGTTTGGTGTGCCAACTTTTGCCTATCAAGTATCGGGGGAATATGCAATGCA
TATGTCTGCGATTCAAAATGGTTGGTTAAAAGAAAAAGAGTGCATTATGGAATCACTGCT
CTGTTTTAAACGTGCAGGGGCAGATGGGATTTTGACCTATTTTGCGAAACAGGTAGCAGA
GTGGTTGTATCAAGAAAAGTATAAATGAGCTGAGTTACGGAGAACATGGCGCTACTATTC
CAATACCTTCCATATGGAACTTTAATTTTGAAGTAGAATTACTGGACATTGCCCCTATAT
TGCTTTTAACTCTATACTATTATTTATGATTGATGGAATGTAAAATTTTTCCAATCTGAA
TATTGGGTAGAATAATTAAATGAATTAATAAAAATTCTGGTATGTCAGGAAATAAAATGC
TTATGAATTTGCTACATCCAACCGATTTAAAACAGTGCCAACTCACTCATCTTCATTCCT
TCACTAAAGGAATGACCGTATATAAGCAAGGCGAAACCGCTAAAGAGTTTTATTACGTCA
ATAGTGGGCTTATCGGGCTTTATCACACCTTAGATAACGGCAAAGAGAGCCTTGTTCGCC
TATATCAAAAGGGCGACTACTTCGGTTATCGAACTTTGTTTGGCGATGATGGCTACCATT
GCAACGCCAAAGTTTTGGTTGAAGCGGAGATCATTCGGATTAAACCAAAAGACATTGATA
CTTTCTTCGTAGAAAATCCGAAGATGAGCAAATTTTTGTTGCAATCCCTTGCAAATGAAC
CGCGAGAAGCGGAACAACGCTTGGCAAAAAGTGCCTATTTACGCACCCTTGATCGTGTTA
TCGACAGCATTTATTTTCTCACAGAAAACTTCCCTTACTATAACTGGACGCACCGTGAAA
TTGCTGAATATGCAGGGTGTGAAACCGAAACAGCGATCCGCATTACTAAAGAGTTGAAAC
GCAGCGGGTTATTGCAAGATTGGCATAAACAGAAGTAGGTCGCTATGTTTGAAAACGCCC
CCAAAGCCCATTTTCATTTGATGGCAAAACCGAGTAGCTTTCAATGCAACATCAAATGTG
AATACTGCTTTTATCTTGAAAAAGAATATACCATTGAGCAAGATGTGCGTTTTATGAATG
AAGACACCTTGCGAAATTATGTGCGTAATTACATTCAATCCAGTGCAGGACAGCGAGTAG
AATTTGCGTGGCAAGGGGGGGAGCCAACGTTATTAGGCTTGGATTTTTTCAAACAAGCGG
TCAAGTTTCAGCAAGAATTTGCAAACGGTAAAACGATCACCAATGCTTTCCAAACCAATG
GCATTGCACTAAATCGCCAATGGGCAGAATTTTTCAAAACACATCAATTTTTGATTGGCA
TTTCGATTGATGGCTTGAGTGAAGTGCATAACAAATATCGCATATCAGTCAATGGTCAGC
CGACCTTTGAACGGGTTAAACGAGCGGTAGATTTATTGAAAGACTATGGCGTTGAGTTTA
ATACATTGACGGTGATTAACGATCAAAATTGGCATAAAGGCAGAGAAACCTACCTTGCTT
TAAAAGAGCTGGGTTCAACCTTTATGCAATTTATCCCGATTGTTGAAACAGGCTGTGGCA
CAACACCTTTTGCAAAAAAGGACACAAAACCGACCGCTTTCTCTGTGCCACCACAGGGCT
ATGGGCATTTTCTGCTTGAAGTGTTTAAAGAGTGGGTGCAACAGGATGTCGGCAAAATTT
ATGTGCTGGAATTTGATAATCTGCTTGGGCAATGGCTTGGCTACCCGTCAAGTAGTTGTG
TTCATCAGGAGAGCTGTGGCACATCACTGATTGTGGAAGCAAATGGTGATGTTTATTCCT
GCGACCATTTTGTTTATCCAACCTATAAAGTGGGTAATTTAAACGAACAGCCGTTGGGCG
AGATTGTGCATTCCCAACCACAATACCAATTTGGACAACAAAAAAGAACTGCACTCACTC
AGGCTTGCTTAGCTTGTGATGTGCGAACGTTTTGTCACGGCGGTTGCCCGAAACATCGAA
TGATTAGCTTACCAAATGAAGCAAACAAACACAACTACCTGTGCCAATCCTATCAACTCT
TTTTCCGAAAAACCGCCCCATTTATGCGAAAAATGCGAGATATTATTCGTAGTGGTGGAT
CGGCTGGGGATATTGTGAATTTTATTGGCGATAAAGATGCTAACAAGAATATATAACAAA
CATTATTCATTGGATAAAAAAAGAATACAGCCATATGACCTTTATGCTAATAAAAGAGTT
ATAAAAAAGGTAGTCCTGAGGTCAGCTGAAGAAAGAAAAATCTTATATTTATCAATGAGT
TTCTAACCTTTATCTAAAAAAGAAGGTGTAATAGACAAAATAGTTGCTGATTCGTCAAAA
ACTATGCCAAGAGGACAAAACAGTTGCTAATGTTTATTTTCTCTAAATGTTAGCAACACT
TTTGTCTACTATGCCTTTTAAGTTAACTACTCACAATCACCCTCAAGCTATCCAATCGCC
AATTTGCTTGGTCTAGATGTTTCAGTGATGCTTCTCGCAACTGCTCTAGGGCTTGAATTT
CATCAGCACGAATGTTTTTATTCACCGCTTGTAGTGATGTCAAGCGGTGTAATTCAGCAC
CTAAAGTGTGATCCGCATTCTGTTTTGCCTGTTCAATTAAGGATTGTGCCTGTGGCACAA
CTTTTTCATCGCTGAATGCAATCAGCTTCTCAATATCACCACGAGCCATCTTCGCAATTT
TATTTGCCATCTGTTTATTGACCGGCTTGAGCTGTTTTTCCAACCCTGCAAACGACACCT
GCGATGCCATATCGTTGCCTTTGTTATCCAGCAAGATACGCACAGGCGTTGGCGGTAGGA
AACGGGTGAGCTGTAAATCTTTTGGTGCTTGGGCTTCTACGATATAGATCGCTTCAAGCA
GTAACGTGCCTGCCAGCAAGTTTTTATTAACGAGTAATGAAACAGCACTCTTACCAATAT
CGGCGGACGTAATAAGATCGATACCGTTGCGGATCATCGGGTGATCCCACGTTAAGAACA
ACACATCTTCTCGCATTGAGGCAAGTTCACGGTCAAAAGTCACGGTGTTGCCTTCTTCAG
ACAAGCCTGGGAAATCAGGCACAAGCATATGTCCTGTCGGGCTAATCACAATGCTTTTCT
CGCCTAAATCTTCCTGCTCTAAGCCAATTACATCAAATAAATTCAAGGCAAAATTGACCA
ACTGCGGATTGTCGTCTTGTTCAGCAATAGCTTGAGCTAATTGTTGAGCAGTTTCACCGC
CGTTCGAGTTGAGTTCTAACAGACGATCTCGCCCTTTTTCTAATTCCACTTTAAGCTGTT
GTTGGCGTTTATGGGTTTGTTCCACAAAGGCTTCGAAGGCTTCGCTACGTTCAGGATTGA
GTAGGTAAGCGGTGAGTTCCGCATTAAATTCTCTAAATAACGTTGCCCCCATCGGACAAG
TTTCTTCAAAGGCATTTAAGCCACGATGATACCATTCCGCCAAGATCAACTGGGTGGAGT
GATTGAAACAAGGCACATAGATTTCAATATCGTGTTTTTGCCCGATACGGTCTAAACGCC
CGATACTCTGCTCGAGTAAGTCTGGATTATCAGGCAAATTAAACAGCACTAAACGGCGTG
CAAACTGGAAGTTTCGACCTTCTGAACCGATACTTGAGCTAATCAGCACCTGCGAGCCAT
CTTCTTGTTGAGCAAAGTATGCAGAGGCTTTATCTCGCTCCACAATCGACATTTTTTCGT
GGAACACCGCAGAGCGAATAGCTTCTTTTTCACGCAACACTTGTTCTAGCTGAATGGCGG
TATCCGCTTGCTTACAAATCACCAGAATTTTTTCATCACGATGATTTTTCAAAAACGTAA
TTAACCACTCAATGCGTGGGTCAAACTCGTGCCACTTCGCATTTGGGTTCATACGTTGGA
ATAGGCGTTCAGGGTAGAGCAGATCTTCCATCTTATTTCCCCCCATCATACACATTACTT
TCAAAGCATTTGCATATTGTGTAGGCATTTCCAACACAATTTCATTGTAAATACGATGTG
GGAAGCCTTTTACGCCTTGGCGAGTATTGCGGAATAGCACACGGCTTGTTCCGTGTCGGT
CAATTAACTCACTAATTAACTCTTGGCGGACTTCCCGACGCTGTTCTTCGCTAGCATCCG
AATTAATAATACGGAACATCGGCTCAACATCTTCTTCCGCCAGCAATTCGCTGATACTTT
CCTGCTCTTTGGCACTTAACGGCTTATCGTTAAGCAAGGTAGCGACCGCATCGGCGACTG
GCTGATACTGTTTTTGCTCTTCCACAAAGGCTTGATAATCGTAGAAACGGTCAGGATCTA
GCAAGGCTAAACGAGCAAAATGGCTCTCTTGTCCTAATTGCTCAGGGGTCGCCGTGAGTA
ACAAGACCGCTGAAATCTGCTTGGAGAGCTGTGCGACAAACTGATATGCCATACTTGGAT
TTTGCTCGTCCCATTCCAAATGGTGAGCTTCATCAACAATCAACATATCCCAATCGGTAT
CAAGCACTTGTTTTGCACGCTGTGGATTTGCCGATAACCAATCGATAGAGGCAATCACTA
AGGCTTCCGTTTCAAAAGGATTTTCACTGATGTCGTTATTATCTTCATCTTTCTTCGTGA
AATCGGCACAACGTTCTTCATCAAACAGCGAGAAATTCAGGCTAAAGCGACGAAGCATTT
CAACCAGCCATTGATGTTGCAAACTTTCCGGCACAAGCACCAATACACGATCTACTCGTC
CGGAGAAAAGCTGTTGTTGCAAAATCATACCTGCTTCAATGGTTTTACCCAACCCCACTT
CATCTGCAAGTAACACACGGGGAGCAAGACGTTGCCCGACTTCTTTGGCAATATGTAATT
GATGGGGAATTAGGCTTGCACGAATACCACGCATTCCACGCAGTTCAGATTGAAACTGGG
CTTGTTGATGCTTCAAAGCACGATAACGCAGGGCGAAACGATCACTGCGATCAATTTGGG
CAGAGAATAGACGATCCTGCGGTTTACTAAAACTCACTTTATGATCGAGTTGCATTTCAG
GCAGAACGCTCTCTACTTGAGTATCGACACGTTTACCTAAATAGAGTGCAACCCCTTGAT
TTTCAACGACATCTTCAATATCTAACTGCCAGCCATCAATACTGGTAACACGATCGCCTT
TTTGGAATTGCACACGGGTTAAAGGGGCAACGGCAACAGCGTACACACGTTGTTCGTCCG
ATGCAGGAAATGAAAGGGTCACAGTGCGGTTATCCACTGCAGTGACAATGCCTAATCCTA
AGTTATTTTCCGACTCACTAATCCAACGTTGTCCGACTACAAAGCTCAAACTTACCTCTC
TGCGGTTCTACTAAAATTTTCGGAGACTATCTGATCTTGGTGGAGTAAGCGGTCAGATTT
TGCCATTATTGTTTCCATAATTTGAACTGATTAATCAAACCATTCGTTGAACTGTCGTGG
CTAGTAATGGTTTCGTTATTTTCTAGCTCTGGCAAGATACGGTTAGCAAGTTGTTTACCT
AACTCAACACCCCATTGATCAAAGCTATAAATATTGAAAATTACGCCTTGAACGAAGATT
TTATGTTCATACATTGCAATCAACGCTCCTAAGGTGAATGGGGTGATTTTTTGGACTAGA
ATTGAGTTCGTTGGTTTGTTGCCCGTAAATACTTTAAATGGCACAATTTCTACAACTTCT
TCTAAAGATGTACCCGCTTGTAAGAACTCTTGTTCCACTACTTCTTTTGACTTACCAAAA
GCAAGTGCTTCAGTTTGTGCGAAGAAGTTTGAAAGCAATTTAGGGTGATGATCGCCAATC
GGATTATGGGTTTGTGCAGGTGCAATAAAATCACAAGGGATCAATTTTGTACCTTGGTGA
ATTAATTGATAGAAGGCGTGCTGTCCATTTGTACCTGGTTCACCCCAAATGATAGGCCCT
GTTTGGTAATTGACAAATTTTCCATCTCGCCCAACATATTTACCGTTAGATTCCATATTG
CCTTGTTGGAAGTAAGCCGCAAAACGGTGCAGATATTGATCATAAGGTAAAATTGCTTCT
GATTCTGCACCTAAGAAGTTATTGTTCCAAATACCGATAAGGGCGAGTGTCAATGGGATA
TTTTGCTCTGTTGGAGCATTAAGGAAATGTTTATCCATTGCGTGAGCACCATCAAGTAGT
TGCTCAAAGTGTTCAAAACCGATAGAAAGAGCAATAGATAACCCAATCGCAGACCAGAGT
GAGTAGCGTCCACCAACCCAATCCCAAAATTCAAACATATTTTCTGTATCAATACCAAAT
TTAGCGACCTCTTTGGCATTCGTTGAAAGAGCTACGAAATGTTTCGCCACAGCAGATTCG
TCTTTTGCAGTATCTAATAACCATTGACGTGCTGAAAGAGCATTCGTCATTGTTTCTTGA
GTAGTAAAGGTTTTTGATGCCACAAGGAAAAGGGTTGTTTCTGGATTGATTTTCGCTAAG
GTCTCAGCAATATGCGTGCCATCGACATTAGAAACAAAGTGCATTGTTAAGTGATTTTTG
TATGGACGTAATGCTTCAGTGACCATATATGGGCCTAAGTCTGAACCGCCAATCCCAATG
TTTACCACATCAGTAATCGCCTTGCCTGTGTAGCCTTTCGACACCCCTGAAATAACACGC
TCACAGAAGCCTTTCATCTTCGCTAAAACTGCATTCACTTCTAGCATCACATTTTTGCCA
TCTACTTCAACAGGGGTATTCGAGCGGTTGCGTAAGGCGGTATGAAGCACCGCACGATTT
TCCGTACGGTTAATTTTTTCGCCATTAAACATTGCGTAAGTGGCTGATTTAACTTGGCAT
TCATCGGCTAATTGACGCAATAGTGCAAGGGTGTGCTGGTTGATCGCATTTTTAGAAAAA
TCAACGAGAATTTGATCTTCAAAACGTAAGGAATATTTATCAAAACGTTTTGGATCTTCA
TTAAATAGTTGTGGAATCGTCAAATTCTCAGCTTTGTGCTGTTCAAGGGCATTCCAAGCG
AAAGTTTGGGTTGGATTGATGTTTTGCATTTAATTATCCTCTAAAATTTAATTTTGTGAT
TCAGTTGATGATGTTGAGCTTAGTTCATCTAAGCGTTTTTCTAATTCATTCAATTTTTCA
CGGGTACGAAGTAAAACTTGAGATTGAACTTCAAACTCTTCACGAGTGACCACATCAAGT
TTAGCAAGCTGGGCTTGTAAGATTTGTTTAAATTTTTCTTCTAAATCATTGCCTACATTT
TTTAAACCTTGTGGTAATGCGTTGTGAAGTTGCTGTGCGATAGACTCTAAATTTTTTGGA
TTAAGCATAATGTTCCCCTTGTAAATTAGGGCATTAATTCTAAAGAATTTCAGTAAAGAT
AAAAAGCAAAGAATAGAGAGAATTTGAAAAATCAGAGAATTATTTGATCTAGAGAAATAA
GAAGATGGCTGGGGTACTAGGATTCGAACCTAGGAATGCTGGGATCAAAACCCAGTGCCT
TACCGCTTGGCGATACCCCAAAAGAAAAAAACTAACTTGCGTTAGTTCATTCGATTTGAA
ATAAGATGGCTGGAGTACTAGGATTCGAACCTAGGAATGCTGGGATCAAAACCCAGTGCC
TTACCGCTTGGCGATACTCCAGTCGTTTTATTTGCAAGCTTAAAATGGTGCGGGACGAGG
GACTTGAACCCACACACCTCTCGGCGCCAGAACCTAAATCTGGTGCGTCTACCAATTTCG
CCAGTCCCGCAAATGGTGGCTACAACGAGATTCGAACTTGTGACCCCAACATTATGAGTG
TTGTGCTCTAACCAGCTGAGCTATGTAGCCATTTGCGTCACCATATCGGCTTTGCGGGGC
GTATTATGCTGATTTCACTCTACCTCGTCAAATACTTTTTTGAAAAAAGTAAATTTTTCT
GCTTGTTTGACTAGAGATTCGGCAAATTGTCAGAAAAAACAACAATAATCTCTATAAAAG
ACTGATTTTATAATAAGTTAACGATTGCCGTTTTAAAATTCCATTTCTTGTTTTATCTGT
TTTAATATAGGTTCAACATCTGGTAATACATCTTCCCACAACTGAAACGTATAAGCTGCT
TGTCCAACTAACATTCCTAAACCATCTTGGTATTGTGTTGCCCCTTGTGAACGGGCGTAT
TCAAGAAATGGGGTCTGCATATTTGGAGCATATTGCATATCATAAATGTTGGCTTGTGTA
AGTAATCGTGCTGGCAATTCGACACACTTGCCTTGCAATCCAAGCGATGTCGCATTGATA
ATTAAATCGAACGACTGTTCGGGAAGTTCATCGAAACAAGCGGATTGAATTTGCCCAAAC
TTTGCAAACTTTTTAGCTAAACTGGCCGCTTTATCTGCCGTTCGATTGTAAATGGTGATC
TGCTGTTGAGCTTGTAATAAGGGATAAAGCACACCTTTGGTTGCTCCCCCAGCCCCTAAA
ATCAGTATCCGTTGATGTGGTTTAGGCCAACCTAAACGGGCAAGATCGGACACTAATCCA
ACACCATCAGTATTATCCGCATATAAACGCCCATCATCTAACCGCTTGAGCGTATTACAG
GCTTCGGCTTGTAAGCAACTTTCGCTATAAAGATCCGCAAGGGCAAAGGCTCTCTCTTTA
AAAGGGGCTGTGATATTTGCACCTTTCGCACCTTCTGCAAAAAATTGTTTGAGTTGCTGT
TCAAACTGTTGTTCATCGCCTAATTTCGCTACATAAGAGATCGCTTTGCCCGTTTGTTGC
CCGAAAAGTGTATGTATTCTTGGGGATTTGCTTTGTGCAATCGGATTTCCCCACACTGCG
TACTGGTTCATTGTCTATCCTTGTCGAAAAATATGTTGGCTAAAAATGTCACGGATTTCA
GACGGATTTGATTTTCCGCCTGTGGCTTGATCTAATACTGGGAACGAGTTGCCAAATTGC
TGTCGCACTTCGTCGGCAGTTCGGCAAGGTGGGAGCGTCGTTAAATTTGCACTGGTAGAA
GTGAGTGCAAAACCTGTCGCTGTACAAAGTTCAACAACCGCTGGCACTTGGCATAATCGC
ACGGCAATGGTTTCAAACTGCCCTTTCAAATAACGTGGAACCGTTGCTTTGGCTGGCATT
ATCCAAGTAATCGCCTGCTCGCCAAGCGTTTCAAAACGTTGCCATTCCACCTCTGTCAAA
TGTGTATCATCAATGTAGGGCAGAAGCAGTTCTTTATGGTGAGCAATTAAAATCAACCCC
TTGTCTTCTGGACGATTTTTTAATTGAAGTAGGGATCTCACCGCTTGTTCACTTTGCGGA
TTGCAACCTAATCCAAAAACGGCTTCAGTAGGATAGGCAATCACTTGATTTTGTTTAAGT
TTTTCAATAAGTTGATTAAAAGAATACATTATTCGCTTTCACTAAATAGATGCTGACATT
TTCTGTTTGCACAGAGAAAATAGGTTTTCCCACGCACTTTTTTTATGGTGGCGAGTTCAC
CCAAACATTGTGGGCATTGTTGTTTTACAGGCTTGGTAGGTAAGGTAAATTTACACTCAG
GAAAACCTGAACAGCCATAAAATGTTTTACCTGAACGCCCTGTGCGTGCCACTAATTTAT
GTTTTTGACATTCTGGGCAGTCAAATTCTTCTTCGATTTCAGTTTCTTCGTGTACCGTAA
AATGGCAGTCAGGATACTGGCTACAACCGATAAACATACCAAAATGCCCTTGTTTTAATT
GCAATGGCGATTGACATTCAGGGCATTGTTCATCAAGGGTTTTGATGATATGACTTGCTT
GGTGGATAGGTTTGAGATAATCGCATTGCGGATAGCTACTACACCCTAAAAAAAGTCCCT
GCTTTCCCCGTTTTAGTTGTAATGGGGAATGGCATTGCGGACATAATTCTGTCTGTTTCG
TGGACTTAAAAAGGCTCATTTTTAAACTATATTAACTCAAATTCAATCACAAAAAAGTCG
TTATCGTTCGGGTAAATCTCTTTGATCACTTGTTTTAGTTCGGCAAGTGTCATATTTTCC
TGTTTAGCATGTGTTTCATTAAGCCGTTCAAACTGAATAGGGGTAACAGACAGCACACGA
ATACGGGCAAACAAGCGGTCTGTTTCATTTGTAAAAACACTCAACTCTTGACCCGCTTGA
AAATAGCTTTCTGACTTATCTCGAATGGTAATGGCCTTTTTACCACTGACAATATCTGCT
TCAAAACGGCTAAAAAAAGTAATTTTATTCATCATAGTCACCATAATCCAGATCCAATAA
ATGCCTAAAATGATCGTTATAAAAACCGTGGCTAACCATATATCGCCACATTTTTTGCTT
CGCTTTTATATCCCAATGTGATGGTCTTTTTTTCTCAAAAAGACGTTCGGCAAGTTCAAA
AAAATCAACTTCCGCTTCATCAATGGCTTGGCTAATCACCCACTCTTTTACCCCTTTGAG
CTGTAACTCTTGTTTTAGACGGCGTGGTCCATAGCCTTGTTGTGAACGATAGCGGACGTA
ACTTATCGCAAAGCGTTCATCACTTTGCCATTTATTCGCTTTTGCTTGTTCAATGGCTTG
CTCAATTTCTTGTGCATTATATTCTTTAAGTTGTAATTTGCGGCGAATTTCAGCTTCGCT
ATATTCTCGTTTAGAAAGTAGATAAAGCAAATAGCTATTCGCAGAATATTTATGTGTCAT
TTATTTACCGCAGTAAAATAAAAATGCGGTTTTCACAAACCGCATTTCGCTATTATAGTT
CTTCTTCGTTAAACTCTTCGACATCGCTCTCGTCGATACTGTCGCTTGCCGTTACTTTTA
ATAGGCTATTTGGGTTTGAAGCCAGTGTATTTCGGATTTCTTGTTCGAGTTTATCTGCAA
TTTCAGGGTTCTCTTTTAACCATTTCACTGCATTATTTTTACCTTGTCCAATTTTCGTTC
CATCATAAGAGAACCACGCCCCTGATTTCTTAATAAAGCCGTTTGCTTCAGCTAAAATCA
GTAGTTCGTTCATACGAGAAATTCCTTCGCCGTACATAATATCAAATTGTACTTCACGGA
ATGGCGGTGCAACTTTGTTTTTCACCACTTTTACTTTGGTTTCACTACCAATAATTTCAT
CGCCATCTTTGACTACACCGCAACGACGAATATCTAAACGAACAGAGGCATAGAATTTCA
ATGCATTACCGCCTGTTGTCGTTTCTGGATTACCAAACATTACGCCAATTTTCATACGGA
TTTGGTTAATAAAGACCACTAAACAGTTGGTATTTTTGATATTTGCAGTGAGTTTACGCA
ACGCTTGTGACATTAAACGTGCTTGTAAGCCCATATGCGAGTCGCCCATATCCCCTTCAA
TTTCAGCTTTTGGCGTAAGTGCAGCGACAGAGTCCACAATAATAACATCAACTGCCCCTG
AACGAACTAACGCATCACAGATTTCAAGAGCTTGTTCACCATTATCTGGTTGAGAAATCA
ATAAATCATCTGTATTTACCCCTAAATTGCGAGCATAGACAGGATCTAAAGCGTGTTCAG
CGTCAATAAAAGCACAGGTTTTATTGCCTTTTTGAGCTTGAGCAATTAAAGAAAGTGTTA
ATGTTGTCTTACCTGACGATTCTGGCCCATAGATTTCAACAATACGCCCCATTGGCAAGC
CACCAATACCTAAAGCAAGGTCTAGCCCTAGTGAGCCTGTTGAAACAGACTCAATATCTA
ATTGCTCAGTCTGCCCTAATTTCATAATAGAGCCTTTACCAAATTGTTTTTCAATTTGAG
CTAGTGCCGCTTCTAAGGCTTGTTGTTTCTGTTCTGGTGGAACTTGTTTAATGACGGTAT
TGTTTTTTGAAGATTTTTTATTCTCAGCCATAATGCTTTCCTTTGTTCATTGTTTGGATA
GGGCAAATGCATTGCCATAAAACTGTAAATTATTATACTGTTTAACCATACAGTTGCAAC
TGTTTTTTTCAGTTTTTCGATCTATATCACAAAATTTACAACTTTATCGAAAAATCCTAT
CGCTTGTAATCGGCACTGCCCTTTGAAGATCAAAAGGATTTAAGGCATTAATCACCATTA
TTTGTTCATAATCAAAAAGTGCTTCTACAGGTATATCAATTAAGCTAATTTTTTGTTCGT
CTAATAAATAACTTAGTTGTGTACCTTTTAATAAATAATGATTTGGGCTATACCATTTTC
CTTGTTTTAAAAAAAGTAAATTACCAATAGAGCAATCACTAATAAAGCCATTATTAACAA
GAATAATTTCATCACCAGCGGTTTGTTTTAATTTATCTAATTCAACTCGGTCAGTATATT
TGAATTGATAATCAAAATTTTCTACATAAACGCATTGAAAGGTTTTTATTGCTTTAGGTA
TATAATGGAAAAACTGAACTTGATATTCTTTTGTGTTATAATCAATACGACAACGTACTA
ATCCTTTTTGATATGCTTCAGGCACTTTAATAATATCTAACAGTTCAAAACTATTTTCGT
GCTTAAAATAATATATAAATGCATTATTCATTCGTTGTTGATGATAAAAAATATTTTGTA
TCTTACCATCAATAATTGCTACCGTTTCAAAGAGTGGATATTGGCACATAAACTTTCTCT
AAAATTTCATTATATTCTCCATCTAGCTGACTTAATGCAGTAATTCCGCCACCGCTACGA
AAATAATATGTATCCCCTTGTTTTTCAATATAGCGAATAGCCACCGCACTCTCTACATTT
TCACCATCAAAATAACCGAAAATCCCCGTATAATAACCACGTTCTTGTTGTTCTGCTTGT
TGAATAATTTCAACGGTTTTCACTTTAGGCGCACCGCTAATTGAGCCTGCTGGCAAGAGT
TTATCCAACATTGTGCCAATATTTTCTTGCCAATTTTCATCAAGTTCCCCACAAATTTCA
GAACTCGTCTGATAAATCGCCCCACGATGTGTTTCCACTTTTTCAACATAGCGATATTTC
GTGACCTGAATATATTTTGATACTAAAGCTAAATCATTCCGAATTAAATCAACAATGGTA
TTATGTTCGGTAAACTCTTTTTCTGAATTTAATAATTTGTTTACCGCATCTTCTTCATTT
GCATTTATTGTTCCTTTCATAGGATAAGAATAGATTTTATTCGCTTTAATACGAATGAAA
CACTCAGGGGAAAAACAGACAAATCTTTCATCTAATAACAATTTGTATTTAGCTTTACTT
TGCTGAAAAATTTGTGCTAAATGATAATTTGTTTTAATTTCAGTTTGCTGAGTTAAGTTT
AAAAGATAACTATTCCCAATTTGGATCTGTTGTTGAACAAAATCAAAGGCTTTTTTATAT
TTTGGATAATCAGGTGGAATAATCTCTAACTCAAAATTTCCATTTATTTTTAATGGTTGA
ATGAACTTTTGTTGTCCATTAAAATCAAAATAAAGCCCTTTATCTTCAATTTCAGATAAA
GGATAAATTAATGGTTTCTGTTTTTCAAAATCAATTAAAAAGAAAAAAGGCAAACGCATT
TTCCCATATTGATTGGCTAGTTGAATAAATTGTTGCATTTTAATATTTCTATTATTCGGA
GTTAAAACCTATGTCCCATTCACATTCTTATATGGAGACGCACGCCCAACAAAATAAGAC
TATCCTATTGATTAATTTAGCTATTATAACGACTTTTATGGTTGTTGAAGCAATCTCTGG
CTATTTCTTTAATAGCCTTGCCTTACTTGCTGATGCCAGGCATATGGCAAGCGATAGTTT
ATCGCTCTTATTGTCACTTTTTGCATAACCTTGCAAAACGTTTTCACGAAATGGATATTC
ACGCTACATTGCAAAATGATTTAGCTGTTTATTTTGAACAGCACGGAAAAACAGAGAGCA
CCCACCATCATTAACTATTTGATATTAATCAAATAGTTAATAAAGACCGACTAAAATAGT
CGGTTTTTTGTTGCCTTTAGTTAAAAAAAGCATAACATTTTCAACATAGTGCAACTTTGG
AGAAAAATATGGACAACTTAATTTGCTATAAACAGATGCCAGTTTGGGATAAGGAAAGCC
TACCACAGATGTTTCAAGAGAAACATAATACTAAAGTAGGAACTTGGGCGAAATTAACAA
TCTTAAAGGGATCATTGAAATACTATGAATTAACTGAGGAAGGTGAAATCGTCAGAGAAA
TGATTTTCGACGAACAAAACCAGCCACCTTTTGTGGAGCCACAAATTTGGCATAAAGTTG
AGCCATTAAGTGAAGATCTGGCGTGTCAGCTCGCTTTTTATTGCTCGCCGGAAGATTATT
TCGCTAAAAAATATAATCTCACTGCAACACATTCTGAAGTATTAAATGCGATAAATTATC
TTTCGACAGGCAAAGTGTTAGACCTTGGCTGTGGAAGAGGGCGAAATGCACTTTATCTTA
ACTTAAAAGGGTTTGATGTAACCGCAGTTGATCAGAATGAAGAAAGTATCCATTTCCTCA
ATTCAATCATCGAAAAAGAAGATGCACAACATATCCAAACGGGTATTTACGACATTAACC
AAGCCAATATACAAGGCGAATTTGATTTTATTGTTTCCACTGTCGTAATGATGTTCCTAA
ATCGTCATTGTATCCCTGCAATTATCGAAAATATGCAAAAAAATACCAAAGTCGGGGGAT
ATAATCTTATTGTCTGTGCAATGAACACGCAGGATTTCCCTTGTCCAATGCCTTTTTCAT
TTACATTCCAAGAAGATGAACTGAAACAGTATTATCAAGGCTGGGAACTTGTTAAATACA
ATGAAGATTTGGGGCATTTACATAAAACCGATGAACACGGCAATTGTATTCAGCTACGTT
TTGTGACAATGTTGGCGAAGAAGTTGGGGTAGATCGCCTAGTTCTAATCTTCAACTCAAT
TTTATGGCATAATGGAAACTTTATAAGAATCTATTGTTATCAATGACAATAGATTTAGAC
CATTGACAAACTATATATTAGATGGATTGAATATTGTAGGGTGGGTTTTAACCCACCAAT
AAAATCAATATGTTACGGCTATATGGTGGGTCAAGACCCACCCTACAAGCTACTTTGTAA
ATAATCTGAATCTATTGTTATCAATAACAATAGATTCTTCGTTTTATACATTATTTGGAT
TTTATCAATGCAAGAACCTTACTATCGCAGGCGTTTTTCCGTTGCACCAATGCTCGATTG
GACAACTCGCCACTGTCGCTATTTTCACCGTCAATTTACTCAACATAGCTTACTTTATAG
TGAGATGATTACCGCACCCGCAATTTTGCACGCGAAATATGATCTGCTTGCTTACGATCC
CACAGAAAACCCTGTGGCGTTGCAATTAGGGGGAAGTGATCCTGAACAGTTAGCGAAATG
TGCAAAATTAGTGGAAGAACGGGGCTATGCGGAAATCAATCTGAATGTCGGTTGCCCATC
AGATCGTGTTCAAAATGGTATGTTTGGTGCCTGTTTAATGGGAAAAGCGGATTTAGTCGC
TCGCTGTGTAGAAGCAATGAAAAAAGAAGTGAGTATTCCTGTTACCGTTAAACATCGTAT
TGGCATTGACGATCTAGATAGCTATGAATTTCTATGCGATTTTATTGAGAAAATTCAGCC
TTACTGTAACGATTTTATTGTTCACGCGCGTAAAGCGTGGCTGTCAGGTTTAAGCCCGAA
AGAAAATCGTGAAATCCCACCGCTTGATTATGAACGAGTTTATCAACTCAAGCGGGATTT
TCCACATCTTAAAATGAGCATTAACGGCGGGATTAAAACGATTGAAGAGATCAAACATCA
CTTGCAATTTGTTGATGGCGTGATGGTTGGGCGTGAAGCCTATCAAAATCCGTCTTTGCT
TGGTTATATTGATCAAGAACTGTTTGACCCAAACGCCGATATTGTTACACCAAAACAAGC
CGTTGAAAAAATGCTACCTTACATTGAACAGCAACTTTCACAAGGCGTTTATCTCAATCA
TATTGTCCGCCATATTCTTGGAGCATTCCAAAACTGTAAAGGGGCAAGACAGTGGCGTAG
GCATTTAAGTGAAAATGCGTGCAAACAAGGGGCGGGTGTAGAAGTGGTTGAACAAGCATT
ATCTTTTTTGCCTTACTAGTTGCAAAATCTATTAAATACTTAACGACTCAGGTGCTTATG
GTTTATTGCAGGTGTAATAGACAAATTTGTTGATAAAAAGTAGCTTAACGCCTTATAGTA
CAAGGCCTTAAGCCCTCTTTTTGAAACATGAACAAAAAACTGCCCATTTTGCCAAAGTCT
GAAAANNNNNNNNNNNNNNNNNNNNNNNNNNNNNNNNNNNNNNNNNNNNNNNNNNNNNNN
NNNNNNNNTCCCTAAAACAGCTTTAAAACTACCTTCAAATCGATACCTAAACATCATTAT
GGATACAACGTTTTTCTGTCGTTATTTTGGCGTATTAGTGCTAATGGATTCTAATTCAAA
TAATGTGATTTCCCATTACTTTGTGCGAACCGAAAAAGATATTTACTACAAACTTGCCCT
GAATAGGTTAAGGGAAAAAGGCTATATAATTCAATCGATTACCTGTGATGGCAGGCGTGG
TTTGATGAAAGATTTATTTAATACGCCGGTACAGATGTGTTAATTTCACATGGTGGCAAT
TGTGATGCGGAAATTAAGAAAAAAACATCAATCACAAGCGGGTAAAGAATTAAAAATAAT
TGCAAAAACACTCACAAAAAGCTCAAAAAATGAATTTTATCGGCGATTACACTCTTGGTT
TATAAAACATCAAGATTTTTTAAAAGAAAGGAGTGATAAAGCGAATGAAAAGGCTATTTT
CCTTATAAACATCGCAATGTAAGAAGCACTTATGCCAGTTTAAAACGTTATATGGATTTT
TATTTTTATCTATGAAAAACATTCTGAATTAAATATAGAAAAGACGACAAATCGCTTAGA
GGGGTTATTTAGTGAACTTAAGCGAAAATTACATAATCATAACGGATTAACAAAAAAAGC
GTAAGATGTTGTTTATACAGGATTTTTAAATAAAAAGAGTTGCTAATATTTAAAGAAAAT
AGATATTAGCAACTGTTTTGTCTACTATGCCCCTTTATCTACTATACTGGATTAACCATT
AATCATCTAAGAAACTGCGTAGAGTTTCGGAACGGCTAGGGTGGCGGAGCTTGCGTAACG
CTTTTGCTTCAATTTGACGAATACGCTCACGAGTTACATCAAATTGTTTACCCACTTCTT
CAAGGGTGTGATCGGTATTCATATCAATACCAAAACGCATACGCAATACTTTTGCTTCAC
GAGGTGTTAATCCCTCCTCTAATACAGCATTCGTTGCAATTCGCAAACTTTCTGCTGTTG
CAGAATCAAGAGGCAACTCAAGAGAGCTATCTTCGATGAAATCCCCTAAATGTGAATCAT
CGTCATCCCCCACTGGTGTTTCCATTGAGATTGGCTCTTTAGCAATTTTGAGGACTTTAC
GAATTTTATCCTCTGGCATTCCCATTTTTTCTGCTAACTCTTCAGGTGTTGCTTCACGTC
CCATCTCTTGTAAGCATTGGCGAGAAATACGATTTAATTTGTTGATCGTTTCAATCATAT
GCACAGGAATACGAATAGTACGAGCCTGATCTGCAATTGAGCGAGTAATCGCTTGGCGAA
TCCACCAAGTCGCATAAGTTGAGAATTTATAACCACGGCGATATTCAAATTTATCTACTG
CTTTCATTAAGCCGATGTTACCTTCCTGAATTAAATCAAGGAATTGTAAACCACGGTTGG
TATATTTTTTAGCAATAGAGATAACAAGACGTAAGTTGGCTTCTACCATCTCTTTCTTCG
CTTTGCGTGCTTTTAATTCGCCATCTGCAATGCGTCCGCCAATTTCACGGATTTGCGTAA
TGGTTAAACCTGTTGTTTCCTCAAGTTTCTGCAAGTTTGCGATATTTACACGAATATTAT
CTACATAGTTGGCTAATTTTGGCACACCACCCTTTTTAGCATTGATCGCTTTATCAATCC
ACGCCTCAGATAATTCATTACCTTGGAATACTTTGATGAAATCCGTCTTTTTCATGCCTG
CATATTCTACAGCATAGCGTTGAATTTGACGTTCTTCTGCTCGCACTTGCTTCATCATTT
TTTGCATCGTTTCCACTAACAAATCAAATTGTTTTGGCACTAAGCGAAATTCACGGAAAA
TATCGGAAAGTGCTTGAATTTGATCTCTTGAACGCTTGCTAGTACGTCCATGTTTTTGGA
TTGCTTGTAAGGCTTTTTGATGTTGCTCTTTTAATAGCGTAAATTTCTCACGAGCAAGTT
CTGGATCAATGCTATTATCATCACCACCATCGCCTGATGATTCACCATCTTCACTTTCAT
CATCAATATCTGCAACGGTATCACTTTCGCTTTCTTCATCTAGATCGGCATCGAGGTCAT
CTACAGGGGTACTTTCTACCGCATTCGGATCAACGAAAGCGGTTACAAGATCGGATAAAC
GTACAGTGCCTTCTTCGACTTGATCATAACGAGCAATTAATTCACTTAAGGCCTCAGGGT
ATTCTGCAATGACACACTGAACTTCGTTAATTCCTTCTTCAATGCGTTTTGCAATATCAA
TTTCACCTTCACGTGTAAGCAACTCAACCGTTCCCATTTCACGCATATACATACGAACAG
GATCGGTAGTTCGACCAATTTCAGATTCTACCGTAGAAAGTACTTTAGTCGCCTCTTCCA
CTACGTCTTCATCGGCAATATTGCCTGCAAGCATCAAATCATCGGCATCAGGGGCAGTTT
CCAGCACCTTAATCCCCATATCGTTAATCATTTGAATAATGTCTTCAATCTGATCTGCAT
CGACAAGTTCTTCTGGTAAGTGGTCGTGAACTTCTGAAATCGTTAAGTATCCTTGCTCAC
GCCCTTGAGCGATAAGAAGTTCTAACTGAGATTGTTGTTCTTCTAATTGAGAGTATTGTT
CCATAGCTTTATCCGTTCTTAAGAGCAAAAATAAGTAGTGGATTATACCACTGCTTGAGG
TGCGATAAATAGTTTTGCAAAAAATTATAAGTATTTGACCGCTTACCGCCCAGTCAATAA
CATCATTAATTCCTGTTTTTCCTGCTGATTTAAACCTGTTGTACGATCTTTTGCCATTAA
AATTTCAATTTGTCGATCAAGCAGTTTCTTATAGAAAAAATCAAGCGTATCAATAAAAGT
GTTTTCGACATTTTCAGAAGATACCAAGTGATCCCAATTTGCCAGCAGTTCCAAGTGGCG
ATAGTTTGGACTCTCTCGCAAATGTTCCAATACACCGCCCATCGAAATACCCAGATTAGC
GTGACAAATATTGACTAATTCCAGAAAAAGATCGAAACCTTTTTCCTGCAAACTCTGTAA
AAATGTCACATCTTCAGGCACATTTTGAACCAAATGAGGATTTTGAAGTAGTAACGCAAT
CAGTAACCGCATCGGTGTCCTTTCAATATGTGGCATATTGTGGCGTTTAGGTGCAGTTTC
AACACTTTTCTGAGGCAACATCACCTCTAATTGTGTTGGATCAAGAATACCTAGTTTTTG
CCCCAATATATTTCGTAAATACAAACGTAGCATTTCACCTGGGATACGCTTGATCAAAGG
CAATGCTAATGAAGCGAGCTTAGATTTTCCCTCTTTAGTAGAAAGATCGACCTGCGTAAG
CAAAGAATCAAATAAAAATTCACTCAATGTCAATGCTTGTTCCAAATAGCGTTCAAAACC
CTCTTTACCCTGAGAGCGAATAAAGGTATCAGGATCTTCCCCATCGGGTAAGAAAATAAA
TTTCAGTTGTCTGCCATCGTGTAAATAAGGCAACGCATTTTCTAATGCTCGCCACGCAGC
ATCTCGCCCTGCACGGTCGCCGTCGTAGCAACAGATCACTTGCTCTGTTGATCTGAACAT
TAACTGAATTTGTTCACCTGTTGTCGCCGTTCCCAAAGAGGCAACAGCATTATTCACCCC
AAATTGAGCTAAAGCCACTACGTCCATATAGCCCTCAACGACAAATAAAAAGTCAGGGTT
TTCATTATGTTGTAAGGCTTGATACAAACCATAAAGCTCATTGCCTTTATGATAAGTGGC
AGATTCAGGGGAATTAAGATATTTGGGTTTTTCGTCGCCTAATACACGCCCACCAAAAGC
AATCACTCGACCACGCTTATCTCGAATTGGAAACATCACACGATTACGGAAACGATCATA
CACATTGCCACGATCATTTTTAGAGAGCATACCCGTATCAAGCAACTTTTGAACTTCTTC
AGGATTATTTCCAAAGCGACGAAGCACTGCGTCCATCGCATTCGGAGAAAAACCGATTTC
AAAGCGATCAATAATCTCTTGAGATAAACCTCGTTGCTGCAAATAGGCTTGACTAGCACT
ATCTTGCGTTAATTGCTGTTGATAGAACTTAGCGACCAAATCTAACAATTCATAAAGATT
ACGCCGAGTTTTATAACTGGCTTGTGGTTTGCCATCTCTATTGATCACATTTTCACGAGG
CACTTCTAACCCGTGCAATGCAGCAAGTTCCTCAATTGCTTCAGGAAACTCTAACTTGTC
ATATTCCATTAAAAAGCTAATCACATTACCGTGTACACCACAACCAAAACAGTGATAAAA
CTGTTTAGATTGGCTCACTGTAAAAGAGGGACTTTTTTCGTGATGAAAAGGACAACAGGC
TTGGTAATCTCGCCCTGCTTTTTTGAGTTTAACACGACTATTGATCAGCTCGACAATATC
GGTTCGAGCAACAAGATCATCAATAAATGAACGAGGAATAGAGCCTTTCATTGATTATCT
CCTTGCTAGCAAGTGGGTAGTTTCGCAAACTTTTTTACAATGCTCACCGCTTGTAATGGA
CGGTATAAACATTGAAACCGTGATTCCTTAAAGGTTTCACGGTTCCAATTTAACTTCTGT
TACCTAATTTAAAATTAGTATAAACGAGTGTTACGCGCGTTCTCACGGAAGTTACGTTTA
GCGTGACGTTTTGCTAAAGACGCTTTTTCACGTTTACGAATTGTAGTTGGTTTTTCATAG
AACTCACGAGCACGAACTTCAGCTAAAAGACCTGCTTTTTCGCAAGAGCGTTTAAAACGA
CGTAATGCTACGTCAAATGATTCATTTTCACGAACTTTAATTACTGGCATAAGCCATCAC
CTCAGGAAATATATGTTTAAATGAAGCCGCACAAATTGGTGGCGGCATAGAACTAAAAAA
GGTGAGGCATTTTAGCTTAGACTAACTAATAAGTAAAGAGCACCTTGTCAAAATAATCTA
CAAACATACAGCTTTTCCAAAATAACTTTACTTTGGTATTCACTGAACAATAATCTTGGA
ACCATTAGAAAATACGATGCTTCTTGCCTCATAAATTGCATTTAATGCAATATTATTTCT
AAAACTATCCTGTATATTCTGAGGCAAAGTATCCAATGAAATAGAAAAGCATTTTCCTAT
ATATTTACAATCTTACTCCATCACCAACTGGTAACTTGGTTTTAGAAAACATGTATAAAA
ACGAAGTATCTATAAATTCTTAAAAATACTTCAATACTTTTATTCTTGTAAAGAAAAAAT
ACCGATTTTCTAATAATCTCAAAAACTGGTATTTACATAAATTACTCCTCAATATCTAAA
TATCAATCTTATTGAATTTTGTTTATAGAGAAGTATATTTCATTTCAATTATACGAAATG
GACAAATATTATTTAGTATCTATGACTGGTGTTGCTTCTTCAGTCTGAGAAGACACTGCG
TCCTTTATCCCATCCACTTTAGTTTCAACTAATTGTTTAGTTTCTTCTACTTTAGTTTCT
GTTGTTTGTTTTACCTCAGCAACTTTCTCTTTTGCTTGATCACAAGCGGTTAAAGAAAGT
GTTGCTGCACCTAAAACTAAAGCGGCTAATAAAGATTTTTTCATAAAAATAATTCCTATA
AATTAAGGTTTAAATTGCCACATTTAGAGTAAATACTTAGGAATTAGTTCCCTAAGCATT
TACAAGTGATTAAAGATCAACCTTTTATTTTTGCACCCCTAGGTGCAGAATAAACGTGGC
TCACTGCACTACTATGTCCGCCAAAGCCTTTTCCGTAGAAATAGTATTTTGAGTTCTGCC
ACTCTTTTGCTTGAATTAAGGCAATTTCTTCCGCTGGTGCTGCTGCAACCGTCATTTCTA
CTTGCGTATGTGCAACACGAGAGAATGTGCCTAGTTTCCCTTCAAACTGATATTGACTTT
GATAAACCTTAATCGGTTTTGGAATCGGAGCTGCAACTTTCTGCTCAGATTCGACCGCTT
GAGGCCCTAGTTCTTCCAATTTAATATGGCGACGTTCGTGATTTTCTTTAACTAAATCTC
GGTTAGTCGGTTGAGAAACCACAAGTCCGAATGGTTTAGCCGATAAAGCCACTGCTTTCG
GATCAACTTCTGCGGATTCTGCTTCAACTTTCGTACGACGTTTGTGGTTGTCTTTGACTA
AATCACGATCTGAACTTTGAGTTACGAAATAACCAAATGGTACCGCTGAATCTTGATGAG
CCTGAGTGTTAGCTTCCTCTTTTGCGGGTTCAGCTACTTCTCTTGCTACAGATTGAACTG
GCTGTTCTTGCTGTTGTAACATCTCATCAACAGATAAGAAACGAGGTTTCTCTTCCGCAA
CAGCTTTTGGCATTTCGCTAAATTTAATCCAAACCTTACCGCTTGCAAGTTCAGGCGAAG
CGACAGCCGAAGTTAATGGCATTACTGCTTTTACTTCCTCACGACGCTCACGACGACGCT
GATTGCCTACGCGTAAATGGCGAGGTAAACGGCGTTGGCGAGGCTCACGTTGCTCTGTAC
GCTCTTCTACTACAGGCTCTGCCACAAATGAATCAGCCGCATTCTCTTCTGCTGGTGGTA
AAGAAGCGGTAATTTCCGCTGAATGTTCTGCAGTTTCAATTCGCACTTTCTTACGTAAGT
CACGACGCTGGCGACGCTCAGCCACTTTCGCTTCACGCTGTTGCGGAACTGAAACACCTA
CCACTTCTTCTACAATTTCACGACGTTTCTTAGGCTCTACTGGAACGACTTCAGCTTCTT
TCGTTGCTTCAACGACCGTGTTTTTACGCTCTTGGCGTTCGTTGCGGTTTGGTTTTTCAC
GGCGTTGCTGACGACGTTCACGCTGGTTACGAGCCTTACCTTTACCTTGCTTCTTCTCAG
GTTCTTTCTCTTCGCTTGCAAACATTGCTTTGATTTTCGCAATAATTCGACTGATTAACG
AAGGTTTTGCTGGCTCAACTGGTGTTGGTGCAGGCTGTAAATTTAACTCTGAACTTTGTA
ATACTGATTCAACGGTAATCACTGGCTTATTACGGCTAACCAACGCTTCTTCCGAATGGT
GATGATGAATGTGATTTTCTTCATCTTGTTCTTGGTAGCGTTTCACTAAATCGTAACTTA
AGGTTGGAACGATCTCATTCTCACGCAGGCGATATACGCTAAAGTGTGGGGTTTCCATAC
TTTCGGTTGGTACAACAATCACTTGGACATCGTGGCGTTTTTCAATGTCGCTAATCGCCT
TACGTTTTTCATTTAATAAGTACGAAGCAATTTCCACAGGCACAATAGCGTGAACCTGTA
CTGAGTTTTCTTTAATCGCTTCTTCTTCTAATAAACGTAAAATGGAGAGTGCAATCGACT
CGTTATCACGAATTTTTCCTGTACCTTGACAGCGAGGGCAAACGTGTGATGACGCTTCAC
TTAATGATGGACTTAAGCGCTGACGGCTCATTTCAAGTAATCCGAAACGAGAAATGCGTC
CAAACTGGATTCTTGCACGATCTTGGCGTGTCGCTTCACGGATACGATTTTCCACTTCAC
GTTGATGACGAACTGGAGTCATATCAATAAAGTCGATCACGATTAAACCGCCCAAGTCAC
GCAAACGTAACTGACGAGCAATTTCGTCTGCCGCTTCTAAGTTGGTATTTAATGCTGTTT
CTTCAATGTCTCCACCACGGGTCGCACGAGATGAGTTGATGTCGATAGCTGTCAATGCTT
CGGTTACATCAATCACAATAGAACCGCCTGACGGTAAACGCACTTCACGTTGGAATGCTG
ATTCGATTTGGGATTCGATTTGATAGTGACTGAACAACGGTACTTCACCTTCATACAGGC
GAACACGGTTGATAAAATCAGGACGCACAAGGCGGATATGATTTTTTGCTTTCTCAAATA
CCTTACGATTATCGATCAAAATCTCACCAATATCACGACGAAGATAATCACGGATTGCAC
GCACAATCACATCACTTTCTTGATGAATTAAGAACGGTGCAGGGCGAGATTCTGCCGCTT
TTTTGATTGCTTCCCAGTGATGTAATAAAACTTTTAAGTCCCATTGTAGCTCTTCAGGGG
ATTTACCCACCCCAGCAGTACGCACAATTAAACCCACATCTTCAGGTACATCTAAGCAAT
CTAACGCTTCTTTCAGATCTAAACGCTCGTCCCCTTCAATACGACGAGAAATACCGCCAG
CACGAGGGTTATTTGGCATTAAAACAAGATAGCTACCAGCCAAAGAGATAAAGGTCGTTA
AAGCCGCCCCTTTATTACCACGCTCTTCCTTGCTGACTTGAACAATAACTTCCGCCCCTT
CTTGAATAATATCTTTTATGTTTGGGCGACCTTGGAATACATAACCTTGAGGGAAGTATT
CACGAGAAATCTCTTTTAACGGAAGGAAACCGTGACGCTCTGCACCGTAATCAACGAATG
CTGCTTCAAGACTAGGTTCAACACGGGTAATTTTACCTTTGTAGATATTTGCTTTCTTTT
GTTCGTGTCCCGGACTTTCAATATCCAAGTCGAACAGTCGTTGCCCATCAACAAGGGCAA
CACGCAACTCTTCTTTTTGAGTTGCATTGATTAACATTCTTTTCATTGTGTTTTCTCATT
TTATTTTTGTTAGTGCTATTCATAGGGTTTGGGTTTGTATTTTTGCTAATCTGTCAATCT
CCCGACTGTCTAAGGACAAACTGACGTGAACCCTATGATCTAAGGTGATCTGTTTTATGT
CTTACACTCAAAATCTGACCGCATAATCAATCACGATATTTGCATTTTTAACCGTTACAA
GCGGTACTTTTGTCTGATTTTCTACAATTTTATTCAGTAAAATTCAATAGACAGAAAAAG
CGAGTCATTATGGCATTTTAAGAGAAAAATAGAAAGGCAAAAGTAAATAACGTACCATAA
ATAACATTGAATGTATTTTATACAATGTTTGCGGCTGCTAACGAAAAAGGTAGTCTCTCT
AATAACTTCTGATGAATCTGACCAAATGCCCCATTACTCATCACTAAAATATGATCCGTT
GGTTTAGCTTCCTTGACAATCAATTCCACTAATTCATCTAGGCTTGCCGACCATTGTGCC
GGCTGGCTTAGTGCATCTGTAATCGTGCTGACTTGCCACGGAATGGTATCGGGTTGATAA
ACAAAGACGGCATCAGCGTCTTTTAACGATGGAGCAATTTCCTCTTTGTGAACGCCCATT
TTCATTGTGTTTGAACGGGGTTCTAATACTGCCAAAATGCGTTGTTCTTTACCTACTTTG
CCACGAAGTGCGTCGATGGTTGCTAAAATAGCGGTTGGGTGGTGGGCAAAATCATCATAA
ACGGTAATGCCATTCACTTCCCCTTTGACTTCTAAACGGCGGTTGGCATTGATAAAGCTG
TTTAAACCTAAACAGGCTTGCTCAACGCTTACCCCCGCGTGATGTGCTGCGGCAATCGCC
ATTAAGCCATTGTGCATATTGTGAGCGCCGAGCAAGTTCCATTCCACTTCCCCTGCTTTT
TGCTGTTTATGGTAAATCGCAAAATGGGAGTAATCCGAACTTAACGGCTCGGCGTACCAA
TCTTGATCTTGCCCGATAAATTGCTGCTCGCTATAACAGCCCATTTTTAAGGTGTTTTGG
ACATTTTCATCTGATGTTGCAGACAAAATGCAGCCATTTTGTGGCATTGTGCGGATAAGA
TGATGGAACTGGCGTTGAATTGCTTTTAAATCATCAAAAATATCTGCGTGGTCAAAATCA
ATGTTGTTGATAATTAAGGTTTTTGGATTGTAATGTACGAATTTAGAACGTTTGTCAAAA
AAGGCTGAATCATATTCGTCCGCTTCAATCACAAAGAAATCGCTTGAGCCTGCACGAGCT
GAAATACCAAAGTTGCCTGCAACACCGCCGATTAAGAAACCTGTATCAATGCCAGCTTGA
TCTAAAATCCAGCTTAACATTCCCGTTGTGGTGGTTTTGCCGTGCGTGCCTGACACAGCA
AGCACCCAACGATCTTTGAGTAAATGATCTCTTAGCCATTGTGACCCTGAAGTGTATGGC
AAGCGGTGATTTAAGATATGTTCTACGCAAGAATTACCACGGCTAATCGCATTGCCGATA
ATAATCATATCGGGAACAGGATCGAGCTGTGCAATATCGTAATGGGGGATAATTTCAATG
CCACTTTTTTCCAAAAAGGTACTCATTGGTGGATAAACATTGGTATCTGACCCTGTGACT
TTATAACCTAACTCTCTTGCAATAATCGCCACGCCACCCATAAAGGTTCCGCAGATCCCT
AAAATATGAATATGTTGCTGTTTCATAGCATTCCTTACATAAAAATTGTGAACAGTATCA
CAAAACAAAACTTTACTCGAAAACAGGGTTTCAATGGGCGAGTATAATAAAGCAAACTGT
ATTGAATAGCTAATAAGGAGATAAAAAATGAAAACATTAGGCGAATTTATTGTTGAACGC
CAAGCAGAATATCCAGGAGCTACGGGGGAACTCAGTGGTATTCTATCGTCCATTCGTTTG
TCAGCCAAAATCATTCACCGTGACATTAACCGAGCAGGTTTAACCCAAGATATTTTAGGT
GTATCTGGCGATGAAAACATTCAGGGCGAAACCCAGATGAAGCTCGATGTATTTGCCAAC
GAAACAATGAAAAAAGCATTAATTGCTCGTGGCGATGTGGCAGGATTTGCATCTGAAGAA
GATGATACTTTCGTGGCGTTTGATACAGAACGTGGTCGAAATGCAAAATACATTCTAATG
ACAGATCCCCTTGATGGTTCGTCCAACATTGATGTGAATGTGTCTGTCGGAACAATCTTT
TCGATCTACAAACGTGTATCACCGATTGGTACACCAGTGACGATGGATGATTTCTTACAG
CCTGGACGTAAACAGGTTGCAGCAGGCTATGTGACCTATGGTTCATCAACAATGTTAGTT
TATACGACGGGTAATGGCGTAAACGGCTTTACCTATGATCCTTCTTTAGGTTTGTTCATT
CTCTCTCACCCAAATATGAAAATGCCGTTTGAAGGCAAATATTATTCGATTAACGAAGGG
CAATATCTCAAATTCCCAGAGGGCGTGAAGAAATTCATTAAATTCTGCCAAGAAGAAGAT
AAAGCAACGGGGCGCCCATACTCTTCTCGTTATATCGGCTCATTGGTTTCAGACGTCCAC
CGTAACTTGTTAAAAGGCGGTATCTACATTTATCCAAGTACGAAAAACCACCCGAACGGT
AAATTACGCCTACTTTACGAAGGCAACCCGATGGCATTCTTAGCTGAACAGGCTGGCGGT
ATGGCAACAGACGGATTTAATCCGATTTTAGACATTAAACCAACTGAATTACATCAACGT
GTGCCATTCTTTGTGGGTTCAACAGCAATGGTACAAAAAGCGGGCGAGTTAATGGCTGAA
TTTCGCTAGTAAATAATGGAAAGAAACTCACCGCTTGTTTACGCAAGCGGTGAGTTTTTT
ATATCATTTTGTTATAAAGACCACATTTTTGTTCTTTACCTTCAGCAAAATAATCGGTAT
CTTGCTTGCAATTTTTCACTCTTGATTGGAGATATTATGAAACTAAATACTAAATTCCCT
CTCTTAGCCACGACATTATTGGTTTCAACTGTTGCTCAAGCAGCAGATAAAACGTTTATT
AACTGTGTTAGCCGTTCACCAACAGGTTTTAGCCCTGCATTAGTGATGGATGGTATTTCT
TATAATGCCAGTTCACAACAAGTCTATAACCGTCTTGTTGAGTTTAAACGTGGTTCAACA
GATATTGAGCCAGCGCTTGCAGAAAGCTGGACAGTGAGTGATGATGGTTTAACTTATACC
TTTAATTTGCGTAAAGGTGTGAAATTCCACTCAAATAAAGAGTTTACCCCAAGCCGTGAT
TTTAATGCGGACGATGTGGTGTTTTCATTCCAACGTCAGTTAGATCCAAATCACCCATAT
CACAATGTATCTAAAGCAACTTATCCGTATTTCAAAGCAATGAAATTCCCAACATTGTTG
AAATCAGTGGAAAAAGTTGATGATCATACAGTGAAAATTACCTTAAACCGTCAAGATGCA
ACATTCTTAGCGAGTTTAGGTATGGACTTTATCTCGATTTATTCAGCGGAATATGCGGAT
AAAATGTTAGCGGCAGGCAAACCAGAAACCATTGATACAACACCTATTGGTACTGGTCCG
TTTGTGTTTGCAGGCTATCAAGTGGATCAAAAAAGTCGCTATTTCGCACATAAAGAGTAT
TGGAAAGGGAAAGCTGATATTGACCGCTTGATCTTTGAAATTGTCCCTGATGCAACGGCT
CGTTATGCAAAATTACAAGCGGGTGCTTGTGACTTAATTGACTTCCCAAACGCTGCAGAT
CTTGAGAAGATGAAAACCGATCCGAAAGTGAATTTACTTTCTCAATCAGGGTTGAATATT
GCTTATATTGCGTTCAATACTGAAAAAGCACCGTTCGATAATGTGAAAGTACGCCAAGCG
TTAAACTATGCGGTGGATAAAAATGCCATCATTGATGCCGTTTATCGTGGTGCAGGTGTG
GCGGCGAAAAACCCACTTCCACCAACAATTTGGGGCTATAACAACGAAATCACTGGTTAT
GAATATAACCCAGAAAAAGCAAAACAGTTATTAAAAGAAGCTGGCTTTGAAAATGGTTTT
GAAACGGATATTTGGGTACAGCCTGTGGTGCGTGCTTCTAACCCGAACCCACGTCGTATG
GCGGAATTAGTGCAAAGCGACTGGGAAAAAGTGGGCGTGAAATCAAAACTGGTTAGCTAT
GAGTGGGGCGACTACATCAAGCGTACTAAAGCAGGTGAATTAACAGCTGGTACTTACGGT
TGGTCGGGAGATAATGGTGATCCTGATAACTTCTTATCGCCATTATTCGGTAGTGAAAAC
GTGGGTAACAGTAACTACGCTCGCTTCAAAAATCCTGAATTAGATGCGTTATTACACAAA
GCGGTTGGTTTATCTGACAAGGCAGAGCGTGCAAAAATTTATGAACAAGCACAGGTATTG
TTAAAAGAACAAGCCCCTTGGATCAACGTAGCACACTCAATTAACTTTGCCCCAACAAGT
AAACGTGTTCAAGACTATAAACAAAGCCCATTTGGTTATACTTACTTATATGGTACGAAG
TTGGCGGATTAATCTGTCTTAACAGGAAAGGGAAGCAATAAGCTTCCTTTTTCATTTTAT
TACCGATGAGAAGATAAATCAGCTATAATTCTTCCTAAAAACAAAGAGATAAAATATACA
TCTTAAATAAGGGAGAATATATGGAAATTAAATCGTCACGGAAACGCTTGACCCTCAATG
ATATTGCACAACTTGCGGGTGTATCAAAAACCACAGCAAGTATGATCTTAAATGGGCAGG
CAGAACAATTTCGCATTAAGCCTGAAACCCGCCAAAAAGTTGAAGAAATCGCAAAACAGC
ACGGTTATCGTGCAAATGCTTATGCAAAAGCACTTAAACTACGTCGCACCAATGTTATTG
GTCTGGTCATTCCTGATTTAACCAATTATGGCTTTGCCTCTACAGCAAAGACTTTAGAGA
AATTGTGCCGAGAGAATGGCTTACACTTGGTCATTGCTTGCTCCGATGATAATCCTCAGC
AAGAGAAACAAGCGATAGATCGTTTGCTTGATCGTCAAATTGATCTCCTAATTACCGCTC
CAACACATCAAGATCCAAAATACTATAAATCCGTATTAAAGCATACTCTTCTACTACAAC
TTGACCGCTATGTTCCTCAACTTGAATTAGGTTATGTGATTAGTGCTGATACCGAAAAAA
TTGCAGAACTAGTATCTCTAACGATCCAACGCTATCAACTTAAAGAATATTTTTATTTTG
GCGGTCAATGCTCACTTTCTCCTAGTGAATCTCGTTTAGCTGGTTTTCGCCAAGGCTTAA
AGCAAGGTAACTTACAAGAAGAAAGCGGTTGGATTTTACATAAAAATTACCAACCTGAAT
CAGGTTATCAGTTGATGGCAGAGCTGGTTGAACGTTTAGGGCGTTTGCCTGAAGCAGTAT
TTACCGCGTCTTATACCATTTTGGAAGGTGTTCTACGTTACCTCACTGAACACAAGCAAA
TGGATAAACTGTTGAACGGTCAATTACATTTAGCCACTTTTGATGATCACGATTTACTTA
ACGCTCTGCCGTTTCATATTCATTCGATTAAACAGAATCATCAACAAATTGCATTTTCGC
TGTTTAACCTAGTACGCCAAAAGTTGCAAGGAAAGCCAACGGAGCAGTTAAAAGTAGAAT
GTGAAATTATTTGGAGAAGATAAGATGATTACAAGTATAGCCTTGATTTTTCTCCCTACA
ATAATAGTTAATCCATTCTTGTCTTACTATATTGTAAACAAAAATTTCCAAAATTCTTTT
TTCGGAGTATCATAAGCGGACAGATCAAAGGCTTATTTTACAAAAGGAAGAGAAGATGCG
ATTTGCGATTGAGTGTATTGAACGTGTGGGCGTTGCTCAAGATATTTTAAGTTTATTGGC
AACGCAAGGCATAAATTTAGAAGGGATCGAACTGCAAAAATTAGGCGAAAAAGGGCTTGT
TTATTTGCGTACTGAAGCAATGGAGACTAGCCAGCAAGCTAATTTTGTCAAACAGTTGAA
GAAAATTCCAAGTATTACTGCTGTTCAAGAAATTCATCATCTTCCGCAAGAACGTAAAAA
TCTTGAGTTGCGAGCCTTAATTGAGGCGTTGCCTAATCCTGTTTTATCGCTTGATCTCAA
CGGTAAAATTGCCTTTGCTAATTCTCAAGCCTGTAAAGTTTTATTACCGATTTATCGCCA
GTCACTACCTAAGAAAAAACAAGAGCAAATTCTTTCTCTTGAAGGCGTTGATCTCAACGA
AATTATCGTCAATCTCAATCGCACCAAATGGTATCAGTGGGTTTTGCAACAAGGGCGTTC
TATTTTACCGACAACGTTACAGCCAATTTCTCACCCTATTCAATTTAATGATCAAGTATG
GCGAATGGATTTACTGCCGATTGAATTGTGGGAGGCGGCACAAAACCGACCGCTTGGGTA
TGTTGTTACTCTGCAATCTCAGCAAACAATGCAACTCGATTTACGTCAATTTATGGCAAA
TCAAAACAGTGATTTCGATCATATTTTGACGAAGAGTGCCAAAATGAAAGCGGTGATTGA
ACAAGCCAAGAAATTTGCGACACTCAATGTGCCTTTGCTTATTCAAGGCGAAACGGGAAC
AGGTAAAGATTTGTTTGCCAAAGCGTGCCACCAATTTAGTTTTCGTCGGGATCAAAAATT
CATTGCCGTTAATTGTGCTGGATTGCCTGAAGAAGAGGCTGAGAGCGAAATGTTTGGACA
TCACGGTGGCGACCGTACGCACGTTGGCTTTTTTGAGTATGCCAATGGCGGAACAGTATT
GCTCGACTCGGTTGCAGAACTATCCCTTGAAATGCAAGGCAAATTATTACGTTTTTTGAA
TGATGGATCATTTCGCCGCGTAGGTGAAGATAAAGAAATTCAAGTTGATGTGCGTGTTAT
TTGTACATCACAAAAACCGCTTGCGACCTTAGTTACGGAAGGAAAAGTACGCGAAGATTT
ATACCATCGCTTGAATGTGCTTACCTTGAATTTACCGCCGTTGCGTGAAAGACAAGGGGA
TTTAATGCTACTGACCGATCACTTTATTACCCAAATCAGTCAGCAACTAGGCATTCGTAA
ACCGCTTTACGATGAACATTTTATCAAAGCCCTACAAGCTTATCATTGGTCTGGAAATTT
ACGCGAACTTTATAATGCCATTTATCGAGCTTGCTCTTTAGCTACCGATCAACTTAAAGC
GAGTGATCTTAACTTGCCTGAAACGGTGCCAAGCCATTTTGAAATCTCACATTTAGAGCA
AGGTTCATTAGAAGAGCTGGTTAATCGTTTTGAAGCCTCACTGCTACGCAAGTTCTATGC
GGAATATCCAAGTACGCGTAAATTGGCTCAACGCTTAGGGGTTTCACATACTGCCATTGC
CAATAAATTGCGGAGTTATGGGATTAGCAAATGATGAAAGGGTTTAACCTGATTTTTACG
CAACTTATGCTATGGGGATTTGCATTTTTAGGTGCATATCCCACCGCTTACGCTTCGCCT
AAAATTCCACAAGCGTTGCTAACAAACAGTCTGGTTTACTGTACCAGTGCTTCTGGTTTT
TCTTTTAATCCTCAAAAAGCCGATGTTGGCTCAAATATGAATATCGTTACAGAACAGATT
TACGACAAACTGATTGAATTTGATCCTGAACAAAACCAGCTGAAACCAGCCCTTGCAGAA
CGCTTTGAAATCAGTGAAGACGGTTTAACCATTACGCTATATTTACGCAAAAAAGTCTCT
TTTCATCATACAAAATGGTTTACGCCGACACGCTATTTGACAAGCGAAGATGTGATCTTT
TCCTTAAATCGAATTTTGGGCAAAGTTGATGAACTGCCTGAGCTTAATCGAGAAGTACTA
CATCAAGTTCGTCACCGAATTGCAGACCGCACCCATTTCTCTTATTTTGAAAGTGTCGAT
CTTGCTAATCAGATCGTCGAGATTTCAGCGCCTTCATCGCATATCGTTAAAATTCGTTTG
GCACAGCCTGATAGCTTAATTTTGGCCCATCTTGCCAGTCAGTATGCGGTGATTTTATCG
AAAGAGTATGCCTTACAACTCAATGCCGATGATAATTTAATGCAACTCGATATTCTGCCT
GTTGGCACGGGGGTATATCAGCTTGATAATTATGTACAAAACGATTTTGTTCGCTTACAG
CCTAATCCTCGCTATTGGGGCAAAAAAGCCAATATCAGTAATTTAGTGGTGGATTTCTCT
ACCTCTGGCACAGGGAGAATGGCAAAGTTTTTGAACAACGAGTGCGATATTTCTGCCTTT
CCAGAACCAAGTCAGCTCTCTATTTTGGATAAAACGCAAGGCTATGTAATTGAAACGGCT
GGGGCAAACCTTGCCTTTTTAGCCTTTAATTTCCGCCAAGATAAAATGAAAGATCCAGCA
TTACGCCAAAAAATTGCGACAAGTATTGATCGTGAGCGTCTAGCGCGTATTCTGTTCTAC
GGTGTTGCTGAAGTGCCACAGAATGTACTACCGAAAGCGTTGTATGCTCAAGCAAATCCA
ACAAGCTACCCTTATTATCCGCCTGATACGAGTAAAAAAATGGAGGAAACAGACCGCTTA
ACACTGTGGGTAATTGATGAAAAACGTGTTTATCACTTGCACCCGTTAAAAATGGCGGAA
TATCTGCGAGCAGAGTTAGCGAAAGTGGGAATTACGCTCAATGTTCGCCAAGTGAGCCGA
GCCTACTTAACTCAGCAACTTGAAAATCATCAGGCAGACTATGATTTAATTCTAAGTGGT
TGGTTAGCCAATAATTTTGATCCTGATAGTTTTCTCTCTTCGATTTTAAGTTGTCGCTTG
CAAGATGCGGTGACCAATCTATCGAATTGGTGTAGCGTGGAATTTGATGAATTGCTTAAA
TTAGCAAGAACCGCTGAAGATCCACAAAGCCGAATGCAATATTATCAACAACTTCAAACT
CTACTTGAAGAACGCTTACCGCTGTTACCTTTGGTGAATGTCAAACGGTTGTTAGTTGCC
AATAACAGCGTTAAGAATGTCAAAATCAGTGCGTTTGGGCAGGTTAAATTATCTGACATT
AAGGTGAAATAAAATGTTGTTCGTTCTTATTCGTAAGCTCTTGTTAATCATCATTTCACT
GATGATTTTATCGCTTATCAGTTATTTTATTTTGCTGAGAAATCCGCATTATTCTGTCAT
TGAACAAGGCTTCTCAGGCTATGCAATTTATTTGCAACAATTGCTTGAAGGGAATTTAGG
CGTTAGCGAAATGACAGGTGAGCCTTTAACGAAATTAATTTTAAATGTCTTTCCAGCCAC
GATCTCGCTCTGTTTATCGGCTATGTTACTTTCGCTGATGCTAGGCATTCCGCTTGGCTT
TTTTGCGGCGCTACAACGGCAAAATATGATTGGCAAACTGTTAGGCTCACTGGGATCATT
AAGCCTTGCTGTGCCTGTATTTTGGCTTGCCATTGTCTTATTGGCGTATGCTTCTAGCCA
TCATTGGGCAATTTCAGCTGTCGGCGAACTCCACCCCATTTATGCGGTGCCAACAATCAC
AGGCGTTAAAATTTTAGATATTTTTCTTTCAGATGCACCACATAAATTAAAAATGATGCA
AAGCGCCTTGCATCATCTTGCACTGCCCACCCTTGTATTAGCTGTGCCAGCGACGTTAGA
AATTATCCGAATGACAAAACAACGTACGGAATATGTGCTGAAACAAAATTATGTCAAAGT
CGCTCGTACACGAGGCTGGTCGCCACTTAAAATCTGGTGGGTGCATATTTTACGCAATAC
CTTGCCTCCACTTATTCCGATGATCGCAAGAAATATCACTTTAATTTTCGCCTTTGCTAT
GCTTGTCGAAAATGTGGTGAGCTGGGGAGGCGTAGGACGTTGGATAGTTAATGCCCTTGC
ACTAAAAGATTACAATGCGATTTCCGCAGGCGTGCTTGCGATTGGTATTTTTGTTCTCAG
TGTGGATTTACTGGCAAGCCTATTAACTACCCTACTTGACCCATCGCAGAAAAAAGATTG
GTATGCCAAGGTATAAGAAACAATGGGGACTTTTAGGGGTGCTATATCTCGTGCTGTTAA
ACATTTTTTACTCTGCTAATACGCTTTGTTTTCTGCATTTAATTTAGAAAATAAAGTTTG
TTGTGTCTCATTGTATCTACTCATTCTTCCGTGCATTTGCTATACTTTTATCCCTTTAAC
TTATTTATTCATCGGATACTGCAATGCAATTAAAATCCTACCCAGCGCCAACCTACGCAC
AACGTGCCAAAATCGCGTTTCAATATATGATGCCACAGCTGTACTTAACCCAAGCAGCAG
GCTGGCTTGCGGAACGTAAATGGGGAGTAATCACTCATTTCATCATCAATGTTTTTGCGA
AAAAATACCAAGTCAATTTAGCAGAAGCAGAAAAAACTAAGGCTTCTGATTATGCATCAT
TTAATGAATTTTTTATTCGTCCATTAAAGGAAAATGCTCGCCCAATTAACCAAAATCCAC
AAGCACTTTGTTTACCTGCAGATGGTCGAGTGAGTGAGTTGGGTAAAATTGAAGAGAACC
AATTATTACAAGCGAAAGGTCACCAATTTAGTTTAGAAACATTACTTGCTAATGATCTTA
ATCTGGCAGATAAGTTCAAAAACGGCAATTTTATTACCACTTATTTATCGCCAAGAGATT
ATCATCGTGTGCATATGCCGTGCGATGCAACGTTGCGTAAGATGATCTATGTGCCTGGTG
AGCTGTTTTCGGTCAATCCATTTTTAGCAGAACACGTTCCAAATCTTTTTGTGCGTAACG
AACGTGTGATTTGTGAATTTGAAACGGCATTTGGTCCTATGGTGCAAATCCTTGTAGGAG
CAACCATTACCGCAAGTATGAGTACTGTTTGGGCAGGAGTTATCAATCCGCCAAGAGCAA
AAGAAGTGGCAGTTTACGAATATCTCCCTACAGGCGAAACCGCAGTACATTTGAAAAAAG
GGCAAGAAATGGGGGCATTCCGTTTAGGCTCTACGGTGATTAATTTGTTCCCGAAAGGTG
CTGTGGAGTTGGAAGCTCACTTAAAAGCAGGCGAACCAACCAAAATGGGTGAACGTTTAG
GTAAAATCAATCTTTAAAAGTAGAGCGTTCATATACGCCCTTTGTTATGTGTAAGGAAAA
CAGATGAAAGCCAAGTTACTTATTCCGCTGATTGTTTTTTTGGGGTTAATTATCACCTTT
ACTATTCAGCTTCAACGCAATGCCAATGGGGAAGATCCCAAAGCTCTTGAGTCTGCACTC
ATAGGTAAAACGATCCCTGAATTTAAGTTAGAGTCGTTACACGAAGCAACACAGATGTTA
GATTCATCTGTGGTTAAAACAGGAACGCCACGCTTATTAAATGTATGGGCAACTTGGTGT
CCAACTTGTTTTGCGGAACATCAATTTTTAACTGTTCTTGCTAAACAAGGGATTGAAATT
GTCGGGATAGATTACAAAGATGAGCGTGCTAAGGCATTAAAATTTTTAAAAGATTATGGT
GATCCTTACAAAGCCGTTGTTTATGATCCAAAAGGCTCTTTAGGGTTAGATTTAGGGGTT
TATGGTGCACCTGAAACCTTTATTATTGATGGTAACGGTAAAATTCATTACCGCCACACA
GGAGATGTGAATGAAAAAGTGTGGAATGAAGTGCTAAAACCAATGTATGAGAAATTGAAG
TAATGGCTATAAAGAAATTATTTGCACTCTTATTGCTTGTCCCTGTATTAAGTATAGCTT
CGACGGATATGCAACAATTTGATAATGCACAGCAAGAATCTGATTATCGTGCGTTAATCC
AAGAGCTACGTTGTCCCCAATGTCAAAATAACAATATTGCAGATTCAAATGCAACCATTG
CGACAGATATGCGTAACAAAACCCTTGAGCTATTGAAACAAGGTAAAAGCAAAGATGAAG
TCGTTAGTTATATGGTAGAACGTTATGGTAATTTCGTTACCTATGATCCCCCTATCACAC
CAGCGACCATTCTACTCTGGCTTATGCCGTTATTGTTAATTGGGGTAGGTTTAGGCATTA
TGTTTAAACGTAAAAAGCGTGTACAAGCGGTCAGTCCTGAGCAAAAAAATGCAAATGTGG
TCGATACAGCTCGCCTTAATCAGATTTTAAACGAAAAGGATAAATGATGAATTTTTGGAT
TTTAGTCACGATTATTACGCTGATTATTGGCGTAGTGGCGTTCTACCCTTTATTGAAACA
GCGTCAAAATTTAAGCACACAAAAGCGAGATAGCCTCAATAAAGCCTTCTACTTTGACCG
TTTAAAGGAAGTGGAACAAGAAGCGGAAGCAGGTATTATTGAAGATAGCGAGCAGACGAA
GCTCGAACTTCAACAAAGCCTGCTTGATGATATTCCTGAGCATCAAACACAAGCGGTAAG
TTCGGCAAAATCATTTGGACATCTTGGCAAATTATGGTTTATCGCCTTGATTTTATTGAT
TGGCGGTATTAGTGCTGGGATCTATTGGAACATCGGTTCGTGGTTTAGTGGCACAATGCT
TGAAATGAGCCACAAAAAGCTTGATTATTTTTATGAAAGAGTAAAAACGGAAGAAACCGA
TCCCCTTTCAGAACAAGAGCTGAACCAATTTGCAATGGCACTGCGTGTTGAGCTACAAAA
AAATCCGAATGACGATAAACATTGGTTTATGCTAGGTCAGTTAGGAATGGCGTTGGATAA
TGGACAGCTAGCTCTTGATAGTTTTGCTAAAGCGAGCAAGCTAAAACCAGAGAATATGCA
GTATAAGTTACGCCACGCTGAAATTTTATTGTTCTCTGAAGACCCAAAAGATAAATCGCA
AGGTGAGTTATTGCTCAAAGAAGTGATTAGGGCAGATCATACAAATACCAATGCCTTGAG
CTTATTGGCTTTCCGTGCGTTTGAACAGGAAGACTATAAAATGGCGGCAATGACGTGGGG
AATGATGTTGAAGTTAATGCCTGAAGATGATCCTCGTCGCCCTACGATTGAGCGTAGTAT
TCAATCTGCGTTGTCGATGATAAAACCAGGAGAAATAAAAATCCCCTAACTCACCGCTTG
TTATTTTATAGACTAGATGTAATGCAAAAACCTCTCGCAATTTTTTTAATGGGGCCAACG
GCATCGGGGAAAACCGATCTTGCCATTGCCCTACGCCAGCAGATTCCTGTTGAGGTAATC
AGTGTTGATTCCGCCTTGATTTATAAAGGTATGGATATAGGCACGGCTAAGCCGAGTAAG
GCTGAACTCGAACTTACCCCCCATCGTTTAATTGATATTCTTGACCCATCAGAAAGTTAT
TCTGTTATGAATTTTCGTGAAGATGCGTTACGAGAAATGGCAGATATTACGGCTCAAGGT
AAAATCCCCTTGTTGGTGGGTGGCACAATGCTTTATTACAAAGCATTACTTGATGGCTTG
TCGCCATTGCCTTCGGCAGATCCAGATATTCGGGCAGAAATTGAAGCAAAAGCAGAGCAA
ATCGGTTGGGCAGGTTTACATCAAGAACTGGTTAATATCGACCCGATTTCGGCTAAGCGG
ATCAACCCTAATGATAGCCAGCGTATTAATCGGGCGTTAGAGGTCTTTTATATTTCGGGA
AAAACAATGACGGAACTCACCGCTCAACAGGGTGAGGCTATTCCTTACGAGATAATGCAG
TTTGCGATAGCTCCCCAAGAGCGAGCTGTGCTACATCAACGGATTGAACAACGTTTTCAT
AAAATGATCAATTTAGGTTTTGAACAAGAAGTTCGACGGCTTTATCAACGAGGCGATTTA
AATGTTGATCTGCCTTCTATTCGCTGTGTCGGTTATCGACAAATGTGGGAATATTTGGAA
GGACAAACTTCTCTTGATGAAGCAATCTTTAAGGGAATTTGTGCAACTCGTCAGCTGGCT
AAACGCCAAATTACTTGGCTAAGAGGTTGGACGAGTGAGCTAGAATGGCTTGATAGTTTA
GATCCTGAAAATTCTTATAAAAAAATGATCGAAAAAGTACAGCAAAAGCATTTGAAACTG
TGGTAATATCGCAATGCCTTTGGCAAAGCATTAAACAACAATAATTAGAAGGAACATAAA
ATGGCAAAAGGTCAATCTTTACAAGATCCATACTTAAATGCACTTCGCCGTGAACGGATT
CCAGTTTCCATTTACCTCGTGAATGGCATTAAATTACAAGGTCAAATTGAGTCTTTCGAT
CAATTCGTTATTTTATTAAAAAACACAGTGAGTCAAATGGTTTACAAGCACGCAATTTCA
ACCGTTGTGCCAGCTCGTGCGATTTCTCACAACAATAACTCTAACCACGCTCATCAAGCC
GCACCAGTGCAATCTGCTGAAGTGGTAGAGAAAGTGGAATAATTTTATTACTACATTAGA
CCTCTTGAATGAACCAAACACAGCAAATTCTGTGTTTGGTTTTCCGTTGCCTGAAAAAAC
ACAAAACACGCCTGACAAAGAGCGTGCTATTGTGGTACATCTTTATCTCTCTCAAACTAA
AGATGTGGAAAATCTGATGGAATTTCAAACTCTTGCCGAGTCCGCAGGGGTAGAGGTTGT
CGCTACATTGACAACCACACGTTCCGCACCCCATATCAAATACTATGTTGGTCAAGGTAA
AGCCCAAGAAATTGCGGATGCAATCAAAGATTTTGATGCGACCGTCGTTTTAATTAATCA
CCAACTCAGCCCTGCTCAAACACGTAATCTACAATCCCTTTGCGATTGCCGAGTGGTGGA
TCGTACAGGCTTGATTTTGGATATTTTTGCCCAAAGAGCAAGATCTCACGAAGGTAAGTT
ACAAGTCGAGCTGGCACAGCTTCGCCATTTATCCACTCGCTTAGTCCGCCGTTTAGGTAA
CCAAGATCAACAAAAAGGCGGTGCGGTAGGATTACGAGGCCCAGGGGAAACCCAGTTAGA
AACAGATCGCCGTTTAATTAAAGTGCGTATTCAGCAGTTACAAAACCGCTTGGAAAAGGT
AAGTAAACAGCGTGATCAGAACCGCAAAACTCGTCAAAAAGCAGACATTCCAACCATTTC
CCTTGTGGGTTATACCAATGCAGGTAAATCAACCCTATTTAATGCGATTACTGATGCAGG
TGTTTATGCAGCAGATCAACTGTTTGCTACCCTTGACCCGACATTAAGACGAATTCAAAT
TCAAGATGTTGGCACAGCAATTTTGGCAGATACCGTTGGCTTTATCCGCTTTTTGCCCCA
CGATTTAGTTTCTGCGTTTAAATCCACCTTGCAAGAAACCACAGAAGCGACATTGTTGCT
ACACGTTATTGATGGTGCAGACGACCGTAAAAATGAAAATATTGATGCGGTCAATCAAGT
GTTAGATGAGATTGAAGCATTAGAAATTCCGACCTTGCTCGTGTATAACAAGGTGGATCG
CTTGGACAGCATTGAGCCACATATCGAATACAACGATGACGGCAAACCTGTGGCGGTTTA
TCTTTCGGCACAACAAAATCAAGGCATTGATCTGCTATTTGAAGCAATGCGAGTCAGACT
TAAAAACGAGCTGGTCTGTGAAAGAGTACTGTTACCCACAACAAGCGGTCAGATTTACAC
TAAATTTTACCAACAGCAATGTATCAAATCAGAGCGTTTCACCGAATTTGGCGATCGTTT
GGTGGAGATCGAAGTCGATAAAATTCAATGGCAAAAGTGGCTTAAACAATACCCTGAACT
AACGGAATTTGTTGAGTTTGCACAATGGGAAGCAGAGAGTTAATTTTGACCTAAAAACAA
AATATCGAGCCTATCTCACCGCTTGGTTAAGGAAATAAGATGACGAAACAATTCAAATTA
ATCGGTTTTGACCTAGATGGAACCCTAGTCAATAGCTTGCCCGATTTAGCCTTATCGCTT
AACTCTGCCTTCGCCGAAGTTGGCTTGCCACAAGCCTCTGAAGAGCTTGTTCTGACTTGG
ATCGGCAATGGAGCTGATGTGCTTTTTGCGAAAGGAATGGAATGGACAGGAAAAGCAGAT
GAATTTTCACAGGAAGAATTAGCCCAAATTAAACGCCGATTTGGATATTTTTATGGCGAA
AATGTCTGCAACATCAGCAAACTCTATCCAAATGTTAAAGAAACATTAGAAACACTTAAA
ACACAGGGCTATATTTTAGCCGTAGTCACAAACAAACCAACTAAACATGTTTTGCCTGTG
TTGCAAGCCTTTAAAATCGATCATCTCTTTTCTGAGGCTCTTGGTGGACAATCGCTACCT
CAAATTAAACCTCACCCAGCCCCACTTTATTACCTTTGCGGCAAATTTGGTTTATATCCC
CATGAGATATTATTTATCGGCGATTCTAAAAATGACATTTTGGCGGCGAAAGCAGCTGGT
TGTAAAAGCGTAGGTTTAACCTATGGCTATAACTACAACATTCCCATTAGTGAGTCTGAG
CCTGATTATGTTTGTGAAGATTTTGCTGAGATTTTGAAAGTCATACGCCAATAACTAATA
AGGTAGCATTTGAATAATAGGCATAGTAGGCAAATTTATTACCCATCTATCAAAAATTAT
TGGCATAGCAGACAAGAGTGTTGTTTTTTGCAAACTATGCCTCTAATGGACAAACGTTGA
ACAGTTCTAATGGAACAGTGATATTTTTCGGATAAGTGTTTATAGGTTTGTTTTCCTATT
GTGTAATCATCTATTGGATTTAATTTATTTGTGGAAGAAAATGTTTTATGGCAGGACGAA
CAAAAGTATCTCTGAATATTATTTTTATTTCCATACTTTTGGATATTGTTCTTAAGGCAA
AAAGGACAGGTTTTTATTCATATTTCAAAAAGTGGCTTAAAGCCTTATAGTACAAGGCTT
TAAGCCACTTTTTACCAACGCTTTTGTCTACTATGCCTAATCATATCTAATGATATCAGT
GGTAAAACATTTAATAATGTAATAATCATTATATCTGTTTTTGATTTTCAGCCCACCAAG
CTGCGCCTATCAATCCTGCATCTTGAGCATAATAAGCAGGAACAACTTCAGGACGATAAA
TTTCAGGCATTTCGGAAAGGAAATGGGTTACTCTGGCTAAATAACCTTCTGCTAATCCAA
CACTTCCGCCAAGGGTAATTCGTTGAATGTCTAAGTTAATTTTGAGATCAGCAATTAAAT
GAGCAATCGCTTTTGCAGATTTATCCACTAAAGCAGCCGCTTGTGGATCGCCTGCTCTAA
AGCGTGCAAACACTTCTGGCGGTTCGCAAGGGTTATCCCATTTGGCTGCATCACGAGCAA
TCGCACGCCCTGCAGCAACCGCTTCGACACAGCCGACACGTCCACAGCCACACACTTCCC
CATTTGGATCAGCAAGGCTATGTCCGATATGTCCAGCTACGCCGTTTGTGCCAGTAAAGA
GTTTGCGATTTAAGATAATACCGCCCCCTACACCTGTCGAAACGGTAATAAAGGCAAAAT
TTTCAATGTCATCTTGACGTAAAAATTCAGCACAACCCGCCGCTTGGGCATCATTTAACA
GCGTAATCGGCTTGTCCGTGTGTTTGGCAACGCTTTGCTCAAGAGGAAAGAATGCCAGAT
TGCCTAAATTTTTCGGGTTAAGTGCGGTTAGAATACCCTTTTGAATAATTCCCGTTGAAG
CCACCGAAACCTGATCAAATTTCCCTTTGAACTGCGTTAAAATTTGTGCCAAAGCGCTGT
CTAGAGCTTCTGCACTTGGATTTTGTGGTGTGTGAATTTGTGTACGTTCCGCCACAATCG
CATCTTTTCCCTTTAAGGTAACAAGAGCAGCAGCGATTTTTGTTCCACCCACATCAATGG
CTAAACAAGCGGTCATATTAGGCTCCTGTTTTGCGATTATCAATGGCGGTCACAAACCAG
CTTACGATATGCTCAAGACGAGTTAAAGCTGAGCCAACGGTTACAGCATAAGCCCCATTT
TCAATCGCAACGGCAGCAAGTTCAGGGGTATTGTAACGCCCTTCAGCCATTACACGACAA
CCACTGGCGACTAAATCACGCACCAGTTGAACATCTGGTTCATCAGGGGTTTCACCGCCT
GTATAGCCTGACATTGTGCTACCGATTAAATCTACGCCTAACTCTTGGCAGTACATACCT
TCTTTGTAGTTTGAGCAGTCCGCCATTGACATTGCCCCTAACTCTTGGATACGTCTTGCA
CAGGCTTCAATCGTGGTTGGACGAACACGATCTGTACCATCAAAGGCAATAATATCTGCC
CCTGCGTGATACAAATCGTCAATATCTTGTAAGAATGGCGTGATACGAACAGGGCTGTCA
GGTAAATCACGTTTTACGATACCTACAATCGGCACATCAACGGCTTTACGCACCGCTTTT
AAATTATCAATGCCTTCAATACGAAGCCCTGCCGCTCCGCCAATGACTGATGCTTTTGCC
ATTGCCGCTACAATCTCTGGCGAGTCCATCGGACCGTCATCAACAGGTTGGCAAGAAGCA
ATTAAACCATTTTTTAATTGTTCTAAAATTTGTTGTTTGGTTAATCTCGACATAAAAACT
CCATTAGCATTAAACAAAAAGAAAATTTACTCCAAAGCATACCCCTACAAATGAAGTAAT
GCAATCAATAGCATTAAAAAGTGAGAGATAGATCAAATTTTTCTACAAATAAAAAACAAA
ACGGTGAATTTATTACAAATTCACCGTTCAAGATAAGTCGTTATAAAACGAGTTTTAATC
GATTATTTAAAAAATTCAACGGCTAAACGAGCACCGACTTTCGCATTATTTTTCACCAGC
TTGATATTCGCTTCTAAGCTCTTGCCTTCGGTCATTTCAACGATTTTACCGAGTAAGAAT
GGCGTAATATCTTTACCTATAATGCCTTTTTCTTCGGCTTCTTTTACTGCTGTATCAATA
ATACCGTTGATATAACTTGGTGCTAATTCATCTTCTTGTGGAATTGGGTTTGCAACAACC
ACGCCACCTTCTAAGCCTAGCAGCCATTTCACTTTGATCATTTCAGCAATTTCAGTTAAT
TCTTCACACGATAACGCCAATGGTAAACCGCTATCACGAGTAAAGAATGCTGGTAGATTT
TTGGTTTTATAACCAACGACAGGCACACCTTTGGTTTCTAAATATTCTAAGGTTGCATCA
AGGTCAAGGATAGATTTCGCCCCTGCACAAATAACGGTTACGCTTGTTTGTGATAATTCA
TCAAGGTCTGCAGAAATGTCTAATGTGGTTTCCCAGCCTTTATGTACGCCACCTAATCCT
CCTGTTACGAAGAATTTAATACCTGCAAGGTGAGCACAAATCATTGTAGAAGCAACCGTT
GTTGCCCCTAATTTTTTAGACGCAATAATCTGTGGTAAATCACGGCGAGAAACTTTTGCG
ATCCCTTTGCTGCTACCAAATAACTCTAATTCATCATCAGAAAGACCAATACGGATTTTG
CCGTCAATGATTGCAATCGTCGCAGGTACAGCACCGTTATCACGGATAATTTGCTCAACT
TCCCTTGCCATTGCAACATTTTGTGGATATGGCATACCGTGAGAAATAATGGTCGATTCT
AAGGCAACAATCGGCAAGCCTTGAGCCATACCACGTTGCACTTCATCAGATAAAATAAGG
TAGTTATTCATAATAATGCTCCATTTCGGTTTCTAATTGAGATTTGGTTAAATTTGGTCG
AACAGTAAATTCCGACTGAATTGTATGATAGGCGTTGGTTAAACCAGCTAAGATCGCTTT
GTCTTGCTCATAATTATTAAGCCAAGCATAAATAAATGCTCCACTAAAAGAGTCGCCTGC
ACCTGTGACATCAATCACTTTGTGGCTATCCACTTTTTTAACGGAATACCAACGGGTTTC
ATCCTGAAATGCACTCAAAATAGCTTTAGAACCTGCGGTTAATACAATTTGTTTTACGCC
TTTTGCTAACAATATTTTAGCGGCTTCTTCAATTTTTTGATCGGTATCTAATAGCATATC
TAAATAGGCTGCAAGTTCCCCTTTATTGATGATTAAGCAACTTACACCTTGTAAATCTTG
AGGAAGACGATCCATTTTCGGTTCGGAAACGGCAATCAACACCAAAGGAATGTGATAACC
TTCGGCACTTTTGCAAAGGTATTCAATGGTCGCTTTTGGGCAATTTAGATCAGCCACAAT
ACAACGAGCATTTTTAATTAATGCAGTGTGTTTATTCAGGGCTTCAGGGGTTAAGCTGTC
ATAAATCGACATATCCGCTAAGCCTAGATACATTTCGCCTTCTTTGTCTAGTAATGCGGT
ATAACAGCCTGTAGATTGTCCTTCTACGGCAATCACATTATTCATATCCATAAACTCAGA
CGAGAAGGATTTAATTCTCTCCCATTCAGGATCGTTGCCAACCGTAGAAATAAAGCTCAC
TTTCTGCCCGAGTCTGCCTAAATTCTCAGCCACATTACGAGCAACACCGCCAATCGTTGT
TGTGGAATTTACTGGGTTTGACGTATAACCTCGAAGTTCTTCGTCCGTTTTAATTTTTTT
ATCAACATTCGCCGCACCAATACATAAAATAGCGCTACGCTCATTAAGAACATAAGCTCT
GCCTAATAAATATTCTTTCTTTATTAGGGCGGAAATGATGTTGGCAATCGCTGAACGAGA
TAATCCCATATATTCAGCGAGTTCTTGCTGTGAAATGAAAGGGTTTTGACGTATTAAATC
TAAAATCGTTTTTTCATTCTGATTCATTGCCGAACTCCATTAGGACAAATGTTTTAATGA
AAGGACATTTGTCATATTATTAAATCCATTAGAAACAGCGTCAATGTCTTTTTCAAAAAT
TTGTGAACAAGCTCACAAAAATAAAGGCTGAATCCTGTTCAGCCTTATAGAGTATTGCAA
AAAACTTGAAGAATCTAACCGCTTGTATTATTGAAGTCGTTTAATCGCATCAATCACGAG
ATCCCAAAAACGTTCTCGATCTAAAACTTTTGCCACATAAGTGTTACATTCTTTTGGCGG
ATAACGGAAATCTGCTACCGTCATTCCAAGTGTATGTGTTCCTGTTAATTCAATATTCAC
AGGGACTTTTTGTGTTTCGATAAGCGTCGGATCAATCACATAAGCTACAGCACAAGGATC
GTGAACAGGTGGATAATCAAACCCTTGAGCCTGTTTATACATTTTGCCGAAGAAGTCTAA
CAGCTCCACCACAAATTTGGCTAAAGCGTTTCGAGAAACTTTTTCCAAGGTTTGATTGCC
AACAACTGTCGTTACCGCAAGTAAATCAATATCTGGATTGCCGTAAGCAAGCAAAATGGC
AATAGCATCATCGTGTCCAGGATCGCAATCCAAAATAATTTTTTTACGCATATTATCTTC
CTTTAGTTCAGTAAAAATTACCGTGGGTAAACTACAATAACTCTAACTCTATAAGGTGTA
AAAGAAGCTGGCGTGAAAAATGAGAGCTACTTCACATTTTTGATAAATAAAGTCCATTTT
CTGTCAATTTATTTTTTAACTATGTAAAAAGTTAAAGATCTTAGTTTGAAAACTTGGTAT
ATTGTGTAGCCCATCATTTTTGATGAGTTAGTTGTTATAATCACTATAACATTTATCATA
TATCTCTTCTCTTTCTTTGAATGGAGTCCTTAAATGGGTACGTTAAATAGTTTATTGGGT
ATAGTTGTTCTACTAGGAATAGCTTTTCTTTTGTCAAACAACAAAAGAGCAATTAACTTC
CGCACAGTTTTTGGTGCATTAGCTTCACAAATCGGTATTGCCGCATTAATTCTTTACGTT
CCAGTGGGTCGTAATGCATTAGGTGCAATGGCAGAGGGGGTTGCTAAAGTGATTAGCTAT
GGTAACGAAGGCGTTGCTTTCTTATTTGGCGGTCTTGTTAGCGATAAAATGTTTGAAGTC
TTTGGAGGCGGTGGTTTCGTCTTCGCATTCAGAGTTCTTCCTATCATTGTCTTCTTCTCT
GCATTAATTTCATTACTTTACTATGTTGGAATTATGCAATGGGTCATCAAAATCATTGGT
GGTGGCTTACAAAAAGTACTTGGTACATCTCAAGCGGAATCAATGTCAGCAGCTGCGAAT
ATTTTCGCAGGTCAATCAGAAGCACCATTAGTGGTTAAACCTTACATCAGCAAAATGACT
GAGTCAGAACTTTTTGCAGTAATGTGTGGTGGTTTAGCTTCTATCGCAGGTTCTGTAATG
GCAGGTTACGCAGGTATGGGGGTTCCACTTACATACTTGATTGCGGCATCATTTATGGCT
GCACCTGCAGGTCTTTTATTCGCTAAAATTATTCTTCCACAAACAGAAAAATTCAATGAC
AGCATTGAGAACGTTGAATTAGAAAAACCAGCAAACGTATTAGATGCAGCTGCTGCTGGT
GCAAGCTCAGGTATGCACTTAGCATTAAACGTAGGTGCAATGTTAATTTCGTTCATTGCA
TTAATTGCATTAATCAATGGTGTTTTAGGCGCTGTCGGTGGCTGGTTCGGTTATGAAGGT
CTAAACTTAGGTCTAATTCTTGGTTGGATATTTAAACCATTAGCTTGGGCAATCGGTGTT
CCTTGGAATGAAGCTGAAGTCGCTGGTCAAATGATCGGTCTTAAATTAGCGATCAATGAG
TTCGTGGGTTACTTAGAATTTGCTAAATACTTAGGCCCCGAAGCTCCAATGGCATTAACA
GACAAAACTAAAGCTATCGTTACTTTCGCACTTTGTGGTTTTGCAAACTTTAGCTCTATC
GCAATCTTAATCGGTAGTTTAGGTTCTATGGCACCAAATCGTCGTGGTGATGTAGCTCGC
TTAGGTATCAAAGCGGTAGTTGCAGGTTCTCTTGCAAACTTAATGAGTGCTGCGATTGCA
GGTCTATTTATCGGAATTGGTGGTGCGGTTTAACACTCTCAATTCTTGAACGAAACACCA
CAGGAAACTGTGGTGTTGTCGTTTATGGCAAAGTTAAACGATTGCTTTAAGTAAGGAATA
AAGAATGAGTTTAAAATCTATTGCAAAACAAGCCTTATCTTTAATGGATTTAACCACATT
AAATGATAATGACACCGATGAAAAAGTGGTAACATTATGCCAACAAGGCAATACGCTATT
TGGTACGCCTGCGGCGGTGTGTGTTTATCCACGTTTTGTGCCTATTGCACGCAAAACCTT
AAAAGCACAAGGTACAGAACAAGTTAAAATTGCGACTGTCACCAATTTCCCTCACGGTAA
CGATGATATTGACATTGCAGTGGCAGAAACCAAAGCGGCTGTGGCTTATGGTGCTGATGA
AGTCGATGTGGTTTTCCCATATCGTGCATTCATGGCAGGTAATGAACAAGTCGGTTTTGA
GCTTGTCAAACAGTGTAAAGCGGCCTGTTCTGCCAATAATGTTGCATTAAAAGTGATTAT
TGAATCAGGCGAGCTGAAAACAGCGGAATTAATTCGTAAAGCGAGTGAGATTTCAATTAA
AGCAGGGGCAGATTTTATCAAAACATCAACGGGTAAAGTGCCTGTGAATGCTACCCTTGA
ATCTGCTCATATTATGCTAGAAACCATTCGTGATTTAGGTGTTGCAGATAGCGTTGGTTT
TAAAGCCGCTGGCGGTGTAAAAACCACCGAAGAAGCAGAGCAGTACCTCGCATTAACTGC
TGAAATTTTAGGACAAGATTGGATTAACCAAGCTCATTTCCGCTTTGGTGCATCTAGTTT
ATTAGCGAATTTACTTGCTACATTAAACGATGAACAAGTAAATCAAAATGTAACGGGATA
TTAATCTCTCAACAAACAACGAGGAACAGACTATGACTCCACATATTAATGCACCAGCAG
GTGCATTTGCCGATGTTGTATTAATGCCAGGTGACCCACTTCGTGCTAAATATATCGCTG
AAACTTTCTTAGAAAATGCAGAACAAGTCACTAATGTCCGTAATATGCTCGGTTATACTG
GAACTTACAAAGGTCGTCGTATTTCTGTAATGGGACACGGTATGGGTATTCCATCTTGCT
CAATCTATGCGAAAGAATTAATCACCGAATACGGTGTGAAAAAAATTATTCGTGTAGGTT
CTTGTGGTGCAGTACGCCAAGACGTGAAATTACGCGAAGTCATTATCGGTGTTGGTGCTT
GTACTGACTCTAAAGTAAACCGTATCCGCTTCAAAGACAACGACTTTGCGGCAATTGCTG
ACTTTGATCTTACTTTAGCGGCTGTACAAGCAGCAAAAGCGAAAGGCATCAATGTGCGTG
TAGGTAACCTTTACTCTGCAGATCTTTTCTACACTCCAGATGTAGAAATGTTTGATGTAA
TGGAAAAATACGGTATCTTAGGTGTTGAGATGGAAGCGGCTGGTATCTACGGCGTTGCTG
CAGAATTTGGGGCAAAAGCATTAACCATCTGTACTGTTTCAGACCATATCCGTACGCACG
AACAAACTACCGCAGAAGAGCGTCAATTAACCTTCAACGATATGATTGAAATTGCGTTAG
AGTCTGTGTTGATTGGTGATCAGCAAGGTTAATTAAAGGCATACCCCCTGATTGATTAAT
CCGCATTTTTGTGAAATGAAGTATTACAAGAATGCGGATTTTATCATAACTGTGCCGTAA
AGTTCTCTCCTTCAGAGCGGAGATATAAGATATAAACGGTGTGGGTCGTTTCAAATCTAA
TTAATCAGGTATTTGTTGTTGCTTGATGTATTGGTGAATAATCGAATGGGGGAACCACCG
CGGCTGCCAGCAAATCGTGTTTAATTTCAGTTTCTTCTTTTCATAGATCAAATATAAAAT
GTGGAAAATCACGCTCTAAACTTTGTTAATGCAATTACGCAAAGCCTTTAAGTTCGAGAT
AATGCCCAACGGCGAGGAAATCCGCATAATTAAACAGTTCTGCGGCTATGCTAGGGCATA
GTAGACAAAATGGCTGCTAATTTCGTGAAAACTATGCCTATATGACAAAGTGGTCGCTAA
TATTTAAGGAATACAAACATTAGCAACTATTTCATCCGCCCATGTGTTCAACATGAGTAA
AAAGAATTTAACAGACAAAGTATGTGATTGATATAAGATTCATTTAAATTCATAACGAGG
AATTGTTTCTAGTCTATTCATCTCATTTATATGCACACGGCCCCCACTGTTGCATGAGCA
TCGTACTTCCTATTTATTGTTACTAATTCACCATTGTCTTTTTTTATAGTAAGTTTAACT
GAATCAAAAGATAGATATTCGCTGGTTACAATAGTTGCATTACCTTCAGATGTATATTTT
TCAGCCGTACACGCTACTGATATAATGCCTATTAATAAAATACTAGATAACTTTTTCATA
TAAGCCCTTTGTATAAAATAAGCCAATTTTAAAGAAGTGACACATTTAAATCATAAGGGT
GCAACTTAAGACAGCAAAAATTCTGATAAGTTGCATTTTTGAGTGAAATTGCCACACTTG
GATTAGGTAAACGTTCGCCTTCGACTTGTGGTTGGCTGATTTTGATCTTTAATTCGGGAT
TAGCTTGCAAAGAAAATTGCTCATCTATCCGCTTACACCACTGCTCAACGTTCTCGTTTT
CGTACATTGGGATAATAATTTCAATATGCTCCCAGCCTTCTTCTGGATAGCTTTTACCTT
TAGGGAACGGCAACTCAATCACGGAAACTGCCTGTCCGCAAAAATGCACTGGCTGATTTA
GAGTAAACAAACCTATCGGGCGACCATTAACTTCACTCTCTTTTAATAAGGTTGAGCCAG
TCAGCAGCATTGCTTTCCATTGGTTAGCGACTTCATCACTATTCATTCGCACCGCCAGAT
GATCGATCTGATATTGGCTCAAATCAATCTGAGCAATCTTAGCAATCTGCGCTATTTTTC
GCTCAAATTCAGCAAGTTCACCAAAACAAGCGGTTAGATTTGTGAAAAAGTTTGCAAATT
CGGAGCATTTATCAGTATTTTTTAGTATCATTGCACACATTTTTTAGTATTGAAAATAGG
TATAAACGTGAATATTCAACACATTCTATCGGAAAAAATCAAGCAAGCAATGATTGTCGC
AGGGGCAGAGCAAAATGTTGAGCCATTAGTGCGTCAATCAGGCAAAGTCCAATTCGGTGA
TTATCAAGCGAACGGCATTATGGGGGCAGCAAAAAAATTAGGCTTAAACCCGCGTGAATT
TGCTCAAAAAGTAGTGGATAACGTTGATTTAAACGGCATTGCAGAAAAATTAGAAATCGC
AGGCCCAGGTTTTATCAACATTTTCTTAGCCCCAACTTGGTTAGCTCAACAAACAGAAAA
CGCATTCAGTGGCGACAAATTAGGCATTAACTTAAATCAAGCTCAAACGGTGGTGGTCGA
TTATTCATCACCAAACGTTGCTAAAGAGATGCACGTTGGGCATTTACGTTCCACCATTAT
CGGCGACGGCGTAGTGCGTGCCTTAGAATTTTTAGGCAACAAAGTTATTCGTGCTAACCA
CGTCGGCGACTGGGGAACGCAATTTGGTATGCTGATTGCTTACCTAGAAAAAATGGAAAA
CGAACACGCGTCCGAAATGGAGTTAAGTGATCTTGAAGCCTTTTATCGCGCAGCAAAAGA
GCATTATGATAGTGATGAAGTCTTTGCGGAAAAAGCTCGAAATTATGTGGTGAAATTGCA
AAGTGGCGACGATTATTGCCGTACGATGTGGAAGAAGTTGGTAAACATCACAATGCAACA
AAACCAACATAACTACAACCGCTTGAATGTGACGCTTACTGAAAACGATGTAATGGGCGA
GAGCCTTTACAATCCAATGTTGCCTGAAATTGTGGCGGATCTAAAAGCTCAAGGTTTAGC
CGTTGAAGATGATGGGGCGTTAGTGGTTTTCCTTGACGAATTTAAAAATAAAGACGGCGA
CCCAATGGGCGTGATCGTGCAGAAAAAAGATGGCGGTTTCCTTTACACCACCACCGATAT
TGCTGCTGCCAAATACCGCTTTGAGACCTTAAAAGCAGATCGTGCGTTGGTCTTTTCCGA
CACTCGCCAAAGCCAACATATGCAACAGGCTTGGTTAATCACTCGCAAAGCAGGTTATGT
GCCAGACAGCTTCAGCCTTGAACATCACAACTTCGGAATGATGTTAGGCAAAGATGGCAA
ACCATTCAAAACCCGTACAGGTGGCACGGTTAAATTAGCGGATTTACTTGATGAAGCCGT
TGAGCGTGCAGAAAAATTAATTGCAGAAAAAAATCCGGATTTAACCGCTTGCGAAAAACA
AGCTGTGGTGGAAGCCGTGGCAATCGGGGCGGTGAAGTACTCCGATCTCAGCAAAAACCG
TACCACAGACTATGTATTTGACTGGGATAATATGTTGAGCTTTGAAGGCAACACCGCACC
TTATATGCAATATGCCTATACCCGTGTGCGTTCGATCTTCAGTCGTGCAGGGATCGACCC
GAACAGCTTAACAGGCAATATCGTTTTAACCGACGAAAAAGAACGCAACCTTGCGATTAA
ATTATTGCAGTTTGAAGAAGCGGTGACGGTGGTTGCCAAAGACGGTACACCGCACGTTCT
CTGCCAATATCTCTATGAATTAGCAGGTATTTTCTCTAGCTTCTACGAAGCCTGCCCGAT
ACTTAATGCCGAAGAAAGTATTAAGCAAAGTCGCTTGAAACTCGCTCACTTAACGGCAAA
AACCTTAAAACAAGGGTTGGATCTGTTGGGTATTAAGACGGTTGAGAAGATGTAAGGCAT
AGTCCGTAAAAAACAACACTTTTATCTACTATGCCAACAAAAATATCGGCATAGTAGACA
AAATGGTTGCTAAAAAGTGGCTTAAAGCCTCATAGTACAAGGCTTTAAGCCCTCTTTTTG
AAACATGAACAAAAAACTGCCCATTTTGCCAAAGTCTGAAAATAAAGAAACATG
>H275 Scaffold5
TGACGTACGCTAAAAAAGCCGTCAATGAATTTAAACAAAAAGTGCGATTGGCTGAATTGC
TTTGGGCTTAACGAAAAATCACCCGCTAAATAAACTAGTATTTTTATATAAAGTGAGGAA
TAAAAAATGACCTTAAAAAAATGTTTACTCATCCTGTTGATTATCAACCTTAACCCTATG
GGCTTGTGGTTGAATAGCTTTGCATTTAACAATTTTTTCAATGATCAACCCCATTATCTC
CAAGAAGATAAAAAAGCCTTGCCAGAATGCAGTTGCTGCAGTCAAATAGAATAAATAAAC
AAGAGCATAAGAAGGTAGTGCTGGCAATGGACGTGCTTCTAAGCCGTATTTAAAGCTTAA
AGGCAAGTACAACCAACAAAGAATGAACGATAAGCACCAAGTCGTAATACGCATAATAAT
ATGGTCGAAATATTCTTTTAAGAGAGAAAAAAGAGATGCAATCAACGCTTCCCACAGACT
GAAATCTCCTTTTGTTGATGAATATAAATTAAGCACTTACATTCTAGCACAACTCAAGGG
GATTTCAGTCTGTGGGATTGACACCACCCCAAATCAAAAAAGGGCATTACGCCCCTTTTT
GAGATTGTTTGAGTAACTCCACCGCTTGCTGAAGTACTTTACCTTTTGAAACACCAAGTG
CTATTGCTAATTCATCAATATCCTGCGATACGCTTTGAGGAATTTTGAACGCTTTAGTCA
CAATCCCTCGTTTAGCTTCACTGCGAGCGTTAATTTCTGTTCTTGACAATGCCATTTGAA
TTACCCCATAATGTAGTTGTTTGAAGAACTAGGGAGCGGTAACTCCCTAGTAAGTTATCG
GATTAGTAAGCTGGTAAAGACCAAAGTAATAAAACGATAACTAGGATAATGTATTTAAAC
ATTTTCTTATCCTCTTCAAGCGTAGGGATTAAGCCCTACACTCGCTTTCAACCCTGACTC
GCCAAAGTTCTTTTGTTGAAAGCGAGATTATTATATAGTATGTTTACATACAAATCAACA
GAAATTTAAAGAAAGCCTACAAATTATTTTTGTGGGCTTTTTTATTTGACACCCACCGCC
CTTTAATTTAAGATACCCCCACTTTCAACAGAAAGTCGGGATCGCAGTCCTGAAAGAATA
AGTGGCGGTAATAATGATAGTCGCCAAAAGCGACTTTTTTTATAGCCAAAATCTAGTCAG
ATTAAAGGTACTTGCAAATTGCAAGACCCTTAAAACTTCAAAAGGGTGTTCCAAATTGAC
ACTCCCTTTGAAAAGTTGTCAATGATGGACTAGGTAAGGGGGCGAAAGCCCGCTGGAAGT
TTAACCGCTTATTCACCAGTACTGCGAACCTTGCCTAGTTCATCACCAGTAATCGCAGTT
GCTCGTGATGATTGAATTAAATTTCAATTAGAGAATAAGCGTATGACAACTTTAACATTT
CAAAACACCGCAATGACGGTGATCAGCCAAAAAAATAAAACTTTCTTTACATCATTTGAT
CTTGGAAAGGCATTAGGCTATAAAAAATCCATCAGCGGATATTCCAAACCTTTACAACCG
CAACGCAGACGAATTTACCGCAGAAATGACCGCACTTATCGAACTGCAAACCGCAGGCGG
AAAACAACAAGTTCGCGTCTTCTCTTTGCGTGGAGCTCACCTTATCGCAATGTTCGCCCG
CACCAAAGTCGCCAAAGATTTTCGTAAATGGGTGCTAGATATTCTTGATCGTGAAATTTC
GGAAAATGAACAACAAATCGCACCGCTTGAACCTAAGCCTGATGTCGTTCTTCCACACGA
AAAAGCAGAACAAATTGCCAAATACCTAGTAAGAGCCAGAGCTTTTGCAAAAGAAGTGGA
AGTATTCCACCGTAAACTGTACGAAGATTTGGGCATTTCTCGCTATGTTAAAAACGATAT
TGCAGGAAAAGCCTACGACATCGCACACGAGTTTAACGTGTGGCTTGACCCATTCATTGA
GCAAGTCTTGCCACAGATTAATCAACAACGATTAGCAAACTTTTAACCACAACCAACCGC
TCTTTATGGGCGGTTTTATTTTATGGATCAACGAACAAGCCTAGCGAAAGCTAGGTTTTT
TATTGGAGGAAAAGATGGAAAATACAACAAAAATGTTATTTGACAAAAAATCTGTCGCTA
CACTGTTTGATGTCAGTGTACCAACAATTAACAGAAGAATGAAAAATGACAAACGTTTCC
CAAAACCACTTCTGATCGGAGGTAAAAATTTTTGGTCTAATGAACAAATAAACCACTATA
TTGATACAATTCAGAGTGAATGCACCTCAACTGCATAACCCTCTACCCTCAGCTGCTTGC
TCAACAAAATTCCCCCACCATTGCATATATTCAGCTCGTTGAGTTAAGTATTTTGCTTTA
TTGTATGTACCTCGTACACTGGAGTATTCAAAATGAGCCAAGCACACCTCAATAATTTCG
GAATTAAACTCAGCCTCATTCATTGCTGTGCTAAATACCGATCTTAGTCCGTGAGCAGTC
AATACATTGCGATAACCCATTCTTTGCAGTGCCTTATTAGGCGTTTCTTTACTAATTGGC
TGGTGCGGATTTTTACGACTAGGGAAAACAAAACGACTGTGATAGCGATTTAATTTTTGT
AAAAGCTGTAAAATTTTAATCGCTTGAGTAGATAGCGGAAGCACAAAATCCTGAACTTTC
CCTTGTCGCCCCTTCATTTTCTCTTTTGGAATATCCAAAATCTTTTCCTCAAAATTCACT
TCAGACCATTCAAGTTGTGTAATAGCTCCTGCTCTCCCTGCTGTTAAGAGCAACAATTCT
AATGCACAACGAGTTTCAATTTCTAGCGTACTATTTTGTAAATCTTCAAACAGTTTGCCT
AATAATTCAGGACGAATAGTAGGATTATTTTCTACGACGGGTTTCAAAAAAACCTTTCCA
ATGTCTGCTGTTGGGTTATATTTAATAACCCCTCGATTTACTGCATAAATCATAATCTGG
TTTAAATACCCGATCATACGATGCAAAGTATCTAGCTTCCTTTCTCGTTCTAATGGTTTT
AGTTTTTCAATCGCAATTGGTGCTGAGATGTCCGCAATAGGATAGTGACCAAGCAGTTTC
AACAAATGCCGATTTAGTCGCTTTTCAATATCGTTGTAGGTCACAACCTTTAACCTGCCC
GTATCTACCTCATTTTTTTTCAATACCAACCACTCTCAGTAGCCATCGAGGATAGAGTGA
GAACTTGGCTTTCTAAAGCCGCTTTTTCTTGCTGTAGGCGATAATCTAACGGATCGACAT
TTTTTGCCAATAAAGAGCGATAAAGATCACGAATTTCACGAGCTTCTTTGAGTGAAACTG
ACGGAAAAGCCCCTAAACTAATTAATGTTCGTTTCTTGGTAAAAGGTTTATAATATTGGA
AACGCTTAAAGGCTTAACTGTAACTGCCATATATATCTCATTTGGTATTACCAAAATCAT
TTTGGTATTAAGAAAAATGCGTCATTTTTCTTAATTTTGGTATTACATAATGAAAAAATA
CTAAAACATAATACCAGATATAATACCAAAATTGTGATACAGGATGATATAGTTTGATAT
GGATTGATACAGCAGAAATGTAAAAAGCCTTGTTTTACAAGGCTTTTATATATCATTTGA
TATGGATTGATACGAAATGATTTAGAAATATGGTGCGACTAGCTGGACTCGAACCAGTGA
CCCCCACCATGTCAAGGTGGTGCTCTAACCAACTGAGCTATAGTCGCATAAAAACGAGGT
GTATTCTAAAGAAAAAGCGAAAACAACGCAATAGTGTAGGAAACCAACCGCTTGTTTTTA
ATCCAAATTTAAGCGTTTTTGTGTAAAAATATGTTTATCTTCCCAACGTAACATCGTCAA
ATGATTACCCCAAACACAGCCTGTATCCAACGCATAAATCGTATCTGGAGTTTGATAACC
AATTAAACTCGCCCAATGCCCAAAAATAATCGGTTGCTGGCGATAAAACGGATTATCTAG
TTCAAACCAAGGTTTTAAGCCCTCTGGGGCTTCTTCGACTGGTAATTTACAATCAAAATC
CAACCGCTTATCCGCATAACAAAAACGCATACGCGTAAACACATTTAATGCATAACGCCA
ACGCTCAATGCCTTGCAAATCCGCACGCCACTGGTCTGGTGAATTGCCATACATCTGAGC
AAGAAAATCTGCAAATTGCTCACCTTGTAACACCGCTTCCACTTCCCTTGCACAAGCTAA
AGTGGTCGCTAAATCCCATTCTGGGCTTACTCCTGCGTGGACTAACAAAAATTGATGAAC
AGGGTGTTGTGCCACAAGCGGTCGAGAGCGTAACCAATTTTGCAATTCCAAACGATCTTC
CGCCTCAAAAATCGCATCAACCTTATCTTTAGGCTTCACCGCTTTAATTCCCTGCAGTGT
CGAAAGTAAATGCACATCGTGATTACCCAACACCACAGTTGCCCTCTCCCCCAAAGCCTT
CACATAACGCAAACAAGCCAACGAGTTCTCGCCACGAGCAACCAAATCACCCGTTAGCCA
AAGTTCATCATACTGCGGATCAAAATTAGCTTGCTCAAGCAACAACTGAAATTCATCAAA
ACAGCCGTGCAAATCTCCCACGATATAGGTTGCCATCGTTCTTCTCTACTCTACGCTCTG
CAAAATACGATCTGCAAATTTCCCGATACTCACCGCAAAATTATTCGACTTATTCCAATC
TAAAATCGTACGGAAATTATTCGACACCAAGAACGCTCGCCCCACCTCTTTATCAGGACG
AACCAACCACAACTTCGCCGAACTCAACGCATTCAGCTTTGATGTTTCTTGAGCCGTTGG
ATAAGCAAGATAAACACCCCACGCTTGCCACTCGGCAAGGCTTTTCGCCTTATTCAACTC
AATCCCTGAAAAAGAGAGATCGATAGGCTGAGCCAACTTAACCTCGACCCCCCACGGCAA
ATGCTTATCCCAACCGACCGTTGCCAGATAATTCGCAATAGAAGCAAAGGCATCATACTG
ATTTTTCCAAATATCCTTACGCCCATCGTTATCGCCATCTGCCGCATAGTTCAAATAAGA
GGTTGGCATAAACTGCGTCTGCCCCATTGCCCCAGCCCACGAGCCTTTCATCTCGGCACG
CACTAAGGTTCCCTGTTGCAACATCTTCATTGCATTGACAAATTCTTGAGTAAACAACTT
CTCTCGGCGACCATCAAATGCCAGTGTCGCCAACACAGACAACACATCAAAATTGCCCTG
ATAACGTCCGAAGCTACTTTCCATACCCCATAACGCCATCAAATACTCTTTTTGCACCCC
ATATTTCTGGCTTGCTTTGGTTAATTGAGGCTGATATTGCCACCAACGTTGTGCCGCCAC
GTCCACTTTTGCTTGGGTTAAAGTCTTATTCAAATAATTCGTCACCCCATTTGGATTTGG
CGGTGGTGGAGGTAAATTAGGATCACGTCGACGACTAGCTTGTTGCTGATCTAACTCAAC
GGCACGAGGCACATATTGAATATTCAACGCCGTATTTAGCACCTCTGCGGAAACACCCTC
ATTCGCCGCTTTTTTCTTTAAAAAACTCACATAATCATCAAAATGAGCTAAAGAACGGGC
ATTAGGATACTTAGCCTCCAACGCCACCTTAGGATACTCTTGCTCAGAATTAGCACACCC
TGCCAACATCAAGCACGCCATTGATATGGTTAAATAGGATCTCTTTATCATCTTACTTTA
TCTATTGACCATTCTACTTGGTCTAATCACATTATCCGCAGTAATTTCAGCAACGCCTAA
AAACAGCTTTTCTGCTGAAAACAACCGTACTTGTCCATAAATTTCCTGCGGATTATCAAA
TTTCACACGTTGCCCAAAACCCACTGCTTTTGTCTGTTCATCAGTTAAATCCAAGCTAGG
CAAACGAGCCACTGCACTATCCATCGGCAACAGTAGCTGATCTAACTCAACAAGCGGCTG
ATTTTCCGCTAAATTTTGCAAGGCTTCCAAGCTCATCATCTTCTCAACAGGATAATCAGC
AACCGCCAAACGACGCAACATCGTAACGTGAGCGCCACAACCCAACGTCTCACCCAAATC
ATCAACCAACGTCCGAATATAAGTTCCCTTAGAACAATGTACTTCCAATGTCAAATAAGG
TGCTTGATACTCAACAAATAACAGCTCAAAAATCGTAATCGGGCGAGCCTCACGCTCCAC
AGTAATGCCTGCTCTCGCATATTCATATAACGGCTTGCCATTATGTTTTAAGGCAGAAAA
CATCGTCGGCACTTGCAAAATGTCACCACGAAAAGCCTCAAGCGCTGCCAAAACATCTGA
AGTGTCTACCTTAACTTCACGCCTTTGTACCACTTGACCATCTGCATCAGAAGTATCCGT
CCGCTCCCCCAATTTTGCGATCACCCGATAACGCTTATCCGCCTCTAACAAAAACTGAGA
AAACTTGGTCGCCTCACCTAAACAGATCGGCAACATACCCGTAGCAAGCGGATCTAACGC
CCCCGTATGCCCAGCTTTATTCGCATTAAACAGGCGTTTTACCTTCTGCATAATGTCGTT
AGAACTCACGCCTTGCGACTTATCCAATAAGAAAACACCGTGAACATCACGTCCTTTTTT
CTTTGGTCTGCCCATTGTTACTCTTCTTCAACGTAGCGTTCTTGATCTTTACGGATCACA
TTTGTCACAAGGTTTGACATACGCATCCCTTCCACTAAGGATTGATCGTAAACGAAACGA
AGTTCAGGCACGATGCGTAAACGCATCGCTTTACCCACTAAGGTACGAATATAGCCAGAT
GCTTTATTTAAGCCTTCCAAGCCACGTTCAACTGCACTTTCATCGCTATCAAATAGGAAA
GTCACAAACACTTTGGCATAGGCTAAATCACGGCTGATTTCCACATCTGATACTGTTACC
ATGCCAATACGTGGGTCTTTCACTTCACGTTGTAAAATAATTGCAATCTCTTTTTGTAGC
TCTTGTGCTACACGATCTGCTCTTGAAAACTCTCTTGCCATTGTTTTTTCTCTTAAATAA
ATAATGGGGCGTAAGATACGCCCCTAAATTGTCTGTCTCATTGCTTGTAACAGCAATGTA
ATTGCCTGTGATAATAGTCCAAAAAGGCTTATTTCACAAGCAAATGATATACAAGCGGTC
ACTTTAGCCTGATTTTTTGCAAAAAGTGACTAAAACTGATACTTCATTCCTACACTCACG
TTTTGCCATTTTTCCCCACCTTTTTGGCGAGCAATCGCATATTCCCCGAAAAGATGAAGA
GCTTTGCTAATTTGATAATTCAATCCCAACTTCGCCATAGTGGCATATTTTGCAGGTGAA
ATACCCTGTAATTCAATTTCACTTTCCGCACCGATATAGCGAGCATTAAAGCCAAACGCA
TTTTCTGCTTTTGGGGTCATACGGTGAGATAAGGTCGTATTTAAGCTCAAATCTCCCCAT
TTCATTGTGGCTCGTAACCCTAGCAAATAACTATTTAAGTTATATTGAGTACGATTTGCT
TGAATACCAAAATTTTTCCCTTCGTCAAAGGCTTTTTGATAAACAGAATCAAATTGGTAT
CCGATAAACGGACTTATTTCACCTTGTTCAAATTTAATACGATGTCCTAATTCCGTATAG
AAATGATAAAGTCTTGATTTAACGTCCGTTTCGACACGGCGTGTTTCATTTGGCATTAAA
ATTGAACGCTTAATCTTGTTTTTCGCATTTGCCATTCCAAGCTGTGCTAGCAAATAGTTA
TTGTCTAATTGGTAACCCGCATAAATCGCACCACCTTGCTGATGCAATTTTGCAGATCCC
GCAGAGCGCTCGAAATCGGCTTTTTGTCTGCTATGATAGGCAGATATACCTAATAACAGA
TGATCTGTTTGCTTATCTGCACCCACATAACTTTGATTGCCTCCAATTTCAGCATTCGCA
TAACCATTTTGCGAAATTCGATAAGATTGGCGGTTTGTTACTGCATATACATCACTTTTC
TCATCTTGAAACGAGCGGAATGCTCTCTCAGCAATGTTTTGACTGAAAAGTCGATTTTCA
TTGACGATCATATTTTGTGATGATGCGTAAATTTCAGCCGATAAAGACTCTACTGTACTT
GCCACTGACATAGGCTTCGCATTAATAATCGATACACTATCTGCTTTAATTGAACTCGTT
GGATTCGTCGCCACTTCATCAAGCACTTTATCTAAGTTTGTACTTGTATTTTCTGCACTA
CGAGAAACTGTACCAACACTTCGCAATACATTTGCAGTTTGATTACGTTTATATGTTGCT
TGGATCTCGTTACCTTGTTTTTCTATCTTACTGACTAAAATATAAGGTGCAATGTGATCA
GATACTGTATAAAAATTATTGTAATTGACTAAATTACCTGCTTTTAAAATGGTTCTTAGA
CTCTCACTTTGCGTTGGTACATCATTGATTTTCTCCACATCCGCTAAAATTCGAGAATTT
TGCATATCGGCAGTGCCTTTAATTTCAAGCAATGCTGTATGAATATCAATGACAGTACGA
GCATCTTTATCCGCCGTATAATTACCACCAATACTTAGCCCTTTGCCATAGACATCAAGT
GAGCCATTGTTAGTAACGGATTGACCTATTTCTACTGGTTTTTCGTCATTTTTTGCCAGT
AACGTACCGCTTGTATTAATCGTCACGTTGGAATTGTCTAACTTGCCAGACAACCCTAAA
ACACCGCCATCAATAACAGTATCGCCTGTATAAGTATTATATCCTGTCAAATAAAGCGAG
CCAGTGCCTTGCTTCTTAAAGCCAGCATCTCCTGCAATATTGTTACTCCAAGTTAGGCGA
TCTTGATCGGCATAATTTCGATGATCGAACTTCGCAACAACAAATTCCTCACCTTCGACT
AATAGCCGTTTATCAAAACGTGCAGGACCTTTTAATGCTCGCTCAAGGTTAAGCACACCC
CAACCGATATCTTTATTAGGCCCGATAGTCACATTTGAAGTACCTAACTGATCAGCCGTA
GATAGAATGGTTTGAGTAACCAAATGGTTATCCATCCAAGGGAATTTTTCCCAAACCTTA
GCAACCGCTGCAGAGACAACTGGTGCAGCAAAAGAAGTGCCTTGTACATGCCTATCACAA
AATACCTGATGATCACCATAAGTTGCAATTCCCCAATTTTTTGCATCTTCTCCTACTCTG
CTCGAATAGGGACTTTTCCATTGTCCTGTAATTGAAGCAACGGCAATCCAGCCTTTTTTC
GCCTGCTTATATGCCACAGGAATATGAGCTTCCGTAACCGCTTGAGCACCATATCCTTTT
AACTGCCCCTCATTACCTACTGCCCAAACAAAGATGCTGCCATTTTCAGCCATTTCTGCA
ATTTGTTTGTGTAACCTGTGATCCGTCAAATACTTCCACCCCTTCTCTTTCACCAAATCA
TTGCTAGGTGCCGTACCATAAGAATTGTTGAAGATTTTTATTCCCCGTTCTTGAGCCGCT
TCAAAATGCAAATTACTCGGGCTCGTCATCCCCGACGACTCTGCAGTATAACCATAAATC
CAAGATGTCGAGTTGTACTTAGCAATGACCGCAGCAACTTGCGAACCGTGATCATGTTTT
TGTCCTTTAGCTTGCCTCCATAGACCTTGATTTAGAAGTAAACGATTTCCAAAAGTTTTA
TCATCTTTGACGAAATCCGTATCAATAACGCCAATCTTTTGAACGCTATTTTCATCATTT
ACTGCTATTTGTTGTTGGGGATGTAGTTTTTCAATCAATCCATTTCGGCTAGCAAATTTA
TCTGCTTCATCAAATAATCTAGAAGGATCTTTAGGTTGATAATTTGGCGGTAAAATATGA
TCACTGACTGTTGATGTTATTGGAACATCAACATTTGGCGATTCCGTAGTTTCAGTCGTT
GTATCAGCCGTATCCTCGCCCTTTTCTTCACTTGGTGTGGTTGCAACATCCGAAGGATCT
TCTTCTGTTTCTTCGGCTTTTTCATCATTTGGTGTAACGGGTACTTCGGATACCGTTTCG
TCTTGCTTCGGAGCTTCTGGTACAGAAGGATCTTTTAATTCTGAAATAATAGAATCAGAT
TTTGTATTCTCTGATTCCACCAATATAGGTGAAGAAATCGATGTTTCATCTATTTTTTCT
GAACCGCTATTAATAGGTGTCATATTTGAGGAATTATCTCCACCACCACAAGCAGTCACA
AGTAGTGACACTAATGTTGCTTCTGAATATCTACGAACTTTCTTCATAACATCTCCTTCA
CTCACCACACAAACACATAACAAAGATTGAAATTCGAACAATCTTATCATTAAACAATCA
GAATAAATAGGAAAAACCGCTTTTCTGCGGTTTTTCAAATGAAAATACAATCTATATCAA
ATTTATGATGATTTTATTAATCCTAGCAAGTCAGAAATCTGCTCTAACTTATAATCTGCC
AACGACCAACGTGGATCATCCCACTCTGCCTTAGCAGGAATAACGACAGTTTTCATATTC
GCTGCTTTGCCTGAAATCGTACCTAATACAGAATCTTCAACGGCAAAGCATTCATTGACT
GTGGCACTGAGTTATACCACTCCATAGAAAAACAAAACCATATAAACGGAATTGAGCATT
TTTAGAGCCAAGATAAACGTCATTTACTCAAGTTTAACAGTATTTCCAAAGTACATTTGG
AATTGTATTTGAAGGAATGCAAATAGCGTTTTAATCACAGTAACTTAAAGCTCAAATTTC
CATTTAAATATAATTAGTTAAGGGCGGTTTAAGTTAGTTATCTAGCCCCTATTTATTATA
GTTAAAAGCCCCTTTATCCGCTGATAAAAGGGGCTTGGAACTACTTGAAATTTATTCCTA
AACTATCTCGTAGTAATCTGACTTTAAATTAAAAAAACTAACAGATACAAAGTCTGAGAA
ATAGTGTTTAACTACATGGGGTTAAATACGTTTAAAGTCTAAGTGAACAAGTTTTGGTTT
AGTTGGGTGGCGTTGAATCGCTTGTACTTTTACTTGCTCTTCTTTACCTGCAACAACGAT
AGTTAAAACTTCGTTGTAGAACGCATCGTGTGCTTGTGCGTTGTTTACTTTATCGTGGTC
TAAAATGATTGATACAGCTTCTGCTTTACCACCGTAGATGATCGCAGGAACTTGACCATT
GTGACGCAGGCGGCGGCTCGCACCCTTACCTTGCGCCGAACGAACTTCAGCTTCAAATTT
GAATGACATAATTAAATTCTCATAAATAAAAAGGGAACCTAAGGTTCCATTGATACAAAA
ATAGCAGGCGACCCAGCTATTTCCCTAAATTTGACGGTTAAAAAACCGAGTGCGTATTCT
AATGAAAATTTAAGAAAAATCAAACATTACTTCGCTGTTTCTACTTTTTCAACAGCATAG
TTCAGTAAGTAAGCGTAATTTTTCGTAATTTGGTAAGAAACTTCACAAAAGTATTGTAAA
ATGCGTCGTTTTTTTATTCTTTCTATCGTTTTATTTAATAGGAGTAATGAATGACTATCG
CTCAGTCAAACACACATCTTAGCCCTGAGAACATTCAAAATGTCAAAAATGCCATTTTGC
ATAAACTTGTTTTTGCTCTTGGGGTAGAACCGCGTGAAGCAAGTAAACGTAACTGGTTAA
ATGCGGCATTGCGTGTTGTGCGTGATCTTTCTACGGAATCTTGGTTACAAACTCGTCGTA
GCCAAGCGGCAAATACAAGCCGTCGTGTTTACTATCTTTCTATGGAATTTTTAATGGGAA
GAACCTTCAGTAATGCTATGATTGCAGAAGGTGTTTATGATCTAATTCGAGCTGCGTTTG
ACGAGCTAGGTCAAAATCTTGAAGACATTATTAATGAAGAAGGCGATCCAGGCTTAGGTA
ACGGCGGCTTAGGTCGCTTGGCTGCGTGTTATATGGACAGTCTTGCAGCAATGAAGATCC
CTGCGATTGGCTACGGTATTCGTTATGAATACGGTATGTTCCGCCAAGAGATAAAAAATG
GCGAACAAGTTGAAAATCCAGATTATTGGTTAGAAAATGAATTTGCGTGGCCTTACTTAC
GTTCAAGTAAAAAATTCCCTGTACGTTTTGGTGGCAGAACGTGGCAAGAAGGTAAAAAAA
CCGTATGGCAACCTGATGAAGAGATCATTGCTCAAGCCCACGACCAACTCATCCCAGGAT
TTAAAACCACTGCAACCAACAGCTTACGTCTATGGTCTGCACACGCAGGGGAAAAACTAT
TTGGTTTAGCAGACTTTAACCGTGGTGACTATTTTGCAGCAATGAGCCAACAAAATAGCT
CAGAAAACGTTTCTCGTGTACTTTACCCAGACGATTCAACTTACAACGGTCGTGAATTAC
GTTTACGCCAAGAATATTTCCTTTGCTCTGCATCAGTACAAGACATCGTTCGTCGTCATG
AAGTGGAATCGGGATCTTGCTTAAATCTTGCGGAAAAAGTGGCAATCCACCTTAACGACA
CCCACCCTACCCTTGCGATTCCTGAGTTAATGCGCATTTTAATTGACGAAAAAGGTTATA
GTTGGGAACAAGCATGGAATACGACTCGCAAAGTATTCTTCTACACCAACCACACTTTAA
TGAGCGAAGCGTTAGAAACTTGGCCAGTGGAGATGGTAGCTCGTATCCTACCTCGTCACT
TACAAATTATTTTTGAAATTAACGACTGGTTCTTACAAGAAGTTCGTGAGCAATTCCCAA
ATGATGAAGAACTCATTCGCAGAGTGTCTATTATTGATGAACAAGGCGACCGTCGTATTC
GTATGGCGTGGTTAGCCGTAATTGCATCAGGCAAAGTCAATGGCGTAGCCAAAATTCACT
CAGACTTAATGGTGGAGTCTATTTTTGCCGATTTTGCGAAGATCTATCCAGATCGCTTCA
GCAACGTGACAAATGGCGTGACTCCACGTCGTTGGATTCATATCGCTAACCCTGGACTTG
CCTCGATTTTAGATAAACGCATTGGCAAAGAATGGCGTACCGATTTAACTCAATTAGATA
AATTCAACGCCTTTGTTGATGATGCAGATGTTCAAGCTGAAGTGGCTGCAGTTAAAGTAG
AAAATAAACGTAAACTCGCCGCTTATATAGAACAAACTCAAGGCATTAAACTCAACCCTG
AAGCGATTTTTGACGTTCAAATTAAACGTATTCACAAATACAAACGTCAGCAATTAAACG
TGTTACACATCATTGCTCACTATAACCGTATTTTAAGAAACCCAACAGCAGATTGGCAGC
CACGCGTCTTTATCTTTGCAGGTAAAGCAGCAAGTGCTTACTATGCAGCGAAAAAAGTGG
TTCGTTTAATCAACGATGTTGCAAATGTGATCAACAACGACAGCCATATTCGTGATTTAA
TCAAAGTTGTCTTTATTCCGAACTACAGCGTAAGTCTTGCACAATTAATTATTCCAGCAG
CAGATGTGTCTGAGCAAATTTCCCTTGCTGGTACAGAAGCATCAGGTACATCAAATATGA
AATTTGCCCTAAACGGTGCATTGACAATCGGTACCCTTGACGGTGCAAACGTGGAAATTT
TAGATCGTGTAGGTAACGACAACATCTTTATCTTCGGTAACACCGTAGAACAAGTGGAAG
AGTTACGTCGTAACGGCTATTCACCGTATCACTACTACGAAAAAGATGCAGAATTAAATG
AAGCGATTTCTCAAATCTTAAACGGTAAATTCTCACCAGAAGATCCATATCGCTATCAAG
ATTTAATTCTCTCATCAGGCGACTTCTATCAAGCCTGTGCGGATTTCCGTAGCTATGTAG
ATACTCAAGAGAAAGTGGCAACCTACTTCCGCAATAAGAAAGCGTGGACACGTTCTGCGA
TCATCAACATTGCGAATATGGGCTACTTCTCATCAGACCGCTCTGTGTTAGATTATGCGA
AAGACATTTGGAAAATTGAACCAATGAACGAAACGCAATTATCTTCTCAGCCGAAAGTAG
CGGATATGATGAGTAATGCGAGTAAGTTGTTAGTTATAAAATGATTTTATAACTAATAGA
CTAAGATACACTCTCTAGACATTTGGAAATTCTCCATTCTACTATTGAATAAAAATGGAG
AATTTCTATCTGTGCTCATTTATACCTTCCTCCAATAAATTAGTGTCTGACATAGCCCCA
CACAAAATTTAACGAATAACCTCGACAAATATATGAAATATTTGGGTATAATCGTCCGCT
TGTATGAGGGAGAAATTAAGTGATGGAAAGTTTTTTACACGGTTTTGTGGTCTGTTTTGG
GCTGATTGTGTCTATTGGTGCACAAAATGCATTTTTATTGAAGCAGGGGATTTTAAAACA
GCACGTTTTTTGGGTGGCACTGCTCTGCTTTCTTTGTGATGTTGCATTGATGAGTATTGG
TGTATTGGGGCTTGGCTCGCTTATTTCGCAGTCACCTACCGCTAGTTTATTGCTTGCTCT
GTTTGGTGCGATTTTTTTATTCACTTATGGTAGTCGCTCTTTTATCGCTGCTTATCAAGG
CTCAAGTCAGCTATTGGCACAACAAGGGCAAGCTAAGTCGTCTTTAAAGAAAGTGATCGC
CATTACCCTTGCGATTACATTACTTAATCCACACGTTTATATTGACACTGTGGTGATTGT
CGGCGGTATCGGTGGCACTTTAAGTTTCGCAGAAAAAATACATTTCTTGATCGGAGCATT
AATTTGTTCATTTTTGTGGTTTTTTGGGGTAGGTTATGGAGCCGGCTTGCTTTCCCCTTA
CTTTGAAAAACGTCGAACTTGGCAGATTTTAGATTTTGTCACAGGGTTAATTATGTATGG
CATTGCATTTAGTTTAATAGTGTATGCTGTCAAACTTATTGAATAAGAGGCATTTCCTTT
CTTTCTATCTTCTACCATCAAATTCCCTTCTTTACAATGTTAATTTTTTGTAAAAATTCG
ACTTATATCACAGTTTTTCTTTAAAAAATCCGTCATAATTGGGGGGATTTGTGTGACTGA
TTTATAAGTAAGCATTTCTCTTTGACTTTTTTGCCTTTATTTGTACTGAAATGTATATAA
TGACAGCAAATTTAACAACTTTGTAAACAGATAAAAATAAGGTTAGGTCTTTATGCAACA
TAAAAACTTTGACGATTGGATTGCAACTACTGCATTAGGTGGGGCAAATCAGTCTTATGT
TGAGGAAATCTACGAGCAGTATCTAGAAGATCCTGATAGCGTTGATGCAAGTTGGCAAGC
GGTATTTGCTCAACTGCCAAAAGCTACCCAAGTAGAGCAACCTCATTCCAGCGTTCGTGA
TTATTTCCGTCGTTTAGCACGTGAAAATCGTAGTGAGGCGGTGACAGTTATTGATCCTGA
AGCCAGTGCAAAACTCGTTAAAGTGTTACAGTTCATTAATGCCTACCGCTTCCGTGGACA
TTTGGAAGCTAAATTAGATCCGCTTAATTATTATCGTTGGAAAACCTCACAGGTTCCTGA
ACTCGATTACCGTTACCACGGTTTTAGTGACAAAGATTTAGAAGAAACCTTTACTATCGG
GCGTTATGTTTATAACAAAGATACGATGAAGCTGGGTGAACTTGCTGAGGCGTTAAAGGA
AACCTATTGCGGTAGTATCGGTTTGGAATTTATGCACATTCAGGATATGGAGCAGAAAAA
TTGGCTTCAGGCGAAAATGGAAAGTGTGCTGAATAAGCCGTTGTTCACTAAAGAACAAAA
AGTAAATTTATTAACGGAACTGACCGCTGCTGATGGTTTGGAGCGTTATTTAGGGGCGAA
ATTCCCTGGTGCAAAACGTTTCTCGCTTGAGGGGTCTGATGCTTTTATTCCGATGATGAA
AGAGATTATCCGTCACGCTGGTCGTCAAGGTATGGAAGATGTGGTGATGGGAATGGCCCA
CCGTGGTCGTTTGAATATGTTAGTCAATGTGTTAGGTAAGAAACCTGCTGAACTTTTTGA
TGAGTTTGCTGGTAAACACGCTGATGATAATCGTACAGGTGATGTGAAATACCATCAGGG
CTTCTCGTCTGATTTTGATGTGGACGGTAAACACGTTCACCTTGCTCTTGCGTTTAACCC
TTCGCACTTGGAAATTGTTAGCCCTGTGGTGATTGGTTCTGTGCGTGCAAGACAAACTCG
TATTCACGATACTGAACATAAGAAAGTATTGGCGATCACGGTTCACGGCGACTCGGCGGT
GGCAGGTCAAGGGGTTGTTCAAGAAACCTTGAATATGTCAAATGCGAGAGGTTACAAAGT
AGGCGGAACAATCCGTATCGTGATCAATAACCAGATCGGTTTTACGACTTCTAATCCAAA
CGATACCCGTTCTACGGAATACTGTACCGATATTGCCAAGATGATCCAAGCCCCGATTAT
TCACGTTAATGGTGATGATCCTGAAGCGGTGGCATTTGCAGCGAGAATGGCGGTGGAATA
TCGTTGTTTATTTAAACGTGATATTTTTATTGATTTAATTTCTTATCGTCGTCACGGTCA
TAATGAGGCTGATGAACCTTTGGCTACTCAGCCGATGATGTACGGTCTTATTAAGAAACA
CCCGACACCTCGTAAAGTTTATGCGGATCGTTTGATTGCTGAAGGGGTGATTACAGGTGA
TGATGAAATTGAGATGATGAACCTCTATCGTGATGCGTTAGATAATGGTGATCGTGTTGT
GCCTGAATGGCGAGAAATGGATACTGCGTCAATGGATTGGTTGCAATATCTTAATTATGA
ATGGACGTCGCCGTATGAAAGCAAATTCCCTGAAGCTCGTTTCTTAGAAATCGCGAAACG
TGTGTGCGAATATCCAGAAGCGTTACGCCCACACCCTCGTGTTGAAAAAATTTATAACGA
CCGCCGTGAGATGTATCAAGGCAATAAACTGCTTGACTGGGGTATGGCTGAAACGATGGC
TTATGCAACCCTGCTTGATGATGGTACTCACGTTCGTCTATCGGGTGAAGATGCTGGTCG
TGGTACCTTCTTCCACCGTCACGCTGTTGTGCATAATCAAAATGATGGTACAGGCTATGT
GCCTTTAACGCATTTGCACGCAAACCAAGGGCGTTTTGAGGTGTGGGACTCGGTACTTTC
CGAAGAAGCGGTACTGGCATTTGAATATGGTTATGCAACGACCGATCCAAAAACATTGAC
GATTTGGGAAGCTCAGTTTGGTGACTTTGCGAACGGTGCTCAGATTGTTATCGACCAGTT
TATTAGTTCTGGTGAACAAAAATGGGGACGTATGTGCGGTTTAGTGATGCTACTGCCACA
CGGCTATGAAGGTCAAGGTCCTGAACACTCATCAGCTCGTTTGGAACGTTACTTACAACT
TTGTGCAGAACAAAATATGCAAGTCTGTATTCCATCAACACCAGCACAGGTTTACCATAT
GTTACGTCGTCAAGCGATCCGTAAAATGCGTCGTCCACTGATTGCGATTTCGCCAAAATC
ACTGCTACGCCACCCGCTTGCTGTTTCAACTTTAGATGAGTTGATCAACGGTGAGTTTAA
AACGGTGATCGGGGAATTAGATAATCTCGATCCTGCACAGGTTAAGCGTGTGGTACTTTG
TTCAGGTAAAGTCTATTACGATTTACTAGAAGAACGTCGCCAGCGTGTGAAAACCGATGT
AGCGATTATTCGTATTGAACAACTTTACCCTTATCCACATGAAGATGTGAAAAAAGCACT
TATGCCTTATGCTCATGTTACTGATTATGTTTGGTGTCAAGAAGAGCCATTAAATCAAGG
GGTTTGGTATTGTAGCAAACACAACTTCGAAGCCTCTATTCCAGAGAATGCGACATTGAA
ATATGCAGGTCGCCCAGCTTCCGCTTCACCAGCAGTGGGATATATGTCACTTCATACCAA
ACAGCAGACACAGTTGGTTGATGAGGCATTAAGCGTTTAATTGATGTAATTTCCCCCTTT
GAAAAAGGGGGATTAAGGGGGATTTAACGATCTCAATATCAGCATTAGCTTATAAAAATC
CCCCCTAGCCCCCCTTTTTCAAAGGGGGGAATGAGAATTTAAATAGAAGGAAACAACAAA
TGACAATCGAAATCCTCGTTCCAGATTTACCCGAATCCGTTGCAGATGCGACCGTTGCAA
CTTGGCATAAAAAAGTTGGCGATAGCGTAAAACGTGATGAAGTTATTGTAGAAATTGAAA
CCGATAAAGTGGTTCTCGAAGTGCCTGCGACTAGCGATGGTGTGATTACCGAAATTCAAC
AAGGCGAAGGGGCAACTGTTGTAAGTAAACAAGTTTTAGGTATTTTAGTTACTCAGCAAG
CAGGTGATGTGTCTTTAGCGACAATTAAACCAGTAAATGAAGCAACCCCTTCAGATCGTC
AAACCGCCTCTTTAGAGCCAGATAATAGCTCGGCTGACGCATTAGGCCCAAGTGTTCGCC
GTTTACTTGCAGAACACGGGCTAGAAGCCAGTGAAGTGAAAGGTTCAGGTGTAGGTGGCA
GAATTACTCGTGAAGATATTGAAGCGGTTGTGGCTAAACGTAATGCGAAAGTGGCTGAGA
AAGTTGAAAATACTATCAGCACAGTGGCTTACTCTGCTCGTAGTGAAAAACGTGTGCCGA
TGACCCGCTTGCGTAAACGCATTGCAGAGCGTTTATTAGAAGCGAAAAATACTACGGCGA
TGCTCACCACATTCAATGAAGTAGATATGAAGCCAATTATGGATCTGCGTAAGCAATATG
GTGAAAAATTTGAAAAACAACACGGTGTGCGTTTAGGCTTTATGTCGTTCTATATCAAAG
CGGTGGTTGAAGCATTAAAACGTTATCCAGAGGTGAATGCTTCTATTGATGGCGATGATG
TGGTGTATCACAACTATTTTGATGTCAGTATCGCTGTTTCTACCCCTCGTGGTTTAGTTA
CCCCTGTGTTACGCGATTGCGACAAACTTTCAATGGCAGACATTGAAAAAGCTATTAAAG
CACTGGCAGAAAAAGGACGCGATGGTAAATTGACTGTAGAAGACTTAACAGGTGGAAACT
TCACTATCACTAATGGCGGTGTCTTTGGTTCATTAATGTCCACGCCGATTATCAATCCAC
CGCAAAGTGCTATTTTAGGTATGCACGCTATTAAAGATCGCCCTGTGGCTGTAGACGGTC
AGGTGGTTATTCGTCCGATGATGTATCTTGCACTAAGCTATGATCACCGTTTGATTGATG
GGCGAGAGTCTGTTGGTTTCTTAGTAGCCATCAAAGATTTACTCGAAGATCCAACACGTT
TGTTGTTAGAAATTTAGAATGAACATTTCCCCCTTTGAAAAAGGGGGAAAACAGTTTTAA
TCACATAGGAACCCCAACTCTATGAACCTACACGAATACCAAGGCAAACAGATCTTTGCC
AAATATAAACTTCCTGTCAGCCAAGGCATTGCTTGTAAAACGGCAGATGAAGCGGTTGAA
GCAATCAAACAACTCAAAGGCGACGCTTGGGCAATTAAGTGCCAAGTCCACGCAGGCGGA
CGTGGTAAAGCTGGCGGTGTCAAACTGGTACGAAATGAAGCGGAAGTGCGTGAATTTGCA
GACAAATGGCTCGGCAAACGCTTAGTGACTTTCCAAACAGACGCAAATGGTCAGCCTGTT
AATACCCTATATGTTGAGGAAACAGCAGGGATTGCCCGTGAACTTTATTTAGGGGCAGTA
ATTGACCGCTCCTCACAAAAAGTTGTCTTTATGGCTTCAAGTGCTGGGGGAATGAACATC
GAAGAAGTCGCCGCTAAAACCCCTGAATTACTACATAAAGTCGCTATCGATCCGCTTGTA
GGGGGAATGGCATATCAAGGACGTGAACTAGCCTTTAAACTTGGTTTAACAGGCGATCAA
ATCAAACAATTTAGCTTTATTTTCACACAGCTGGCTAAACTCTTTGTAGAAAAAGATCTT
TCCCTACTCGAAATCAATCCGCTTGTCGTGACTACCGAAGGTAATTTACTTTGCTTAGAT
GCCAAAATGGTGGTAGATGGTAATGCGTTATATCGCCAACCAGAACTCGCCGCAATGCAC
GATCCCAGCCAAGATGATCCACGTGAAGCCCTTGCCGAGTCGCACCAACTTAACTATGTT
GCCTTAGATGGTAACATAGGTTGTATGGTAAACGGTGCTGGACTTGCAATGGGGACAATG
GATATTGTCAAATTACACGGCGGTTTCCCTGCAAACTTCTTAGATGTAGGTGGCGGTGCA
ACCAAAGAACGAGTTGCGGAAGCCTTTAAAATCATCTTATCCGATAAGGCAGTAAAAGCC
GTCCTCGTCAATATTTTCGGCGGTATCGTCCGTTGTGACTTAATCGCTGACGGGATCATC
GCTGCCGTCAATGAAGTAGGCGTAAACGTACCTGTTGTCGTTCGTCTAGAAGGAAACAAC
GCAGAACTTGGACGTGAAATTTTAGCGAAAAGTGGCTTAAATATCATTGCAGCAGCAACC
TTAACAGATGCGGCTGTAGAAGCAGTAAAAGCGGCAGGGGGTAAATAATGTCTATTTTAA
TCAACAAAGATACCAAAGTGATCTGCCAAGGTTTTACTGGCGGACAAGGCACATTCCATT
CACAACAAGCCCTTGATTATGGCACACAACTTGTCGGCGGTGTTTCACCAGGTAAAGGTG
GCACAACTCACTTAGGTTTACCGGTATTTAATACCGTGCGTGAAGCAGTGGAAGCCACAG
GGGCGACCGCAACGGTTATTTATGTACCAGCACCTGGTTGTAAAGATGCTATTTTAGAAG
CCATTGATGCAGGCATTCAGCTTGTCGTTTGTATCACAGAAGGTATCCCAACCTTAGATA
TGCTTCAAGTGAAACAGCGTTTAAACCAAACAGGCGTGAGAATGATCGGCCCTAACTGCC
CTGGGGTAATTACACCTGATGAATGTAAAATCGGGATTATGCCCGGCTGTATCCACAAAA
AAGGCAAAATTGGGATTGTTTCTCGTTCAGGAACATTGACTTATGAAGCGGTTAAACAAA
CAACAGACTACGGCTTTGGTCAATCTACCTGTGTTGGGATCGGTGGCGATCCTATTCCAG
GTTCAAACTTCATTGATATTCTAATGCTATTCCAAGCAGACCCTGAAACTGAAGCGATTG
TAATGATCGGTGAAATTGGCGGCTCTGCAGAAGAAGAAGCGGCAGCCTTTATCAAAGCGA
ACGTGACTAAACCTGTGGTGAGCTATATTGCTGGCGTTACCGCACCAAAAGGAAAACGTA
TGGGACACGCTGGGGCGATTATCTCTGGCGGAAAAGGGACTGCAGATGAAAAATTTGCAG
CACTTGAAGCCGCTGGCGTAAAAACCGTACGTAGTTTGGCTGACATTGGGGCAGCATTGC
AAGCGGTGTTAAATAAATAACCGCTTGTTGATCAGAACCGTAGAAACATGCCTAATCTGA
CAGGAGCTGTAATTATAGAACTGGCAGATTAGGTTTAATCTTCTACGATGAAACTTGCTC
TTTAGAGCAATTATTTACTGTCTTACACAGAAAAACTATCTTCAGAACCTTTTCTTATAT
TTAGAGGGAGGAATTAAAGAACCCAGCTTCTTTTTTCTCCCTTGCTCTCTCCAAAATATT
CTGAATTTCAAGCATTGTTTCCTGATCTTCGGCTAGTGCAATTTTTCGCATTTCTTCATT
CTTAAAGAGTTCTAAATTAGGATCATAGACTTCCGCCATTAATTTCACATTGTGGCGATC
TCGTTCAAAATAGTAGTCACAAATTTCATCAGCAACTTCTTCCTCAACGCCTAGCATTTT
TAAGGCCGCACGCCCACTGCGTAAGGCTGAATCAAAGGTCTCACGCACTTGTTTATCTGC
TCCTGCTTTGTAAAGTTCAAAGACGTGAACTCGGTCATATGCCCTTGCGATAATTTTGAT
ATTCGGGTTCATAGAACGAGCCAGCTCCACAATATGTATCGCTTGATGCTTATCATCTAC
TGCAACGATCAATAATTCCGCCGTTTCAATCCCAGCATTGTGAAGTAATTCTGGACGAGT
AGCATTGCCATAATAGCTTTTAATTCCGTACTTTTTCGCCCCTTCGATTTGTGCTTCGTT
AAGATCAATAATAGTAGGGTGATAGCCAGACATCGTGAGGATATGATTGACGATTTGTCC
ATAACGCCCAATCCCAACTAAGATAATCGGGTGCTGTTCTTCAATATGATCGGCTTCACG
TTCCCCAGCTTTGTTTGCAAAACGAGGTGCTACGAATTTGTTATGTAAAATGATGGTGAT
TGGGGCAAAAATCATTGAAAGCACGACAATAGCGGTTAGATTTGCTTGAATTTCTGCAGA
AATCACCCCTTGTGTTGCAGCGGCTGCATATAGTACAAAGGCAAATTCACCGCCTTGAGC
CATCACGACCGCTCTATCCATTGCATCGCTGGTGCTACTTTTGGCAAGTTTGGCTATCAA
TAAAATACACAATGATTTCACTGCCATCATTGCAATCACTGCCGAAAGGATTAGAACCCA
GTTATCAAACACAATGTTTAGATCTAATGCCATTCCCACACCTAAGAAGAATAAGCCAAG
TAATAACCCTCTAAATGGCTCAATATCGGCTTCTAATTGGTGACGGAAACTTGATTCGGA
GAGTAAAACCCCTGCGACAAAAGCGCCCATTGCCGTTGATAATCCACCTTCTTCCATTAA
TAACGCAGAGCCTAAAACCACAAATAGTGCGGCTGCCGTCATTAATTCACGGATTTTGGT
TTTCGCTAGAATACGGAAAATCGGGTTGAGTACCCAAATACCGACCACCACCAATGCGGT
CACAGATAACCCTGCGATACCGATTTTCTGCCAAATAGGTTGGGGATCGGCAATATGATT
TGGATCTGTCGGTGCAAGAAAGGTGACAATGGCTAGTAGAGGCACAATAATCAGATCTTC
AAAAAGCAAGATTGACACCATTCGCTGACCACGAGGACTGGCAATATCGCCTCGTTCGCT
TAATACTTGCATTACAATTGCAGTAGATGTTAAAACAAAGCCTGCTCCACCAACAAAAGA
GATTTGCCAAGAATAGCCAAACGCCATACCGACAAACGTAAGCAAGACCGCACAAACGAC
CACTTGCATACTGCCTAAGCCGAAAATTTGACGACGCAGCCCCCATAAGTAAGATGGCTT
CATCTCTAACCCAATGATAAACAGAAACATCACGACACCTAATTCGGCAACGTGAATGAT
CGCTTGGGGATCTGAGAAAAGTTTTAAACCAAAAGGACCTATCGCAAGCCCTGCAGCTAA
ATATCCCAAAACAGAGCCTAAGCCCAAACGTTTAAAAATAGGTACCGCAATAATTGCCGC
CCCTAAAAGGGTCACTACACTAACTAATTGACTTGCACCTTCTGCCGCCATTGATTACCT
CAAAAAATAAAATTAGATAAATGCTTAATTTGAAAATTAATTATCTACTATAGTGAAATA
ATAGCTCTAAGTTACTTCATAGGAGCAGAGTGATATCTCCTCCTAAACAATACGAAACAA
GGGCGGACACATCGGTCCGCCCTGATAATAAATTGATAAAAAGAGATCGCTTGTAGGGAT
TATTTAATAACCTCTACACCACCCATATACGGTTTCAACACTTCAGGCACAGTAATTGAG
CCATCTGCATTTTGGTAGTTTTCAAGTACGGCAACAAGCGTACGTCCAACAGCTAAACCT
GAGCCATTTAGGGTATGAACTAAACGAGTTTTCTTATCCCCTTTCGCTTTGCAACGTGCT
TGCATACGGCGAGCTTGGAAATCCCACATATTTGAGCAAGATGAAATTTCACGGTAGGTA
TTTTGTGCCGGTAGCCACACTTCTAAATCGTAGGTTTTGCTTGAACCAAAGCTCATATCG
CCAGAACAGAGTAACATTTTGCGGTATGGAAGATTGAGCAACTGCAACACTTTTTCTGCG
TGTCCTGTTAATTCTTCAAGGGCTTCCATTGATTTTTCAGGGGCAACGATTTGTACCATT
TCCACTTTGTCGAACTGGTGCATACGAATTAAGCCACGGGTATCACGACCGTAAGAACCT
GCTTCTGAACGGAAGCACGGGGTGTGAGCGGTCAGTTTCAGTGGTAAACTTTCTTCGTCT
AAGATCTCATCACGCACAAGATTAGTAACTGGCACTTCTGCGGTTGGGATTAAAGCGTAA
GGTTTTTGTACCGCATTTGGATCTTGTCCATCTAACGGTTGAGTATGGAACAGATCTTCG
CCGAATTTTGGTAATTGCCCTGTGCCGTAAAGAGTATCGTGGTTTACAAGATAAGGCACA
TAGGTTTCCACATAGCCGTGTTGTTCTGTGTGTAAATCCAACATAAATTGAGATAAAGCA
CGGTGTAAACGTGCGATACCGCTTTTCATTACAACGAAACGGCTTCCAGTTAATTTCACA
CCAGCAGGGAAATCCAAACCGCCTAAACCTTCACCAAGGGTAACGTGATCTTTGATTTCA
AAGTCAAATTGACGTGGCGTACCCCAGCGAGATACTTCGAGATTTTCGCTGTCGTCTTTA
CCCACAGGCACTTCATCGGCTGGTAAGTTAGGAATGTTTAATAACAACTCACGAATTTCC
GCTTGGACTTTATCTAATTCCACTTTTGCTGCATCTAATTCGCTACCCATCGTATCTACT
TCTGTCAGTAACGCAGAAATATCTTCGCCACGTGCTTTCGCCGCACCGATATTTTTTGAA
CGAGCATTACGCTCCGCCTGTAAATTTTCTGCCTTAACTTGTAATGCTTTGCGTTGTTCT
TCAAGGCTGGTAACACGAGCAACATCAAGGTTGAAGTTACGTTTGAGTTTTAAAATTTGT
GCGACTTCCTCAAGGTTCGTACGCAGAAGGTTTTGGTCGATCATTTTAGTGTCCTTATAA
AATCCCCCCTAGCCCCCCTTTTTCAAAGGGGGGGGACTAAGAAAAAGGTTAATTGGTTTT
ATATTCGTTTTTCGATAATTTGAGTAATATGTGCAATCACATTTTCAATACTAGAAATAA
CTTCCCTATTATTGAAACGCAACACATACAATCCCAGTGAGTTTAATGCTTGATCTCTTA
TTTTATCTGCTTCTATATGCTCTACTTCATAATGTTGACTACCATCGAGTTCAATTACGA
GTTTTGCTTTTGGGTAATAAAAATCAACAATATAAGTTAAAATTGGCTTCTGACGATAAA
ATTGCAGATCTAAAAGTTGTTTTCTACGCAATCTAGACCATAAGATATGTTCTGCCTTTG
TCATCGTATTGCGTAATGTTCTTGCATTTGGTTTAAGTTGGAATAGATAAGGTTCCATAA
AATTCCTTAACACCGCCAAGCTATTAACATTCCCCCCTTTGAAAAAGAAGGGCAAAGGGG
CTAAATTTTTTCCCCACTTCCGTCAAAGCGTTAACATCCCCCCTTTGAAAAAGAAGGGCA
AAGGGGCTAAATTTTTTCCCCACTTCCGTCAAAGCGTTAACATCCCCCCCTTTGAAAAAG
GGGGGCTAGGGGGGATTTCCTACCTATTCGCATTCTTCATAATCCGCTGTTTAGCAACTT
GCCACTCACGGTCTTTAATATCTTCACGTTTATCGTGCAATTTTTTCCCTTTCGCCAAGC
CGATTTTGACCTTCGCCCACGCATTTTTCCAGTAGAGCGACAGGGCGACAACGGTAAACC
CATCACGGCTGACTTTACCATAAAGCGTGTCTAACTCACGCTTATTTAACAATAATTTAC
GGGTACGGGTTGGGTCGCACACAATATGGGTAGAAGCGACATTTAACGGGGTAATAGTGC
CACCGAATAAAAAGGCTTCGCCATTACGGAAAGTGACATAGCTATCGCCGATATTGGCTT
TGCCTGCTCGCAGGGATTTGACTTCCCAGCCTTGTAATTCTAGACCAGCTTCGATTTCTT
CTTCGATAAAATATTCGTGTCTGGCACGTTTATTTAAGGCAATCGTGTTTGAAGCTACTT
TTGGTTTTTTACTCATAGTGCTATTTTTTATTAAAAAAATTGGTGAGATTGTACCTTAAA
TCCAACCTATTATGTAGCAAATGCCCAAATTTTTTATGTTACAAATTTCCATACCTTCAC
TGTTCTTTTAGGAATCTATCAATCAAATCTATCCGCTAACAAAAACTGCAATACAGCGTC
CATTCTTAAATGGGGGATTGGCTGATCAAAGTCGATTTTTTTCGGTTCAAACTGGTCAAA
CTCAAAGCGGTGATTTTGCCAGTAGTTGATGTCGGGTAAGCGGTTTGGGACGCTACCAGG
GTAGAGTGTAACCAGTTTTTTATCACTAGAGCGAATCCCACGGATCGCTTTGAAACTTTG
TCCGTTTTGTGTGGCGATTACAGGATCGGTCGCTCGGATAGCGGAAATCGCTTGGTAGCC
TGTATCAATGCCTTCAAATTCAGCGTGTCGCCCCCCTTCTTGCACTAATTGTCGCATTAG
GCTTTCTAAATTCGGTAGTTGGTCGCTGGTGATATGATCGGCTTTGGTGGCGACAAACAG
TAACTTGTCGATATTTGATGAAAATAGGCGACTAAAGAGTGAGCGGTTGCCATAATGGAA
ATGTTTAAATAGCTGTTGTAAGCCTGTTTTCATTTCAATAAAGGCTTGGTGGCTGTGATT
TAGTGGGGTAAGGCAATCCGCTAAGATCACTTGGCGGTCAAACTGTGAGAAGTAATCTTC
ATAAAATGGTTTGACGATTTTTTGTTGATAGTGGCGATAGCGTTTTTTCAGGGTGTGAAA
AATGCTATGTTCGGGGCTTTTTTCTAGTTGTTCCCATTCATTTTCGCTTAAATCAAGCAG
GGGGAAGAACTGATAAACAGGTGCGCCCCGTTCTGTATTTGGCAGGACAAATCGCCCAGG
TTGGATATATTGCATTCCAACTTCTTTGCATTTGAGTAGGTAAGCGGTGTAATCTTCACT
TAATTTTGCAAGTTGGTTTTCGTCCGTTTTGGCGGTGAGATCGAGTTGTTTTACTTGTGC
AAGCCAAGCCTGTGCTAACTCTGCACGCTCGCCTTTATGTACCAGTTGTTGATGTTGCGA
CCACTCTTTGAAACTTTGTGAGAGTAGCGGTAAATCTAATAACCATTCCCCAGGATAATC
AAAAATATCAAGATAGAGAGTGCTTGTTTCTTTGAGATGGCGAAGCAGGCTATCTCGGCG
TTGGTAGCGGATCGCAAGGCGGATTTCGCTGATCCCCGTGGTTGATGGACACCAAGTCGC
TGGCTCGTTTTCAAAGCAGTAGCGGTTTTTGTCGTATTCAAAACGGGGAATGGTGAGATC
GTGTTGTTCTACTCGTTTTACGGAAAGAATTTGTTCGTTTCGAGCAGGGGCAAATAGGTT
TAAGTAGACGTTGTCGCTGGTGCCGATGTGTAGCAGTTGATCGACTAAACTGGTGATGAA
TGCAGTTTTACCACTGCGACTTAAGCCTGTTACGGCAAGGCGTAGGTGGTTGTCTAAACC
ACGTTGTACGAATTTGTGTAATTGATGTTGAATTTGATTAAACATATACCGAAAATTACC
AGCCTAATGCTTTATGAACAACGACATTACGAGCCGGTGAAAAATGAGATAAACCAAATA
GGGCAAGGTTGCGAGCGACTTGCATAGGCAAAAATTCGCAACCAAAAATCGAAATCAGAC
CGCTTGTGCTTTGCATTATTCGGGCTTGGTCGGCTTGGCGGTGTTGTTCAAACTGTTGTA
ACCATTTGGCTTCGCCGAAATCTTCGCCTTGAGCAAAGGCTTGGCCGACAAGGGTTGCCA
GTTCAAACAGATCTCGCATTCCGAGATTGAATCCTTGCCCTGCCACTGGGTGTAGCAACT
GGGACGCATTGCCGACAATGGCTAAACGGTGGTGAATATGGCTTTCGCTTTTTTGCGAAG
AAAGGGGGTAAACAAACCGCTTGCTGACTTGTAAAAATTTGCCGAGCTTCCAGCCGAATT
GTTGTTGCAAGGCGTATAAAAAGTCGCTGTCTGACATTGCTATTGCGTCTGTTGGATCTT
TCATACACCAAACCAGCGACATCATTTTTTCATTGAGTGGCAATAAGGCAAAAGGCCCTT
GCTTCGTGAAACGTTCAAAGGCGTGGTTTTGGTGTGGTTCAGACAGGATAACATTGGCGA
TAATGGCGGATTGTTGATAATCCTTGATAAATTGGGTGGTTACGCCACATTGTTGGGCAA
CTTGAGATTGAATGCCGTCACAGGCAACTAACAATTTGGACGTTAATTGTGTTCCGCTAT
TTAGGGTAATCTGGCATTGCTGTTCTGTGCGTTCGATATGGGAGACGGTATCAGGGCAGA
ATAGCTGAATGTTGGGTTGCTTGGCGATTAATGCGGTCAGTTGCTCGCCCAGTTTGGCGA
GTTCCACCACCACACCTAATTCGGATAAGCGTAATTCGTCGGCTTTTAAGGTCGTTTTGC
CGAAATGTCCTTGATCTGAAACGTGAATTTGTTTGATAGGGGTTGCAATACGGTAAACCA
GTTGAGCTAAATTTTGCTCCGTGGCAAGCGGTCGAATTTGAGCTAATTTTTGCAAACTGC
CGTAAGCAAGGGCGATTGAACGTGCATCAAAACCGCCTTGTTCTGCATAGTTTGGCGTAT
TTTTTTCTACGATTGCAATTTGCAGTTGGTGTCCGCTTACTGAACTTAACGCTAAGGCAA
GTACAGAACCAGTCACCGCACCGCCGACAATCACCACATCAATGTTTTGTTTCATTTGGG
GATTCTCCAAAATTTACTTCCCCCTTTGAAAAAGGGGGATTGAGGGGGATTTAACAATCT
GGATATTTCACCTTGCCTAATAAAATCCCCCCTAGCCCCCCTTTTTCAAAGGGGGGAATT
ATTGTTATTTTACTTCAATCAATACCTTACCACTTTCCGCTTTCAATAATCTGCCGACAG
GGTAAAGGGCGACATTGGCATTTTTTGCAATTTGTTTCACGCTTTCAACCGCTTGTGGCT
TAACGGCAATTAATAAACCGCCTGATGTTTGTGGGTCGCACAAAATCGCTTTTTGTTCAT
CACTTAACGGCGAAATCAGATGTCCGTAGCTGTCGAAATTACGGGTAGTTCCGCCTGGTA
CAGCACCTTGTGCGATGTACTCTCTGACACCGTCTAAGGTTTGGATTTGATCGAAATAAA
CTTCGGCACGCAAGTTTGAACCTTGGCAGATTTCCGTTAAGTGTCCGAGCAAGCCAAAAC
CTGTGACATCGGTCATTGCAGTGATTTCATCGACTTTGGCAAATTCAGCACCGATCAAAT
TCATCTGACACATCACATTTCTAGCTAAATTTTTGTGTTCAGGTTTTAATTTACCTTGTT
TTTCTGCTGTGGTAAGTACACCGATCCCAAGTGGTTTTGTTAAATATAAATCGCAATCGG
CTTGTGCTGATGCGTTCTTTTTCACTTGTTCGGTAGAAATAATTCCTGTAACCGCTAAAC
CAAAAATCGGTTCAGGGGAGTCAATTGAGTGTCCCCCAGCTAACGCAATGCCTGCTTGTT
GGCACGCAAAACGACCGCCATCAACAATTTTTTGTGCAACTTCGGCAGGTAGCTTATTGA
TTGGAAAGCCTAAAATTGCAATCGCCATAATTGGCTTACCGCCCATTGCAAAAATATCAC
TGATTGCATTAGTCGCAGCAATTCGCCCGAAATCAAAAGGATCATCTACAATCGGCATAA
AGAAATCCGTGGTGCTGACAATGCCGACACCGTTACCGATGTCATAGACCGCCGCGTCAT
CTTTGGTTTCATTACCGACTAACAAATTCGGGTCGATAAATTTTGCCTGTTCTGTGTGCA
GAATTTGTTCAAGGACTTTCGGGGAAATTTTACAGCCACAGCCAGCACCGTGACTATATT
GCGTTAAGCGAATGGGTTCGTTTTGCATAGTTGCCTCTTTGTTCTTATTTAACCTAAATA
AAGATAACGGAATTGTAGCAGAAAATTAAGATATTTATACAACTGCTACATAATACCAAA
TTAAACAACCCTAATTCTGGATAAGAAAAACCCATTTAAAAACATTCTGCTGAACACTTT
TAAATGGGTTTTCCCCTTTGCGATGTTTCGCGTTACGCTGATAACTTCCTTTACCTTTGC
GGTTTCGCTCTACTCGACTTCTAAACAGTTTATCCGTCACTAGTGCTTTAATTGCACTTT
CTTGAATTTCACCACGCTGATGGGCGTAGCTTTCTGATTTTGTTGATTTTTTCATTATTT
TTCCTTTTTGTTAAAACAAGAATGGTATATCTTCAGTGTTGTTGGAAGATATGTGCGAAA
TTTTGCCAAATTTCTGTTTAATTGTATATATGCACAGATAAAAAACGGTATAATCTACGG
CGTTATTCCGCCTAAATTGAACTTATTTTCAATACAAGCGGTCTGAATTAAGCAGAATTT
TACAAAATCCAAAGAGGTGAATATGAAAAAAGAAGAAGTTGGACACCATTTCTTAGCTCG
TTTGGGTAAAACACGTTTACGCCCAGGTGGCAAAATGGCAACGGACTGGCTCATTGCAAA
TGGCGATTTTCGGAAAGATAAAAAAGTGCTTGAAGTTGCTTGTAATATGGGAAGGACCGC
AATCGAAATTGCTCAACAATTTGGTTGCCAAGTGATCGGTATCGATCTTGATGAAGAAGT
CCTAGAAAAAGCACAACACAACATTAAAGAGCATAAAGTTGAAGAATTAGTGCAAGTTCA
GCGTGCCAATGCAACCAAACTGCCATTTGAAGATAATAGTTTCGACATTATTATCAACGA
AGCAATGCTGACAATGCTACCGCAAGAAGCCAAAGAAAAGGCAATTCGTGAATATCTGCG
AGTATTAAAGCCAAACGGTTTATTACTTACCCACGATTTACTGCTCAATGGCGATAACAG
AGAAGAGGTGATCGCTAAATTGCGTGATGCGATTAATATCACCGTAGCACCATTAAATAA
GCAGGATTGGAAAGAGACCTTCCTTCATTGTGGTTTCCGCAATGTTGAAACCTTTAGCGG
TGAGATGAGCTTGTTATCTCCAAAAGGGTTAATTCAAGATGAAGGGGTTTTAGGGGCAAT
GAAAGTGGTGGGTAATGCGTTAAAACCGGAAAACCGTGATACTTTCAAGAAAATGTTCCA
GACCTTTAATGACCCTGAAAATCAACTAGGCTTTATTGCGGTTTGTAGTCAAAAATAATG
TAAATAACGAAAAAGAGGTAAATGTAGGGAGACGCTGAGCGTGTCCATTGTGGTAAGGGT
ACGAGATATTTTATCTTTACCTTAAAAACGGACACACGCAGTGTGTCCCTACCACAACAA
AACAACATTATCTTGTTAATTGATATTTGTCAGTGATCCATAGTAGGTACATTAAACGCC
CCTTTTTTTATCATCATAACAATAAATAAACGCAAAACACGACAGGATAGATTATGTTTG
AAATGTTCAAGGATTGGTATAAACAGAAATTTACTGATCCACAAATTGTCGCACTTCTTG
CCATCTTAATTATCGGCTTTGGAACGATCTACTTTTTCAGTGATCTCTTAATGCCCCTTT
TGATTGCCATTGTTTTTGCTTACCTTTTAGAATGGCCTATCCGCTTTCTAACCACCAAAC
TCAAATTACCAAGAATGCTCAGCTTAGTGATTGTCTTAGGCGGATTTATTTCTCTCTCTG
TCTTTTTGTTTGTGGTAATGCTTCCAAGTCTATGGAACCAAGCAGTGACCTTCCTAAAAG
ACCTGCCGAGTATGTTTAACTTGCTCAATGCGTGGCTTGAGGCTCTGCCAGAACACTATC
CAGAATTGATTGACTATGCAATGCTCGACTCCCTAATGGCAACGGCAAAAACTAAAATTC
TTACCTTTGGCGACTCCTTATTGTCGTTTTCATTCAACTCCCTTGTTAGCCTTGTCGGAT
TGGGTATTTATGCGTTTTTAGTGCCTTTAATGGTCTTTTTCTTACTCAAAGATAAAACGT
TGTTTATGCGTTCTGCACTACGTTTTATGCCTAAAAACCGCCACCTTGCTACTCGTGTTT
GGGGGGAAATGCAATTACAAATCGCCAACTACATTCGTGGCAAATTTTTAGAAATTCTCA
TTGTTGGCGTTGCAACTTATATTATTTTCCTTTTCTTTGATTTACGCTATCCATTGTTAC
TCTCAGTAGCAGTCGGTTTATCGGTATTAGTGCCTTATATTGGTGCCGTATTAGTGACAA
TTCCTGTTGCGTTAGTTGCACTCTTTCAATTTGGCTTATCCCCTGATTTCTACTACTTGC
TACTCGCTTTTGTGATCAGCCAACTTTTAGATGGCAACCTTGTTGTGCCATTTTTATTCT
CAGAAGCGGTAAATTTACACCCATTAACGATCATCGTTGCCGTAATTATTTTCGGCGGTC
TTTGGGGCTTCTGGGGGGTATTTTTTGCCATTCCATTAGCAACTTTAGTCAAAGCGGTGA
TTAATGCCTTGCCTAATGTAGAAGAATCGCAATCTTAGGCTTGCAAGCGGTTGAATTTCA
CTATAAATTTGCAAATTATAAATTTAACTAGGGACACTTCATAAGTGTCCCGCTTTATTT
GATTAATTAAGGAACTGTTGTGCGTGTAACCGATTTCCATTTTGACCTACCTGATGAACT
TATCGCTCGCTACCCAACGGCTGAACGAAGTGCAAGCCGTTTACTTTATCTCAACGGCAA
TACAGGCGAATATCAAGATCAACAATTCAATGATTTACTTGAACATATCCATAGCGGTGA
CTTACTGATTTTTAATAACACCCGTGTTATCCCAGCTCGCCTTTATGGACGCAAAGCCAG
TGGCGGTAAGTTAGAAGTGTTGGTGGAACGTGTATTAGACGAACATCGCTGTTTAGCTCA
TATCCGTTCATCAAAAGCCCCGAAAGAGAATGCTGAAATCTTTCTAGGGGAAGATAAATT
AGGAGAAGGAAATGGCTTTAAAGCGATAATGGTGGCTCGTTACGATGCGTTATTTGAGCT
GAAATTTGAAGCGTCACAGCCTTTATTCGATCTGCTACAACAGGCAGGACATATGCCACT
ACCGCCTTATATCGACCGTCCAGATGAAGATGCCGACCAAGAGCGTTACCAAACGGTATA
TAGCAAAGTGTTAGGTGCAGTAGCAGCCCCAACGGCAGGCTTGCATTTTGACCATCAAAT
GCTACAAAAACTGCAAGAAAAAGGGGTACAAACCGCCTTTGTTACCTTACACGTCGGGGC
TGGCACATTCCAACCAGTGCGAGTAGAAACAATCGAAGAACATAAAATGCACGCAGAATA
TGCCGAAGTATCGCAGGACGTTGTCGATAAAATTCTTGCCACCAAAGCACAGGGCAAACG
AGTGATCTGCATTGGCACAACTTCGGTTCGCTCTATTGAAAGTGCAGCACAAGCGGCAGA
AAAAGAAGGCAAATTAATCGCCCCATTCTATTCAGACACGGCAATTTTTCTATACCCGGG
AAAAACATTCCGTATCGTTGATGCCCTAGTCACCAACTTCCACTTGCCGGAATCCACCCT
AATTATGTTGGTTTCCGCCTTTGCCGGCTTCAAAAACTGTATGAACGCTTATCAACACGC
CGTTGAAAGTCAATACCGTTTCTTTAGCTACGGTGACGCAATGTTTATCACGAAAAATGA
AAATGCGTTGGGGGATGTTCCCTAAAAACGAAAACGCTTAGAAATTTACGCTACCCACCA
CGCTTCCTAGATTCTACTTATAGCAACTGTATTCTTACACAGTTGCTATGTAGTCAATAA
ATATGTATAAAAATTATTCTACTTGAAACAAAAAAGGATTAATCGCACTGCGTGCCAGCC
CTTTTTGCTCCATTTCAGCATCAAGGAAAAGCGTACCTAAATCATCGGCGATTGGCTCAA
CATGCGGATCTTTATCTTGATACATCACTTTCAGATAACTCTCACAATCACCACAACTTT
CCGCTTTCACCTCTGCGTCCATACTGTCTAAGCTCCAGTAATCGAGCTTGCCTGTCTGCT
CACAATTACTACACTTCGCACGCACCATATTCCACTCGCTTTCACATAGAGAACAGTGCA
AATAACGTAAACCTTGCGTTTCCCCAAAATGAACCACACTGGCAATCGGGGCAGAGTTAC
ACACAGGGCAAGTATGGCGTTCTTCACCGTACTCCGCTTTGGTATTGCGAGGAAGTTGCT
GAGTTAATTGCACCCAATAAAGCGACAAGACCGCCCATAAGAAAACCGCCTTGTCTGCGC
CCACCTCTTCATAACGCTCATTCAACAAATGATCCGCCAGCATTTCAAGCTCAGAATTTG
AGGCTTTCTCTAACCATTCCAATGTCGCCAACACAGTATCCGACGCATAAGGCTTAAACT
TATCAATAAACGCCAACAGCAATTTCTGCCACTCATCTGACCGCTTAAAAGTTTTCACAT
CTAAAGGCTTCACTCCCTGATGAGCTTCCAAATAAGCGGTAAGTTCGCCCACTCTATTTG
CAATAGGCTGATTTTCTAATAAATCAAGCTGAACCTCGACAATATTTGCCACAAATTCCA
AATAATCTCCAAAAGGATTATGTTCAGCCAATTGTCTTAAACGTTTAGCTCGGCGAGCAT
ATAAATTTTTAGGATTGGCATACAACAACGGCGGATTGTGAAAAGAGCTTGCAGCTTGTT
GAATTTCTTCTTGGGGTAAAATACGAATACTCATAATTTTTTATACCTATATTTACTAAA
AATTAAATATTACTTGCTATTCAACATCTTTCGGCAATTTATATAACTGATGTTTATATA
[truncated: 1,852,012 more chars]
