# Supplementary material for: Whole-genome sequence analyses of Glaesserella parasuis isolates reveals extensive genomic variation and diverse antibiotic resistance determinants
Source: PeerJ. 2020 Jun 22;8:e9293. doi: 10.7717/peerj.9293 (PMC7316082; doi:10.7717/peerj.9293)
Supplement: Supplemental Information 51 [file peerj-08-9293-s060.fasta]

>H292 Scaffold1
TCGATTTATGATTGATTTTGGTGATCGCCTAGACGATCACCGTTAAGTTGAAATGGGTGT
TTACACAGAATTTGGGATAGGGTCGTTTAATACTGGTTTTATTATGTTGTACTTCCACGA
CTAATTAAATGGTAGCAGTTACCACAATTTCCACTTTCCAATTGGGGTTAGCCAATTTTG
CTTCAACAGCAGCTCTTGGCGGTGCATTACCTTCAGCAACCCATTCGTCCCAAGCTCGGT
TCATTTCATCAAATTCAATCATATTGCTTACAAAAACTTGAGCCATCAAAATTCGACTTT
TATTTGTGCCTGCTTGGGCTAACCATTTATCAATTTCGGCTAACACTTGCTTTGTTTGAC
CGTACATATCTTGCGAATCATCTTCAGGGACTTGTCCTGCAAGATAGGCTACACCGTTAT
AAATTGCCATTTCAGATAGGCGTTTACCGACTTGAAATCGTTGGATCATTGTTTCTCCTA
ATGAAAGCGGTGAGTAGATAGCAAATTTTTGCTATTCTCTCACTGCTTGAAAATGAATTA
CTCGACTTTGACAATCCAGCCTTCAGGTGCCTCTACATCGCCAAATTGAATTCTGGTTAA
TTCAGCGTATAAACGTTTAGTGATAGGGCCAACTTCTGTTTCAGAATAGAATACGTGGAA
GTTATCCCCATTTTGAATACCACCGATAGGGGTAATTACGGCTGCGGTACCACAAGCACC
AGCCTCTGCAAACTGATCTAGTTGATCGATATAAACATCGCCTTCAATCGTTTCCATACC
TAAACGCTCTTTAGCGAGATGAAGTAACGAGTATTTTGTGATACTTGGTAAAATAGACGA
TGAAGCAGGGGTAATAAATTTGTTATCTTTTGTAATACCAAAGAAATTTGCCGCACCGAC
TTCTTCAATTTTAGTATGTGTTTTTGGATCAAGGTAAATTGCATCTGCGAATTTACGCTC
AACGGCTAATTCGTGAGGCAACAGGCTTGCTGCATAGTTTCCGCCCACTTTTACACCGCC
GGTACCGTTTGGTGCAGCACGGTCATAATCAGACACAAGGAAATTCGCTGGAGCTAAGCC
ACCTTTGAAGTAAGCACCAACAGGCACACAAAAGACAGAGAAAATATATTCCGGTGCAGC
ACGAATGCCAATATTTTCACCCACACCAATCACAAATGGACGTAAGTAAAGCGTTGCTCC
TGTTCCATAAGGTGCTAACCATTCTTGGTTTGCTTTGACAACCTCTTTACAAGAACGGAT
AAACATTTCCACTGGCACCTGTGGCATTAAAAGGCGATCACAGGTAGTTTGCATACGTTT
GGCGTTTTGATCTGGACGGAAAAGATTAATCGAACCGTCTTTGCAACGATAGGCTTTCAA
GCCCTCAAAACATTGCTGACCATAGTGCAATGCAGTAGAACCTTCGTGAATATGTAAAGT
GCTGTCGGTAGTTAATTCCCCCTCATTCCATTTACCCTCTTTCCAATGTGCAATAAAACG
ATAATCTGTTTTGATATAAGAAAATCCGAGGTTTGCCCAGTCAATATTTTTAGTCATTGT
TGTGTCCTTTATTTTTTTATATGAGATATGAGAAATTTACAACGTTTCTAAAGAAAAATG
AATGTTTTCAATGAAAAAATAGGATTTTTTATCGAAAGTGCGGCTTTGGGTGGCAATTTT
TGTATATTCTGGTAGAATAGTAGGAAATTCTGCTATAAAAAAACCGCCCAACATGGGCGG
TAGCTAAACCAAAAGGTTCAAAATATACAGGAAGTGAAACGAGTAACTTTTTTGTTACTC
TAGTCTAGTTTCCTAGACCAATATGCAAACACAACATCATACTTAAAATTCAAAAATAGC
TAAAAGACAGCTATCACTATCCATCTAAGCATGGTGCTGAATTTTAGAGATGTTTGACCA
GTTATACAAACGAGATTTTTTAATTTTATTTATCAAAAAAAGTAATCTAAAAAACTCACT
TTTTCTAGTAAAAATTATGAACAATAAAAAGTTACCGCCACTCAATGCTCTCAAGGCATT
TGAATCTGCTGCTCGTCATCTTAATTTTACGAAAGCAGCAGATGAACTATTTGTTACCCA
GGCCGCAGTTAGCCATCAGATTAAATTACTTGAAGATTTTTTAAATATTCAACTTTTTCA
TCGGAAAAATAGGGTGTTAGAATTAACGGAACTTGGTTTGCAATATTTTGATGAAATTCG
TCCGCTATTAGAGCAAATTGCTAAAGCAACGGATAAAATTCGTTCTAAAAATAATAGACA
AATTCTTACAATTAGTGTGCCTCAAACTTTTGGTATGCATTGGCTTGTTCCTCGGTTGAG
TAAGTTTCATGAGCGGTTCCCCCATATTGAGGTCAGGATTAAAGGTGTAGATCAAGATGA
GGCTCAGCTTGGAAAAGAAATTGATGTTGCTATTTATTATGGTTCAGGTAAATGGGAGAA
TGTGGAATCTATTCGCTTAACAGAAGCTCCATTAGTAATTTTAGCTTCTCCTAAGTTCTT
AGAGGAAAATCCGTTAAAATCACCAAAAGATCTGATTGGAAAAACATTATTGCATGTATT
TAGCCGTAATAAATGGAAGCGAACGATTGAATATTTTGGTTTAAGTGAACAAATTGATGT
TGAGGAAATTGGTCCAATTTTTAGTCATACATTTATGGCATTACAAGCAGCTTTGTATCA
GCAAGGTATTGCTATTGCCAACAAGACTATTGCTCAGCATGAATTAGAACAAGGAAATTT
AATTGAGCCTTTTTCTACAGGATTAAATGATGAAAAATCATTTTATGTTGTTTATCCATC
TCAAATATCAGACAATCCTAAAGTACAGCATTTTGTTGATTGGATTACGAAAGAAATTAA
TATATCTGAGTAGTATAATAACTCAAGAGGAAATATGAAGTATCAGTGGATTTTATTTGA
TGCGGATGAAACGTTATTTTCATTTAATTCATATTTAGGTTTACAAGCAGTTTTAGCTTG
TTATGGTATAGAGTTTTCCCAAGATGATTATGAAGCTTTTCAAGCTGTGAATAAGCCCTT
GTGGCTTGCATATCAAAATCAAGAAATCACAATTGAACAGCTTCAAATATGTCGATTCTC
TAACATTGCAAAAAAAATTGGAAAAGACGAATTAGCTTTAAATAATGAATTAATGTTAAA
AATGGCTGTAATAAGTAAACCATTATCTGGAACTATAGAGGTATTAGAAAAATTGTTTGG
AATAATTAGAATGGGAATTATTACAAATGGTTTAGAAATATTGCAAAAGAAGCGTCTGGA
AAATACTAATACAGAAAAGTATTTTGATATTGTGATTAGTTCGGAGGTTGCAGGGGTGCC
AAAGCCAGATGAAAGAATTTTTAAGTTTGCTTTTCAACAAATGGGAGATATAAATAAGTC
TAGAATATTGATGGTAGGAGATACTCTTTCTTCTGATATTTTAGGTGCAAATCAAATAGG
TATTGATTCTTGCTGGTTTAATCCTTGCAAGGAAGTTAATCATACAGAAATTAAGCCAAC
TTATGAAATTACGGATTTAAAGCAATTACTTAATATTGTACTAAGTTAGAAATAAAGGAT
ATATACGTGAAATTACAGCAGTTACGCTATATTGTTGAAATCGTTAATCAAAATATGAAT
ATTACAGAAGCTGCTGAGGTACTTTATACATCTCAGCCTGGAATTAGTAAGCAAGTTCGT
TTGTTAGAAGATGAATTAGGTATACATATTTTTGAACGATGTGGAAAACATATTAAAGCG
CTTACTCCGGCGGGGGAACGTATTATTACAATTGCTCGGGAGATGTTGGCACAAGCTCAA
GGGATTAAATCTATTGCAGAAGAGCAAACAAGTCCGCATAAGGGAATACTCAGAATTGCA
ACTACAAATACCCAAGCTCGTTACGTATTACCAAAGATAATTGAAAAATTTAAGAATAAA
TACCCCTCCGTAAGTTTACATCTTCATCAAGGATCTCCAACACAAATATATGATGCATTA
ATGGCAGGAGAGGTTGATTTAGCTATTATTACAGAGGCTCAATATCTTTTTGAAAATGTT
ATTCTGTTACCTTGTTACATGTGGAATCGTTCAGTGATTGTAAAACCAGATCATCCTTTG
GCCAAGCTAAATAAGGGAAATAATAAATTAACTATTGAAGAGTTGGGACAATATGATTTA
ATCACTTATACATTTGGTTTTACGGGGCGCTCAGATCTGGATAAGGCTTTTAATAAACAT
GGTATTCTACCTAGAATAGTATTTACAGCTACTGATGCTGATGTTATTAAGACCTATGTT
CGTTCTGGCTTAGGTATTGGAATTATGGCAACTATGGCATATACGAAGGAAGACAAAGAT
TTAGTTGCTATTGATGCAAGCCATCTTTTTCAATCTAGTATGACACAAATAGCTTTTAAG
CGAGGTGTTTTTTTACGTAATTATATGTATGATTTTATCAATTATTTTTCTGCTCATTTA
ACTAAAATAAAAGTTGAAGAAGCTGAGCAACTTCGTGATAATAATGCGATTGCTAGGCTT
TTTGAGTACGTTAGTTTAGAGGAAATTTAATGAATGCATTAAAAAATTAGAAGTATTAAT
TATTTCTTTTATTTGTATTGTTCAATCTATAAGGGCAGAAGAGTTTCATATCAAGTATAA
GTCTAATTATATAATGCCAACATATATCCATTTTAAAAAGAGTGATGAATATTATTCAAT
AATATCTAAAATTAACATTCCTTTATATAATATAGTATTTAATACAGGTGGTAAAATACA
AGGTAAACAATTTAATATGTTGAATTACCAAGATATAAGAAATGGGAAAACTTATGCTAA
GGCAGAGGTTAAGGGAACAGTAATTCAATACGGGAAAGTAGTAGAACCACTTAAACAGGA
GATCTTAACTTTACCAACGTTTGATTTATTTTCTATTGCATTTCAACTCAGCTATTATGG
AGTATTACCGTATAATTTTCAAACGACAAATGGTAAAAAACTTTATCCACATAAGGATAC
GATTGTAAATGAATCTAGAGCTATTCTTAGAATAGAAGAAATAGATGTTGAGGAAATAAC
TTACAGATTCAAAACGGGTGCTAAACAGATTATAGTGAAGAAATTTTCAGGTGAAAAAAT
TTCCTCGTTATATTTCTTATAATAGGGATGGGGATAATTATGAGTTAATTTTTGATAGTT
TTTTGAACTAATTTTAACTAACACTAGTTCTGATTAATCATTATTGACATATATGTAATA
TATTAGAGTTGCAAAAAATTATTAAGCAATGTAAATTTTTGTGAAAAGTGTAGGAGATGT
CACATTTTTCTATTTTTCTTGATGACAACGTTTGGGAAATCAGTAGAGTAGTTGCTTATC
CATCTTATGGCTTTTCTTTGAACCTTTAGTATTATGGACGATAGTTATATATTTCCCTTA
AGCTCTCCAATAATTCGGATTTTACAAATTACCGATTCACATTTATTTGCATCAGATACT
TGTGAACTATTAGGGGTTAATACCACTCAAAGTTTTCAAGCTGTGCTTAATATGATCATG
AAAGAATCATTTGAGTATGACTTGATTCTTGCAACAGGCGATCTTGTTCAAGACCATAAT
CGAGAGGCATATCATCGTTTTGCAAAAATGGTTAAACCGTTGGTTAAACCACTCTTCTGG
GTAGCTGGAAATCATGATTTACAACCACAGATGCGTAATGCTTTGTCTATTTATTCTCAA
ATTAAACCTGAAAAGCATATTTTAGTTGGTGATCATTGGCAGATAATTCTTCTTGATAGC
CATATTCAAGATAGCCCTAAAGGTAGATTAGAGTCTTCTGAGCTTGCTTTTTTAAAAAGA
AAGTTGGAAGTCCATCCTGAACGATATTCTTTAATTGTTTTACACCATAATATTCTGCCA
ACAAATTCAGCATGGCTTGATCAGCATAGCCTTTCTAATGTAAATGATCTACTTGCTACA
TTAAAAGCTTTTCCGAAAGTGAAGGCTATTGTACATGGGCATATTCATCAAGAGGTTGAT
GCTCAATGGAATGGGTATCGTATATTATCAACGCCTTCAACGTGTATACAATTCAAACCA
CATTGTAATGATTTCACATTAGATGCGATTCCTCAAGGGTGGCGTGAGCTTTGTTTAAAT
ATTGATGGCTCTATTGATACTGTGGTAAAGCGTTTAGATAACAACAATTTTTTACCCAAT
TTTCAAGCATTGGGATACTAGAGAAATTTATCCTTTTTAAGCAGCCATTAAGATTAGGAG
TAATAGACAAACAGTTGTTAGAAATATTTATTCTCAATTATTTTGTATTCTATTTCTATT
CAATTTGATTTTCGCAGTGTCCCCCTTTTTGTAAACAGCAGATATTATACAGTGTCACAT
CTGAGATATTCATCAATGCTTCTTCTGTTAAAAATGCTTGATGCCCTGTTAAAAGCACGT
TATGGCAAGAAGACAAACGGCGGAAAACATCATCTAAAATCACTTCATTTGATTTATCTT
CAAAGAAAAGATCACGTTCGTTTTCATAAACGTCCATACCTAACGCACCGATTTTACGAC
GTTTTAATGCTTCAATCGCTTCAGGAGTATCAATTAATGAACCACGGCTGGTATTGATGA
TCATCACGCCGTCTTTCATTTTGTCAAAAGCCTCTTTATTCAACAGATGATAGTTCTCTG
GCGTAGCTGGGCAATGTAGGGTTATCACATCGGACTTAGTATAAAGTTCATCAAGTGTGA
CATATTTTGCCCCAATTTCTTCCACAATAGGATTTTTAAATGGGTCAAAGGCAAGAATAT
TCATTCCAAAGCCTTTTAAAATTCGCGTTGTTGCAATACCAATTTTCCCTGTGCCAATCA
CTCCAACGGTACGTTTGTACATATTAAATCCGATTAGCCCTTCAAGAGAGAAGTTTGCTT
CACGGGTACGCTGATAAGCTCGATGAATACGGCGGTTTAATGTCATCATTAAGCCAACGG
TATGTTCAGCCACAGCTTCAGGGGAATACGCAGGTACGCAAACAACTTGAATACCAAGTT
CTTTGGCTGCTTGTAAGTCTACATTATTAAAGCCTGCACAACGCAAAGCGATCATTTTCA
CGCCCACTTTTGCCAGTTTCTCAAGCACTGCTCGGCTACCATCGTCATTTACAAAAATAC
AAACAACATCGCAACCTTCCGCCATTTTAGCTGTACGCTCATTGAGCATAAAATCAAAAA
ATTCAAACTCAAAATGGTATTGTTGATTAGCTATTTCGAGGTATTTTCGATCATAATTTT
TGGTACTAAAAACGGCGACTTTCATTGTGCTTTCCTAAATAAGTTTATCATTCACTAATT
CAAATGCATTAGATAGTTTTATTGAGAATTCTTGAGGAGTATATTTATCTATTTTTTCTT
TCCATATTCTAATCATCTCATATCTATTTGTTAAGCTAGTGTCCCAACATTCAGAAACTA
AAGATAAATCAATACAATTCAATATATGTTTAATACGAGCCACATACTTAAACAAAAAAT
TATAGTGTAGTTTAGATAATTCATGAGTACCTAAAACTTTAAAAATAAATTTTAGATCTT
CATCAATATCCTCTATTCTCTTTTTTCCTCCTGCAGAATATTGATCTCTCATATTTGGAC
AAATAATAGAATAGTAAGAAACCCAAAATGCACATAGTCTCGAATAATTTGAATTAAAAA
CTTCAGGGTAAAGGATAAATCCCTCAGCAATAAGATCTCGTTTTTGCTCTTTTTCTAAGT
TTGTAAAATCAATAATTTCAAAATTTCTACTAAAAGTACTTTCCTCATCAATCCACCATA
GTGAATTATCTTTTCCTAACTTAGATTTATAATATTTCTTAATAGATTTAACTGGTTGTT
CCTGATTTCTTAATTCATCATATGATATATTCATTAAGTCAAAAATAGATTCACCTTTCG
GTAAATTCATATCTATTTCATATCTAGGATAATGAGTAACAGAAATTCCAAATAAACAAT
CCTCATAAGTTCTGTACTTAATATCGGGTATTCCTCCACACTTACCAAAGAACATATAAA
TTTTCTTTACACACTCAATTCTAGACGATTCAAGTACACTATTGCCTATGGACTTCCATT
TATCATCCTTAGTAAATTTAACCTCAACTCCCCAGTAATTATTTATAACAATATCAGGGA
AATCTCTGTCTGCTGTACGATATAAATTCCCTTTAAATAAAGTACCATCAGCACAAACTT
GCATACAGTTAAAAACCAAACTTTCAAATTTGTTCCCTGAATTTATTGATGGATCTAAAT
TTTTTAGTACCAGATCACGAGTTTTATCTAATAACTCTTCAAATTTCTGTTTTTCATTTA
TATCCGCTGTAGTATAAATCATTTCAGGGTTTCCTTTACAGATTGAGCAAGATGCCATGC
AAATACAGGGGCTACTGCATTGCCTACCTGCCTATAAGCATCAGTCGTCGAATTTAAAAA
CTCAAAGTTATCTGGGAACGACTGAATACGAGCTGCCTCTCTAGCAGAGAGCCTCCTCGG
CAAGCTATAGTGAAATTCAATATTTCCATGATGCTCAGCCCTCATTGTTGGACCTGGGCG
ATCCGCTTTTGTTTTGGTGTTTCCTTGAGTTCCTTGAAATAACTTAGCTTTAGAATAGCC
ACTATTTGGTAGAGAAAAATGTTTTTCATCATTTTCTAAATCACCGATTGCCCTTTTTAA
ATCAACCCATTTTTCTGTAGATTGAAATAAATCCTCGCTATCTGAATGAGTTTCTCGGGG
AAAGAAAAATTCTGATGTCAAATCATTGCGAACACCGACAATTATTACCCTTTCTCGAGT
TTGAGGAACACCATAATTAGCTGTATTCAATAGTTGGTATTTAATTTTATAGCCAATCTT
TCCAAAATCTTCGACAATAGTATTTATAGCTAAACCATTTTGCCATGTAAGCAATCCTTT
CACATTTTCAGCTAAAAATAGTTTAGGCTTTACCTTATCTACAACATCAACCATACTGAG
ATAAAGATTTCCACGTTCAACCGCTAATCCTTGTCGCTTTCCAGCTAAGCTAAAATCTTG
ACAAGGAAACCCACCTAGAACAACATCAGCTTCAGGCAATGTACTTTTATCAACTAGTGT
AATATCTCCACATACTACGGGAGTTTCAGGGAAATTATGTTTTAAAGTCTTACAAGCTTT
TTCATTAATATCGTTCGCCCAAACCACTTCGAAGGGATTTTCATCGTATCTTTTATTTAA
AAAGTCAAACCCACCTTTAAATCCTAAATCCAACCCTCCAGCTCCAGAGAATAACGAAAT
AACTCGGAATTTCTTACTCATATATCCCTTACACTTGAACAATATCAATACGATTATGCT
GTTCTGCCACTCTTGCTCGAATTTTCGCTTCGAGTTGGTCGATCAATTTATCATTGTCAA
AACGCTCTTTTTGACGAACGCCATCAAGATAAAAACCGCTCATTTTATTTGAGCCGGTCA
CGCCAAGATCAGACACTAACGCTTCACCCGGACCATTCACCACACAGCCGATAATGGATA
CGTCCATCGGTGTAATAATATCTTCCAAACGTTGTTCAAGGGCATTGACCGTGCCGATCA
CATCAAATTCTTGACGAGAGCAAGTTGGGCAAGCGATAAAGTTGATCCCACGAGAACGGA
TACGCAATGATTTTAGAATATCAAAGCCCACTTTGATCTCTTCAACAGGATCTGCGGCTA
ATGAAACACGAAGCGTATCACCGATCCCCTCTGAAAGTAATAAACCTAAACCGATTGCTG
ATTTCACAGCCCCTGCTCTTGCACCGCCTGCTTCCGTAATGCCTAAATGGATCGGTTGTT
TGATCGCTTTAGCTAACAAGCGGTAAGATTCGACGGCTAAAAAGACATCGGACGCTTTCA
CACTCACTTTAAATTGATCGAAGTTAAGACGATCTAAGATCTCAACGTGGCGAAGTGCTG
ACTCTAACAGGGCTTCTGGCGTTGGCTCACCGAATTTCTCTTGAATATCTTTTTCAAGAG
AGCCTGCATTTACCCCGATACGAATAGGAATATTTTTATCTCTCGCACAGTCCACCACCG
CACGAATACGCTCTTCCTTGCCGATATTACCTGGATTGATACGCAAGCAATCCACACCAT
ATTCCGCCACTTTCAACGCAATACGGTAGTCAAAGTGAATATCTGCGACAAGCGGTACTT
TTACCTGCTGTTTTATCAATTTAAAGGCTTCTGCTGCGTCCATTGTTGGCACAGACACTC
GCACAATATCCGCCCCGACACGCTCAAGAGCTTTGATTTGTGCTACAGTCGCTTCCACAT
CTGTGGTTCGTGTGTTCGTCATTGATTGAACAGCAATCGGTGCATCGCCCCCCACAGGCA
CATTACCGACATAAATTTTGGTCGATTGACGACGCTTAATAGGTGGTTCTTTTAACATAT
TATTCCACTAAAGGTAATTTGAAACGTGCAACTCGTCCATCTACTTTCAGTGGAACAACT
TGCCCTTTGTAATAAATTTTGACGTTAGCAGGTGCTCCCACAGTTAAACGATATTGTTCG
TTATCGTTAAAACTTAATACTTCACCTGCCTTATAAAGTCTTTCTGCTAAGCGTTTGTTT
TGTGCAGTACGCACAGTAATCCAACTTTCAGCCCCCGTAATCTCAATCCGCAGTTCTTCC
TCTACTGCCGTTTGTGTAGGTTCTTCCGCTTGATTGCTTGCTTCTGTTTGCATTGCTTGT
AAAACATTAACCGCCTGCTCAGTTTCTGTTAGAGCAGCTACCTCTGTCGGAACCTGTGCT
GCAACACTTCCTGAATTAGGCGAAATAACCATTGAAATTCTTGTACTACCTGTTTGAACG
GGAGGTGTGACTTCTGTTTGTGTAAGCACAGGCTCAGTTTGCACAGATTGAACTAGCTCA
GCTTGCTCTACAGCAACAGGCGTGCGGCTTTCTGCTACTGTTGCAGGTGTTGCAGGTTCT
GCATTTTTAGCAGGCAATGTTACCGCTTGCGGAACTTCTGCTGGGGTTGGTTGCGGTTCA
ACCGGTGTCACTTGAGGCTCTTCGACAACTTTAGCCGTTGCTTCTGTGGTATTCACAATC
AACTGCTCACGGTTAGCCTGATCTTTCTGATGCTCTTGCCACCACCAAGCCAACGTCATA
CCAACGGCACTTAACAACACAATCCACGTCAGCCCTTTTACCCAACGCATTTGCGACTTA
TGGTTTTTAACCGCAATCGGTGCAGCTTTTCGGACTTCTTTTGGAATTGTCACTTCACCG
TAATTCACTGAATTTACAAGGGTTTCAGGCAAACGCAGAAAACGCACATAATTACGCACA
TAACCACGCACGAAAGCTGGTGGCACGCTTGGCAAAATAAAAATATCATTCTCTATCGCT
TCGAGGTGGCTTTTTTTCAGATTTGTTTTTCGAGCCACGTCCTCAATCGTCAAATTTAAT
GCTTCACGAGCATTTTTTAGCTGTTGTCCTAAAGAAAGTGTCATTGTTTCCGTCATTGTC
ATTGCTTTTTCTATATAAAAATTAGGTGAGAAGTTTAAAGAGGTATAGCTTGTTTTGCAA
TCCTCAATTCATTAATCAAAGCGAATTTCCCTAAATTAGCTAGAGTATACGAACGCCATT
TGTGACGCTCGCTCAACTTACTTCACACTACCACAATTTAAACAGTAGAGATAACTCTGC
TTAGGATCATTAAATTTTGCCAACATACCAAGCTGTTGCTGAGTTTGTTGAGGCAAAGGC
AAATTCAACCATTCAACAGCTTTTAATTGTAATTGCAATTTGAAATCACGCATTACTTGG
CTTATCAAATCATCACTTTCATCAATTAGCCACTGTGTGCTAAAGCGTTCGATTTCTGTT
TCCCCTTTCGCTTTACGTTTTTCATTGATTAAGATTGTTAAAGCGTGATAGGCATCATCA
AAATCGCCCAACTCATCAACCAACCCTTTTTCAAATGCACTTTCCCCAAGCCAAACTTGC
CCTTGAGCCACTTTATCTACATCACCTTTCGACATTTTTCGCCCCTTGCTGACTAATTCA
AGGAAACGGTCGTAGCCATTTTCAATGCTAATTTGAATTAACTCACTTTGCTCTTTTGAT
AGCGGTTTTAATGCTGTTTGTTGTGCAAAAGGCGATGTACTAACACCATCTTCATTCACA
CCTAGTTTTTTCGCCGTTTTCTCAAAACTGACAGCTAAAGCAAAAATACCGATAGAGCCT
GTCAAAGTAGTTGGGCTTGCAATGATTTTATCACTTGTTGCCGCAATCCAGTAACCACCT
GAGGCAGCCATTCCGCCCATCGATGCCACAACAGGTTTGCCCGCTTGTTGCAAATCCTCA
ACCTCTTGGCGAATTAATTCCGATGCCATTGCACTCCCACCTGGGCTATTAATCCGCAAT
ACTACGCCTCGCACGTCATCATCTTCACGAGCTTTTCTCAGCAATTTTACAATCGTATCA
CTGCCAGCAACTTCATCATCGCTTTCCCCTAACACAATCGCCCCTTCAACATTCACAATA
GCTATTTTATCCTTGCCTACCACATTAAAGCGGTCAGATAACGACAAAGAATAGTCAAAA
AAGTCGATATGGTTATAGTTTCCGTCTTGATCTTCACCAAATTGCTCAATCAAGTCGAGA
CGAATTTGACGATGTGTTGCCACGTTCGTTACCCATTTTTGCGTTAAGGCATATTGAGCA
TCATCACCTTTCACAGCTTTATATTGAGCGATTAAACGGTTTGCTTCTGGCACTATTGTG
TTTGCATCAATCTGGCGGTTTTTAGCAATCGCATTGCTGAAATTTGCCCATAACTGAGAT
AGCCATAATTGAGCATTTTGACGAGCTTCTGCCGACATATCATCACGCAGAAACGGCTCA
ACGGCAGACTTATAGGTTCCAACACGGAAAATATGCGGCACGGCTTCAATCTTGTCTAAT
AACGATTTGAAATAGAGTGTGGAATAATTTAAACCGTGTAAATCCACAAACCCAGCTTTG
TTCAGATAAATTTTATCCGCATAACTCGCAAGGTAATACTGTTGTTGGCTATATCCTTCA
CCGATTGCAATCACAGGTTTATTTGATTGTTTAAAACGTTCAATCTCTTTGCCTACATAG
GTTAAAGAAGGAATATCGCCCCCTTCAAAATAACTTAAATCAAGCACTAATCCTGTAATT
TTTTCATCATACTGTGCTTTCTTTATTGCACGCACTACATCAAAGGTTGATATTTTAATC
GGTTCATTTCTACCGCCTAATTCAGAACGTAAAAAGCGGTTAAAATCACTAAATTCATCG
TGATTATCCGCTAAATAACCATCTAAATTGAGCAATAAAGCCCCTTTACTAAATTCGACA
GGTGTTTTGCTGTTAGCAGCATCACTTGACCATAACGCCATAAAAGCAAATCCTAACATC
ACAAATAAAATAAATACCAGACTTATCACAAATTCTCGAATACAACGAAATAGACGATAA
GCCCCTTTGAGTAGATGTAGCATAAAAAATCCTTAGAAGTGAAGAGGGCTATTAAGCCAT
CATAAAATAGTAAGGAAATATAATCCTTTCAAAAACTAGATTTGATTGTGCTTTTGTAAG
AATAGATAGAAATATGTCTCTTTAATAATTCTATCTGATTTTTTCTTTGAAATGAATATT
TGGCAGAATGAACATTTAGTTTTAGAATGGGAAACTATGATTGATCAGAAAGTATAAAAA
ATGGCAAATAAAAATCCTTTTTCTCTTGATGATATAACTCAAGACCACTCTACTTGGCAG
ACATTTAAACGCCTATGGCCTATGATTTCCCTTTTTAAAATAGGGATTATTGTGGCAATG
GTGGCAATGATATTTAACGCTGCTGCCGATGCATACTTGATCACAATGCTTAAACCTTTG
ATTGATGAAGGCTTTGGCGTTGACTCTGATCGTAACTTTTTAAAAGTGATGGCATTTATT
GTCGTAGGCTTAATTTTTGCTCGTGGTATCACCAGCTTTATTTCTGCCTACTGTTTGGCG
TGGGTGTCTGGTAAAGTTGTGATGACAATGCGTCAAAAAGTATTTAAGCATTTAATGTTT
ATGCCTGTAACATTTTTTGACCAAAACTCTTCAGGAAGATTACTTTCCCGTATTACCTAT
GATTCTGAGCAAGTAGCAAGTTCTTCGGCAAATGCGTTGCAAAGCGTGGTCCGAGAAGGG
ATCTACATTGTCTTTCTCGTCACAACAATGTTTTATTATAGCTGGCGTTTATCCCTTGTT
CTTTTCATCATTGGTCCTGTGATTGCGGTATTAATCCGAGTTGTGTCAAAACGCTTTCGT
AAACTCAGCCGTAATATGCAAGAATCTATGGGAAGCATGACCGAAAGTGCCGAACAGATG
TTGCGTGGACATAAAGTGGTGTTATCGTTTGGCGGACAGAAAGTCGAAGAAGAACGCTTC
AACCATACCAGTAACGATATGCGTCGCAAAGGAATGAAAATGATGGCAGCAAGTACGATT
GCCGATCCAATTATTCAAGTGATCGCTTCTCTAGCCTTAGCGGTGGTGCTTTTTGTCGCA
GGTTCGCCTGAAATTATCGGCGATGATTTAACAGCTGGGGAATTTGCCGCAGTGATTGGG
GCGTTAATGGGAATTCTACGTCCATTAAAAACTTTAACCAACGTTAATGCCCAGTTCCAA
CGAGGAATGGCGGCAAGCCAAACGCTCTTTACCTTATTTGATTTACCAACAGAAAAAAAT
GAAGGCACTTATCAAATTGAACGAGCCAAAGGCGACATTCGTTTTGAAAACGTTACCTTT
ACTTATTTTGGTAAAGAACAACCCGCTTTAAAAAATATCTCGTTTAATTTACCTGCAGGG
AAAACCTTAGCGTTAGTTGGGCGTTCAGGCTCAGGGAAATCGACCATTGCGAATTTGATT
ACCCGTTTTTATGAAATTGATTCGGGCAATATTTATCTTGATGATCATAAAATTCAAGAG
TATACTTTAAACAATTTGCGTGAACAGTGTGCAATTGTTTCTCAACAGGTTCATCTATTT
AACGACACCATTGCGAATAACATTGCCTATGCAGCTAAAGACAAATACAGTCGTGAGCAG
ATCGAAGCTGCAGCTAAAGCCGCTTATGCGATGGAATTTATCGAAAAAATGCCACAAGGC
TTGGATACAGTAATTGGTGAAAACGGGGTAAGTCTATCTGGTGGACAGCGTCAGCGTTTG
GCGATTGCCCGTGCCTTATTAAGAAATTCGCCTGTTTTAGTCTTAGATGAAGCTACTTCA
GCGTTAGATACCGAATCAGAGCGTGCAATTCAAGCAGCCCTTGATGAACTACAAAAAGAT
CGCACTGTTTTAGTGATTGCTCACCGTTTGTCTACCATTGAAAACGCCGATGAGATTTTA
GTGGTGGATCAGGGAGATATTATCGAACGAGGATCACACAAAGTCTTGCTGGAAAAAGGT
GGTGCTTATAAACAGCTATATCAAATGCAATTTAGTGAATAATATACATTCTAATAATTT
AGAGAGATTAGGTTGAATAGTAAATTTTGTGAGCTAGTTCTCAGAAATATAATTTATGTT
ATACATTTCTTACAAAATTTAGGTAGAATACAAGAAATCAGACTATATTCTAGGAGTTAT
TATGAATTATCCAATACTTATAAACCAATTAAAAGAAGAATTTTTTAGTGGCTGGAAACC
CTTTGAGGTAGCTTGGCTTTTCTTATTTATTGCAGCTCAAATTGGCGTATATATTTACTA
CCCCGATTCTATCATTGGAATGGTGGCAGGTATTTCAGGTATTATCTGTAATGTTTTTGT
TGGTAAAGGAAAAATCAGTAATTATTTCTTTGGTTTAATTTTTGCATACAGCTATTTCTA
CGTTGCATGGGGGGCAAATTTCCTTGGTGAAATGAATACAACGCTCTATGTTTATATCCC
TGCGCAATTTATAGGCTATTTCCTTTGGAAACAAAATATGCAAAAAGCCGAAGGAAGTGA
GGCGGTGATCACAAAAGCATTAACTATTAAGGGATGGACTGGATTATTAACTTTTATGGT
TATTGGAACATTATTATTGGTTCAAGCCTTGAAGGCCGCTGGTGGCAGTTCGACAGGTTT
AGATGGTTTAACTACAATTATTGTGGTTGCGGCTCAAGCATTAATGTTACTACGTTATCG
TGAACAGTGGCTATTATGGATTGCCTTAAATATTCTCTCTATCGTTCTTTGGGCTGAAAA
TCCATCAATGTACATAATGTATTCTGCATATTTATTAAATTCCCTTTATGGGTATTATAA
CTGGACAAAACTACAAAAAGCCTAATAAATAAAATCTCTTATAAATCAAAGGTTGAGACT
TCTCAACCTTTCGTTTTTCCGCTATCCTTGGCAAAAATTTTTTTCTTAGATAACACATTG
CAACTGACATTACCGATCCATCAAATTGATGATGATACTTTTGACAACTTTTACGCCGAA
AACAGTTTATTGCTGTTGGGGTCGCTACGCCAAAATTTTGTGGATGTTCAGCAACCTTTT
TTTTATATCTGGGGCGGTAAGAGCAGTGGCAAGAGCCATTTACTCAAGGCGGTGAGTAAT
CATTATTTGCTTAATCAACAATCAGCAACCTATATTCCATTGGATAAATCCCATTACTTC
GCCCCTACGGTATTGGATAATGGGGATCAACTTGATGTGGTTTGTCTTGATGATATACAA
GCGGTGGCAGGTGATGAAGAGTGGGAATTGGCTATTTTCGATCTGTTTAATCAGATTCGT
GAACAGCAAGGGTTGTTTAATCAAGGTAAGAAAACATTATTGTTAATCAGTGCCGATTGT
CCGCCACATCAATTAGCTATTCACTTGCCTGACCTGCGTTCTCGCTTAACTTGGGGCGAG
GTATATCGTTTGGCGGATCTTGATGATGAACAGAAACGCATTATTTTGCAACGTAATGCA
CGCAATAAGGGGCTAGAGCTTTCAGATGAAGTGGCGAACTTTTTACTCAAGCGGTTAGAT
CGTGATTTACAAGCCCTAATGCATAAATTAATGTTGTTAGATCACGCCTCGTTACAGGCT
CAACGTAAGCTCACACTTCCTTTTGTCAAAGAAATTTTAGGACTATAAATGGATCAACTT
TCGCTCATTAATATTGCTTGTGAACGTGGTGAAACTCGCTTGTTTGAAGGCTGTTCATTG
ACTATTTCAAGTGGTCAATGGTGGCAAATCGAAGGGCATAATGGCATTGGAAAAACCAGT
CTATTGCGGATTTTAGCTGGGCTTGCAGTGGCGGTAGAAGGCGAGGTGCAGTGGAATGGT
GTTAAAATTCAGCAACAACGAGATCAATACTACACTAATCTCTTTTATTTAGGGCATCAC
GCAGGGGTTAAGCCTGAACTGACCGCTTGGGAAAATCTGCGTTTTTTCCAAAAAATTCAA
GGGTTGCCTTTAGATGATGAAGCCCTTTGGAATGCCTTAGGAAAAGTGTCGTTGATTGGG
CGAGAAGATTTGCCTTGCTCGCATTTGTCGGCTGGGCAACAACGTCGAGTGGCTCTGGCA
AAATTATGGCTGACCAAAGCGACGTTATGGATTTTAGATGAGCCTTTTACTGCGATTGAT
AAAAAAGGGGTTGCGGAACTGATCGCCCATATTGAACAGCATTGTGAGCAAGGGGGAATG
GTGATTTTTACCAGCCATCAAACCGCAGAAAGTGACAAAGTTCAAGTGTTATCGTTAGAT
CCATTTAGAGTATAAAATAACCCTATGATTTTACTGACTATTATCCAACGAGAATTAACC
ATCGCCTTTCGTAAACCTGCGGAAATTTTAAACCCTTTATGGTTTTTCTTGATTATTATC
ACAATGTTTCCGCTTTTAATGGGGCCTAATCCTGAATTACTCGCTAAAATAGCGTCTGGA
ACTGCGTGGGTTGCGGCGGTGCTTTCAGCCTTGCTCTCTTTTGAGCGACTATTTCGTGAT
GATTATTTAGATGGTTCACTAGAGCAGTTGATGTTGCTACCCGTCGGTTTGCCACAAGTG
GCGTTAGCAAAAGTGATCGCACATTGGCTATTAACTGGCTTGCCTTTAATTCTGCTTTCG
CCGATTACGGCGATTTTACTTTCTCTTGAAACAGAAGTCTGGTGGGCATTGGTTTTAACC
CTATTGTTAGGTACACCGATTTTAAGTTGTCTTGGCGCAATCGGGGTTGGATTAACTGTC
GGGTTGAGAAAAGGTGGTACGCTACTCAGTTTATTGATCTTACCGCTCTTTCTACCTGTG
TTGATCTTCGCCGCTGCCGTGTTAGAAGCCTCAACCTTAAATATGGGATATACAGGGCAA
CTTGCTATTTTAGGGGCAATGTTAGCCCTCGCATTAACCTTTTCACCTTTTGCAATCGCA
GGGGCGTTAAGGGTTAGCTTACAGTAACAAGCGGTAATTTGAACCCTATTTTTTGTAATA
ACTTGGAGTTTTTATGTGGAAATGGTTACACCCTTACGCAAAGTCTGAAACACAGTACCA
CTTGCTAGGGAAGGTGCAGCCTTGGCTTGCAGTCTTAAGTTTTTTATTGCTGTCAGCAGC
ATTTATTATTGGCTTGGCATTCGCCCCAAAAGATTATCAACAAGGCGATAGCTATCGCAT
TATTTTCATTCACGTTCCAGCCGCAATTTGGTCGATGGGTGTTTATGGCTCAATGGCGGT
TGCCGCATTAATTGCAGCCGTATGGCAAATTCGTCAAGCACATCTGGCAATGATCTCAAT
GGCACCGATTGGAATGGTTTTTGCCTTTCTTTCTCTGGTAACTGGGGCAATCTGGGGCAA
GCCTATGTGGGGAACTTGGTGGGTATGGGACGCACGTTTAACCTCTGCCTTAGTGCTATT
TTTTCTCTATCTTGGCGTAATGGCACTCTATTCTGCTTTCCAAGATAAAAATACGGGTGC
AAAAGCGGCTGGTGTACTTTCAATGGTAGGCGTAATCAACTTACCGATTATCCACTTCTC
TGTGGAATGGTGGAACACGCTACACCAAGGGGCAACCATCACTAAATTTGATAAGCCTTC
AATGGCAACCGAAATGTTAATCCCATTATTATTAGCGATTTTTGGCTCAATGATCTTTAT
GATTTGGTTAAGCATTGTGCGTTATCGCAGTGCATTACTTCAAGATGAACGCAAACGCCC
TTGGGTGCGTGAACTTGCAAAATTAAGTAACTAGGAGAGAATATGACCTTTCAATTTGCA
TCACTTAGTGATTTTTTCTCAATGGGCGGTTACGGCTTCTATGTATGGCTCTCTTATGGA
ATTACTTTTCTTTCTGTCGGTCTGTTAGTTTGGCAAAGTAAACGTGAAATTCGTCAGACG
TTGCAGTTGGTGAAGAAAGAGCAGGCAAGAGAAACTCAACTTAGCAACAAGCGGTAGGAT
ATTGGATAATATTTTCGAAGGTAGGCAAGAGCCTACCTTTCTTTTTGTTAAAAATTTGTG
ATATAACTCACAAATCCAACATTTGCTTATTTTAATAAATTACTGTTTTGCTAAACTAAT
TTGGTTTATTGATCTACATCATTTTATTTTGTGGGGGCTTTATGTCGGTATCACATCAAT
CATCAAACCCAATAACAAGGAATGGACTTATTCTGTTATTTGATATTGTTTTATTCTTTG
TCTTATTAAATACATTACCTTTTGAACCCGCTGTAAGTAAAGGTTTAGCCTTATTAGTAT
TTGTTGCGGTTTTATGGCTTACGGAAGCTCTACACGTTACAGTAACGGCTCTACTTGTGC
CTATTCTGGCGATTGGTCTAGGGTTAGTAAAATCTAAAGAAGCCTTAAGTGCTTTTGCCG
ATCCAACAATCTTCCTTTTCTTTGGTGGTTTTGCTTTAGCTACAGCATTACACATTCAAC
AGCTTGATCGCCTGATTGCAAATAAAATTATGGCAATGGCAAAAGGGAAATTATCCGTTG
CGGTGATTTACCTATTCTCTGTTACTGCATTTCTTTCAATGTGGATGAGTAATACAGCAA
CCGCAGCAATGATGTTACCGCTTGCAATGGGGATTTTAAGTAAATTAGATAAAGAAACTC
ACCACAACACCTATCTCTTTGTATTATTAGGGATTGCTTATAGTGCAAGTATTGGTGGAA
TGGGGACGCTGGTTGGTAGTCCACCAAATGCGATTGTGGCATCACAGCTGAATTTAACTT
TTGCAGATTGGTTAAAATATGGCTTGCCGATTATGTTTATCTTGATGCCATTAATGATCG
CAACGCTATATGTAGTATTTAAACCGAAATTTGATGTTACTTTTGAGCATAGTTTTGAAA
AAATTGAGTTAAATCGCGAGCGTATTATTACCCTTTCTATCTTTGGCGTTATCGCAATTT
GTTGGGTATTTGGCGATAAAATTAACCCACTAATTTCTGGCTTATTAGGGCTACAAGGTA
AAATTGGTAGTTTCGACAGTATCGTTGCTCTTTTTGCTGCAGTCTTAATTTGTATCACTA
GAGTTGCTTCGTGGGACGATATTCAGAAAAATACCGAATGGGGCGTATTAATGCTTTTCG
GTGGCGGTTTAACCTTAAGCTCAGTGCTAGGTCAAACAGGGGCTAGTAAAGTAATGGCAG
ATGGTATCGTATTCTTAATTGAAGACGGATACTTCTACCTTATCGGATTACTGGTTGCAG
CATTTATTATTTTCTTAACAGAATTTACCTCTAATACAGCAAGTGCTGCATTATTAGTAC
CAATCTTTATTTCTATTGCTCAAGCCTTAAATATGCCGCCAGTAGGGCTTGCATTAATTA
TCGGCTTAGGTGCGTCTTGTGCCTTTATGTTACCAGTTGCAACACCGCCAAATGCGATTG
TATTTGGTACAGGGCAAATTAAACAGAGTGAGATGGTGAAAGCTGGTTTCTGGCTTAACA
TTATCTGTATTTTTGTCATTGCAACGGCAGGGTATTTGTTCTGGTTGTAATCCGTATCTT
TATGCAAAAAGCGGTCACTTCGTGGCCGCTTTTTGCATCTTAAGGAAGATAGGATATTGG
CTCGATTTGAATGTTTTTGAGAAGATTGTGTCAAAGAACATAATTACTTTATTTTATGAA
GAAATTCATAAGATCAACGAATAATTTGATCTACATTACCCAAAATATAATTGAAACTGT
TATAATCGCCCCGTTTTTTATTTTTGAAAATCAAAAGAGGAACTAACTATGTCCGTAAAA
AAAATGGCAGATCTTGACCTAGCAGGCAAACGCCTTTTCATTCGTGCAGACCTTAACGTG
CCTATTAAAGATGGCAAAGTTACATCAGACGCTCGTATCCGTGCAACAATCCCAACATTA
AAATTAGCCTTACAAAAAGGGGCTAAAGTAATGGTGACGTCGCACTTAGGTCGTCCGACT
GAAGGGGTATTTGAAGAAGCAAACTCTTTACAACCTGTGGTTGATTATTTAAATGCTTCA
GATTTAGGTGTTCCTGTTCGTTTAGTGCGTGATTACTTAGATGGCGTTGATGTAAAAGAA
AACGAAATCGTGGTGCTTGAAAACGTGCGTATTAACAAAGGTGAGAAGAAAAACGATCCT
GAGTTAGCGAAAAAATATGCGGCACTTTGTGATGTATTTGTAATGGACGCATTCGGTACC
GCGCACCGTGCAGAAGGTTCAACTTACGGCGTGGCAGAATACGCACCAGTTGCTTGTGCA
GGTCCATTACTTGCAGCAGAATTAGATGCTTTAGGTAAAGCATTAAAAGAGCCACAACGT
CCAATGTTAGCAATCGTGGGTGGTTCAAAAGTTTCAACTAAATTGACTGTATTAGACAGC
CTTTCAAAAATCGCTGACCAATTAATCGTGGGCGGTGGTATCGCAAATACGTTCATTGCG
GCAGAAGGTCACAATGTAGGTAAATCATTATACGAAGCGGATTTAATTCCTGAAGCACAA
CGTTTATCTAAAGCAACAAACATTCCTGTGCCAGTTGATGTGCGTGTTGGTTTAGAGTTC
TCTGACGCTGCTGCGGCAACGCATAAATCAGTAAACGAAGTGGCTGCAGAAGAATCCATC
TTTGACATCGGCGATAAATCAGCAGAAGAGTTAGCAGAAATTATCCGTAATGCGAAAACA
ATCCTTTGGAATGGTCCAGTTGGTGTATTTGAGTTCCCTAACTTCCGTAAAGGTACTGAA
GTGGTTGCTCAAGCTATCGTTGATGCGACAGCAAACGGTGCATTCTCAATCGCAGGTGGC
GGTGACACATTAGCAGCAATTGATATGTTTGGTATCGCAGATAAAATCTCTTACATCTCA
ACAGGTGGCGGTGCGTTCTTAGAGTTCGTAGAAGGCAAAATCTTACCAGCGGTTGAAATT
TTAGAGAAACGTGCGAATAGCTAATTTTATTCACTTTCCCCCTTTGAAAAAGGGGGATTA
AGGGGGATTTAAAGATCTAAATGTTCGTGTAATTGAGTAAAAATCCCTCCTAGCCCCCCT
TTTTCAAAGGGGGGAAGATAAAAATCCCAAACTAGAAGGAAACAAAAAATGGCAAAATTA
TTAGACATCGTAAAACCAGGTGTTGTAACAGGTGATGACGTACAAAAAATCTTTGCTTAT
GCAAAAGAACACAACTTCGCACTTCCTGCGGTAAACTGCGTAGGTTCAGACTCAGTAAAC
GCAGTATTAGAAACTGCAGCACGCGTTAAAGCACCAGTTATCGTGCAATTCTCAAATGGC
GGTGCACAATTCTATGCTGGTAAAGGTATCAAACCAGCAAGTGGTGCTCGTGCAGATGTA
TTAGGTGCAGTTGCAGGTGCAAAACACGTTCACGAATTAGCGAAAGAGTACGGTGTGCCC
GTTATTCTTCACACAGACCACGCTGCGAAAAAATTACTTCCGTGGATTGACGGTATGTTA
GACGCAGGTGAAAAACACTTCGCTGAAACAGGTCGTCCATTATTCTCTTCACATATGATT
GACCTTTCAGAAGAGCCAATCGAAGAAAATATGGAAATTTGCAAAAAATACTTAGAGCGT
ATGAGCAAAATCGGTATGACCCTTGAAATCGAAATCGGTATCACTGGTGGTGAAGAAGAT
GGCGTAGATAACAGCGATGTTGATGAGTCACGTTTATATACACAACCAGAAGATGTGTTA
TTCGTTTACGATTCATTAAACCCAGTAAGCCCACGTTTCACTGTTGCAGCAGCGTTCGGT
AACGTACACGGTGTTTACAAACCAGGTAACGTAAAATTAAAACCATCTATCTTAGGTGCA
TCACAAGAGTTCGTATCTAAAGAGCGTGGCTTACCTGCGAAATCAATCGACTTCGTATTC
CACGGCGGTTCAGGTTCTTCACAAGAGGAGATCCGTGAAGCAATTGGCTACGGCGCAATC
AAAATGAATATCGACACAGATACACAATGGGCATCTTGGGCGGGTATTTTAGATTACTAC
AATGCAAACAAAGATTACTTGCAAGGTCAATTAGGTAACCCAGAAGGCCCTGATTCACCA
AACAAAAAATACTACGATCCACGCGTTTGGTTACGCAAAATGGAAGAGTCTATGTCTAAA
CGCTTAGAGCAATCTTTCATTGACTTAAATTGTGTAGATGTATTGTAATTTTTAAATATA
GCTTTTCGTTTCCCTTCCCCCGTTTACGGGGGAAGGTGCCGAAGGCGGAAGGGGGCAATT
AATTTAAACGAAAATTTTGTAACATCGTTGTAATTCCCCCCACCCTAACCTTACCCCGTA
AACGGCGGAAGGGATTATTTCTTAGCCTTTCAAAATAACTATGGCACTTCCACTTCTCGA
TATTCAGTCCGTCAGTAAACGCTTTACTGATCGCATTGGCATTTTCCGTAAGCAAGATTT
TTATGCGGTAAAAAATGTTTCCTTTAGCTTATATCACCAAGAAACCCTTGCGATTATCGG
GGCGAACGGAGCGGGGAAATCCACCTTAGCCAAAATGCTCGTAGGTATTACTGAACCAAC
GTCGGGCAAAATGTTTTTCAAAGATCACGAATTGACCTACGGTGACTACGCTTTTCGAGC
GAAGAAGATTAGAATGATTTTCCAAGATCCAAATGATGCCTTTGATCCCAATTATAATAT
CGGGCAGATTTTGGATTCGCCACTGAAACTTGCTACCCATCTTTCTGAAGAAAAACGTAA
CGAACGGATATTTAAAACCTTAAAATTAGTTGGTTTGTATCCTGAACACGCCTTGATTCA
TATAAAAGAGGCATCAAGTAGCCAAAAACAGCGGATTGCATTAGCAAGAGCGTTGATTCT
CAATCCTGAAATTATCATTATTGACGACACACTCAGTGCTTTAGACTTTTCGGTGAAAAC
ACAATTAACTAACCTAATGTTAAATTTACAGGAACGTTTGGGATTATCCTATATCTATGT
TGGACAGAATCTCGGTATGATTAAGCATATCGCAGATAAATTGATGGTAATGGATCAAGG
TGAAGTGGTCGAATATGGCAGTACCAAAGAAGTGCTATTGAACCCTCAACACCCAATCAC
AATACGTTTAATCGAAAGCCATTTTGGCAAACGCCTCACCCCAGATGCTTGGGCAAATTA
AAAAGGAGATGTTATGCAACTTATTGATGTCATCAAACAACGCAAAACAATAAAAATGTT
CAATAATCAAGTTCAGATTAGCCGTGAAGAACTCACCGAAATGATCAAACTTGCCCAGCT
TGCTCCATCAAAAGCCAATCTTCAACCGTGGCGGTTTGTGATATTGGATCAGGCAGAACA
AAAACAGAAACTGTTGGATAAAGTCGCCTTTAACGCACCGCCTTGTGAAAGTGCTTCAGC
GGTAGTCGTCATTTTGGCGGATCTTCATTATGAAAAGTTACTTGGCGATGTGTTAGATCA
CTCCATTGCAAGCGGCTGTTTACACCAAAATTTTCGCGAAAATTCCTTTAATTTCTTAAT
GGGCGTACACAATACACTCAGCCCACAGGATATTCGAGATCAAGTGTTGATTGATACGAG
TTTAGCGGCAATGCAGCTAATGTTAGTTGTCAAAGAGAAAGGTTACGATAGCCACGCTAT
TGGTATTTTTGATCGTAAGGCAGTGTTAGAAGTCCTAGAAATTGACAGCGAACGTTATGC
CCCAGTGATGTTATTAGCGATTGGCAAAGCGGCTGTGCCAGCCTTACCAAGCGTCCGTTT
ACCGACAGAATATACGGTTTCGTGGAATGATGGAAAACAATTCCGTAAATAATTTACCCT
GATTCAAGCAGTCAGATTTGTTAATTCTTTTACAAAAAATTGTTAAAATCTCACCGCTTT
TATTTTATTGAGAAACAACTATGAATACATTAAAAAACATTCAGTTAAAACAAAGTATTT
TTAGCAAAATTATCTTTGCAAGCCGTTGGTTACAACTTCCTATTTATTTAGGTTTAATTG
TGGTACAAGGGATTTATGCCTATAAATTCTTAAAATCCTTATGGAATTTAGTGGTTAATC
TCGGTGTGATGGACGAAAACACTATTATGCTAGCAGTGTTAAATCTTATTGACGTGGTAA
TGATTGCAAACCTATTAATTATGGTGATTGTCGGGGGATATGAAACCTTTGTATCACGCT
TAAATGTTGATAACCACCCAGACCAGCCGGAATGGCTCGATCACGTGAATGCTTCTGTGC
TAAAAGTGAAGCTCTCAATGGCGATTATCAGTATTTCATCTATTCACTTACTGCAAACAT
TTATCAACGCTGCAAAGTTAAGCCCTGAAACAATGATGTGGCAATTATTAATCCATATCG
GCTTTATTTTATCGGCGATTGGCGTGGCTTATACGGATAAATTATTAAATAGTGTCGCAC
ACGCGAAACATTAGTTAGATGTTTTTAAGTATACTTGATATAACTTGGCTAGGCATAGTA
TTGACAGTATTCCTGAAGTTTGTCTACTATGCTCTATCCTATCTATACCGATCTAAAAAA
CGATAATAATTCACCCCAATTTTAAGTGCCATTTGTTTGACAAGTTTTCCGCCAAATAAA
CTTGGCACTTTCAGGGCTTCAAAAATACGCAAACGCTCGTCATTGCCCTCAATGGCTTCG
GCGATAATACGACCTGCAAGCCCTGTTAGTGCAACGCCGTGACCTGAAAAGCCGTGAGCA
AAATAAACATTAGACTTCACTCGACCGAAGTGAGGTGAGGCATTTAGAGTCATATCAATC
GGCCCACCCCAACCATAATCAATTTTGACATCTTCAAGTTGAGGGAACACATCAAGCATA
TTACGACGCATTTTTGCCATCATATCGACATTTGAACTGGAATCGCTACCAAAGAGTAAG
CGGTTATCCGCACTCAAGCGGTAATAATCAAGCAAAATATTGTTATCGCAGACAGACATA
CCATTATTGATAACACTATCCGCCATTGCTTGAGTTAATGGCTCGGTCGCAATGATAAAA
CTTTCCACAGGAAGAATTTTTCGAGCAAGTTTGAAACCAATTTTTTTATTAGATTTAGCG
TCAATGTAGGCATTTGTTGCTAATACGACATTATCTGCGGTAATAGTGCCTTGTGGAGTA
ATAACTTTAACTTGTTTACCTGAAAATTGCAGATCAAGGGCTGGGGTGTGTTCGTAAATT
GTGACCCCTTGCTCTAAACAGGCTGCGGCTAAACCGAGACAATAATTTAGTGGATGTAAA
TGTCCTGATTGACTATCGTACAATGCACCACAATAAATTTTACTGCCTAAGTGTTGCTCT
AACTTTGCCTTATCCCATAGTTGCATATGTTGATAGCCAAATCGTTCACGGCTCTCTTTT
TCAATTGCAACTAAATCGTCCATTCGACGATGATTTAACGCAAGCGTTGCATAGCCTTTC
TTCCAATCACATTGAATGTTGTAGGTTTTGACACGCTCGTCAATAATGTTGATCGCCTCA
AGGGACATATCCCAAAGTTTGCGGGCATTTTCTTCGCCAACTTGTTCAATATATTCATCA
ATCCCTTCTTCAAAGCCATTGATTGCTTGTCCACCATTACGTCCCGAAGCACCATATCCA
ACCCTTGCACCCTCAACAACAATCACATTCTTACCTTTTTCTGCTAGCTCCAATGCGGTT
GAAAGACCTAAAAAGCCTGCACCAATTACGCAAACGTCCGTAGATTGATTGCTTGAAAGA
TGAGGTAATTGAAAATGAATATTACGAGTATCGGAATAGTATGTGCGAATATGTTCTTGA
TGTGCAAAAGTCAGCATAAAAACCGTTTTAATGACACTAAATGAAATTAGGAAGTTAATT
TGAAATGGCGCACCCGAGAGGATTCGAACCTCTGACCGCTCGGTTCGTAGCCGAGTACTC
TATCCAGCTGAGCTACGGGTGCGTATTTGAAAAGAAACGGTGTTATTTATTTTATCAGCG
ACCATTTTATCCTGATAGATAAAAATAAAATGGCGCACCCGAGAGGATTCGAACCTCTGA
CCGCTCGGTTCGTAGCCGAGTACTCTATCCAGCTGAGCTACGGGTGCGTGATAAAGTAAA
TGGCGGTGAGAGAGGGATTCGAACCCTCGATGGAGCTTTTTAACCCCATACTCCCTTAGC
AGGGGAGCGCCTTCAGCCTGCTCGGCCATCTCACCACTCACTGTGTCTGTGGGCGTGCAT
ATTACTAGGTTCTGGAAATATGTCAAATTATTTTTGCAAAAAAATTAAAATTACAGACCG
CTTGCCTAGTTACTAATCAAAACGGTGAATTTATAACATTTCTTACATAAAGGCTAAACT
TTTCATAGGGTTAGTTTTTTTCATACCAAATTTTATTGATATAGAGCGTCACTTTTCCAA
CAGGAGTTTCAACTTGAATTTCATCATCAATTTGTTTGCCAATTAATGCTCTTGCAACGG
GGGAATCAATCGAAATCCATTGTTTTGCAGGATCAAATTCATCACAGCCCACAATCCGAT
ACTGCTTGATTTCACCCTCTTCATTTTCTAGTTCAACCCAAGCACCGAAAAAGACTTTGC
CTTCTTGAGTAGGGTGGTAATCGACAATTTGTAGCACTTCTAAACGTTTTGATAAAAAAC
GTACACGGCGATCAATTTCACGCAAACGGCGTTTACCATAAATATATTCCGCATTTTCAC
TACGATCACCTAATGCCGCAGCCTCAGATACCGCTTGTGTGACCTTTGGTCGTTCATCTT
TCCAAAGATATTTCAACTCTTGGTCTAATACTTGCCAACCAGAACGAGTTATGTAATTTG
ATTTTGCCATTAGCTTGCAAACTCCACAATGCCCGTAACTTTTCCTGCTTCATTTACCGC
TATTAACGAGTGAATGTGTTTCTCTTTCATATACTCTTCTGCGTGAGCAAGGAAAGTGCT
ATCTAAAATCGTTTTTGGATTACGGCTCATAATCTCTTGAGCAGTTTTATTTAGGCTTTC
TGCACCAAATTTAGCAAGTGTACGACGAATATCACCATCGGTAATAATACCCTGCAATTG
CTCATTTTCCATAACAATAGCTACCCCCATTCGTCCTTCATTCATTACATTCAAGCAATC
GCTAAAACTGCAAAGCGGACAGATAATAGGCAATTTTTTCTGCATAACATCACGCACACG
ACAAAGCAATTTTCTACCAAGGCTGCCACCAGGGTGGAAACGAGCAAAGTCTTCCGCTTT
AAAATCTCGAGCTTTAATCAGAGCAATCGCTAAGACATCGCCCAATGCCATAGTCACTAA
ACTTGAGGTCGTCGGGGCAAGATTATTTGGACAGGCCTCACGCCCAATACTAATATCAAG
GGTTATATCTGCGTGATGAGCCAATGTTGATTGCAGATTTCCCGTCATTGCAATAATTTT
ATTCCCAAAATTTTTCAAACTTGGGATCAGTTTATTTACATCATCAGTTTCACCGCTGTA
AGAGATTAAAATCACTACGTCAATCGGTTTCAACATACCTAAATCGCCGTGAAAGGCTTC
CGTTGGGTGTAAAAAGAAACTTGGTGTGCCTGTTGAAGCAAAGGTTGCAACCATCTTCTT
ACCAACTAATCCTGACTTACCAATACCTGCAACTACAATTCGTCCTTCGCAGTTTAATAT
CATATCAACGGCTTGATTAAAGGCTTCAGATAAGTGTTGATTGAGGCGAGAAATAGCTTG
TGTATAAAGGTGTAGAGCCTCATTTGCAATTGGAAGATGGTTCATAACGAATCCCTGCTT
AAAATAAAATATTGAGCGAATTATACGCTAGTTTAAGAAAATAAGCCTATCTAATCTCCA
TGAAATTATATAGTCGTTCTGCTCTTGATTTATCTATTTTCTCAAGTTGAGATAGTGCTG
TTTTTTGCTTCTCAATATCCTTCTTCATATTGGCACATAAGGCGATATTTTCTAGTGTAT
CTGCTTGATTGTAATAGGCTTCTTGACTGGTTAATGCCGTTTCAAATTGCTGATAGGCTT
TGTCGAACTGTTTTTGTTTGCACAGAAAGGTACCGTAGTTATTCAATACATCAGGGCGAA
CTTGATTGTTTTTGCTCTGTGTTTTACTTAACTTCAAGGCTTGCTGGTAGGCTTCTTCTG
CTTTTTGGTTATCGCCAGTTTGTTGGTAATAATAGGCAAGCACAGAGTGCGGTAGGTAGT
CTTTTACATCATGTTCAAGCGCTTTGTCAATGTTCTCTTTCGCTTTTGGAAAATCAGATT
GTTCAAGGTAAGCAAGAGCCAAATTAATGCGAGCTTTGACGGCTTCCGAGCGGTTAAAAT
CCACCTTTGCGGTTTGATTTGTACAAGCAACAAGCCATAACGCCACGCTACAAGCGGTCA
AATTACGGAAAAATTTTGCGAAGGTCATTTGATTTTCCCCTATGTAGGGACACACCGCGT
GTGTCCGCCGATACGAATTACGATTGTTGGAACGGACACACGCAGTGTGTCCCTACCTTG
AAATATACTACTGATTTTGAACCGCAATCCCTTCGCCGAATTTACGTTTTTCAAAGGTGC
GTTTAGTGCGGTCAATCACATCACCCGCAAGTTGCCCACAGGCAGCATCAATATCATCAC
CACGAGTTTTACGCACTGTCACCGTAAAGCCATATTCCATCAAGGTTTTTTGGAAGCGAT
CAATACGCGTATTTGAACTCTTCGCATAAGGTGCTTCTGGGAACGGGTTCCACGGGATCA
AGTTGATTTTACTTGGGGTATTTTTTAACACTTCAGCAAGCTGATGAGCGTGTTCCACAT
CATCATTGACATGGCTTAGCATCACATATTCAATCGTCACTTTACCGTGATTAGCGTTTG
ATACTTCTAAGTATTTATTCACTGAATCGATTAACATTTTAATGTTGTATTTTTTATTCA
GTGGAATTAATTCATTACGCAGTTCATCGTTTGGTGCGTGCAATGAAATCGCTAATGCAA
CATCAATCTGCTCACGCATTTTATCTAACGCAGGCACAACCCCCGATGTAGAAAGGGTCA
CACGGCGTTTAGATAGACCATAAGCAAAATCGTCTAACATAATTTCCATTGCCGGAATAA
CGTTATTCATATTTAGCAATGGCTCACCCATTCCCATCATCACCACATTGGTAATCGGAC
GAATGCCCGTTACACCAAAGTTACCGATAATTTTTGATGCACGCCACACCTGCCCGATAA
TTTCAGATACGCTTAAATTACGGTTAAAGCCTTGCTGTGCCGTTGAACAGAAAGTACAAG
CCAAGGCACAACCCACCTGCGAAGAAACACACAAGGTGGCACGATCATCTTCTGGGATAT
ATACCGTTTCAATTTGCTGATCGCCAACCCACATCGCCCATTTGATTGTGCCGTCGGCAG
AACGTTGTTCTACGGCAACTTCAGGTGCTTTAATCTCAGCGATCCGTTTTAATTTTTCAC
GCAACACCTTATTGATGTTGGTCATATTATCAAAATTATCTTCACCAAAATGATAAATCC
ATTTCATCAGCTGATCAGCACGAAATGGCTTCTCGCCCATTTCCGCAAATAGTTCACGCA
TCTGCTGACGATTTAAGTTTAATAAGTTAATTTTTTCAGTTTTGGTTGAATTACAACTTG
CATCGGTTGCTTGAATTTGTTCAGACATTGTTTGAAAGCCTCGTTGTTACACGGTTTGTG
GCAAAAGGTTAGTTTTGCTGGAATTTAGTTAAATTAAAGGCGGCAATTCTACTGTTGTCT
GCTCATTTAGGCTAGTGATTTTTACAAGATTTGAAAAGTTGAAATAATGAATTTTTCGAC
GGGGATCACAAAAATAGTTCGGCTTGCGATAAACAAGCCGATATTCACTTAAATGCTCGC
AATTTGCTCAAATGTTTTTGGTGATTTCTCAACCATTTTTAATAATAAAACCGCTTGTGA
AAGATTTAATTTTTGGCGAATGGCTTTCACTTCTTCAGGGGTAATTACTATCGGATCGGG
AACTTCTACGACAGTGGTTTTTAGTGTGATTTTGCCTTTTAAATGCAACTCTAATGCTTG
CATCCCTTCCATTAGTTCATTAAATAATTTTCCCATATATTACCTCACTAAAGATTTTAA
ATAGCTTAATGTATTCGCCAAAACCACACGTTCTTCATTAGATAAATCGTCTTGTTGGTT
TTTATTGCAGGCGTGGAACAACTAAACTTGTTTCCCTTGCACATAATAGTAATAGATTAC
CCTAGCTCCGCCTCTTTTTCCTTTTTGTCTAATAATATCTACAATACGCAATTTTCTTAG
TCCCCCAGTACCTTGAATAAGCTCTCCCTTATCGGGAAATTTTAATAACTCATTTTGTAA
TAATCTAAATGTGTCATCGTCAAGATACTTTTTTCTATATTCCTCAAAAGGCGGTAATTC
CACAAAAGTGACATTCATTATTCTACTCCTATTTTTAAGTTAAATATACGTTTAAAACGT
ATAGTTTATGGAAAAACAGAAAAAGCCTAATCGAAATACAAAAAAGGGAAAGAACAAGAG
ATAAATTTTTCGACAGGGATCGAAAAAATAGTAATAAAGTTAAAAACAAGCGGCTAGATA
AGACAAAAAGTTTGTAAAATAAAGTGATTGATGAAAAGTAAGTGGTGGGCGATACCGGTC
TCGAACCAGTGACCCCCTCCTTGTAAGGGAGGTGCTCTCCCAACTGAGCTAATCGCCCGA
ATACCTTGCGGTTTCGACTAGTTTAAACACTTGGATTAAGTGGTGGGCGATACCGGTCTC
GAACCAGTGACCCCCTCCTTGTAAGGGAGGTGCTCTCCCAACTGAGCTAATCGCCCNNNN
NNNNNNNNNNNNNNNNNNNNNNNNNNNNNNNNNNNNNNNNNNNNNNNNNNNNNNNNNNNN
NNNNNNNNNNNNNNNNNNNNNNNNNNNNNNNNNNNNNNNNNNNNNNNNNNNNNNNNNNNN
NNNNNNNNNNNNNNNNNNNNNNNNNNNNNNNNNNNNNNNNNNNNNNNNNNNNNNNNNNNN
NNNNNNNNNNNNNNNNNNNNNNNNNNNNNNNNNNNNNNNNNNNNNNNNNNNNCTAAATTA
GATTGTAACAACGGACTTCAAAAGTTGAAGTGGTGGGCGATACCGGTCTCGAACCAGTGA
CCCCCTCCTTGTAAGGGAGGTGCTCTCCCAACTGAGCTAATCGCCCGTCGTTGTGGGGTC
GCATTATAGAGTTCAAAAATTTTCAGTCAATCCATTTTTGCTATTTTTTACTTGTTCGTT
GAATTTTTCGCCCAAATTGCTGATTTTCTACTAGGATTTCCGCTCAAGAGGGGTAAAATA
CGGAAATCTTTTTGTTTATCAAAATCAAAAAAATATAGGCGATAATATGAAAATTGAAAC
CCTTTTCCCTTTAGATCCGAATGTAAAAGTGCGTACTCGTTTCGCACCAAGCCCGACAGG
CTATTTACACGTTGGTGGCGCAAGAACCGCACTTTATTCTTGGTTGTATACTAAACATAA
CAACGGCGAATTTGTATTACGCATTGAAGATACTGACCTTGAGCGTTCTACCCCCGAAGC
AACCGCTGCGATCATTGAAGGAATGGAATGGCTTAACTTGGCGTGGGAACACGGCCCTTA
TTTCCAAACAAAACGTTTTGATCGTTATAACCAAGTGATCGATCAAATGATTGAAGAAGG
CACGGCATACCGTTGCTACTGCTCAAAAGAGCGTTTAGATGAATTGCGTGCAAACCAAGA
AGCGAATAAAGAGAAACCACGTTATGACCGCCACTGCTTAGGCGATCATTCACACGATCC
GAGCGAACCACACGTTGTTCGTTTTAAAAACCCAACGGAAGGCTCAGTGATTTTTGATGA
TGCGGTGCGTGGACGCATTGAAATCAGCAACAGCGAATTAGACGACTTAATTATCCGCCG
TACCGATGGCGCACCGACCTACAACTTCTGTGTGGTTGTCGATGACTGGGATATGGGCAT
TACCCACGTTGTTCGAGGTGAAGATCATATCAACAACACACCACGCCAAATCAACATCTT
AAAAGCGTTAGGGGCAGAAATTCCAACTTACGCTCACGTTTCGATGATTAACGGCGATGA
TGGTCAAAAACTTTCCAAACGTCACGGTGCAGTTAGCGTAATGCAATATCGTGATGATGG
CTATTTACCCGAAGCCTTAATTAACTATCTCGTACGTTTAGGCTGGGGACACGGCGATCA
AGAGATCTTCACTCGTGAAGAAATGATTGAGTTATTCGACATTCATTCTGTCAGCAAATC
GGCAAGTGCCTTTAACACGGAAAAATTACAGTGGCTAAACCAACACTATATGCGTAGTTT
GCCTGCAGTCTATGTGGCAAAATACCTTGAATGGCATATGAATGATCAGGGGATTGATTT
CTCTCAAGGACCTGCATTAGCAGAAGTCATTCCAGTCTTAAGCGAACGTGCAAAAACCTT
AAAAGAATTAGCAAGCCAAAGCCGTTATTTCTATCAAGAATTTGATAGCTATGATGAAAA
AGCGGTAGCGAAAAACTTCAAAGCGGAAGCAGTTGCACCACTTGCAAAATTATTGGAAAA
ACTGACCGCTTGTGATGATTGGAGTGTTGAAAATATCCACGATGCAATGAGCCAAACTGC
CGCAGAGCTTGACATCGGTATGGGTAAAGTGGGTATGCCATTCCGCCTTGCAGTAACAGG
CTCAGGGCAGTCGCCATCTATGGATATTACTGCGAAGTTAGTTGGTAAAGAGAGAACGCT
TGCGCGTATTCAAAAAGTGATTGCGTTTATTGAAGCGCAGAACTAGTTAGTTTTTAATCA
ATTAATCTATTTCCATTGTTTTCAGATTGACAGAAAAAAAGCGAGAGCATATCATCTCTC
GCAATTTTGGGGATATAGCTCAGTTGGGAGAGCGCTTGAATGGCATTCAAGAGGTCGTCG
GTTCGATCCCGATTATCTCCACCAAATTGATTTCAGCAGATCTAGACAAACATAATATAA
AGCCTTGAAATGTAAAAACTTCAAGGCTTTTATATTTCTCTTTTTTCGTTGGATGTGAAC
AAAAATAGCGGAGTTTTACGGCACGGAGCTGTAAGCAATAAAATAAGATTGTTATGCTTC
AGCATAATAACATTACTCACAAATACTGAAATAGATGAATCTAACAGTAACGCAGACACC
TAAATAGTGATCCTCTATCACTCCTTGAATGGTTGGGGCTGGTAATAACACGATGGTAAA
TAGAATTCTTTTTTGCTCTCTATTTTGTACTTTTATCTTAACAACCTCTGACTATTTAAC
ACAACAGTCACAGACGACAAAGCCATAGCAACTGCCGCAATCATCGGGTTTAATAACCAG
CCAGTAAAAGGATAAAGTACACCGCAAGCAATCGGAATGGCAATGATATTGTAAATAAAG
GCACCGACTAGGCTCTGTTTCATATTCTGTACAACCTGTTTTGAGAAGGGCAAAATTGCT
GCTAGTGGTTGTAATCCCGATTGCATTAATGAGAGATCCGCAGTTTCTATCGCAATTTCA
CTACCATTGTACATTGCAACACCGACATTCGCTTGAGCTAATGCGGGAGAATCATTGATC
CCATCACCGATCATTGCCACCTTCCGCCCTTGCTGCTGTAACTTCGTTATTTGTTTAGCT
TTCTGCTCCGGCAACACTTCTGCAATCACTTCATCTAAACCCAATGTTTCGGCATAATAG
TTTGCTGTAGCTTGGCGGTCGCCTGTGAGCATTATGCAGCGATAGCCCTGCTGTTTAAAT
TGTGTAATAACCGCTTGGCTTTTAGGGCGAAGTTGATCTTGCAAATAGATCACGCCAATG
AGCTGTTCATTGAGTGAAACGAAAACTTGCGTAGTCAAATCTTGCTCTTCACAAAAGTCA
GAAGCAACAAATTGCCGATTGCCTACTTTTACATTGTTTTCTCCCACTTGAGCTGAAATC
CCTAAACCTTTGGCAACTTTTATGTTACTCGCAGGATAAGCGGTCAGATCAGGGTGATAT
TTTACAATCGCTTTAGCAATCGGGTGAGCCGTTTGCTGTTCAAGGCTTTTGGCTAAACGT
AGTACTTCGTCAGCAGATACATTGCCTAAAGTGTTAATCTGTGTAACCTGCATTTCGCCA
GTGGTAAGGGTTCCTGTTTTGTCAAACACCAAAGTATCAATTTCACTACTCGCTTGTAGT
GCTTCAATATTTCTTACTAATACACCCAATTCAGCCGAACGAGCGACGCCTGCAATGGTG
GAAAGTGGAATAGCCAATCCTAAGGCACAAGGGCAAGCGATGATTAAAACTGTTGTGAAA
ATAGATAATGCAAAGGCAAAATCCTGACCTAATGCCAACCAAACTAATGCACTGAACAAG
GCAATACTCACCACAATAGGCACAAACACCGTCGCAACCTTATCGACCCATTGTGCTAAT
GGTGGTTTAGAGGATTGTGCATGACGGACTGCGGAAATAATCCGAGCTAGTGCAGTTTGC
GAACCCACTTGCTCGGCAAGATAAATACCAGCACCATCTTGAACAATGGTTCCAGCTCGC
ACTTTATCGCCTACTCGTTTCTCAACAGGTAACGCTTCGCCTGTGAGCATTGATTCATCT
ACCCATAATGAACCGCTCTGCAACACGCCGTCCACGGCAAATCTGTTTCCTGTCAGAGCC
TGAATCCGCATCTGTGGTTTGATACCTTTAGTTGAAATGGTTTTTGTAATTTCTCCGTCA
AAAACAACCGCTTGCTGCGGTGCTAAATCCAGCAATTTTTCTAAGGCAAGCGATGAACGC
TGTTTTACTTTTAACTCAAGATATTTTCCTAGATTGAGAAAGCCGATGATCATCACACTG
GCTTCTAGTACAAATGGGAATGGGATTGAGGAAATAGCGTTAAATACAGCGAATAAAGAA
AGGCAACGCCTGTGCTAATTGCAATTAAGGTGTCCATCGTGGCTGCACGATGTTTTAGAC
TTGTCCACGCCCCTGTAAAAAAGTGTTTGCCGCTAAAAAACATAGTGCTGGCGGTGATGA
CCGCCCAAGCAAACCAAAGCGGACGATTTTCTACAGTTGGCGACGTACCGAACCACATTC
CGTATGCCATTAACATTACCCCAACCGCTAATGCAACAGTAAATTGACGACGCTTCTGGG
TTAAGGCTGCTGCAGTTTGGGCTTGCTGCTTTGCCCGACGAATTTCTTCGCTTTCTAGCA
ATTCTGCACCGAAACCGATTTTTGTCACCGCTTGTACTACCGCATCAGCCGTGACCTTAC
CTTGTACAAAGGCAGTTTGATCAGCTAAATTGACTGACGAGCCTCTCCCACAATTTGTGG
GAGAGACTTTTTTAAGCTGCTTTTTTGCAACAAATTTGTCTATTACACCATTTTCGTCCA
TTTAACTTTAGGCTAGATGTTTATTTATATACCGAATGATACAGTTTTCTTAAACTATCT
AAACGTGCAATAACTGTTTTTGCTTCCGTTAAATTACCTTGACTTGCTAAGTTTTTTGCT
TGAGCAACCACATCGATGACTTCTTGCATACCTTGTTGATAGCCTTTGAATTTCTCTTGA
TCGCCATCTAAGCTATTTGGCATAGTTGCTTGGGCTTTTTTAGACACTTCAATAAATTTA
TCGGCATTTTGCGTAAATTCTTCAGCTGTTTGGGCATTCGTTAATAGGTTAATTTGGCGT
TTCATTTGAAACATTTCCATTGATACACCGCTTGCCACGACATTTGCTGAAACTGCCAAT
ACTAAAATAGATAATAAATGTTTAAACTTTAACATTATTCACTCCAAATAAATAAAAAAG
ACGTGGGAAAATTCCCACTCCCTTATATCAGATTTCAAAAATTAAGCAAGATTAGCCTCG
ATATTTTTGGAAAACTAAGCAAGCGTTTGTACCGCCAAAGCCGAAGCTGTTAGACATTAC
GGTTGTTAATGCTTTGTCTTGGCGTTCTGTCACGACATTCACACCTTGTGCTTGTTCATC
AAGTTCTTCAATGTTGATACTTGGTGCAATGAAATCGTTATCTAACATTAATAGCGAGTA
GATCGCTTCGTGAGCACCTGCTGCACCTAATGAGTGACCAGTCATTGATTTAGTTGATGA
AATCGCTGGGGTTTTATCGCCAAAGACATTTTTGATTGCACCTAATTCTTTCACATCACC
CACTGGTGTTGATGTACCGTGTACGTTGATGTATTCGATTTCGCCTTTAACTGTTGCCAT
CGCTTGTTTCATACAACGTTCCGCACCTTCACCACTTGGGGCAACCATATCGTAACCGTC
TGATGTTACACCATAGCCTACGATTTCCGCATAAATTTTTGCACCACGAGCAAGGGCGTG
TTCAAGCTCTTCAACCACAACAACAGCACCACCACCTGCGATGACGAAGCCGTCACGGTT
GGCATCGTAAGCACGAGAAGCTTTAGTTGGGGTTTCGTTGTATTTAGTTGAAACTGCACC
CATTGCATCAAATTCCGTTGCACATTCCCAAGATAGCTCTTCAGCACCACCCGCGAAAAC
CACATCTTGTTTGCCTAATTGGATTAACTCCATTGCGTGACCGATACAGTGTGCAGAGGT
TGCACAAGCAGAGCTGATAGAGTAGTTTACACCACGAATTTTATAAGGGGTTGCTAAGCA
AGCAGATACACTTGAAGCCATTGTCTTAGTTACGGCATAAGGACCAACTGCTTTTACGCC
ACGAGGACCACGCACTGCATCACAAGCCACTAATTGACTATGTGCAGAGCCTGTGCCTGC
ACCGATAACTAAACCGGTACGGTCGTTAGACACTTGCTCTTCGGTTAAACCTGAATCTTC
AATCGCTTCTTTCATTGAAAGGTAAGCATAAGCTGCAGCATCGCCCATAAAACGGTATAC
TTTACGGTCAATTAATTCTGCTGGGTTTAATTTAATCGTCCCTGCAATTTGGCTACGCAT
ACCCACTTCAGCAAATTTAGGTACAAATTCAATGCCTGATTTACCTTCTTTTAATGAAGC
TAATACTTCTTCTTTGTTATTACCGATACTCGAAATAATGCCGATACCTGTGATGACTAC
TCTTTTCATTCTTTTTCCTCTATGAATATAAATCACGAAAACTTGGCTATTTTACACTAC
TTTGCCACTAAGTTCGCAATATAAATGTAAACGAGCGGTCAGATCCGATCTGTTTTATAC
AAAAAAAGCAGGAACCTGGGAGCTTATGCTCTTCATTGAAGTCTAATTATTTAACAATTT
GCATCAATTCATCAAAATTACTCACTACATCATAGCGGATTTTTTGTTCGGTAGTATTTT
GGTTAAGTATGTCAAAGAAACGTTTAGCACTTTTGATCCTATTGTATTCATTAAAACGGA
GTTCGCCTTCTTCACTTGTGCCTTTTGTTTCAGCGATAAAATAAATCTGACGAGTTTGTT
GTTGCTCAAACACAATTGCCCAGTCAGGATTGTAATTGCCGAAAGGTGTTGGAATATGGA
AACTGTCTGGTAATTTCGCATAAACTATGACTTCACTAGCATTATCCAAAGCTTCAGCAA
ACGTAGTTTCAATGACAGAATCTGTCGGAACATATTCCCAAATATGTCGTGTAGCTTTAA
ATGCCTCTTTTTTTATCTCATTGCTAATAAAAATCTCGCTGTCAGGATAACCTTGCTGCA
ACGGATGATAGGTCAGATTTTGAATGACCATATTGGCTTGTTGCTCATTAATAATTCGGC
TGACTTCACGAATAAAGGCCTCAGGGTTATATTTATACTGTGCAAAAATTGCATTATTGA
TACCTTTTAAAATTTCAACAATAGTACGGCGAGTCAGATTCGTTTTATTGGCAACTTCCC
CAATTAAATCATAAGTAACTTGCGAGTTTGCCGACATTGCTGTTTTTTCTGTTTGAGTAC
GATATTCCCCAAAACTCTCTTTTACTTTTAAGTCATTATAGTCAATTTGTTCTTTTTGTG
TTGTTGTACCCAATTTATAACTAATTGATTCAACAAAACGATTATCCCGTTCACAAGCGA
TTCGGGTAATTTGAGATATACTATCAGCAATTAATTTTTCACTATCTAACTGAATTTCAA
ATACAGCTTTATGATTGATTCGTTGCCATAATGCTTGAAATTCTTTTCGTTGTAGATTTG
TTTTATTAATAGGATTCATTATTTTTTGACTACTGTTTTCAACCATACCTTCAAGGGCTT
TTGGATCGAACACTCCATCAATCAATGTAAATATATGTGTTTGGTACGCGGTTAAATTAT
CTGGTAATTTTGCAAAATTTTGCTCCTGCTTAGCTTGATGATAGTTATCGGTAATCTGAT
CGTTATCATCAATATAATCATTTTTTAATAGATAGCGATAAATCTGTTTTGCTTCTTGTT
CACTAATTTGATGTTTTTTGCCATCGTTGAGAATAATAACCTTGCCTGTAAAATAAGCTT
CATCCGCTTTGCTCGGACGGCTTGAAATTGCTTCTAGCATTTCTGCTTCTAAATTTTTCA
CAAAGGTTTTATAGCTTTCATTCGTGACAACAGTTAAGTTATTGATTTGATGTATTTCTC
GGCTATTTTCTCCCAAATATTTAGCATCCATTCGTTCCCCTTTATTATTCACTGCTAAAC
GTAATCCTCGTCCGACTTCTTGACGGCGGGAAATATCATTATCAGAATATTTTAAAATAC
AAATGGTAAATACGTTGGGGTTATCCCACCCTTCACGCAAAGCGGAGTGAGAGAAGATAA
AACGAGTAGGTTCTTCAAAGGAAAGTAATCGTTCTTTGTCCTTCAAAATCAAATCATAAG
CATCGCTATCATTAGAAATCTGTGCCTCTTCAGCTTTCTTATCTAAGCTTGGATCAACCA
TTCTTTTTGATTTTTTATCAATAGAAAAATAGCCATTATGGGTTTTATTCACATCAATAT
TTTGCAAATAGTTCCAATATCCGTATCCATCTAAATCCAATTCAGAAAACTCATTGATAA
CTTGCTTATATTGCTCTTTAAAAATACGAACATATTCACCATCAATAGGGTTATTGTCTT
CATCATATTGACGATATTTGGCAACTTCATCAATAAAGAATAGACTTAGTACCTTAATGC
CACGATCGAATAATTGGCGTTCTTTTATTAAATGTGAGCGAATAGCTTCACGAATCTGAA
TGGTTCGCACAGCTGTCTCATTGACATCTCCCAACGCTTCACCGATATGAATTTTAACGC
CATTAGTAAAATACACGGTGCTTTCTCGAAAATTAATATCCTCTACCACATAGCGGTGAT
ATTGTTGTGCTTTGGTAATTTCAAATAAATTATCGCCTTTACTGATTTTACGAATTTCTC
GTTTAAAACCATTTTTAGTTGCTATTTCTAATTCTAAGCGGGCAATTGGTAAAGATTTCG
AAATTTCAATATTTTCTAAATATAAATAACCGCTTGTACCAGAAAGATTTTGGACTTCAA
TTCCCTTTACAGTAATTTTTTTAACTAATTTTTGGTTATAAGCATCAAGAGCATCAAGAC
AATAAACTAAGTTATAGTTACGTTTATGTGTTGCAGAATAACGTAAAATAAATAGCGGAT
TAAAATTTGCTAATGATTGCAACGTTTTATCCGCTTGCATTTTCTGTGGTTCATCTAAAA
TTAAAATTGGACGATTTTTGCGAATAACATCAATCGGACGGCGAGATTGAAATTCGTCCA
ATTCTTCATAAATTCGGCGTTGATCCTTACCTGTTGCATTAAAAGCTTGGACATTAATAA
TCATTACATTAATGCCACTATCAGCACTGAAATTTTCCAAATGATGTAATGATTTTGAAT
CATAAATGAAACAGCGAGCTTTTTTGCCATATTCCTGCTGGAAATGTTCTTCCATCAGTT
TAAAGCTTTTATCTACACCTTCACGAATCGCAATGCTTGGTACGACAATAATAAATTTTG
ACCACCCATAGTGTTTGTTTAGTTCAAACATTGTACGGATATAACAATAAGTTTTCCCGG
TTCCTGTTTCCATTTCAATATCAATATTGAGCTGGCTAGAAGTTAAATTTTTGCCTTTAC
CATTATCGTCAGTGATAAGTTTATCGGAAGGGGTTAAACCACTTTCACCTTGTACTTTTT
GAATATTACTCAGTACATTGTTTAAATGAGTGATAGGAGCATTACGAAATCCGATATCAC
CATTTGCGATATCCTCGTCAAAACTTCCCGCTTGTGATGGCATATTTAAGCTAAGTTGAA
TTTTAGAGCCTTTATTTAAGCCTTTATCTCGTTGATAGCGATGACCTGTTGATTTAGGTT
GACCTGTAAAACAATCTACCACTGCTTTGGCTGCTGCAAGTTGATAACCTAGGGTTCTAA
ATTGAAGTTTCATTTTATTCCCCCTTTATAAAAAACGTACTTCTGTATCTGGTGATAGTT
GTTTAAACCGTTCTTTAATATTGGTTTTATCGTGATCGGCAATAATAGCAGATTCGCAGG
AGACTACTCGTAAAGGCATCGCTTGAGCAATCTCATTGATTATCTCACGAGTAAGCGGAT
CAAAACAGGCAACAAGGCTATTTTCTCCTACAAAGTAGATCGTTGCGTTATCAATAGTTT
TACGCGTAATGGATAGGGAAAGCTCAATGCCCCAGTCAAGCATCACTTGAAATAAGAGAT
CTTCCGCCGAACGATCTTCTTTAATATGAGAAGTCATTTGATCAAGCAGAGATTGGGAAA
GTTTATCAGGTGTGTAATACACATCCTTCATATTAGTAGAGTCAATTTTTAAGACTCTAA
AGCCAATATCTAGTTGTGGAGTTGAATTTATTAAAGCATAATCTTGGCGATCCGATCCGA
TCCGTCTGCTCTGCGATAATTCTATTTCCTGCACGGCGAATGCGTTCTTTGGAAATCTCG
GCAATAGTTGAATAGCCAGCTTTATAAGCTTCTGATTTCTCGTCTGTTTTTTCAGGTAAT
TGTACCATAATAAAACGGCGATTTCCGTTATCTTCGGCGTTAAGTTGCATAACTGCGTGA
GCAGTGGTTGAGCTACCTGCAAAGAAATCTAGAATTAAAGCATTTTTATTACTACCTAAA
TGAGATAGTCTGTGTAGAAGTTCAACAGGTTTTGGGTAATCGAAGAATTTACCTTCAAGT
AATTCAGCCAACTTTCTATTTGCTCCATCACTATGTCCAACTTCAGTATAATCTAGAAAC
GTAGATTGAGATATCCCATTTTTAACCTCAGAAAGAAAACGTTTTATTGATGGAGTACTA
TCTTGATTACTGCCAAACCAAATTCGATTATCTTCTAATAATTCATTAAATTTTTCTTGG
TTTACAATCCAGCGTTTTCCTTCTTTTGGATAAAAAACTGCCCCTGATGGAGATATTATT
TTGTATCGACAACTCTGAGTTTCACCTATTCCTGTAAAATCTCCACTTTTCCAAGGGCCT
CTAGGATCATTATCTGGATTCTTATATCTATCATTTTGTTTATCTGTTCTTGGTAGTAGA
TTCGGATACCAAAGATTTTTATTTTTAGCATAAACTAAAATATAGTCGTGATATCTCAAG
AACCACTTGCTATCATTTTTTCCACCATATAATTTTTTCCAAATCAAGGAGTCCACAAAA
TTATTAGTTCCAAATATTTCATTACATAATTTTCTTAGATTATCATATTCACATTCATCA
ATAGAAATAAAAATAACACCATCATCACTCAGTAAATTTCGAGCTAATTTAAGGCGACTG
TACATCATAGATAGCCAATCGGAGTGAAAACGTCCATTGCTTTCTGTATTAGCAGTTAGA
CGATTACCTTCTTCATCAATTTGGTTAGATCTTTCCAAAAAATCATTATAATTTTCTGTA
AAATCATCGTTATAGATGAAATCATTTCCAGTGTTGTAAGGCGGATCAATATAAATCATT
TTTATTTTGCCAAGATAGGTTTCTTGTAGTAGTTTTAAGGCATCTAAATTATCACCTTCA
ATAAATAAATTTTGTGTGGTATCAAAATTAACACTTTCTTCTCTGCAAGGGCGAAGAGTT
TTTGCAATTGGTTCATTGGCAGCCAAAATAGCCTGTTTTTTTCCAACCCAGTCTAAGCGA
TAACGCTCTTGATTTCCTTCGACTAAGACTTCAGAAAGTTCTTGTCGAAGTAAATCAAAA
TCTACGCCTTTTATTATTTCTCCTTGCTCATTACGCATTTCAGTAATGCAATTTGGAAAA
AGAGCGGTCAGTTTTTCAATATTTTTTGCAACCAAATTCTCGGTGTGCATTTTGAGTTCA
GTGGACATAAATACTCCATATTCTTTTAGTCTAAACAATATTATTTAATCAAAAATAAGA
AAGCTGTTTTCAAGTTCTTTTAATTTTAAATTAATCTCTACTTTACGATTGAACTGCTTT
TCAGCTTTAAGTTTCTTTTTAAGTTGATTTATTTCTTGATGTGTCTGTTCCAATTTTTTA
TTTAATGCTAATTTCTCTTCAATAGATGATAATGTATCTGTATTAATTGGTAATAATTCA
GAAATGATATGCTCATATAAATCAACTAAATGTAAAAACAGTGGCAGGTTAGAACGTTCA
TTTTCTTCAAACCATTTTGAACGATAATAACTGCCTATGACTGTTTTCAATTTATTTGTT
GGATTTCCTTTATCACAATATCAAGTAACTGTTGACGCATATCTCTACCGTCTTTTGTTC
GCTTATTAAAAGCTTCATAAGCTTCAGCAATGGGCGTTGAATTTGCGGGCAATATCTAAC
AGGTGTTTAGCTTTAGTGTAATCATAAACTACTTTACCGTTTTTTTGAATATAAACAATA
TAATAAGGGTAAAGGCGATTTGGATTGTTATGTTGGTTGTCTGTATGGCGAGATTTTAGA
GTAAAAATAACTCCTGTAATTATTTATTTGAGAACGAATATCTTCACCAAGAATAGAGTT
AATATTATCAATAATTTTCATAGGACAAGATCAATAAGAAGAAATCATGCCTTATTTTAA
ACAAAACAAGTTGCTTTGTCTTATATATAAAACTTAGCAACTTGTTCTTTGGGCAAGAAT
TTTTAGGTATTAATTACGCCGCAAACGGATCACGCAAAATCATGGTTTCAACACGGTCTG
GGCCTGTTGAAAGAATATCGACTGGTACACCTAACACTTCTTCAATGCGTTTGATGTAGT
TGATCGCATTTTGCGGTAAATCTTCTAATTTAGTTACACGGAAAGTATTCTCTTTCCAAC
CTGGTAAGGTTTCATAAATCGGTTCAACCCCTTCCCAGTTTGCCGCCGCAAGCGGTGAGT
ATTCTACGATTTCGCCATTTTGTAATTTGTATGCGACACAGATTTTTAATTCCTCAAAGC
CATCAAGTACATCTAATTTAGTCATGCAGAAGCCTGAGATTGAGTTAATTTGAATTGCAC
GGCGAACAGCAACGGCATCAAACCAACCACAACGACGTGGGCGACCTGTGACCGCACCAA
ATTCGTTACCTTTACGAGCAATTTCTGCACCGACTTCATCGAACAGTTCGGTCGTAAATG
GACCAGATCCCACACGGGTACAGTAAGCTTTAATGATACCTAATACATAATCTAAATTAC
GAGGCCCGAAACCAGAACCTGTTGCAATACCACCAGCGGTGGTATTTGAACTGGTTACAA
ATGGATAAGTACCGTGGTCAATGTCTAACATTGTGCCTTGCGCACCTTCAAATAGGATAT
TGTCGCCGTTGGCACGAGCTTTGTGTAATAGGGTTGTAATATCTGCAACCATACCTGTGA
TGATGTCTGCTACCGCAAAAACATCATCTAAGGTTTTTTGGTAATCGACTGGCTCAACTT
TGTAGTAGTGAACCAGTTGGAAGTTGTAGTATTCCAAAATAGTTTTTAATTTTTCCGCAA
AGGCTTCACGGTTGAATAGATCGCTGACACGCAGACCACGACGAGAGACTTTATCTTCGT
AAGCTGGACCGATACCACGACCTGTTGTGCCGATTTTGTTTTTACCTAACGCCGCTTCAC
GAGCGTGATCCATTGCAACGTGATATGGCAGAATTAATGGGCAAGCCTCAGAGATTTTTA
AACGGTCACGCACATTAATACCACGGGACTCTAATTCGCCCATTTCTTGCATTAATGCCG
CAGGAGAAAGGACTACACCGTTGCCGATTAAGCAGGTCACGTTTTCACGCAAAATACCTG
ATGGAATAAGGCGAAGTACGGTTTTTTCGCCGTTGATAATTAAGGTGTGACCTGCATTAT
GTCCACCTTGGTAACGAACCACATATTTCACACGATCCGTTAATAAATCTACGATTTTGC
CTTTACCTTCATCGCCCCATTGAGCCCCAAGGATTGCAACACTTTTACCCATAATAAATT
GCCTCTTTTAGTTAGGTTTAGTGAATGTCAAAAGCATACAAGCGATTAGATTTTTTTGGT
TGTTACAGTTACGCTAAACCTCAATCTTTCAGGCATACTGTAGGGACACACTGAGTGTGT
CCTCAATATGATCTTTTATGAGCGGACACACTCAGTGTGTCCCTACATTTTGGTTAATAT
AAACTGTTATATAACAACCTAAAATTTTACAACCTCGTTGTAGCTTTCTATTTTAAAGAT
AAAAAAGACCCGCTTTATCGGGTCTTTGGATATAACTATTTTGTAGGTGCTTTCATAAAG
CGGAAAAATTCGCTGTCTGGTTTAAGCAACATCATATTGTTTGAGCCTGCGGCAAAACTT
TCTTCGTAAGCCTTCAAACTACGCACAAAACTGTAAAACTCAGGTTCTTGTTTAAATGCT
TCAGCATAGATTTTAGCCGCTTCTGCATCACCTTGACCTTTCAGCTCTTCGGCGGTTTTA
TTTGCATTGGCTAAAATCAGCACCACTTTTTTATCAACATCAGCACGAATAAATTCTGCT
TTTTCTTCACCTTGTGAACGGTGTTCACGAGCAACGGCAGCACGTTCAGCTTGCATACGT
TGATAAATTGACGCAGATACTTCATTTGGTAAGTTGATCTGTTTTACACGCACATCAACC
ACTTCAATCCCTAAACGTTCTGCACCATCTTCGCCGTCATTTAAGGCTTTTTGAGCGCCA
GCCATCAGCTCGCCACGAGAGCCTGAAACGATGTCCTTGATTGTACGAGAACCGATTTCT
GAACGTAAACGGTCATTGACTTTACGTTGTAATAAGGTTGAAGCTTTTTGTGTATCGCCA
CCAGTTGAAGTATAAAATTGACCAAAATCGCTGATTTTCCATTTCACATAAGAGTCCACC
AGCAAGTCTTTTTTCTCGACGGTGACAAAGCGGTCTTCTTGTCCATCAAGGGTTTGAATA
CGAGCATCTAAGGTTTTTAGCTGATCGATAACAGGCACTTTAAAGTGTAAACCTGGTTCA
TACACAATCACTTTATTATCGGCATCACGATGCACTTTGTTGAAACGCAACATAATGCCT
CGCTGACCTTCTTGTACTACGACAACCGATTGGAAAAGGATAAATGCAACAACGGATAGC
ACAGGTAAAAGTAATTTACGCATTCTTAAAATCTCCCTTTACGCACAGGCTCACTCTGTT
CCACCGCTGGCAATTGTGCAGGGCTGACAGGTTGAGCAAGTTGCGGCTGTTGTTGAATAA
CAGGTTGTGATGATGGCGTTTTTACTGCTTCATTTACTGTCGGTTTAGCCATTAATTTAT
CAATAGGTAACACCGTTAGATTATTGCCGTTTGAGCTATCTACCATTAACTTCGGTGTAT
TTTTCATCACTTTTTCCATTGTTTGAATATACAAGCGGTCACGAGTGACTTCTGGTGCGG
CTTTATATTCAGGCAATAATTGAGTAAAGCGTTGTACTTCACCTTGAGCATTTAACACAA
CTTGCTCTTTGTAGGCATTTGCTTGCTCTAAAATACGTTGTGCTTGACCACGAGCAATTG
GCTCTTGCCCTCTTGCGTAGGCTTCGGCTTCACGAATTAAACGCTGTTCATCTTCTTGAG
CTTTGATTGCATCATCAAATGCCGCTTTTACTTCTTCTGGTGGACGTGCGTATTGGAAGT
TCACGTCAGTGATCAATAATCCCATATCATAATTTTTGATAATATCACGCAAAGCATTCC
ACGTTTTTTCACGCACAATCGCACGCCCTGTGGTTAGAATGTCGTCCATTGTCATATGTC
CGATCACATAACGCAATGCACTGTCGGTCGCTTGTTTCAAGCTATCATCAGGCTTAGTTA
CGCTAAAGAGATATTTCGCAGGATCTTCAATACGGTATTGAACAGTCATTTCTACCAACA
CCATATTTTCATCTTGGGTCAGCATAGAGCCGTTAGTTCTCAGTTCTAACACACGTTCAA
TATTCACTGGCGTTACATTATCAATAAAAGTCGGTTTCCAGTTTAGACCCGGTAAAACAA
TTTCGTGTAATTTGCCAAAACGGGTAACTACGCCACGTTCTGCTTCTTGAACAGTATAGA
ACCCCGAAGCTCCCCATACCACTAAGCCTAAGCCGAGTAAGACAGGCAAGAATTTCCCTG
CAGAAACAGGCGGACGGTTATTTTGGTTTGAGCCATTGCCTTTACCGCCACCCATTTTTC
TCAATAAGCTATTAAAAACTTCTTCTAAATCAGGTGGTTGCGGTTCATTTGATTGCTTAT
TAGGCTCTTTTTCTTGACCCGAAGGTTGTTCTTGTTCAGGCTTCTTTTGCCCCGGTTTAC
CCCAAGGATCTTGCTGATTGCCTGATTCGTTCCACGACATAACGTTCTCCAAAGTTAAAT
TTTTCTTCGCAAATGTTAATAAAATGCAAGCGTTTGATTGTACCTATTTACAAAACTTTT
GGCTAGATTGAATGTGTAAATTATTTTATCGTCACTTATCAATATATAACGTACAATAAA
AAATATCGGATATATGTTTGCTCCTATTCAATATAATGAAAAAACATGACTAAAATCAGC
CTAGTTTAAATATGTGAAAGATAATTAATGAATAAGAGAGGAAAAATGTATAAGCACCTT
TGGCTTTCTAATTTTTTTGGTCGAAATATCGCTGATCTGGATCTTATTAGTAAAGGGAGC
AACTCGGATTTAGTTCTCGCTGATTTCTCTCTCATTCAAACAAAATTGCCAAGCTGGGCA
ATAACGGAAATAGCTTGGGTGCAGCAGCAAGATTTTCAGTTTGTAGAAGGTGAGATTGTT
TTTGAATATGATCTTGCACATTTTTCACCTGAACTGACCGCTTGTCGTGTGGCAACGGAA
CAGGATTTGGTTCAACTTGAACCCTTTTCGCATTTGTTTTCACAAACGCGTTTTCGTTCG
CCTTGGTTTTCATTGTTAGAAAATCGTCGATTTTATTGGCAATGGATTAAAAATGCAGTT
AAGGGAGAATTTGACGATATTTGTTTACTCAGTGAAGCCACAAGCGGTGAAATACAAGGG
ATGATTACCCTTCGAGTAAAAGAGACTACGGCACATATTGGCTTGTTGGCGGTCGCAGAA
AAATGGCGGAAGCAGGGGATTAGCTATCGCTTATTAATGAATGCGATCGCTTGGGCGAAA
CGTCAGCAAGCGACGAAAATGGTGATTACCACCCAGCTGAGCAATTTAGCTGCAATTCGG
CTTTATCAACGCTTAAACGGAAAAATCAGCGGCACTTATTATTGGTTTTATCGATGATGC
AAAACATTCCTTTTAACCAACCGCCTGTATTAGGTACAGAGCTAAATTATATCCAGCAAG
CGATCTGTTCAGATAAGCTATCTGGAGATGGTCACTTTACCCGTCTATGTGAGCAATTGC
TTGAACAACGGTTTCACGCCCATAAAGTGTTACTGACACCTTCTTGTACAGCGGCGCTAG
AAATGGCAGCGATTTTACTTGATATTCAATCGGGTGATGAAGTGATTATGCCAAGCTATA
CCTTTGTTTCTACGGCAAATGCCTTTGCACTGCGTGGGGCGAAAATCGTGTTTGTAGATG
TTCGACCGGATACGATGAATATCGATGAAGCCTTGATAGAACAAGCGATTACCCCCAAAA
CGAAGGTAATTGTCCCTGTACATTATGCGGGTGTGGCGTGTGAAATGGATAGCATTATGG
CATTGGCACAGAAATATCGCTTATGGGTGGTAGAAGATGCGGCTCAAGGGATTAATGCGT
TTTATAAAGGGAAAGCACTTGGCACGATTGGGCATATTGGCTGTTACAGTTTCCACGAAA
CGAAAAATATCACCGCAGGGGGAGAAGGCGGGGCGATTGTCATTAATCAGCCTGAACTGA
CCGCTCGTGCTGAAATTATTCGAGAAAAAGGCACAGATCGTCAGCAATTTTTTCGTGGCG
AAGTAGATAAGTATAGTTGGCGAGATCTCGGCTCAAGTTTTTTAATGTCAGAAATACAAG
CGGCTTACCTTTATGCTCAGTTACAAGGGTTAGAACAAATCCAACAAAAACGGCAGATGA
TTTGGCAATGTTATTTTGACGCATTACAGCCTTTGGCAGAGAAAGGGATTGTGGAATTGC
CCTACATTCCCCAAGAGTGCCAAGCAAATGCCCATCTGTTTTATATAAAATGGCAAAATC
TCAAGGTGCGAACGGATTTTATTAATGCAATGAAATCAAAAGGAATTTTGACGGTCTTCC
ATTATGTGCCATTATATTCAAGCCCTGCAGGGCAGCAGTTTGGCCGATTTTGTGGAGAAG
ACAAATGGACGACTAAAGAGAGCGAGCGGTTAGTGAGATTGCCACTGTTTTTTAATATGC
AAAATGAAAGTATTGAACATGTAATTAGGGCAATATTGTTTTGGAAATCCTGATATATTC
TCTTAAAGGAATGTCTCAGGATTTGAGCTAGGGTGAAGACTTTTTCTTTATACCATCGCA
ATTAGGTTATATAGAAAATTCTGCAAAATCACACCGCTTATATTTGTCGATATTCTACAC
CTGCCACGAAATAAACGCCCAACGGGCTTGATCGTGGCTGATTTTTTGTTGAGATTGCTG
TTTTTGCTGATAGAAGGCCTGTAATTTTTGTCGTTCTAGTTCGGTTAATGTCCCTAGCGA
AAACTCTACGGCATTTTGCAGATCTTGGTATGTTTCCCCTTGAAAGCCCCCTGTTTCTCC
CTGTAAAAAAGTCAGTTCTGCCTGAATACCACGCTGATAAAGACGGTTTAACAGATAGAT
ATAAAAGGCGTAAACTTGTTTGCATAAACGGGCTAGGAGAATGGCAAGCGTTCCCGGCTC
TGAGCCAATATCCAATACACTATCTGTCGGTTCAATCTTCATTTTATCTAGAAATTGACG
GGTATAACTGTTCTCTTTTTCAACAAAGTTTCGGCAAATCTAACCGCTTTCTTATCCCAT
TTCTCAGCGGTAACATCATGATAACGATATGCAATCAGATGTTGTTTATAAAGTTGAGCA
AAATCAATGTCGTAGAATGAATTCATGTTATTCCTTAAAAGGTAAATGTTGAGCCAAACT
TGTCATATCAATACGATAGGTTTTGGCTAGTTGATGAAGAGTGAGCATAGCGGCTTTTTT
CCCTTGTTGAAAGGCTGGCTGATGTTGTTTATCTAAAATCACAACGCTATCTGCAAGGTA
ATCGGCGTGCTGTGGGTGATGTGTAGTGATCAGTAACGCCATCTCTTCAACTGTAAAGGG
AAATAAACTTTGATGCGCTTGCGGCACATAGGCAATTTGTTGGGCTAACTGTTGTGGTGA
ATAGGTAACAAGCGGTTGGTTTGCAAAGAAAATTTCCCTATGCAATTTTGCTTGAGTACC
CAATAACGTACGTAAAAAGGTACTTTCCCTGCCCCATTTGCCCCTAACACACAGCAGATG
TCATTTGTTCCCAGACGAAAATCGATCCCTGAGATCAAAGGCTGACCGGCATAGCCAATC
GTTAGGTTTTTTGTTTCCAGTATCACAGTTACCAACAATACCGCACTAATACCGCCGACA
AATGCAAAAAGTTGCACATACCACATCGGCAAATTGCAAAAAATCGCCAACGAAGCCCCC
AAACCAGCCCCTACCGATACACCTAAAATATCGGGAGAAACCAACGGGTTTTTAAACATC
CCCTGATAGATTGCCCCTGCACAAGCTAGTGCAGCCCCGACTAAGCAAGCAACAATAATC
CGTGGTACTCGAATATGCCATAACACCGTTTGAATTTGGTTGGTTTCGCATTCAACAGAG
AAAGCACAAACGACCGCTTGCCACACTGCTGTTGGCGAAATCGGATACTTTCCGAGATTA
AGCGAAAACAAAATAGCCAGTAATAAGAGCAAACTCAATATCAGTAAATTGCGTAAAAAT
GATGTCAGGGTTCCATTGCAAAAGCTGTTCCATTTAATTTTTTGTACATGCTCAGCTTTG
GGTAAATTGCCAAAATGGGTACTGATCGGCTGCTCATTGGCAGACACACCACTTGTCACA
AACGCCAATAAAGCGAATGCAGAAAGAAATTTTTTCATAATCTAGCTTCTGTGATTAAGA
CAAAATCATTATATTTAAAATTATATAGCGATAGAAATTGATCAACAAGTCAATACATTA
TGTAAATTTTTGCAAAAAATGAATGATCGTTCAGTTTAGAGCTGGTCGAAATGGGGCGTT
TTCTTTAAAATACGCCCCATCATTTTTTAATCAAGGAATTTCTAATGAAAGTGTCAAAAC
TTACTTTTACATTACTTTCTGCACTGGTACTTTCAGCTTGTACCAATATGAGCAACGATG
GCTCTCTACAAAAAGCACAGCAAGATTATAAACAATATCAAGATATTACCAAACAATATC
AAATCAATGAGCAATGGTGGTTAGGCTATAATGATACTCAGCTTAACCGCTTAGTTGAAA
CGGCACTTGGCAATAATATCAATTTGGCAAAAACAGCTATTTCTGTGAATAAAGCCTTAT
ATAACGCAAACTTAGTGGGTGCAAATTTAGTCCCAACTTTCACTGCTTCGGAAAAATCTT
CTGCTTCAAAAGGTGTTGGTTCTAGCAGTAACCTAAACTCGACTGGCACATCAAGTATTG
GACATCAAATTAGCTTAAACCTAAGTTATACCCTTGATTTATGGGGGCGTTTAAGAGATA
CCGCAAGTGCGGCAGAGTGGGAACACAAAGCTACCCAAAAAGATTTACAAGCGGCGAGAT
TATCTTTAATTAATGCCGTTGTGAGTAGCTATTACAATCTTGCCTATTATCAAGACGCAA
TCCGCATTACTCAACAAAGCATAAAAAGCTATGAACAGATCAACCACATTTTAAGCAACA
AATTCAAACAGGGATTAATCGACCAACTTAGCGTAGATCAATCAATGCAAGCGGTGCTTT
CTGCACAAAATGCCTTAATCAACTTACAATCAGCTCAAAAATCAAGTGAACAAGTTTTGC
GTAATTTGCTAAATTTAAAACCAAACGAACCGCTTGTAGTCAATTATCCAAGTATTCTTA
AGGTTAAATTACAAGATGTTGATGTGAATGTTCCTGTTTCAACCATTGCTAATCGTCCAG
ATGTACTGGCAAGCCTAAAACGTTTACAAGGGGCATTTAAAAACCTCACCGCAACTGAAA
ATAGCTGGTTCCCGACAGTCACATTAGTGGGAAGCCTAACAGGAAGTTCAACGAAGTTTA
ACAATACGTCAGATAACCCTGTCGCTGGTGGCGTGGTGTCTTTTGATTTGCCGTTCTTAG
ATTGGAACAGAGTACAAAATAACATTAAGATTTCAGAAGAGGGTTATAAGCTGGCTAAAT
TGAACTATGAACAGACAGTAACAACCGCATTAAATGAAATCGACACCTACTATTCCACTT
ACCAACTGTCAAAAAGTGGCTATGCGAATTTACAGAAAAAATATGAGTACGATAGAAAAA
TCAGCGGATATTATAAAAACCGCTACGATCAAGGTATCTCTGAATTGCGTGAATGGCTAA
GTGCAATGAACACCGAACGTAGCTCAGAACTTTCATTGCTTGAAAATAAATACACCCTGC
TCAAAAATGAGAATGCCATTTATCAGGCAATGGCTGGGAAATATCGCAAATAGTATATTT
AAGTATAATAGCAGTGAGAAATTAAGCTGCGCCTCTAATTTCTCACCTTTTACTACATTC
TAGCCTTTAAATCGGGAAACCCACCCAAATCCTTCAACTTATTCACCATTGCACAAAACA
GCTCTGCAGTGCGTTCCGTATCGTACAAGGCAGAATGGGCTTGTTTGCCGTCAAAAGGAA
TTTGTGCCATTTGGCAGGCTTTGACTAAGACCGTTTGTCCATACATAAAACCAGCCAAGG
TTGCAGTATCAAACATTGCAAAAGGGTGGAACGGATCTCGTTTGGCATTAATGCGTTTTA
CCGCCGCTTGTAGAAATGCCTGATCAAAAGTCGCATTATGTGCCACAATCACAGCACGTT
GGCAGCCGTTGTCTTTTACCGCTTTGCGTACCATTTTAAACATCTCGGTAATGGCAATAT
CTTCTGGCACAGCACCACGCTCTGCATTATCTACATCAATTCCATTTACTTTTAATGCCT
CTGGATTGATATTGGCATTTTCAAAAGGTTTAACGTGGCGATGAAATTTTTCATCTAAAT
GCAAATAGCCATCGTCGTCCATTTTTAGTGTAATCGCCGCAATTTCTAACAATGCGTCCG
TTTGAGCATTTAATCCCCCCGTTTCGACATCAACCACAACAGGAAGATAGCCACGAAAGC
GATTTTTCAATAGATTGTAATTGGTTGCTTCTGTTTCAGCCATTAACCTAACGCCTTTTG
TGCATCTTTGTTAGCGATGAATTCGATTTTGTAACCGTCAGGATCTTCCACAAACGCAAT
CACGGTTCTACCACCTAACACAGGACCAGCCTCACGAGTGACTTTTCCACCAGCTTGACG
AACCGCTTCAACCGTTGCGTAAATATCATCTACACCGATAGCGATGTGTCCGTAGGCAGT
GCCTAATTCATAGCTCTCAACTCCCCAGTTATACGTCAGCTCAAGCACGGCACTTTCGCT
TTCATCTGCATAGCCTAAAAATGCAAGGGTATATTTATATTGCTCATTCTCGCTGGTGCG
TAATAAACGCATACCAAGCACTTCTGTGTAAAATTTGATAGAACGTTCTAGGTTTCCTAC
TCGCAACATTGTATGTAAAATTCGCATCGTAAAATCCTCTTAAAAATAGAAAAAAGTGCC
AATATTATGGCATAATCTCGCCCTAAAATCATTTTTGAATTGAAACTATGGCTCACGATC
ACGATACACCTTCTAAATTAGAAATCGCCACGCACGCTATTTTGCCGTTGGTGACGATGT
TATTGATTGAAATGTCACTCAATCACTATTTTGCACCACAAAATGCAATCTTTGTTTCGC
CTTATCTGCTCACCTTTTTTAGCGTTTGTTTGATTAGCTTCGTGGTGCTGTGGAAAGGGC
AAATTTGCCCAGGGCAAAAAGGGCGTTTAACGGCTATTCTGCCTTGGTTCTTGGTCTTTG
CGGTGGGTAATTTTCTCTATTCTCTTGTCTTTACCCCGAAGCATTCGCCTGCATTAGTCG
CTGGATTTGCTTCTGTTATTCTGCCGTTTATCTATTGGAAATTACCTAAAGATAAAGAGA
TTTATCGTACGGTAATTTATTGTGGCTTAGGCATCACCGCCATTGGTATGCTGCAATATT
TGCTGATTTATTGGTATGAAGTGCCGTCGCTGTTGAATTGGATTAGAGCCAATAATTTTG
CCCAGATTTTACTCGGTATTTTATTAAGCGGTTGGTATTTAATGCTAGCGAAAAGCCGTT
TGGAAGGCTTTTTAAAACTGTTGGTATTGTTAGCACTTATGGTATTAATCATCAACTATG
TTTGGGTGATTTTCGTGTTATATCAACAACTTGCGATTATGCCTGAGATGGTGATTTATC
CTTACTTTATCTTCTTTGGGGTTCAGTTTGTGATTTTGATGATGTTAGCTTGGTTGCTAC
TCGGCAAACAGGGAAAAAACATCAAAAATCCAACCGCTTGGACGGTCGCTACCTTCCTTG
CAATGCTTTATCCATTAACAAATATTCTCTAAATGTTACGCAGAAGCCTATTGATTATCG
GTGCGGCACTTGCCATTTTAATGGCTGGCGGTGCATCGTTGCTTTCAGGCTCTCAATTAG
CTTCTGCGATTAATCTTGTATTGCCAACGGGCTGGAAAATAGAAACACCCTATGGTATTG
AGCCACATTTAGAAAAAGTAATCCTGCCACAATTTACTATTTACTATCAACATTGTCCGA
TTATTTCGGCAGAGAGCCTTTCGGTGCAATGGCTTGATGAACAATCTATTCGTCTTAATC
AAGCGACTGTTGATTACGCCTGCGTATCTCTTTTTCCTAAATCGGAAAAAAGCCAAACCG
ATCCCACAGAAACCATTAAAACGATCCTTGCGTTACTGCCAGAAGGTGACATAGAAATCA
AATCTTTGGCGTGGAAAAATCTTCCCAACGAAATGCATGAACGTTTGAAGGGATTACTGC
AATCACCAAGTGAAATTAAATTTGCATTTTTTCAGCAAAAACTGACCGCTTACATTAAGC
AACAAGCGGTCACATTTGACGCAAATTTTGCAAATCAGCAACTCACCGCACAACTTAGCT
ATCAACCAAATAATGATGAGCAACATCACGTAACACTTTCTGCTCAGTTAGATGAACATT
TTCTAGCATTGCCCCAGCAACTTAGCTTGAATTATCAGTGGCATTTGCCTGAAGCCTTGA
TTGCGGAACCAAGTTTGCAACAAGGACATTCAACGCTCAACTGGTATAAACAAGATCAAC
AACTTCACGGAAATTGGCAGTTAAATTCCGCCATAACACCTGAAAATCAGTTCAACTTGC
CGTTTCATTTTGATACGCAAAGCCTGACGATTGAAAAAGGGAAAATTGATTGGCAACTCT
CAAATGATTTTCCGCTCAATGCATATCTGACAACTACGATTAGTCCTAACCGTTTTTCCT
TAGATGAGCTTTATCCGATAAAAACGGCGGTGCGTATCAGCTTACTTACTCAAAATGCCA
AAGGGAAAGGCAATGTTGTGATCAGTAGTCCACAAGGGGAAATTCAGCAAGACAGTTTGA
TTTTGCCACTACAAATTACAGGTAATATCAAACAAGGTGAGCATATTTTATATAGCACTA
TTCCTTTAGATGTAAGGGGAAAATTTGATGAGCTCACCTTACGCTTTTTGCAAGGTGCTT
TGTTACGTCTAACTGGGACTGAACGCTTTCTTACCATCAACGATTTGCGTTTTCCCCTTG
CTGGCGTACGGGTAGATAAGCAGGGCATTCATGGTCGATTGCAAGCGATTTTCCGTGGAG
AAAGCCCAGACTTTAAAAATATTGAAATGCGGTTGGACGGTTATGCCAACAATTTCAAAG
CGGGAGCATTACACTTTTTCCAAGATCCAACCGATAAAAAAGCGCTGAAAGATCAATGGA
ATTGGCGTTTTTGGGGCAGTTCGCAAATAAAAGCCTTAAACCGACCGCTTGCAATATCAG
GGCGTGGTTTGTGGCATAAAGATTTAGTGCAACTGTCTGAATTTAAGGGCAGTTTGGATC
ATATTCGGAAAAATGGGGTATTTATTCCAAAATTAGAGCTGGTATTAAATGAACCAATAA
AATTTGATTATGAGAAATTTCATCTTACAGGTGGCGTAAAGCTTTCAGCCTCACAAATGG
ATTTCGCCTATGGTGGATTATTAGAAAAACCAACAGCTAACTTAAAATTTTACGGCGAAG
TGGAAAATCTTAACTTTAGGGGCGATGTTACCGCCAATCAATTAGGACCGATTAAACTCT
TTGCTCGCCGAAAATTAACCAATAATGCCAGTGATTTAATAGGTAAGCTATATTGGTCAG
AGCAACCTGCAAATGTATTCCAAAGCCTTTTTCCTTTTAGAAACCAATGGGTCATCACAA
ACGGTACCATCAAAGGTGAAACGTCATTTAGTGCGAATGCAGCTCGTGGGCTGATGGCTG
GCGGGCATTTTGCTATTCGCAACGGTGCGGTTTCTCTACCAAACGGTGAGATCAAGGGCA
TTGATTTCTCACTCCCTTATCAATACAAACAGGGCGAAGTAGATATTGGTGTGAAAAAAG
CCCTTGATGTGAATATTGATGAAGTGAATATGGGTATTCCGATAACCAATGTCAAAGTAA
AAATTCAAGGACACTTACCTTACACTAAACGTAAGCCTCTGTTTTTACGAGAGTTAAGTT
TAAATTTGCTTGATGGACGTTTAAATATCGAACACTTTGCCCTGCCACAAACGAAAATCG
CTTATTTAAAGCTGTTTGATATTCGTTTTGAACGCATTTTAGAATTGGCACAGTATCACC
AGCTGGATTTAACTGGCAAATTCAACGGTATCTTTCCGTTTTGGCTGTCGGGTAAACCTT
GCTACATCTGCAATGGAACATTGACACAAGCGGATAGATCTTACCTAAAATTTACCCCTG
AATTGCTTGAAGCGATTAAACAAGGGGGCTATACGGAACAGATTTTGGCTTATATGGTCA
ATAAAAGTGAGATTGACGATTTCACCGCAACGGTGAATTTAGACAGTAAAGGCGATATGG
ATTTATCAGCTAAAATCCATTCTAGATTGACTGAGCATAAACAAGCGAAAGTCAATTTGA
ATTATAACCATAAAGAGAATATGTTCGACCTGTGGAAATTGATTAACTACGGTTCTCAGT
TTGAGCAGAATATTGAGCACTCAATCTATAAACAATTAGATAAACAATAACCGCACTCAG
TACATGCTAAAGGCTCAGAATTATCTAAGCCACTTATTTACTAGAAACTTTTCTCAAAAC
TCAAATAAACCCGATTTCGTTTATACGAATAAAGATCCGCTAAATTTGAGTTCACTCGCT
GATATTGGTAGCCAAGGCTTGAACGGTTTTGCTGATCGTCAAATTGATGATTATCCCAAT
AGGATTTCCCGCTAAATTGGTTCTCAAAATGTAGATAATGGGAGCTACTGATATTCCAAT
TTTTGGCCAAATTGAGATGATAACTCAGCCCGTTTGCCGATTGCGGTAACGACTCTTCCG
TTTTCTTAAATGGTACATTCCCCACTCGAACATAAGGCGAGCTTGAAGCATTATTGACAT
TGCTTTCGTGCAAATAATTAATGCCAAAGTCGAAAGACCAATCCGAACGTTTTTGAATGG
CAGCAATATATTGTTCCACCCCATTTGCAATCTGTGGCGGTAATCCGTCCGCTTGTAGCT
TACGAAATTGTGCAAGTGCGGCTTCATTTTGCCGATCTTCAAACAACATTTGTGCCAAAC
GAAAACGCACAGGCTGAAAATTAGGGTGCTTCGCAATAATGCCACGATAGAGATCAATTG
CCGTTTTATAATCCCCCTGACTTGCCAAAATAATGCCGTTGGCATAATCGATCAGTATCA
AATCGGGATTAGGTGTTTGTTGGTAAATCCGCACTAGTTCAGGCAATAAATGAAATTGTC
GGCTATCAATCGCCCGATTTAACATTTGACGAGTCAGTTCAGGCTTACTAATAAGCTCTT
TAGTTAAAGTGACTTCCTCACTATTTGCGGATTTTTCTGAAAAAATAACCGCTTGTTTTG
GTAATGTAGGCTCGGCGGATTTGATTTCTAATTCGGGGGTTGCGTTTGCTACTAGGGGGA
TAAAAAGGGTAAGGGGGAGATATTTTTTCATAAGATAGATTTATTGACTTTTTCTGTTCA
TTTTTTTACTATCACGCTAAAGATGATAGTGGTATAAATTTAATGCGAATTTTTAAATCT
AAACATTTTGATAAATTTGCCCGTAAAGAACGTATTTCAGACGACACGTTAAGAAATGCC
ATTAACGACATTGAAAATGGTCTGATTGATGCCGATTTAGGTTCAGGTGTTATCAAACAG
CGTTTACCCAAACAGGGCAGAGGCAAATCTAAAGGTTATCGTTCTATCATTGTGTACAAA
TTTGCAGAATTTAGCCTATTTGTTTATGGATTTGATAAGAATGATCGGACTAATATTACT
GCTGATGAAGAAGAAAACTTTAAAGCAGCAGCCAAAACCATTTTGGCATTTAGCCCTGAA
CAAATTCAACAAGCCCTTGATGGCAAAGCATTTATAGAGGTATCTAATGAGACAATACAA
CAGTCCGGCAAATGCAGCGATCCACGAATTGATGAGTGATTTACACGACATTGGTTTAGT
TGATAAAACAACAATGCAGAGTTTTGACAAACGTTGTTTAACGCCAGTTAAAACGCTCAC
TCCCAATGAGATTCGAGAAATCCGAGAGAAAGAAAATTTTTCTCAATCTGTCTTTGCTCA
CTACTTAAATGTAAGTAGCAATCTAGTTTCAGAATGGGAGCGAGGTGTCAAAAAACCAAG
CGGTGCCGCACTGAAACTGCTTTCTTTAGTACAACATAAAGGCATTTCTGCAATAGCTTA
GATTTTAGGCGGGGATACCCCGCCTACGATGAAAATCTCACCGCCGAAATCGAAAAATTA
AAACTCACTATTGCCCATGACGAGATGTTGGCTCAGAAAAATGAAGAAATCATTGCTTTG
AAAGAGATTATTTCATTGTTAAAGAAAAAAGATGATTAAATAAGATAAACCTAATAAATC
AAATCCCTTCTAAGAATGAAAGCTATATACTCACTTTTTACAATTTTTTGCTTAAATTTG
ACCGCTTGTACTCCCAAAGTACAACTTGAAACACCACCTGAAGGTATTACGATTAATATG
AATGTGGTTGTAGATCATAAAATTGAAGTTATCATGGATAAAGAATCCAAAGCGATTATA
AAAACAAGGCAGCCGTAATCATCAAAAACAATTTTAGAAAAACACTTGAGGAATAAGAAG
CAAATGAGCGTGAAAAATCACGCTCATTTCATTTTTACTAGGCTTTCACTGCCGCGAACG
CCACCATATTGATGATACGGCGAACAGAGGATACAGGGTTAAGAATATGTGCCGACTTAT
TCATACCTAATAAAATAGGCCCTACAGTAATTGCTGTTGTCGTTGCTCTTAATAGGTTAT
AGCTGATACGAGCTGCTTCCATATTTGGCATTACAAGTAAATTTGCTGAACCTTTTAATG
GACTGTCTGGCATATAATCTCGGCGTAATTTTTCCGACAAGGCTAAATCGCCGTGCATTT
CACCATCAATCATCAAGGCAGGATCTCGCTCTCTCACAATTTCTAACACTTTACGCATTT
TTGGTGCACCTAGTTGATTTGATGAACCAAAATTAGAGTGTGAAAGCAATGCCACCGCAG
GTTCAATACCAAAACGACGAATTTCTCTTGCTGCCATTAAGGTAATTTCAGCGAGTTCTT
CCGCCGTTGGATCAGCATTAACATAGGTATCAGTAATAAAAACGTTTCCTGTTGGTAAAA
CTAAACTGTTTAGTGCAGCGGGTACTTTCACACTTTCTTTTACGCCAATGATGTCACGGA
TAGCTTCTAAATGGCGACTATATGTACCAAATAAACCACACACTAATCCATCAGCATAGC
CCATTTCAACGAGTAGTGAAGCAATCACCGTTGTATTTGAGGTCACAACACGCTTAGCTA
TCGCTTCGGTAATCCCTTTGCGTTTCATTATGCTGTAATAACGTTTCCATAACTCATCGT
GTTGGCTGTTATGTTCATTATCAACAACATCAAAATCTTGCCCAGCAACAATGTGTAGCC
CTAATTTTTTAATTTTAGCTTTGATAATTTCCGTGCGTCCAATTAAGACTGGATATGCCA
AGCCCATAGAAACCACTTCTTGTGTCGCGTGTAATACTTTGTCCTCTTCCCCTTCTGCAA
GCACGATACGTTTTTTCTCTGCTTTTGCTTGGCTGAAAATCGGCTTCATAAAGAGGTTGG
TTTTATAGACGAACTGAGTTAGTTTCTCGTGATAAGCCTCCCAATCCGTAATCGGACGAG
TAGCAACACCGGAGTCCATCGCAGCTTTTGCAACTGCTGGGGCAATGCGTACAATTAAAC
GAGGGTCAAATGGACGTGGGATAATATAATCCGCACCAAAGGTTGTCCCCTCGCCACCAT
AGGCAGAAGTGACCACCTCATTTTGCTCTGCAAGAGCTAAATCTGCAATCGCATAAACCG
CCGCACGCTTCATTTCCTCATTGATTGTTGTTGCGCCTACATCTAATGCACCACGGAAAA
TGAATGGGAAGCAAAGTACATTATTCACCTGGTTTGGATAGTCTGAGCGTCCTGTACAGA
CAATCGCATCTGGACGAGCAGCTTTCGCTTCTGGCGGTGTAATTTCTGGATTTGGGTTAG
CTAATGCTAAGATAATCGGGTGAGCCGCCATTGTTCTAACCATATCCTGCGTTAAAGCAC
CCGCCGCAGAACAGCCTAAGAAAATATCTGCATTTGGCATCGCATCACCTAATGTCCGCC
AGCCATTATCATCAATCGCATAATGTTTCTTGGTGTCGTCCATACGATCATCACGATCTT
TATAGATCACCCCTTTTGAGTCGCAGACAACGATATTTTCACGCTTCATACCTAAGGATA
TAAGCAAGTTCAAGCAAGCAATAGAAGCCGCCCCTGCACCTGATGCAACTAAACGCACCT
CTTCAATTTTTTTATCCACAATACGCAACGCATTAATCACCGCAGCAGCACTGATAATTG
CCGTACCGTGCTGATCATCGTGGAATACAGGAATGTTCAATCGTTCACGCAATTTTTGTT
CGATATAAAAACATTCTGGTGCTTTAATATCTTCAAGATTGATACCACCAAAGGTAGGTT
CAAGAGAAGCGATAATTTCAACTAATTTTTCAGGATCTTTCTCATTAATTTCGATGTCAA
ATACATCAATTCCTGCAAATTTCTTAAACAGAACGCCCTTCCCTTCCATCACAGGCTTAC
CTGCTAATGCACCGATATTGCCTAAACCTAACACGGCAGTTCCGTTTGAAATCACGGCAA
CTAAGTTACCTTTTGAAGTATAACGATAGGCAGCCGCTGGGTCTTTTTCAATTTCTAAAC
AAGGCTCTGCAACCCCTGGTGAATAAGCTAATGCAAGATCACGTTGCGTTGCGAGGGATT
TAGTCGGGGTAACTTCAATTTTACCAGGGATAGGAAATTCGTGGAAATCAAGTGCTGCTT
GGCGTAATTGAGATTTGTCATCCATAGTTGTGTCCTTTATACAATTGAATAAATGAAATC
ATCAGTATTCTACCTAAATTTTGGGAGGAATATTGTGATATAGCTCTAATTTTTTAACAA
ATAATTAAAAAGTATAGAAAGGAATAATCTCTAATTAAATGAGACGTTTAATCATGATGC
CAAAATTAAGTATTATTTGAAATAAGTATTATAGAGCGATACTATGATCAGTAATTGAAA
GAAAATCAAGAAGTTAATTGAGGGCAGAGCTGTTTTATACAACAAGCTCTGCAAAATAAT
GTGATTGTTAGACGCTATAGAGAATATTTTTTTGCAGTATCTTTCAACAAGGTCTGCAAT
TCACCTTTTTGGAACATTTCGAGAACAATATCACAACCACCAATTAATTCTCCATCTACC
CATAATTGAGGAAATGTTGGCCAATTTGCGTATTTTGGTAATTCAGCTCGAATATCTGGA
TTCGATAAAACATCAACATACCCAAATGGAACTTGGCAATTTACAATAGCTTCTGAAGCA
CGAGCAGAAAAGCCACAGGATGGGAATTTAGGAGAGCCTTTCATATAAAGAAGAATAGGA
TTCTCGCTGATTTGTTTTTGGATTTTTTCTATAGTTTCCATGTTTTTCCTCATTGATCAA
TAAGAATATGTACCCTATTCTAATGTGAAACAGAATTTTCTGCAATTTGCCATTAACATC
TTCTAAAGTATTTCTGTGGATTATAGTCCACTTATTCCAAATCATTTCATTAAAATATCT
GCCAATATTTGTTCTTTTAATCCACTTTGTCGTTGAATTTCTGCTTTTACTGCTTGTTTC
CAAATTTTTTCTTCACTAAACAAGGTAAACTGTTTTTTAGCACGGGTAATCGCCGTATAA
ATCAGTTCTTTTGTTAATACTGGCGAATGAGAAAGTGGCATTACCAATAAAGTATGATCA
AATTCAGAACCTTGTGATTTATGCACGGTCATTACATAGGCGGGTTCATAACTTGGCAAA
CGACTAAGGGAAATGTCTAAATGTTTTCCATTTTGTTCTGTTTCAAAATATACTCTCAAT
CTTCCTGCTTCATCTGGAAGAATTAAGCCAATATCACCACTAAAGATATGAAGTTGAGGG
GCATTTTCGGTAATCAAAATTGGCTTGCCAATGTAGCTGTCTCGGCTATGTTTAAAATGT
AATAAACGTGCTTGTAATAAGGCTTCTGCAATGGTTTGATTTAATCGTTCTACGCCCAAT
TCACTGACGCGTAAGGCTGACAAAAAGCGTACTTGTTGGAATGCTTTAAATATCTCACCG
ATAGACACGGCTTCTGGGGAAAGTACTCGAGCTTTCACTTTGTTCAAGTAATCGGAATAT
AACTCCACCGCTTTTTCTACCACGCTATTTACACAGTGTTGTATCCATTGTGATTTTTCA
GGAAAATCCGTGACTTTAGGGTAACACGCTAATGTTAAATCATCATAAGCCCTATTCGTT
AAAATCTGCCACGATTTCACCGCTTGTTGGGTGTTCACTTGTTTAGCTAACTGCCCAATC
CCTGAATTTTCGTCAAAACGAAAACTTCGACGAAGATGACATAATGAATTACAAATTGCG
GGGACATTTTCCACTGTAGGATAAATTTGATGTTCTGTTACATCAGTTAGATAGTCACTA
TGCTCATTGCTATAACCAAATCTGATCAAACTACCCAACTCCCCCATTAAATTTCCAGCT
TCTACAGAAGCAAGTTGATCTTTATCCCCAAGCATAATCAAACGGGTATCTGGTTTTAAG
GCATTCAACAGTTTTTCCAGTATGAAGAGATCGATCATTGACGCTTCGTCCACGACTAAC
AGATCTAAATGCAGTGGATTTTGAGCGTGATGACGAGGTAGATCACTATGGGGATTAATG
CCGATTAACGAATGGATTGTTGAGGCTCTGGTTGGTACTTCTGCTTTCAAACTGTCAGGA
AGATCAAGACTAGCGAGATTATTTGAAATAGATTCTTTTAAACGAGCCGCAGCTTTTCCT
GTCGGAGCAGCAAGGGCAATCTTTAAAAGCGGTTGGTTCTGTTCTAATTGTTTAAGCTGT
AATGCTGCAAGTAAAATAGCAACTGTTCGGGTTTTGCCTGTGCCAGGCCCGCCTGAAATC
AGACAGAATCGTTTAGTTAATGCTGTTGCAACCGCAATTTTTTGCCAATCCGTATCAGCT
TGTTTTGGAAAAAAGCGTTGTAAAATTTGACGATGAAGATCGATATCTGCTTTTTTTAAA
TCCGAACTTACCGCTTGTTGTAAATAACGTGCTACACGATACTCTGCCTGCCAATAACGA
TAAAAATATAGGCGATCCTGTTGAAATAATAAAGGTGCAACCTGTGTAGGATCTTGGCTA
AAAGCAATATGGTTATGTAGCAACGACTGCCACTCTAGCGGTGAAATCCCCTCAATTTTT
TGCAAAATCTCCGTATGAAAATCACGGCTGAAATGCTTTTTTTGCAAGTCAAAAAAGTGG
GTTGTTAAATCAGAATTTAAACGAACACAACTATGTCCTTGCATAACATTAAAAGAAACT
AATGCACTTAGAAAGATTGCTACATTCTGTTGTTGAACCGTATAGTTATAAGCCTGCTGT
TTCTGATCGATCATTTTTGCAAATTGATAGTTTAATTCAGAAATCACATTCTCCGTTTTT
AAGGCATAAAGTAGAGGTAACATAAGCAAAAATTTGATAGGAATTGATGGAAGCAGTATA
TAAAAAAATCCACGCATTTGCGTGGATTTTTTAAGATAATATTTGTTAAAAATCAGAACT
GATAAGACGCGTTCAATTTAATATTGCGCCCAGCCCCTTCCATTAAGCTAAATGCAGGTT
GGAACTTTTTGTCAAAGACATTCTCGATCATCATATCTAAACGTAAATTACGCCATTCGC
CAGAAGGTGTGTAACTTGCTTTTAAATCTGTGAGAGTATAACTTGGATAAGTCATTGCAT
GTGTTTTAGGTACACGTTTCTGACTTGCATAGTGAGTGATATTAGCTCCAATCATAAATG
TTTGAGGTACTAGTGCATAATCAATAGTAAAGCCTAATTTATTCGCTGGAATATTGGATA
AGGCTTCCTGTGTTTGGCGATTTTTGCCTTTTGTTTGAGCATAATTCAATCCCAATGCTA
AACGTTCTTGCTGGTAAGCGAATTCTAGTTCATACCCTGTTAAGCGAGCATTTTCTACAT
TTCGATACTGCGAGAGAGATGGAATCCTCTCTCTTTGTGAAGCTCGGAAAATATCAAGAT
GAATAAAATCTTTTACATCATTTTGGAAATAAGCGGCATTGAAGATGAATTTATCTTGAT
GCACAAAGAGATTATCAAAATGAACTTTCGCCGCAATTTCTTTATTTTTCGCAGTTTCTG
GGCGCAAGTTTGGATTACTTACAAAGGTATTATTAAATGATTGTCCCATTAAATTTGTGC
CAAAGTGAGACCCGCTGACAAAGCGTTCTTGCATTGATGGTGTACGGAATGCTTTATTAT
AACGAGTACTAAGATCTAGCCAATTTGTTGCTTTCCAAGTTGCAGCGATGGATGGAGACC
AACGGCTTGCACTATATTTGGCTTCGTCACTTTGTGTTTTAAAGTGATCGTAGCGAACAC
TTGGCGAGACAATAATGCGTTCATTCCATAATGGAATATGTGTTAAAAGATAAAATGCAC
TGTTTTTAGATTTAGCGTCATAATTATTAGGGCGGAATGGTGTTGTGGCATTTTTCTCAC
GCTGTGTTACTACTCGGTCTGAAATAAAATCTACACCATAGTTTAGGGCTAACCAATTTA
GATCCGTCGAATTTCGTATGTTTAAACCCATAGTGCTGAGTTTAGTTTGATCTTGCAAAC
CGCTTGCAATACGCTGCTCTTTTTCTTTTGTACTGTTACGGTATAGCGTCAATTGACTAT
TGATATAATCATTGTCTTTAGGGTTAAAGTAATAGTGTAAGGCACTACTTTGGTCTGTGA
TTTTTTGTTTAGCTCGATAACTTACACTTCCTAGTACTGATGTGAGTCCTTTATAGAAAC
GAGTCATTTCAGCAAAAGAAGCTGTTGGATTATTTCTATGCCAGTTTCTAATAAGGTTTC
TCACATCTTGGTTGGTAAATTCTTCAGCAACTTCATTGTTGGTTGGGGCAATTTGTTCAA
AATGACTTAAACGATGAGAAAGCTCAAGGCGATTTTCATCATTAATTTGCCAACCAAATT
TAAAAAGTCCGCCTTTTTGAGTATAGCGACTGTCTACTAATTTTTTACTGTCCGCTAAAC
GTAAATCATCAGCGTGGTTATAAAAGCCACTCACTAATCCATCAAACTTGTCATTTGCGG
CAAAGACACTGACATCTGTTTCAGAGAGAGAATTAGCAGATTGGTATCCTTGATGAATTT
TTGCTCCAATTTGCTGATTATCTTTCAATAAATCAAGGGCATTTGGCGTTCTGATCGCAA
CAATTCCCCCTAATGCACCGCTACCCCATAAAGTACTTGTAGGGCCTTTAATCACCTCTA
TTTCTTGGGTTAGTGCCATAGGTAGAAAATATGAACCACGGTGAGATAAGTCAAAATTCT
GGCGAACGCCATCAATCACTTGAACAACACGATTACCACTTAAGCCCCGAATAATCGGCT
TTTGTGCAATTCCCCTTGATCCGCCAGCAATATCCACGTTTGTAATCCTTTTAATCGCAT
CCGCTGTACTTATGGGTTGTTGAGTTAATAATTGGTTTTTATTTAGGGTTGCTTTCTCAC
TTGTGTGATTTGCCCAATGAAATGCATCCCTACTTGCAATCACAGAGATTTCAGCGAGCT
CAGCTGAAACATTGCTATCTGCAAGGGATACGGTAGGCAAAGAGAGAAAGAGTGCTGTAT
AAATTTTTGATAGTCTCATTTTAGTTGCTCCTTTAGTCTGACTAATAAATATCCTACAAA
AGATAATGTAAATTATCAATAATGATATTGATAATTCTTATCATTTAGTTAAAAATAAAT
AGAAAAAGCGTTCTAATACATTATTAATAAAGGAGACCTATCAAAATGAAACATTTTCGT
AGAAAAAATGTAATTACTGGAATCATTCTTTCATGTGTATCTGGCTTTACTTATGCAAAT
CCAATACCAGATTCAGGAACATTGAACAAACAGTTGGAACAGACACGCCAGATACAAGTA
GCAAAAGTAAAACCATCTGGAGAACTGTTCAAAACACCAACACAGGAAGAGAATCTTCCC
GCCAACAAAGAAAGTCTTAAATTCCGTTTAGATTCAATCAAATTACTGGAGTTGGACGGA
AACGAAATTCAAGATAATCTGACATCTATTACCTCTCCTTATCTTCATCAAGAAATCACC
TTAGATGACTTAAATCGGTTATCGCAACAAATTACTAACTACTATCGTGACAACAATTAT
CTTGTTGCTAAAGCCTTTATTCCACCACAAGAAATTAATAATGGTGAATTGCAAATTTTC
GTGATAAAGGGATCGCTTGATCAGGTAGTTGTTAGAAATGGAAGCCGTTTAAAAGAAGAC
TTGGTTATGCGGATGGTGAATACTACTGTGAAAAGCCATTCGTATTTGGTTAAAAATGAA
CTAGAAAAGTTAGCTCTATTACTTAATGACATTAAAGGAATTACCTCAGCGTTATCTTTG
AAAGCAGGACAAAATACGGGTAAAACAGATCTTACTGTTAATCTTAAAGATAATAAACGT
TGGAATGGATATATTTCCATTGATAATCAAGGAAATGATAATACTGGAAAATATAGAACA
ACATTGGGAAATAAAATTTATAACTTAGTTGGGCTTGGTGATGAATTACATTTTGATGTG
CTTGCTTCTAACACCTTCGATTTATATAACTTAAGAGCGGACTATTCTTTTATTATTGAT
GGATATGGCACAAGAGTTGGCGTGAATTCAAACTATTTAAAATATAAATTAGGTGCGAAT
TTTAAAGATCTTAATGCTCAAGGGAGTACTTATAATTTAGGTGGTTATATTACTCACCCT
ACTATTAGAACTGCAAGTTTAAGATTAGATAGTAAATTAGCATTTAATCATCAGAAATTG
TCAGATGAACAAAAATCTGTTGATTTACAACAAAAACGGAAAGTAAATACGACTAGCATA
GGAGTGAGTGGTTCTTGGAATAGTATAAAAGAAGGTGTTACCTATTTTTCTTTCAATACT
ATTTTTGGGAAAGAAAGTCATTCGACCAATGAGAAAAAACACTATTTATCAGAGAATTAC
CAGCCTAAACGTACATTTACGACATTTAATTATTCATTATCTCACGAGCAATTTTTACCT
AAATCCTTCAGTATTACATTTGCCGCCAGTGGGCAATTTGCTGATAAAAATCTAGATAGT
GGAAATAAATTCCTACTAGGTGGATTATCAGGGGTAAAAGGATATCAAGCAGGTACTGTT
TCTGTTGATGAAGGGCATATTATCCAAGCGGAACTAAAACACTACTTACCTGTTTTCTCA
AAAAGTATATTAGTAAGCTCACTCTTTTATGATGAGGGTTTTGGAAAACAATATAAAAAT
ACTGAGAAATTATCCGAATCTGTTGAAAATAAAGTTCGTTTAAAAAGTATCGGTGTTGGT
TTGAATTTAATTGAACCTAATCATTATTCTATTAATTTTGCTTATGCAAAACCTATCGGT
AAGAAATATAACAATGTAGATAAAAATCAATTTTGGTTATCTGCAATTAAAACATTTTAA
TTAAGGAGTACATAAATGCGTAAACAAACTTTACTTTCCGTAGCTATTTCAACAGCACTT
AGCACAACAAATCTTTATGCTGCTGATTTACCTCAAAACCATAAAATTACAGACGGCAAT
GCAAAAATTAATACCTTAAATAAGGCAATGACCATTACTCAAGAATCACCTAGAGTGAGT
ATTGAGTGGGAAAGTTTTGATATTGGAAAACAAAATAGTGTTGAATTTAAGCAGCCTGAT
TCAACCGCTATTGCTTATAATCGTGTTATGGGCGGAAATGCAAGTCAAATACAAGGTAAA
TTGCAAGCAAATGGGCGTGTATTTCTCGCTAATCCTAACGGCATTATTATTACAAAAGAT
GCTCAAGTGAATGTAGGTAGCTTACTTGCTACAACTAAGGATCTTGAAAAAATTAGTAAT
AGTAATAAGTTCAATTTTACTCCACGTAAAAATCATAAAACCGCCGAAGGAAAAATTATT
AATGAAGGTAAAATTATCGCAAATGGTGAAAATGCTTTTGTCGCTTTAGTTGGAAATGAT
GTTGAAAATAAGGGGACAATTGAAGCTAAATACTTTAAACAAGAGAAAAAAGTTAAGGGT
CGCTATTGTAATAGTAGTTGGAGCAATCCAAATGATTGTTATGAAGGTAATCATTGGGGA
TTTAAGTGGATTGATTTTGAACGTGATGAAACTATTGAAAGCCCTGGACAAGTTGTCTTA
GGAGCGGGTAGCTCATTTAGCTTAGAATTAGAGGCAACATCTATTGATTTAGATATTGAT
GAAAATACAGTAAATAGTATTGTGAAAAATTCAGGTTCTATTATTACCGAAGATGGTTAT
ATTGAGCTAACTGCTAAGGGAAAAAATGAATTAATTAATAACCTTGTGAATAACGATGGC
TTATTACAGGCGGATAATGTTGTAATGTCTCGATCTGGAAAAATAACTTTATTTTCTGAT
GATATTAAATTTGGAAAAAATAGTGATATTCAAGCCGAAAATTTAACAATAAAAGCGAAA
AAGAATGAAATTAACTTAAATGCTGAAAAAGGTGCAAAACTTACAATTAAAGATAGTATT
GATTTTGCAGTCAGTAGCTATCTAGACCCAGCTATAAAGAAAGTTAATCTTAGTGGTGAT
TTAAGTCGGGAAGATAAAAATTATTATGATGACGGCTCTAAAAAACTAAAAACAAAAGTT
AATCTAAAGCTGGCAGATAATCTTGATGTTGGTAATAAAAAAGTAGGTGAAAATTCTTTT
ATCAGCAGTAATTTTTTAGGTTCTTTACTGGGTATTTCAGGAGAAGTAAATCTAAATGCG
CATAATTTTGATATTTCAGGTGATATAAATATAGACTCATATAAAGATACTGATTCAGTT
TTATTATTAAATACACAATTAAATTATACTAATCCTAGCTATATTCGTTTTAATAAAGCA
AATATAGATACTAAAAATGGGCGTTTATTTATTGCAACAGATCTAATGGATAAACATTTT
GCGGATAAAGGCATTTCAGATATTAAGATTATAGATAGTAAATTTAATTTTAATAATGGT
GCTATTGTTTTAGGTAGAAATGGTTTAAGAAGAAATTTAGAAGATTCTAGAACTTGTATT
AATCTTGCCTATTGTTTAGAAGATACTCAAAGATCGCCTTTTAGCGTAAATATTAGTAAT
TTGCAACTTGATAAAGTAGATGATTTTGTCATTGTTGGTGGCTTTAATAATGTTGATATT
GATCGTCTTACTCATATAGGAAGAGGTAATTTCTATATTTATGGGGGATATTCCTATAAT
AAAGAAAAACCAAGCTATGACTATGCGATTTTCAATACCAAAGATAGGGCGTTGCGTACA
GAACGAAATCATACTCAAAGACGATGGAAATTCAATAATAATTTACGTCAATGGATTAAT
AATGAGTTCCTATATGCATTTGATTGGTGGACTGCCACAAATAATAGTTATGACAAAATT
AAACAAGAAGTTATTAAAACACCTAAAAGTCATTTAGAAACGACAATTAATATTCGTAAT
AGTAATATAAAAACGCATGATGGTTTTATTAATCTTATGGCAAAAAATATTAATTTAACC
GATAGTCAATTTAATGTTACGTTTGACCGAAATATGTCTTTTGAATCTGATTACGATCGT
ATCCATAAAATTGGGTTAAGTGCAGATAAAACGATTTTAGATCACACGTCATTAAATATT
CAGGGGGCTGAAAAACTGAATGTTTCACCAAGTTCAAAAATGAAAGCGGCAACAATGTAT
GTCGTTGGTGATTTAGAAGGGCGAAATAAAAGTTCAATTAACCTGAAAAGCCATCAAGGT
TATACGTTGATGACAGATAAAAATGCAACATTACGCGGNNNNNNNNNNNNNNNNNNNNNN
NNNNNNNNNTGAAAAATCAAAAAATGATTTAACTATTACCTTGTTAAATACTGGTCCTAA
ACCTTCACCTGAAATTGGTATTACAGGTTCTGCGGATAATGATGCAAATGCAGCTAACTT
TGCTTTAGCCCTTGGCGATGCTACAAAGACTACAATTGAGAATGCCACGGTTATTGCACT
AGCTCCAAATGGTGCTAAAGCCTATTACAGCCATAAAGATATGCCTATCGTGCTAAAAAA
TACTGATTTTACATTTTATGAGCAACCGAGAGGAACAAACTACGGTGATGATGAGCTAGC
CGGAGAAGGAAATATCAAAAGACTTAATGAGCGTCAATTAAATACGATATTAGATAAACT
TAACGGACTCAAGCCAACTTATCTATCTCGCGAACAGAGTAATTTAGTTGAAAATAATAA
GTTCGGAGTTAAATCTCTACAATCTGAAACACTAGAAGATGAGAAGAGCGTTGTTGTCTC
TATTTGTGATGAAAACAATAAATGTGAAGATCGAATTATTGGCAATAAACATACCGATGC
TAAAGTTTCGGTAGGTGAAATTCGTTAGACTAAATCGAGAAGACACAGGTATTGGTTTGT
TGAATACATAAAAAAATCCACGCATTTGCGTGGATTTTTTATCAGAGAGCAAATTATTCT
ACTCTTAAAATACGGCAAGTATTTGTGCCACCTTCTTTTAACTCATCACCATGAGTTAAT
AGCACTAAATCACCAGACATTAAATAGCCTTGTGCTTTTAATAAAGATAATGCTTTTTTC
GCACCTTCAATAGTACGGCTGTCATGTTCATAATGAACTGGCGTAACACCACGGTATAAT
GCACAACGATTTAACGCTTGTTCGTTACGAGAAAGTGCATAGATCGGTAAACCAGAGCTA
ATACGACTCATTAATTTTGCGGTTTCACCTGAATGGGTTAATGCAATGATTGCAGAAACA
CCTTCAAGGTGGTTTGCGGTGTACATTGCTGACATCGCCGTTGCTTCATCAATGCTTGCA
AATTTAGCTTCCATACGGTGACGTGAAACATTGATGCTTGGCATTGTTTCTGCACCTAAG
CAGACTTCTGCCATTGATTTTACCGTTTCAACTGGATAATCACCGTTTGCCGTTTCACCT
GAAAGCATTACCGCGTCAGTGCCATCTAATACTGCGTTTGCTACGTCCATAACTTCTGCA
CGGGTTGGCATTGGTTTTTTGATCATTGATTCCATCATTTGCGTTGCGGTAATTACAACA
CGGTTCAATTTGCGTGAACGACGGATAAGTTTTTTCTGAACGCCAACTAATGCTGCGTCA
CCGATTTCAACACCTAAGTCACCACGAGCCACCATAATAACGTCTGCACCTAAAATGATG
TCGTTCATTGCTTTTTCAGTTGCAACGGTTTCAGCACGCTCTACTTTAGCGACAATTTTA
GTGTCTAATCCCGCTTCTTTTGCTAATTGACGAGCATAGTTTAAATCTGCACTTGATTGT
GGGAAAGATACCGCTAGGTAATCCACGCCAATTTTCGCTGCAAGTTTAATATCTTCTTTA
TCTTTGTCCGTTAATGCTGGAGCAGATAAACCGCCACCTAATTTGTTGATACCTTTGTTG
TTTGATAATGGACCGCCCACGATAACTTCAGTAAATACTTTAGCACCGTCAATAGAAAGC
ACTTTTAATTGAACGTTACCATCATCTAATAAAAGAATATCGCCTGGAACGACATCGTTT
GGTAGGTTTTTATAGTCTAAACCAACCGCTTCTTGATGACCTTCGCCTTTTGGTAATTCT
GCATCTAAGGTAAATTTATCACCGATGTTTAAGAAAATTTTGCCTTCTTTGAAGGTTGAA
ACACGGATTTTAGGGCCTTGTAAGTCACCTAAAATCGCAACGTGTTTGCCTAAACGTTTT
GCAATTTCACGCACTTTTTCTGCACGAGCGATATGATCTTCAGGCACACCGTGAGAAAAG
TTCATACGAACCATATTTGCACCAGCAGCAATGATTTTTTCTAACGTATTGCCACGATCT
GTAGCTGGACCCATTGTACAAACGATTTTAGTTCTTCTGAGTTTACGAGACATTATTCAA
TTACTCCATTGTTTAAATTGTGAAAAATAGAAATCTTTTATCTGTTGCTTGCAACAACAA
AAAACGCCGTGCATTATACGCCTAAAAGCGTTCTGTTTAAACCACGAAGAGGATAAACCG
ATGAATATTTGGATAATGCGACACGGCGAAGCAGGTTTCAGTGCCCCAACTGATGCACAG
AGAAACTTAACTGAACAGGGTAAATTGATGGCATATCAACAAGGGCAATGGCTTGCAAAA
AGGCTTGAAAATCAACAAATTAAATTAGATAAAGTGATTATTAGCCCCTACCTTCGCACG
CAGCAAACGGCACAAGCCGTAGAACAAGGTATGCAAGCGGTCAACACTATGCAAAGTTTT
GCAAATCTTGCGGAAACATGGGAAGAGATTACCCCTGACGGAAATCCCGACACAGTGATT
GATTATCTTGCATTCCTACGAGAAGAGGGAGCAAAGCATGTGCTGATTATCTCTCACTTG
CCCCTTGTCTTTGACTTAGTCTATCAACTAACACAGCAGAGAGTACATTTTTCTCCTGCG
GTTATAGCAGAAATATCCGAGGTTGAAGGAAAAAGCCATCTGTCCGTTATTGTTCCTAGA
AATTCACAATAAACCCTAAAATGTGATCTTAGTCACAAAATACAGTTAACGGTATCTAAA
CTAGGAAATTTTCTTATTCTATTTAGGGGATTCTCTCAAGGAGCAATGAAATAATTTTCT
TAAAATTTAAATATCTTTTTAAAAATATCAGAGGAAATTATGTTTTCATTTTTAGCTGAA
GTTAGACGCCCAGTCTTAGATCTACCCCTAGAAGAAAGACGGAAAATGTGGTTCAAACCT
TTTATGCAATCTTATTTAGTTGTATTTATCGGTTATATGGCAATGTACTTGATTCGTAAG
AATTTCAACATCGCACAAAATGATATGATCGAAACTTACGGTTTAACTAAAACAGATTTA
GGACTTATTGGCTTAGGTTTTTCAATTACTTATGGTATTGGGAAAACAGTAGTCTCTTAT
TATGCTGATGGTAAAAATACAAAACAATTTGTACCATTTATGCTTATTCTTTCAGCCATC
TGTATGCTTGGCTTTAGTGCTAGTATGGGAGGAGGGAGCATTGCACTGTTCTTAATGATT
TCATTCTATGCACTTAGTGGCTTTTTCCAAAGTACAGGGGGATCATCTAGCTACTCCACA
ATTACTAAATGGACGCCTAGAAAGAAACGAGGAACATTTTTGGGTTTCTGGAATTTATCA
CACAATGTAGGTGGTGCGGCAGCTGCTGGAGTTGCGTTATTCGGAGCTAATGTCTTCTTT
AATGGACATGTCATTGGAATGTTTGTATTTCCATCAATTATTGCATTAATTATTGGATTT
ATAGGATTACGCTATGGTTCTGATTCTCCTGAGGCATATGGTTTAGGTAAAGCGGAAGAA
TTATTTGGGGAGGAAATTAGTGAGGAAGATCGTAATACTGAAGAAAATCAACTGACCAAA
TGGCAGATATTTGTTCAATATGTATTAAGAAATAAAGTTATTTGGCTACTATGCTTTGCT
AACATTTTTCTATATATTGTTCGTATTGGTATTGATCAGTGGTCCCCAGTATATGCCTAT
CAAGAATTAGGATTTTCAAAAGATGCTGCTATTTCCGGTTTTGCTCTATTTGAAGTCGGG
GCATTAGTGGGTACATTCTTATGGGGATATTTATCTGATTTAGCAAATGGTCGTCGTGCC
TTAACCGCTTGTATTGCCCTAGGTCTGATTGTTTTTACTCTTGAGTTCTATCAGTTTGCA
ACTAATGAATTTATGTATTTAACGGCATTGTTTGCTTTAGGCTTTTTAGTATTTGGCCCT
CAATTACTGATTGGCGTGGCTGCTGTTGGGTTTGTCCCTAAAAAAGCAATTGCTGTTGCT
GATGGTGTAAAAGGTACCTTTGCTTACTTAATTGGAGATAGTTTTGCAAAACTAGGATTA
GGAATGATTGCTGACGGTACTCCAATTTTTGGTCTAACTGGATGGAGTGGTACTTTTGCA
GCACTTCATGCATCAGCAATTACTTGTATTGGATTGTTAGCCTTCGTTGCAATCGCAGAA
GAGAAAAAAATTCGTAAAAGATAGAATATGCTAAGTAACAAGAATACGGTGGACTTTTCC
ACCGTATTTTTTATAGAAATACGCTATTATTAATTGGAAGGATTTTATGATTCATGTTGT
TCTTATTGATGATCATGTCATTGTACGCTCTGGTTTTTCTCAACTCCTTTCTTTAGAGAG
TGACGTTACTGTTATTGGAGAATTTTCTTCTGCTAAAGAAGCTCGTCAACATTTACCTTA
TTTAAAACCTCATGTATGTATTATTGATATTTCAATGCCAGATGAAAGTGGCTTAGATTT
ATTAAAAGATATACCGTCAGGTATCCACTGTATTATGCTAAGTGTAAATGACTCAGATTT
AATTATAAAAAAAGCGTTAGAATTAGGAGCAAAAGGGTATTTAAGCAAACGATGTAATCC
TGATGAGTTAATTCAAGCGGTGAAAACAGTATACTCAGGAGGTGTATATCTAATGCAATA
AATAAACTCAATGTCAAAAATAATGTTGAATTAGCGAATTTATTAAATTCACAACTAAAA
TGATATTTACTATATTATACTCTTGGTTTTTGATAACTTGTTCTTATTTCTGCTTATGGA
TAATCTCAGATTATTTACTTTCAGATATTGTTTTGGCCTGTCTATTTTTGCCGTTTGCCT
TACGTAGTGGTATTATATTGCATATTCAACCTAAATTCTGGCCTATTGTATATTGTTCTG
AAATTAGTATATTGATTTTATTAAACTATTTATTTCCAGAAATATATCAATATTCTATTT
TTATTTTAAGTATATGTAGTATCCCAATTATTTACTTATCATATTTATACTATAGTGGAA
ATCAATGGAAAAAATTATCAATTCAACTTAGCACTATAGTTTCAATTAGTATGATCAATG
CTGTAGCCATTTCCTCATCAGAATTTTACTTCACATTTCTTGTAAGTTTTACTGGTGGGG
TATTGATTGTTCCTGCTTGCTATTTAATCAATGAGTTTTTATTTAAGACTGAATGGCTTC
CTCTTACTTCTTCTCTAATAAAGAAGCCGGTAACTTTAAGAATAAAGCACATTTTTATTT
ATATTTTACTATTTGTTTTAAATATCTATATTCAAATGAAATTGCCAGATACCTTCTATA
GGTTTGCTTTATTCTACCTTGCAATCCCTATTATATTATTAGCTTTTCAGTATGGTTGGC
AAGGTGCATTTTTAGGAGTCCTGCTTAATAGTATAGCACTTATTGGTACTACACATAGTT
TTTCTAATCTCACTATAGCTGATTTATTACTATCTATTTCAACTCAAACTATCACAGGAA
TATTTCTAGGACTTGCGATTCAAGATCAGCGTAACTTGAACCAGAGTTTATCAATAGAAT
TAAATAAAAATAGATTACTCACTCGGCAGCTGATTAATACTGAAGAAACTATTCGTCAAG
AAATCTCTAGAGAATTACACGATGAGGTCGGGCAAAATATTACAGCCATTAGAACTCAAG
CAAATATTTTAAAAAGGATTGCACCTGATTATGAAAAAATATCAACCACAATAGAGCAAT
TATCTCTTAATATTTTATGATACAACAAAAGTACTACTAAATCGAATTCGACCTCGTCTA
CTTGATGATTTAGATTTACCCCAAGCTATTGAGAATCTATTTATTGAACTAAATTTTCAA
GATAATCAAATTGATACTGAATTAATATGGAAAAATGATCAAAATTTAAAATTAGAACAT
ATTCTTGAAATTACTATATATAGATTATGTCAAGAAAGTTTGAATAATATTATAAAATAT
GCTAAAGCAAATAAGGTAAAAATAGAAATTGAAATAAAAAATAATATACATATTATTATT
ACAGATAACGGGGTTGGATTTGATACATATCAGATATTAACAGGATTTGGAATTCGTGGA
ATGCAAGAGAGAGTGAATATTTTATGTGGTACATTTGAAATAACGATTGGGGAAATATCT
ATTTAACTGAAAAATATCACTATGATCTTGTTTCTGCTAATAGTGCACTTTCACTCTTTG
AAGTAGGAGGATTTATAGGATCTCTAGTTGCTGGTTGGGGATCAGATAAATTATTCGCTA
GCAATCGTGGTCCAATGGCATTGTTATTTGCTATTGGTATTTTTTTCTCCATTATTGCAA
TGTGGCTTATGCCAAAAGAAAATTTCATATTACAAGCAGGAATTTTCTTTTCAGTAGGTT
TTTTCGTATTTGGTCCTCAAATGCTTATTGGTATGGCAGCTGCTGAATGTTCCCATAAAA
AAACTCCAGCTTCAGCAACAGGGTTTGTGGGATTATTTGCATATTTAGGTGCTGCTATAG
CTGGTTATCCTTTAGCATTAGTGATGGAATCACACCACTGGTCCGGATTTTTTGTCGTGA
TTGCTTGTGCAGCCTCTGGCATCGCATTATTGCTATTGCCTTTCCTTAAAGCACAAAATT
GACAAATTACCTATGAGTAAATAAAGCAATTAGTATTTTGGGATAAAGCCGAATAGAACA
CCGACTCATTCAGTGATTTGGTTAAAGATACGGATAATAAAAAAGTGGCTTAGCGCCACT
TTTTATTAGAATAATTTTCTAGAGGTATTAAAGATTTCTTCTTTAAACGGACGACGCATA
TTAGTGATTGCATCAATAATATCGTGGTGAACTAATTTTTCATTTTGAATACCCACACAA
CGACCACCGTAGCCTTGCATCAAGAGTTCTACTGCATAAACGCCCATACGAGAAGCTAAA
ATACGGTCAAATGCACAAGGCGCACCACCACGTTGGGTATGGCCTAACACAGCAGCACGG
GTTTCGTGGCCAAAGCGTTCTTCAATCTCTCTCGCTAATTGGTGTACATCTGTCATTAAT
TCTGTAATCGCAATAATTGCGTGACGTTTTCCTTTATTGAAACCATCTTCGATGTTGCGT
ATTAGTGACTCTTTATCAAAACCTTTTTCTGGAATGATAATGTATTCACAACCGCCTGCT
AATGCCGCACTTAAGGTTAAATCACCACAGTGGCGCCCCATAATTTCAACGATAGAAATG
CGTTGGTGAGAAGTTGAAGTATCACGCAAGCGGTCAATTGCTTCTAATGCGGTTTCAAGT
GCTGTTTGGAAACCGATAGTGTAATCCGTGCCTGCAACATCATTATCAATAGTGCCAGGT
AAACCGATACACGCAATGCCGTGTTCTTCGGTCAATAGTTTTGCTCCCATATAAGAGCCG
TCACCGCCGATAACTACTAACGCATCAATTTCATATTTTTTCAAGGTTTCTACACATTTT
GCACGCACTTCTGGGTTTTTAAATTCTGGGAAACGTGCAGAACCTAAGAATGTACCACCA
CGGTTGATCACCTCAGACACTGAACGGCGTTCAAGTTTGATAACACGGTCGTGATATAAA
CCGTAATAACCGTCTTGAATACCATACACTTCTAAACCTTCACTTAAACCCGCACGCACA
ACACCACGGATCGCTGCATTCATACCAGGCGCATCGCCGCCACTGGTTAATACTGCAATT
TTTTTTACCATATCAATACCTATAAATTTAATTTTAAAAAATAAATCAAAAAACTTGCAA
AGATTACCCTATAACGCCCTTTCGTTCTAGCAGAAAATCGGGAAATTTACGATTTTTTGA
TCTAAGTTGAGATTAATTTTCTAAAATGTCGAGAGCAAAATCTAATGCGGTAAAAAAGCG
GTCAAGATCCGCTTGCACATTGTAATGAGCAAGAGATATTCTCAAGGTGCCATTTTGTGC
TAAATAACGTAAGTAGGGTTTGGCACAATGTTCGCCACTACGCAATGCGATCTGTTGCTC
GGCTAAAATCGCCGCAATATCTGCGTGATGTTGATGATGAAAGACAAAGCTAATCGTTGG
GCTTAAACTTCCTTCCGCTAAAATGCGTATATTTGGATAAGCTGCTAACCGTTGGCGAGC
CTCTTTAGCAAGCTGATAAAGCGGTGAGTTTAAGGCTGAAAAATCCCATTTTTCCAACCA
CTCCAGCACCTCACCAAAAGCGATAATTCCTGCGATATTTGGTGTACCTGCTTCTAAACG
ATAAGGCAATGTTGCCATCGTGAGCTTTTGCTCAGTAATCTCTTGTAACATTTTTCCGCC
AAATAAAAGAGGGCGGAGTTGCTCAAGGCTACTCAATTTCCCTGTTAATACGCCAACCCC
AGTTGGTCCGTACATCTTATGTGCAGAGAACGCATAGAAATCGGCATCAAGTGCTTGTAC
ATCAATTTGTTCACAACAGACCGCTTGTGCAACATCAAGCACAATTTTGGCTGAACATTG
CTGACGAATAAGCGGTATCAATTGCTCTGCAGGCTGCCTAACCCCTGTTACATTTGACAC
CAAATTAAACGCAACGATTTTAGTGCGTTCTGATAAGGCTGTTTGTAGCGTTTCAGGGGC
AATTTGGTAGTTGCTATTAAGCGGTAGCACAATCAATCTAGCTTGTTTACGCTCAGCAAG
TTGTTGCCACGGAATAAAATTAGCGTGATGTTCTGCCACAGAAATCACAATTTCATCACC
AGCTTCAATACTGTCAGCTAAACCATTTGCGACTAAATTAAGTGAATGGGTTGTGCCACT
TGTCCAGATAACCGCATCTCGTGTTGCAACATTGAAACGTTTTGCCACTAAATCCCTTGC
TAATTCATAACGTTGCGTTTGAGGAAAATCATATTGACTACGGTGAACCGAACCAGATGA
ACGATAAAAATTGAGCGTTGCGTCTATCAACACTTTCGGTTTGAGTGTTGTTGCGGCAGT
GTCTAAATATACCGCATCGGGACTATCTTGAAAAAAAGGGAAATGGGAACGAAAAGTATG
ATTAATCATTGTCGCTGAGCCTTTCTATAAAGTTTATTACAAGGGATACCATCATTATTG
CCGTCTAGCTCTCGCCAACGGCATTGTTTAAAGTAGCGTTTCGCCGTGTCATAATCGGGA
AGATCGTTACAACTTTTCCTCACATTACAATCTATAGTGGCAAGCGGTGCCTTAGGCGAA
AAACCTTGCCAAAATGAATGTTCATCTGACCGCTTACTTGCACGCCAGTCCGCAGGATTG
ATCGGATTTTTATCTTGCCATAAACCTATTCTTTGCTGTTGAGCAAGTTGTTGAGCTTGC
AGATACACAGGTTGTGTTTGGCGATACGCCCACGCCATTCCTCGTTGCACCTGAATTAAG
TTAAGATTTTCACCCCTCTGATCATAAACCACTGCCAACAGCCGTTGATATTTATCATAC
CCCGTAATCTCAAGTTCAACCTCTTTTTTAAATGCCAGTTGAGTTAACGATTGCTTCGCC
TTATTACCAAAAGGCTGGGCAAATTCTGGGGCATCAATATATTGCAGGCGTACTTTAAGT
TGTGTCCGCTTGTGCAAGCAGGTTAAAGTATCGCCATCATAAATACCTACAACTATACAT
GTTTTCTGTGCTATATGTTTAGCAACAATCGGTTCATTTGAAAAAAATAGAGAAAGTAAT
ATTGCTAATTTATGGAAGTAAATAGTTTTTTTCATATTTTAAGTAATATTTAAATAGAAG
GCTATTTGCCATTTATAAAATGATATAGATAATAGAAACTATGTATTTAACCCAGCATGC
TAATAAAAAATAAAGTAATGCTGATTAGGAAAACGATTTTCTAATATAGTAAATACATGC
TATTCTAGGTCAATTGTAGTTGTTACATTCAAAATTCAGACTAATGAAACCAATTTTCTT
AGAGCTTCGTCATTTACGAACTATTATTGCTTTAAAAGAAAGCGGCAGTGTTTCAGCTGC
CGCCAAATGTATTCATTTAACACAATCAGCATTATCTCATCAAATTAAATTGTTAGAAGA
TCAATATGATCTAACTCTATTTGAACGTAAAACTCAGCCAATCCATTTTACTCCAGCTGG
AGAACGTTTAGTACAGCTCGCTTATGAAATTTTACCTAAAATAATAGAAGCTGAATCAGA
TATAACCCGAATTAAACAAGGAGAAGTTGGAGAATTACGGATTGCTGTTGAATGCCACAC
TTGTTTTGATTGGTTAATGCCAGCAATGGATATTTTTAGACAAAATTGGGGGGGGATAGA
ATTAGATATTGTGTCTGGTTTTCATACTGATACTGTTGGTCTATTGCTTGCTCACCGAGC
AGACTGGGCTGTTGTATCAGAAATAGAAGAGTCCATTGGTATTATTTATAAACCTTTATT
TTCTTATGAAATGGTTGCTATTTGTGCCAAAGATCACCCTTTGGCTCAAAAAGAAATTTG
GGAAGCTGAAGATTTTCGTCACGAAACACTAATTCATTATCCTGTTCCCGACAATATGTT
AGATTTATTGAAAAAAATCTTACAACCAGTAGGAATAAACCCAACAAGACGCACTAGTGA
ATTAACTATCGCAATCATTCAGCTTGTTGCCAGTAAAAGAGGTATTGCAGCCTTACCTTA
TTGGGCTGTAAAACCATATTTAGAAAAAGGCTATGTTGTTGCAAGAAAAATCACTTCTAA
TGGCTTATATAGCAATTTATACGCAGCAATCAGGGAAACAGATCTAGATAAAGTTTACAT
TGAAGAGTTTCACAATATAGTGAAATCGCAAAGCTTTGCCACATTATTAGATCTATTTTC
TTTAGATTAGAAATATTATTTATGAGTACACCAACTTCCCATTTAGATATTTTAAGCTAA
ATGGGATCTGTAATAATTACTTATCTGCTACTGATACTTTCAGCTTTTGCCGTTAAGTTT
TCTGCCCCCGTCGCTCTCATCACAATGTTATCTTCCGTCCGAATACCGCCGTAGCGTTTA
AATTCGTCGATTTTCTGCCAGTTAAAGAAACGAGCAAGCGGGTGGTTTTTCCATTGATTT
AGCAACATCTCAATAAAATAGAACCCAGGTTCAATGGTAAGCACCATACCTTCGGCTAAA
TCACGAGTGCAACGCAAACTTGGATAAATCTCAGGCGGAGCTTTGCGTGTGCCACGGTGA
TTTTGTTGGAAACCTGCAACATCGTGGACTTGCAAACCAAGCTGATGCCCTAAACCGTGT
GGGAAGAAGGTACGGCTAATACCCTCTTCAAAAATTTGATCGGCAGGTAATTTCACAAAC
TCAAACTGGTGAAGCATTTGCGAGATCCAACGGTGCATTTGGGTATGGTAACTCAGATAA
TTCATCCCCACTTGCATATCGGCAATCGTATCCAGTTTAAACTGTTCCATTTGAGCAACC
ATTGTGGCAAATTCGGATCAAAGGCATAAGTTCGAGTAATATCAGACGCATAACCAAGAT
AGCTTGTACCAGCATCAAGTAAAAAACTGTGGCGTTCGCAAGGTGGCGTGAAATCCAATT
TTGTGTAATGTAAAATCGCACTATGCTGATTGATCGCAACAATATTGCCGTAAGGCACAT
TGTTATCCGATTGCTTGGTCGCTTGAAGATAGGCTAAATTAATTTCAAACTCACTTTTAC
TGGCAAAGAAAGCCTCTTTTGCCGCGTGATGTCCAGCTAAAGCAGTGAGTTGAGCTTGAT
AAATGCACTCAATTTCAAATTCGCTTTTGATCGAACGCTCAAAATGCAGTACATTTAGCA
CTTTCTGTGGATTGATATGCTCAAAACCTAGTGATTTTGCCAACTCCGTTTGTTCGCCAA
TAAAGGCACAATGGGTCGGATTAATGATATATTGTTGAATTTGTTGGCTATCCGTGAGCA
TTTGCCATTCAAACTCATCAGCAAAAAATGCCGATGTCGGCGGATTTGGCGTACAATGCC
AATAATCTTGCGGTGCATAAAAATAGAGTTTCGGTTTATTTTTACCGTCTAAAAAAAGCC
AACTTTGTTCTACGGTGGGATCAGGGAAAATATAATTAAAATGCGGATTGATTTTAAATG
GCGATGTTTGGTCGTCTAAAAAATGGTATTTTGCTTGCCCTGCATAAATCCAAAGCCCGT
CAAGACGAGCCAGCTCTAAGGCGTGCTGTACGATTTGTTGAATACGTGCGATGTGTTGAG
AGAAAAGCTGTTGCATATATATCCTGTAATTTTTAATTTTGAATAATAACGATGACCGAA
CTAACCATTAACCACACTTTAGATACCCTAGGGCTACGTTGTCCTGAACCTGTAATGCTT
ACTCGCAAAACCATTCGCAATATGGCAGATGGTGAAGTGTTGCTAATTATTGCTGACGAT
CCTGCAACTACTCGTGATATTCCGAGTTTTTGTCAATTTATGGATCATCAGCTATTAAAA
AGTCAAACAGATACTAAGCCGTATCAATATTGGGTGAAAAAGGGGCTAGACCACCTTTAA
ACTTTTTGTAATTTCAAATCTATCATCTAAAAATTCTTTCTTCAGACGAGATATTTCTCC
AAGTATCTCTTCTTCAGAAGATAGAATATTATCATCTTTACGTAATAGTTGATTATGTGC
TGTTAAAATAGTACGTACATATTTTTCCCACTGTTTCTCTGGAATTTTCTGTACATATGC
AGATAAAAAGAGTAATTCAATATTAGAATAATAAATCCCACCACCTGACACAGGACTTGC
CAGATAGTTAACGTTATTAAAAGCAAAAGGATTATCCAATATAGCTCGGTTAAATTTCTG
GCAGGAATTTGTAGCTGCTTCTATTGTTTCAGCCGATTGAGTAATGACAACTTCTTTTCG
AGCTACTAATAGGGCAATTATTCTAAATAATGCATTTGGAGGCATATCCCCTTTTAAGGC
TTCACACAAAGATTCTAACGAGTGAATCTTATAATCAGATAATTTTTCAATAATAGGTTT
TAATAATTCTTCTTTAAATTCCGTTTGTCGGTAGTTTTTAATCGTGGTCGAAATTTTTGT
TGTAGATGAAACAAGTAATATATTTAATTTCTTCCATTCTTTCTCTCCTTGTTGATTAGT
AAGTTGAGATTTTCCTTTAACCCAATAATCACGGCGGAATTGTTTATTTAAAATAAAGTC
TTTTGCTGTTTGAAATAAAGAAGGATCTTGAATGCTAGATAATAATTTTTGTTGCTCTTC
ATCAAATAAAACCTCATCAAAATCATCTAAATAAGAAACGGAGCATGCGTAACTTAATTT
AGCTTGTTTCAAGCAGGATTCAATTTCTGAAAAATACATTGGATACCAATTCTGATTAGT
AAATTCATGAATGACGTAATTAGAATTTTGTTCTTTGATCTGTTCAACTTGTTCCAACAA
ATAAGGTGAGAGAGAAAGGAGACTATTACTCACTGAAAGCATATTCTTTGTATGTTCTAA
TGCTGATTTAATCGCTTGATCTTTTGATTCTAGAGTAGCAGATAATTTACTATAGTATTG
ATTTAATAAATATCTAATTGGTGATTTTCCTGCCCATCCTGGTAATGTGTTATAGCTAAT
ATAGACTACACCACCTACTTTTAATTTACGTTGAATAAAATCAACGATAGTTTCTCTATT
TTGTGGTGAAATCCAAGACCAAATACCATGTAGAGCAATAAAATCAAAATCAGGTAAGTC
ATCTCGATGACAAAATTCGGCAAAAGATTGATCTGCAATAACGACTTTATCTGGATTGCC
TTGGTTTGCTAATTGTTGAGCAAAGAACGCATGAGAAGGATTAAAATCAGTCCCGTACCA
TTTTACTGTTCCTGCTACTGCATGAATATTAAGCGATACACCAAACCCAAAACCTAACTC
ACACGCATTAATGACTTTTGGCGGCTGTAAATTTGCTATTAAGAATGGACAAATTAATTG
GTGGCTATTTAATCCATCGTAATAACCTGTCGTATAATTAATATCATTAACATAACCTTC
TGACCAATTTGTTAGCATTGCTCCTCCTTATTACTTGATTCTTACATGGTAAATATTCTA
CATAGGGTTATCATTTATTTTCATAATTCTGCTAATGGTTAACGTCTTTCATCATCAAAA
TCATCATCTTCGTCATCGAAAAATTCGCCGTCATCACCATATTCATCTTCATCACTGTTC
GGATCTTCAAAATAAGTTCCCCAGCCTTCATAAACCGCACCCGATTTTTCGATTAACGGC
AGTAGCTCTTTTTGTTGAGCGGTAATAAGTTCCGCATCTAGTTTAATTTCGCTGACAATA
TCGCATACAAACACGAGATCGCCATTCTCTTCTTCCACTTCTTCCGCTTCAGAAATCTCA
TAGCCCAACTTATAAGCATCTACCACTAATTTTTCGAGTTTATCGAAATCGTGGTGAGCA
ACGTGGTGTTCGATAATATAAAGGGCTTCAGGATCGCTGCCATCGTCTAATAAAGATTTG
ATGATTTCATTGGTTTCTTGGCGTAATTCGGTTAAGTTGTACATAAGATTAGCCCTCTTG
GGTTTGTGTAAAAATTTCGGCGAACCAACTATCTAATTTAGTCGCAAGTTTATCAATACC
AATACGATTTAACGCAGAATAGGCTTCAACTTGCACATCGCCTTGAAACGGTAAAATTGC
TTCACGCACCATTTTAACGGTTTTGCTTCTCGCACTTTGGCTAAGTTTATCCGCTTTGGT
AAGTAGCAATAACACAGGTAATTCCGCAGACACTGCCCATTCGATCATCTGCTGATCGAG
ATCTTTCAACGGGTGGCGAATATCCATTAAAATCACTACCCCCCGTAAACATTCACGTTT
CTGCAAGTATTCACCTAAAGAGCGTTGCCACTGAAGTTTCACCTGTTCAGGCACAGCGGC
ATAGCCATAGCCAGGTAAATCAACTAATTTACAATTTGGTTCTACTTCAAATAAGTTAAT
TAACTGCGTACGCCCTGGAGTTTTAGAAGTACGAGCCAAGTTCTTTTGGTTAGTTAAAGC
ATTTAATGCCGTTGATTTCCCTGCATTTGAACGCCCTGCAAAGGCAATTTCCACGCCACT
GTCTTCAGGTAAATGGCGAATATCAGGTGCAGAGGTTAAAAAATGGGTTTTGTGGTAGTT
AAGTTTTATTTCAGTCATTTTGTATTTGTTTGTTATTAAAATTTGTAACTAGCTCCCCTC
TTTGAAAAGAGGGGCTGGGGGAGATTTAAAAAACAGTTTTGTAGGGTGGGTTTTAACCCA
CCAATAAATTCAAGATATTACAACGAAACGGTGGGTCAAGACCCACCCTACAATTATCTA
AATCTCACACTCAATCCTTTCCCACCATACTGATTTGCTTCAGGATTTCCTACAAACACG
CCCCATTCCATCAGTAAAATCGTCCCGATAAACATCGGCATCATAACGCCTAGCACAAAT
GCCATTGTTCCTTCTGCCCCTAATGAGCTGAGATAGCACAATATCGGCACAGCAACCATC
AATAAGGCTTTCGCTGAACGATTACGGTCGTGTAGGCGTTTAACGATAACCGCCGATAAA
CTATAAAGGGAAACAGTCAAAGGTAGAACGCTGATCCAACTGAAAGCGGTCAGATTTAAG
ATAAAATTTGCAAAAATAAACAAAAATGCAAAATTAATCCCAAAGCCGATCCAAAAGCCT
TTGCGGTTTAGTCTTCCGTGAAAGGAAAATAATGCTTTATGCCAAATCATTACTGCAACG
CCTTTTCAATTTTTTCAAATAGATCACGAGCAAGATTATCTAAACCTTTCAAACGCTCTA
AGCCACGACGCATCAGGGTTTGACGTTGAGTGTCATAGCGAGAAAGTTTAATTAACGGCT
CAATTAAACGTGCCGCCACTTGCGGATTGCTTTCATTCATCTTAATCAACATATCGACTA
AGAAACGATAACCTGAACCGTCAATGGCGTGGAACGCACTTGGGTTTTGGCTTGCAAATG
CCCCAACTAATGAACGTACACGGTTTGGATTTTTGAAGTTAAAACTTGGGTGCGTTAATA
AATCTTGCACAATTTCAAGTACATTTTCATCTGGGCGTGTTGCCTGTAAAACAAACCATT
TATCCATCACTAAGCCATCGTGTTGCCATTTTTGTTCAAAATCGGCAAGAAGCTGATCTC
GGCAAGCAAGTTGTGCATTGGTCGAAGCTGAGAGTGCCGCCAAAGTATCCGTCATATTGT
TTGCTTGATGATAATGTTTGTGTACCAAGGTATTCCCTACTTCAGTAAAGGCAAGGTAAG
ACAAGCAGACATTGCGTAATGCACGTTTTGCCAAATCCTCGGCAACCACACGGTATTCCG
TTAATTTATTTTGGTTGTAAACGACTAAGAAGTGATCTTTTAGTTCATCAGCAATCGCTT
GTTGCATAAAGTGACGTACAGCTGCAATACCCGTAGGGTCGATCACTTTAAACAACTCCG
CAAATTCCGTTTCTTTTGGCAAGGTTAAGGTTAAAGCGGCAAGTTCTGGGTCTTTATTTG
CATTGTCGATCACAAAGGTGAGCGCTTCTAACAGACCTTGTGAGAATGCCATTGCTTCGC
CCTGTTGGTAACGACTTAGATTTTCACGCAATTCGTTGTTAAACAACATTTGTGCCACGT
CCCAACGCACAAAATCATTCTCAGCAAACTTCAAGAGCGTTAAAAGCTGTTCTGTTGAAT
AGTCATAATCTAAACGCACAGGGGCTGAGAAATCACATAACAAGGCAGGCACTGGACGTT
GTTGCACATTATGGAACTCAAAGGTTTGATGTTCGTGGACCACATCTAACACATCACTGA
CAGTTAATAATTCGTGTTGTAACTTGATTTTCTTACCATCTTGACCATATAACGCTACTT
TCAACGGAATGTGTAAATTCACTTTCTCTAGCTGATCAGCGGTTGGTGGTGTGTTTTGAG
AAACGTGCAAGCGGTAAGTATGACGTTTTTCATCATATTCATCAGCAATCGTTAATTCAG
GCGTACCCGATTGACTATACCAACGGCGGAACAGATCTAAATCAACTCCCGAAGCACGTT
CCATTGCAGACACAAAATCTTCACAGGTTGCCGCCGTGCCATCATTTTCTGCCACATAGA
GTTTCATTCCTTTTTGGAAACGCTCTTCGCCGAGTAAGGTGTGGATCATACGAATAACTT
CAGCCCCTTTTTCATAGACGGTAACCGTATAGAAATTATTCATTTCAATCACTTTTTCAG
GGCGAATAGGGTGAGCCATTGGGCTTGCATCTTCGGCAAATTGTACCGCACGCAACAAAC
GCACATCTTCAATCCGTTTTGCCGATCTTGACCATAAATCTGAAGTAAACTCTTGGTCAC
GGAAAACCGTCAAACCTTCTTTTAAACTGAGTTGGAACCAGTCACGGCAAGTAATACGGT
TGCCCGTCCAGTTATGGAAATACTCGTGAGCAATCACCGCTTCAACATTCAAATAATCAT
CGTCCGTTGCAGTTTGCGGATTAGCCAGCACAAATTTCGAGTTAAAAATGTTTAACCCCT
TATTTTCCATTGCCCCCATATTAAAGAAATCGACCGCCACGATCATATAAATATCTAAAT
CGTACTCCAGCCCAAAACGCTCTTCGTCCCATTTCATTGAACGTTTTAAGCTCTCCATCG
CCCAAGTTGCACGATCAAGATTTCCACGATCCACATAGATTTCAAGGGCGACTTCACGTC
CGCTCATCGTGATAAACTTATCTTGCAACAGGTCAAAATCCCCTGCGACTAAGGCAAATA
AATAGCTTGGTTTGAAGAACGGATCTTCCCACTCCACCCAGTGACGACCATCGTCCAGCT
CCCCTTGAGCAATACGGTTGCCGTTAGAAAGCAGGTATGGATATTTACTTTTACAAGCGG
TGATTTTGGTGCGATATTTTGCAAGCACATCAGGGCGATCAAGCATATAAGTAATCTGAC
GGAAACCTTCCGCTTCACATTGCGTGCAGATCCCTTCGCCTGATTGATATAACCCTTGTA
GTGATGTATTTGTTGATGGATTGAGTTTTGTCTGAATTTCCAGCTCGAATTGATCCGCAG
GGAAATCGGCTAAATTTAAAGTCAAAGCCTCATCATCTTTTTGATATTCTTTGAATGGCT
CGCCATTAAATTTAATCGATAAAAATTCAAAGCTATGCCCATCTAAACGTAACGTAGTCG
CTTCTGCATTTTTACGCATGACCGACAACGTCGATGTGACAATCGTCTGCTCAGGATCAA
GCTGAACATCAAGATAAATTTGATGAATCGTAAAATCAGGCTGCCGGTAATCTTTTCTAA
ATTTTGCTTTAGGTTGCATAGCTTTTCCCTTAGGTTTTTTTGAATATGGAAAGGATAAGA
GTATTTGTCTTTAAGTGCAATCAAATTTAAGATCTTGCCCCAAAAATCGCCGTACCAATA
CGCACCATTGTCGAACCGCATTCAATTGCACTTGGCATATCATCAGACATTCCCATTGAT
AGCGTATCAATCCCTTCAAATTGAGATTGTAATTGAAGAAACAGTTCATTCATTTGAGCT
AAGGCGATTTTCTGTTGCTCAGGCTCACTTTCAGGCTTCGGAATTGCCATTAAACCACGC
AATTTCAAACGTGGCAGTTGGCTAATTTGAGTGGCTAATTCTAGCATTTCTTTCGCAGAA
ATACCCGATTTAGATGCTTCATCACTGATATTAATTTGAATTAAAACATTCAGTACAGGC
AGGTGTTCAGGACGTTGCTCGCTTAAACGTTGTGCAATTTTGAGCCTATCTATCGTTTGT
ACCCAGTCAAAATGCTCCGCCACTACACGCGTTTTATTCGATTGTAATAAACCGATAAAG
TGCCATTCTAATGTGTCGTTCTCCGCAAAATGCTGAATTTTTTCAATACCTTCCTGCACA
TAATTTTCGCCAAAAGCACGTTGTCCTGCTTCAATGGCTTCGGCAATGGCTGAAATGGGT
TTAGTTTTGCTCACCGCAAGCAGTTTAACACTCTGTTCAGGGCGATTAGCTTGCTGACAA
CATTGTTGAATTTGTTGAGAAATTATCGCTAAATTTTGAGAAATCGACATTGGCTACTCC
AAAAGGCTATAATGGGCAAGATCATAAAACTCCACTTAACTGAAATCAAGGATACTTATG
CAAAGACTAACAAAAATTAAACTTGTGATTACCGATGTGGACGGTGTTCTTACTGATGGT
AGCCTTTATTACACCGAAAATGGCGAAGCATTAAAATACTTCAATGTGAAAGACGGTTTA
GGGATTAAAATGCTCCTTGCTTGTGGTATTCAAGTTGCCGTGCTATCAGGTGGCGACACC
CCGATTTTACGCCGTCGAATTAAGGATTTAGGCATTCCCCTTTTCCAACTTGGCAAAATG
TCTAAGCGAGATGCTTGTTTTGAATTAATGCAACAAGCGGGGGTTTCAGCCGAAGAAACT
GCATTTTTAGGCGACGATACGTTGGACTTGCCTGCATTTGAAGTCTGTGGACTAGCGGTT
GCCGTGGGCGATGCCTTTGATTATGTCAAAAATCAAGCTGATTTAGTCTTAACACGTAAA
GGCGGATATTCCGCATTCCGTGAGCTTTCCGATATGATTTTAAAAGCTCAAGGCAAAGAA
GAAGTTTATGCTACTGCTGATGGGTTTATGAAAGTGGTGCATGAAATGCTACAATAAATA
ATATCCTGTGGAATTTTAGATAATTAATTGAAAAAGATGAGCCAACAAGACAAACAAAAT
TTAATTTGGATCGATCTCGAAATGACAGGGCTTGATCCTGAAAAAGAGCGAATTATTGAG
ATTGCTACCATTATCACCGATAAAGATCTGAACATTTTGGCAGAAGGCCCTGTGCTTGCC
GTATATCAACCCGATGAATTATTAAATAAAATGAGCGAATGGTGTGTGAAAACCCATACT
GCAAATGGGTTGGTTGAGCGTGTGAAGCAGAGTAAATTAACCGAACGTGCTGCCGAATTA
CAGACATTAGATTTCCTGAAGAAATGGGTGCCGAAGGGGGCTTCGCCGATTTGTGGTAAT
AGCATTGCACAAGATAAGCGTTTCCTTTATAAATATATGCCGAATTTGGCGGATTACTTC
CACTATCGCCATTTAGATGTGAGTACATTAAAAGAGCTTGCAAGTCGTTGGAAGCCTGAA
ATGCTTAAACAATTTAGTAAGAAAAACAGTCACTTAGCTTTAGATGATATTAAAGAGTCC
ATCGAAGAGTTGAAGTTTTATCGTCACCATTTTATTAATTTAGATTAACAATAATGCAAT
CATTTTATTTTGCGACCGAAGAAGAAATGCTTAATTTTGGTCAGCGTTTTGCCCAGCAAC
TTCAACGCTATTTAGACAATCATAATGAAAAATCCGTTGTGATTTATCTAAACGGAGAAT
TAGGGGCTGGAAAAACGACACTGACACGTAGCATTGTGAGGGCTTTTGGGCATAATGGGA
ATGTAAAAAGTCCAACTTATACTTTAGTTGAAGAGTATCAGCTTCCCCCTTATGCTTTAT
ATCATTTTGATTTATATCGTTTGAGTGATCCTGAAGAGTTGGAGTTTATGGGAATTAGGG
ACTACTTCCGTCCACAAACGGTTTGCTTACTAGAATGGGCAAGTCGAGGGGAAGGAATGA
TCCCATCTGCGGACTTTATTATTCAAATTGACTATGCAGAAACAGGGCGAAACCTAGCTC
TTATGCCTCAAAACAACTCAGCAAAACAGATTGTAGATTATTTAGAACATCAGACCGCTT
AGGGTAATACTATGCAGAAATTACGACATTATGTTTGTTTTACGGTAATGAGTTTATTTC
TTGCTCTTTCCGCACAAGCAAAATTAACCATTGCCATTGATGCTGGACACGGGGGCAAAG
ATCCAGGGGCTATCGGTAAAAATTTAGGGGTTAAAGAAAAAGAAGTGACTTTAGCGATTG
CCAGAGAACTAAAGGCGTTGTTAGATGCAGATCCAAATTTCAAGGCAGTAATGACACGCA
ATGGCGACTATTTTATCCAGTTACCTAATCGAACTGAAATTGCTCGTAAAAATAAGGCAC
ATTATCTAGTGTCAATTCACGCTGATTCTTCACCAAGTTCAGATAATCTAAAAGGGGCTT
CGGTTTGGGTTTTATCTAATCGCCGTGCAAATGATGAATTAGGAAAATGGTTGGAAGATC
ACGAAAAGCAATCGGAATTATTAGGTGGGGCAGGTTCGGTTTTAGCAAATAATAATGAAC
GTTACTTGAACCAGACAGTGCTTGATCTGCAGTTTTCTCACGCACAACGTTCAGGTTATG
AGTTAGGTAAAACAGTCTTAGACAAACTGCGAAATGTTACGCAATTAGCGAAAAGTTCGC
CACAACACGCCAGCCTTAGCGTATTGCGTTCCCCTGATATTCCTTCAATTCTAGTGGAAA
CAGGCTTTTTATCTAATGCAACGGAAGAACAACGTTTAGCTACAAAGGCTTATCGCCGTC
AGATTGCAAAGGCGATTTATCAAGGGTTAATTGCATATAAAAATAGATTACCAAAACAGC
CAAATCAAATAGCAGTTAATGATGAAAAATCAACCAAGAAATCGAAGGCTGAAAAAAAGG
TAGAAAATCGCTCTAAGGAAGATAAAAAAGCTAAAGTAGCGGTGACTTCGCCTAAGGAAA
AAACTAAAGAGAAAGCAAAAATAACGACGAAAACTAAGCAAGAACAATCGTCTAAAGCGT
CAGAAAAAACGGTTAATCTCAATGCGAAATATCATGTTGTCCAGAAAGATGAAACACTTT
ATTCCATTGCTCGCATGTATAAAACAACACCTGAAAAATTGAGGCAGCTAAATGGTTTAA
AACAAAATAAAATCTTTGTAGGGAAGAAGCTGCAAGTAAAGTAAATCAATATAGTAGAGT
ATAAAATTTAAAACTGGATATGGGAACCTAGACAAAATAGTAGATAAATAAGCATGATAT
TTAAAGAAAAGCCGATTATTTCTAATCAGCACGGAGCATTAGTGATGGCATTTGTACCAT
TTATTTATGGTATTTCTGCTAGCCATTTTGTGATGAATCATTTTTGGCTTGGGCTTAGCT
GGCTTTTTACTTATCTCTTTTCCTATCCTTTTTTCTCCGTTGTTAGTAAAAAACAAAATG
AAAAATATAAACGCTGGATGATTATTTATGCCGTATTTAGCGGCATATTTATATTTCCCG
TACTCTTAAGTCATTTTTCTATTTTGCAATTTATAATCCTAATCCTGCCGCTTGCAGGGG
TCCAAATTTACTATGCAAAACAAAAAGATGAACGAAACTTAATCAATGATATTGCAGGTA
TTTTAACCTTCGGCATAATTGGAATGGCAAGTTTCTATTTAGCAACGAACCAATATAATT
TTGAGATTTTACTCCACCCTACGTTATTTTTTATTGGGACAACAATTTATGTAAAAAGCG
TTGCTCGAGAGCGGAAAAATCCTCTTTACTGTAAGTTCAGTATAGGACTTCATTGTATAT
TTATCTTTGTTTATCTCGCCTTAGGCGATTATGGCATTAGCTTTGCCTATTTCATTGGGT
TAATTAGAGCGGTTATTGTGCCAAAAAGAAACTGGAAAATTAAACAAGTCGGCCTATTTG
AATTTTTAGTGATATTTGTTTTTACACTAGGGCTGATCTACTAAATGTATTAACCTAATA
ATATCCGTTATTTCTCTTTCCAATATCCAATCCATTCTTTCAGGGCGTGCATATTGCTAT
GTAATGCTCCTGATTGTGGGATAAAGTAAAATACATTTAATCCATAGGTTTCAGGCATTT
TTCCTGCTCCAACACTTGCAGGTAATATCTTAAAACCTTCTCGCTCAAATAGCATTCTTG
CTCGTTGCATATGCCACTGGTTTGTCACTAGCACAATCTTATTAATACCTTCTTTTTCTA
AAATCGGTTTAGAAAACTTCGCATTTTCAGCCGTCGTTTTGGCTTTTTCTTCCAACCATT
GTGTTGGAATATGGAAAAATTGTTCGAGCTCTTTTTTCATGACGGCAGCTTCTGAAGTCC
CTTTTGGGCTACTTCCCGTAATTAATAAAGGTAAGCCCGTTTCTTTTTGTAAAAAAGCAG
CATAACGTACCCGCTCTAATGCTATTTCGCTGATCGCTAATTTGCCAAATAACTCTTTAC
TATCACGCAAGCCACCACTAAGTAAAACGATAGCTTGAGCCGATTTATAATCTTCAATAC
TAAGGTTATCTTCCGTTACCAGAGAATCATGCAATTTTTGCGAAGTATAGGGAATACTGA
AAATATAGAGCATTGCTACACCTAAAAAAGTTGAGAGATAACCTAATTTTTTCCATTTTA
AGCGGAAACAAATTAAAGAAAACAACCATAAAATCAGAATGTTAAATGGTGGAAGAATGA
CCGCAGTAATAAATTTTGTGATAGCAAACATAATGAGTAGGCAATTTTGTCAAGTAAGTA
AAAGAGATTTATTATTCCTCATTCCTTTTCCGTTGTCTATTGTTTAACTCGCTCTTTAAA
ATTAAAATAGCGATTCTTATTAGCCATATTACTAGCGGTTAGATTTATGAAAAAAATTGC
AATTATTCCAGCCAGAGCAGGCTCGAAAGGGATTAAAGATAAAAACTTACAATTAGTCGG
TGGAATTTCGCTCGTAGGGCGTGCAGTTCTTGCAGCAAAAGAGTCTGGAATGTTTGACTT
AATCGTTGTCACTTCAGACGGCGAACGTATTTTACAGGAAGGTGAAAAATATGGTGCAAC
ACCACTACTTCGCCCTGCTGAATTGGCTCAAAGTGATACTCGTACTATTGATGTTATTTT
GCACTGTTTAGAAACCTTAAATATCCGTGAAGGCGTTGTCGCTCATTTCCAACCCACTAG
CCCACTTCGCAATGCGTTAGATATTCGCAATGCGATGGAAATCTTTTTAGGTGGAAAAAG
TAAGTCTGTGGTATCCGCTTGTGAATGTGAACACCACCCGTATAAATCATTTGTTTTAAA
TGGAGATGATATTCTCCCGATGAATGAAATCAAAGATTTTGAAGCACCACGTCAGCAATT
ACCAAAAGCATACCGTGCGAATGGGGCGATTTATATCAACGATATCGCCAGCCTACTTCA
AGAAAAATACTTTTTTATTCCACCTGTGCGTTTCTATTTAATGCCAACCTATCGCTCAGT
CGATATTGATACCACATTAGATTTGCAACTGGCGGATAGCTTGATTGAGAAAGAGATGCA
ATGAGAGCCATCAAAGACAGTGCAGTTTATTTAATCGGTGAACTGACTTCACGGGCAATG
CCATTTTCCAAGCCTTATTAGGTGTTCAGCTGAGCATTCGACAGTGTCAAAAACAGGCGA
TTTCCTATGCCATTTTGCAATTTGCTTCTAGCTTAGGCACTGCTGTTTTTACGGTATTAC
TTCTCGAACTTTATCAAACGGAATTGGTCGAAAAAAGATTATTTGGGATTTTATTAGGCA
ATGTACTGGTATTTTTATTAGCTTACCTGATTTATAGCAAAAAGACGGTAAGTAAAAAAT
ATCAATGGAAGCAATATAAATCAGCACTTTTTTATGTGCTTGCTTTTGGTACGCCATTAA
TTTTGCATAATGTGAGTTTTTTCTTAAAAGGGCAGTTAGATCGTGTATTTATTTATCATC
AATTTAATCAAGTTGATTTAGGTTTATATGCGATGGGGCTCAAATTGCTGCGATATTGAT
GATTATTTTACAAGCAGTAAATAAAGCACTCACTCCCTATTTTTTTGATGGATTAAAACA
AGGTCGAATTAATTTAAAACAAACGCAAAATGGGCATTTTATTCCTTAGCCATTGTTCCG
TTACCTTCATTAATTATGTTAGTGTTATTAATGTTTTTATCTTTATTTGGCAATGAAGGT
AAAAATAAAATTCTATTTTTAAATAACAAGACAGAAAATGTTTAGTATTATTATTCCTTC
TTATAATCGAAAAAATGAAATTCCTGCATTATTAACAAGTTTGGAATATCAAACGGAATA
TAATTTTGAAGTGATTATTGTCGATGATCACTCTGTTGAGCCAGTAGAAATTAAACATCT
CTACCCATTTCCTGTCAATGTGATTAGGAATGAACAGAATTTAGGAGCAGCAGAAAGTCG
TAATGTAGGAGCAAGATTTGCTGAAAACGAGTGGCTACTCTTTTTAGATGATGATGATCG
TTTTGCTCATCCAAAATGTGAAATACTGGCAAAAACAATTAATGAAAACCCGACGATTAA
TTTTATTTATCACCCTTCTGAATGTGTGATGGTAAATGAAGGGTTTAGTTATATCACTCG
CCCCTATGAAAATGAACAAGCGGTCACTTTAGAGAATATTTTACTGGCAAATAAAGTAGG
TGGAATGCCGATGATTGCGATTAAAAAATCATTTTTCTTTGCAGTCAATGGATTATCAAC
GGATTTAAAATCTCTAGAAGACTATGATTTTATTTTGAAAGTCATTTCGCATAACGAATT
TAAACCAAAACATGTTTCTCAAGCCTTAACAACCTGTACTTTCCATACTAAACGAGCGAG
TGTATCGACAAATACACAAAATACTGAATTGGCGATTGAAGCTATTAAACAAAAATATGT
AAAAACAGATATTCAACAAAAAACTTTGCTTTTAATGCATTATATATGCTTTCTTACCCA
CATATAATGAATTTATCTCGTAAAGCGGCTTGTTATTATTGGCAGATGTTCTTACAAAGT
AAAAATATTAAACATTTGGTGATTGCTACTCTAATATTTATTTCACCAAAACTTGCAATC
AATATGAAAAGGTTTATTTAATGAAATTTTCCGTATTAATGTCCTTATATTTTAAGGAAA
AACCAGAATATTTAACCGAATGTTTTGAAAGTTTAAAAAATCAAACGGTTCAAGCGGACG
AAATTGTTGTTGTATTTGACGGAGCTATTACCTCTGAATTAGAACAAGTTATGCAAAATT
TTGCGGAGATCTTACCGCTTAATATCGTTAGACTTGAGCAAAATCAAGGGTTAGGAAAAG
CACTCAATCATGGCTTAATCCACTGCATAAATGAATGGGTATTCCGTATGGATACGGACG
ATATTTGTATTCCAGAACGTTTTGAAAAACAGGTGGCGTTTATTGAACAAAACCCCGATA
CCATTATTTTTGGCGGACAAATTGCTGAATTTGGCTCAGATATTAATGATATTGTCAGCT
ACCGCCGTGTACCAACGGAAACCAAAGCCATTGTGGAATTTACGCAGAAACGTTGCCCAT
TTAATCATATGACGGTCGCCTACCAAAAAAGTGCCGTGCTTAAATGTGGTGGCTATCAAG
ACTTACAAGAAGATTATTATCTCTGGATTAAATTGGTCGCATTAGGCAAAAAAGTAGCGA
ATTTGCCTGAGGTTTTGGTTTATGCCCGTGTTGGAAATGGTATGGTCGGTCGCCGTTGTG
GTATCGCTCAGGCTAAGGCAGAATGGCGTTTATTTAAATTAAAACACCAAGTGGGTATGC
AAAATGTTGTTTCAGGTTTTATCACTTTTACTATGCGAGTGATACCGAGATTGTTGCCAA
CAGTCTTACTTACTCAGTTTTATAAATTACTTCGTAAATAAAAGGTGTAATATGTTGTCT
ATACAAGATTTTTCAAATAAAAATAGTTGCTAATATTTAGAGAAAATAAATATTAGCAAC
TATTTTGTCTACCATGCCGATTATTCCTTATGAAGAGCGATAAACATAGTTAATTATTCT
GTTTTAAGCGATAACGTCTATCCATCATACAAAGTATGCCACCTATCGCCATAAACAATC
CACCGAACCAAATCCAACGGATAAACGGTTTGTAGTATAAACGTACGCCCCAAGAGCCAT
CTTCTAAACGTTCACCTAAGGCTGCATAGAGATCTCGACTAAATCCCCAGTCAATCGCAG
CTTCAGTCATACCCATTTTACTGACATTGTAAAAGCGTTTTTCTGCGTGTAGTGTGGCTT
CATATTTACCATTTCGATGAATTTCAATATCCGCTGTGCCACCAATATAGTTTGCCCCAT
TTGAGTCACGAATACCCTTGAAGGTAAAGTTGTAATCTAAAATTTCAACTTTGTCGCCCA
CATTCATTCGTACATCTTTTTCGATACTGTAATTTTGGCTAAAGGCAATACCAAACACAG
TCATTGCAACCCCTAAATGAGCCAACACCATTCCCCAATGGGAACGAGAAAGTTTCAAAA
TGCCTTGCAAGAAACTATGACGATGCGTTGCTCGTTGATGTAGTTCATACAAACTCAATG
CCACGATAATGACGGACATCATTGTCCCTAATACCACGCTGACAGTAATTTTGCTGGCAA
AAAGATAAGGTAAGCCAAAGCCAAGCAATATCATTACGGCTAATGAAATGAGAACTGGCC
TACGGATAGCAGAAACCTGATCTCGACGCCATTTTACAAGCGGTCCAATTCCCAATAAAA
ATGCAAAAGGCACCATTAAGATCATAAACATCTGATCGAAGAAAGGTGCTCCGATAGAAA
TTGTCCCTAAACCAATTTGTTTATGAATTAACGGTAAAATCGTGCCTAAAAAGACCACCG
ATAAGAACGCCATTAATAGTACATTATTGAGTAATAACATTGACTCTCGTGAGTAACGTT
CGGAATTGTCTAAGCTCTTGATTTTACTGCCTTGATAAGCGTAAAGCAGTAGCGAACCGC
CAATAACCACCACGAGATAAGCCAAAATATATAAGCCCCGAGTTGGATCAGAAGCAAAAG
CGTGAACCGATACCAAAATCCCTGAACGCACTAAGAATGTGCCGAGTAAGCAGAGTGAAA
AAGCAAGAATAGCTAGCAAGACCGTCCATGCTTTGAAAGTACTACGTTTTTCCGTAACCG
CTAAAGAGTGAATTAATGCAGTACCTGCAATCCACGGCATTAACGAGGCATTTTCCACAG
GATCCCAGAACCACCAACCGCCCCAGCCAAGCTCGTAGTATGCCCACCAAGAGCCGAGTA
CGATACCTAATGTTAAAAATACCCACGCTGCCATAGTCCAAGGACGTGACCATCTCGCCC
AAGCAGTGTCAAGACGACCTGTCATCAACGACGCAATAGCAAAAGCAAAGGCAACAGAAA
AGCCCACATAGCCCATATACAGTAACGGAGGGTGGAAGATTAAGCCAACATCTTGCAACA
TCGGATTAAGCTCTCGACCATCAACAGGAAAATCAGGGAAAGTTCGGTTAAACGGGTTAG
AAGTAAACAGAATAAAGACTAAAAAGCCAATGCTAACCAAGCCCATTACCCCCAATACAC
GAGCGATGGCTTCTTCAGGCATTTGTCGGCTGAATGTCGCAACGGCAACGCTCCAAAGGG
AAAGTAGCCAAATCCAAAGCAACAAAGATCCTTCGTGAGAACCCCAAACAGCGGAAAGGC
GATACTCTAACGGTAACGTACTGTTTGAGTTATTCACCACATACTGCACAGTGAAATCAT
TGACCGCAAACAGATAAAAAAGCGAGCCAAACGAGATTGATAATGCTAAAAAAACCGCCC
ACGTCATCGGACGAGCCAATGCCATCAGACTAGCATTTTGTTTATAAGCACCAACAAGCG
GTAAGATCGCCAATAAAATTGCCAATGAGAGAGCAAGAGCAAGGGTATAGTTACCTAATT
CAGCAATCATTTATTTTCTCCAAACGGCTGAGAGATCTGCGTTGCATCACGTTCTGATTT
TCCTTTGAGATCTGCTTCTGAAATCCCCATCGGCTGATGTTGCTTTTTCATCTGATCGCC
TAATTCAGGTGGCATATAGTTTTCATCGTGTTTAGCTAACACTTCGGTTGCTTTCAGTTT
TGTCGGCTCAACTAAAGTACCTTGTGCCACAATCCCTTGCCCTTCACGGAATAAGTCAGG
CAAAATCCCTTCATATTCCACCTGAATTGCAGGCCCAATATCATTGAGATCAAAGGTCAC
TTTAAGGGTCTTGTCATCACGTTTTACCGACCCATCAACCACCATACCCCCTACACGAAT
ACGTTGCCCAACTTCAGGCTTGGTTTCTGGATCATTATTTTTACCATAGATAATCTCTGA
TGGCGTATAGAATAAGTCAATGTTTTGGCTTAACGCATATAAGGTTAAACCAACAGCAAC
GGCAAGCCCACTTAACACTGCCATCACCACTTTCAGTCTAGATTTGCGTCTTGGGTTCAT
AAAAACCTCGTTGTAATCACTCAAAAAACAAATAGAAAAATTAAAGTGCTATCCTAACAA
AAAATCTGATAAGAATCGTTAAATATTCGATTATTTTATTCTTTAGTATATAAAAATCAT
GTCTACCCTAAGACAGGAAATGGTCGAACATTCTCTAATTGAGAATGTATTTGATTAGGT
ACGGTTGATCCTAAAGTCCAAGAAATTATACTGCCTCTTTCGATGTTACTTGTGTACTTT
AGGGGATGCCAAACATAGAGAGAAGCAAGAATTGCTTGTTTTTGAACATAAATATAGGTA
GAAATAACCGCACCTTATTGTTATAAGTTGCGGTTATTTTTTTGCTACTTATAAGGCTTT
TAAAATGTCGTCCACACGTTCTTTTGCATCACCAAATAACATTTGGGTATTTTCTTTAAA
GAATAGTGGATTTTGTACGCCGGCATAACCTACTGCCATTGAGCGTTTGAACACGATAAC
ATTTTGTGCTTTCCAAACTTCAAGTACTGGCATACCTGCAATCGGGCTGTTTGGATCGTC
CATTGCCGCTGGGTTTACTGTGTCGTTTGCACCGATAACCAAGACTACGTCAGTATCTGC
AAAATCATCATTGATTTCGTCCATTTCTAATACTACATCGTAAGGCACTTTCGCTTCAGC
AAGCAATACGTTCATATGACCTGGTAAACGTCCTGCAACCGGGTGAATACCAAAGCGAAC
ATTGACGCCACGGTCGCGTAATTTCTGTGTGATTTCAGCAACAGGATATTGTGCTTGTGC
CACTGCCATACCGTATCCTGGCGTGATGATCACAGAGCTTGCATTTTTAAGTAATTCTGC
CACTTCTTCTGCGGTAGTTTCACGGTGTTCACCTTGTTCTTCATCTGAGCTGACTTGAAC
ATCGTTACCAAAGCCACCTGCGATAACGCTGATGAACGAGCGGTTCATTGCTTTACACAT
AATGTAAGAGAGGATTGCACCTGAAGAACCGACCAATGCCCCTGTGACGATAAGCAAGTC
GTTACTCAACATAAAGCCTGCCGCTGCCGCCGCCCAACCTGAATAAGAGTTAAGCATAGA
CACAACCACTGGCATATCCGCACCACCGATAGAAGCCACCAAGTGCCAACCGAAGGCTAG
AGCAATTGCAGTCATCACTAACACAGGGAAAATATTTTCTGGGTTATTTAAGAAAGCAAC
CATTAATAATGCAGAAACTACAAGTGCCGCAAGGTTTAATTTGTGGCGGTGTGGCAACAT
TAATGCTTTTGAATTGATAATGCCGCGTAATTTACCGAAAGCAACCACAGAACCTGTGAA
AGTCACCGCACCGATGAAGATACCAAGGAATACTTCAACATTGTGGATATTTTGTAGCAC
TGGATCCGTTTCGTGTGCAAGACCGTAGCTGTTAAAGCCGACTAATACCGCCGCTAAACC
TACGAAGCTGTGAAGAATTGCCACAAGCTCAGGCATTTCGGTCATTTCAACTTTTAATGC
TTGACGAATACCGATAGCACCACCGATTGCCATTGCGATTAAAATCCAAATGGTTCCTTG
TGATTGTGGCCCAAAAATAGTTGCGATAAGGGCAATGGTCATACCCACAATGCCGTACCA
ACAACCTGCTTTTGCCGTTTCGTGTTTAGAAAGCCCTGCAAGGCTCATAATAAAGAGAAC
GGCTGCGACAATATATGCCGCTTGTACTAAACCTAAAGACATACTCTTTCTCCTTAACCT
TTTCTAAACATCGCTAACATTCTTTGGGTAACTTTGAAGCCACCGAAGATGTTGATACTC
GCCACTAAAATCGCAATAAAGGCAAGTACGCTGATAAAGAAGCTGCCTTGAGAGATTTGT
AGTAACGCACCGACAATGATAATACCTGAAATCGCATTAGTTACTGCCATTAATGGCGTA
TGTAATGCGTGGCTGACGTTCCAAACTACATAGTAACCCACTACGCAAGAGAGAACGAAG
ACGGTGAAGTGAGATAAGAATGCCGCTGGTGCAACAGAGGCTAACCATAAGAATGCGATC
ACCGCTAAGGCTAATAAGCCATATTTAATGCGTGGATCCGCCGGTTTTTCTTCTTTTTTC
TCCGCAGGTTTTGCTGCCGCTTTTTGTTGTGGTTGTGCAGATACCTGAATTGGTGGTGCC
GGCCAAGTGACTTCGCCATCACGGATTACGGTAACGCCACGCAATACTACATCTTCAAAA
TTGATATTGATGTTGCCATCTTTCTCTTTGCAGAGTAATTTCAAGAGATTGACTAAGTTG
GTACCGTAAAGTTGAGATGATTGAGTTGGTAAACGACCTGGTAAATCGGTATAACCGATA
ATTTTCACTTGGTTTTCTGTGGTAACCACTTTACCTGCTTGGGTTAATTCGCAGTTACCG
CCCGTTGCAGCCGCTAAATCCACAATCACCGAACCTGGTTTCATTGTGGCAACCATCTCT
TTGGTAATTAAGCGTGGGGCTGGTTTGCCTGGGATAAGTGCGGTGGTAATAATAATATCC
ACTTCTTTTGCTTGTTCAGCATAGAGTGCTAATGCACGGCGGTTAAATTCTTCCGACATC
ACTTTCGCATAGCCGTCGCCACTGCCACCTTCTTCTTTGAAATCAATTTCAAGGAAACTT
GCACCCATTGATTGTACTTGTTCTTTTACTTCAGGACGAGAGTCGAACGCACGCACGATG
GCACCAAGGCTGTTTGCTGCACCAATTGCGGCTAAACCTGCAACGCCTGCACCAATCACA
AGTACTTTCGCAGGTGGCACTTTACCTGCTGCGGTAATTTGACCTGTAAAGAAGCTACCA
AATTCGTGAGCGGCTTCAACAACGGCACGATAACCAGCAATGTTCGCCATAGAACTTAAA
GCATCTAAGGCTTGCGCACGAGAAATACGCGGCACTGCGTCCATCGCTAACACATTGATT
TTCTTCGCAGAAAGTTTTTGCATTAATTCAGGATTTTGAGCAGGCCAAATAAAGCTCACA
AGCGTTGCCCCTTCCTTGATTAATGCAATTTCCGCATCGGTTGGTGCATTGACTTTAAAA
ATAATGTCTGCATTCCAAACGGCTTGTGCGTTGGCGATAGTCGCACCTGCTTGAGCGAAA
GCATCGTCTTCAAAACTTGCTTTAAAGCCAGCATTTTCTTCAATGATGACTTCAAAACCA
AGTTTCTTAATCTGTTCTACGGTTTTTGGCGTTGCTGCCACACGAGTTTCACCGTCTAAC
AGCTCTCTTGGTACACCAATAAGCATAAAGACTCCTGTAGGTTGTGGTTAAAATAATAAT
GAATTAAAACATTGCAAATGTACCATTTATTTAACTTCTTGGGGGATTTTTTTCACGTTT
ATTTTGAAGAAATCTTAAAATCATTTAACCGATTTTTTACAAGCGGAGGATTTAGTAATA
AAACTTGCAAAAGATAAATTATTCATTGGAGTTATTAGGACTTTTTTGCTATATTTATGC
CCAATTTTTTGCCCTAAGTCTATGGGCTTATTTTGCTTTTAACTAAATTTAATGGATCCC
TTTTATGTTTAAGAAATTTCTAGGATTATTTTCAAACGACCTTTCAATTGACCTTGGTAC
TGCAAACACGTTAATTTATGTAAAAGGGCAGGGTATCGTGCTTGATGAGCCGTCAGTAGT
TGCGGTACGTCAAGATCGTGCTGGTTCATCAAAAAGTATTGCAGCAGTAGGTAGTAATGC
AAAATCAATGCTAGGTCGTACACCAAAAAGCATTTTGGCTATTCGTCCGATGAAAGACGG
GGTGATTGCTGATTTCTATGTGACAGAAAAAATGTTACAGCATTTTATCAAACAAGTGCA
TAGCAATAACTTTATGCGTCCAAGTCCTCGAGTGTTAGTGTGTGTACCAGCAGGGGCAAC
TCAAGTAGAGCGTAAGGCAATTAAAGAGTCGGCGATTGGTGCTGGTGCTCGTGAAGTTTA
TTTAATTGAAGAGCCTATGGCTGCTGCGATTGGTGCAGGCTTACCTGTAGCAGAAGCTGC
TGGTTCAATGGTAATTGATATTGGCGGTGGTACAACAGAAGTTGCGGTACTTTCATTAAA
CGGTATCGTTCATTCTGCTTCGGTGCGTATTGGTGGTGATAAATTAGATGAAGCAATCAT
CGCTTACGTTCGCCGTCACTATGGTTCTGCGATTGGTGAAACAACTGCAGAGCGTATCAA
AAAAGAGATAGCAACAGCTTATATTCAAAATCAAGATGAAATTCGCACAATGGAAGTTCA
CGGTCACAATCTTGCAGAAGGTGCGCCTCGTACATTCGTGTTAAGCTCAAAAGAAGTGTT
AGAAGCGATTGAACAACCTTTAACAGGCATTGTTGATGCAGTAAAAGGGGTTCTAGAGCA
ATGTCCACCAGAGTTGGCTGCCGATATTTTTGAACGTGGAATGGTATTAACAGGTGGCGG
TGCTTTATTACAAAATCTTGATGTATTACTTTCAGAAGCAACGGGCGTGCCTGTTATCGT
TGCCGAAGATCCATTAACTTGTGTAGCTCGTGGTGGCGGTAAAGCACTTGAGATGATCGA
TATGCACGGTGGCGATCTCTTTAGTGACGACAACTAATTCAACCTTGAGTTATTAGCATA
AAAATGGACAATATCAACGGCTATTGTCCATTTTGCATTTAACAAGATCCATTAAATATA
ACTGAAATATGAAACCAATTTTTGCGAAAGCACCACCTATCGGCGTAAGACTATTCTTTG
CAATTGCGATCTCTATCAGCCTGATTTTACTTGATGGTAGAAGCAGTGCAATGATCCAAA
TGCGTAATGTCCTCGAAACAGCGGTCAGTGGCTTGTATTATTTTGCAAATACCCCTCGCA
CCGTATTAGACGGTGTAAGTAACAACTTTATCGACAGTCAAAAACTGCAAGTTGAAAACC
GAGTATTAAAAGAACAACTGCGTGAAAAGAACGCAGACTTATTGCTACTCGATCAACTCA
AAGTGGAAAACCAACGTTTACGTTTACTACTCAGTTCCCCTTTACGCCAAGATGAATATA
AAAAAGTAGCTGAAGTGCTGACCGCAGAAATGGACGCTTACCGCCAACAAGTAGTAATAA
ATCAGGGACAAAGTGACGGTGCTTTTGTTGGTCAGCCCGTAATTGATGAACGAGGCGTTG
TGGGGCAAGTGATTTCTGTCGGGAAAAACAGTAGTCGAGTATTACTTTTAACCGATGTCA
CTCACGCCATTCCCGTACAAATTTTGCGTAACGATGTTCGAGCAATAGCCAATGGCAACG
GACACAGCAATGAATTGATTTTGGATAACTTACCAAGAACCGTGGATATTGGCAAAGGTG
ATGTACTTGTCACCTCTGGCTTAGGCGGACGTTTCCCTGAGGGCTATCCCGTTGCCGTAA
TTGAAACCGTACAAAATGATGGTTCAAACCATTTTGCCAGAGCAACGGCTAGACCGCTCG
CCTCACTTGATCGCCTGCGTTATTTATTACTGTTATGGCCAACAAGCGAAGAAATCCGCA
ATGCATCAAGCCTTTCACCGCAAGATGTGCGTGATGCTGTGGAAGAAAGACGTAAAAGTC
TAAACCCATTAGACCGCTTGAAAAATAGTAAAAAAGAACAAGTAAGTAGTGATGAACAAA
AAGAAGAAACTGTCGAACCTGAAGAAACTGTAAATCCAGCAACACAGCCAGAAGTCGATA
ACGGTATTAATCACAGCACAGAGCAAGGGGCAGAATAATGCGTGAAAATATGATCTTCCA
AATGTTAGTGCTGACCTTCATTTTCGTCATCGCTTTTGTCCTAGAGATTATGCCTTGGCC
TGTGGATTTACAAGGATTACGCCCAACTTGGGTTGTATTAGTGCTTATCTACTGGGTATT
AGCTCTGCCTGATAAAGTTAGTGTCGGCACCGCTTTTTTAGCAGGAATTGTTTGGGATCT
GATCTTAGGCTCAATTTTAGGCATTCACGCGTTAGTATTGTCAATTGCAATCTATTTTGT
TGCTAAATATCATCTTATCTTGCGTAATCTCTCGTTATGGTTACAGAGCTTACTTGTGAT
GGCATATATCGCACTTATTCGTTTCTTTATCTTCTTTATCGAACTAGTGCTACATAGTGC
AGAATTTAACACCCAAGAAATCATCGGGGCGATCATAAGCGGTATCTTATGGCCGTGGAT
TTTCTTACTGATGCGACATATACGCCGAGGACTGCATTTACGCTAATGAACAGCTTATCT
TTCGATTTTTCTGCGGATTTTCGTCCCCTTTCCGCTCGAATGCGACCACGCACTTTAGCT
GAATATGTCGGACAATCACACCTGATCGGCGAAGGTAAGCCCCTACGCCGAGCGATTGAA
GCAGGACATAGCCACTCAATGATTTTCTGGGGCCCACCAGGAACAGGCAAAACCACCCTT
GCAGAAATTATCGCAAACGAACTTGATGCCGAAGTTGAACGCCTATCCGCCGTCACCAGC
GGTATCAAAGAGATCCGAGAAGCCATCGAAAAAGCCAAACTCAACCGACAATCCGGCAGA
CGCACGTTACTTTTTGTTGATGAAGTTCACCGTTTTAACAAAAGCCAACAAGATGCCTTT
TTACCCCACATTGAAGACGGCACCATTATTTTTATCGGTGCAACCACTGAAAATCCGTCC
TTTGAACTGAATAACGCCTTGCTGTCACGGGCAAGAATTTACATTCTCAAACCATTACAA
GCGGTCGATATTCTAAAAATTTTGCAAAATGCCATTGCAGACAAAGAACGTGGACTAGGC
AATGAAAAACTCATTATTCAAGATGATGTGCTTCAACTGCTGGCGGATTATGTCAATGGC
GACGGGCGTTTTTCTCTCAACTGCCTTGAATTAATGTGCGATATGGCAGAGCAATTACCA
CAAGGAAAATTACTGGATAAAGCCTTGCTCACCGAAGTGTTAGGCGAACGCCAAGCCCGT
TTTGACAAAGGTGGCGACCGCTATTACGACCTGATTTCCGCCTTACATAAATCCATTCGA
GGCTCTTCCCCTGACGGTGCATTGTACTGGTATGCTCGTATTTTAACCGCTGGAGGCGAT
CCACTGTATGTTGCTCGCCGACTACTTGCGATAGCCTCAGAAGATATAGGCAATGCCGAC
CCAAGGGCAATGCAAGTCGCCCTTGCAGCGTGGGATTGTTATACCAGAGTAGGGGCTTAC
GAAGGCGAACGGGCTATCGCCCAAGCGGTGATTTACCTTGCCGTTGCCCCAAAAAGTAAT
GCCGTTTACACCGCATTCAAGCAAGCCAAACGCCTAGCTCAAGAAGGCAAGGATTACGAC
GTTCCCGAACATCTGCGAAACGCACCGACTAGCTTAATGAAATCCTTAGGCTACGGCGAA
GAATACCGCTACGCCCACGACGAACCTAACGCCTACGCTGCAGGGGAAAATTATTTTCCA
CCTGAACTAAAAGACACTCAATTCTACTTCCCAACCGAACGTGGAATGGAAAAGCAGATC
AAAGAAAAAATGGCGTGGTTGAAAGGGTTGGATTTGCAGAGTGAGGTGCAGAGGTATAAC
AAACAATAAGTTTAAATTTGTTTGCTCAACTCAATAAACACCCTATGTTTATCATAGCTA
TAAAGAACGTGGTTACTTTGCGTTTTAGTAAAATTGTAGGTTAAGCGAGGGGTGATCCCC
CATAAATGCACGGCACGGTGCCAAATTGATGCATTGAAGCCATATTCTTTATTACGTTGA
ATAATGTTGAAAATCGGCATTGCTCCCTTATAGCGTTTTTGAGCCACACTTACTGAAAGG
CGAGTAGAAAACCCTCTGCCCCATTCTTGCCCCCAACCTAAACTAATTCCCCGACGGAAA
AAGCTATCGTCTTTATCACGAGTAGCGGTACGATTGTAGTTTAAATTTGCAAACCAATAT
TGGTTTGCATTGGCTAAATAAACTAACCCACCAGAGATAAAGTGATAATTGCCATTGAGG
TGCAAGCGACTTGCATAGCGTTGTTCGGCATATTCATAGTTAGCGTTGAGTTGCCATTTA
GGTGATAACCAATAGTTTGTTTCAAGGGTTAAACCGCCTGATTTAGAAAAACGTTTTAAG
GTATCACTTTGATTAGAGCCACCTGCATAAAGTGTTTGCTCCATAAATGGTAACAGCGTC
AGGTTATATTTTGCATTTTGAAAACCTAGACCTACACTGCCCCGTAAGCTCATTTCGTTG
TATTTTTTATTATCCCAATAATATTTGCCGTTGGTGGCAAGACGTAGTTCATTAAAGAAG
CCATTTCCCCACGACCATTTTTTACCTAGAACGAAGTTAAAACCAGCACCTTCTGCCGAT
TCTCGTTTTGGTGCGTGCCAGTTGCCGTAGGTTGTTCCTGCTTTTGGTGCATTATTGATA
TTAGGATCGTTAAGATAAGTCACGCCACCCGAAAACGTCCAACGATCTCGTTGGTTTATC
GCATTAAGATATTGATCGATAAGTTGGGTAATTTCGGGGATAAGCGGTTCAGAACGCAGT
TTTTTAAACTGATCTTCCGAAGCCTCCAATTCGTTATTTTCAAATAAAGCTACCGCAAGT
TGTAAGCGAACAGGCTGAATATCTGCTTGTTCGGCAAGGATCTGACGATATAACTTGATC
GCTTCCGTATGTTGCTGATTTTTCTTTGCCACAATTGCCGATGCCCATTTGGTAAGAATT
GGGTCGTGAAATTGTGCAGGAAGCTGTTGGTAAATGGGATAAAGCAATTCGACATTGTCA
ATATTACCTTGCATTACCGCAGGCAATAATGCTCTTATCACTAAATCTGGATATTTTACC
AACTCTTTTGAAGTCATTGTAATACTACTCTTATCCGTTTCCTCCTTAGCGATTTGATGA
ACCTTAAATTGATGGCTGTGAATGAGGATATCGGCTTTTTCTGCTTGGACTCTATTATCA
TTTAGATGTTCAGTAATACTATCCTGAGATAGTTTTGCTATAGAGTAGTTAGCTAAGACT
AATAAAAGTGTTGCACTAATAAACGAGTGATTCATAACGTTCCTATAAAAGCATGAAGCA
ATGTCAAGGTTGTTGATTTTTTATTAACAGTAACTTAACTGGCGCTTACATTGTTTGAAT
TAATGTTGTAATTGTCAAACTTGTCAGATATAATTGTTGATAATGATTTTTATTTTGGTT
GCTAGACTTATTCTAATATACTCATATATTATGTTGCAATGGTTTTATAACAGGTTTTAT
AACATTTCGATTTTTTTATCTGTAACTCTTGTTCATATCGGGTTGGCATATACGATTTCA
CAACTATCTTGGGATAGAGATCTCAATCATTTTGGGGACTTAGAAAATTTACAAATGGTT
GAAGTAAATTTAGGAAGCGAAGAGCCCCTTGAAGTGAAAAGTGAAAGTGAACCAGAGGTG
ACACAAGAGCCAGAGCAAATACTCAGTACAGAAGTAGCAGATGTTTCACAAGCAGATCTC
GTTAAAAAAGAAGAGAAACCTGAAGTAAAAGTGAAAAAAGAGATAAAAAAATCCCCAGAA
AAGCTCACCCAAAAAGTAGAGAAAAAGAAAGAGTTATCGCCTAAACCTCTCTCAGATAAA
AAAACAAACACAAGCCAAGTTGCCCAAAATCATCAACAAGGAAATCAAAATGGTGTTGAA
GGGAGTAAGTCTGTGACCGGAAACGCCAAAGTAGATGCTTCTCTTGGTGCTGGTTATGGC
AGTGCAATGCGAGGGCGTTGTTCAGATATTTCTGATGAATCTGATGATGTAGGCAGTGTG
AAATTAAAGGTAACAATAGGAACGAGTGGTAAAGCGACAAATGTAGAGATTTTATCTTCT
TCAGGTATTAAACGTTTGGATAATCAAGCAAGCAGAATGGCATCGGGACACACCTATCAA
CCAGCCAAAATAAATAATAGTGCAGTCGTAGGCAGTGTGATTTTCAGTATTCATTTTAAA
TGTGGGGCAGCCGCCTAAATTATTTGAGGTAATTTATGAATTTAATTCAACTTCTTCAGC
AACAAGATATTGTACTTTCTATTTCCTTTGGAATTTTAGTCGTGATGAGTATTTTATCTT
GGAGTATTATTTTAATCCGTCTAATTAAAATGATGGGTGTAAGAAAAAATAACCAACAAA
GTTTTAAATTAGTCAAATCTGCTGAAAATCTTACTCAAGCAGAGCAATATATTCAAAACA
AGCGGTCTGAAATTGCAGATATTTTACAGCTAACTTTTAAACAATGTGAATTATATCAAG
CTAAAGAAAAGAACCATTTATCTCATCAACTTCCATTTAAAGATTTCCTGACATTGCATT
TGCGAAATGCCATCACTCAATCGTTGCGTAAATATGATGGCGGTTTAGTTGCACTCGCTT
CTATTGGTGCAGTTGCGCCGTTTATTGGATTATTTGGCACAGTCTGGGGAATTTTTAATG
CACTTATGGATATTAGTCAGCAAGGGCAAGTCAGTATTGCAACCGTATCTGCCCCTATAG
GTGAGGCTTTAGTTGCAACGGCAATGGGATTATTTGTCGCCATTCCTGCGGTGCTTGCTT
ATAACTTAATTACTCGCCTTAATCGTAATCTTTCTCAAGATTTAGATCATTACGCAAACG
AGTTATTTATCTATTTATTACATCACTATGGAGAAAATAAATAATGGCATTTGGAAGTTT
TGATAAAAATGAAAATTCGGTAATGTCAGAAATTAATGTCACGCCATTAGTAGATGTAAT
GTTGGTGTTATTAATTGTTTTTATGATCACAATGCCTATATTAACGCAATCTATCCCGCT
TGAACTACCAACCGCCAATGTTGAGAAAAAAGATGAAGCAAAAGATATTTTCAGGGTGGC
GATTAATCCTACTGGCATTTATTTAGGCGAAAAGCTAGTAAATGAAGAAGAATTAAAACA
ATCTTTTCTGACAAAATTTCAGGAAAATAAAAATACCGTTATTGCTATTTCTGCGGATAT
TTCCGTGGAATATCAACATATCGTGAAAGTCCTTGAATTAGCTCAAAATGTTGGGCTAAC
CAAAATTGGCTTTGTAACCCAACCAACTAAATAAATGCAGTGTTTTATATCGGAGGCAAA
TATGCATTTTAAACTTAATCCCTGTGCGTTAGCGTTTACTTCTCTGTTTCTTGTTGCCTG
CTCTGGCGGAAAAGGAAGTTTTGATTTAGAAGATGTTCAGCCTAATAAGACAACGGGCGT
GTCTAAAGAAGAGTATCAGGATGTGGAAACGGATAAGAAAGTAAAAGAACAGTTAGGGGA
ATTGATGGAACCTGCTTTGGGGTATGTTGTAAAGGTTCCGGTGAGTCAAAGTGGAGCAAG
AAGAACGGAAATCTCAAATCCAGAAGCAATTACTGATGAAGATCTTAATAAAATACCAAA
TCACGAGACTATCAAAAGTGTAGCTTATCAAAATTATGGCTTGGTAGTAGATAAAACAGC
AGATAAAACGATGAAGTATGTTCGTTCTGGTTATGCAATTGATGTAGATCATTATGGTAC
TCGTGATAAAGGTTATGTGTTTTATAAAGGCATCACTCCCTCAAAAGAATTACCGCAGGG
ACCAGTCCTTACCTATCAAGGTGAATGGGATTTTACCTCGGATGCTAATTTAGATGCCAA
AAGACCTAATAGTAACCCTGAATTTAGTGGGTATGGTCCAGGGCAGAGAATTGCAACAAC
ATCTGCAAATGCTAAAGGTAGAACCTATACATCTGAATTTGAAGTTGATTTTTCAACAAA
AAAATTAAAAGGAAAATTAAATAGCAAAACAGCAAATACAGAATCATTAGAGCGTTACAG
TATTGAAGCAGAACTTAAAGGAAATCGTTTTAGAGGTAAAGCAATAGCCAAAGACACTAG
TGATGCAATTTTAGGTAAGTCTTCTGATTATCTTGAAGGTGGTTTCTATGGACCTAAGGC
AGAAGAACTTGCAGGAAAATTTATCACAAATGACAAATCTCTTTTTGCCGTTTTTTCAGC
AAAACACAATGGCTCTAATGTTGACACCGTTCGTATTATTGATGCCTCAAAAATTGATTT
AACTAATTTCAGCATTTCAGAACTTAACAATTTTGGTGATGCTTCCGTTTTAATTATTGA
TGGGAAAAAAATGGAGCTAGCTGGTAGCGGGTTTACAAATAAGCACACTATTGATATCAA
TGGTAAAAAAATGGTAGCCGTAGCCTGCTGTAGTAATCTGGAATATATGAAGTTTGGTCA
ATTATGGCAACAAGTAGAGGGCGAACAACAAGTTAAAGATCATAGTTTATTCCTACAAGG
CGAACGTACTGCAACAGATAAGATGCCAAAAGGCGGAAACTATAAATATATTGGTACTTG
GGATGCACGCGTATTTAAAGGGGCGAACTGGATAGCGGAAGCAGATAATAACCGAAAATC
GGGCTATCGCACAGAATTTGATGTTGATTTTGACAGCAAAAATTTAAGCGGTAAGTTATT
TGATAAAAACGGTGTAACTCCTGTATTTACCGTAGATGCAGAAATTAAAGGTAATGGTTT
TACTGGCAAAGCTAAAACCTCAGATGCTGGTGTCGATCTAGATTCAGGTAGTTCACATTA
TGACAATGTGAAATTTAACGATGTAGCAGTTAGTGGTGGCTTCTATGGTCCAACGGCAGC
AGAGCTTGGCGGACAATTCCACCATAAATCAGACAATGGCAGTGTAGGTGTAGGTGCTGT
CTTTGGTGCAAAACAACAAGTAAAAAAATAATAAGGAATTTGCAATGAAAAATAAATTAA
ATCTGATTAGCCTTGCTCTGCTTAGCCTCTTTGCCGTACAAAGCTATGCAGAACAAGCGG
TGCAATTGAACGATGTTTATGTCACAGGTACCAAAAAGAAAGTGCATAAAAAAGAGAACG
AAGTGACAGGCTTAGGGAAAGTAGTGAAAACGCCAGACTCACTCAGTAAAGATCAAGTGT
TAGGGATGCGAGATCTGACTCGTTACGACCCCGGTATTTCTGTAGTAGAACAAGGACGAG
GTGCAACAACAGGCTACTCCATTCGTGGGGTAGATCGTAATCGTGTTGGATTGGCGTTAG
ATGGTTTGCCACAGATTCAATCCTATGTAAGTCAATATTCACGTTCCTCAAGCGGTGCTA
TTAATGAAATAGAATACGAAAATCTGCGTTCAATCCAAATTAGTAAAGGGGCTAGCTCTT
CTGAGTTTGGTAGTGGTTCGCTAGGCGGTTCGGTGCAATTCCGTACCAAAGAGGTAAGCG
ACATTATTAAGCCAGGGCAATCTTGGGGATTAGATACCAAAAGTGCTTACAGTAGTAAAA
ATCAGCAATGGCTAAACTCACTTGCTTTTGCTGGTACCCATAATGGCTTTGATGCACTTG
TGATTTACACTCATCGTGATGGTAAAGAAACGAAAGCTCATAAGGATGCGGAAAGTCGTT
CTAAGCGTATTCAAAGAGTGGATCTCGCAGACAATAATCCTCAAGATAGCAATTGGTTTA
AAGTTAAGAATGATTGTCCAAGTTTGAACTGCGAACCACGTCAGCAGGCTAAAGTGTCTT
ATGATGGGCAAAAGTATCTAACAGAGCAACTTAGTGCTAAAGAATATACAGGTGAAGAAC
GAGCTTTGCCTGATCCAGTGAAATATAAATCTGATTCTTGGTTGGTTAAATTAGGTTATA
GCCTTTCACCAAAACATTATGTGGCTGGTGTTTATGAACATAGCAAGCAACGCTATGATA
CTCGCGATATGACCTATCCTGCTTATTGGCAGCTATCAGATTTAAAAAATGGTAATACGT
GGTATCCAATGAATAATGCTAAAGGGTTATATCGTAGTAATGCTTTAGATGGTGTTGCTA
TTGATTACTTTACAGAAGATGGTGTGAAATCCTCAAAAGGATTACGTTGGGCAAAAGCTC
GTTTTATTGATGAGTGGCACACTCGTGATCGCTTAGGTGCTTTATATCGTTATACCAATC
AAGATAAAGATCGTCTGATTGATAGTCTATCTTTAAGTTTCGATCAGCAAAAAATTGATT
TATCTACCCGCTTGAGAGAGAACAACTGTTCCGAATATCCAACCATAGATAAGAACTGCC
GTGCAACTCTTGATAAACTTTGGTCCTCAACTAAAAATGAGCAGAGTTCTTATGAAGAAA
AACACGATACTATTCAGCTCTCGTTAGATAAAACCGTACAAACGGGATTGGGCAAACATC
AGTTAAATATGTTATTAGGTTCAGACCGTTTCAATTCCACCTTAAAACGCCACGAAATTT
TGAGTAAGTTTTCTGTGGGAACTTGGCATCGCATTAATGGTAACGGTTATCAAAATAATC
CTTACATCTATGAGCTAAAAGAACAGGCAATTTATAGTAAAAATGAATGTAATTATAGTG
GCACTATTGCAGGCAGGGCTGATTGTGCTACAAGCAAAATCAAAGGACATAATCACTACA
TCGCTCTGCGAGATAATTTTGCCATAACCAAATATTTGGATATTGGTTTAGGCTACCGTT
TCGATAAGCATAAATTCCGCAGTACTCACCGCTGGGCAAATCAAGGCGATTATAAAAACA
GTGCGTGGAATGTCGGCGTAGTCGCTAAGCCAACTTCATTCCTATCACTCTCTTATCGAG
CATCATCAGGCTTTAGAGTGCCAAGTTTCCAAGAGCTATTTGGCTTACGCTATGATGGTG
CAATGGCAGGTTCGAGCGATGCTTACCAAAAAGCAGAGAAATTATCTCCTGAGAAATCCT
TAAACCAAGAGATTGCAGCAACATTCAAAGGTGATTTTGGTATCGTTGAAGTCAGTTATT
TCAAAAATGACTATAAACAGTTGATTGCCCCAGCAGAAAAAATGCACCAAACTCAATCAA
TGATTAACTATTTCAATGTGCAAGATATTAAATTAGACGGTATTAATCTGATTGGTAAGT
TAGATTGGAATGGGGTATTTGATAAGATTCCAGAGGGCATTTATACAACATTGGCATATA
GCAAAATGCGAGTGAAAGAGGTGAAAAATTATCCTGGGTATATGAACATTCGTACCCCAT
TGTTAGACACCATCCAGCCTGCTCGCTATGTCGTAGGGATCGGTTACGATCAACCAGATG
AAAAATGGGGCGTGAATCTAACAATGACTCATTCCAGCGGAAAAAATCCAGATGAGTTAA
GAGGTAATGAACAAGTCGGTTTTGCCAATTATGAACGAACTGCTACGAAAAAAAGAACAC
GCTCTTGGCATACCTTTGACTTAACAGGATATGTCACCCCTTGGAAACATGTAACGGTAC
GAGCGGGTGTATATAATCTGATGAATTACCGTTACACCACTTGGGAATCCGTACGTCAAT
CTTCGCTTAATGCGATTCATCAGCATACTAATGTGAAAGATTACGTAAGATATGCCGCAC
CTGGTAGAAACTATGTCCTTTCAGTAGAGATGAAGTTCTAACTTTAGAGCATGGAATAAA
TTTGTGTAAATACCTGTTTCTGTGATAATACATCTAGATACAGGTATTTTTATAGGTGAG
CAGGAATTCGGCATATCATACGACAAGTGTTATTGAATCTCTAGGTGATGTAATCCGTCG
AGTAATTAAGGAAAGAAATGTATTTCCAATTGATGATGTGACATTTTAAATAGCATAGTT
TTTGGCAGATCAGCAAACAAATTTGCCTACTTGCCGCAATTAATGAGGTGGCAAAAATGA
AGCATGCTAACTCTAAACTAGAAACAGCCAGCTTATTGATTTTGGTGATCGCCTAAGCGA
CCACCATAAGTTTAAAATGAAGATACTTAGAATTAGAGATAGATGTACAAATAACAGCGC
TTGGATATGTTATCTCAGATACAAATATTTACGCCATCTATAATGCTTCATTCGCTTTTT
TAATACTATCATCTGCTCTGCGTGCTTCACCTTTATGTTTTTGTTTATTTAACTGGGTTT
CAAGTTTTGATTCTACTTCGTTGATAGCTTTATAGAGATCTTCATCATGTGCTTTTGCAA
ATAAATCGCCAACAGGGGTTCCAATAGAAGCCTCAACTTCGTAACCATTTGGTAATTTGT
GGATAATAAAGTGAGGGTTAATTAACTGAGTTTGCCATTTATTCAGTTTAGCCAAACGCT
CCTCAATGTGCGTACGAATTGCAGGAGTCACTTCCATTTGTTTGCTTGAAATATTGATTG
TCATAGCATGTACCTCTTTTATTATGACCTTGTTGGTCGTTGAATGGATGACTTCAAATT
ATGCTTTTCCCCCTAAAATTTCAACCCCTAAAGTTAAACAATTTTCAAAAACTTGATCTA
CTTAACACTTTTCTGGTTTTTTTGACTATAATTCCAACGATATTTGTGAGAGGTATTTAT
GTTATCAGAAACTCGCTTGGCAAAAATTCATGAAATGGAACAGATTTTAAATGAAGCAAA
TAGCCTAATGAATAAAATGGAACAGCTTCAACAGTCGTGGATAGTTCTTTTACCAAAAAT
CCGAGAGCTAGAAAATTATTATGCTGAACAGTGGCAAGAAGATTATAATGCAGATGAACG
AGGGGAAATTCCCTCAGAGATGATTCGAGGCGTATTAAGTGAAGATGCCGTGTATAATTT
ATTCATTGCTCATCGAGAAATCGCACTGGAGTGGATTCGCTTGTCAGTGAAATCAATGGA
AACAACATAATGATAGATAAACCACTTCCTCCTTTTCAGCGAGCCTTTTTACATCCAAAG
TATTGGGGTTTATGGCTAGGATTGGGAATTTTCAAACTGATTTTATGCTTACCTTACCCT
ATTTTAGCGAAAGTCGGTAAGGGCTTAGGTAAACTGTTTACCCGATTAGGTTTGGATAAA
CGCCGTATGCGAATTGCCAAACGGAATTTGGAACTTTGCTTCCCAGATTATACCGCTTGT
CAAATTGATGAAATTTTAGCTCAAAATGCCGAATCTGTCGGAATGGCAATTATTGAAACA
GGGATGGCGTGGTTTTGGTCAGATGAACGTATTCTTAAATGGTCGAAAATAGAAGGATTG
GAACATCTGAAAAATCAGCCTGAGGGTTCGGGGATTATTTTTGTCGGTGTTCATTTTCTG
ACCCTTGAACTTGGGGCAAGAATTGTCGGGCTTCATCATCAAGGGATTGGCGTATATCGT
CCGAATGATAATCCGCTGTTAGATTGGATTCAATTTCGTGGGCGAGTACGTTCTAACAAA
GCCATGCTAGATCGCAAAGATTTACGCGGTATGATTAAAGCTCTTCGTGCAGGCGAAACC
ATTTGGTATGCTCCCGATCACGATTACGGACGCAAAAACAGCGTTTTTGTGCCGTTTTTT
GCGGTGAAAGAAGCCTGTACAACAGCTGGAACGAGAATGTTATTACGTTCCGCCCCAAAT
AGTATCGTTGTGCCATTTACCCCAATGCGAAACGACGATTTTTCAGGTTATACCGTCAAA
ATCAGGCCTGCAGTAGATTTTAGCCAGTGCAAAAATGACGTTGATACTGCAACCTTAATG
AACAAGGTCGTAGAAAGCGAGATTATGCAAGCTCAGAGCCAATATATGTGGCTACATCGC
CGTTTTAAAACCCGACCGAATGAGAGCGATCCGAGTTTGTATTAAACCGCCGACATTAAA
CCTAGTAGGGACGCCACGCTTGGCGTCCTAGAAAACAATTTTTAAGGTAGCAACTGTGTT
TACACACAAAAAAGTTATTCAATTTTGACCCACAGATTCTGTGGATAAGTAGCGTGTAGC
GTCCCATTTTTCA
>H292 Scaffold2
AAGCAACTCTACTTTCTCTATAACCCCATTATGAAGGTACTCGTAATGGGGTTTTCTTTT
GCCCATATTCTAATACAAGGGGCAAATGACATTTGCCCTAATATCAATAGATTAAATCGA
ACGTTTAATCTCAACCACTTCGAATACCTCGATTTGGTCGCCGACTTTTACATCATTGTA
GTTTTTCACGCCGATACCACATTCCATACCGTTACGGACTTCTGAAACGTCGTCTTTGAA
ACGACGGAGAGATTCTAACTCGCCTTCAAAAATTACGACGTTATCACGTAATACACGGAT
TGGGTTGTTACGTTTGACGATACCTTCAGTGACCATACAACCTGCAATTGCACCGAATTT
CGGGTGACGGAAGACATCACGCACTTCTGCCAAGCCGATGATTTCTTGTTTAAATTCAGG
TTGTAACATACCGCTCATTGCTGCTTTGATTTCGTTTAATAGCTCATAAATGATTGAATA
ATAACGTAAATCAATGTTTTCGCTTTCGATAATGCGACGTGCTGAGGCATCTGCACGGAC
GTTAAAGCCAAGTACAATAGCGTTAGACGCTGCCGCTAAGGTTGCATCGGTTTCCGTAAT
ACCACCTACGCCAGAGCCAACCACTTTCACTTTTACTTCTGCCGTTGAAAGCTCGTGTAA
AGATTGAACAATCGCTTCTACAGAGCCTTGTACGTCTGCTTTCACAATCACGTTCAATTC
TGCAACATCGCCTTCCGCCATATTGCTAAACATATTTTCAAGTTTCGCTTTTTGTTGGCG
AGCCAATTTCACATCACGGAATTTACCTTGACGGTATAACGCCACTTCACGCGCTTTTTT
CTCATCACGCACCACTGTCGCTTCATCACCTGCGGCTGGTACGCCTGAAAGTCCTAATAC
TTCCACAGGAATTGATGGACCAGCTGATTCAATGTCTTTACCATTTTCATCACGCATTGC
ACGAACACGGCCATATTCAAAGCCACAAAGTACGATGTCGCCTTTGTTTAACGTACCTGA
TTGAACAAGGATAGTTGCAACTGGGCCACGACCTTTATCGAGGTAAGATTCGATAACCAC
ACCGCTTGCCATACCCTCTTTTACCGCACTTAATTCTAATACTTCCGATTGAAGAAGAAT
GGCTTCAAGTAAGTCGTCAATCCCCATTCCTTTTTTCGCTGAAACAGGAACAAATTGAAC
ATCACCACCGAATTTCTCAGAAATCACTTCGTGTTGTAATAACTCTTGTTCTACACGCTC
TGGGTTTGCTTCTGGTTTATCAATTTTGTTTACCGCAACCACGATCGGCGCACCAGCTGC
TTTCGCGTGTTGGATTGCTTCAATGGTTTGTGGCATTACGCCATCGTCAGCTGCTACTAC
AAGAACAACGATATCCGTTGCTTTCGCACCACGCGCACGCATTGAGGTAAATGCCGCGTG
TCCTGGTGTATCTAAGAAGGTAATCATCTTACCGTCGTCGGTTTCAACGTGATATGCACC
GATATGCTGAGTAATACCACCAGCTTCACCTGCTGCTACTTTCGCTTTACGGATATAGTC
TAATAATGAGGTTTTACCGTGGTCAACGTGTCCCATAATGGTCACAACTGGCGCTCGGGT
TACTTTTTCTGCGTGTAAGTCACGATCTTCTAAGATCGCTTCTTCTAACTCATTTTCTTT
ACGTAGAATAACTTTGTGTCCCATTTCCTCTGCAACAAGCTGTGCAGTTTCTTGGTCAAT
CACTTGGTTAATGGTCACCATTTCTCCCATTTTCATCATTGTTTTGATGATTTCGGTCGC
TTTTACTGCCATTTTGTTCGCAAGTTCTGCCACAGTAATAGTTTCACCGATCACCACATC
ACGCGTAACTGCTTGAGCTGGCTTAGTGAAGGCTTGTTGTAATGCACTGCCTTTCTTCGC
GTGTTTACCCTTGCCTTTGGTATCTTTTTGGTTACGGCGGTCAGATTGACGTTCATTTTT
ACTGCCGTTTTCATCATCACGTCCGCCTTTTTTGGTTTTCGCTACACCGCCTTTGCCACG
TCCACGATTGCCTTCACTACGACGCTCAGAGTCACGTTCTGCTTCTAACGCATATTTAGA
AGTAAAGCGGTCATCTTCATAGTCTTCGCCATTTTCAATCGCTTCTTCACGGGCAATTTC
TGCTAAACGACGAGCATTTTCTGCTAAACGGCGAGCATTTTCTGCTGCACGTTTTGCGTC
CATTTCCGCTTTTTGGCGAGCCACTTCTTCTTGCTTACGACGCAATTCAGCTTCTTCTTT
ACGTTTTGCCTCTTTTTCAGGATCAACCGCTTTTTCTTGTTTTGGTTGAGCTTCTGCTTT
TGGTTGCGCTGGTTTTGGTTGTTTATTTGGCATTACAGGCACTTGATGTACCGCTTTTTT
TGCTTCTTCGGCTTTGGCAGCTTCTGCTTTTTTAGCCTCTTCTTTCGCTTTAGCTTCCGC
TTCTTGTTTCGATTTCAGTGCTTCTTCTTGGGCTTTTTTAGCTGCTTCAGTATCCACTTT
GCGAGATTTACGCACTTCCACTTGCACTTCTTTTGCTTTACCGCCTGCAGTCGTACCGCT
CACGGTTGTTTTAGTACGACGCTGTAAACTTAATTTCTTCGGTGCGTCTGTTTTGATTTC
ATTTTCACTCATTCTTTCTCTCCCTGTTTTTAGCTAAACCAGCAAATTTGACGAGCAGCC
ATAATTAATTCTGCGGCTTTTTCTGCGGTTAATTCTTCAATATCAGCTAAATCATCAACA
CCTTGCTCTGCAAGGTCTTCAAGAGTGGTAATCTGTTTTTCTGCTAATTTAAAGGCGATA
TGGCGATCCATACCTTCAAGATTTAACAATTTATCTTCAATATGTGCCTGTTTTAATGCT
TCTTCTTCCGCTAACGCTTTAGCTGTGATCGCATTTTTAGCACGCACTTGAAGTTCTTCA
ACTAGATCTTCATCTTCTAAGCCATCAATTGCTGTCAGTTCCTTAACTGGTACATAAGCA
ATTTCTTCTAATGAGGTAAAGCCTTCTTCAATTAAAAGATGAGCAAATTCTTCATCAATT
TCTAAAGCGTCCATAAAGAGATTAATCACTTTATTGTCTTCTGCTTGATGTTTTTTTTCT
AACTCATCGGTTGTCATCACATTTAATGTCCAACCTGTTAATTGGGTGGCTAAACGTACA
TTTTGACCATTACGACCGATAGCTTGTGCAAGCGCGTTTGCTTCAACAGCAATATCCATT
GAGTGATTGTCTTCATCAACAACGATTGAGCTAACATCAGCAGGTGCCATTGCGTTAATC
AAAAATTGTGCTGGGTTGTCGTCCCACAACACGATATCTACACGCTCACCGCCAAGTTCG
TTAGTAATTGCCTGTACACGCGCACCACGCATACCGACGCAAGCACCTACTGGATCGATA
CGTTTATCATTGCTTTTCACGGCAATTTTGGCGCGAGAGCCTGGATCACGAGAAGCCCCT
TTGATTTCAATCACTTCTTCACCGATTTCAGGTACTTCAAGTTTGAATAACTCTTGTAAC
ATCACTGGTTTTGCACGAGTAACGAATAGTTGAGGACCTTTTGACTCGGGCTTAATTGCA
TAAAGTACACCACGCACTCGGTCACCTGGGCGGAAGTTTTCACGCGGTAACATATCTTCA
CGCACAATCACTGCTTCAGCTTTAGTGGTATCGTCCTTTTTACCTGCAAGCTCAAGAATA
ATACTTTCACGACTTACTTTTTTTACAGTACCGATAACAATTTTGCCTTCTTCTGAACGG
AATTGTTCAATCACTTTATTACGTTCCGCTTCACGAATTTTCATGGTGATCACTTGGCGA
GCGGTTTGCATTGTTATACGGTCGAATGCGATAGACTCAATCTCATCTTCAACATAGTCA
CCTAATTGAATGTTCGGGTCTTCAAATTGAGCCGCTTCTAAAGTAATTTCACGAGTGTGG
TGATGCACTTTTTCTACCACTAACCAACGGCGGTAAGTAGTAAATGCTCCTGTTTTACGG
TCAATCACTACACGCACATCAATATCAATGCCGTTGCCCGTTTTACGATCTTCACGTTCT
GCAGCCGCTTTCTTTTTCGTTGAAATGGCTAATGCGGTTTCAAGTGCCTCAAAAATGGCA
TCTTTTGGTAATAATTTTTCATTGGATACCGCTTCTGCGGCTAATAAAATCTCTTTACTC
ATTGGTTTTGATTTCCTTAGAAATTAAAAACGGGGATTAAATTTGCTTTTTGAATGTTGC
CAAAGGCAAAAGCCTGTAAATTGCCATCAACTTTTAAGGTAATTAAATCACCTTCAACAC
TCACTAATTCACCTTGCCATTTACGGCGATCTAACATTGGAATGCGTAAATGAACAACAA
TTTCACGCCCAACAAAGCGTTGATAGTGGGCTAATGTAAATAATGGACGATCTAACCCAG
GGGAAGATACTTCTAGGTTATATTTATCCGCAATCGGATCTTCCACATCAAAAATCGCAC
TCACTTGACGGCTAACATCGCTACAATCATCAACCGTAACACCGCCTTCTTTATCAATAT
ATAAGCGTACAGTTAAAAAACGACCTGCACGTTGGCACTCAACGCCGACAAGTTCAAATC
CCATTGCATCAATGGGATCGGCGACAAGCTCTTGTAATTTTTGTTCTAATGTTGCCAAGG
AAACCTCCATTTGACAGATATAAAAAAAGGACTTGAAAAAGTCCCTTTAACACAACAAAG
CTGACTATGTAGCCACAAAAAAGCCTCAAACTACAACAGTTGAGGCTTCAAGCGGTTTGT
TTTATCTAACATTTTACAATTTCAAATGCCTAGATAGAACAAAACTCATCGTCTTAACCA
AAACAATGAGCCTTAAAACTGGTTGCGGGAGCCGGATTTGAACCGACGACCTTCGGGTTA
TGAGCCCGACGAGCTACCAAGCTGCTCCACCCCGCGTCTGATGTGGTGCATTATAGGGGA
TAAAAAAATCCGTGCAACTCTTTTTTTTAGAAATTAAGAATGAATGCTAGATTTTTAGTC
AAAATATGCTTAAGCATTATCTTTCAACAAAAACACCCCTTTATTTTTTATTTCTATATA
ACAATTTCTTTGGGATTCATCATAATCTTCTGGGTTAAGGTTAATCATTAATGTTTTCCC
TTGCCAAAGTGCGGTAATTTCCCAATGGTTTCCCATATAGACAGCCTGCTTAATTTCACA
ATATTGAGCTGCAGTTCCATCACTTAACAAGCGAATACTTTCTGGTCGTAATCCGACAAG
ACAATCCCCATCAGGTACTTGAAAACGTGCTGCATTTTCAAGGGTAAAAGAAAACTCACC
GATATTAATTTGATTGCCTTGTCGTTTTCCTGAAAAAATGGTTGATTCCCCCATAAAATG
AGCAACAAAAAGAGAGTTTGGCTGTAAATAGAGATTTTTAGCCGTATCTTTTTGCATAAT
GCTACCCTGATCCATCACAATCACTTCATCAGACACTGCAAAAGCTTCACTTTGATCGTG
AGTAACATAGAGTGAAGTAATATTGAGCCGTTGTTGTAACTCGCGGATTTTTTCTCGCAT
TGAACGGCGTAAATTCGCATCTAGACTACTTAGAGGTTCATCAAATAAGAGAACTTTAGG
CTTGAGAATTAACGCTCTTGCTAATGCCACTCGTTGTTGCTGTCCGCCTGAAATTTGATC
GACATAGCGATCTTCAAACCCTATCAGATCGACTAACTCTAATGCTTCTTTTACTCGCTG
TTTTCGCTCTTCTTTGGATACACCCTGCATTTTTAGCCCATATTCCACATTTTCACCAAT
CGACATATGTGGGAAAAGTGCGTAAGACTGAAATACGATACAAATATCTCGCTGTTGCGT
TGCGTTGTGGGTAACATCTTCGCCGTCAATAAAAATTTGTCCTGCTGTGGGGCTTTCTAA
ACCTGCAACTAAACGTAACACAGTGGTTTTGCCACAGCCAGAAGGACCGAGTAACGTGAC
CATTGTGCCTTGTTTAATTGAAAAGTTTAAGTTATCTATAACCCTATGTTTACCAAAAGA
TTTGCTGATATTTTTCAACACGAGAAAATCATTTTTTTGTTCCATTTTTCTCTCCAAATT
CATCTTTTTGCTTTGAACGGGCTGTATGCGTATCGCCAACAAGCCAATCAAATAAGAAAA
TCATTGCCAGCATAACTACAATCAACATTGAGCCATAGGCAATCGCCATTCCATATTCCC
CATCCTCTACTCGATTTAAAATATATGAGGTTGCGACGCGTGTGTCTGCTGTAACTAAAA
AGATGATCGCACTGACTGTTGTCATTGATCTAACAAAACTAGTAACTAAGGCAGAAAGTA
ACGCTGGTTTTAAAAGCGGTAAAGCGACAAAGCAGATGGTTTTTAATGTTCCAGCTTTCA
GTGAGAGCGAGGCTTCATCTAAGGCTTTATCTAACTGTCTTAATCCAGCGATAGCCGCTC
TCATTCCTACTGGCATATTCCGCATCACCATAGACAAAATAATAATAAGCCCTGTTCCTG
TCAGGTAAATAGGTTGATGGTTAAAAGCCAGAATATAGGATACCCCAGCCACTGTTCCTG
GTACGGCAAAACAAAGTAACGTCAGAAATTCTAAGGTTTTTTTCCCTTTAAAATCACGGC
GAACGGTAATGTAAGCGATCAACAAACCAAAAATAGCCGTAATCGGGGCGGCACTAGCAG
CAAAAATAACCGTTTGGATTAAAGATGGCCACGCTCCACTATTAAACCCTTGTCCAAAAA
GATTGAGGTAGTTATTGAATGTCAGTGTGTGGTCTATTCCCCAACTTACGGTAAAGCTAC
CGTAAAAAATACTACCGTATAGTACAAAGTTAAACAGAACCCAAAAACCTAAAGTGCAAA
TAATTGCCCATTTCATACCGCTTGGTAACTCTTGCACATCGCCTCGATAGGATTTACCTG
ACACGGTAATATAAGATCGATTGCCAATCCAGAGATATTGCACCACAAAAATCGTAAGGG
AAAAGAGTAACAAGATCACGCCTAAGGTGCTTGCCGAAGCATAATCTAACTGTGAACCAG
CAATATAGAAATAGATTTGAGTGGCAATAACGTCAAAACTTCCACCTAAAACTAAAGGGG
TGCTAAAGTCTGCAAGCGATTGGATCACCACAACTAAAAACGAGTTGGCTAACGCTGGCT
TGAGTAATGGAAAAATAATATAGAAGAAGGCTTGATAGCGGTTAGATCGTAAAGTATAAG
CGGCTTCCTCAACAGATGGGTGAATAGATTTTAATGCACCGTCTAAAATCATAAAAGACA
TTGGGGTCAGTGCGAGGGTATGGGCAATCACTATCCCTGTAAAACCATAAAGCCAGTTAT
TACTAAAGCCAAGATGATCGACTAAAAAAGCAGTCACATAGCCCGAACGTCCTAACATAA
GGGTGACACCTAAGCCAACAACAAATGGCGGTGTTACAATGGGTAAGATAGAGAAAATTT
TTCCAATAAACGCCGTGCGTTTTGCAATCCGTGTGGTATAAAGAGCAAAGGCTAAACCAA
ACAACGTAGATACAATCCCAACGGTTGTCGCAACACTTAATGAATTACCAATCACTCTTA
ATACATAAGGCTGTTGTAAGATAGACAACACTTGACTTGGTACAAATTCACTGCCGTCGT
AAAACATTGAGATGAAAATTGCCAGTGTTGGATAGACCATAAAGAAAAAGATCAACAAAA
TAATGCTAATCAATGAGGCAATAATAAATCTGTCACCCTGCATTATTTTTAATTCAGCAA
GGGCATTTGTCGCTAACGCAATCAACGCAACAATTAAGAAAAAAACCGCATAACCTAAGC
TGATTTTTGCTAAAATTGCAGAAAGAAAGATAAAGAGAAACAGCCCAACTGCCCCGAATA
ACTCACATTTACTTCGTAATGTTGAAGGTGTTTTGTTCGGATACAGATAAAGCAGTAGGG
GAAAAAACCATATCCAAGTAAGGTTAATATCATTCCACCCCATAGCCTGTTGAAATTCGG
CTGAAGTTGCTCCAAACAGTCCATATTGCAATGCTTTTACTGGGAAAAAGCAAAAGCCTA
AAAAAGCAAAAATAACCCAAGTCAATGAATGACGAAAAAAAAATGTTTGCATAACCCTCT
ATAACATCTATTCCACAATCTTTCATCATTCTACTATTAAACAAAATGATAGAATAGTTA
AATTATAATTTAGCGCCAACTAAAGAATAATCAACCCGATCTTCAAAAAAAGATCGGGTT
TGAGTGTCATACTTTAAGAACGCCCAGCAAAAAAAGCGAATCGTTCTAAAATAGAGCCAT
TCTAGCTCGAAAAAAACAATCAAGTTTCCAAATAAAAAAATATTGGCTGAGAAATAGTAG
ACCAGCTAAAAAGATAACAAGGAATTTACCCCCCCAAACTCTTCCGTCAATTTTTCTGTA
AACAGACGTAATTCTTCCGTCATTAACAGAAAATCCGCATCGAAACGTTGGGCTTTATCT
TCTTTCAAAATATTATCGTTCTTTTCACGCACTTCATCGGCGAATTTGACACGGGCAAGG
GTGGCATCTTCGTTCAACACAAAAGAAAAATGATTTTCCCAATCTAACGCAAGTTTTGTG
ACAAATTTACCCGCTTGTAAATGTTGGCTGATTTCGTCGCTTTCTAAATCTTGGTGTTTA
CAACGGATTACACTGTCGGTATCAAAAGATTTTAATTCTGCTTCTTCCAGAAGTGTCAGC
CAGCTTGGTGTATGCCCTTTTGCCACCCAATTTGTCATCACTTCGCTCGGTTGTAGCGTG
AAGGAAATCGGCACAACAGGCAAAGAACCAAGGGATTTGCGTAACAAAGCAAGGGTATCT
TCGGCACGTTTTGCCGAGCCACTATCTACATAAACGAGCTGTTTATCTAAGTCTAGCCAA
ATCGCCGTAAATTGGTGTTTACTAAACGCACGAGGCAACAACATTGCCACAACATCATCT
TTGATCGCCTGCTTTTCCGTTTTTTTCAGCTTACGTTGTTCCTTTTGTTCTAAGGCTTCA
ATGCGATTTTCCGTTTCTTTTTTGACGACGTGAGCTGGCAATAATTTTTCTTCTTTATGA
GAAACCAGTAGGAACTGCTGACCCTGTGCAAAGTGCAACAGTTCACTTCCTGCAAGCGGT
GACGACCAGCCAAATTTTTGCATATCGCTTTGTTGGCAAGGGGTGAATTTTGTTTGCTGT
AATTGTGCGTCTAATTCACTACTGGTGAAGCGTAATTCACTAGTTAAACGGTAAATCATT
ACATTTTTGAACCAATATGTCATAACATCTCTCTTTATCTAAAATTCATTATCAATCAAT
AAGTTACTGAAAGTTCATCATTCATTACTTTGATTATATCACCATAACTCAAAATGATAG
TAACCATTTTGAGCACGAATACAACAATCACTTATTCGTGGTATAGAAGTATAGTAGGAA
ACTTTCCAAGCCCAAATTACTATAAACGTGACAAAACATTTTCTTGCTTAAAACACCAAA
TGTAAATTTTGTGATCTTTATCTCATTTTCGAATATTTTCGATTGTTTTTGTTTTTAAGG
GGTATAAACTTACTTTCGAAAGCAATCGTAGTATGCAGTGGTTGTTTTGATGTAGGAGAG
AAAATGAAAAGTAGCGTAGAAAGACGTTCTGATATTTTGGCGTTATTGCAAAAAACAGGC
AGTCATCGAGTTGAAGCATTGTCTCAGCATTTCGGGGTTTCGACGGTTACTATCCGTTCG
GATCTTAATGTGTTAGAGCAACAAGGCTATATTACAAGATCGCACGGTTTTGCAGTGTTA
AACTCCAGATTAATAGCGGAACTTTCTATTGCGGATAAAAGTAATAATTATCCCGAACTC
AAACAACAGATTGGTCATCTTGCCGCTTCTTTGTTAAAAGAGGGTGAGAAGGTGATTTTG
GACTCTGGAACGACAACGAAAGCAATCGTAAGTGCTATCGGTGATCTTAACTTGACAGTA
TTGACAAATGGGCTTGATGTCGCAATGGCGTTGGTTTCTTGTCCGAATGTGGAAGTAAGA
ATGACGGGTGGGGTTTTACGGAAAAATGCGATGTCGTTTTCGGGAGTAATGGCGGATAAT
AATTTGCAACATTATCGCTTTGATAAAGTCTTTTTGGGTGTTGATGGTTTTGACTTACAA
AAAGGGGTCACAACCTTTAACGAGCAAGAGGCTCAGCTAAATCGCTTAATGTGCGATGCG
GCGGATCAGGTGATTGTGGTGACGGATTCGAGCAAATTTGGTCAATATAGCCATTTTGTT
ATTTGCCAAGCCAATCAAATAGATGTGTTAGTCACGGATAATAAAATTCCTCTAAGTTAT
CGAGAGTATCTCGAAAATGTTGGGGTGCAAGTGTTAATTGCGTAGTTTCATTCTCTTTCC
TTATAAATAAATCCATTTATTTGTGAGGGAAATGCAATGATCCTCAATATAGCTAACCAA
ACATTAGAAAAACAGAACGCTTTTTGGACGGCAAAGGAAATTGCCCAACAGCCAGCGACC
TGGCGTGAAACGGTTTCTATTGTGAAATCGTCACTTGTTATTCCATTTCTTCAGCCTCTT
GTTGAATATGCAAAACAAGGCGAACTTCGTGTTATTTTTACGGGGGCTGGTACTTCCGCT
TTTATTGGTGAGGTTGTTGCACCGATATTAAGCCAGCATTTAGGCTGTGCTGTCGAAGCG
ATTGCAAGTACCGATCTTGTATCCAATCCTTATCAATATCTTTTTTCAGATAAACCAACA
CTTTTAGTCTCTTTTGCTCGCTCTGGTAATAGCCCTGAAAGTATTGGTGCAGTAGAGCTT
GTCGATGAGATTGTCGAGGAAGCGTACCATTTAACCATAACGAATAATGTCAATGGGGCA
TTATTTAAAAAATGTCAGCAAGATCCGACCGCTTACCCATTAGCATTACCAGAATCAACC
CACGATAAAGGTTTTGCAATGACCTCCAGTGCCAGCAATATGATGTTAGCCGCATTAGTA
GCATTTTTACCTGATGTGTTTGATGATAACTGGGTTGAAGGTGCTATATCGGTAACAGAG
CAGTTATTAGAACAGGATCTTCTCGAAATCCAACGTTTAGCCCATCTGCCATTAAAACGG
ATCGTCTATTTAGGCAGTGGGCATTTCCAAGGGCTTGCCCGTGAAACGTCTTTAAAACTG
CTTGAACTTACCGCTGGTGAACGTCTTGGCTTCTTTGAGTCGTCAATGGGCTTCCGCCAC
GGACCAAAATCCCTTGTTCAAGATGAAACGCTCATTTTTATCTTCTTATCTCAGCAACCT
TATACCGCACAATATGACCGTGACCTGTATCAAGAGTTAGTCAGAGATAAAAAAGCCAGA
GAAGTGGTGTTATTAGGCGATACAAGCGGCTCGATCCAGGCTGAAATTCACAAATTAGAT
GACGCAGCACGGATTTTCCCATTCTTAGTAATCGGGCAACTTTACTCGTTTTATAGCTCG
CTCTATCTCGGCTACACCACGGATAACCCTTGTCCGACAGGCGAAGTTAATCGTGTGGTG
CAAGGTGTAACCTTATACCCATATCAATCATAGGAGGAAACAAATATGGCAATTTTAAAC
GTACGGATTGATGGTCGTTTAATCCACGGGCAAGTGGCTAATTTGTGGACATCATATCTC
AATATCACTCGCATTATGGTTGTGGACGAAATTGCTGCAAACAGCGATATAGATAAAGCA
GGCTTACGCTTGGCTTGCCCGGCAGGGGTGAATTTAAGCGTGTTGCCTGTGGAAAAAGCA
GCCGCCAACATTAACGAAGGGCGTTATGACTCTCAACGTGTTTTGTTGGTAACAAGAACC
CCACAAACGATCTTACAGCTTGTGGAGGCAGGCGTAAATCTGCCGGAAGTCAATGCAGGG
AATATGCCTAAAACGGATCTAACACGTCCTATCAGAAAAACAGTACACGTGACTGAAGAC
GATGTGGAAGTGTTTAGAAAACTTTCTGAAAAAGGCGTGAAGCTCACCGCTCAGTTAGTG
CCTAATGAAGAAAAAGTCGATTTAATGAAACTTTTATAGAGGAGTAACGATTATGATCGA
ATGGTGGCAAATACTTTTGATAACGCTTTATGCGTTCTATCAAATCCTAGATGAAATCAC
GATTGTATCTAGTGCTGGTTCACCTGTGTTTGCAGGCTTTATCACAGGTTTAATTATGGG
CGATTTGACAACTGGATTGTTAATCGGTGGTTCAATGCAATTAACCATTTTAGGTGTAGG
TACCTTCGGTGGTGCATCTCGTATTGATGCAAACTCAGGTACTGTTATCGCAACTGCATT
CTCTGTTGCAGCTGGAATGGATCCACAATTAGCCTTAACAACCTTAGCTGTTCCAATCGC
AGCGTTAATGGTTTATACCGATATTTTAGCGAGAATGTCTAACGTATTCTTCGCTCACCG
TATCGACAAAAATATCCAAGACCACGCTTATAGTGCAATCACAGTAAACTATCTCTGCGG
TGCAATCGCTTGGGGTCTATCTCGTGCATTACCAATCTTCTTAGCGTTAGTGTTTGGTGG
TCCATTTGTGGCAAGCCTAGCAGAAGCAATGCAAACAGGCTTCTTAAAAGTTATCGCAGA
TGGCTTAACCCTTGCAGGTGGCGTATTACCGGCGTTAGGTTTCGCAATCTTACTTCGTTA
CCTACCGACAAAACGTCACATTGCATACTTAATCCTTGCATTCTCACTCACAGCAATCTT
CATTACTCTCTTCGGTAACATCAATGCTGTCGGTGCATCAACAGGTGTAAGCAACTCAAT
CAGCAGCGTACCAATGCTTGCAATGGCAGCAATCGGATTTGCATTCGCCTACATTGTTTA
CCAACGTAGCGTAGAAGGTGGCTCAGCCCCAGTTGCAAAACAAAATACCACTTCTGACAA
AGGAGAAATTGAAGATGACGAACTCTAATCAACAAGTCGGAAATCCAAAAGGCTATAAAT
TAACAGATGCGGACTTCCGCCAAATCAATATCCGTAACTTATTCTTCAACCAAGTTGGTT
GGAACTATGAACGTATGCAAGGCTCTGGCTACCTATGGATTATGTTGCCACAGCTACGCA
AAATGTACGGCGACAACACACCTGAATTACAAAAAATGATGGTGATGCACAACCAATTCT
TCAACACCAGCCCATTCTTTAACACCATTGTTAAAGGTATCGACTTGGCACTTGAAGAAA
AACAAGGGGTGAAATCACTTGAAGCCGTTGCAGGTATCAAATCAGGTTTAATGGGACCAT
TTGCCGCTATCGGTGATGCCCTATTCGGCTCACTTGTCCCAGCAATTATGGGTGCGATTG
CCGCAACAATGGCAGTAAACGGCAATCCGCTAGGTGTTGGCTTATGGGTTGCGGTAGCGA
TTGCCACAATGGTATTCCGTTGGGTGCAACTCAAAATCGCTTATCGTGAAGGGGTAAACT
TAGTCACCAACCTAAGTCACCGCTTGAACGCACTAACCAACGCCGCAACAGTGCTTGGGG
TATTCGTTGTGGGGGTAATGTGTGCCACGATGGTGAATGTCAAAGTACCGTTTGTCGCCA
CTATCGGTGAGAAAGTCGTTTCCGCCCAAGCGAACTTAGATCTTATCTTACCAAGATTAG
TCCCTGCGTTAGTGGTGTTCTTCATCTACTGGTTACTCGGCAGACCGAAAATGAACTCTA
ACAAAGCGATTATGATCATCATCGCACTCTGTATCTTGCTCTCTTGGGCTGGATTGTTGG
CGAAAGGGTAATTTAAAAGGGACACGAAGCGTCGTGTCCCTACAATACCATCGAATGTAG
CGACGCCACGCTTGGCGTCCTAAAACAAGCGGTCAAATTCATTCAAAATGTTACAAATAA
CCAAGATCTAAAACCCAATCGCTCTTCTCTAGATTTATTCGGTTTTATATCTTTTAAGCG
AGGTGAACTATGCCTTTCCAAATCGGCGAAAAGGATTTCCTACTCAATGGAAAACCGTTC
AAAATTCTGTCAGGTGCAGTACATTATTTTCGTATCGTGCCGGAATACTGGTACAAAACG
CTCTATAACTTAAAGGCAATGGGGTGTAACACGGTGGAAACCTATGTGCCGTGGAACTTA
CATCAGCCACAGCCTGATCAATTTAACTTCAGCAAGCGGGCAGATTTAGTCAAATTTTTG
CAAACAGCAAAAGATCTAGGGTTGTACGTTATTCTTCGCCCAACACCTTATATCTGTGCG
GAATGGGAGTTTGGCGGATTGCCTGCGTGGTTGCTCAATATTCCAAATATCCGCTTACGC
CAAAACGATCCGCTGTTTATCGCTGAAATCGACCGCTATTTTCAAGAACTACTTCCACGC
ATTGCCCCTTACCAAATTACCCAAGGCGGTAATATTCTAATGATGCAAATCGAGAACGAA
TACGGCTCGTTCGGCAATGATAAAAACTACTTGAGAGCTATTCGGGCGTTGATGTTAATT
CACGGGGTGAACGTACCGCTTTTCACGTCAGACGGTGCGTGGCAGAACGCCTTAGAAGCA
GGGGCGTTGATCGAAGATGATATTTTGCCGACGGGGAACTTCGGCTCTCGTTCCAATGAA
AATTTAGATGAGTTGCAACGTTATATTGATAAGCACGGCAAATCTTACCCGTTGATGTGT
ATGGAATTTTGGGACGGTTGGTTTAACCGTTGGAAAGAGCCTGTGATCCGCCGTGATGCT
CAAGATTTAGCGGACTGCACCAAAGAGCTACTCGAACGGGCAAGTATCAATTTCTATATG
TTCCAAGGCGGAACGAATTTTGGCTTTTGGAACGGCTGTTCCGCACGGTTAGACACCGAT
TTACCGCAAGTAACCAGCTACGACTATGATGCCCCTGTTCACGAATGGGGCGAACCGTCA
GAGAAATTCTACCTGCTACAAAAAGTGCTAGGGCAGTACCCTGATGCCAGCCCGATTGTC
GATCCGATTTTGCCAAATATCACCGCTTACCCACCGCTTGCAGTGCAAAATGAAGTCTCG
TTGTTTGGTACCTTAGACACAATCAGTGAATGCTATGAAAGCCCGTTCACTCAAACAATG
GAACAGCTAGGGCATTACTACGGCTATCTGCTTTATCGAGCCAAACCGACAGCATATAGC
GGTGAGATCAAGCTGAGAATTTACCAAGGCAGAGATCGCATTCAGATTTTCAACGATAAA
CAAAAAGTTGCCACCCAGTATCAACACGAGATCGGCAATGAAGTGATGTTACAGACACCA
AATGGCGAGTTCCAACTTGATCTGTTAGTGGAAAATATGGGACGAGTGAATTACGGCGGT
AAGCTACTTGCAGCGACACAACATAAAGGTATCGGTGCAGGGGCTGTGCTTGATCTGCAT
TTCCACACAGGCTGGCAACATTATGCGATTGATTTTGACCGCTTGGAAGAGATTGATTTT
GATGGCGAAAAAGATAGCCAAACGCCTTCGTTCTATCAATTTAAGTTACACCTAGACCAA
GAACCGCAAGATACCTTTATTGATACCCGTGAGTTCGGCAAGGGGGTAATTGTGGTAAAT
GGTGAGAATTTAGGACGTTACTGGAATGAAGGTCCAACTTGTTATCTCTATCTGCCTGCA
CCGTTACTGCACAAAGGCGAGAATGAGATTATCGTCTTTGAAACGGAAGGGGTGAAGATC
GATAGCTTAACATTTAGCGATAAGCCGATTTATAAAGAGTTGAATACGAAGAATTTATAA
GGACAACACACCCCGAATATCGTCAAACTTCCCCCTTTGAAAAAGGGGGGAATAAAAAAT
TCAAAACTACCAAAAGGAGCAACTATGAGCTTAATTTTAATCAGTCACGGAGAGTTTGCG
GAAGGCTTACTGGATACTGCCGAAATGATTTTAGGCAAAATCGACAATGCTCAAACCGTC
TGCTTATATCCACACGAAGGCAGTGAAGATTTCCAAGTGAAATTTGAGCAAGCACTGGCG
AATGCAAGCGGTGAGATTGTGGTTTTTTGCGACATTATGGGCGGTACGCCGTGTAATGTG
GCAATGCGTTACTTGCCAAAATTATCAGGGTTATATAGCGGAATGAATTTACCGATGGTG
ATTAGCTATGTGAGTGAAGAAGACACGGACGGCTTACTGGAAAATGCCAAAGAACAAATT
CACGATGTGGCTCAACAACTTAAAAACTTAGCGTTAGGCGATGATGAATAGGAGTAGTAG
TATGTCTAAACAAGATTTAATGAAAAAACTTTGCACCAAAGAGGGCATTATTGCTGCCCT
TGCGATTGACCAACGTGGTGCATTACGCCGAATGATGGGCGATGATATAACCGCTCAACA
GGTCAGCGAATTTAAAACCTTGATTTCTCAAGAATTAACCCCCTATGCGTCGTCGATCTT
GCTTGATCCAGAATTTGGCTGGGCGGCTTCAGAGAAACGTGATGCAAATTGCGGATTAAT
TATGGCATACGAAAAAACAGGCTACGATAAAAGTATTGCCGGACATTTTCCTGATTTGAT
CAATGATGCTTCTGTTCATCGCTTAAAAGAAAAAGGCACACAAGCGGTTAAATTATTGAT
CTATTTTGACATTGATGAACCGCACGAAATCAACGACCGCAAAGCCGCTTTTGTTGAACG
TGTGGCTTCTGAGTGTAATGCAGAACAAATTCCGCTGTTCTTAGAGATCTTGACCTACGA
CGGTTCAAACGAAGATAAAGTCTATAACGCCAAAGTCAAACCTCGCAAAGTAATCGAAGC
GATGAAGTTCTTTGCGGATAAACGTTTTGGGGTAGATGTCTTGAAAGTGGAAGTGCCTGT
GGTGATGAGCTATGTGGAAGGCTTTACTGACGGTGAGGTGCTTTACAGTCAAGCACAAGC
GACGGAATTCTTTAAAGAGCAAAGCGAAGCAACGGATCTGCCGTTTATTTTCCTAAGTGC
AGGAGTGTCAGCCAAACTGTTCCAACAAACCCTTGAATTTGCTCACCAAGCAGGCAGCCG
GTTTAACGGCGTACTGTGCGGACGTGCGACTTGGGCTGGTGGTGCGGAAGCCTACAAAGC
CGAAGGTGTTGAAGCCGCTCGCCAGTGGCTTAAAACACAAGGTAAACAGAATATCATTGA
GTTGCTCGAAGTGTTAGAACGCACGGCAACGCCGATTAAGTAGAAAAGTAAATTGCCCCT
TTTGAGTATAGAAAGGGGCAATCTATTTTAAACGTGAGGGTTACATTCAGGTAGTGTACC
TTCAATTTCAAAGAGTACATCGCCATCTTTAAAGAAGACATAGCCCCCATTTTTCATTTT
TGTCCAGTTCTCATTTTTTGTGAGAGGCTGGGTTGTAATAATGGTGACTTTATCACTTTC
TTCCGTATATTCACGGAAATCAATCATTACATCATCATCACGCAATGCTGTGCCGAATGG
GGCTTTGCGACAGACATAATGTAAGTTTGTTGAGCAACGTGCGATCATCCAGTGCCCATT
GGAAAGAATAAAATTAAATACGCCGTGTTTAGCGATTTCACTGGCAATATCTACAATTGC
GTCAAAAATCTCTTTTTCACTTGGTTTTTGTGGAAAACGTTGTTTTAGGCTGGCAACTAT
ACAGCAAAATGCGGCTTCAGAGTCCGTTGAGCCTATAGGCTGATAGTGATTATTCGGGCA
AACTTTGACATCAACCGTGCCGTTGTGGGCGAATACCCAGTTTTCACCCCAAATTTCGCG
GATAAATGGGTGGGTATTTTCTAAATTGACATCGCCACAGGTTGCTTTACGGATATGGGC
GATAACGTTAAAGGATTTAATTCGATATTGACTGACGAGATCTGCCATTGGTGATGAGGC
ACCTGGGCAATTGTCTCTAAAAATACGCACACCTTTGCCTTCAAAAAAGGCAATGCCGAA
GCCGTCGGTATGGTGGTCGGTTAAACCTGCACGCCGTCGAAATCCTTCAAACGAGAAAGT
AATATCGGTCGGCGTATTACAATTCATTCCTAATAATTGACACATAATTTACTTCTTTAT
TTACTTCAAAAAAATATAAAAATCCCACCGCTTGTTATCATTAACAAGCGGTGGGATTTA
AGCGAAATTTGACAAAAAATTCAATAGGAAAATTATATTTTATTGATCTTAATTCGCCTC
TTTTTTAATTAATGAGAGTAAAAAGAGTGTTCCTGCACAAACAACCACTGAAGGACCTGC
TGGTGTATCTTTGAGGGCGGAGAGTAATAGTCCGCCACTGACCGATAATATGCTTAATCC
GATGGCGTAAATAACCATTGTTTCAGGTGTTTTGGCAAAGCGTCTTGCGGTTGCAGAGGG
GATAATCAGTAGTGAGGTGATGATTAAAGCCCCGACAAATTTCATACTTAATGCAATGCT
TAATGCGGTAAGCAACATTAATAAGAGGCGTAGGCGTGCGACATTTAGGCCTTCAATTTG
AGCTAATTCAGGGCTGACTGTGATGGCGAGTAGCTTTTTCCAATACAGAGCCAGTAGTGT
CGCAATGCCGATAACCCCAATGCCGATAAAGAGTACGTCGTTAAAACCAATTGCAAGAAG
ATCACCAAATAGGTAGGACATTAAATCAACACGAACATTGTCTAATAGGCTGATGGTGAT
AACGCCTAAGGATAAACTGCAATGGGCGATAATGCCTAATAGGGTATCGACTGAGTGAGT
AGAGCGCTGTTCTAACCAGACGAGGCAAAGAGCGAGTATGACGGTCATTAGAATAACAGC
AATATAGGGATCGATTTGTAGGAAAATCCCTAATGCAACCCCAAGTAATGCGGAGTGAGA
GAGGGTATCACCAAAATATGCCATTTTTCGCCAGACGACAAAAGCCCCAAGCGGTGCGGT
GATGAAGGTTAAAAATACGCCTGCTAACCACGCAGGAAATAAAATCTCAAACATATTGCC
TCAATTAGTGATGTCCGTTACAACGACATACATTGCCTTGTAAGTCGTGGTGGTGATTAT
GGTGATGAGAATAAAATGCCACGTTTTTCGCAAATTGATCGCCAAAGAAGTAGATAAAAC
TTGGGTCACTTGAAATTTTTTCAGGTGTACCAGCACAGCAGATATGGCGATTAACGCATA
GCACTTCGTCCGTATTTGCCATTACAATGTTTAAATCGTGAGAAACCATTAAAATAGCAC
AGTTTAACCATTCACGAGTTTTATTTAATAGTTGATAGAGTTCCGTTTGCCCTGTAATAT
CCACCCCTTGCATTGGTTCATCTAAGACAAGCAGTTGTGGACGGTCTAAAATTGCACGGG
CAAGCAGTACTCGTTGTAACTCACCGCCAGATAATTTTTGCATACTATGCTTAGCAAGGT
GAGTGATTGCAAATAGGGACAATGCTTCATCTATCAAGGGTTTAGTGCTGTTAGGCTTGA
GATATAGAAATTTTTCAACGGTAATAGGAATAGAGTGATCCAGATGCAATTTTTGTGGCA
CATAGCCAATTTTTAGCTGTGGTTGGTGAATAACCTGCCCTGATGTTGCTGGCTGTAATT
TCAGCAATACTTTTAATAGGGTAGATTTACCCCCCCCATTAGGACCAACGATAGTTGTGA
TAGAATTGGGGTAGATGTTTAAATGAATATTTTCAAGGGCAACTTGTGTACCAAAATTCA
CATTAATCGCTTTCAGTTGCACAAGGGGCTTCGTTAAATTGTGGATCGGCTTAATTTGCT
TGATCTGCATAACATTAATAAATTTAAGGATTTAAGGAATTAAAATTAGCGGATTTTTTT
CAGTTTTACAAGAAATCTATGGGAATTTTTTGCCTATTCCTTTGTCTATAACAAGTTCGC
ACTAGAAGAAAATTATTTAGGATAGAATTTTGCAACACGTTATTTTTGCTAGAGATCGCC
GTCGTAAGAAGAATAGAGTAAAGGCATTTGTGTTTTTGGTGATTATATTATCTATCTTTA
TTGGTATCGTTTTAATCTTAAAAAAACAGGGCTCAAATTCTTCAGAAACGCAAGAAATTC
CGATTGCATTGGCGACCCAGTCGTTACCTGAAGTCAATCAAGAGAGTGAAAAACTCGCTG
TTCCTACTCAAACAGAACAAGCGGTTGGATCTGTCCCTGAAGTTTCTACTGCTTTATTTC
ATGGTGAACCTAAGTACATCAATATTGACTTCACTGCCTCGGCTAAAGAGGAACAGGAAC
AAGTAAATGCTGAGCCTGTTGATGAAAATGCAACCTCTTATGAAGATGAATTGAGTGATG
TTGATGATGAAATAGAAGGGCAACCTAAAGCAGCTGTTCCTGAAAGTGAAAAATTATCGG
AAGAAGCAGAAAATGTATTAGAAGATGTGTTAGATATTGCAGATCAAGCATTACGTATCC
AAAATCAGTTTAGTTATACCGTAACTCAAGGCGATCAGCTAAAAGATGTACTAGAACAGT
CAGGATTAACACATGCCACAGCAAAAGCCTTAGAAAAAACCTTTCCACAGTTAGCCGATC
TTAAAGTAGGACAACAATTCTACTGGATTTTAGACAATAACGGTGAGCTAGAATATATGA
ACTGGCTCATCTCAGAAAAAGAAGAGAAAATTTTTGAGCGTAAAGCTCAAGATCAATTTG
CGGTACAAACAATTCAGAAAAAAGGCGTTTGGCAACAAGATGTGATTAAAGGCACCATTA
ATGGCAGTTTTAGTGCAAGTTTAAAAGCGGTAGGTTTATCTCAACGTCAAATCAATCAGT
TAGCTAACGGTCTGCAATGGCAGATTGCCACCAATAAATTGAAAAAAGGCGATAAATTTG
CAATTTTAGTAAAGCGTGAGTATATCAATGGCAAGGTCACGGATTTAGGAAATGTCGAAG
CTATTCATATCATCAGTGGCAAGAAAAGTTATTATGCTATTCAAGCAGATAATGGACGTT
ATTATAACCGTCACGGTGAAACGTTAGGTAAAGGCTTTGCTCGCCACCCATTGCCATTCA
CACCAAGAGTTTCATCACATTTTAATCCTCGTCGCTTACATCCGGTAACAAGACGAGTTG
CCCCTCATAAAGGGGTGGATTTTGCTGTTCGATCTGGAACACCGATTATTGCCCCTGCAG
ATGGTGTGGTTGAACATATCGCTTATCAAGCAAACGGCGCTGGTCGTTATATTAAACTAC
GCCATGGGGGGCAATATACTACGGTGTATATGCACTTAAGCCGTTCGTTAGTTAAAGTTG
GGCAAAGTGTTAAAAAAGGACAACGCATTGCGTTGTCTGGAAATACAGGGCGTTCAACAG
GTGCACATCTGCATTATGAATTTCATATCAATGGGCGACCGGTTAATCCAATGACAGTAA
AATTGCCAGGTATAGGATCTGGTATGCCCGATAAAGAACGTAAAGCATTCTTAGTGAAAG
CACGGAATATTGAAACAAAACTTAAACTCTAGAAGGATTTATAATGAAAAAAAGTCTATT
GACCCTAATTAGCCTTGCAATCTTAGGTACGGTACAGGCGAATGATAAAAACTTACAGCA
ACAGCTTGAGAAAATTGGGGCAACCAATGTGAAGTTGTCAGAATCTGCCTTGCCAGGTTT
TAAAACAGCGATTTCTGATCAAGGTGTTGTGCAAATTAGCAATGATGGACGCTATGTAAT
ACACGGGCAGATTTTTGAATTAAAAGATGGCAAAATCACGGATATTACTAATCGTGCATT
GCTCTCAGAACTTAATAGTCTAGCAAAAGAGATGATTGTTTATCCTGCAAAAAATGAAAA
ACACGTTGTCACTGTTTTTATGGATATTACCTGCCATTATTGCCATTTATTGCACTCAAA
GATCAAAGAATATAATGATTTAGGCATTACTATTCGTTATTTAGCCTTCCCTCGTGGGGG
TATGAATACCGAAACTGCAAAACAGATGGAAGCGATTTGGACAGAAAAAGATCCAGCCTT
TGCATTAAACGAAGCGGAGAAAGGTAACTTACCAAAACAGGTGAAAACACCAAACATTGT
GAAAAAACATTATGAACTTGGGATTAAATTTGGGGTTACGGGTACGCCAAATATTGTCAC
AAAAGAAGGTGAGTTAATCGCTGGCTATGTTGAGCCAAAAGAGTTGCTCAAAATGTTAAG
TCACTAATCCTTAATTTAAACTACAAGCGGATAGGTTTTATTCTGATATCCTCCCCGCCT
CAAGAGGCGGGAATTCCTAAGTGTAAATTTTAAACGTATTTAAAGACCTATAATTTCATC
GTTTGAATACTGATAAAAATTGGCCATGCATTAGCTTCTTGAAAGCTGCCCTCCCCCAAT
AGATTTCATAATTTTGTGATCTCTTTCACATTTTCTCTTGAAATCCCCTTGACAATCCCA
ATTTATAGTTTCGTCAAGCGAGAGTAATCTCGAAGTCAGAACATTTAATAACAGAATTTA
GAGGAAACTATGAATATTGATAAATTTACCAGCAAGTTTCAATCAGCAATTGCCGATGCA
CAATCTTTAGCCGTTGGCAAAGATAATCCCTATATTGAACCGGCCCATTTAATGCTTGCC
TTGTTAAAGCAAAATGATGGATCAATCACACCGCTTGTCACCAGTTTAAATGTGCAACCT
AACCGTTTAAGCAGTGAACTTGATGGCATCATCAGCCGTTTGCCACAGGTGCAAGGGGGC
AATACACAGCCGTCACAACAACTTTTCCGTTTGTTAAATCAATGCGATAAGTTGTCGCAA
CAGTTTGGCGATAGCTTTATTTCATCAGAGCTGTTTGTACTTGCGGCACTTGAAGATAAC
GGTGATTTAGGCAAGTTATTGAAAAACTTAGGTTTAACCAAAGAGAAGGTGACAGCCGCC
ATTCAACAAATTCGTGGAGGGGAGAGCGTGAATAATCAAAATGCAGAAGAAACGAGACAA
GCGTTACAAAAATATACCATTGATTTAACTGAACGGGCTAAAGCAGGCAAACTTGATCCT
GTGATCGGGCGTGATGAAGAGATCCGCCGTACGGTGCAAGTATTGCAACGCCGTACTAAA
AATAACCCAGTGCTTATCGGTGAACCTGGTGTGGGGAAAACGGCGATTGTCGAAGGTTTA
GCACAACGTATTGTCAATGGCGAAGTGCCTGAGGGTTTGAAGAACAAACGGGTATTGTCG
TTGGATATGGGAGCGTTAATTGCAGGAGCAAAATACCGTGGTGAGTTTGAAGAACGTTTG
AAAGCGGTATTAAATGAACTTGCCAAAGAAGAAGGGCAAGTGATCCTGTTTATTGATGAA
ATTCATACGATGGTTGGGGCAGGTAAAACCGATGGAGCGATGGACGCTGGTAACTTGTTG
AAACCGTCCCTTGCCCGTGGTGAGTTGCACTGTGTCGGGGCGACAACCTTAGATGAATAT
CGTCAGTATATTGAAAAAGATGCAGCTCTGGAGCGTCGTTTCCAAAAAGTGTTGGTTGAT
GAACCAACGGTGGAAGACACCATTGCGATTTTGCGTGGTTTGAAAGAACGTTACGAAATT
CACCATCACGTTCAAATTACCGACCCTGCGATTGTAGCGGCAGCAACTCTTTCGCACCGC
TATATTTCAGATCGTCAGCTACCCGATAAAGCGATTGATTTAATTGATGAAGCGGCTTCC
AGCTTGCGTATGGAAATCGACTCTAAACCAGAGCCGTTAGACAAACTTGAACGCCGTATT
ATTCAGTTGAAATTAGAGCGTCAAGCGTTGCAAAAAGAAGAAGACGAAGCTAGCCGTCAG
CGTCTTGCAAAATTAGACGAGGATCTGACCGCTCGTGAACGTGAATATGCGGAGCTGGAA
GAAGTATGGAAAGCAGAAAAATCCGCTCTGTTAGGCACGCAACACATTAAAACCGAGTTG
GAAAATGCCCGAATTGAAATGGATCAGGCTCGCCGTGAGAATAACTTTGAGAAAATGTCG
GAGTTGCAATACGGAAAAATCCCAGCCCTTGAAAAACAGTTACAAGAAGCAGTAAAACGT
GAAGAAGAGGGCGGTGAAAATCATCTACTTCGCACCAAAGTGACCGATGAAGAAATTGCC
GAAGTGCTTTCTAAAGCCTCAGGTATCCCTGTATCCAAAATGATGGAAGGGGAAAAAGAG
AAACTATTACGAATGGAAGAGGTGCTACATAAACGGGTCATCGGTCAAAGTGAAGCCGTT
GATGCAGTGGCAAATGCGATCCGTCGTAGTCGTGCAGGCTTGTCTGATCCAAATCGCCCT
ATCGGTTCATTCCTATTCTTAGGACCGACAGGCGTAGGGAAAACAGAGCTTTGCAAAACA
TTAGCCAACTTCCTATTTGACGATCAAGATGCGATGGTGCGGATCGATATGTCCGAATTT
ATGGAAAAACACAGCGTATCTCGCTTAGTTGGCGCACCTCCAGGATATGTTGGCTATGAA
GAAGGCGGATACTTAACCGAAGCAGTTCGCCGTCGTCCATATTCGGTTGTATTGCTCGAT
GAAGTAGAAAAAGCACACCCAGATGTATTCAACATTTTATTGCAGGTGCTTGATGATGGT
CGTTTAACTGACGGACAAGGTCGCACGGTGGATTTTCGCAACACTGTCGTCATTATGACA
TCAAACTTAGGTTCGCATTTAATTCAAGAGAATGCGGAAAATATGAGTTACGATGAAATG
AAAACTATCGTGATGAATGTGGTTGGGCAACATTTCCGCCCTGAATTTATCAACCGTATT
GATGAAACTGTGGTATTCCACCCATTAGATAAAGAAAATATCCGTGCGATTGCTAGAATT
CAGCTTGAACGTTTAATTAAACGTATGGCGGAGCGTGGCTATGAGGTAACGGTGACAGAT
GCGGCAGTTGATCATATCGGCGAAGCAGGCTTTGATCCACTCTTTGGGGCAAGACCGCTT
AAACGTGCAATTCAGCAAGAGCTTGAAAACACCTTGGCACAGCAAATTCTCTCTGGCAAA
TTGTTGCCGAATAGTCCTGTGACAGTGGATTATCAAGAAGGAAGGGTTGTGGCAGTTCAG
TAAAAGAGTAAGAGCGTAGAGATATGCCCTTTGTTTTGTGAAATACATTGACTTTTCTAT
GATTTCTCGCTAATTTGTGGGCGTTTTTAACACAAAAACTATTTATTTACAGGAGATTCT
ATGCAAGATCGTTTAGTCACTTCCACAAGAAGTGAATCCCTTCTTAGCACACATAAAGTA
TTACGTAATACTTATTTCTTACTTGCGTTAACGCTTGTATTTTCGGCAGTGGTTGCATCT
GTCACAATGACACTTAATTTACCACGTTTACCTTGGTGGGGAATGTTAGTCGGTTTTTAT
GGCTTACTTTTCTTAACCAATGCAACGGCAAATAGTGCAGCAGGGTTAGCAAGTGTTTTT
GCGTTAACGGGTTTCTTAGGTTATAGCTTGGGTCCAATTTTAAATGCTTATATCAGCAAT
GGCTTAGGCGATGTGGTTGCATTGGCTTTAGGGGCGACTGCGTTGGTATTCTTTAGCTGT
TCTGCTTATGTATTAACTACTAAACGTGATATGTCTTTCTTATCGGGTATGATGATTGCG
TTGTTCGTGGTGTTATTAGTGGGTATTGTGGCAAATATCTTCTTAGCAATGCCCGCGTTA
AGTTTAGCGATCAGTGCATTATTTGTAGTGTTCTCAACGGCTGCAATTTTATATTCAACT
AGCAACATTATCCACGGCGGTGAAACAAACTATATCCGTGCAACCGTTGATTTATATGTG
TCTATCTACAACCTATTTGTGAGCTTATTACAGCTTTTGGGAGTATTTAGTAGTGATGAC
TAAATAAATTTAGCTCATTGGATTCATTAAAAATAGTTATAAGGGGACGCTAATTTAGTC
CCCTTAATCATCAATGCGCCTCGTCCCAGTTGCCTCCAACCCCAACTTCTGCAATCAATG
GCACTTTAAGCTCAATCGCTTTTTCCATTTCAGCTTTAATCAGTGGGGTGTAATGCTCTA
CTCTGTCGGCTTTGACTTCAAAGACTAATTCATCGTGTACTTGCATAATCATTGCAATAT
CTTCGCAATTTCGCACCGCTTGATCGATCCCAATCATTGCCACTTTGATAATATCTGCCG
CCGTGCCTTGCATTGGGGCGTTGATGGCAACACGTTCCGCCGCTTTGCGTCGCATTTGGT
TGCTTGAGTTGATTTCAGGCAAATATAAACGGCGACCAAATAACGTTTCAACATAGCCTT
TTTCAGCGGCTTTTTCACGAATGTCTAACATAAACTGTTGCACGGCTGGATAACGCTGGA
AGTAAAGTTCCATATATTTTTTCGCATCGGTACGAGAAATGCCAAGTTGATTTGCCAAAC
CAAATTCAGACATTCCGTAAATCAAGCCGAAGTTAATCGCCTTGGCACTACGGCGTTGTT
CACTGGTCACCGCTTCCAACGACACGCCAAAAATTTCCGCCGCCGTAGAACGGTGAATGT
CTTTACCTTCGGCAAAGGCTTTGATCATATTCGCATCATTAGCAAGATGTGCCATTATGC
GTAACTCAATTTGCGAATAGTCCGCCGCCAAAATCACATAGCCATCACGGGCGATAAAGG
CTTGACGAATACGTCTGCCCTGCTCGTTGCGGATCGGAATATTTTGTAAATTCGGATCGC
TTGATGAAAGTCGCCCTGTTGCCGTGACCGCTTGATGATATGAAGTATGCACACGCCCTG
TTTGTGCGTTAATCATCTGCGGTAGTTTATCGGTGTAGGTCGATTTCAGCTTACTCAAAC
CACGATGTTCTATCAACAACACTGGCACTTGGTGTCCCATTTGAGCCAATTCTTCCAACA
CTTCTTCGTTGGTTGATGGCGCACCTTTCGGGGTTTTCTTCAAAATCGGTAAGCCGAGCT
TGTTAAATAAAATCTCTTGCAGTTGCTTGGTTGAAGCAAGGTTAAACACTTCGCCTGCTT
CTTGATGTACAAGGGTTTCAAGCTCTTTTAAACGCTGTTCGATCTCAACTGAATGTGCCA
ACAGTTTGGCAGGATCGATTAATACGCCGTTTCGTTCCACACGGGAAAGTACGCTCACCA
ACGGCATTTCGATTTGCTCAAACAGTTTCACCAATTCAGGCGTTTTTTGTAGTTCAGACC
ATAAGAGTTGATGTAATTTCATTGTAATTTCGGCATCTTCCCCTGCATATTCTGTTGCTT
TATCCAGTTCAATTTGATCGAATGTAAGCTGATGTTTGCCCTTACCTGCCAACTCTTCAA
AAGGAATAGTTTGATGTCCCAAATAACGCTCTGCCAAATTGTCCATATTGTGACGACCGG
TGCTGTCTAGGGTGTAAGATTGCAACATCGTATCAAAGGCAACCCCTTGTAGCTCAATGC
CGTAGCGTGCAAAAATCGTTAAATCGTATTTGATATTCTGCCCGATTTTGCGGATATTTG
GGTTCTCTAAAATCGGTTTTAACTGTGCCAAACAGTCCGCTTTGTTCAACTGGTTAGGCA
GTAACGCTTCGATTTCATCGAGTTCTGCTTCACTTTCACCAAACAGATCCACTTGGGTCG
GCTGTGCAATTTTGCCTTTATGCGCCAACGGAATGTAGCACGCTTCGCCATTTTCCAAGC
CAAATGAAATCCCGACTAAATTTGCTTGCATTGCATCTAAATTATCCGTTTCGGTATCCA
CCGCCACAAGCTCTGCCATTTGCAATTTTGCCAGCCATTTGGTAAACAGCTCAGGGCTGT
TCACACAATCGTAAGCGGTGCGATCTATCGAAATTTTTACAAAAGGTGCAGATTTTTGTT
CTGAACTGACCGCTTGTGTGGCTTGATAATTGTTCGGAATTTTCTCTGCTGACGTTTGTG
TCACAGGGTTAGCGTCATTCATCACTTCGTTCAGCCAACGTTTAAATTCATAACGACCAA
AGAGTTCTACCAGTTGATCTCGCTGTTGTGGTTGAGTAACAAGCTGATCGTAAGTGACAT
CAAGGGCAACATCGGTTTTGATCGTTGCTAATAGATAAGAGAGATCGGCTGTTTCTTTTT
CTGCTTCCAGTTTCGGTGCAAAGGTTTTTGCCCCACGAAATGATAACTCTGCAACTTTGT
CTAAATTCGCATAAATCGCTTGCATTGAGCCAATACCTTGCAACAACGCAATCGCCGTTT
TCTCACCCACACCTTTTACCCCAGGGATATTATCGGACGAGTCGCCCAATAAGGCTAAAT
AGTCGATAATCAACTCAGGCGGAATACCATATTTTTCAATCACGCCTTCACGATCTAACA
GCGTATTGTTCATCGTATTAATCAGCATAATATGATCGTTCACCAGTTGAGCCATATCTT
TATCGCCCGTACTGATTAAAACGTGCTTACCTGCTTGTGAAGCCTGCACCGCAAGCGTGC
CAATCACATCATCAGCTTCCACCCCTTCAATCGACAACAGCGGAATACCCAATGCCTTAA
TTATTGCGTGTAACGGTTGGATCTGCGAACGAAGCTCATCGGGCATCGGCGGACGGTGGG
ACTTATACTGTTCAAACAGCTCATCACGGAAGGTTTTCCCTTTCGCATCAAACACGACGG
CAATATGGCTTGGCTCAACCTGTGCAATCAGGCTTTTTAACATATTCAACACGCCATACA
TCGCCCCTGTTGGCTCACCTTGTTTGTTAGTTAAAGGGGGAAATGCGTGGAATGCACGAT
ATAAATAGGACGAACCGTCCACTAAAACGAGCGGATTTTTTGCAATTGTTGCCATTTGAA
TTCTCTTTGATCTAAATAATTTGGGCTATTATAGCGAAAGTGGGGGGATTAAAGAAAAAG
TTTTGAGAAATTATGTCTATCCATATTTTTCCCCAAAATGCCCCCCATACAATAGGGGAC
TTTACGATTTACATCAAACCATTACGATTCTATTAACATCGGTAATTCTGACATACTCAC
TAATTTATAATCAGCCAAAGCCCAGCGAGGGTCGTCCCATTCCGATTTTGCAGGAATAAC
AACGGTTTTCATACTCGCTGCTTTACCTGAAATCATACCTAAAACCGAATCTTCTACGGC
AAAACAAGCAGATGTTGGAACGCCAAGTTGTTTTGCTGCGTGTAAATATACAGCTGGGTG
TGGCTTGTTGTACTCCAATTCCTCAGCAGAAGCCAAATAATCAAAATATTCAGCTATGCC
ACAGCTATCAACAATGCCTTGTAGCATATTTCTTGGCGAAGCCGAAGCAACTGCGATTTT
AATCCCCCGTTGTTTTAAGGTAGATAAAACCTCTTTCACATTTGGCATTAATGGCTTCGC
TTCAAGCACCTTTCCAACTACATATGCCATCAACTCTTCTATTAACTGAGTACGACTCTT
TTCTTTTTCACCATATTTTTGTAGCACATAATCAACCAGCGTACCAACAGGCGACCCTGT
AAGAGTCACCATTTCAGCTAAGGTTACAGGAAATTGATTTTTCTGAAAAAATTCAGTACT
TGCTTGATACCAAATAGGTTGGGAATCAATTAACGTACCGTCCATATCAAAAATTACAGC
TTCGCTCATTTTACATTCTTCCGTTATTAATTATTACAAGAGCTTCCCCTAAAACAAAGC
AATCACTGTATCCTACATGCTTTTCACCTTTGAAATATAATTGGCAATTCATTCCTATTC
AGATAAATAGATAGAAACTAAGTTATATCCCCAATTTTTCCTTATAATGCAAACGACATA
CAGAAAGATAGCTATCGTTTCCACCGATTTGAATTTGATCTCCATCTTTTACCGCTTCAC
CTTTCTCATTCATACGAATAACAAAGCCTGCTTTACGCCCACAATAACAGATGGTTTTGA
GTTCTTCGAGCTGATCAGCCCAAGCGAGTAGATAGCGACTTCCCTCAAATAATTCAGACT
GGAAATCGGTGCGTAAGCCGTAACAAAGCACAGGGATTTTTAATTTATCGACCACTTCAG
TCAGTTGATAAACCTGCTGCCTGGTAAGAAATTGTGCTTCATCAATAAGAATACAGTGCA
ATTTTTCATCGGCAATATAAGCAGCGATTTCATCAAATAAATTGCTATCGTTTTTGAATA
AACGAGCATCTTGTGAAATACCAATTCGAGAGGAGACTTTCCCTACGCCATAACGATCAT
CTATCGCCGCAGTATAAACAAGGGTGTTCATTCCTCGTTCTTGATAGTTATAAGATGATT
GAAGTAAAGTTGTGGATTTCCCTGCATTCATCGCAGAGTAATAAAAATAGAGTTTAGCCA
TAATAAATGATGCAATAAAAAACGGCTAATCAAGATATTAGCCGTTTATTCAAACAAAGA
TTAAACGTTGTCGATTTGACCTAACAGAGAGCGTAAACGATCTTGGAAGTTTTGATGTTC
AGTTTTTAATTGCTCGTGTTCTTGACGCAGAGTTTCATTTGCACGATTAGCTTCCTCGTT
TTTACCTTTTAACTCTTCAACTTCTAATTGAAGTAATTGAATGGTTTCAACAGCCTGTTT
AATTTTTTCTTCAAGTTGGTCTAAAATTGCGACTGACATAATATGTTCCTCTAGTGAGTA
GTAATGAAAGTGTAAAGATTTTACCTTACTTAGAAGAAATTTTCATTATAAAGTTCGGGG
TTATGGATAAAAAAGCACACTGTTAGACATAAACTTTTTGTAACTTTCTCAATTAGGGGT
AGTATATGTCTATCAAAAATTAGATATTAGATTAGTGGTAAAGTAGCTTGTAGGGTGGGT
CTTGACCCACCATATAATCGTAACATATTGATTTTATTGATGGATTAAAACCTACCCTAC
AATATTTAACCTATTAATATATGGTTTGTTAGCGGTCTAGTACCTAGTACGGAGATGAGA
TGAAATGAAAATTGAGAAGAAAAGTAATGAGGCAATTATTGAGCCAATTGAAGATAATTG
GAATTGGTTAGATGAATTGGGAGAGCCAGATCCTACGTTTAATTATCAACATATCAAAGA
ATTTAAACCTGTACCATTATTAAACTACGAAGATTGGTTAGCTGAAGATAAAAAAATCCC
CTAACAAATTGTCAGGGGATTGCGAGATTATTTCACGCGAGAAACATATTCGCCTGAACG
GGTATCCACACGAATAACTTCGCCGATTTGAACGAAAAGTGGAACACGAACAACTGCACC
TGTGCTTAATGTCGCAGGTTTACCACCAGTACCAGCAGTATCACCTTTTAAGCCTGGATC
GGTTTCGATAACTTCTAATTCAACGAAGTTTGGTGGAGTAACGCCGATTGCAGAGCCATT
CCATAATGTAATGATACATTCTGCTTGATCAACTAACCATTTATCGTTGTCGCCTAATGC
TTTTGCATCTACAGAAATTTGTTCGAACGTTTCCGGGTGCATAAAGTACCAGAAATCTTC
ATCTTTATAAGAGTAAGTGTAGTTGTAATCTACAACGTCTGCTGCTTCAACGGTTGAGCC
TGATTTGAAGTTGATCTCTAATACTTTACCAGATATTAATTTACGGATTTTAGTACGGGT
AAATGCTTGACCTTTACCTGGTTTTACGAATTCGTTTTCAACGATAACGCAAGGTTCACC
ATCTTGGATAAATTTTAAACCTGGTTTGAAATCATTAGTGCTGTAACTAGCCATTGTGAT
CCTCAGAATTTAGATAAAAAGTAACGCCCAAAGGGCTAAGATATAAAAAGGCATATATAA
TACACTAAAAATGGCAGGCAAAAAATTAAAATTTTTCTTAAGTATGGCGGATAAAGCCGT
TTCAGGTATAATTCACCTTTTCAATCAATGAGGAAATAAAATGAAAAAAGCAGTGTTAAT
GGGCTTAGTTCTTGCCCTTAGCGTTTCAACCGTTCAGGCGAAAAAAGCAGGTGGAATGAA
ATTTTCTTCAAGCAAAAAAACACCCGCAACGGTTCAGCAATCTACAACACAACAAAAAGC
TGATGCGGACTTTAATAATACGCCAAATCAAGCAATGCCAAATGCTGGTGCTGCTCAACA
GGCGCAGGGCAACCGGTTAGGCAATTTTGTGACAGGGGCGGCGGCAGGTTACTTATTAAG
TGAAGCACTTTCCCCAACGGAAGCACAGGCTCAAACACCAGCGACCAATCCAACAGAACA
ATTAACCAAACAGGTACAACAAGTGCCAGCGGTGCCGACCTTTAAAGCGATTGATCCACA
AAACGACCCTTACCTTATTGAGAAAACACTGGGTTATTTGCGTTACTGCTTAAATGGTGT
GCAATATATGGTAGGAACCAACAACAGCCAATTACCACCGACATTGATGGTAGATAAAAC
CAACGCACCAATGCAGTGTGTGATTAGCCAGTAATTTCATCAGCAAAAGGGGCAAATTTG
AACATCTCATTTTACGACGCACCAACGAAAGCTCAATGGCTACAAGATCTGGCTGAATCC
TTTAATCGACCAGAAGATTTATTGAATTACCTTGAGCTAAACATTGCAGATTTTGAGCAA
GATCTTACCGCTCGTAAACTGTTTGCGTTAAGAGTGCCACGCCCCTTTGCCGAAAAAATG
AAAAAGGGGGATCGGGCAGATCCCCTTTTTTTACAAGCGATCACATTACAAGAAGAATTT
ACCAATGTTGATGGCTTTGTCCAAGACCCACTGGAAGAACAGCATTCGCCAGCCCCTAAC
ATTTTGCATAAATATCATAACCGCTTGTTATTTATGGTAAAAAATAGCTGTGCGATTAAC
TGTCGCTACTGTTTCCGTCGCCACTTTCCCTATGATGAAGTCAAAAGTGGCAAAGCAACG
TGGCAGAAAAGCCTCGACTATATAAAAGCACATTCCGAAGTGGAAGAAGTGATCTTATCA
GGGGGCGATCCCTTGATGGCAAAAGACCACGAAATTGACTGGATTTTCACCCAACTAGAA
CAGATTTCCCATATCAACACCGTGCGTATTCACAGCCGTTTACCTGTGGTTATTCCCAAC
CGTATTACAGACGAATTATGTGAACGGCTATCACAAAGTCGTTTGAAGGTCGTGTTAGTG
ACGCACATCAATCACGCCAACGAAATAGACAAAATCTTTGCAGAAAAAATGCAGAAGCTA
AAACAAAGCAATGTCGTGTTGCTCAACCAATCTGTCTTGCTCAAAGGGATCAACGACAAC
GCTCAAACACTCAAAGCCTTGAGTGACAAATTATTTCGCTACGGCATTTTACCCTATTAT
TTGCACCTATTAGACAAAGTGGCAGGAGCGAGCCATTTTTATATTGAAGACAGCAGAGCC
TTTGAAATTTATCGTGAATTGCAACGCATTACATCGGGTTACTTAGTGCCGAAATTAGCA
CGAGAAATGGCGAAAGAGCCGAATAAGACATTGATGGGTGTCTCTGCTTAATTGATATTC
AGTTCCTTAATCGCTCAATCTCTTTACTAAATTCTTCTACATCATCAAAACTTAAATAAA
CTGACGCAAATCGAATATAAGCGACTTTATCTAAGGACTTTAATTCACCTAACACCAAGT
CTCCGACAAATTTACTAGCAACTTCCCTTTCCCCTGTAGCTTGAAGCTGTAACACAATGC
GGTGGATCGCTTGCTCAACATCGTCCGTGCTGACGGGGCGTTTTTCTAATGCACGAGATA
AACTGGTTCTTAATTTACGTTCATCAAAAGGTTCTCGGCTACCATTATTTTTAACAATAT
GCGGAATGAGTAATTCAGCACTTTCAAAGGTTGTAAAACGTTCTTTACAGACTGGGCATT
CTCGTCTACGACGAATTTGGTAGCCATCTGCTGTTAAACGTGAATCTACAACTTTGGTAT
CATCAGTGGCACAAAACGGGCAACGCATTATTTTAACCCTTTTTGTCTTGCTACAAATTC
AGCGTGTAAGTTTTCAGGGGGCGGAGGCATCTGCAAATAGAACCCTTCTTTTTGGATTTT
TTGCAAAACTTCTTGATTATCTACCCGCTTAAGCTGTTTCTCACCTGCTAAATTAAACAA
CATTACAAACTCAGGTTTACCAAAAATTTGACGAAGTTCTAGAGGTACCGCCTCAAATTT
ATCCCGTTTTTCCACATAAAGATACATTCCTTCTTTTTTAGGGCTTTTATAAATTGCACA
TAACATCTTATTCGTCCTCTAGTCTATAGCTGCCTTCGTAATTGGTGAAACGTGAATATT
GTCCTTGGAAGCCTAACGGCACTCGTCCGATTGGACCATTACGCTGTTTACCAATGATGA
TCTCCGCCATTCCTTTTGTATCTGGATTATCGTGATAAACCTCATCACGATAAATAAACA
TAATTAAATCCGCATCTTGTTCAATCGATCCCGATTCGCGTAAATCCGAGTTTACAGGGC
GTTTATCTGAACGTTGTTCTAAACTACGGTTGAGCTGAGAAAGTGCCACTACCGGTACTT
GTAACTCTTTAGCTAAGGCTTTCAGTGAGCGAGAAATTTCTGCAATTTCAAGGGTTCGGT
TATCGGCAAATCCAGGAGCGCGCATTAATTGTAGATAGTCCACCATAATTAAACTTAATC
CACCGTTTTCCTTGTACACACGTCTCGCGCGTGAACGTAATTCCGTTGGGGTTAAACCTG
AACTATCATCAATATAAATATTACCTCTGGATTGCAACACCCCCACTGTACTGCCAACCC
TAGACATTTCCTCATCATCTAGTTGCCCTGTACGAATACGCGTTTGATCGACCGTTGAAA
GCGAAGCAAACATACGCATCATAATTTGATCTGCTGGCATCTCAAGGCTGAAAATCAGCA
CAGGCTTATTCGGTTGCTTAACTTTATTGCCATTCTCATCTTCGACCTCAACATCTCCCA
TTGCTGCATTTTCACACAAATTCATCGCAAATGTTGTTTTTCCCATTGATGGACGGGCAG
CGACAATGATTAAATCTGAAGGTTGAAGTCCTGCTGTTTTTCGGTCTAAGGCGGCAAAAC
CCGTTGATACACCTGTTACACCGCTATTATTTTGAGAACGAGAGAGTAATTCTATGCGAG
CTAAGGTTTCCATCAAAATATCATCAATTTTTTTCGGCCCTTCGTCAGTTGCAGTTCGCA
TTTCTGCAATATGAAAAACGGATCTCTCCGCTTCATCTAATACTTCTTTAACTGTCAATC
CCTTAGGGTTATAGCTGATTTCTGCGATTTTATTACCCGCCGCAATCAATTCACGACGAA
TAGCCCGTTCACTGACAATCTCCGCATAAACTAAAATATTCGCCGCACTTGGGGTATTTT
TAGACAATTCAGCAAGATAGGCAAAACCACCCACATCTTGCAATATGCCTTTATTCTTAA
GCACCTGATCAAGCGTGATAATATCAATAGGCTGATTATTGCGAGATAGTGAAACCATTT
CTTCAAAAATCAGACGATGAGCGTGATTGTAAAAATCGGTACTCTGAACACGCTCAGCAA
CGCTGTCCCAGTACTCGTTACTCAGCATTATCCCACCCAATACCGCTTGCTCTGCTTCAA
TTGAGTGAGGGGCAATGTTTATCTGTTCAATCTGTTTATCTTTTTGAGGATCTTTATTTT
TTTGATATTCAGCCATTGATGAAACTCTTTTCAGGGAAATGATAAAAGGTAGTTTACCGA
ATTTGCCAAAAATTTTCAGCTGGTTTAGCCCGTACAAAAATAGCGAGACACAAAATTTGT
TGATAATCTGCTTCAACTACACTAATTTCATTATTTAATAGTAATCATAGAACCAAAGTT
AAAGCACTGAAACCACAGATCTACTTGTGAAAAACCTGCTTCTTTTAGGCGTGCTTTATG
TGTATCAATACTATCTGTCCGCATCACATTCTCAAGGGCTGTACGCTTTTGGCTTACTTC
AAGCTCACTATAGCCATTTGCACGTTTAAACGTGTGGTGCAAATCAATAAGAAGTTCATT
TATTGTGTTATCTTCAAAAGTAAATTTTTCCGATAACACCAACACACCATTTGGATTTAA
CCCCTGATAAATTTTACGTAAAAGAGCAAGCCTGTCTTCTCTTGGCAAAAATTGCAACGT
GAAATTTAGGACAACCATTGATGCATTTTTAATCTCAACGTGACGAATATCATCACATAA
AATTTCCACAGGAATATCCGAATGATAGGCTTCCAAATGGCGACGACAGCGTTCTACCAT
AGGTTCAGAATTATCCACACCAATAATTCTTACTCCTGCTTTTTCCACATTACGCCGAAT
CGATAAAATCCCAGCCCCACGAGAACAACCTAAATCATAGACATTTGACTGATCAGTCAC
AAAATGAGAAGCAAGCATACCAATCGCTGTAATGATATTAGAATAGCCCGGCACAGAACG
TTGAATCATATCTGGAAAAACTTCCGCAACAGATTCATCAAAAGTGAAATCCCCTAATTT
CTCAATAGGGGCTGAAAATAGAGTATCTTTAGACATAAACAATATTATTGATAGTAAATG
GTGTATTCTACTCGCAATTTATAAAGATTGTAGAAAATAATTTATTTAGCAACATTCCTA
ATTTAGTGAATACGTATAAGTACGATATAAAAATGCGCAAATCAGGACAAATAACATCAC
AATAATTTGAATTAATCTCTTTTTAGTCAATTTCTCTGCCGCCATTTTCACTCCAAATCT
AAATAAACCTTGTTCATTATTCCCTAAAAAAATGTTAAAATTTGCCTTAAATCAAATTTT
AGGATGGTTTCGTATGAAAATTGTATCTGATTTTAAAGCAAATGGAAGAACAGCCTGCAC
AATTCACTGTCAAAATTGCAGTATTAGTCAATTATGTTTACCTTTTACTCTCAATGAACA
TGAATTAACTCAATTAGATAATATCATTGAACGTAAGAAACCTGTGCAAAAATCACAAAT
CATCTTTCAGTCAGGTGATGAACTCAAGTCCATCTACGCAATCCGTTCAGGTACAATTAA
AAGCTATACCATCAGTGAAAATGGTGAAGAGCAAATCACCGCTTTCCATTTACCGGGCGA
TTTAGTTGGCTTTGATGCGATTATGGATATGAAACATATCGGTTTTGCTCAGGCTCTTGA
AACGTCGATGATCTGCGAAATTCCTTTTGATATTTTAGATGATTTAGCTGGCAAAATGCC
AAAAATCCGCTATCAGATTATGCGTTTGATGAGTCATGAAATCAAAAGCGATCAAGAGAT
GATTTTGTTGCTTTCTAAAATGAGTGCGGAAGAAAAACTTGCGGCGTTTATTTACAATCT
TTCACAACGTTATGCCGCACGCGGTTTTTCAGCAAGAGAATTTCGCTTAACAATGACCCG
TGGTGATATTGGAAATTACTTAGGTTTAACCATTGAAACTATCAGTCGCTTGCTTGGTCG
ATTCCAGAAAAATGGCATCATAACGGTACAAGGTAAATATATTACCATTAATCATATGGA
TGAATTAAGTGAAATGGCTGGTGTTACAAAACCTAAACTGTCCCATTGCAATCCAAACTT
ATAATTCTTTACATACTACTTATCTTGACGTTCTCCCCGTACCTTACGGACAGGGCTGAA
AAAATACTCTTCTATCTTAAAAAGATAATTTATGCCCTAGTCTCCGATCTATGAGAATGA
ATACTAGGGCTCATCTCTAATGAAAATATCCCTTCCTTCTATAAAGAAGATCAATTCGAT
AATTTGATATTAAAGAGCCATTTGTCTACCAAACGCTTCCCTTCCTCGCTTGAACCAAAA
CGGGCATAATCCACATCAACCAATTTCACCCCATCTAATTTAGGTGATTGTGGAGCAACT
TCTGCTTTCACATTGGTTGGTGTTTGATAAAGTCCGTGGTCACGCCAAGGAATTTCTTGA
ACCTCTTTAGATAGAACCCAATCCATAAACAATTTCGCATTATCAAGGTTTCTCGCACCT
TTAATAATACTTGCAGCCCCTAAAGCATAACCTACCCCATCTTTAGGTAACACATAATCA
ACTGGTGCACCTTTCTCTTTTTCTGAAGCATAGCCGTGAGCAAAGCCAACTGTCACAGCA
CTCTCTCCACGAGAAAGGTTAGAGGTCACTAAGGTACTTTTCACATATTGAGAAATGTTG
CCATCTAATTTTTTCAAGTACTCAAAGGCTTTTTCCTCGCCCATTAACTGAATAAGCGTA
ATCATCGTCGTGTACATTGTTCCTGAAGTGCGAGGATCAGCTAATTGCACTTCGCCTTTT
AAGCGAGGATCAAGCAAATCTGCCCATTTTTTCGGAGCATCAACCCCTAACTGCTTTAAT
TTTTCGGTGTTAATACCAAAACCAAGCACCATCAAATACGCAATCGAGGTATATTTACCT
GCTTCGCTCTCTTGCAATGCTTTAAATTGAGGTAAAACCTCCGCTTGCAAAGGTGAACGA
TAGGCTTCTAATAGCCCCATCTGCCCTGCTTGGAAATGTGGCTCAATAGTGCCGCCATAC
CAAATATCCGCTTGCGGATTATCTTTTTCCGCTTTCAGCTTACCTAAAATTGTCCCTGTT
CCACCGTGAATAAACTGAGTTTCCACATTATATTTTTGTGAAAAACGCTTCGTCAGATCT
TCACACACCTTGTTTTGCACGCCACAATAAACGGTCAGCTTTCCTTCAGCCTGAGCATTA
GAAGCTGCAAAGACTAATGGTGAAAGGAGAAAAAGGCTTGAAAACCATTTTTTTAATTGC
AATTTTTTCATTTGTTCCACATTCCTAAGTTAAAAAAGAATCTTAATTGTAACATTTACG
CTACATAAAGCAAGAATAAGCGGTTTGATTTTATGCTAAAATGGCATAACACTATCCTAT
TATATTGATATAAAAAATGTTACTTAATCAAATTCAAATAATCCTGATCGAAACCTCTCA
CAGCGGTAATATCGGCTCAGCTGCACGAGCAATGAAAACGATGGGACTAAGCCGGCTAAG
GCTTGTCGCCCCAAAACAAGCGATTGACGAACAAGCAATAGCCCTTGCCGCAGGGGCAAA
AGATGTATTGGATAATGTACAAATTTATGCGGATATTGACAGTGCAATCGCAGATTGCCA
GCTTGTTATTGGCACAAGTGCCAGATTACGCTATCTACAAAATTCACTGGTCGAACCACG
TCAATGTGGCAAATTAGCTATTCAACGTGCTGAACAGGGTAAAGTAGCGATTGTATTTGG
ACGAGAACGGGTGGGCTTAACCAATGAAGAATTATTAAAATGCCATTATCACTTAAACTT
TCCAACCAACCCCGACTATGGCTCGTTAAATCTTGCAATGGCGGTACAACTCGCCTGTTA
TGAACTCCGAATGGCTTGGCTAGATTTGCAAGAAAAAACCGATATTCAACCGCTTGCAGA
ATACCCGACATCAGAAGCCTTAGAACATTTCTTTGCCCATACCGAACGTTTATATAAAGA
ACTTGGCTTTATTCGCAACGAAGCAGTTATGCTGAAACTACGCCGGTTATATCAACGAGC
CGAATTGGAAACCAATGAATTAAATTTATTAAGAGGAATGTTAACTGCAGTAGAAAAGTA
CTCGCTAAAGCAGAAAAATGACTAATAATAAAGGGATAAGAAATTACATCTCTTATCCCT
TAAATCATAGCTAATTAACTATAGTACCTAACTATCTAGATTACCATAATACACGTAAAC
CAACACCAAGTGCTTGGTCAGTAACTTTTTTGTTATTACTGTCTTTGTTCTTGATTAAAC
GACCTTCAACAAAGGTAACAACTTGTTTATGTAATTTATAGTCTGCACCTAACATGAATT
GATGAGCTGTTGCTTTGTAAGCTTTATCTTTGTAAGTACCATAAGAGTAGTTTCCATACA
CGCCAGATTTTGGAGTAACATCAAATCTTGCACCAGTTCTTACGAAGTCAATTTTCTCTT
TAACATTATCTGTTTTTACAACACCATGACCACCATCAACAGCTACAGTAAATGGAGCGT
TGACATATTTAAGACCAAAGTATACACCATCTTTGTCTTTCTTATTAAATGACACAGATC
CAGAAGATCCAGATTTATAGTCATCATGAGTATAACCTGCTGCCACAGTTACAGATTGAC
TTTCCGCAATCTTAGCTGTGTATTCAGCACCTAAACCAAAGCCAGATTTAGCAGAATCTA
CTTTTACTTCTCCCTTATTATTACGCTCATTTGCAACATTATAGTTAGCACCTAACGTCA
AACCTTCAATGCCTGTATAGGTATAGTTAATTGCTGAATCAGAAGAGTCAGTAAGGATAT
CAAAACCTTTTTTGTTTGTGTTGTTTGCTGAATATTTAATTCCACCAGTACCAACACCGT
ATACTTTATCAAAACCAGCTTGACCAATGCTATCACCGATTACAGCTTGTTTACCAAAAG
AAATTTCATGACCATAGCCGCCTAAACCGACGTAAGCCTTTTCTGTTGTAACATCCCCCC
ATCCTGCATCATTTTTAGAATTACGGCCAAGGCGAGTCTCATAACGACCAAAACCGTAGA
GATTCTCATTGATATTATGTTTGATAGAAATACCGAAACGAGAACCATTATTCTTTAAGT
TAGTGTGACCACGTGTTGAAGATTGACCTTTCTCTTTTGTGGCTTGTTCTTCTAAAAGAA
GACGCAATTGACCATCAAAATCAACTTTTGTACCTTCATTTTCATAAACTGTTACAGCTG
ATGCTGATGCTGCAAATGCCGCTACTGCTAATGCTACTAGTGTTTTTTTCATAATGTTCA
CCTTAAGTTTTTAGTTTAGCTAAGATTACTCTTATTAAGGTATAAGAGTAACCGATCCAT
ATCTGCCATTACCTTCCCATGTAAGTTTGGTAAATGCCGATTGCGTGCGTATGATTGCAA
ATTTGTAGAGTAGTGTCAATATCTTACATAAAAAAAAAACAAAAAAACATTTTCTTTAAA
ATCAATAAGTTAATAAATCCCCACCCCAAAACAAGTATTCAGAGATAATTTTTTAAAATA
TTGCTCCTATTGCAATAAATCACATAACTATATGATTTAAAAATAAAAAACTCATAGCAA
ATAAAGATTTATAACCTTTTTTCTAAAAATGTGAGTTTCATCACATTTTTAGAAAAAATA
GAAAGATTATTTTTATCAAAAATAAATTTGAAAAGAGATGTACATACATTAAAATATCTA
TACGCTTAATACAGAGAATAAAAAATGGGTAATTTTACAGATACAATCATTACAAAATTA
AACGACTTTTCTCCCATCTTGTCTCTGCAAATCTCTATCTATAGCCACTGCTTTAAACTT
ACTCATGGCTCCGTCAAAGAATTCATACAAGAAATACTAGAAACATGTTCACATATTGAG
CAGTCAACTTCCCCTGAAATAACTGAAGTTTATACTCAACGTTTAATTGAACAATATGAT
GCTCTACAAAAAAGTATTCACCTCAAGGATAAAAAGTCAGATTCCCCTATTTTCTCTCAA
TATAAATTTACTAAGAGTATTCATACATTATCAAAGAAACAGAAGTTACATGAATACTAT
AAAGCGTTGCGTGCATTGAATGAAAAACTCTCATGGCTCATTGAACAAAATTACCATTAC
CCTGAGTATAGGCATATGCTCTCAATAAAGATACAAGAAACAGAGAATAGAAAACAAAAA
TGTTTAAAGGCGATTGAAGAATTGAGCTTTAATCAGGAATGACGGGAGAAGATTGACAAT
ATATTGTTGCTAATCTTATCAATCTCTAGTAGTGTCTAAACATAACACTATATCTATATA
TGCTATGCTCTAAACATATACATTATACTAAAAAGAGCCCATAGAAAATATCCTCTCTTA
ATAGAGAGGATATATAAAATTGTAATACTAACGTTTTGAGTATTGTGGACGACGACGTGC
TTTGTGTAAACCCACTTTTTTACGTTCAACACGACGAGCATCACGGGTAACAAAGCCCGC
AGCACGTAACGCTGGACGTAAAGTTTCGTCGTATTCGATCAATGCACGAGTAATACCGTG
ACGGATTGCACCTGCTTGACCAGAAATACCACCACCTTTAACAGTGATGTATAAGTCTAA
TTTATCTGTTAACTCAACTAATTCTAATGGTTGACGAACGATCATGCGAGCTGTTTCGCG
ACCGAAGTAAACTTCTAAAGAACGTTGGTTAATGGTGATGTTACCATTGCCCGGTTTGAT
AAATACACGAGCTGAAGAGCTTTTGCGGCGACCTGTGCCGTAGTTTTGATTTGCTGCTGT
CATTTTTATGCTCCGTGATTAGATATCTAAAACTTGTGGTTGTTGTGCTGCGTGGTTGTG
TTCGTTACCTGCATACACTTTTAATTTACGGAACATTGCACGGCCTAATGGACCTTTTGG
CAACATACCTTTAACCGCAATTTCAATCACTGCTTCTGGACGACGAGCAATCATTTCTTT
GAAGGTTGCATCTTTAATGCCACCTACATAGCCAGTATGCCAGTAATAGATTTTATCAGT
TTCTTTTTTGCCTGTTACCGCTACTTTTTCCGCATTGATAACGATGATGTAATCACCTGT
ATCAACGTGTGGAGTGTACTCAGCCTTGTGTTTACCACGAAGACGATGTGCTAATTCAGT
AGCTAAACGACCTAAAGTTTTACCTGTCGCATCTACTACATACCAGTCACGTTTAACTGT
TTCTGGTTTTGCTACAAAAGTTTTCATTAATTAAATACCAAAATTTAAAGTTTAAACCCA
ATATCCTAATGGATATTACCTATTAATACGGTAGAATCTGACCCCTTCGAGTCCTATTCA
GACCAGACTTACATGGCGGGAATACCATGCAAAAACAGGGTGGCAAAATTATACAGATTT
ATTTACTAAAGATCTAATTCTTTTTTAAGAAAGAGTGGTTTTTGCGGTATATTTCAAAAT
TCCAACAAATTTTTATAGGTTTTACTTCTCATCAAATTGAGAAAATGATAAAAAACAGCT
ACATCAAGCTAACTAACTGTAAAGGAGTGAACTATGGAACAATGGTCTGGTAACGTATGG
ACTGCAATTATTGCAGCATTTATCATAGGTTGTATCATCAGTTATGTTGTTGTTCGTGCG
ACAAATAGCAATGTGAAAAAACAACTACAACTAGAGGCTGATTTAAAAGATACTGCTAAG
AAAATGGACGAGCAAAAACAGCAATTAGAACAACACTTTGAACAATCTGCAGCTCTACTT
GCAACACTTGCTGAAGACTACAAAAAACTTTATACGCATTTAGCACAAGGGTCTGAAAAA
TTATTGCCTGCTGAATCGGCAAAAATTGAATTTTTCCAACAACCTAAAATTGAAAATAAA
CCTAAATCTGAAGATGACCAACCTAAAGATTATTCAGAAGGCTCCTCTGGTTTACTAAAA
TCCTAGTATTCATATATTATTGAATTTAAGAGGAGGGAATCCCCTCTTAAATTCTCTTTA
ACTACATTTTTCTTAGAACATATTGTCTTTATTATCAGAAAATTTGATCGAAAACATTAT
ATTAAATTTAATTTCAGATTAGAATTTGAAAAATTTTTTTAACTTATCATTAACAGGAAA
ATACAATGTCTTGTTTATTTATTGCAGGCACAGATACAAATGTAGGAAAAACTATCGTTA
CAAGGGCTCTATTACAAACAATATCTAAATATGAAATTCCCATTGTCGGTTATAAGCCTA
TTGCGTGTGGTGGCGATGATTCTTTACCCACAGAACCCAATCAAGATGATTATGCCTGTG
AAGACAATAGTGATGTCCTCATTATACAGAACAGCTGCCCTTTTCCTGTAAAATATAGAG
AAATTAATAGCTATTCTTTTATCCATTCTAGTACGCCAGTATTTGCAGCGCTAGACGCAG
TACGCCATATTTCTGTTAATAAACTGGATCACGATCTTCAACGTTTACACCGACAATATG
CAAATGTTCTTGTTGAAGGCACTTATGGCTGGTTAACACCTATTAATAAAGACCTAAGTT
TTGCTGATTGGGTTAAGAAAAATAGAATGCCAGTCGTACTTGTTGTGGGAATAAAAGAGG
GTTGCATTAACCATGCACTTTTAACAGCGGATGCGATTCAACAGAGTGGGGTTAATCTTA
TCGGATGGATTGCAAATCGAGTAAATCCTGGGCTACGTCACTACGCTGAATTAATTGAAC
TCCTTAGCAAAAAAATCAATGCTCCATTACTAGGACAAATTCCTTATATTGGTTATCCTA
GTAAAAAAGAACTATCTGAGTATATTCAGAACCCAGAGCCTCTATTAAGTTTTTTCCATA
AATAATCTAATTGCTGGCTCTTTATTGGTAATAATAGACTAACAATCATGACTACAAAGG
TTGCTATATAATTTTAGCAACCTCTCTGATTTCTATGCTATTTTAGCTAGTTAAATAATT
CATAAATGCTGTAATTACACCTAAGTTAACCACATCCACAAAGAATGCACCTACAAGCGG
TATGATTAAGAATGCTTTATGTGATGGTCCAAAAGTTTCTGTGACAGATTGCATGTTTGC
GACCGCAGTTGCAGTTGAGCCTAAGCCAAAACCGCTGTGACCTGCTGCGAGAATGGCTGC
ATCATAATTACTTCCCATTACTCTAAAGGTCACAAAATATGCATAAAGTACCATAACTAT
GGTTTGAGCAATAAGGATAGGTAACATTGAGCCAGCAAGGTCTGCTAATTCCCAAAGTTT
AATGCTCATTAATGCAATTGCTAAGAATAAGCTTAATGATGCGTTACCAAATACGTCAAT
AGCACGGTCAAACATATCAAATTTAAACACTAACGTTAATACGTTTCTTAATACCACACC
AAAACCTAAGGCCCATACGAACTGCGGTAAACCTGAATCAGGGAATACTTTAACCATAAC
TGATGAGAATGCTAGACACGCTGCAAATAATGCCATTGTTTCGATCGTTGATGTTGCTGT
GATTAAGCGTACATTGTCAGCATCTTCAAATGTATCGTCAGCATATTTTGCTTCTACGCT
TTCAACTTTTACATTGTGTTTAGATGGGGTAATTTTCATTTTGTTGATAAGACGTCGAGC
TAATGGACTACCGACTAAACCTCCAGCCACTAAACCAAATGTAGCAGATGCCATTGCCAT
TTCCATTGCACCTGCAAGCCCATGTTTCTCTGCAAAAACCGTTGCCCAAGTTGCACCTGT
GCCGTGTCCGCCAGTTAAAGTAATAGAACCTGTAATTAAACCAACAAGTGGATCAATACC
AAGTAGCATAGCTAAACCAACGCCAACACCATTTTGAACAAGGATAAATATACTCACGAT
AACGAGGAAAATGACAAGTGGGATTCCACCTTGTTTCAAACGGGAAAAATCTGCGGATAA
GCCGATAGATGAGAAGAAGGCCAACATGAAAGCTGTACGTAAAGAGCTTTCAAATTCAAA
GGTAATTCCAGCGAATTTATATAGACAAAAAATGATACAAGCGATAAATGTCTTTTTAAA
CAGATATTTATTGTAGTTTTTTTGAGTTAGATCTGATTTTTTATATGTAAATTTTGGTAA
AATTATAGCAATTTTATTTTTATGTGAGGCTTTTATGAGCGAAATTGCATTAACAGTGAG
CCTATTATCCTTAGTTGCTGTCATTGGGCTATGGATAGGGCATATTAAGGTGCGGGGCGT
AAGCCTTGGTATTGGCGGTGTGTTATTTGGTGGGATACTGGTTTCCCATTTTATGACGCA
ATATGGTGTCAAACTTGATGGTCATACCTTGCACTTTATTCAAGAGTTTGGTCTGATTCT
CTTTGTCTATACCATTGGTATTCAAGTTGGTCCGGGTTTCTTTGCTTCATTACGCCAATC
AGGATTAAAGCTCAATGCTTTTGCTGTGATGATTGTTGGGATAAGCGGTATTTTAGTGAT
TTTATTACACAAAATATTTGATGTTCCTCTTCCTGTGATATTGGGTATTTTCTCTGGTGC
GGTAACTAATACACCATCATTAGGTGCTGGGCAACAAATCCTGACGGAATTAGGCGGTGA
GTCCATTACAGCTGTGATGGGTATGGGGTACGCAATTGCCTATCCTTTCGGGATTATCGG
GATTCTATTAGCGATGTGGCTTATCCGTATTATTTTTAAAATTAATGTGGATAAAGAAGC
CGATGAGTTTGATTCTGCAACCAACAATAAAAAAGATGGATTAAGTACGATGAACGTTCG
TATTACAAATCCAAATTTGAATGGGTTGATGCTTCAAGAGTTTCCTGATTTTGAACTGCA
CGAAGTGGTTTATTCTCGTATTAAGCGTAATGATGAGTTGTTTGTGCCTAAAGTGCATAC
CCAAATCCAAATAGGCGATATTCTGCATCTTGTGGGAACAAAAACTGCGTTGCATAAAAT
GCAACTCATTCTTGGTGAAGAAGTGAATGTTTCACTTTCGACAAAAGGCACAATGTACCG
CACAGAACGTGCTGTCGTTACCAATGAAAAAGTATTTGGGAAACAAATTCGCCAATTGAT
GTTAAAAGGGAAATACGATGTAGTGATTTCTCGCTTAAACCGTGCGGGGGTTGAGTTAGT
TCCTAACGGGCAAATGACATTGCAATTTGGTGACGTGTTGAACTTGGTTGGTCGCCAAGA
AGATATTGAGGCTGTGATGGCGATTATCGGTAACGCTCAACAAAAATTACAACAAGTACA
AATGTTGCCTATCTTCATTGGGATTGGCTTAGGGGTGTTATTAGGCTCTATTCCAATTTA
TCTGCCAGGTTTCCCGGTTGCATTAAAATTGGGATTAGCAGGCGGGCCGTTGGTAGTTGC
GTTAATTTTAGCAAGAATAGGAAGTATCAAAAAACTCTATTGGTTTATGCCGCCAAGTGC
AAACTTGGCATTAAGAGAAATTGGTATCGTGCTTTTCCTTGCGGTTGTGGGTTGGAAAGC
TGGTGGAAACTTCCTGAATACTTTATTAAGTAATGATGGTCTAGCGTGGATTGGCTATGG
TGCAATAATTACTTTTGTTCCATTAATTGTTACAGGGTTAGTTGCTCGTATTTATGGTAA
ATTGAATTATCTAAGCCTATGTGGATTGCTTGCAGGTTCAATGACGGATCCACCCGCTTT
GGCATTTGCAAATGGTATTAAAGAGGGTAATGGTGCAGCAGCACTCTCTTATGCGACAGT
GTATCCATTGGTGATGTTCTGCCGAATTATCTTGCCTCAAATTCTCGCTATATTATTGTG
GGTAGCTGGCTAATCGTAACTAAGCAATCTAGTTATTGACAGTTCAATAGACTAGATTGC
TCAATTTCAATAAAACGCAATAAGTTTCCAACAATATTTAGGATCCATTCACGCCATTTT
TATAGGATTATAATTTATTTTCTATGATAAATAATAGGATGTCTTAATCATGGATTTAAC
GTTATAATGAGAAATAAATCTGTTTTTTAATGGAAATACTACTTTATGTATCGCTTAACC
TTTTTTTTGATATCTACTTTGCTGTTTAATTCCTCCCTCTCTGCCAAATGGCTAAAGATC
AATGATGTAGACTATATCTGGGGACCATTTAAAATCTATAATATTTCATTATTCTCTGAA
ACTGGCAGTTATACTAATAGCACACGCCCATTAATGCTGACTCTAAAATATCAAAAGCCC
GTTGAAGGGCGTGATTTTGCAATTTCTTTAGCTAGATCTTGGTCTAATTTAGGCATCACT
CTGCAAAATCAAGATAATGTGGTTGATCGTTTGCGTAAAATTTTACCTAATATCAAGAAA
GATGATTCTCTCAGTTACATTGCTTTAGAAGATAAAGGATATTTCATATTAAATAATATT
GTTATTCCTGAAGAATTTAACAAAGAATTTAATGATGCTGTAGTAGCAGTATGGCTAGAT
CCTCGTGTAGAAATTGGGCGTAAACTTGTCAATAAAGAAGAAAAAATCTTCATTGCAAAC
ATCCCTAGAGTTTTAGAGACACAAAAACCACAAAATATAGAAAATAATATAGGAGTACAT
GAAGAATCAATAGATCCTGTGGTGGACTCAAGCAAAGTATCTAATGATATCAAACAGAAC
TTAGACTCTTCAATAATGCCTAGAGTACAAGATAAGCCTTTAACACAGTCAAATGAAGAG
AATATGAAAGAAGCAGAAAAACCACTTGAAGATTCAGAAATTGATATTTCTCCTCCTTTA
GATCCCATACCAGAAGGCAAATATCTAAATATATAGCTGATTATTAAAGTGTTTATAGCA
TTCATAATAAATCGACAATGCCGATTCAGAACTGGAAACTGGCGATGAATCGATTTATGA
TTGATTTTGGTGATCGCCTAGACGATCACCGTTAAGTTGAAATGGGTGTTTACACAGAAT
TTGGGATAGGGTCTAGAATCATCTAAGCGCTAATACTTCACCGTATGCCCATAGCTTTCA
ATAATACCTTTAATATGCTCTAACGATTCTTTCGTCGGTGGCATCACATCTTCTAATTCA
TATTCTAACCCTAAGGTTTTCCATTTATGTGCGCCTAAACGGTGGTATGGCAGAAGTTCG
ACTTTTTCTATGTTGTCCATACCTTGAATAAACTGACCCAATAAATGAATATCTTCATCG
GCATCCGTATAACCTGGTACAACCACATAGCGGATCCAAGTACGTTGATTACGTTTATGC
AAATAACGAGCGAAGTCTAAGGTACGTTTATTAGAGACACCGATAAAATCTTTATGAATT
TCTTCGTTCAGCTGTTTTAAATCAAGCATAACGAGATCGGTTACATCTAGCATTTCATCG
ACTAGCTCTGAATAATTCCGCACAAAACCATTTGTATCTAAACAAGTATCAATACCCTCA
GCTTTACAAGCACGGAACCAATCACGCACAAATTCCATTTGTAACACGGCTTCGCCACCT
GATGCTGTTACGCCCCCGGCCGTTGCTCTCATAAAATGTTTATACGTCACAACTTCCTTC
ATTAGATCTTCTACGGAGATCTCTTTCCCACCTTCAAGATCCCAAGTATCACGGTTGTGG
CAATATTTACAACGCATTAAACAGCCTTGTAAAAACAAAATAAAACGAATCCCAGGCCCA
TCTACTGTGCCACAAGATTCGTAAGAGTGATAACGTGCTAAAACAGTCATTCTTTTTCCT
TTAAATAAAGTACGATTAGGACAAATGTCCTTAAACATTTCTGCTAATCGCAATTAATGC
GTAAGATACAATAAGCGGTCAGTTTCTGCAAAAGTTTTGCAAAATCTGACCGCTTATTAG
CTTAAACTAAATTACATCGACTGTGTGAAAGTACGAGTAATTACGTCCATTTGTTGCTCT
TTAGTTAAAGAGTTGAAACGCACTGCGTAGCCTGAAACACGGATTGTTAATTGTGGATAC
TTCTCTGGATTTTCCATCGCATCTAATAACATTTCACGGTTCATTACGTTTACGTTTAAG
TGCTGACCACCTTCGATGGTTGATTCGTGGTGGAAGTAACCGTCCATTAAGCCTGCAAGG
TTACGTTTTTGAGATTCAAGATCTTTACCTAACGCATTTGGTACGATTGAGAAGGTATAA
GAGATACCATCTTTCGCGTAAGCAAATGGTAATTTCGCCACAGAAGTCAATGACGCTACC
GCACCTTTTTGGTCACGTCCGTGCATTGGGTTTGCACCTGGTCCGAATGGCGCACCTGAA
CGACGACCGTCTGGGGTGTTACCTGTTTTCTTACCGTAAACCACGTTTGAAGTAATGGTT
AATACTGACTGTGTTGGAGTTGCATTACGGTATGTTTTGAGCTTCTGAATTTTCTTCATA
AAGCGTTCAACTAAATCAACTGCAATGTCATCTACACGGTTATCGTTGTTACCGAATTGT
GGGTATTCACCTTCAATTTCAAAGTCAAGTGCTACGTTTTTCGCTACGCCAACCACTTCG
CCTGCTTTATTTTTGATTTCGATGTCGCCACGGATTGGTTTTACTTTCGCATATTTGATT
GCAGAGAGTGAGTCTGCTGCAACAGAAAGACCAGCGATACCACACGCCATTGTGCGGAAT
ACATCACGATCGTGCAACGCCATTAATGCTGCTTCATAAGCATATTTGTCGTGCATAAAG
TGAATGATGTTTAACGCTGTGACATATTGTTTCGCTAACCAGTCCATAAAGCTGTCTAAA
CGGGTCATTACATCATCGTAATCTAAGTATTCAGACATAATTGGCTCAGTTTTCGGTCCA
ACTTGGTCACCTGATTTCTCATCAACACCACCATTGATTGCGTATAGTAAGGTTTTCGCT
AAGTTTGCACGAGCACCGAAGAACTGCATCATTTTACCTACGATCATCGGGCTTACACAG
CAGGCAATCGCATAGTCATCGTTTTGGAAATCTGGACGCATTAAGTCGTCATTTTCGTAC
TGAACAGATGAAGTTTCGATAGACACTTTCGCTGCATAGCGTTTGAAACCATCTGGTAAA
CTTTCAGACCAAAGGATTGTTAAGTTTGGTTCCGGTGATGGACCCATTGTGTAAAGGGTG
TGTAATAGACGGAAGCTGTTTTTGGTTACTAATGTACGACCATCTAAGCCCATACCTGCG
AAAGTTTCTGTTGCCCACATTGGGTCGCCTGAGAATAATTGATCGTACTCTGGGGTACGT
AAGAAACGAACCATACGGAGTTTCATTACTAAGTGATCCATTAATTCTTGAGCTTCTTTT
TCAGTGATTTTGCCTGCTTTTAGGTCACGTTCAATATAAATATCTAAGAAGGTTGAAACA
CGACCGAAAGACATTGCTGCACCGTTTTGTGATTTCACTGCTGCAAGGTAAGCAAAGTAA
ACCCATTGTACCGCTTCTTGTGCGTTAGTTGCTGGGTTTGAAATGTCAAAGCCATAAGAT
GCTGCCATTTCTTTCATTTTGCCTAAAGCACGGTGTTGTTCTGCAATTTCTTCGCGTAAT
TGGATTGTCGCTTGAATATCTTCGCCACGCTCTAACTGCTCTTGTAAAGAGGTAAACTGT
TTTACTTTATCTTTCATTAAGAAGTCAGCACCGTAAAGAGCCATACGACGATAGTCACCG
ATAATACGACCACGACCGTAAGCATCAGGAAGACCTGTAATTACGCCTGATTTACGGCAA
CGTAAAATGTCTGGAGTATAAACATCGAATACACCTTGGTTGTGGGTTTTACGATATTCA
GTAAAGATTTTCTCTACTTCTGGATTTAATTCACGGCGATAAACTTTACAAGAGCCTTTC
ACCATATTGATACCGCCAAACGGCATAATTGCACGTTTTAATGGTGCATCTGTTTGAAGA
CCTACTATTTTCTCTAAATCTTTGTTGATATAACCTGGTGCGTGTGAAGTGATGGTTGAT
GGAATATCGCAATCAATGTCATACGGTTCGTGGGTTTTGTTTTCCACTTTGATTTTTTCC
ATCACATCTGCCCAAAGCGTTGTAGTTGCTTCGGTTACATCTGCTAAGAAAGATTCGTCA
CCTTCATACGGCGTATAGTTTTTTTGGATAAAGTCACGCACGTTTACATCAGTTTGCCAT
TCACCTGGTGCAAAACCTTCCCACGCTTTCTTTTGAGCTTCGGTTAGTTGAGTCATTTTA
AGTCCTCGTTAGTTAATGTAATAAATTGGAACGCAAGCGGTGCGATTTTGCAAAAACACT
GCGAAAAGTGACCGCTTACAAGTTTTGAATTAATGTTTTTTTAGATGCAAAAACCACTGC
ACCATACCGATAAAAAATGCACCACCAACAATGTTACCTAAGGTCGCTGGAATTAAATTT
TTCACCACAAAATTTGCCATTGTTAAATCAGCGAATTGACTAGGATCAACCCCTATCGCT
GTCCAAAATTCAGGGCTTGCAGAGCCGTGAATTAACACGCCCATTGGGATCATAAACATA
TTCGCCACACAGTGTTCAAATCCAGATGCCACAAACATTGCTATCGGCAAAATCATAATG
AACGCTTTATCCGTCAGGCTCTTACCTGCATACGCCATCCATACCGCAATACAGACCATC
AGATTACAGAAAATCCCCAAGCTGAATGCTTCAATCCAAGTATGATGGAGCTTATGTTGG
ACTGTTTTTAAAATAGTCAAGCCCCACTGCCCATTTGCAGCCATAATTTCACCGCTAAAC
CACACTAACAGCACAATAAAGGTCGCACCGATGAAATTACCGCCGTAAACAACAAACCAG
TTTTTAAACATCTGAGCCAAACTAATTCGCTTACTTGCTTTAGCTACAATGGTCATTGTC
GTAGAAGTAAAAAGTTCAGCCCCGAAAACAACACACATTATAATGCCAAGAGAGAACACA
ACACCGCCGATCAGTTTTGCAACGCCCCACGGCAGTTCCCCTGCACCGACTTGTGTTGTT
GCATAAAACACAAAGGCAATTGAAATATAAGCACCTGCGGTAATTGCTGAAATGAAAGAA
TAAAATTGATTTTTTGTCGCTTTATAAACCGCACCATCTTCGGCGATTTTAGCCATCTCT
GCTGGAGAAAACATCACTATCCTTAAATGAAAATTTGAAAATTTACAAAATTTGTTGAGA
ATTATAGACCTGTTGAAGTGATCATCAAATAAATTTTCAACATAAACGGAATAAAGTAGA
ATTATTTCTTGACCCACATCAAGTTTTAACATTGATTAAAATTTAACAAAACACAAATTT
AACAGAACAGTTACAAAAATGTCCGATTATTTGACCGCTTTACTTGGGATTTTCCTTGAC
AAAGAAAATCAATGTTTAATTATGTTTGCCAGCAGTTTTTTAAGTTCTACGCTACTGCCT
GGCAACTCAGAAATCATCTTCAGCACCTTTGCTACACAAGCCTTTGCGAACAACCATTCC
TTATATGGATTGTTTATCAGTGCCACATTAGGCAACAGCTTAGGTAGCCTAACAACCTAT
TTTCTAGCAAAACTTTTTCCACCCCCAAACTATCACGAACAGCAAAATCAACGTATTCGA
TTTGCACTTAAATTTAGCCAACAATACGGCGTTTGGGTGTTACTGTTTAGCTGGCTACCT
ATTGTGGGCGATCTCTTTTGTGGTGTCGCAGGTTGGTTACGTTTTGATTTTTGGAAAAGC
CTATGTTTCATCGTATTAGGCAAAGCTATTCGTTATGCATTATTGCTTTGGAGTGTTTAT
TTGGTTGTTGGTTGAGAATGAATAGTCTAGAATATCGCAAATCTATTCTTGTTGAGAAAT
TTTATGTCAAAACAACTGCCTGAAATCAAATCTGTTTCAGTGATTGCCAAAACACGTATA
TTTGAAGTGCAATCCGTCGATTTACGTTTTTCAAATGGCGAAGAACGTACTTACGAACGT
CTAACTCCACAACGCCGTTCTTCCGTAATGGTCGTGCCGATCTACCAAGATCAACTCATC
TTGGTAAAAGAATATGCCGTAGGGCCTGAACGCTATGAACTCACCTTCCCTAAAGGCATT
GTGGATAGTGGAGAAGATCCTGCACTGAGTGCAAATCGAGAATTACAAGAAGAAATAGGC
TTTGGAGCAAAAACAATCGAACCACTACGTTCATTATATAGTGGACCTAGCCATATGTAT
GGTTTAATGCACCTTTTTGTGGCACAAGATCTTTACCCATCACAGCTAGAAGGTGATGAA
CCAGAGCCACTTGACATCATCTATTATCCATTAAACAAAATTGACGAACTGCTTGCCGAC
CCTAATTTTGCCGAAACACGCAATTTATCCGCCTTATTTTTATTAAGAGAATACCTCAAT
GCAAAAAACTAGCCTACACATTTTATGGATTTATCCACTACTTACCCAGTTACTCGGCTC
TGCCCTATTACCCCTTTTTAGCGAATTTAGCCAAGGGGGAATGTTGGTTGTTTTTGTCTT
ATTTACCGTCCCAGCTTTTCTATTTGCATTAGTCAGCTACAAACAACAGTATCACCAACG
AAACATCATTCAAATTGCCTTTTTCTCAGGGGTAATAATGTTCATTTACAGCCTTTTTTC
ATTTTCACTAATGTTGGCTTTTGATGAATACACCAGCCTTGAAGATCCTATCCCCCTATG
GGAACAATCCCTTGCCGTGATCTTATTTGCTCTGACCTTTGCTTTAGCAAAAGTAATGTA
CGCACTGTTGGTGTTGAGATTGTTTTTGCCGAAGGTGTAAGTCGCTTACATTAATAGAAT
GGAGCTAGACACTTCGGGTTTAATAATGGCGAGAGTTTTTTAGATCATTGGTTATCCTTA
TATTCAAGTTAAGGCAGGGTGAGAAACTTCCTCCTAATAAATTTATAGGTCTCTCCTAGA
TAACGACTAAAATCCCTATTTAGGTTAAGATAACCCAATAAGCAAAAGTTATCTAAGTCA
GTATAAACAAAATAAACTTATTGAGCTGTTTGTAGCAGATATCACTGTTCGAACAGCTGC
TGAGTTGATAAATGTAAATAAAGCTACCGCAGCCTATTATTTCCATCGTCTGTGATTGCT
TATCAAGCAAAACAGTCTACATCTTAAGAGGTTCGATATTCAAGAACAAGTGAAGCCCGG
CAGTATTGTTTACACCGATTTCTACCGAAACTATGATAAGTCTGATGTAACTGAGTTTAA
TCATTTTCGCATCAATCACAGTACCTACTTCGCAGAAAAACAAAACCCCAAACGAAAGGA
CTAAGTCCGATACAATATCGAAATCAGTCCTTTGAATAGCTGTATAACTTTTGAAGGTCA
GATCATTTTATTCATATTTTAAAAGGTAATTTGAAGCCTTTTACCATAAAACTTTAGGGG
CTGACGTAGATTAGCCCCAATAAAAAAGTACCCCGAAGAAGAAACCCAAGCCCCAATTTG
GCTAAATGCACATAAGCTTCCCAACCAGTGCTTCTTTTTAACAAAACTTTTGGGGCTGTA
TTAGATTAGCTAGTATACCAACCTACATCAGCCCCTATAAATAAGGTTGTAAGAGCAAAT
TACATTTGCCCCAAAATGATTGCAGGAATGTCAGGGCGAAGTCATTCGCGCCTACATTTT
ATTTACACAATCTCACTCGGCGTAAAGAAATAGGCAATTTCACGTTTTGCTGATGTTTCA
GAGTCTGAGCCGTGAACTGAGTTTTCACGGTAGCCTAAACCAAACATTTTGCGAATAGTG
CCTAGTTTACGTTCTTCGGGTTTGGTTGCCCCTATTAACAAGCGGTAGTTTTCCACGGCA
TTTTCGCCTTCTAACACCGCAACAACGATAGGCTCAGAAATCATAAATGCCACGAGCGGA
TCAAAAAAGTCTTTGCCTTGATGTTCTGCATAAAAACCTTCCGTTTGTTCTTTGGTTAAG
TGAAGCATTTTTAACGCTTTGATCGCTAAGCCATTTTTTTCCATATAACTTAAAATTTCA
CCGATAAGATGACGTTTAGTCGCATCGGGTTTAATAATGGCGAGAGTTTGTTGGATCACT
TGTTGTCCTTATTATTGGGTTAAGACAGGGTGAGAAATCTCACCCTGAGTAAATTTATTT
CACCTGCATACCAGCCGTCACGCCGCTATCGGCGGAGAGTAAATAGAGATCCGCACCGCC
TGTACCGGCAGATAAAATCATACCTTCCGACATACCAAACGACATTTTGCGTGGGGCAAG
GTTGGCAATCATAATCACAAATCTGCCTTCAAGCTCTTCAGGTTGGCTGTACGCCGCTTT
GATACCAGAGAAGACTTGGCGAGTGTGATCGCCTAAATCAAGTTCAAAACGTAACAATTT
ATCCGATTTCGGCACAGCTTCACATTTCAATACTTTTGCCACACGCAGATCGAGTTTGGC
GAAGTCGTCAATGGTGATTTCAGAGGCAATCGGTTCAACTTTGGTTTCACAAGCGGTCAT
TTCTTTTCCTTTTTTTGCAGTTTCTGCTTTTACGCTTTCGGCGAAAAGTGCTTTGGTTTC
TTCAATCACAGCGTCAATCTGTTTTTTCTCTAAGCGAGAGAAGAGCGATTTAAACGGTGC
AATGCTATGGGCAAATAGTGGCGAACCGATGTTGTCCCAACGCAGTTCCGTTTGTAAAAA
GGCTTCGGCACGTTCTGCGAGTTTTGGTAATACTGGTTTGAGATAGCTCATTAATACACG
GAATAGCTCTAAGCCCATTGAACAGACCGCTTGTAATTCGGCATCTTTGCCTTCTTCTTT
GGCAATTACCCAAGGGGCTTTGTCGTCAATGTATTTATTAGCTTTATCCGTTAATGCCAT
AATTTCACGGATCGCTTTGTTGTATTCACGCGTTTCAAAATAAGTGGCGATCTGCTCCGA
TTGTGCAACAAATTCATCAAAAAGCGCTTGATTTTCTAATGTTGAAGCGAGTTTGCCTTC
AAAGCGTTTTGTGATGAAACCTGCGGTACGAGAAGCCAAATTGACTAATTTATTGACGAT
GTCGCTGTTTACCCGTTGTACAAAATCTTCTAAATTGAAATCGAGATCTTCAATGCGGTC
GTTCAGTTTCGCGGCATAGTAATAACGCAAACATTCAGGATCGATATGTTTCAAATAAGT
ACTGGCTTGAATGAAAGTACCACGGGATTTTGACATTTTCTGCCCGTCCACCGTCACATA
ACCGTGTGCAAAGACGTTTGTTGGTTTGCGGTATTCGCTTCCTTCTAACATTGCAGGCCA
GAATAGACTGTGGAAGTAAACAATGTCTTTACCGATAAAGTGATACAACTCGGCATCACT
CTCTTTTTTCCAGAAATCATCAAAGTTCAAGCCCGTGCGGTCGCAAAGATTTTTAAACGA
GGCCATATAGCCGATAGGGGCATCAAGCCAAACATAGAAGAATTTGTTTTCGCTATCTGG
AATTTCAAAGCCAAAGTAAGGCGCATCACGGCTGATGTCCCATTGCTGTAAACCGCTCTC
AAACCACTCTTGCACTTTATTGGCAATTTCAGGTTGAAGCGAGCCAGAGCGTGTCCACGC
TTTCAGCATTTCTTCAAAACTTGGTAGGTCAAAGAAAAAGTGTTCCGACTGTTTTACCAC
AGGGGTAGAGCCTGATACTACCGAGCGTGGATTGATTAAATCCATCGGGCTATAAGTAGA
AGCACAGACTTCACAGTTATCGCCGTACTGATCTTCCGCTTTACATTTCGGACAAGTACC
TTTAACAAAGCGATCAGGCAAGAACATATTTTTTTCAGGATCGAACAACTGCGAGATCAC
CTTGCTTTTGATAAAACCATTCGCTTTTAATTTTTTGTAGATAGCGGAAGTATATTCACG
GTTCTCTTCGCTGTGGGTGGAATGGTAGTTATCGAAACTGATATTAAAACCGGCAAAATC
CGCAATGTGATCGGCTTTGGCTTTTTCGATTAACTGTTCAGGGGTAATGCCGAGTTTATC
CGCATTCAACATAATCGGCGTGCCGTGAGCATCATCAGCACAGACAAAGTGAATTTCGTT
GCCACGCATACGCTGAAAACGCACCCAAATATCCGCTTGAATATGTTCAAGCATATGCCC
TAAATGGATCGCACCGTTAGCATAAGGCAAAGCACAAGTAACCAGTATTTTTCTTTTTGG
ATTTGACATTCTAAATCTCTCTAAAATATAGCAAAAAATTATAGGGATTGTAGCGGAAAA
GGGGGGGATTGTGTAGTTAAGATTTGGAGAGAGAGGGATTTTTCAACGCTGTTTCTGGCG
TTTCTCTTATTTCTAAAAGTTATAAATAACTAATAGCACATTATCTTTTGAAAAAATTAA
TTTTTTTAGATAAAATGCCCCAATAAGGGCTGGTGCAAAGTAATCTTCGTTATCCGCTAA
TGCTCGCCTACATAAAATTAATTACGATCTTTATAAAGAGTATTAAGCGAGAAATTACTC
CACCCAAGTTTCATAAAATAAATTATTTTAAATAAGTGGTACAAATTATGAACATCAAAA
AATCAATATTATCCACTATGCTTTTATCTTCTGCTGTGTTGATATCCTCTTGTAAGAAAG
ATGGCACTGGCGGAAATTCTCCCCAACATAATAAAGAACAAAATCCAGTTAATTCGTCGA
TAGGTAGCCATTCTAGTGCTGAAAGTAGTGGAACTACAAATAATGGATTTAATAAACTCC
CTGACAGACAGACAGACAGACAGACAATCATAACTCGACTACCTCTCATTCTTCCAACAC
TAATCAACGTTTAAATGGCTCTAGCGATTCTGCCTCGTCAAATAATTCGCTAACTTCTGA
TAATCAAAAGCCATCTGATGAGCCAAATAAGGTAGATAGCTCAAGTTCTGCTGATAGTTC
AACAACTTCAAATGAACCAACCACTTCAGACAGCCCAACAACTTCGGATAGTCCAAATGC
TACAGATAAACCTAGTACGGAAAATACTAACAATGAACAAGCTACAGCAGAGACGACAGA
TAAGCAAGAAGTAGCAAAAGAGGAAGTAAAAGAGGAAAGAAAAGAAGAAATCACAGAAGA
GCCAAAAGTAGAAAATAAAGAAAAAACACAAACAGAAACTGAAAATCAACCTCCTAGAGC
AGAGGAAAATCCACAAACAGAGGAAAATTCACAAGCAGAAGAAGATCCTCAAGCTGATGA
ATTGCCGAAAGTTGAAGAACAGCCTGAAGCCGAAGAAAAGGCTGAAGAGGAAAAAGAATC
TCAAAGCTCTGAAATTCAAACTGCTCCAGAAACCCAAACTAACAGTAATGAAATACCAAT
AAATAATGAACCGACTAATAATGAAATATCGAGTAATAATGATCCAACAAATAATATTAC
TCATAATGATAATTCTTCTGGAGAAAATATAAATCAAGAAAATAATGAAACCGGCAAAGA
AAACAGTTCCGAGGATTCGCCTTCTTTCAATCAAGATTTAACTACAACAACTCCAGAAAA
TAATAATTTATCTGCTGGAAATAGTGATGATAATAAAAATACTGATACGGAAAATAATGT
ATCAGGAAATAATTCGGTAGAAAATAATGATGTTACTTTAAATTTAAATAATAATTCAGA
ATCTACAACTCCAGAAAATAATCCTTCTACACAATCTAATCCATCAATAAAACCTGTGGA
TAATCAGTCTTGGGTTCAACCTCAGGTTGAAAAGTTAGATAAAAATAATTATCAGCAAAC
CGCCCAAGAAACAAAATTTACCAATAAAATTGGGATTGTTGATATGGATTATAATGTGCG
TGATGATCTTGGCAAAGCCTTTAAATTTGAAAATGGCTCAGATCGCATTATCTTAAATGC
TGGTTTATATACACGTGCAAATGGACATAAAAGCTCTCATGGTACGATGGTTGCTGGTGT
TATCGATCAGAAAAACAAAAATGCTACGCTTTATGCTTATACTGCAAAATCCGCTTATAT
GGAAGCTGTAAGTGCATCTAATCAGCATTATGATGAAGCATACAGACATGGCGTGAGGAT
TTTTAACAACTCTTATGGTAATAATCCACATAGAGACAGTGTAAATGGAAAAGGGTGGAA
ACAATTATCAGATTTACATCTGTATAAACAATTAGCTGAAATGGCAGAAAGAGACAGTAT
TTTTGTATGGGCATCAGGTAATGATGGCAGAGATAAAAAAACTGGACGAAGTGAATATGC
AACCATAGAGGGGCATGTGCCTGTAATACGAGATGGAGCAAGAAAAGGCTGGATTGTTGT
AACTTCAATAAACCCACAAAATAGTGGAGTGATGGAATATGCAAGTCAGATTGGTAAAGA
TGCCAAAAACTGGGGTATTGCAGCTCCCGGCGAGTGGTACTTATTTGGTGATAAAGTACG
AACAGAAGGAACCTCTTTTGCTACACCTGTTGTTACTGCTGCCGTGGCTAATGTTTGGGA
AAAATTTGATTGGATGGATCATCATTTAGTGACCCAAACTATATTATCTACCGCAAATAA
ATTGGGTTCAAGTGAAGTTACTGAAGAACCTAACGAACGTGTTGGTTGGGGTGTTTTAAA
TCAAGATAGAGCATTAAACGGACCTGCTAGATTTGATACAAAACTTTTAACCAATGATAA
TAAAACTCACGTCGTAGCAAAATTAGATTACAAACATCATACCGACCGCACTAAATATAC
TTGGTCCAATAATATTAAAGGTGACGCCGGATTTAAAAAACAAGGTACAGGAACACTTTA
TTTTACAGGTTCAAATTCTTATAGTGGAAATACAATTATCGAAAACGGAACTTTGGTAGT
TGGAAATGAATTAACACAATCTGCGGTAGAAATTCAATCACAAGGAACATTATTAACGAA
AAATTTAGTGAATACTGAAAAAGAAGTTAAAATAGTAAAAAATGTAGATAATAAAGGTTC
CTTGGAAGTTTATGGAAAAGGATTAATTATTGAGGGGAATTATACCACTTCAAATAATGC
CAGAACGGTTATTGATATAGATAAATCTAAATTAAAAGTAAATGGAACAGTTAATTTACA
AGGTTCCTATATTGTAGCCGATGTTGAAAATATTAATGAAGTGGTTTCAAGAGAGCCTCA
AACTAAAACCATTATTGAGTCTCAAAATCCTATCCAAAATTATAATGGAAATTATAAAAT
ATCAGATCGGGCTAACCCTTATATTGATTTAAAAGAAATTAAACTCAATAATGAGAATAA
AGAAATTATTGCAACCTATAAACGAAATGATACAGAATTTGTATTAAATGCAGCTAATGA
AAATTCATTAAAAAATGTCTATACTGCGAGAAGTTTTGATCTTGTTTTAGATAGTGCGAG
TGATTCAGGAAACACAAATAAAAACCTCAGAAGTACGGCATTATCCTTTATTAATGCTAA
ACCACAAGCGGTAGCTTCCGCAGTAGATTCTTTAAGTGGAGAAATATATCCGGCGGTACA
TCAGGTAGCATTAAATAGTATCAAGACCTTGAATAGACAAATCGCTAAACAGCAATTTTT
AAATATTCAAGATATTAAGCCTTATCATATTTATACCCAGTTAGCTACACAGAATTTAAA
ACTTTATCAGAATGATGATTTTGGATTTGCCAATTTGAAAAATAGTGCAGACTCACAATT
AGTTGGTATAAATAAGCAATTTAATGCCTTTACATTTGGTATGGGGTTACAACGAGTTCA
TCAAAAATTATCTCCTTTATCCAGCCAAAATCAACAGGTTGGCAAGGTGGATTTAAAACA
ACACAGCTTTGCCTTATATGGAAAATATGATTGGAATAAATGGTATTATCTCAACCAAAT
CAGTTTCACGGATATTAAAGGAAAATTAGACAGAACATTGTTATTGCCTAATGGAACGCA
GGCAATTAAAGCTGATTTAAAATTACGAAATTATTCGTTTTATAATGAAACAGGATTAAA
TCTACAATATGAAAAATTAAGATTTAATCCATATATTGCTTTACATATTAACCGCTTAAA
ACAAGATTCCATCAATGAAAAAGAAGATTTAGCATTAAGTATTGATAAATATCATAAAAC
CCATTATGGATATGAATTGGGCTTAAGATTAAATCAATCATTATCTGAAAAACTTAATAT
AAATCTAGATGTTTCTTATCTTTATAATAAGAACAGTATGAATAATATGTTAAGTGGAAA
ATATATTGTTTCTAGTACTGAAACAAAATTATATGGAATGAGATTGCCAAAATATGAATT
TAAAACTAGTTTAGGTATGGGCTATTATCTTACTGAGAACTTCAATATTTATGCTAACAT
CGCTTATTATAGATTATGGAATAATCCAATGAAATCCTATTACAAAGAAGGAAATATTGG
TGCGAAGTACAATTTCTAATTGTAATCCGATAAACAACTACTTGAAAGCACATTCATACC
CCCGTGGAACGCCCACGGGGGCTTTTTGCTTAATCATTGCTATATTCTTTATTTTCAGAC
TTTGGCAAAATGGGCAGTTTTTTCTTCATATTTCAAAAAGAGGGCTTAAAGCCTTGTACT
ATAAGGCTTTAAGCCACTTTTAGCAACAAATTTGTCTATTACACATTTTTTGCCGAATCA
GACCGCTTGTTGTATGGATTATTTATCGAATTTCTTCCCTTCCATCACATTAATCCGTTA
TTTTATTTATCAATACAAGCGGTGAAAAGATAATGTAAAGAGGAATGAAAACAACACCTA
CCATTCCCCAAACAAGAGCTAGTCCAGTAGCTTCACTATCTAAAGTTGTTTTTTCTGAAT
ATGCTACAAATTTGGTTTGTAATGGCTGTGCTAATTTGGCTTTACTTAGGACTGCATCAT
GGTTTTCAATTTTGATCAACTTTCCATAAATGTCATAAAACTGATCTGACGATTTATTAT
CACGCACAGAAGTGAGTTTTACCCTAAACTCAACATTAGGGGTGTTTACTTGATTTCTAA
TATAAATAATCTCCGCTTTAGTAACAGATTTCATTTTTTCAGATTGAAGCAAGCGGATAA
ACTCAGTGTTTTTTCGTGTTTTATAATCAGCATTATCCTTATCACCGCTTTCAAATTGAT
AACTATGCAAATCCCCGACAACATATAATTTATTATCAGCAATAAAAAATGCTCGGATTG
TTTCTGTTTTGGCACTTTCATTTTGATACTCTGTTTTAGTACAAGCGGTCATAAAACATA
AAATCAAGCAGTAACAGAAAAAGCGTTTTAAGATCTGCATAGTTTTTCCCTTATATCATC
TACGAGAGAGTTATCACATCCGGCAATTTCACCAACTGATTAAACAATAATTCTACCGCT
CTTTCACTCTGAACAGTGACATTTAACGTAATTTCCGAGCCATTATTTTCTACATTGAGT
GACAGCACTTCAAACCCACGGTGGCGGATTACTCTGAGTAAACGCTCAAGGGTTTCAGGG
CGTTTATTAGCTTTGATAACGAATTGATATTGTTGCATTTTTCTTCTCCTTAAACCCCGA
TGTCTTCATCTAACATATCTGTATTACACGCATTTGGCGGAACGAGCGGCCATACATTTT
CTTCATTTGGGATACAAACGTGCAATAAATACGCCCCTTTGCTGTTGAGCAAGCGGTCTA
ATGCAGCTGAAACTTCCCCTGCTTTTTCAATGCGTTCTGCTGGAATATCAAAAGCGTTAG
CAAGCATTACGAAGTCTGGGTTGTCATCTAAAATGGTTTGGCTGTGGCGACCGTGGAAAA
AGAGTGATTGCCATTGACGCACCATGCCTAAACGTTGGTTATCCAACAATAGAATTTTGA
CAGGTAAATTGCCACGTTTGATTGAGCCAAGTTCTTGGACATTCATCATAAAAGAGCCGT
CCCCCGTAATCACAATAGTTGGATCTGTTGGGCGAGCTTTGACTGCTCCCACTGCAGCAG
GCAAGCCAAATCCCATTGTGCCGAACCCTGCAGAAGTGATGTAGTTTTCAGGAGCATAAT
GCTGCATATGTTGTGCTGACAACATTTGGTGCTGACCAACATCAGTAGTAATAATCGCAT
TTTGAGGTTTGCGTTGCGACAGGGTGTGTAACAATGCCCAAGGATCGATTTCGCCTTCGC
CTGCATTTTCTTGATAAGTAAAATCAAAATCTGCTTTCATTTTACGCACATCAGCTCGCC
AGTTTTCGATCTCTAGCGGTTGAGTAAGTGCGGTCACTGCCTCGATTAAATCTCCCTGCA
ATGCCACATCTGCTTTGCGTAGCTTGTTGATTTCAGCCACATCAATATCAATATGAATAA
CTTTAGCGTGCGGTGCGAAGGTATCAAGTTTGCCTGTCACACGGTCGTCAAATCTTGCCC
CACAAGCGATGAGTAAATCACATTCTTGTACCGCATAGTTCGCTGCTTTTGTGCCGTGCA
TACCGATCATTCCCATATAGAGTGGGTGTTGTGGCGGAATTGTGCCTAAGCCTTTTAATG
TGGAAACAGAGGGCACATTGGCAATTTCTAGGAAAGATCTGACCGCTTGCACACCGCCAG
CCATACCCACACCGCCGCCGACATAAAGTACAGGGCGTTTTGCTTGTGCTAACAAGGCTT
TGGCTTGTGTAAGTGCGGTTGGATTTTGTGCCTTAGCCGCCACTTTTTCATAGACGATAG
GGGAAAGTGATGTCGGGGCGAATTGCACATCTTTAGGAATATCAACAAGCACAGGACCAG
GGCGACCACTTTGTGCAATTTGGAATGCTTTGGCGATAATTTCAGGTAGTTCATCAATGT
TTTGCACGATGAAACTGTGTTTGGTACAAGCAAGGGATAAGCCTAATACATCTGCTTCTT
GGAAAGCGTCCGTGCCGATAAAGGCTGAAGCCACTTGCCCTGTGATTGCCACGATAGGAA
TAGAGTCCATTAATGCATCGCCTAAGCCTGTGACTAGGTTGGTTGCACCGGGGCCTGAAG
TTGCAATACAAACACCTGTTTTGCCTGTTGCCCGAGCATAACCGATGGCAGCCATTGCAG
CACCTTGCTCGTTGCGGCAAAGTAGATGATCTAAACCTGAATCGTAAATCGCATCATAGA
CAGGCATAATTGCCCCACCTGGATAGCCAAAAAGAGAAGTGACGCCGTGAGCTTTCAAAC
ACTCAACGACCAAATTTGCACCGTTCATAAATTACCTTTTAATGTTGTGTCGCTATTTAG
TTAAGGCTTTTATGCAATAAAAAACCCTCACTAAAACTAGCGAGGGTTTGTGGATCTCAT
TATACAATTCTAATTGCGAGCCAACTTAACCCCCGCGGTGATAATAATCACCACGAGGTT
AATAATAATCAGGCTAACAAGAGAACGTAATGTCATTTTCATTTATCAATAAAAGCTGAA
TGGCTATATAAATAGCATATTTTTTGCATAAAACAAATGAATTTTTTATCTCTAGATGAA
AAAAGCAAACGATTAGCTTTAAATAGACTAAATTTACTTGCGTAGTGGGGGGGGGCTAGG
GTTGAAAATACCCAAATTATCACTATCTAATCAGCCACTAACTTCTATAAGGAAATTTCT
ATGCCATTACTTCTCTTTTTAGCTGGGCTATTTTTATACATCTACATTGAAATCTCTCTG
TTAGTAAGCGTCGGCTCTGCTATTGGGGTTTTACCCTTGATTTTATTAATGATCACTATT
TCTGCGGTCGGTTTGTGGTTAGTGAAATTAAGAGGAATAATGACCATAATGCAGATCCGC
CAAGAGATCGCACAAGGAAAGATCCCGGCACAAGCGGTCACCTCTTCGATCTTTTTTGCA
ATCGCAGGGGTATTGTTGATTATTCCAGGTTTTCTAAGTGATATTGTCGCTTTGCTACTT
CTTTTGCCCATCACTCGCCAATTGCTACAGGCAATTTTTATGAAACTCTTTGCAAGCCGT
GTGAAATTTATGTCCTTTGGTTCAATGAACAGGACTTCCTCTCAAAATAATACGACTTTT
GAAGCGGAATTTGAGCGTAAGCAAGATGAAGATAAGTGGTTGAAATAATGATAAATTTCA
TAATGATACATATCAAAGATTCACGACATATAATGAGATTCAAAAATCAATATCTGAGGT
CTATTTTTCCTTTCGCAATCGCGATAAAAAAGAGTAAAATTAGTCTTTATTTTGACGAGA
GAGAAACAAAATGGCAAACATTCGTTTAGCAATTGCAGCAGATTTTTTATTAGCCGAGAA
ATTATTAGAAGCTTTAGAACAAAGCAGTTTGGATTTTGAACAAATTTCAGCCGCTGAATT
GGAAAGTTTTGGTGAAGAACATTCTCTGCGTTTCGGTGCAAAAGCTGTTGAGCAAATCGC
TGTTGAAGATGTCGATTGGTCGCAATTTAGTCACGTTCTCTTTGCAGGCAAAATGGCAAA
TGCAGAATTGCTGGCTCAAGCGGTACAAGCAGGCTGTGTGATTTTAGATCTCTACGGCAT
TTCTGCATTAATCGGCAATGTGCCTGTGATTGTGCCAAGTGTAAACAACGAAATGATCGC
CAATGTGCGTGAGCGAAATATTGTTGCTTTAGCAAATCCACAAATCAGCCAATTAGCACT
CGCCTTAAAGCCATTGTTGGATCAGCCTATTCAACATATTTTTGTCACATCACTGTTGCC
ATCGGCGTATTTTGGTGATGAAAAAGTGCGTGAGTTAGCAGGACAAACCGCCCAGTTGTT
AAACGGTATTCCCCTTGATGATAAAAAACCACGTGTGGCGTTTGATGCCGTGCCTGCAAA
TGTGCAAGGTGATGAAAAACACCTGCCGTTTTCTCGTGCCTTCGAGTTACAACTTGCAAA
AGTTCTGCCAAATCTAACCGCTAGTGTGACTTTCCATTCCGTGCAAGTGCCTGTTTTCTA
TGGCATTTCACAGATGATCAGCGTGCAATCTGAGTATGCTTTAGATGCCACCGCATTAAG
TGAGCAGTGGCAACAACAAGCGTGGGTAAAATTTAACTCTGACAATGTGGTTACTCCTGT
TAAAAATGGCGAAGATGAAGAGGTAAATCTCTTACAAATTAGCCAACTACTCAATAAAAA
TGAAAACGCTCTACAATTCTGGGTAGTGGCTGATGAACAGCGTTTTAGTTTAGCGTTCTT
GGCGGTGGAGTTGTTGAAAGAAGTAATCACTAGCTATTAACATAGTTGGATCTAAAAATA
CAAACATTTGATATACCATCACTCAATCACATAGCAATATATTCTCGTAGATATGGAACA
AAATTCTTCTTTAACTCAGATTCTGGTAGCTACTGCTGCTCTTGTAATTATTTTGGCGGG
TATTAAATTATCCGTTGAGATCGTTATTCCTTTCTTATTATCTCTTTTTATTGCAATTAT
TTGTTCTCCTATTATCAAATATCTAACCTCTCATAAAGTCCCTTTGTGGCTGGCAATCAC
TATACTCTTTATTCTATTTTTACTTGGATTCTTTTTTCTGGCAGGACTAATCAACAGTAC
AGTACAAGAATTTACAGCATCAATTCCACAATACAAAATTCTTCTATCTGAACGTATTGC
TGCCGCAATGCTCCTTGTTGATAACTGGAATATCCCGGTTTCAATATCTCGTGAACAGAT
CCAAGAACAGCTAGACCCAAGCATTATTATGAACTTTGTTAGTCGCTTATTACTTAGCTT
CTCAGGTGTCGTTACAAATATTTTTGTACTCTTATTAGTCGTTGTGTTCATGTTATTTGA
GGCTCCAACCGCTAAACATAAACTTATCGTGGCTCTTAAAGGCAATAAAGATGTGGAATC
GGAAGAAAGCCATATCAACCGAGTATTACAGGGAGTTATTAGCTATCTTGGCATAAAAAC
GATTGTAAGCCTGCTTACTGGGATATCTATTTGGGTGTTACTTGAAATAGCTGATGTACA
ATATGCTGTATTATGGGGCACATTAAGCTTCCTACTCAACTATATTCCAAACATAGGTTC
AATCATTGCTGGTGTACCTATTGCTGTACAAGCATTTCTATTGAATGGTTTTTCTGTTGG
ATTGGGAGTATCCGTCGGTATCATTGCAATCAATATGGTAATTAGCAATATTCTAGAACC
TAGAATGATGGGGAGAACCCTTGGTCTCTCAACTCTCATTGTATTCTTGTCACTACTTTT
CTGGGGATGGTTACTCGGTACAGTAGGAATGCTACTTTCTGTTCCATTGACAATGGCTCT
CAAAATTGCATTAGAATCAAGCCCTAAAACGATCCATTATGCAGGCTTATTAGGAGATAT
TAATAAACGCTAATGCTCTTATTTTTGCACTTCAAATACATTAGATAACCTATATGTTTC
TTATAGCACTCAACCTAAATATTTTCAACACTGGCAGCGCAAACGATTGCTTTTTGGTTT
ATCTTTGTGTAGAATCCTCGACCCTTTAATCATACTATATATTTCTTGAGGTTTTTTCCA
TTATGTCTCTTCTTTCTCGTTTTCAACTGGCAGAACGTAGTTCTAACGTTCGTCAAGAGG
TTATTGCTGGTTTAACTACTTTCCTTGCAATGGTTTACTCCGTTATCGTTGTGCCAAATA
TGTTAAGTGCGGCTGGCTTTCCTGCTGATTCAGTATTTATTGCAACCTGTTTGGTTGCTG
GTTTAGGTTCAATTCTAATTGGCTTATGGGCAAATGCACCAATGGCGATTGGTTGTGCTA
TCTCATTAACAGCTTTTACTGCATTCAGTTTAGTGCTAGGTCAAGGCATTAGTATTCCTG
TTGCATTAGGTGCAATCTTCCTTATGGGTGTTTTATTTACCATTGTTTCCATAACAGGTA
TCCGTGCGTGGATTTTGCGTAATCTGCCATCTAGTATTGCTCACGGCGCTGGAATTGGAA
TCGGCTTATTCCTTTTATTGATTGCAGCAAATGGCGTTGGTTTAGTTGTCAGCAACCAAG
CGGGTTTACCTGTAAAAATGGGTGAGTTCACTTCTTTCCCTGTAATGATGTCTTTAGTTG
GTTTAGCTGCCATTATTGGTTTAGAGCGTTTACAAATTAAAGGTTCTATTCTTTGGGTTA
TCATTGCAATTACAATCATCGGTTTAATTTTCGATCCGAATGTGAAATTTGACGGTGAAG
TATTTAAATTACCTACCTTTGGTGAAAACTCTCAATTCTTAAATTTAGATATTGTCGGTG
CATTGAATGCAGCTATTTTACCTGTGGTCTTTGCCTTAGTAATGACTGCTATTTTTGATG
CAACAGGTACCATTCGTGCTGTAGCAGGTCAGGCAAATTTATTAGATAAAGATGGACAAA
TTATCAACGGTGATAAAGCACTTACTTCAGATTCATTAAGTAGTGTACTTTCAGGTTTAT
TTGGTACCGCGCCTGCAGCAGTATATATTGAATCAGCAGCAGGAACTGCTGTTGGTGGTA
AAACAGGTTTGACTGCGGTCGTTGTTGGCGTGTTGTTCTTATTAATGCTTTTCTTCCAAC
CACTCGCATTTTTAGTTCCAGGTTATGCTACCGCTCCTGCATTAATGTACGTTGGTTTAT
TAATGTTGAGCAATGTGTCTAAATTAGACTTTGATGACTTTATCGGTGCAATGTCAGGCT
TAGTTTGTGCTGTGTTTATTGTTTTAACTGCAAATATCGTAACAGGTATTATGTTAGGTT
TTGCAACCTTAGTGATTGGGCGTACCATTTCAGGCGAATTTAACAAATTGAACGTTGGTA
CAGTAGCTATTGCTATTGCATTAGTTGCATTCTATGCCTTTGGTTTTGCAATTTAAGTCC
TCAATAAACATATTTTCCTCTTTTTAAGAAAAATATTTAACAGAAATAGCTCATTGTATG
AAAGATAGGATACTAAATTTATCCCAACATCATCCTTAGATGCTAGAATGAAATAGAAAG
TCAAACGCCTACAAATAGAATCTATTCATAGGCGTTTTCATCACACTACATTTATCAATG
TAATTTCTATTATTTTACTTTTTGTAGCTTATGGTATGCATCTAGTAATTTTTGATGAGC
TGACATATTCCTCAAAGTTTCATCAGAACCAATTAAACCATGGAACGGATTTTCTCCCTG
CATTATATTCCAAACAAAATCTACAGCATCTTTCCCATACATTCTGTTAAATATCATTCT
ATACTGCTCAGGTTCCCTATCCCCATCCAAAAATAATTCAATTACACTAATTAAACAACG
ATAGTAATTGTTTCTTTCTGCTGAAAATACAGAAGCATTCATATTAACTGTCCAAGTTGC
CCAATCTAATGCCTCTTCAAGATTCCCTAAAGCCAAATGAAGCATAGATTTTAATTCACC
AATACGTAAAGTTTGTAGTGCGCTTCCTTTTTCAGCTACCACTCCAATAAATTCACGTAC
CCGTGTCATATCATCAATACCTTGCTCATCCAGCTCATCCAATAGCTCTTGATAAATTTC
TTTCTCATGATGGAAATAGGGTAAATCAAGCAACATTTCACGCCATTCCATTCCCATATT
ATTATTCGCATAGATCAAATCGTCAGGAGGATAAATATTAGACATTCCAGGAGCAATTAT
ACGGCAAGCGTATACACCTAAATGTTCATAGTCCATAATATAAACCTCTTGTTTATACCG
GCTGAAAATTTCCATCAAATTAGCAAATTCCTGCTCTGTTGTGCCTGAAAAATCCCAGTG
AGTAAATTTATAATCTGGTTCTGATTTAAAAAGATCCCATGAAATCTGACCACTTGAATC
AATAAAATGAGTTTCCAAATTCGCATAATCTGCCACATCATCATTATTAAATGATGGTGG
AGAAAACACATCCAAATCTTTTAAACTACGCCCCTGCAAAAGCTCAGTTACCGTACGCTC
AAATGCGACTTGGAAATTAGGATGAGCACCAAAAGAAGCAAAACACGTACCATTCCTAGG
ATTAAGTAAAACTACACAGATAACTGGAAATTCGCCACCTAATGAAGCATCATAGCAGAG
AATCGGAAACCCTTCTTGCTCCAATTGCTCAATCGAACGTTTAATCGTCGGATAACCATC
AATAATACACTGCGGAATTTCAGGCAAGCTGATTGCTTCAGTGATAATACGATTTTTGAT
AAAGCGTTCAAATACTTCCGATAGTCCCTGCACTCTGGCTTCATTCTTAGTATTGCCAGC
TGACATCCCGTTAGATACAAATAAATTTCCAATAATGCTTTGTGGAATATATACCGTATG
ACCATCAGACTGACGAATATAAGGTAATGCAACTATTCCTCGTTCTGAATTGCTAGACTG
TAGATCTACCAGAAATTCTGGTGTCAATTCTCCATTGGGATTAAAATAGTCATGTAGAAA
TGGATCCAATATTCCTTCAGGTAATTCCGTTTCATTTTCAATAGGAAACCATTTTTCATT
TGGATAGTGAACAAATTCACCTTCAGCAATTTCCCTTCCTAAATAAAAATCAGCCCAAAA
ATAATTAGTCGATAAACGCTCAAAATACTCCCCCAATGCGGAAGCAAGAGCTGCTTTCTT
ACTTGCTCCTTTACCATTTGAAAAACATTGTGGACAATCAACATCACGAATATGTACTGA
CCATACATTTGGTACAGGATTAAGCCAAGAAGCCTCCTCAATATTAAATCCTAATTCTTT
CAACTTAGTCTGGAATCTTTCGATGCTTTCTTCAAGGGCTGCATCTTTCCCCACAATAAA
GGTTTTTTCTATCATTTTTTCTCTTAAAATGAAACGGTTTTACTCTATTTATATAGGATG
TAGACATTGGAAACCAATAAAGAAATTCATAACAACATCTTAAATCTCTTCTACCAGTTA
GAATAAATTGAGCGGAAAATTTCCGCCCAATTCATATGTTAAAAATCCATTAATTCTTTC
TCTTTGTCTGCTAAAATCTCATCCACTTTTTTGATATAAATATCTGTAATCTTTTGGATA
TCATCTTGAGCTTTACGCTCATCATTCTCACTAATCTGTTTTTCTTTCTCTAAAGTTTTA
ATTTTATCATTTGCATCACGGCGAATATTTCTAATTGAAACTTTACCTTGTTCTCCCTCA
CCTTTTACAATTTTAATTAAATCTCGACGACGTTCTTCCGTTAATGGAGGAAGAGGAACA
CGAATAGTAGTTCCAGCCGAAGAAGGATTTAACCCTAAATCCGAAGTTAAAATCGCCTTT
TCTACCGCACTAATCAACGAACGATCAAATACAGTGACTGCTAATGTACGAGCATCTTCT
GCGACAACATTAGCTAATTGACGTAATGGTGTTGCTGACCCGTAATATTCCACTTGAATA
GCATCTAATAAACTAGGCTGAGCTCTACCTGTACGGATTTTAGAAATATGTCCTTTTAAG
GCCTCAAGGCTTTTTTCCATTCGTTCTTGAGTATCTTTCTTAATTTCATTAATCATAGTA
TTTTCCTTTGATTGAATAACATAAACCTATTGATTTTACCCAATTTCATTCTATTTTCCT
AGTACTAAGTTTATAGGGTTTGTGGTAGACTTATTTGACTTAACTCATCACAAGAGGGAA
TCCTTATGTACCAACAACAAATTTTAATAGAATTACAAGAAGCGCAACAAGTATTAAATG
ACTTTATTAATAACCAACATAATCTTAAACTAATTCAAGAAGCAGCTTTACTGATTACTG
ATAGTTTTAAGAACGGGGGAAAAATACTTTCCTGTGGGAATGGTGGCTCACACTGTGATG
CTATGCATTTTGCTGAAGAGTTAACTGGACGTTATCGTGAAAATAGACCAGGATATCCAG
CCATAGCAATCTCAGATCCAAGCCATTTAAGCTGCGTAAGCAATGACTTTGGATATGAAT
ATGTCTTTTCTCGTTATGTTGAGGCAATCGGACAAAAAGGAGATATCTTGTTTTGCTTAT
CAACATCAGGAAATTCTAAAAATGTTATTAATGCAATCATAGCTGCAAAAGCCAAAGGAA
TGAAAATTATTGCAATGACAGGCAAGGATGGAGGAAAAATAGCAGAACTAGCTGATATTG
AGATTCGGGTACCTCATTTTCGTTATGCTGATCGTATTCAAGAGATACATATTAAAGTAA
TCCATATTCTCATGATGTTAATTGAATTTGAAATGGCAAAGTAAAGAATAAAAAATCCAA
CTTAAATAAATAGTTAAGTTGGATTAATTCGTTGAATAGCGTTAATTAAGCAATCGTCGT
ACCTTCCGTTGTACCCGTCACAACTTGTTTCAACGCACCAGCTTTACCCATATTAAATAC
ACGAATTGGCATATTATGGTCACGGGCAAGAGTAAATGCGGCTAAGTCCATCACTTGCAA
TTCTTTTTCAATCACTTCAGCATAGCTTAAATGTTGATAAAGTTTTGCATCTGGATTTTT
CGCAGGATCGCAATCATACACGCCATCGACTTTGGTTGCTTTTAATACAACATCAGCTTC
AATTTCAATACCACGCAAACAAGCCGCAGAATCTGTTGTAAAGAATGGGCTTCCTGTACC
TGCTGAGAAAATCACGACACGTTTTTCGCGTAACATTTTAATGGCTTCAGACCAGTTGTA
AGTATCACAAATACCGTTTAACTGGAATGCAGACATTAATTTTGCATTAACATCAGCACG
GTGTAAGGCATCACGCATTGCTAAACCGTTCATTACTGTTGCAAGCATACCCATATGGTC
GCCGACAACACGGTTCATACCCGCTTTAGCAAGTTTAGCACCACGGAATAAGTTACCGCC
CCCAAGAACTACGCCGACTTCGACACCCATTGCAAGCAATTCTTTGATCTCTAATGCCAT
TCTATCTAAGATAGATGGGTCAATACCAAAACCTTCTTCACCTTGTAATGCTTCACCACT
TAACTTTAACAAAATACGTTTATAAATAGGATTGCTCATTTTGACCTCTGTGTAACGGTT
GGGGAAAAAAATCGAAATATTATAGATTATCTTAAGAACAGATCAAAGTAGGCAAGCGGA
TAGAATTTCCACTTTATTTTCGGTAAAATCGCTATCCCTTTATTTTCGTTTTGCTCATAA
TGAATATAACAAAGATACTCGCTACTCTCATTAGTTTTGGTTTATCTTATTTAGCAAGTT
ACCTAATGTTACTTGGCTCAGGCTTTTTTTCCTACTCCTGAAATCAGCAATGTGCTACTG
CTGGTTCTCGTTATTTTATTTGCTAATGCCTCTAAAAAAGCGTTCTTTTATCTGCTTTTG
CCGATTGTCACTTTATATGCCCTTTACACGCCAGTTGGCTTGACCTTTGGCCCACCATCG
TACCAATACCTTGCTTCGGTTTTTGCCACAGATATACAAGAAAGCAAAGAGTTTTTCAGC
CAAATCCCCCTGATTAACTTTGTTGCTTGTACTGGCATTTTTATATCACTGTTAGGTTTT
CGTTTTATTAGCCAAAAATGGCAAATTCAGTTCCACAAAAATAAAACCTTTCTTGCCTTA
GGGATTGCATTAGTTTTTATCTCTACTCCGCCCTTCAAATTTCTACAAGAAGGAAGTAGT
GCAATTAGTAAAGTAAAAGCAGAATTAGACCGCTTGAATAGTATGTCCATTCAAAGTGAA
TGGGGAACGTCGCAACTCAATGCGGAAAGCCGTTACGATGATTACATTTTAGTGATCGGC
GAAAGTGCTAGAAAAGATTATCACCACGCTTATGGCTACCCTGCTGAAAATACGCCGTTT
ATGAGCAGTGCCAACGGCATTTTAATTGATGGGCTGACCGCTGGTGGAACAAATACCATT
GCTTCATTAAAATTAATGCTCACTAAGCCTGATACTGAAAAGTGGGAAGGGGAATACAGC
CTTGGTATGATCGATTTGATTAAATCCGCAGGAATTAAAACCTACTGGCTATCAAACCAA
GGTTATCTTGGTACTTTTGATACACCTGTTTCCTCCCTTGCTAACAAAAGTGACGAAAAA
TTATTCTTAAAATCGGGGGACTCTTTCCATCAAAATATCAGTGACTTTGATTTATTGCCT
AAATTTGAACACATTATTGAGCAAAAAACTCATAGCAAACGTTTTATTGTGGTGCATTTA
TACGGTTCACACCCCATCAGCTGTGATCGTTTAACTGATTACCCTAAAATGTTTGATGAT
GAAAAAATAGGCAAAAAGTATTTCAACGTAAACTGCTATGCATCGTCCATCAAAAAAAAA
CGACGAAGTGTTAAAACGCTTATATGAAACCCTTCGCAAAAATGAGCAACAATCTAACCG
CTCGTTTTCGGTGGTCTATTTTGCCGATCACGGTTTAGCTCACCATATCACTGAAAATGA
CATTGCAATCCACAACAGCAGTGGCAAAAGTAAGCTACACTTTGATTTCCGCTCTTTAAA
ATATCTAGCGATGATACCGATAGAAAAGTCTATAAAGCGATGAAATCTGGCTTAAACTTT
ACCGATGGCATTGCAAAATGGGTGGGAATTAGTAATCCGAAATTGAATACAGAAGTCGAT
TTATTTAGTCCTCATTCAGACAAGGAAGATTATGGGCTAAAAAAATTGATTGATGGTTTT
GAAGGGAAAGTGGATCCTGCTGTGGTTATTCCTAAGGATGAGTAATTCTATATCCCAAAA
TGATTTTCTGACAGCATAAGTGCCCATAGTAATACAATAATTAATTTAGCCATTTAAAAA
TCTAGACGTTTAGATGTCTAAAATTTCTTGACGAAACGATTTCCTATTCGTAAACTTGAA
ACCATTCAAAGACAAGCGGTCGCTTTTTTACCGTTTTTTGCAAGGATTTTATGGCACAGC
AGATTACTCTTTTTGATGATATTCCCCTTGAGCTTGCTTTAGGCGGAACACTTTCGCCTA
TCAATGTCGCTTACCAAACCTATGGCACATTGAACGCTGAAAAAAGCAATGCTGTGCTGT
TGTGCCACGCCTTGACGGGTGACGCTGAACCCTATTATGCACCGCCTGCGGATAAAGGCT
GGTGGCAAGATTTTATCGGTGCAGGATTAGCTTTTGACACCGATAAATACTTTTTTATCT
GCTCGAATGTGCTTGGCGGTTGCAAAGGTACGACAGGCCCTGCGTCTATCAATCCAAATA
CGAATAAACCCTACGGCAGTCAATTTCCCGTTATCACCGTGCAAGATATTGTGAAGGTGC
AAAAAGCCTTGATCGATAAACTCGGTATTACTCAGCTACAAGCGGTCGTGGGTGGCTCTT
TTGGTGGAATGCAAGCGACACAGTGGGCGATTGATTATCCGGAACAAGTGAGAAATGTGG
TTAATCTCTGTTCTTCGCTTACCTTGAGTGCAGAAGCAATCGGCTTCAATCACGTTATGC
GACAAGCGGTGATAAACGATCCCCATTTTAACAACGGCAATTATTATGAGAGTACGCCCC
CAGATAACGGCTTAAAAATCGCTCGAATGCTTGGTATGCTCACCTACCGCACCGATGTAC
AACTTGCCAAAGCCTTTGGGCGAGAAGTGAAACAGACGGGAACGATTTGGGGCGATCACT
TCCAAGTAGAATCGTATCTCAGCTATCAAGGGGTCAAATTTCTAGATCGCTTTGACGCCA
ATAGTTACTTACGCCTGTTAAGAGCCTTAGATCTCTATGATCCTGCTTTAACCTATGCAA
ACGAGCAAGAAGCACTCAGTCGCATTAAAGCGAATTACACCCTTGTCGGCGTAACGAGCG
ATCAACTGTTTAAACAGATTGACCTACACAAAAGCAAACAACGTTTAGAAAATGCAGGCA
TTGCCGTCGATTTTTATGAATTTCATTCCGACTTTGGACACGATGCATTTTTAGTGGATT
ATCCGTTTTTTGAAGAGATGATTAAGAAAGGAATATTCAAGTAGGTCGGGCATTTATGCC
CGACAAGCTCATCCCTTTTATATCTAAAAACATAGAAATTGTAGGAGATATAATGCAATA
CCGAAGACTTTATCAACCAGGAGCACAATATTTCTTTACCGTAGTCACCTATCAGCGCCG
CCCAATATTAACAAACGCTGATGTCCTTCACACTCTTAAGACCGCTATAAAAAGGGTACA
ACAAAATATCCTTTTAAAATTAACGCATTAGTAATTTTACCCGATCATTTACATACTATT
TGGCAATTGCCCGACAATGATTCAGACTTTTCAATGCGTTGGAATCAAGTAAAGCGTTAT
GTAAGTCACCATTGCCAACATTATGACAATATAGAAAAAACCAACAATGAACTAAGAAAG
CGGCAAAGTAGCATTTGGCAACAACGATTTTGGGAACACTGTATAAAAAATGAAGAAGAT
TTCGAAAAACATTTTGACTACATTCACTATAATCCTGTAAAACACGGATACGTTTCATCA
GTAACTGATTGGAAATACTCAACCTTTCACAAATACGTTCATCAAGGTATTTATCCAAAA
GATTGGGCTGGGGTTAATCAAGATTTTGATTATGAGTAGTGCTATATTTCGGGATGTCGG
GCATAAATGCCCGACCTACCCTTCTAATTTATTTAGTTTTGAATAGCGCTAGATTTCGAG
ATGTCAGGCAATAAATGTCCGACCTACCCTTTTAATCTGTTTGGTAAAACAGACTGAAAC
AGCTCTCTGCTTTTCAGCGGTGCTGATCCCAAATAAGGCTTTAAAGCAATACGGGTGAAA
CGTTTTGCCGATTGTAAGGTTTCTTTCTCTGAAAAATCCATTTCCGCAAAAGCTAATAAA
TCCTTGCCGATAAAGGTATAGTTATTTTGTAATAAAGAGGCAATAAAGCCTTCATTTTCT
CTAAATTGATAGCTCATTTTTGGATCGACAGGCTTACCTGTTGCGGCACAATGGCAAAAA
TCCACCCCATAACCTAACGCTTTAAGTGTTTGAAATTCAAAGGTGCGTAAGATCGGTTCG
ATCTCGTTTGGCTGGCTTGCCAACTTTGTCATACAGTGCAGATAATGCTGAAATAATTCA
GGGTAAGCGGTGTGATTTTCCAATACTCTTGCAAGCACTTCATTGACATAAAAACCGCTA
TATAGTGCCAGTGTTTGCATAGGTAAGGTCAAGGAAGCTGGTTCGGCTTTGGTGAGTGTT
TTTAAGTCCCCTTTGCCCGTCCATTTCAGCAATAACGGGGTAAAGGGTTGAAGAACAGAT
TTCAATGGCGAACGTGGTCGTCTTGCCCCTTTGGCAAGTAAGGTAATCCGCCCGTGATTT
TCAGTGAAAAAATCAACGAGCAGACTGCTTTCACTGTATTCTCTGCGATGTAGCACAAAG
CCACGTTGCCACTGTTCGATCATTATTCGTCAATATAACCCAAACTTCTTAACGCACGTT
CATCGTCAGCCCAGCCGGCTTTGACTTTCACCCACAGCTCAAGGTGGACCTTATTATCAA
ACAAGCGTTCCATATCCGCACGAGCTTCAGTGCCGATCACTTTGATCTTCTGACCTTTGT
TGCCGATCACCATTTTTTTCTGCCCTTCACGTTCCACTAAAATCAAACCATTGATTTCGT
AAGTGCCACGCTCGTTAGTTTTAAACTGCTCAATTTCGACCGTTACAGAGTAAGGCAACT
CTTCACCCATAAAACGCATTAATTTTTCACGGATAATTTCTGACGCCATAAAACGTTGCG
AACGGTCGGTGACATAATCTTCAGGATAGTGATGAATGCCTTCTTTTAGTGACTCACGCA
CAAATTTCTCTAAAATATGTACGTTTTTGCCCCGTTGAGCTGAAATCGGAATGATCTCTT
TAAACGGGAATTTCTGCGATAAAGCGGTCAGATGTGGCAATAATTCTTCTTTTTCCTTGA
TATTATCCACTTTGTTAATCGCTAAAATCACAGGGGCTTTGGTCGAACGCAATTTATTGA
GTACCATCTCATCATCATCGGTCCACTTCGTGCCTTCTACCACAAAAATCACCATATCGA
CATCACCAATCGCACTGGCTGCCGCACGGTTCATCAAGCGGTTAATCGCTCGTTTTTCTT
CAATGTGAAGCCCTGGGGTATCAACATAAATCTCTTGATACGCCCCTTCGGTTTTAATCC
CTAAAATGCGGTGATGTGTCGTCTGAGCTTTGCGAGATGTAATCGAAATTTTCTGTCCTA
AAATTTTGTTTAATAGCGTTGATTTCCCTACGTTTGGGCGACCAACAATGGCAATAAAGC
CGCAATATGTTTTTTGATCTGTCATTGTGTTCTCTTAAATAAATACAAATTGAAATGGTG
GGTCAAGAGCCACCCTGCATTAGGCTATTTTATTCCCAACACCTTTATCACCTGCAATGC
CGCATCTTGCTCGGCTTTGCGACGGCTTGTGCCGTTACCGATAAAGATTTCATCAACTTT
TTCGACTTTACAACTGACTTTAAAAGTTTGATTATGGGCTTCGCCTTTAATATCAATCAC
TTCGTAAGTTGGTAAGGGTAGCTTACGCCCTTGTAGATACTCTTGCAGACGAGTTTTCGG
ATCTTTTTGTGCTTCCCCTAGTTGCATGTCATTTAGAAGTTGCTGATACCAACAATGCAC
ACGTTCCATCGCCCGATCAATCCCAGCATCTAAATATACCGCGGCAATAATCGCTTCCAC
ACAATCGGATAAAATAGACTCTCGGCGATAGCCACCACTTTTTAATTCTCCAGCCCCTAA
TTTCATATATTCGCCTAACTCAAACTGACGAGCGACAACCGCAAGGGTCTGTTCTTTCAC
CAATGCCGCACGCATACGGCTTAATTCCCCTTCATTCGCTTTTGGGAATTTTTCATATAG
GGCTTTACCAATGGCAAAATTTAAGATGGAATCGCCAAGAAACTCAAGGCGTTCATTATT
TTTGGAAGCAGCACTACGGTGAGTGAGGGCTTGGGTGAGGTAATCAAGGTTAGCAAATTG
ATAACCTAATTTTTTCTGTAATCGTTCTAGTTGCATTTTAGTTTATCTTCGTGGAATACC
CCCCTTTGAAAAAGGGGGGCTAGGGGGGATTTTGCTAACATTGAATAAAATTCACCCTTT
AAAAACCCCCCTTAATCCCCCTTTTTCAAAGGGGGAAATGTTCTCTTTATTTAATCGCCG
TAAACATTCTCTCAAAACGTAATCCGCTTGGAAATTCATTCGGTTTCTTATCAAGGCTTA
ACCAAATAACACTTGCTTTACCGACCATATTCTTTTCAGGGACAAACCCCCAAAAACGGC
TGTCTTCGCTGTTATCACGGTTATCTCCCATTACAAAATAATGCCCTTCTGGCACTACCC
ATTCCCCAGCAGGAATACCGTCTTGTTTGAAGAAATAAGGCTCGTAGTTAAAAGCGTGCG
GATTATTTAAAATTTGGTGGGTAACATCACCAATTTCAGTGCGTTCAACTTGCATTTCAC
CGTGGTAGAAAAAGTCAGGATTTGGTGCACTGCCTTCGTATTTAAACACCACTTCTTTGC
CTGAATCGCCGTGAACAACGGTTAAATTACGGGTATGGAAATCATATTTCACACGGTCGC
CACCAACACCCACAACACGCTTAATATAATCAACGTGTGGCTGTTTTGGAGCTTTAAATA
CCACAATATCCCCACGTTCAGGCTTACCCATCGGAACAAGCGTATTTTGCCAAATCGGGT
CTTTAATTCCATAAGTAAATTTATTCACTAACAGAAAATCACCCACGCGTAACGTTGGCT
CCATTGAACCGCTTGGAATTTGGAACGGCTCAAAAATAAATGAACGTAAAATAGTGACTA
ATGCTAACACCCCAAATAGTGACGCAAAAAAATCCCCCACTAATGAACGAGGTTGAATTG
TGGCTTTTTCTTCTGCTGAGAGCGGTTTGCCTAAACGCTTTTCTTCACGCTCAATCGCAC
GCAAGCGGCGAGGTTCAGCACTAAATTTGTAAAATGACCAAAAGCCACCACAAATAACAA
CTAAACCTACTAATATAATGGAAATCGTGTTTGGTAGCTGCATTGAGTCCAACACTTTCC
AAATACCGTACAATACTGCAATAAAACCAATGGTTAAAATATTGCTCATCTGTTTTTTCT
TCTCCTTAATCTAATTGCTCCCCCTGCTTGCGGGGGGAGCTGCCGAAGGCTGAGGGGGGA
TTATTAGTCCTTCCCAACGTGCAAAATCGCTAAGAACGCTTCTTGTGGCACTTCCACGTT
ACCTAAAGATTTCATACGTTTTTTACCTTCTTTCTGCTTCTGCAACAGTTTTTTCTTACG
GCTTACGTCACCACCGTAACATTTCGCCAATACGTTTTTACGCAACTGCTTCACCGTCGA
ACGAGCGATAATATGGTTACCAATCGCCGCTTGGATCGCAATATCAAACTGCTGACGTGG
AATTAACTCTTTCATTTTTTCCACTAACTCACGACCACGATAAGGGGCATTGGCTTTGTG
GACGATTAACGCTAACGCATCGACACGCTCGCCGTTGATCATAATATCTACACGCACCAT
ATCTGCCGCTTGGAAACGTTTGAAACCATAATCCAACGACGCATAACCACGCGAAGTCGA
TTTTAAGCGGTCGAAGAAATCTAACACCACTTCACCCATCGGGATTTCATAAGTCAATGC
GATTTGGTTACCGTGGTAAACCATATTCGTCTGTACACCACGCTTCTCCACACATAAGGT
AATCACATTACCTAAAAACTCTTGTGGTACAAGCATATTACATTCTGCAATCGGCTCACG
AATTTCCGCAATATTGTTAATCGCAGGCAACTTCGACGGGCTATCTACATAGACAATTTC
GCCATTCGTTTGTTCCACTTCATAGACTACCGTCGGTGCTGTGGTAATGAGATCCAAATC
ATACTCACGTTCTAAACGCTCTTGAATGATCTCCATATGCAACAAGCCTAAGAAGCCACA
GCGGAAGCCAAAGCCTAATGCCGTTGAGTTTTCTGGCTCATAGAAAAGCGACGCATCATT
TAAGCTCAATTTTGCCAATGCATCACGAAACGCTTCATAATCATCTGAGCTAATCGGGAA
TAAACCTGCATAAACTTGCGGTTTTACTTTTTTAAAGCCGGGTAACACTTCGCTTGCAGG
ATTGTGATGATGGGTTAAAGTATCCCCAACAGGTGCGCCTAAAATATCTTTAATCGCACA
GACTACCCAACCTACTTCGCCTGTTTTTAATTCCGTAGTATCAACTTGTTTTGGCGTGAA
AATACCAAGACGATCCACTTGATAAGACTGTCCTGTACTCATCACTTTGATTTTATCGCC
TTTTTTCAACACACCATTTTTGACACGCACAAGGGAAACCACGCCTAAATAGTTATCGAA
CCACGAGTCAATAATCAAGGCTTGCAACGGTGCATCAGGATCACCTTCAGGAGCTGGAAT
TTTCGCCACGATTTCTTCTAAAACGAGATCGATCCCCACGCCAGTTTTCGCCGAGCAACA
CACCGCTTCCATCGCATCAATCCCGACAATATCTTCGATCTCTTCTGCAACACGCTCAGG
ATCAGCCGCAGGCAAGTCGATTTTATTTAAAATCGGCACTACTTCCAAATCCATCTCAAT
TGCCGTGTAACAGTTAGCAAGAGTTTGTGCTTCCACCCCTTGCCCAGCATCAACAACCAA
CAACGCCCCTTCACAGGCGGCTAGGGAACGAGAAACTTCATAAGAGAAATCGACGTGTCC
TGGCGTATCGATAAAGTTTAACTGATAGGTTTGACCATCTTTTGCTTGATAATTTAAGGT
AACACTTTGTGCTTTAATGGTAATACCGCGCTCACGCTCAAGATCCATAGAGTCTAACAC
TTGAGCTTCCATTTCACGATCTGACAAACCGCCGCAAGTTTGGATCAAGCGGTCAGATAA
AGTCGATTTACCGTGGTCAATATGAGCAATAATAGAAAAGTTACGAATGTTCTGCATTTT
CATAAGGGCAGTAAATGTCCTATTGTATTGTTATTGATAAAAGAAAAATAATCGGCGGAT
TGTACCTGAAAATTACAGGAAAGGGAAAAGGAAAGGAGAATATTAGAATGAAAATTTATA
AAATAGAGAAAAATCTAGACCTAGTAAACGACTATAGCCTTCAATATAAGACTATAGTCA
ATTTTATAGCAGCTATTTTTCTGCTTATCTAAAATACTTGACTGATGTAGTTAAGTCTTT
TACTAGTGTTTAACTATTAAAAGTATACAAGAATTCTAGTTATTCTTCTCATCAGACATA
CTTGCCGCTGCGGTAAATAGTACGTCAGTTGATGAGTTAAGTGCTGTTTCTGCTGAATCT
TGGATAACACCGATAATGAAGCCAACGCCGATAACTTGTGCTGCAACATCGTTTGGAATG
TTGAATAAGCTACACGCAAGTGGGATTAATAATAATGAACCACCCGCTACGCCTGATGCA
CCACAAGCACATACTGAAGCAACAACACTTAATAATACTGCTGTTGAGAAATCTGGTACG
ATACCTTGAGTATAAGCCGCAGCTAATGTTAATACGGTGATGGTAATTGCTGCGCCAGCC
ATATTGATGTTAGCACCAAGTGGAATTGCGATAGAGTAAATTTCTTCTTTGATGCCTAAA
CGTTTTGCTAATCCCATATTTACAGGGATATTTGCCGCTGAGCTACGAGTAAAGAATGCT
GTCACGCCACTTTCACGTAAACAGGTGATGGTGAGTGGGTATGGGTTGCGGCGAATTTTC
CAATACACTAATAATGGGTTTAGGATAAATGCCACAATTGCCATTGCACCTAACAATACC
GCTAATAAACGTGCATAACCGATAAAGGCATCTGCACCGTTGGTTGCCATGGTTTCTGCT
ACTAAGCCGAACACCCCGATTGGAGCAAAGGCGATTACCACTTTTACCACGAAAGAAACA
GCATCAGAGATGTCGTTTAACATGACTTTGGTGCTTGGTGCTGCGTGGCGTAATGCGATA
CCTAAACCGATAGACCACGCAAGAATACCGATGAAGTTACCGTTCGTAATTGCACCAAGT
GGGTTATCGACTAAGTTGAAAACAACGGTTTTTAATACTTGACCAACGCCTTGTGGCGGT
GCAAGCCCTTCCGGGCTGGTAACAAGTTCAAGTGTCGTTGGAAATAAATAGCTTAAAATA
ACCGCTGTTACTGCTGCAACGAAAGTACCTAAGACATACATCACTAAGATAGGTTTTAAG
CGGCTATCGCTGCCAACTTCTTTGTTAGCAATGGAAGCCATTACAAGAACAAAAACTAAA
ATCGGTGCAATTGCACGTAATGATTTTACAAAGAATTGTCCGAGAACCCCAACGCTTTTG
GCTGCATCTGGGCTAACTAATGCTAAGCAGATACCTAGCATTAAACCTACGGCAATGCGT
AATACTAAATTACCGCCAAGGATTTTTGAAGATAAAGATTGGTTACTCATAAAATTTCCT
GTAAGACAAATAAAAAAAGACTTCATTTACCAAGGTAAATGAAGTCTGCGAGATTAGCCG
AAAATGTAGAATAAGGGAATAGCAAGCGGCAATTTTTCTGCAAAAATTTTTAAAAATTAG
AATTTTAAGAAAAAACACCTTAAAAATTTAATAAAAATCTCCGAGAAATGATAATAACTA
TTAAATAAACACCTGTTCTGTCACTTGATAACCTTGCGGAACCTCTGCTTTATCATCAAA
GGTTACAAATTCCCAAGCATTTTCATTCGCTAACACAGCTCGTAATAATTTATTGTTTAA
GCTGTGACCTGATTTATAGGCTTTGAAATCACCTAAAATATTGTAGCCACACATAAATAA
ATCACCGACAGCGTCTAACATTTTATGACGAACTAGTTCATCTTTAAAACGTAACCCTTC
TTCATTCAAAATGCGGTATTCATCTAAAACAATTGCGTTATCTAAACTTCCACCTAATGC
AAGACCAATAGATTGAAGATATTCAACATCTTTCATAAAGGTAAAGGTTCTAGCACGGCT
TAATTGTTGAATAAAGTGTTGTGCTGAAAATTCCATTTTGTAGTTACGCACTTCTTTGGT
AATCATTGGGTGCGTAAAGTCAATAGTAAAGTCTAATTTCAGACCGTGGCTATAAGGTTT
AAACTCAGCCCACTTATCCCCTTCTTCTACTCGTACACTTTCTTTAATACGAATAAATTT
TTTCGGCGCATCTTGTTCTTCAATCCCTGCATCTAATAAGAGATAGATAAAAGGACTTGA
GCTACCGTCCATAATTGGAATTTCGGCTGCATCAACTTCTACAATTAGGTTATCTAAACC
TAACGCAGACATTGCTGCGTTTAAGTGTTCTACTGTTGAAATACGCACACCTTCATCATT
GATCATACAAGTACAAAGTTGTGTATCACGGATAGATTCAGCACTTGCAGGGAAGTAAAC
GACAGGATCAAGATCTGTTCTTGCGTAAATAATCCCTGTATGTGCCGGTGCTGGACGCAA
CGTTAAGGTTACTTTCTTGCCACTGTGCAAGCCAATACCTGTTACTTTTGCTGCTTGTTT
AAGGGTTCTTTGTTTAATCATATCGTTTCCTTATTTCCCGAAATGGTTATTGACCATTTC
TCATAAACCCTGGGATTGAGTTCGGCGAAAAGACCTGTGCTGTATCAACTTTCTGTGGTC
TTGGCGCTGTTTGCTGAACCTGTTGTGGTTGCTGAGACATTTGATGCGTTGTATATTGGT
TTTGGTTTGGGTAACCGCCCATATTATTTATAAATTCAGGCTGACGAGCACCACCAAATC
CGTTATTAATAATAGATTGTTGCGAAATATCGGTTCTTCCTTGCACACTTGGAATTTTTG
GCATTTCTTCTGGTTGTCCGATACCTGTAGCAACCAATGTTACACGGATCTTACCATCCA
TTTCTGGATAGAATGCAGAACCAAAAATAATAGCTGCATCAGGATCTGCGAAGCTAGTAA
CATATTCCATAATGGTATTGACTTCTGCAAGTTCAATATCATAGCCAGAAGAAATATTCA
CAAGAATGCCTTTAGCACCTGATAAATCAACATCTTCCAATAACGGGCTTGCTACAGCTT
CTTTTGCTGCATTTTCTGCACGGTTTTCACCCTCTGCAATGCCTGTTCCCATCATTGCTC
TACCCATTTCCGACATCACTTTTTTCACGTCTGCAAAGTCAACGTTCACAAGACCTTCGG
AAGTAATCATATCCGTAATACCTAATACCGCATTGCGTAAGACGTCATTTGCAACGCCAA
AGGCTTCATTAAATTTTACACTTTTAGGTAATACTTTTAGTAATTTATCATTTTGGATAA
TGATGAGTGAATCCACATGTTTTGCAAGTTCACGGATCCCTTGTTCCGCATAGTTAGAAC
GTTTTCTACCTTCAAAAGAGAAAGGTTTAGTAACAATACCAACTGTTAATGCTCCTTGGC
TTTTAGCAATTTCAGCAATTACAGGAGCTGCACCAGTACCTGTGCCACCACCCATACCAA
CAGCAATGAAGACCATATCAGCACCTGTAAGCATATTCGTTAATGCTTCTCTATCTTCTT
CAGCTGCTTGATGACCAATGTTTGGATCTGCTCCTGCCCCTAAGCCTTTTGTTACACTTG
CACCTATTTGAATCGTATTGCGAACGGCACTACTACGTAATACTTGTGCATCCGTATTAA
CCGAAAAGAATTCAACACTACCAACATCAGATTGGTTACTAACCATATGATTTAGTGCGT
TACCACCACCGCCACCGACACCGATAACTTTGATAACCGCATCTTGCGTTGCTTCATAAA
TAGGTTCAAACATTTGTGATTCTCCCTCACGGCTTAATATTGTTATTAATGCCTATTAAA
AACTTGATTTTATCCAATTATACGCTTTTTTAGCACTATGACCTAATGTATCAATAATGC
CGCCCACCTTATGACTAATTTCTCCACTTTGGCTACTATCAACGTCATTATAATGACTAT
ACTGTAGCAATCCTAATACGGTTGCATAAGAAGGTTTGTTTACATAATCCGTTAATCCTG
TAATGTTCAATGGATTACCAACTCGAACTTGAGATCCAAAGACAGATTTTGCACATTCTA
CAATATCTTCAACCTGAGAGCCACCACCTGTTAATACAATTCCAGCAATTAATTCTTGTT
TTATGCCTTTTTGATATAGTTCATTGCGTAATTGGGATAATTCCTGATTAATTACGCTCA
GTAAATCGTGGTAGCATTGAGATGTAACATTAGATAATTGGCTTTTTGTAAAAGTTCTTG
GCATTCGTCCACCCAAGCCTGCCACCTCAATTTTTTTCTCTGGAAAATGAGTTGGGGGTG
CAATAGCACATCCATACTGTACTTTAATATTTTCTGCATCTTGGCGAGAGGTTGTGAAAA
CATGAGCAATATAGTCCGTTACATTATTCCCACCAAAAGGAATAACTTTACTAAAACGCA
AAGCACCATCTGTATAGACAAGAACATCCATAGTGCCACCGCCAATATCAATTAAACAAA
CCCCAAGTTCTTTTTCATCTTCTGTTAACACAGAATAACTTGAAGCAAGCCCCGAAAAAA
CGATTTGATCAATTTTTAATTTACTTCTCTCCACTGCATTTTTTAAATTACGTAGCCAAT
CGTTATGACAAGCAATTAAATGAGCTTGAGCCTGCAAACGCATACCAGATAAACCAAGGG
GATTTTTAGTAGCAGGTAATCTATCTACTCTATATTCCTGAGGAATAATGTGTAATGTTT
CCAGCCCATCGGGTAATTTAATAGAACGCGCAATATGAATAGCATTATCCAAATCTTCAT
TTCTTACACTACCAGACAACGGCACAGTTCCACTTTCATTAAAAGCTGTAATGTGAGATC
CTGAAAGGGCAAGAGTAACACATACAATATCATATCCAGAAATCGATTCAGCTTCTTCAA
TCGCACGTTGAATAGCACTTGTTACAGCATCTAAATCAACAACGCCACCACCTTGAACAC
CTTTAGACGGGCTAATTCCAGAGCCAATCACATTAATCACCCCATCAGGCAATACCTCAC
CTACCACAGCAACTATCTTGTGTGTTCCAATTTCTAAACCTACTCTAATTCTAGATTCTG
CTACTTTTGTCATATTAATTATGTTTGCAAGTTAATAAATTATTGATTATTAAATCCAAC
GGAAGCCCCGTGTTCATAACGTAAATCTACGTAGGATAAACGTTTCCCCTCAGGAATATC
AATTTCAGGAAAAATAGTCACAAAACGATCGATTTTTGATAGCCATTCCCCTCGCCCTAA
TTTTAGTTCAACGCCATTATCAAGTCGAATTGACCAAGCTCCTCGACTATCCATTGCAAT
GGAATATAATCCTAAATTACGTGATTTTAAATCTGCTTTTATTTTATCCCAAGCCTCAAG
CACAACCTTACTTTCTGTGTCTGGTCCGTATAAAATAGGTAAGCCTGTGTTATCAAACCT
ATCTTTCGGCAAACTGAACACTACTCCATGTTCAGAAACATACTGACTATTATTCCATAC
AGCCATTGGACGATGTTCAAGTAACGTAATACTTAATTTATCGGGATAAACTTTTCTCAC
AGAAACATTACTGATCCAAGGAATTGTTAGAAATTTCTCTTTAATTTCTTGAATATCCTG
TTCAAAATAGCCTTTTAACAGGGGTTCTTTAGCTAAAACTTCACGAATATCATTATTCGT
CGTAAATTGTGTTTTATGCGTTAATGCATAAGAACGGATTGGCGTTCTATCCAGTGATGC
AAGCAAACTAGACCAATTGGTATAAATTGCATAAACCATACCGAAACATAATAACACAAC
GATAGGCTTAACAAAAACAAACCAATTAATCGGATACTTCGGCTTACTTGCTTGTGTACG
AATTACCGAAGTCGGTTTCTTACGTATTACCGCAACCATTACGCACTTAACTCCAATACA
CGCTCAACTAAACGCTCGAAACTATAACCCACAGTCGCCGCTGATTTTGGGAAAATACTA
TGACTGGTCATACCTGGGCAAGTATTCACTTCAACTAAACGGAAGTTTCCTTCGCCATCT
TCCATTACATCAATTCGGCTCCAACCACGACAGCCCACCACATCATAAGCCTGTTTCACT
AACTTAGCGACTTCCGCTTGGCGATCAGCATTTAACGCTGGCACAACATACTGGGTATTA
TCCGAAATATATTTTGCGTGGTAGTCATAAAACTCGCCGTCTGGAATAATTTGCACCGCA
GGCAACACTTCACCATCAAGTACTGGCACAGAGTATTCCGCCCCTGCTAAATTTTCTTCC
ACCAACACAATTGAATCATATTTTAATGCTTCTTCGATTGCAGGTAATAACTGTTCTGCG
GTTTTCACTTTGCTTACGCCAACACTTGAGCCTTCACTCGCAGGTTTCACAAATAATGGT
AAACCTAATTTTGCAATAATTTCATCGGAGTTGACCGCTTGCCCACGGCGTACCACTTCC
ATTGCCGCTGTTGGTAAGCCCACTGCATTCCACAATAGCTTGGTGCGGAACTTATCTAAA
GTAATCGCCGAAGCCATTACGCCACAGCCTGTATAGGGAATACCGAGTTGCTCTAACGCC
CCTTGAAGCACGCCATTTTCACCAATACCACCGTGAAGAATATTAAATACACGCTGAATG
CCTTTTTCTTTTAATTTTTCAATCGGAAATTCTTTTGTATCAATCGCTTCAACGTTATAG
CCTAAACTTTGTAATGCTTCAAACACCGATTTGCCTGAATTGAGCGAAATTTCACGTTCT
GCTGAAACGCCACCAAATAACACCGCAATTTTTTCGTTTTTTAAGCTCATTATTTTTACC
TTATTTGGTTTATAAATTTATCTATTCCCCCCTTTGAAAAAGGGGGGCTAGGGGGGATTT
TTAATTAATTTTTGGGGAAATATACATTTTAAAATCCCCCTTAATCCCCCTTTTTCAAAG
GGGGAAACTTATGTTCTTTATGCCTTCCAACTTTCCGCTAAATCACACGAAAGCTTGCTC
ACGTTGCCCGCACCTTGTGCCAAAATTAAATCACCATCTTGAATAATTTGATCTAACACT
TCGCCAAGTTGTGAAGTATCTGACACTAAAATCGGATCCACTTTGCCAAGATTACGGATT
GAACGACACAGATCTTTACTCTCTGCCCCCACAATCGGTGCTTCACCTGCGGCATAAACA
TTGAGCATAATCAATGCATCAACCTGCGACAGCACTTGCACGAAATCGTCGAATAAATCA
CGGGTACGAGAATAGCGGTGCGGTTGGAATACCATTACCACACGTTTATTTTCCCAGCCT
TGGCGAGCGGCTTTAATCGTCACATCTACTTCCGTTGGATGATGTCCGTAGTCATCGACT
AACATCACCTTACCATTTGGACGAATAAACGAACCCAACTGGTCAAAGCGACGACCTGCA
CCTTGGAAATCTGCAAGAGCAGCCAAAATCGCCTCATTCGCAATACCTTCTTCTTTTGCA
ACCGCTAATGCTGCCGTTGCATTCAGTGCATTGTGTCTACCCGGCACGTTTAGTAAGATC
TCAATACGCTCACCCGTTGGGCAAACCACCGTATAATGCCCTTGGAAGCCTGTTTGTTGA
TAATCTTCAATACGGTAATCGGCTTTTTCACTAAAACCATAGCTAATCACTTGGCGACCA
ACTTTTGGGGCAATTTCCATCACTGTTTCATCATCAGCACACATCACTGCTAAACCGTAG
AATGGTAAGTTGCGTAAGAAACGTACATAGGTTTCTTTCATTTTCTCGAAATCGCCACCG
TAAGTATCCATATGGTCTGGTTCAATGTTGGTCACAACAGAAACCATCGGCTGTAAATGT
AAGAATGACGCATCACTTTCATCGGCTTCTGCAATTAAGTAACGGCTTGCACCTAAATGA
GCATTTTTACCCGCTGATTTTACTAAACCACCATTTACAAAAGTAGGATCTAATCCTGCT
TCCGTATAAATCATTGAAATCATTGCGGTTGTGGTCGTTTTACCGTGAGTTCCTGCAATC
GCAATACCGTGACGGAAACGCATAATTTCTGCTAACATCTGCGCACGTTGAATCACAGGA
ATACGTGCTTCTTTTGCAGCCGCAACTTCGGGATTGCTTTCATTAATTGCACTGGAAGCC
ACAACAACACTTGCCCCTTCAATGTTTTCAGCTTGATGTCCGATAAAAACTTTTGCACCT
GCTTTTGCTAAGCGTTGCGTGACTGCACCATCAGCAATATCCGAGCCCGAAATTTGATAA
CCTTCATTTAATAATACTTCAGCAATCCCAGACATACCTGCGCCACCAATCCCAATAAAG
TGGATTTGATTTACACGGCGCATTTCAGCGACTAATTTTTTAACTTTATCTTGGAAATTT
TTCATTTTTATTCCTTATATTCGATCATTTTGCAAAAAAACTACAAAATCTGACCGCTTA
CAAACTATTTTCCACAATCACTTCTGCCACTCGTTTTGCGGCTAATGGTGTGGCTTTCGC
TCTTGCTTTTATTGCCATTTCCGTCAGTTTTTGACGGTCGGCAATTAACGGCTCTAATGC
TTTTAATAAACTTTCAGGGGTAAAATCCTGCTGTTCAATAATCATTGCAGCACCTACTTG
TGCAAGGTACTCTGCATTTAAAAATTGTTGGCGATCTTTATGTTGAAACGGCACAAAAAT
CGCAGGCAATCCTGCTGCAGCAATCTCGCATACAGTTAAAGCACCAGAACGGCAAATCAC
CAAATCCGCCCATTCATAAGCGGCTTTCATATCATCAATAAATTCGCTAGCAATGCCGTT
ACCTGTTGCTTGATAAACTTCTTCCACACCGGCTAATTTGCCTTTGCCGACTTGATGACT
AATAAATACGTTTTGTCCTAACACTTTCGCTACTTCCAGCACGGTTTTATTGATCACCAA
TGCCCCCTGACTACCGCCCATCACTAAGATATTGATCGGATAGCCTTTTTCAGCAAAACG
TTGTTCAGGCGGTGCAATTTCAAATAGATCTTGGCGAACAGGATTTCCCACCACTTCCGC
ATTTGGAAACGCCGTTGGAAATGCTTGTAAAGTACGTCGAGCAATTTTAGAAAGCCATAC
ATTCGTTAAACCTACCACCGCATTTTGTTCGTGCAAAATCACAGGCACACCACATAATTT
CGCTGCAATACCGCCAGGTCCGGATACATAACCGCCCATTCCGAGTACTGCATCGGGCTT
GTACGCGTTAATAATTTTTTTCGCTTGAAGTACCGCCCTTAAGATCGCAAAAGGGGCAGT
AAGTAATGCTTTGATCCCTTTGCCCTTTAATCCTGAAATTTGAATAAACTCAATCGGAAT
ACCGTGTTTTGGCACAAGATCTGCTTCCATACGATCTTTGGTACCAAGCCAACGGATTTC
CCAGCCTTGTTGTTGTAATTCTCTTACCACAGCAATCGCCGGGAAAACATGTCCGCCAGT
TCCGCCAGCCATTACCAATAATTTTTTTGTCATATTATTTTCCAATATTAATCATCGCTG
AAATGTGCATGACCAATTCGATCCAAGCGGTTTTCGTAATCAATCCGAATTAATACCGCA
ATTGCAATCGCCATAATCACTAAACTTGAACCACCATAGCTTACCAATGGGAAAGTTAAG
CCCTTGGTCGGCAGTAACCCCGAAGCAACACCAAGGTTTACAAAGCCTTGAATAAAAATC
CAAATTGCAATACCAAAAGCAAAAAAACCTTTAAATCGCTCTTCTAACATTAACGCTTCC
CGACTAACCTTTAAAGCTCTAAAAGTTAAAGCGAGTAATAATAGCACAACGACAACAATT
CCAACTAATCCAAACTCCTCAGCAATAACAGCCATTACAAAGTCAGTGTGTGCTTCGGGT
AAATATTCTAATTTTTGTACGGAGTTACCCAAGCCTCGTCCCCAAATCTCACCTTGCCCG
AAAGCCATTTGTGAGTTAGATAGTTGGAAACCATCGCCATAAGCATCAGCAAAAGGATCC
ATAAAAGAAGTTACGCGTTTTAAGCGATATTCCGATGTTAAAACTAATAGAGCAAAGACT
ACAACGCCTGTGATACCAAGAAAAATAAACTGTAAGACTTTCGCCCCCATAATAAAAAGC
ATTGCAAATGTCAGCACAAAAAGCACCGCTATACTTCCCAAATCAGGTTGAGCCAGCAAC
AAGCAGCTAAATAAAATCAGGATTACCATAGGGCGAATGAAACTAATGCTTTTTTGTCGT
ATTTCATCAAATTTTCTTACATAGAAGCTCGCAAAGTAACAAATCACCGCAAATTTTGCT
AATTCTGCAGGCTGGAAATTAATAGGACCGATAGGGATCCAGCGTGTTGCTCCATTTACT
GTTTTTCCAACAAACAATGTAATTGCAAGCAGAAGCAAGGCTGAAATAAATAACCAACCA
TTATACTTTTCCCAATATTTACTTGGAATTTGAACAAAGAAAGCACAAGCACAAATAGAT
GCGATAACATAAAAACCATCTCGCACCGCAAAATAGAAGGGATCTTCGTGTAGCCGACTA
CTCACAGGAATAGAGGCTGAAGTCACCATAACAAATCCAATGATCAGCAATGCGAGAAAT
AACCACACCAATGTTCGATCATAGAGTGCATTAACAGGCGTTAATCTTGTCCACTTATCC
CACTCAATCCGAATTTTTTCTAGCATTAGATAACCCCTTGAGCCAACGCCACAAACTGTC
TGCCACGCTCTTCAAAATTTTTAAACTGATCTAAACTTGCACAAGCTGGTGAAAGTAGCA
CCATATCGCCCGCTTTTAATCTTAAACGAATTTGTGCGACAGCTTGTGCCATTGTTTCCA
CTAAAACGCTATTTTGAGTTAAAGCGGCGAGTTCCGCCCCATCTTTTCCGAAGCAGTAAC
AGACTGTATTTGGTTGATTAATAAAAGGTTTTAACTCAGAAAAATCAGCATCTTTTCCGT
CACCGCCCAACAACAGATAAAGCGTTCCTTCGACTTGCAAACCATTTAATGCCGCCACAG
TACTGCCGACATTCGTGGCTTTTGAGTCGTTAATCCAGCGTACGCCATCATTCGTCGGTA
CTAGCTGGAAACGGTGATCTAATCCTGAATAGCTTTGTAGCGCTTTCACAATACCCGAAC
GATCAACGCCTGCAGCTTCCGCCAATGACATTGATGTTAAGGCATTCATCACATTGTGGC
GACCAGTAATTTTCAGCTCATCAATCTCAATGACGGCTTCATCGCCAGAATAGAGTTCTC
CATTACAAGCGGTATATTCTGCGTCTTTTTCTGCAAATTTTTTCAAAGATCCGACCGCTT
GTTCAGGGAAAGTTTGCGGATCTTCGCCATTCACAATTACATTTTCGGCATGGTGATAAA
TTTTCAATTTCGCTTGGCGATAATCTTCAATGCTCTCATAGCGATCCATATGATCTTCGC
TGATATTTAAAATGGTCGCCGCTTTTGCTTTTAAAGAATAGGTCGTTTCAAGTTGAAAAC
TCGATAATTCCAACACATAAAGCTCGTAATCGCCTTTCAATAAACTCAATGCCGGCACGC
CGATATTGCCACCCATTCCAACTTTAACTCCGGCTTGTTTTGCCATTTCAGTCGTCAAAG
TCGTGACGGTACTTTTACCGTTCGAGCCTGTAATCGCAATAATCGGCGCTTTGGCTTCAC
GACAGAACAACTCGATATCGCCAACCACTTCTACACCAGCTTGAATAGCTTGCTGAATTT
CTGGCGTTGCTAAGGCAAGTCCTGGGCTAATCACAATTAAATCAGAACTTAATAACCACT
CAAGGTTTAAACTGCCTGTGTGTAGTGGAATATCCTTCGACAACTTATCCGCCCCTGCAG
GATTTGCTCGGGTATCAATCACTCGCACTTGAGCCTGTTTGTCCGCAAAAAATTCGACAC
AAGATAAGCCTGTTGTGCCTAAGCCGATAATTGTGATAGTTTTGCCTTGATATTGATTTT
GCATTTTGTTGTTCTCTAGAAACGGTATTTTCAGATGTAGAGACACACTGCGTGTGTCCG
CTTTATTTTCATTATTCCTCGGTTGGTAAAACTGTAGCGGACACACGCAGTGTGTCCGTC
CCTACATTAATTAACGTAACTTCAACGTCACCAATCCAATTAACACTAACATTAAGGTAA
TGATCCAGAAACGCACGATAACACGTGGTTCCGGCCAGCCTTTAAGTTCAAAGTGGTGGT
GGATCGGTGCCATACGGAAAATACGCTTTTGGCGAAGTTTGTACGAGCCAACCTGTAAAA
TAACCGATAAGGCTTCAACCACAAACACACCGCCCATCACCACTAATAATAATTCTTGGC
GAACTAACACGGCAATTACACCCAATGCACCGCCAAGTGACAGTGAACCGACATCGCCCA
TAAAAACTTGTGCCGGATAAGTGTTAAACCATAAGAAACCTAACCCAGCCCCGACAATCG
CCGTACATAAAATCACTAATTCACCGCTATATTTGATATAAGGAATGTGCAAATATTGTG
CAAAATTATAGTTCCCCGTTGCCCACGCAATTAATGCAAATGCCCCTGCGACCATAATAA
GCGGCACGATTGCCAAGCCGTCTAAGCCGTCGGTTAAATTCACCGCATTACTTGTACCGA
CAATCACAAAATAGGTTAGAACAATATAGAATAAGCCGAGCTGTGGCATCACATCTTTAA
AGAAAGGAACAACTAACTGGGTGGCCGCGGTATCTTTACCAATCGCATACATACCAAAAG
CGGACACTAAGGCGATCACCGATAACCAAAAATATTTCCAACGAGCAATCAAGCCATCGG
TATTTTTACGAGCGATTTTCCAATAATCATCAACAAAACCGACAACCCCATAGCCAAATA
GGATAAATAGCACAAACCAGACATAGGGGTTACGTAGATCCGCCCATAACAACGTACTCA
CACCGATAGCGAATAAAATCATAATACCGCCCATCGTTGGCGTGCCCCGTTTTTTGTAGT
GGCTTTCAGGGCCATCGTGGCGAACTTCCTGTCCGAATTTGAGAATTTGTAAACGGCGAA
TGACCGTCGATCCAATCCATAAGCCGATAATTAACGCCGTCAATAACGCCATAATGGAAC
GGAAAGTAATGTACGACACCACGTTAAACGCTGTGTTGTATTGCACCAGATATTCAGCAA
GCCACACTAACATAAGCTAATCCTTAAAAAGAAACATCAAAAGAACGACATAAGGAAGCA
ATTACCTCTTCCATTTTTTGGCTACGAGAGCCTTTTGCCAAAAGAACAAGCGGTTGGTTT
TGCTCGATTTTTTGCAAAATAATCGGAAGCAAAAACGCCGCCATTGCGGTTTTGTCATTA
AAGTGGTGAGCTGAATTACCGCTAATCACCTCACTCTCTTTGCCGAAGCTGACCACTAAA
TCTAACTTCGCCTGTTTAACGAAATCGGCGACTTCTTGATGACAAGCAGGGCTGTCTTTG
CCAAGCTCCGCCATATCTCCCGCCACAAAAATGCGGAAAGCCGGATACTGTTTTAACACT
GATACCGCAGATTTCATTGAATCCACGTTTGCATTATAACTGTCATCAATAAACAGCACA
TTCTCTTTAATTTCAATCGGATACAAACGCCCTTTAACCGCTGAACGCTGTTCTAATCCA
GCTTTAACCGCAGTTAAATCCGCCCCGACTGCCATTGCGAGTGCCGTTGCTGCTAACGCA
TTACTTACATTATGTTCGCCCAAATAAGGCAGATTGATCTCAATTTCGCCTTGTGGGGTA
TGCAAAGTAAAGCGTGAACCATTAAGATGTAGTTCAACATTTTTCGCCCAAAAATCTACA
TAACTGTCTTTATCTTCGCCTGTGTAACAGAACGATTGCAACTCGTGATCGCCAATCTCT
TTTTGCCATTCAGGGTAGTAATGAGCTAAATTCACAATCGCTTTACCGCCTGTTTTCAAA
CCACGATAAATCTCGCCTTTCGCTTGAGCCACGCCAGCCAATGAACCAAAGCCCTCAAGG
TGAGCGGACGCTACGTTGTTCACTAAACAAGCATCAGGTTGTGCTATTTCGGTGGTGTAA
GCAATTTCGCCGATATGGTTCGCCCCCAGTTCCACCACGGCAAATTTATGCTCAGGGGTT
AAACGTAATAAGGTCAATGGCACACCTAAATCATTGTTTAAATTGCCAAAAGTATAAAGC
ACCTGATCTTCACAAGCGGTTACTTTTTGCAAAATTTTTGCAGTCATCTCTTTGACGGTG
GTTTTGCCTGAAGAGCCCGTCATTGCCACAGTTTTTGGGTTAATTTCCGCTTTCAGCCAT
TTTGCTAACTGCCCTAATGCCAAGCGAGTATCTTCCACAATAATTTGCGGTACATTCACC
GCCAATTCACGCTCAACGACTAACGCCACACAGCCTTGTTCTATCGCTTTTTCTACATAA
TCGTGAGCATCAAATTTTTCGCCTTTTAATGCAAAAAATAAGCCTTTTTCAACCGCTTGA
CGCGTATCTGTACTGATGTTTTCAGCAACAACCTCGCCACTACCGAGTAGTTTACCCTTT
AGGGTTTGAGCGAGTTGTTGGGTGGTTTGTTTTATCATCTTTATTTACTTATAAATTATT
TTTACTATTTAAAATCTACTTTTGTAGGGGCTAATTACATTAGCCCCTCTTCCTTATGAT
TGCTTTTGGGGCAAATGTAATTTGCCCCTTGTATTAGAATATGGGCAAAAGAAAACCCCA
TTACGAGTACCTTCATAATGGGGTTATAGAGAAAGTAGAGTTGCT
>H292 Scaffold3
GGACACCCAAGCTGTGGATAACGTTATGGTTTATGTTGCTAGTTTACTATAATTTTAATA
TACAAGGGACACACTGCGTGTGTCCGTCAACGTATGTCTGTTGATACGAATTGCGGTTTT
TGTTGGAACGAATGGACACACGCAGTGTGTCCCTACAAAATGGTATATTGTTATGGTTGG
AGGGATTAAGGATAATTAAATGAAATATGATTTACATAGCCATAGCACTGCGTCCGATGG
CGTGCTTACCCCCACAGAACTCGTTAAACGAGCGGTGGAACAAGGTGTAACAATGTTAGC
CTTAACTGATCACGATACCGTCGCTGGTATCGCCGAAGCGAAAACTTTTGCCCAGAACCA
ACCGCTTACCTTTATCAGTGGTGTAGAAATTTCTGTGTTATGGGAAGGGAAAAGCCTTCA
CCTCACTGCCTTAAATATCGACGAAACCCACCCTGCTGTCGTCAATTTACTTGCTCGCCA
AAAACAATTACGCCAAGAACGAGCCGAATTGATTGGCGAAAAGCTCTCCAAAGCAGGTAT
CCCTAACGCATATCAAGGGGCAAAAGCCCTTGCAAGCGGTGCAGTTACTCGCGCCCATTA
CGCCCGTTTTCTTGTGGCAGAAGGCTATGCTCGCAATGATGAACACGCCTTCAAACGCTA
TCTAGGGATCGGCAAAACGGCTTATGTAAAGCCCGTATGGTGCAGCACCGAAGAAGCCAT
CGCAGCGACGCACCAAGCTGGTGGCGTTATCTGTTTTGCACACCCATTACGCTATAAATT
AACAACGAAATGGATCCGCCGTTTTATTGAAGAGTTTAAACAGGCTGGCGGAGATGGCAT
AGAGGTAACGGGAGCTGCCCAAACTCCAGACCAGCGTCAGCTTCTTGCTCGTTGGGCAAA
AGAGTTTGATCTCTATGCCTCTGTCGGCTCAGATTTCCACTACCCAGCAGGTTGGGTTGA
GTTAGGGAAGGATTTGATATTACCTTCAAGCTGTAAGCCGATTTGGGCATTGTTTAGTTA
ATTGATTTATATTAGGTGAAGTGCATAGTAGGAATGATTTTAACTAAAAGTGTGTGTACT
CACATCGATTGATGTTGTATCTACTATGCTATTTATTTAATCAATTTTATAAACTGTTTT
TTTCCCCTCGAGCCAAACTAATCACCCCAGAACGAACGATTTCAATAACCGTTGTTTCTG
CTTTCACTGTTTCAATAAAAGCATTGAGTTTATCGCTCGTACCAGAAAGCTGAATGGTGT
ATTGTTTTGGCGTGATGTCCACGATTTGTCCACGGAAAATGTCAACCATTCGCTTAATTT
CATCTCGTGTACTACCTACAGCTCGAACTTTTAGTAGAAGTACTTCTCGCTCAATATGTT
CGCAATGGCTAAGATTTGTCACTTTGAATATATCAATGAGTTTATGCAGTTGCTTTTCGA
TCTGCTCTAAGACTTGTTCATCGCCTTGTGCCACAATGGTCATTCGAGATAAACTCGGAT
CATCCGTTGGGGCAACCGTAAGACTTTCAATATTAAAACCACGTTGAGAGAAAAGCCCAA
CGACACGGGATAAAGCTCCCGATTCATTTTCTAATAGGACGGATAATATTCTACGCATCT
GTTCTCTCCGTTTTACTTAACATCATATCTTTCATTGATTCACCACGAATTTGCATTGGG
TAAACGTGTTCTGTTTCATCTACTAACACATCAACGAAAACAAGTTTATCTTTGATTGCA
AAGGCTTGTGCTAATTTTTCCTCTAATTCATCAGTGGTGTTAATTTGAATACCGACGTGT
CCATAAGCCTCTGCCAGTTTGACAAAGTCAGGTAGTGAATTCATATAAGATTGGGAATGG
CGACCTGCATAAATAATATCTTGCCACTGTTTCACCATACCTAAGAAGCGGTTGTTTAAA
CTCACAATCACCACAGGGGTATCATATTGTTTTGCCGTAGAAAGTTCTTGAATATTCATT
TGAATACTACCGTCACCTGTGACACAAACAACCGTTGCTTCAGGGTGTGCAAATTTCACT
CCCATAGCCGCAGGTAAGCCAAAGCCCATTGTGCCTAAACCACCAGAGTTAATCCAACGA
CGCGGTTTATCGAAAGGATAATGTAACGCAGCAAACATTTGATGTTGTCCTACGTCAGAA
GCAATATAGGCATCGCCATTTGTTAATTTATAAATGGTTTGAATAACCTGTTGAGGTTTA
ATCACATCACTTTGCTCAAAACGTAAACATTGACGAGCTTTCCACTCATTAATTTGTTGC
CACCAAGCGGTCAGATCTGCTTGACCTTTTGCCAGATTTTCTTCACTTAACAATGCTAAA
AATTCTTCTAATACAAATTTTGCATCGCCGACAATGGGAATATATGCAGGGACGGTTTTA
GAAATAGAGGTAGGATCAATATCAATGTGGATCACTTTAGCATTTGGACAGTATTTTGCG
AGATTATTGGTAGTACGATCATCAAAACGCACACCGATACCCAAAATTAAATCACTTTCG
TGCATTGCATTGTTAGCTTCATAGGTACCGTGCATACCTAACATACCTAGGAATTGCTTA
TCTGTACTTGGATATGCTCCTAATCCCATTAGAGAACTTGTGACAGGTAGATTTAATTTC
TGAGCAAATTCGATCAACTCTTTATTTGACTCCGAAATCACTGTACCGCCACCCACAAAA
AGTACAGGTTTTTTAGCCACTAAGAGCACTTTTAATGCCTTCTTAATTTGCCCTTTGTGT
CCTTGTAGCGTGGGGTTGTAAGAACGTAATGATACAGAATCAGGGTAGTAGTAACTGAAT
TTATTTGCTGGATTTACCATATCCTTTGGCACATCAATAACGACAGGGCCAGGGCGACCT
GTTGAAGCGATATAAAATGCTTTTTTGATGATCTCAGGAATTTCTTCTGGATTGGTGACG
AGGAAACTATGTTTAACCACAGGGCGAGAAATACCAACCATATCACATTCTTGGAAAGCA
TCTGTTCCGATAAGGCTTGAAGGCACTTGTCCTGAAAAAACGACCAGTGGAATGGAATCT
GTGTAGGCGGTTGCAATCCCTGTGATCGCATTTGTTGCCCCTGGGCCAGATGTGACTAAT
ACACAACCGACTTTACCTGTAGAACGTGCATAGCCATCAGCCATATGTACAGCTGCTTGT
TCGTGACGGACAAGAACGTGTTTGATTCCCCCTAAGGTGTGAATTGCATCATAAATATCG
AGGACTGAGCCACCTGGGTAACCAAAAACGTATTCCACGCCTTCGTCACGCAAGGATTGC
ACAATCATTTCCGCTCCTGAGAGTTTTTTCATTGAATCCTCCAATAAAATTAACATAAGG
TTTACACCATAAAAACAATGTTGGGCATTTTGCAAAAAATCTGACCGCTTGTCTAGCCAT
TAAAAACAATGTTTTCTTTAATTTTTAGATTTAAATTCTAAAAAATAATAAAAATTGATT
TTTTATAAAAAAATGTTGTTCTTTTATTTATTTTTATTAATATAACTTATATTTTATAAA
TTTTTATAGGTTTGTTGTTAGGTCTTTTTACTAAAAAGCTCCGTGTGAGATTAAAAATCT
TGTACACTGAAATACATTTCTATTTTCAAATATTGAGGTATTTATATGCAAAACTACAAC
ATTGCCGTGTTAAGTGGTGACGGGATTGGCCCTGAGATTATGGCTCAAGCGATTAAAGTG
CTTGATACTGTTCAACAAAAGTACGGGTTTAAATTAAATTATAACTATTATGATATTGGT
GGCGTTGCCATTGATAATCACGGAAAAGCATTACCAGAAAGCACATTAAAAGGGTGTGAA
GAAGCCGATGCTATTTTGTTTGGCTCTGTAGGCGGTCCAAAATGGGAACATCTTCCACCA
AATGAGCAACCAGAGCGTGGTGCTTTGTTACCACTTCGTAAACACTTTGCATTATTCTGC
AATCTTCGCCCTGCTACACTTTATAAAGGCTTAGAACAATTTTGCCCATTGCGTGCGGAC
ATTGCAGCAAAAGGCTTTGATATGGTAACAGTCCGTGAATTAACGGGTGGTATCTATTTT
GGGCAGCCTAAAGGTCGTGAAGGCGAGGGAGAAAATGAGAAAGCTTTTGATACGGAAGTT
TATCATCGTTATGAAATTGAACGTATTGCAAAAGTGGCATTTGAAACGGCAATGAAACGC
ACCAAACACGTTACTTCCGTCGATAAAGCCAATGTGTTAATGAGTTCAATCCTTTGGCGT
GAAACCGTAAATGAAGTAGCAAAACAATATCCTGAAGTGAAATTGGATCATATCTATATT
GATAATGCAACAATGCAGTTAATCAAGCAACCTGATTTCTTTGATGTGTTGCTTTGCTCT
AATATCTTTGGCGATATTATTTCTGATGAGTGTGCGATGATTACTGGCTCTATGGGTATG
TTACCTTCTGCGAGTCTAAATGAAAAAGGCTTCGGTTTATACGAACCAGCGGGTGGTTCA
GCGCCAGATATTGCAGGTAAAAATATTGCTAACCCAATCGCACAAATTCTTTCTGCAGCG
ATGATGTTACGTCATAGTTTTGGTTTGGAAGAATCTGCGAAAGCGATTGAAAATGCGGTT
CAAAAAGTATTAGCCGAGGGTTACCGCACGGCAGATCTTGCTGATCATACTACGATGCCC
GTAACTACCTCGGAGATGGGAAATTTGATCGAACAATATATTGGATAAGGTTATACCATT
TTATTTATGGTTAAAAAGGTACATTAGTTCTTCTAAAAACAGTATCCAAAGTCACGATAA
ATTGGCATAGTAGACAAAATAGTTGCTGATTCGTCAAAAATTATGCCAAGTGGACAAAAT
TGTTGCTAATATTTATTTTGTCTATTACACCAATAAATTACATCTTTTATTAAAAAAGGT
TAAAGCTTCATCAGGCTTTAACCTTTTTACTATGTCGCTATGTCTTGGCTACTGCACTAT
CAAAAAATAAGCAACCCTTACCGAGTTGCTTATTAATTTTACCGCTACATCAGGAATTAA
AGTTTAATCCTTAGCATATTTCGCTTCATCAAACTCTCTCAACGGCTTATGCTCACTGCC
TAAATAGGTGTAGATCACAGGCAATACAAACAGCGTAAAGAGTGTACCGATAGCTAAACC
TGCGACAATCACCATACCAATACTAAAGCGAGCAATTGCACCAGCCCCTGAAGCATAAAG
CAGAGGAATAAGACCTGCGATCATCGCGGCAGTCGTCATCATAATCGGACGCAAGCGGAT
AGTTGCAGCGTGGAAAATAGCATCACGGCGAGATTTTCCGTGAAGCAACTGCTCTTCTTT
TGCCACTTCACACATCAAGATACCGTGTTTCGTTATTAAGCCTACGAGGGTGATTAAGCC
GACTTGAGAATAAATATTCAAGGTTGCACCTGATACTTTCATAATACCCAAAATATTCAT
CACCAATAACGCCCCACTGATTGCTAGCGGAACAGAAACTAAAATTACCAACGGATCACG
CCACGATTCAAACTGAATAGCTAAGACGATATAAATCATCACAACTGCCAGCGCAAAGGT
AAACATTAATGCGTTACCCTCTTGGATATATTGACGAGATTCGGCTTTAAAATCGTATTG
ATAGCCTGATGGCAAAGAACGAGCTAACTCAGCTTGAGCCCATTTCACGGCATCACCAAT
CGAACCCGACACCACACCGCCAATTGTTGCAGAATTAAGCTGGTTCATTCGGCTGAGGGA
AGCTGGTTCTGTACTTAATTCCATTGTGACAAAAGAACCCAATGGGATAGATTGTCCGCT
CGCTGTTGTCACATAGTAGTTCATTAAATCTTCTGGATTTAATCGGTCATTTCTCACCGC
TTGCGATACAATCGGATAAGCTCTGGAATCAATATCAACACGAGTAACTATAGCCCCCGA
TAAGAACGAACCTAAAGTACCACTCACCTGTTGCATCGTTACGCCATAAGTCCCCATTTT
CTCACGGTCAAACTTCATCTTCATCGTTGCCGTGTTAAATTCAAGGTCTAAGTTAGCGAA
GAAAAATTGCCCTGACGCTTGTGCTTTGGCTAAAATTTCACTAGCGACTTCTGCAAGTTT
TTCATAGCTATCTGCAGTCGTAATAACCAGTGAGAACGGCAGCCCACTTTCACCTGTCTG
AATTTCAGGGAAAGCAACGGCGTTAATATCCATACCAACCACTTGTTCTGCCATACCTGC
AACAATGTCTTTCACTTCAAACTGCGATTTGCTACGTTCAGACCAATCTTTTAAAGAGAT
AATCGACAATGAACTGTTGCCACCGTTAAAGCCTGCAATCGACATTGCACCGTGAACTTC
AGGCAATTTAACCACTTTCTCATTAAAAGGTTTCATCACTTCCTGCGTATAATCCAAGTT
AGTATTTGCAGGACCAGATCCAAAAGCAACCACAACACCACGGTCTTCAGAAGGTGCAAC
CTCACTAGACAATGAAGTAAACAAGAATGGTAAGCTCGCAAAAATAGCAATCGCAAAGAA
CAACATAAAGCCACGCACTGCCATCACTGCTGAAAGCATATTTTGATAACAGCTTGTCAT
CTTATCTAACATAGCGTGAATGCATTTGACTAAACGCCCTTCTTCACCCTCTTTATGTTC
TTTTAACACACGGCTAGACATCATCGGCGAAAGGGTTAATGCTGCAATCCCCGAAATAAA
TACAGCACCAGCAAGGGTTAAAGCAAACTCTTTAAACAGAGATCCTGTAATCCCCTCCAT
TAATGCCATCGGTGAATATACTGCCGCCAGAGTAATAGTCATTGAAATTACAGGCAACGC
AATTTCACGCGTTCCAATAATTGCCGCATCGAAAGGCGTTTTACCCTCTTTAACGTGACG
CTCTACGTTTTCCAATACCACAATCGCATCATCTACCACCAAACCAATTGCCAAAATCAG
CCCTAGCAAGGTCAGCAAGTTGATCGAAAACCCAAGCATCTGTAATAAGAATAACACCCC
AATCAATGAAATCGGGATAGTGATAACAGGGATAATCATCGCACGGAGTGAACCTAAGAA
TAGGATAATCACAATAAGCACAATGATTGTTGCTTCACCAATGGTTTTAATTACCTCAGA
AATAGAGCTATTAATCGCAATAGTGCTGTCATACAAAATCTCAGCTTTCAAAGAAGCGGG
TAGATTTTTCTCAATTTGTGCAAACAGCGGATAGATATTTTTTGCCACTGTTAATTTATT
TGCCGTAGCAGAGGCTTCAAGGGCAATCAGCACCGCATCTTTGCCGTTTGCTGTAGCACG
AGCATTATCTGAAGATTTATTCAGTTCAACGGTCGCAATATCTTTTAACTTAATTTGCAT
ACCATCTGCTTTGGTTGCCACAGTAATGTTTGCCAACTCTTCTACCGATGGAGTTGTCGA
TAACACCTTGTTTTTATAGACAGTGTAATAACCATTTGCACTGCCTGCCGCTGTCGAAAG
GTTATTTGCACTTAATGCCGATAACACATTCGCACCTGAAAGGTTATAGCCAGCCATTTT
GTCAGGATCTAACCAAATGCGTAAGCCAAAGGTTGAACCACCAAAGATACCAACGCTAGA
CACCCCATTGATAGTAAAAAATTGTGGCTTCACTACACGGTTTAAGTAATCCGTAACTTG
TGGAGATGAAAGCTCATCAGAGGTAAAACGAATATACATAAACGCATCATTTGACCCCGA
AGAAACGCTGATCGCAGGATCATCAATGCCACTAGGCAAGTTTCCACGAATTGCATTTAC
TTTAGAAGAAATATCCGATAACGCTTCTTGAGGATTGGTATTTAACTTCATCTTTGCCGT
TACCGTCGTAGTACTTGGCGAACTTGATGAAGTCATATAGTCGATGTTATCTGCCTGTGC
AACAGCTTCTTCAATTTGTGACGTAACAAGTGCTTGCATTAAACTTGCATCTGCACCCGC
ATAATTGACACTCACAGTAACAATTGAGATCGTCATCTCAGGATATTCACGCACTTGTAG
CTTGCTAATAGACTGTAAGCCTAAGATTGTAATCAATAGGCTAATACAGATAGCAAGTAC
GGGGCGTTTAATAAAAATGTCGGTAAATTTCACAGCTTACCCCATTACAGTTTTGTTTTT
GTCGCTGGTGCAATAACCCCAACAGGTTGCACATCAGAAATTTGAATTAAGGCGTTATTT
TTTAAACGTTGTAGGCCACCAGTGACAATCACATCACCGGCTTTCAAGCCTTTACTCAAA
TGTGCATACACCCCATTGCGTTCAGCCGTCGTGACTTCCATCTGTTTAGCACGATAGATT
TTATTAATATCTAAACTCGGATTCATTTCCGACATTTTGCTCACTTTCGCCTTATCCTCG
TCAGATAACGGTTGAAGCACATAAACAGTTTCGCCATACATTGTATAAGTAACCGCAATT
TGTGGCACAACAACCTGATCGTATAAGATCGGTAATGCAACATTTAAACGAGCAAACATA
CCTGAAAGCAACTTATCTTGCCCTTCTGTGACCACTGCTTCAAGATTAATCAAACCAGTT
GATGTATCCACCGCAGGATCGATAGCGGTAATTTTCGCAGGGAAAGTACGAGCAGGTAGA
GCATCAATGGTTGCAGTCACTTTTTGCCCTACAAAAATATCTTCTAAGTTAGTCTGAGGT
AAGGTAAAACGAATTTTCATCGCAGACTGATCTTCCACACGCACAATTCCCGTGCCAATC
GTCACATATTGCCCTACATTCACATTCACAATACCCGCTTCACCGTCGAAAGGCGCATAA
ATTTGACGACGCTCAATCTGAGCTTTTGTCGCTTCAATAGTCGCCACAAGTTGCTCATAA
GTTGCTTTGGCATTATCAAATTCCGCTTTTGAAGCACTGCTTGACGCTACTAAGTTACGA
TAGCGATTATAGTTTGCTCTCGCTGTCGATAACTGAGCTTCTGTCGCTTTCAAACTGGCT
TGTTCCGCACTGCTATCAATTTCGACTAATAGCTGACCTTTTTTCACTTTATCGCCAGAC
TTCACCAAAACTTTAGTGACCGTGCCAGCCGCCTGTGAACTTAACATAGCCCCTTGATTC
GGACGAATAGAACCAACCGCAGAAATAACAGGTGTCCATTCTCTATTTTTAACGGTCATC
ACTGTTACATTGCTCACAGGCTCAGGCATATTCGCCGCAGCTTCCGCCTTTTTCATCGAA
ATAAACTGTTGCATACCAACAACACCGCCAAACACGATAAGCACAACCAATAAGGTCACA
ACAATAGCAAACTGCTTACCCTTCGTTGTCTTTTTCATATTTATTATCATATTTTCTCCA
TATCAATTTTGATTAAATCGTAATCGCTTTCCAAGTACGGATAATCACTTCTTCAAGCAT
CTCTTGAGCATAAGGTTGATTTAACATTAACTGCTGATACATCAACTCCCACGCTGTTTT
CATACTAATTGCAAGTAAAACAAAAGGCGGTAAGTTCGCAATAATATTTTGCGATTGCCC
CAGCTTGACAAATTTATTCCACGTCACCCAATCTGCATTCAAACATTCCACCATTGTCGC
TTGAAATTGTGGTAGCGACTCGTACTGATGCATATTTTTAACAATATTAGGGTTATCCAA
CATAAACTGCCAAGTTGCATTGCACAATTTTTTATATTGCTCAAACAGAGGCAAATCAGG
ATCATATTCCCGATCTACCGCAGAATGAAACGTATTAAACAAATACAACACAAGCTGATT
AAGCAAAGTCTCTTTATCCTTAAAATAAAGATAGATCGTACCCACAGATACCCCAGCTTC
TTTTGCAATTTTGTGAGTCGAAAGATTTTGAACCCCTTCTTTTGCCATCAACCTATCTGT
TGCATTGAGAATACACATTGCCACCTCATTTTGAGGCAAAATATCCTTAAACATAAAAAC
AAGTCAAGTTACTGAACGTTCGTTCATTCTACTGAGAAAAAAAGATTTTCGCAAAATTTA
AAGTTTAAGTTTTGTAAATCATAGATTTGCGCAAACGGTTGCGTTATAATTTAACCGAAA
ATATTCCACAGATCGGATCCCCCTCTTTAGCAAAGAGGGGTTAGGGGAGATTTGGCAGAC
GACATAATCGAAGTGAGAGAGTGAAACTTCACAATATAAAAAGCAAGTATTCCTTTTCTT
TAATTACTTATTTTCTTCGTCATTCACTTCTGCCAAATCTCCCCCTGCCCCTCTTTGCTA
AAGAGGGGAGATCGATGATTAACGTTCAATCAATACACAAAGGAACCCATAATGGCTCAT
CGTCCAATCCAACAAGTATTATTAAGTGTGTCTGACAAAACAGGCATTGTCGAATTTGCT
CAAGGCTTAGTTCAACGTGGTGTAAAACTACTCTCAACCGGCGGAACAGCAAAATTACTC
GCAGACAACGGTTTACCTGTAACCGAAGTATCGGACTACACAGGCTTCCCAGAAATGATG
GACGGACGTGTTAAAACCCTACACCCGAAAGTACACGGTGGGATCTTAGGTCGCCGAGGC
ACAGACGATGAAATTATGGCACAACACGGCATTGAACGAATTGATATGGTCGTGGTTAAT
CTCTACCCATTTGCCGCCACCGTTGCTAAACCGAACTGCACCCTTGAAGATGCGGTCGAA
AATATCGACATCGGAGGGCCAACAATGGTGCGTTCTGCCGCGAAAAATCATAAAGATGTT
GCGATTGTCGTCAATAACAACGACTTTAACGCTATTCTTGCTGAAATGGATCAAAACCAA
AACTCACTCACCTTAGAAACCCGTTTCAACCTTGCAATCAAAGCCTTTGAACACACCGCT
CAATACGACTCAATGATTGCCAACTACTTCGGACAAAAGATACCGCCATATCAAGGTGCT
GAGGAAGAAGATATTACCCAAGTCTGCGGACAGTTCCCACGCACATTAAACTTAAATTTC
ACCCGTAAACAGACAATGCGTTACGGTGAAAACAGCCACCAAAATGCCGCATTCTATGTT
GAAAACGAACTCAAAGAAGCATCTGTGGCAACCGCAGTTCAACTGCAAGGCAAAGCCCTT
TCTTACAACAACATTGCTGATACTGACGCAGCCCTTGAATGTGTTAAAGAATTTAACGAG
CCAGCTTGTGTGATCGTTAAACACGCTAACCCTTGCGGTGTCGCTCTTGGCAAAGATATT
TTAGAAGCCTACAACCGAGCTTACCAAACCGACCCAACGTCTGCCTTTGGTGGCATTATC
GCCTTTAACCGTGAATTAGACGGCGAAACGGCACAAACAATCGCAGATCGCCAGTTTGTC
GAAGTGATCATCGCCCCAACCATCTCTGAAGCAGCCAAAGAAGCCTTAGCGAAAAAGAAA
AACGTGCGTGTATTAGAATGTGGCGAATTTAGCGAAGCACAACCACGTTTAGACTTCAAA
CGTGTCAATGGTGGCTTATTAGTTCAAGATGCCAATCAAGGGCAAGTTGCTGTTGAAGAT
TTACAATTTGTGTCTGAACGCAAACCAACCCAAGAAGAATTAGACGATTTACTCTTCTGC
TGGAAAGTAGCGAAATACGTTAAATCCAATGCGATTGTCTATGCGAAAAACAAACAAACG
ATTGGTATCGGCGCAGGACAAATGAGCCGAGTTTATTCAGCGAAAATCGCAGGGATCAAA
GCAGAAGACGAAGGCTTACAAGTGGCAGACTGTGTAATGGCATCTGATGCCTTCTTCCCA
TTCCGTGACGGCATTGATGCCGCGGCAAAAGTCGGTATTACTTGCGTTATCCACCCAGGT
GGCTCAATGCGAGATCAAGAAGTAATTGATGCTGCCAACGAACACGGAATGGCGATGGTA
TTAACGGGAATGCGTCATTTCCGTCATTGAAATCCCTATCAGCCTTTTGGGAACCTTCCT
CCGTAAGCGGGGGAAGGTATGAAAACAAATATATTCTGAAGATATTTACGATGTAATTCG
CTCAAACCCTGCTTCAAGATCAGCAATCAAATCTTTCACATCTTCCAAACCAATATGAAC
ACGAATCAGCGTCCCTGTTAATTTACGTTCAATGGCTGGGCGAATACGTTCAATCTCTTT
AGGTTGATTAGCCAAAATTAACGACTCAAATCCACCCCAAGAATATGCCATTGAGAAAAC
CTCAAAATGGTCGAGAAAATTCGCAAGCTCTTCATCAGATAAGGTTTTGCAAAGTTCAAA
GGAAAATAGACCGCTTGAACCTTTAAAATCACGTTTAAAATATGTGTTTCCTGGACAGCT
AGGTAGCGCAGGGTGATAAACCGCTTTGACTTCAGAGCGTTGAGCCAGCCATTGAGCCAC
AATAAGACTACTTTCTTCGTGTTGTTTTAAGCGAATACCTAAGGTGCGTAAGCCACGAGC
GGTGACATAGGCAGAATCAGCATCAACCATTTGCCCCATTAAATAAGAGTGTTCGCGTAG
CTGATCCCAACAACGAGCATTTGAAACGGCAGTACCAATCATTGTGTCAGAATGCCCCAC
AAGGTATTTTGTTCCTGCTTGGATTGAAATATCAATGCCGTGTTCAAGAGCTGGAAAAAG
AATGCCTGCAGACCAAGTATTGTCAATCATAATCACAATTTCAGGGTTGATTGCTCTTGC
AGTACGAACAATCGTTGGAATATCAGGAACTTCCATTGTCAGTGAACTTGGCGATTCGAG
AAAAAGCACTTTGGTATTCGGCTGAATTAGCGTTGCAATTCCTTCCGCCATTAATGGATC
ATAGAAAGTGGTTGAAACGCCCATTTTCTTCAATACGATATGACAAAAATCTTGCGTTGG
TTCATAGGCTGCCCCAGTCATTAGAACGTGATCGCCTTGTTGTACAAAAGATAAAATCGC
ATTACTAACCGCCGCTGTACCGCAAGGGTAAAGGTAGCAGCCTGCCCCATTTTCCAGTTC
GCACATTGCATCTTGTAGAGCAAAGTGGGTTAGCGTACCACGTCTGCCGTAAAATAAAGC
CCCTTTATAGCGGTTTTTAGTCGCTTCTTTTTTATCTGCAACAGAGTCAAATACAAGGGA
AGAGGCTCGTTGAATAACGCTATTTACAGAACCTTGGGTGTAACGTTTTTTTCGCCCTGC
GTGAACAAGTTGAGTTGCTAAGTTGTGCTTTGTCATATTGATGTCCATTTTTTATGTTTT
GGGTTTACAAATTCAGTGCCTTTATTTTGGTAAGAAATACCTTCTAATTCAAGTAGATAA
CGTTTAGCAGGAAGCCCACCACCAAAACCAGTAAGCACTTGAGTCTTACCTAGCACACGG
TGGCAAGGTATTAAAATTGAAATTGGATTTCGTCCAACTGCACCGCCAACGGCTCTAACG
GCGTTAGGATTATTTAACTGCTTGGCAATATCGCCGTAGCTTACTGTTTTACCATAAGGA
ATCTCAAGCAATATTTTCCAGACTGCTTGCTGAAAAGCAGTACCCTGAGGGTTTAAAAAA
TCCAACTGACAAAATGCTACTTTTTCCCCTGAAAAATAGCGGTCTAATACCTGCACTGTT
TTGCAAAATAGTTGTTGAATTTCACCGCTTGCCTGTTCTGAACTTTTCCATTGTTGAAGG
TTAAGTGTTTGTTGCTCTTGTTCAAATTCAATGCCAAGTAAACCTGTTTGGTTTGCAATA
AGAAGCAATCTCCCCACTGGCGAATGATAAAATTGATAGAAGATCTGAAATTTCATAGGA
TTATCCTAAAACAAAAGGCGTGCCACTTAGTGTACACGCCTCAGGTTGCTGACAAACCAT
ATATTAGATGGATTGAATATTGTAGGGTGGGTTTTAACCCACCAATAAAATCAATATGTT
ACGGCTATATGGTGGGTCAAGACCCACCCTACAAGCTACTTTAGCAATAATCTGACGCGT
ATCACTTAGTGTACACACCCCAGGCTGCTGACAAACCATATATTAGATGGATTGAATATT
GTAGGGTGGGTTTTAACCCACCAATAAAATCAATATGTTACGGCTATATGGTGGGTCAAG
ACCCACCCTACAAGCTACTTTGGCAATAATCTGACACGTGCCACTTAGTGTACACGCCTT
TGAGGTTACATCAAATGAAAATTAGAATTTGTAGTTTACGTTTAAGCCGTAAAGGTTAGC
AGTTGATTTAACTTTAAATTCACCCACTGCACTTGTAACTGCTGTAGCACCATTTTGAAG
CTGAGCACCTAACACTTGGCTCTCAATAAAGGTATTTTTGCTACCACGCAAATGTGCATA
AGCGAGGTCAACAGATAAATTCGGGGTAAAACGATAAGTTGCACCTAAAGTGTACCATGT
ACGATCTGTATCAGGGATTGAGATAGATGGATGTGCCACGCTTGCACTTTCATCATAAGC
AATACCTGCACGTAATGTTAATGCCTCAATCACATCATAAGACACGCCTAACGCAATGCG
AGAGTTATTATTGAACTTTTCATCTTTTTGTAACAACACTTTACCGTTGTTATCTATTGC
ACGAAGTTCTTGGAAGCTATTCCAATGTGTCTTTTTATAGCTATATTGTACAGCCAATTT
CTCAGTAAGTTTATGATAACCTGAGATTTCCCAATATGCTGGTAATTCAAGGTTTAAGCG
ACCTGGAATTTCAACATTGGTACTTTGAGTACCCACATATTTCCCTTTGAAACGTAAATC
CACTGGAGAATGGTATGCGACACCGAGGCGGTTGTTTTCGTTAATATCATAGGCTAGACC
CACATTCCAACCAAATCCCCATTTATCACCTTTTAATCGACTTGCTGTCGCTGTCGGTGC
CATAGGATTTAAAGCACCAAAATGGCGCTCTAATGTTGCTTTTGCATGTACTGCATTTAA
GCCTACGCCAAAGCTAAATCCGTAGCCAAGATCATAAGCTCCGCTTAGGTTATAGTTTAC
AGCAGTTAGCTCAGTTTTACCTGCAAATACGCCTGCGCTATAATTTGTTGGGAATTCTGA
TTTCAAACCATAGTTAACATTAACACCACCACCCACAGCAAAACGCTCAGAAACTGGTGC
AACCACATATAAATTAGGCACAATTGCACTTGGAATAATATCTTTTGCATTTGCATCTGA
GACAGGTGATGAAGCTATTACATTGCCATTTACTGTTGTTTTAGTGCCAAAAGAACCTTC
AACATCAACATCAGCATCAACATAAACTCCACCCGCAGAAACTTCTACTTGTTTGAATTT
GGTCATTAATGCTGGGTTGGTTGCTACAACAGAAGCATTATCTGCAACTGCCGCATTACC
AGCATACGCCATACCCAAGCCTGAAGTTGACACTTCAGCTAATTGGAAAGCCGCCGCAGA
AGCACCTGCCGCAGAAAAAGTAAAGATAGAAGCAAGTGCTGTTTTAGTGAATTTATTCAT
TAGGTAATCCTTTTTAATTAAGTGTAAGCGGTGAGTTGTAGAATATTTTTACAAACCACC
AAAATAAATCGTGCGGATTCTACGAAGCTTATTTCAGATGTACAATGAAATTTCTTCCAA
ACAAGCACAGTTCCGACCAGTCAAACGGCAGAAAAAGATGTAGAAAATGTAAATTTAAAC
CTCGAAAATCCCTTGTTGTTGTTGTTGTTGTTGTTGTTGTTGAAAAGGTGTAGAATGTAA
GGCGTTTATCTAGTTCAACTTTAGAGGTCAGATATGTCCGAATGTAATTCAAGTTCCTGC
TGTTCTGTTGATGTGGGAACTATTATTGATAACAGTGATTGTGCTGTAAATTTTACTCAA
CTTTACACTACTAAAGCAGAAGCTGAAGACGCTTTAGCATTTTTAACCAGTAAAGCTCGA
GCAACAGAATCTGAACCTTGCGAAATTAGCAGTGAAATTATTTCTACAGAAAATGGCATT
CAACTTACCGCTTGTTTTAAATTTAGCTACCAAGTTGAATCAATGATTTTTGAGTTGGGA
ATAAGATAGAAAAAGCATTAGATAAAACTCACATAAACAGCTAAGTAATTCGGAGCTTAA
TATGAATGAAATCACAAGCCTTAGCCAATTAGATTTAAACGGCAGTTATAGCTATGGCGA
TTATTTAAAATGGAAATTTCAAGAGCGCGTTGAAATTATCAAAGGCAAAATAATGGCAAT
GTCCCCAGCGCCTAATCGATTACATCAACGGATTTCGATGAAATTAACAAAAGCATTCTT
AGATGTTTTTGATAGTCATCAGTGTGAATTATATGTTGCTCCCTTTGATGTTCGTTTTCC
AGACAGCAATGGCAAAATCAAAACGGTAGTGCAACCCGATTTGTGTGTCATTTGTGACCC
GAATAAATTGGACGAAAAAGGTTGTATCGGCGCACCAGATTTGATCGTTGAAATTCTCTC
CCCTGGTAATTCAAAAAGAGAGATGAAAGATAAATATGAACTTTATCAAGAACAAGGCGT
AAGTGAATATTGGATAGTCCGCCCGGAAGAACAACATATCCAAATTTATGTGCTAGAAAA
CGGACGCTACATAGGCGTGCAACCTGTGGTGGAAGGCGATGTAGTTACATCAATAAAATT
TCCAGCGTTAAGTTTTGATACGAGTGGGTTGTATGAGTTGTGATTGAGATGAGTATGGTA
AAACAATCAAATTATTTTTGTAGAGAATGGTTTCCAACTTACCGCTTATCTCAAGTTTAG
TTATCAGATTGAATTGATGAATTAAAGTTGCAGATTGGGCAGGTAATGTTGAGTTAGTAT
TTAAAATACATTTAATATTTTTAAGGATATAGTGTGGACTTAGACAATTTAAAAATTGCC
ATTATTGGCTTAGGTTATGTAGGGTTACCCCTTGCTGTTGAATTTGGTAAAAAAATTAAA
ACAATTGGCTTTGATATTAACCAAAAGCGTGTTAACGAGTTAAACCAAGGGCAAGATCAT
ACATTAGAAGTTTCTCCAGAAGAATTACAAAAAGCTACTTTCCTTACATACACTACCCAA
TTAGACTTGCTACGCAAATGTAACTTTTTTATTGTTACTGTTCCAACACCAATTGATCAA
GTTAATCGTCCAGATTTAACGCCTTTAAGAAAAGCGAGTGAGACTATAGGCAAAGTGCTT
AAAAAAGGGGACATTGTTGTTTATGAATCTACAGTTTACCCAGGGGCAACAGAAGAAGTT
TGTATCCCTGTTTTAGAGAATATATCAGGTTTAAAATTTAACCAAGACTTCTTTGCGGGT
TATAGTCCAGAGCGAATTAATCCAGGTGATAAAGTTAATACACTAACAAAAATTAAAAAA
ATTACCAGCGGAAGTACTCCTGAAATTGCTGAGATTGTTGATCAGGTTTATTCAAGCATT
ATTATTGCTGGAACTCATAAAGCACCAAGTATTAAAGTAGCTGAAGCTGCAAAAGTTATT
GAGAATACACAACGTGATTTAAATATCGCTTTAGTAAATGAGTTATCAGTCATCTTTGAT
CGTATCGGTATTGATACCTTAGATGTATTGGAAGCTGCTGGCAGTAAGTGGAATTTCTTG
CCATTCCGCCCAGGTCTAGTTGGTGGACATTGTATCGGCGTAGATCCTTATTATCTGACA
CATAAAGCAGAAGAAGTAGGATATCACCCACAAGTGATTTTGGCAGGTCGTCGAATAAAC
GATAACATGGCTCGTTATGTTGCACGTAATACGATTAAATTAATGTTACAAAATGGTATT
GATGTACCTCGTGCAACAGTAGGCATTTTAGGTATTACATTCAAAGAAAATTGCCCTGAT
ATTCGAAATAGTAAAGTAGAAGATATGATCAAAGAATTTAAACAGTGGGGCGTGAGTGTA
GTTGTATCAGATCCTTGGGCTGATGCTAAAGAAGTAAAAGAGGAGTATGATGTTACTCTC
TCAGATATTTCAACTGAGAATCCAGTAGATGCACTAGTTGTAGCAGTAGGTCATAAAGAG
TTTCGTGCATTAAGCCCAAATGAATTATATAGCTATGTAAAAACAGAAAAGCCAGTACTT
GCGGATGTTAAGTCGTTATTTGACCGTGAAGAAATGGTAAAACAAGGCTTTACGGTATTC
CGTTTATAACTTACTAAGGAATTTTAATATGAAAAAATTTGCTCTTATTGGTGCTGGTGG
CTATATCGCACCACGTCACTTAAAAGCTATTAAAGAAACAGGTAATGAACTTGTTGCAGC
AATGGATATTAACGACTCAGTTGGTATTATGGATAGCCATTTTCCTGAAGCTGAGTTTTT
TACTGAATTTGAAGAATTTGAAGCTTTTGTTGAAGATCAAAAAATGAGAGGAAATAAATT
GGATTATATTTCAATTTGTTCGCCGAACTATCTTCATTCGCCACATATGAAATATGCGTT
AAAAAATGGCATTGATGTCATTTGTGAAAAACCTCTTGTATTAAATTCTAAAGATCTAGA
TACATTAGCAGAATATGAAAGAAAATATGGTGCAAAAGTAAACTCAATTCTGCAATTAAG
ACTTCATCCATCTATTATTGCCTTAAGAGATAAGGTGCAATCAGCTCCAGCGGATAAGAT
TTTTGATGTTGACTTAACTTATTTAACCTCTCGTGGGAAGTGGTATTTAAAATCTTGGAA
AGGTTTTGACCAAAAATCAGGTGGCGTAGCTACAAATATTGGGGTTCACTTTTACGATAT
GTTGCATTTTATTTTTGGTAAAGTAGTAAAAAATGAAGTGCATTATCGTGATGAACAAAC
CGCTTCAGGTTATTTAGAGTATGAGAGAGCAAGGGTTCGTTGGTTCCTATCTATTGATGC
AAAAAATTTACCTGAAAATGCTATTCAAGGTGAAAAATTGACTTATAGAAGTATCACTAT
TGAGGGAGAAGAGTTAGAGTTTTCAGGTGGTTTTACTGATTTACATACTCAGAATTATCA
ACAAGTGTTAGCTGGTAATGGTTATGGAATAGAAGAAAACCGTGCGGCTATTGAAACGGT
AGAAGTTATTCGTATCGCACCTATCATTGATAATCCGACGAATCCACACCCGTTATTGGC
TAAAGTGAAAAAGTAGGTTGATATGAATTATTCAGTTCATTCCAGTGCAATTGTGGATGA
GGGTGCTGAAATTGGTGAAGGCTCTAGAGTTTGGCACTTTGCACACGTTTGTGCAGGCGC
GAAAATTGGCAAGGGTGTATCGCTTGGACAAAATGTATTTATAGGAAACAAGGTAACTAT
TGGGGATAAATGCAAAATCCAAAATAATGTGTCTGTATATGACAATGTACACTTAGAGGA
GGGGGTATTCTGTGGACCTAGTATGGTTTTCACTAATGTATATAATCCACGTTCTCTCAT
TGAGCGTAAGAGTGAATATCGAGACACAATAGTGAAAAAAGGTGCAACATTAGGTGCTAA
TTGTACTATCGTTTGTGGCATAACCATCGGTGAATATGCCTTTATTGGTGCGGGAGCAGT
TGTTAATAAAGAGGTGCCAGCGTATGCCTTGATGGTGGGAGTGCCTGCGAAACAAATTGG
TTGGATGAGTGAATTTGGAGAACAGCTAGATTTGCCTTTATCTGGTCAAGCACAAACGGT
TTGCCCACACACTGGTGTGATTTATCAACTAAGCGGTAATGTAGTCTCAAGATTATAGGC
GGAAGTATGGAATTTATTGATTTAAAAACACAATATGCGAGATTAAAAACTGAAATTGAT
GCAGGCATTCAAAGAGTGTTAGATCACGGGCAATATATTTTGGGACCTGAAGTTGCTGAG
TTAGAGGCAAAATTAGCAGCTTATACAGGTGCTAAGTATTGCATTACTTGTGCAAATGGT
ACAGATGCATTACAAATTGCACAAATGGCTCTAGGTATTGGCGTGGGAGATGAAGTTATT
ACTCCAGGGTTTACTTATATTGCAACAGCAGAAACGGTTGCTTTATTAGGTGCAAAACCT
GTTTATGTAGATGTTGATTCAAAAACTTATAATCTAGATGTTACAAAATTAGAATCTGCG
ATTACGCCTAGAACGAAAGCAATTATACCAGTGAGCTTATATGGTCAATGTGCAGATTTC
GATGCAATTAATGCTATTGCGAAAAAATATAATATTCCGGTGATTGAAGATGCTGCTCAG
AGTTTCGGAGCCACCTATAAAGGACGTAAAAGTTGTAATTTATCCACTATTGCTTGTACC
AGCTTCTTCCCAAGTAAGCCACTAGGTTGCTATGGTGATGGAGGTGCAATTTTTACGAAC
GATGAAGAGCTAGCAAAAGTAATTCGCCAAATTGCAAGACACGGTCAAGAGCGTCGTTAT
CATCATATTCGGATTGGAGTAAACAGTCGTTTAGATACCTTACAAGCGGCGATTTTATTA
CCAAAACTTGCGGTATTGGATGAAGAAATTCAAGTTCGTCAAAAGGTTGCTGATACTTAT
ACGCGTTTATTTAATGAAATTGGTATTTTCACTACACCGTTTATTGAATCCCATAACCAA
TGTGCTTGGGCTCAATATACCATTCAGGTGGAAAATCGTGAGGAAGTACAAACGAAGTTA
CAAGCTCAAGGTATTCCAACAGCTGTACATTACCCAATTCCGTTAAATAAGCAACCTGCT
GTAGCGGATAGTTCTGTTGTTTTACCTGTTGGTGATACGATTGCTGAGAGGGTGATGAGT
TTGCCGATGCATGCTTATCTTAATAATGACTATTTCGAAAAATTCAGAAATACTTTCAGT
AAAGTATATTAAGCATATTCTATGACTATTATCAAACAAGGAATAATTTATCTAATTGGA
GAGATTCTTTCAAAGAGTATACCTTTTCTTATGCTTCCATATTTCACGAGGACTTTAGGT
AGTGAAGGATATGGTGAAATATCAATTTATCAAACGGCTATTTTACTAATGGTAATCTTT
ATTAGTCTGAGTCAAGAGGGAGCAATATCTCGCTATTATTTTAGATATGGAAAATTATCT
CTAGGAAATTTGTTTTTAGCTGGGACTCTTTATAATAGCATTATCACCTTTTTAATTATT
ATCGTTATTTTGTATACTGAACTATCAATTCCAATTGAATTAGTTTTGATTGCATCACTA
CAGTCACTAATTAGTGTTCAGCTTGCTATTAATCAATGTCAGAAAAAAGCATTTAGATAT
TTAATTATTCAGATTTTAAATGCAACTGTAGTAAACTTTTTAATATTATTTCTTTTTGAG
AAATTAGGAAACTCAACTATTGATGGCTGGATTGATGCAAATTTATATGGATACATCTTT
ATGGCATTCATATCCATTGTATTTAATAAGAAGTTGCTTGCTATCAAAAAATTCCATATC
AAAACAATTAGATTATATTTAATATATCTTTTTTCGTTTGGAATTCCTATAATTATTCAT
CAAATAAGTTCTTTTATAAGGGGACATTTTGACAAGATCCTGATAGCAGAAAGATTTAAT
ATGGAAATGCTAGGAGAATATTCAATTGCTTTGCAAATTGCTAGTGTTATTTCAGTTGCT
TATATGGCTTTGAATAAAGCAATGCTACCGTATTATTTTGAATGGTTAAAAAAAGAAAAA
GAAAATGTTAAAAAAATCAAATGTGGTGCGGTAAAGCTACTAGGTTGCTTTATTATTCCT
GTTTTTATAAATTTTATTCCTTATAATGTATATAATTATATATTAGGTATAACTTTTACC
AATATAAAATATTATATATTAATTTTCTCTATAGGGTTCTCTTTTTTGCCAATCTATTTA
TTGTTAGTTAATTATTTATTTTTTTTGGGAAAAACTTTCTGGATTAGTTTTTCCTCAGTG
TTATCTAGTTTAATATATATATTATGTGTTTGGTTTTTTGGGGCTTTATCTATAAAATAT
ATCCCATATGCAATGGTTTTAGGGAATATAACTTTAATTTTTATATTATATATTATAATT
TTTCATCAAAAAACGTATAAGAGGATATGATGTCTTTGTTACTACTAATTATTGGGGTAT
ATTTATATTTACCTGTTATCGGTGAATTTTATTTATGGTATACAGATAATAAAATACCTG
CAGGCAATGTAACTCTAGAATTATTCTTTCATAATCTTATATATTCTTCAATTACATATG
TGATAGTATTAGTATATTATTCTTATACTCGTAAATTTTATAATAAGATAGGATTTTCTG
AAAACATTCGTGATGGAGTTACTTTAAGAAAGATTTTAATATTAATGACAATATTTTTTT
CTTTTGTATTTTATTTTGCTGGTTATGACTATTTCTTTCGCGGTATTAATAGGGGAGAGA
TCAGAGTTGGGTTGGGGATAATGGGTTTTTTATATACATGGCTTTTTGTTTATGCTGTGC
CATTATTGCTTTATTTTGCAACTATTATTTATTTTTCAAATAAAAAAATTAGTAAATTAA
CATTAGGTTATATTTATATAATTGCTTGTGCTAGTGCTATTTCTACTGGATATAAATATA
CAATAATATATAGTTTTATACCTGTATTATTAATACTGACGTTCAATAAAAATATAGTTA
AAATTTTATTACTTATCTCTCCAATTACATTAATAGTACTAACTACAACTACAAAAATGG
TAATGGGATATGATTATGAAACTGCATTTGGTTTTTTGATGCATAGAATGACAGTAATGA
CAGCTTTTGGTTCTATCGGTGTTTGGAATCATTATCCAGATGGCGCAGATTTTTCAGAAT
CTATACATCTACTATATAGTTTATTTGGTGGACACTTAAATAGCATTTTATTTGAAATTG
ATTTTAATTCTCTTGATGCATTAAATACAAACTTGTCAAGAAAAATAACATACATGGTTT
ATCCTGCTTGGGAAAACGCTTTATCTGGAGTTACTAATGTTACTGTAACAAATTTTGGTG
AGGCGATATATCTTTTTGGTAGTTTCTATTGGATTTATGCTCTTGCTTGTGGTTTAATCT
TGGGAGCTGGTATTCATTTTATTATGAAAAATCTACATAAAGGGAATCGTATTAAAAGTG
GGATGTGGTTGATCTATTTCATAGCAGTGTTTTTATCATGGTTAAATTCAACAACAATAT
TTAGTTTAATCAGTATTCCAGTTCTTATATATCTTTTAATGAGTTATCTTACATCTCTTT
TTATATTTAAAATTAACATTAACATAGAATAATAAGTATTATAAAATAGGAGTATATATG
TTACTACTAAATAAAGTGAACAAATTGTTTATGTCTAAAGTTTTTGATAATAAACATATG
TTTGATAAAAACTATTTTGAATTATTACATTCAAAGTTGGAATATGATAACTCATTATTT
AATAGATCTTTTTTACAATATAAAGCTCAAACAGGGAAGGGGAGAAGTGTTATATGCATT
AATATAATATTAATCTTTATGTTGCCTTTATTTATATTTTTTCTTGTAGGGATATGGATA
TACTCTTTTTTTAAAAGAAAAAATGGGCTATTAGTGAATACTAATTTTGATATTGTGGCT
GTGTTGCCATATGAAGAGATCATACCAAAATCACTGTTAACTAAACATATCTTTTTTGTA
AAAAAAGAGGATATTTTAAAAAATGGATGGTTATTTGATGTCAGGGATCTTTTATTTTGT
ATTTACCTATTATATAGATATCCATTATACCCATTATTAAGTATAAAAGCATCTTTTGTT
ATATTACAATATAGTTTAATATCTAAGATGCAATGTAGAGAAGTTCTAGTTTCAAATGAA
TACTCTTTTACCTCTTCAATATTAACTTTCTATTTAAGAAAAAATAAAAAAGCTGTATCT
AATTGTATGCATGGGGATAAAGTGTTATGTTTAAGAGATTGTTTTTCATGTTATGATAAT
TTCTATGTTTGGGATGAATATTACAAAAAATTATTAATAGAAATGGGAGTAAATGCAGAA
TTTTATGTTGACTCTTGTAAGTTTATTGAGCTAGATTGTATATCTAACAATGGAAAAAAT
ATTATATTCTTTTTACAAGGAATAGAATCTTTAGATAATCTAAAAAATATAAAAGATGTC
TTAGTTAAGTTGGAAAGTATATATAATATGCCGTATTATATAAAACCTCATCCTAGATAT
ATAACACCTCACCTATTGGATGTATTTACTGAAGAAAAGGTATTAAATATGGATTACAAA
GAGGCGTTATCTCGTTGTTTTATAGTGTGTAGTAGTTACTCTACAATTTTATTTCAGGTA
TTTGTTAATAAACAAAAAAATTTAAGTGAGTTTCCTTTAATTGCAATAAATGATACGCTC
AATATCCCCAGGGGGTATATTATGATGGATAAGGCTGATATAAAGTTCAGCTCTTTGATT
TAGTATCTTCCCAATAGCAACATTGAAAATGTTGTTTTATCCGAAGTATATTGATTAAAA
ATTATATTTTTATACCAATACACATGACATTTTAAATAAAATCATCTTTAGAAAACCTTG
TGTAACAATGAGAGATCAAACGGAGTGGATTGAATTAATTGAACAAGGTGTGAATGTCTT
AGCAGGGGCTGACACAGAGAAAATTATTCATTTAACTCAAGTAATGTTAGGAAAAACTAT
CACTGATCCTCATCAGTTGTATGGTGGGGGGTAGCATCCCAAAAAATAGCAGAGATTTTA
AAATAATGAATATTTTATACATTAATCATTATTTAGGGATGTATTGGGGTTAATAGGAAA
TCAAATAGTAATATTATATTTATTCTGTTTGGTTAGAGTTGGATAATAAGAGTTTAATAT
CTGGTCCTTAATTTACAAAGCAAGTGTAGTTTTTGTTACAACAGAGTACTCATAAACTTA
ATGATTAATGAAGATATTATTAGAATAATTGTCTTTAGATGGTTTTTATAGATCTAAATT
AGGTTTTAGCAGATGCTAGTAACAATATAATGAAAATATAGATTTCATTTATGTCTAATT
TAAAGTCAAGAGGAATAATATGATTACATTTAAGAATAAATCCGTATTAATTCTTGCTCC
TCATACAGATGATGGTGAGCTAGGTGTTGGTGGGACCATTGTGAAGTTATTAGAGCAAGG
AAATAAGGTTACTTATGTTGCTTTTTCTACTGCGGAGCAATCTGTTCCTGAAGGATTTCC
TAAAGATATACTAAAAAAAGAGGTAAAAGAGGCTACATCGGTACTTGGCATTGAGCCTGA
AAATTTAATTATTTTTAATTATGAAGTAAGGAAATTAAATTACGTTAGACAGGAAATTTT
AGAAAATCTCATTAAATTGCGCAAGGAACAACACTATGATGTTGTGTTTATGCCATCTTT
AAAAGATATTCACCAAGATCATGCTACCATTGCTCAAGAAGGTCTAAGAGCTTTTAAAAA
TTACACGATTTTAGGGTATGAATTAATTTGGAATAATTTATCATTTGATACTACTTGTTT
TGTTAAATTAGAGCATAAACATATTAGTAAGAAAGTAGAAGCATTAAAATGTTATAAATC
TCAATATGGAAGAGATTATATTTCTGAGGAATTTATTTTTTCTTTGGCAAAAACTAGAGG
GGTTCAAATAGGAGTTAATTATGCAGAAAGTTTCGAGGTGATAAGATGGGTTATAGATTA
AATAAAACAATAAAATTAAGTCAATTGCTTGCAGAATTAAATATAGAACATATCATAGTA
AATGATATAGAAATTATAGGAGTTTCTTCATTTGCTGAACTATCTGATGGTTTTCTATCT
TTTTCAAAAAATATTGAAGCTGATGATATTGCTGGGGTTGTCTTTACTAGTGATTTGAAT
GCAAAAGAAAAATGGGGCAATCTAACAGAATATGTTTATAGTGAAAATCCTCGTTTGAGT
TTTATTTTGGCTTTGAGTTATTTAGAATTGAATGTTGGTTTTAGTACGTATGAGTTTGAT
TCTATTATTGATGATAGTGTAAGTATAGGAGAAAATGTTGTTATTGAAAAAGGTTGCATA
ATAGAGAAGAACGTTGTGTTAGAACATAATGTCATTATTCATTCAGGCACTATCATACGA
AAAAATTCTAGAATTAGATCTAATTCGGTTATTGGTGGTGATGGTTTCGGGTTTGAATAT
TTATCTGACAGACTTGTTCGTTTTCCTCATTTAGGAGGGGTAATTATAGGTAGCAATGTT
GAAATTGGTGCAATGAATAGCATTGCTAGGGGAACGCTTTCAAATACAATTGTTCAAGAT
GGAGTAAAAACGGATAATTTAGTTCATATAGCTCATAATTGTGAGATTGGGAAAAATTCG
CTTATAACTGCATGTGCTGAAATTAGCGGTGGGGTTAAAGTTGGTGAGCGAGTTTGGCTT
GGACCTAATTGTTCCATAATTCAAAAAGTTAGTATAGGAGATTGTGCTTTTGTGGGTATA
GGTGCTGTTGTAACAAAAGATGTTCAATCTAAGACATTGGTTGCTGGAAACCCAGCTAAA
TTTATTAAAAATTTATAATTATGAATATTTTATATATTAATCATTATGCGGGTTCTCCAG
ATTATGGAATGGAGTATAGGCCTTTTTATATGGCGAAAGAATGGGTGAAATTAAACCATA
ACGTGACTGTTTTAGCTGCATCCTATTCTCATATAAGAAGTCGTCAACCATATCTACAAG
AAATAAAAAAGCTAGAAAGGATAGATGGAGTTGACTATATTTGGTACAAGACTCCAGAAT
ATAATTCTAATGGTCTAGGCAGAGTATTCAATATCTTCTTATTTTTGTTTCGAATATGGA
GCGACAGAATCAAGATTATATCTGAAATTAAACCTGATGTTGTTATTGCTTCTAGTACAT
ATCCAATGGATATTTGGATAGCTTATCTGATAGCTAAAAAATCAAATGCAAAATTAATTT
TTGAGGTTCATGATCTATGGCCTCTTTCTCCTATAGAAATTGGGGGAATGCGTCCTTATC
ATCCTTTTGCTTTATTATGTCAATGGGCAGAAAATTTTGCTTATAAATATTCGGATTTTG
TGGTTTCCATGTTACCAAAAGTTCATATGCATATGAAACAACATGGGTTAGACTTAAATA
AACTATATATCATTTCTAATGGGATTGTAGAAGAAGACTGGGAATTATCTAATATTGAAG
AAATTTCTAATGTAGAACTAACAAAATTTTTACGTGAGCAGAAAGAGCAAGGGAAAATAT
TAGTTGGATATACAGGAAGTCATGGAAAGCCTAATGCGTTAGAGTTTCTATTAGATGCAG
CTAAAACATTGAGAGGAAAAAGTATTTCTGTCTTATTAGTAGGAAAAGGATTAGAAAAAG
GAAATCTTTTACTTAAAAAAGAAAAAGAAAATATAGATAATGTTTTCTTTTTTGATTCTA
TTCCTAAAAAAGAAATTCCTAGTTTGTTAAAAGAGTTAGATATAACATATATAGGTAGTC
AAGAAATACCGTTGTATCGTTTTGGCATTAGTCCAAACAAATTAATGGATTATATGATGG
CAGCTAAACCAATTGTGTGTGCAATTAATGCTGGAAATGACCCAGTTACGGAGGTTAATT
GTGGAATTACAGTTAAATCTAATAACGCAAATGAAATTGCGAAAGCTATTTTGACATTAG
CGCAATTGCCTGTATCAGAAAGAGAACAGATGGGGTTAAACGGATATAATTATATTATTA
AAGAACAAACCTACAGTAAATTGGCAAAAAAATTTTTAGAGGTAATGAATAATGAGTAAT
ACAGAATTTTTACCATTCGCCCTTCCCGAAATTGGCGAAGAAGAAATTAATGAGGTTATT
GATGCCTTACGTTCAGGTTGGGTTACAACGGGTCCTAAAACAAAACAGTTTGAAGCTGAT
TTTGCTAAATATATAGGTGATGGTGTTGAAGCATTAGCAGTAAATTCTGCAACATCTGGA
TTACATCTCGCTCTAGAGGCTGTTGGTGTTAAAGCTGGGGATGAAGTTATTGTGCCTACA
CTCACTTTTACTGCGACTGCAGAAGTGGTGAGATATTTAGGTGCCCACCCTATATTTGTT
GATTGTGATCCAAATACGCTTAATATCGATGTTAAATTAATTGAAAAGGCGATAACATCC
AAAACAAAAGCAATAGTTCCTGTTCATTATGCTGGACTAGCTTGTGATATGGATACCATT
TTAGAGATTGCCAAAAAATACAATTTAAAAGTTGTTGAAGATTCAGCTCACGCATTCCCT
ACGTTCTATAAAGGAAAATTAATCGGAACTCTAGATAGTGATGTGACTGTATTTAGTTTT
TATGCGAATAAAACGATGACGACGGGTGAAGGCGGTATGCTCGTTTCTAAAAACAAGCAA
ATTATTGAGCGTAGTAAGATAATGCGTTTACACGGGATTAGTCGAGATGCATTTGATCGC
TATCAATCTAAAACGCCTGCTTGGTACTATGAAGTCATTGAACCTGGATTCAAATATAAT
TTGCCTGATATTTGTTCGGCAATTGGTTTACAACAGCTTAAAAAGATTGATAAGTTTTGG
GAAAAAAGAGAGTTAATGGCAAAAAAATATGAGGAAGCCTTATCTGATTTGCCTATTATT
TTGCCACCTAAAGCAGAAAACAACTCAACACATGCGTGGCATATTTATCCAATTCGTTTG
AAGGAAGATTGTGGCATTACTCGTGATGAGTTTATTATTAAAATGTCAGAAAAAGGCATT
GGCTGTTCAGTACACTTTATCCCGTTGCATAAACAGCCTGTATGGCGAGATACCTATCAT
TTAAGCCCGGAAGATTTCCCTGCTGCTGAAAAAGTATATGCTTCAATTGTGTCGATTCCT
TTATTTACTGCGATGACGGAAGAGGATCAAGAAAGAGTTATCCTCGCTATTCGTGAAATA
CTCGCTTAATTGGGATTTTGTAATGCTAAAAAGAGTGTTTGATATTTTCTTTTCAGGATT
AGGGCTTATCGCCCTATTTCCTGTTTTTGTTGTTATTGCTATTTGGATTAAAAAAGATTC
TGATGGAGAGGTCTTTTTTAGGCAGGTTCGTGTAGGATTAAATGGGCAGTTATTTAAAAT
TCATAAATTTAGAACAATGGCGGCTAATACCGAAAAACAAAGTAGCTTAACAATTGGAGA
TGATAAACGTATCACTAATGCAGGGAAAGTTCTAAGAAAGTATAAATTAGACGAGTTACC
TCAGTTAATAGATGTATTTATTGGAAAAATGAGTTTAGTAGGCCCTCGTCCTGAAATTCC
TGAATTTATGAATCTGTATTCTGAGCAAGATAGAATAAAAATTTTATCCGTCAAGCCTGG
TATTACAGATAGTGCTTCTATTGAAATGGTTGATGAAAGTGAAATTTTGGGTAAATATGA
TAATCCTCGTCAAGCCTATATTGATATTATTATGCCGATGAAAGCTAAATATTATATTGA
TTATGTTAATAATCATAACATATGGAGTGATTTTGTTCTCATTCTAAGAACATTTTTAAA
AATAGTTCCAAGGTAGAAGGATTATCATCTAAACTTAACTTTTATTTAGCTACTGAAGTA
AATAATAGCAAGATATTTAGTTATAAACATTTAGGTAGAAATATTGAAGATATTTTTGAG
TGTTTTAATATTTCTCTAAGTAAAATTGAAAAATATTCTGATACGGGGTATTCAGATGAA
ATACTCTGAAGAACTTACGCTGAGTTGTTTAAATAGCTCGTTGAGCAAGGTGAATCCTCA
GAAGAGTATGTCGAAGTAATGGGGCATATGCAAGTAGAAATAGATTTAGAAATGATCAAA
ACCTGAATCTGAAATATTATTTTAAATATATAGTCTTAACTGTCTTAGGAAAAGGCAGTA
GAGATAGGATGAGATAACAGTATGTTAATGCCATTAATTTATTCATTGATATATATTCCT
AGAATATATAAAAAACTTATTTTATTATTTATTGATTTTTGTGTGTTTCCATTTTTAATT
TGGATTGCTTATGTATTGCGTTTATTGGATTTAAATGTAGATTCAATCCCAAGGTTAGTG
TATGGCGAACTTTTAGTTTCTGCTATTGCGGTTGCAAGTTTGATCGTTTGTGGTATTTAT
CGTTTTGTCATACATACTTTTTCTGAAACATTAATTTCTAGATTATTTCTTGCAACATTA
ATTACGGTAATTGCTTTGTTTGTATTGGGTAATAGCACTCAAGCTGTTATTCCTATGTCA
ATTCCTTTAATGTTTGGCTTTTTTATGTTCTCTTGGGTGTATTTGAGCCGAGGTATAATT
CGTATTTTGGTTCAGAATGTACTTCAAGCGGGTATTCCTCGTAAACGAATTGCAATTTAT
GGTGCGGGTGTTGCAGGACAGCAGTTGGCAGTATTGCTATTTCGTTCCCATGATTATTTG
CCTGTATTTTTTATTGATGATAATGAAAACCTTGCCAATACTCGTGTTGAGAGTTTAAAA
GTGTTTTCGGCTCGGAATGTGTTTGACAAATTTCGAGATTATCAAATTGAGCAAGTTATT
ATTGCATTACCTTCTGTTGAGAGATCAAGAAAAAATGAAATTGTAAAATTTTTATCTGGT
TCAAAAGTAAAAATTATGGAGATTCCGAGACTGACGCGAATTGTCGAAGGGAGTGTTTCT
ATCAATGATGTTAAAGAGGTTAATATCATTGATTTGTTAGGTAGAGAACCCGTTGAACCT
ATTCCAGAGTTATTCTGTAAGAATATTCAACATCAGATTGTGATGGTGACTGGTGCTGCT
GGTTCTATCGGTTCTGAGCTTTGTCGGCAGATTATTCGCAATCAGCCTCGTAAATTACTT
TTATTTGAGATTTCGGAATATGGATTATATTCAATTGAAAGGGAATTAAACAAACTGGTT
AAAACTCAGCAGTTAGGCCATATTGAAATTATTCCGCTCTTAGGGAGCGTTCGGAACTTT
AAGCATTTAGTTGAAATTATGCGGGTTTATCAAGTGGATACGGTATATCACGCGGCAGCT
TATAAACACGTTCCAATGGTTGAGTACAATATGGTTGAAGGTGTGCGGAATAATATTTTT
GGTACTTACTATACTGCTCGTGCTGCGATTGAAGCTCAGGTCAAATCTTTTGTACTGATT
TCAACTGATAAAGCAGTGCGTCCTACTAATGTAATGGGGGCAACAAAACGTGGTGCTGAG
TTGTGTTTACAAGCGTTGGCAATGGAAAAAGGAAATTGTTTAGATGGCATTGAACATCAA
ACACTTTTCTCAATGGTTCGTTTTGGTAATGTGTTAGGTTCATCTGGCTCTGTGATTCCT
TTATTTAAGGAACAGATACTGAAGGGGGGGCCAGTAACTGTGACTGATCCAAATGTTATT
CGTTATTTCATGACCATTCCTGAAGCTGCTCAATTGGTCATTCAAGCTGGAGCGATGGCG
AAAGGTGGCGATGTATTTATTTTAGATATGGGGGAGCCTGTTAAGATTGTTGATTTAGCG
GTAAATTTAATTCGCTTATCTGGCTTAGAGGTGAAAAATCAAGATAATCCAACTGGTGAT
ATTGAGATTAAGTTTACTGGGCTTAGATCAGGAGAGAAACTTTATGAAGAGTTATTGATT
GCAGGCGATAATGTAGAAACAACCGCACATCATCGTATTATGACTGCAAAAGAAGATTTT
TTGCCGTTAAATGAATTGCTAGCTTTACTTGAAGAATTAGAGTTAGCTTGTCAAGATAAT
CAATGCGATAAGATTCGTGATATTTTGTTGAATTCTCTAATTGGGTATACTCCGGTAAGT
AAAATAGTGGATTTTGTTTGGCGGATGCAAGTAGATAAATAGTATATTTAGATTAGCCTA
TTCCTTTTTGATATATTCAGTGAGAATAAGAATTGGGTAGTAGAAGGCATAGTAGAATAG
TGAAGATTTATTACACCTCAAAATGTGTGTGTCAAATCGATATTTCTTTTCGAGTTTTTC
TGTGCAAATAAATGTGGTTTGTTGTATACTGGAACGATGTTTATTAAGTTCAATTCGACG
TTTGGTGTGTGAGTTTTGAGCTATTCTGATGGATTTTGTTAATTATAAAATGAGTAGGAT
GGATTATGTGTAAGTTAACTAAAGCTCTTGTTTTTACTGGTGTGATTTTATCTCTTTCTG
GTTGTGGGATGATTTTACCTGCAACGCATTCTCCTATTGTTGATACGGAAGTGAGGGGAG
AGAATGTGGACTTTGAGAAGGTTGTGGATGCTTATTTAATTACGCCTCAGTTAGTAAAGC
AGTTAGCTCCTCGTGCGGTGAAAGCAAGTGATAACATTGGTTTAGAACAACAAATTAAGC
GTTATCAATATAAGATAGGTGTTGGCGACATATTAAATGTCACAGTTTGGGATCATCCTG
AATTGACAACTCCTGCGGGTGCTTATCGTTCTGCCGCTGAATCAGGTAATCAAGTGCATG
CTAATGGAACTATTTTTTATCCATATGTTGGGCAGCTTAATGTTGTTGGCTTAACAGTAA
ATCAAGTTCGTGATAAATTAGCAAAAGCTCTTTCAGCCTATGTCACAGATCCTCAAATTG
AGGTAACAATTGCCTCATACCAATCTAAAAAAGCATATATAACAGGCGAAATCAAGAATC
CAGGACAGCAATTTTTAACTAATATTCCTCTAACTTTGTTAGATGCTGTAAATAAGGCTG
GAGGATTGTCTGATAATGCGGATTGGCATAATGTGACTATTACTCGTCATGGTAAAGAGG
AGAAAGTCTCTTTAGCAGAATTGATTCAATTTGGTAATTTAACGCAGAATCGTTTGTTAT
CTGATGGCGATGTGGTTCATATTCCACGCAATGATGCGAATAAGGTGTTTATTGTGGGGG
AAGTGTCAAAACCTCAGATGTTGAAAATTACTCATTATGGTATGACGTTAACTGAAGCAA
TTGCTCAAAGTGGGGGAATTGATAAATTATCTGCAGATGCAACGGGTATTTTTGTTATTC
GTGGTCAACGTGATGTAAATAAGTCAACGGTTTCAAATGAAGCTGAAAAAATAGATAAGA
TTGCAGATATTTATCAATTGGATTTGACTAATGCAACTTCCTATGTATTAGGAACAGAGT
TTTATTTAAAACCTTATGACATTGTTTATGTGACAACAGCGCCAGCAACTCGTTGGAGTA
GAGTGATTGCCCATGTTGTTCCGTCATTATCTGGTTTCAATAATCTAACAGAGTCTATCT
TAAGAGTGAGGAATTGGTAATTAATGTTTGGAAGTATTTTAGTTGTTTGTATCGGTAATA
TATGCCGCTCCCCCGTCGGAGAAAAATTATTAAAACAATATTTTCCTGAAAAGCGTATTT
TTTCAGCAGGTATTTCAGCTGAGCGTAGCCATTTAGTTGGAAAAGGTGTAGATCCAACAA
TGCAACAAGTTGCTATTTCTCGTGGAGTGGATCTTTCTGAACATCGTTCACAGCAATTAA
CGTCTGAACTATGTAAGAATGTAGACTTGATTCTTGTCATGGAAAAAGGTCATATTGACT
TGGTTCGACAAATTTCACCAGAAAGTTCTGGAAAAGTCATGTTATTTGGTCATTGGTTGG
ATAGCAATAAAGATATTCCAGATCCTTATCGTCAAAGTGAAGATATGTTCCGAGAGGTTT
ATGCATTGATTGAGGATGCAGCATTGAGATGGAAATTGAAACTCTAATTTTAAGGCAGTT
AAAAGATGAATGAAAATAATTATGATGAAATTGATTTAGTAAAGTTGTTGGGGGCTTTAT
TAGATTATAAGTGGTGGATAGCTCTTTTTACATTGTTGGTGACGTTATTTAGTGTTGCTT
ATGTTTTACTAGCTCCGCCTGTTTACACTGCGAATGCTTCAATTCAAGTAGAAAGTAAAT
CTTCAAGGGGGCTTTTAAACGATTTCCCAGGAGTTTTAGAGGGTGAAGCATCTTCAAGTA
CTGAAATTGCAATTTTAAAATCAAGAATGGTTTTATCTAATACTGTTGAGCAACTTAATT
TAACTACGGTAGTTGAACCTCAATTCTCGATCCCTTTTCTTAGTAAAGGTCTTCATCGTT
TGATGGGATATGAACCACAATTGTCGCTCTCTTTATTTGAGCCTAAGAATCCTCAGATGA
AAGAGATGATTTTGGAGGTTGGGGAGAATGCTGGAGAGTTCTCATTATTTTTCGCAGATG
AAAAAGTTCTTGAAGGGAGCATTGGGAAAAAGTATCAAACGGAAGATTTTTCGTTTGCGA
TTTCTGAATTAGAGGCTAAGCCAGGACAATTATTTAAAATTAAAAAGAATGATGTGTTGT
TAGCAATTAACTCTTTACAAAAACAAATTTCGGTAACAGAGAGTGGTAAGCAGACAGGCA
TTATTGAAATTTCTATTAATGGAGAGAATAAAGCTCAAATTAAGAAGATAGTAAAGAGTG
TATCTGAAAATTATTTGCTGCAAAATATTGTTCGTGATTCTGCAGAAGCGTCTAAGAGTT
TAGAGTTTTTGTCTAAACAATTACCAGAACTTAAAGCTCGTTTGGCAGAGTCTGAGAATA
ATTTGAATGAATTCCGCTTAAAAAATGAATCAGTAGATCTCAGTCTAGAAGCTAAATCAG
CATTAGATACTATAGTTCAGTTAGAAGCAGATTTAAATGAGTTAACATTAAAGGAGAGTG
AAATTTCTCAGAAATTCACTCGAAATCACCCTGCTTATGTTGCTTTGATTGATAAGCGTA
AAGTATTAAATGAGGAAAAAATTCGTTTAAATAAACAAGTAGAACGTTTACCTAATACTC
AAAAAGAGGTTATTCGGTTAACTCGAGATTTGGAGGTAAACCAGCAAATTTATATTCAAT
TGTTGAATAAAATGCAAGAGTTAGAAATTGTTAAGGCTAGTACGGTAGGAAATGTTCGTA
TTTTAGATGAGGCGCAAGTTTTGCCTAATGCCGTTTCACCTAGAAAAATGATTGTGGTTG
CCTCGGCATTTATGTTAGGACTTATCTTTGCCTCAGTTACTGCGATAGCGAAAACGCTAC
TGCATAGAGGTATTGAGGGAACATCTGAATTAGATGTGTTAGGCTTGCCAACGTATGCTA
TGATTCCATATTCAAATGAACAGCCTATTTTTTCTAAGCATAAGGTTCAGCATTTTAAAT
TATTGTCGGAGTCAACGCCTACAGATCCAGCAGTTGAGGCTTTGCGTAGTTTGCGTACAA
GTTTGCATTTTGCAATGTTAGAAGCTAAAAATAATATATTAATGATTTCTGGAGCTTCTC
CGTCTGTGGGAAAAAGTTTTATTTCAACCAATTTGGCTAATGTTCTTGCTAAAGCTGGGC
ACAAGGTGTTGTTAATTGATGCAGATTTAAGAAGGAGTTATTTGCGTCGATTATTAGGTT
TAGCAAAAGAGGTTGGATTGAGTGATGTGATTGCACAGCAAATTCCTTTTGAACAAGTGA
TTCAACATTATGATAATTTTGATATTATTGTTAAAGGAGAAACTCCACCAAATCCATCTG
AATTACTATCTAATGCTCGTTTTCAGGCACTATTAGAATGGGCGGCAAAAGAATATGATT
TAGTGATAGTGGATACAGCGCCTATTTTGGCTGTTACAGATGCAGCTATTATTGGTAGGT
ATGCAGGAACATCTTTACTTGTTGGGCGTTTTGGTGAAACTACACTTAAAGAAGTTGGAT
TAGCTAAAGAACGTTTTGAACGTGCAGGGGTCTTTATTAAAGGTTTTATTTTGAATGGTA
TAAAACGTAAGGCTTCTAATCGTTATGATTATTATCAATATGATTACAAATAGTTGCTAA
CTTTGTAATCTTGATGTAAGCGGTGGGATTTTAACTATGGTTATAAAAATAGTTTAGAAT
TTCGCCGCTTAGTGTTTTATCTAAACTTTAAAATAATGTTTATGTGAATAAGATTAGCAA
ATTGATTAAAAAAACCTTTTGATTTAATTTGTGTAGAAATATTGACTAAATTAGTAGGGT
ATATAGAATTCTTTCTTAACAATCGAGCATTTTTAAAAGGTTTGAGTATGAAATTAACTT
CACGAGGACGTTATGCTGTAACTGCAATTTTAGATATTGCGTTGCATGGCAAAGATATGC
CTGTGAGTTTGGTAGATATTTCAGATCGCCAAGCCATTTCACTTTCTTATTTAGAGCAAC
TTTTTGCACAACTTCGCCGAGAAGGTCTTGTGCATAGTGTGAGAGGCCCTGGCGGTGGCT
ATCAGTTAGCAAAAACGCCTGAGGAAATTAATGTGAGCTTGATTATTGCCGCTGTGAATG
AAAGTGTTGATGTATCTAAATGTAAAGGCAATGGGAATTGCAGTAATAACAGTCGTTGTT
TAACCCATTCGTTGTGGGAGCGTTTAGAAAATCAAATCGAACAGTATTTACATACGATAA
CTTTAGCCGAATTAGTTGAAGAAAATAGCGATCACGATTGTGAGAGTTCTCACTGCCACG
ATCATCACCATTAATCTTATAAAAATCTCTTAGTTAGGAGTAACAATGAAATTACCAATT
TATTTGGATTATGCCGCAACTACGCCCGTTGATGAGCGTGTTGCAAAAAAAATGATGGAA
TATATGACAAAGGACGGCGTGTTTGGTAACCCTGCATCTCGTTCTCACAAATTTGGTTGG
GAAGCAGAAGAAGCGGTTGATGTAGCTCGTAATCAAATCGCTGATTTAATCGGTGCAGAT
GCTCGTGAAATCGTATTCACTTCAGGTGCAACCGAGTCTGACAACCTGGCAATTAAAGGT
GCAGCACATTTCTACCAAACCAAAGGTAAACACATCATCACGGTTAAAACTGAACATAAA
GCGGTATTAGATACGTGCCGTCAGTTAGAGCGTGAAGGTTTTGAAGTGACCTATTTAGAG
CCTGAAACAACAGGTTTAGTGGATATTGCTAAATTAGAAGCTGCAATTCGTCCAGACACA
ATTTTAGTCTCCGTAATGCAGGTGAACAATGAGATCGGCGTTATTCAACCAATCGAAGAG
ATCGGTAAAATCTGCCGTGCAAAAAAAATCATTTTCCACGTGGATGCAACACAATCAGTA
GGTAAAATCCCTGTGGATGTTCAAGCATTAAACGTAGATTTAATGTCTTTCTCAAGCCAT
AAACTTTACGGGCCAAAAGGTATCGGCGGTTTATATGTTTGCCGTAAGCCTCGTGTACGT
TTAGAAGCGATCATTCACGGTGGTGGCCACGAGCGTGGTATGCGTTCAGGTACATTACCT
GTTCACCAAATCGTTGGTATGGGGGAAGCATATCGTATCGCAAAAGAAGAAATGGTAACT
GAAATGCCACGCATCAAAGCACTTCGTGACCGTTTATACAACGGTTTCAAAGATATGGAA
GAAGTGTATGTGAACGGTACAATGGAAGCAGGTAAACGTGTTGATAGTAACCTGAATATC
AGCTTTAACTTTGTTGAAGGCGAGTCAATGATGATGTCATTAAAAGACATTGCGGTATCT
TCAGGTTCTGCTTGTACTTCTGCAAGTTTAGAGCCATCTTACGTACTTCGTGCATTAGGC
TTAAACGATGAATTAGCACATAGCTCAATCCGTTTCTCAATCGGTCGTTGGACAACGGAA
GAAGAGATCGATCACACCATCGAAATCGTGAAAAAAGCAGTAACAAAATTACGTGAACTT
TCACCACTTTGGGATATGTTCAAAGAAGGTATCGACTTAAACTCAATTGAGTGGTCGCAT
CATTAAAATGAAATTCTTCCCCCATGTAATGGGGGAAGTACCTTGCGAAGCAAGGTGATG
GGGGCAAATAATCAAGTAAATTTTTCTATATATTCAATCCCCCTTCGGTTTCGCTTCGCT
CAACCACTTCCCCCGTAAACGGGGGCAGAATAAAACAGAGGAATTTAAAAATGGCATACA
GCGATAAAGTTATTGATCACTATGAAAACCCACGTAACGTAGGTTCATTCGACAAAAAAG
CATCAGATATCGGTACAGGTATGGTGGGTGCACCAGCCTGTGGTGACGTAATGCAACTTC
AAATTAAAGTAAACGAACAAGGTATCATTGAAGATGCACGTTTCAAAACTTACGGTTGTG
GTTCGGCGATTGCATCAAGCTCACTTATTACTGAATGGGTAAAAGGTAAATCATTAGATG
AAGCTCAAGCAATCAAAAACAGCGACATCGCAGAAGAGCTTGAATTACCACCAGTAAAAG
TACACTGCTCAATTCTTGCAGAAGATGCAATTAAAGCAGCGATTGCAGATTACAAAGAGA
AAAACGGTAAGTAATCTTTAACAAGCGGTTGGTTTTTGCGAAAAATTTGCAAATCTGACC
GCTTGTGTTTTCGTTTATTGTTAATTTTAAAAAGGTTTTATTGTATCAGACGAATGAAAG
AAAATTTACTTCGCTCTGCTCCCCTCTTTAGCAAAGAGGGGCTGGGGGAGATTTGGCAGA
AGTAAAGAACGAAGAATATAAATTGTTTATTCCCAAATAACAGTAACTCTGTTCTGAATT
ATCTCTCACTTCGTTTATTCGTTTGACAAATCTCCCCTAACCCCTCTTTACTAAAGAGGG
GAATGAGATCTTTTTAAAATTAACTATATTCACAAGGAGAAAAAATGAGCATCACCCTAA
CAGAAACCGCAGCAGATCGTGTTCGTACCTTCCTTGAAAACCGTGGCAAAGGCATTGGTT
TAAGGTTGGGTGTTAAAACATCTGGCTGTTCAGGGTTAGCTTATGTCCTTGAATTTGTTG
ATGTATTAAACGAAGATGATCACGTTTTTGAACAACAGGGTGTTAAAATTATCGTCGATG
AAAAAAGCCTTGTTTACCTGAGTGGTACAGAATTAGATTTTGTCAAAGAAGGATTAAACG
AAGGATTTAAGTACAACAACCCAAATGTGAAAAACGAATGTGGTTGTGGTGAAAGTTTTA
ACGTCTAAGAGGTTCTGATGTCAAATCCATTTACGCTTTTTGATCTGCCAGTGCAGTTCC
AAGTAGATAATGCTCAACTCTCTGAGCGTTATTTAGCCTTACAAAAATCGCTTCACCCCG
ATAATTTTGCGGCAAGTTCTGCGACAGAACAGCGTTTAGCAATGCAGAAATCGGCGGAAA
TTAATGATGCGTTACATATTCTCAAAGATCCGATTTTGCGTGCTGAAGCGATCATCGCTA
TTCATACGGGTGAACAGCAAGATATTGAGCAAAAAAGTAACCGAGATATGGCGTTTTTAA
TGCAACAAATGGAATGGCGTGAAACCTTAGAAAGCATTGAAACCACAAAAAACGAAGCGG
ATCTCACCGCTTTCACCCAAGAGATTGAGCAACAGCAAAAAGTCATTTTGCAACAACTTG
AACAGGCTCTCAGTGCTCAACAATGGACGGACGCACTAGCCATTAACGATAAACTTCGTT
TTATTAAAAAATTATTGGTAGAAGTTGAGCGAGTAGAAGAGAAGTTGTTTGAGTTTTAAT
TGTGTGGTATTCGCACAAAAGAAAGTAGGGACGCCACGCTTGGCGTCCATTGAATATAGA
CTTTTCACTCATCTAAAGAATGGACGCCAAGCGTGGCGTCCCTACATAGAAAAATAAATA
TGAAAACCCTCGAAGAACTGAACGATAAACAAAAATCCGCTTGGCCAATTATGCAAGATT
GGTTCAAGCAAGCGAATAACCATTATGAAATCCTGCCGAGAGATGTGGAAAATGCAGGGG
CAGAATTGGTGGGAATGCAGTTACCGACAAGTACGCCACTGGGTGCGGTAATTTATGAAA
CGGGCGGTATTTTAGTCGATCACGGCTGGTTACGCATTTTAGGTTCGGGTAATGAGAAAC
TGCCACGTGGTTTGTTTGAGTGGAATTTTGGTAAAACCTTTGAACAATCGGGCGAAAGAC
CGTTTCATTTACTGATTGCTGATGATGCCATTGGTGGTTATTTTGCGGTGAACGGTGGCG
GATTAGGCGAAAAAGTCGGTTTAGTTCATTATTTCCACCCGAAAAAGCAGAAATGGGAAA
GTATTGGCTTAAATTATTCACAATTTATCGGCTGGGCATTAACTGCCGATATTGCTAGTT
TTTACCACAGCCTGCGTAGTGAAAATTGGCAAGCTGAGATTGCAGATTTAAACGGCAATC
AAGTTATAAATTTAGACACAAAACAAAAACAACCGATTGAACGCCATTATCAAGCGACAT
TTGAGCCTGATGATATGGGGTATGCGGTGAATTAAGTATTACACTTGCCCCTTTGAAAAA
GGGGGATTGAGGGGGATTTAATGATCTTGTAAAAATCCCCCCTAGCCCCCCTTTTTCAAA
GGGGGGAATAAATGATAGAGAGATAATAAAATGTCATTACTTCAAATTGCAGAACCAGGG
CAAACGGTAGCGCCGCACCAACATCGCTTGGCGGTGGGGATTGACCTTGGGACGACAAAT
TCTTTAGTAGCAACGGTGCGTAGCGGACAAGCTCAGGTATTACTTGATGAGAAAGAGCGT
GCGTTAGTGCCGTCAGTAGTACATTATGCGGCTGAGAATAAAGTTGTTGGTGTGGAAGCC
TTTGAGCAAGCAGCAGCTGATCCGCAACATACAGTGATTTCTGTAAAGCGTTTAATTGGT
CGTTCTTTGGCAGATGTTGAACAGCGTTATCCACATCTGCCTTATCAATTTGTTGCGACG
GATAACGGCTTGCCGTTAATTCAAACGCCACAAGGCAATAAAAGCCCGATTGAAGTGTCT
GCCGATATTTTAAGTCACTTAAATCAATTTGCAGAAAAACGCTTGGCGGGTGAATTGGCT
GGCGTGGTGATTACTGTGCCTGCCTATTTTGATGATGCACAACGTCAAAGTACCAAAGAT
GCCGCTCGTTTGGCAGGGCTCAATGTGTTGCGTTTATTAAATGAGCCAACGGCTGCGGCT
ATTGCTTATGGTTTGGACAGTGGTCAAGAAGGTGTTATTGCCGTATATGACTTAGGTGGC
GGTACTTTTGATATTTCGATTTTACGCCTGAGCCGTGGTGTATTTGAAGTTTTGGCAACA
GGCGGCGATACCGCTTTAGGTGGCGATGATTTCGATCATCTGTTAGCGAATTGGATTGCG
GAACAAGCAGGTATTCAGCCAAATACAGCAAGTCAGCAACGTGAACTACTTACTCTTGCC
ACTCAAGTGAAAATTGGCTTATCACAAGCGGACAGTTTTACTGCAAAATTTGCAAATTGG
CAGGGTGAAATCAGCCGTTTGCAATTTAATGAGCTAATCCAACCGCTTGTAAAACGCTCG
TTAATGACTTGTCGCCGAGCCTTGAAAGATGCTGGGGTAGAAGCTCAAGAAGTGCGTGAA
GTTGTGATGGTTGGTGGCTCAACGAGAGTACCTTTTGTGCGTGAACAAGTAGGCGAATTT
TTCGGCAAAACGCCATTAACCTCTATTGACCCCGATAAAGTGGTGGCGTTGGGTGCAGCT
ATTCAAGCGGATATTTTAGTCGGCAATAAGCCTGATGCAGAAATGTTGTTGCTAGATGTT
GTACCACTTTCGCTAGGGATCGAAACGATGGGCGGATTGGTGGAAAAAATCATTCCTCGC
AATACCACTATTCCTGTGGCAAAAGCACAAGAGTTCACCACATTTAAAGATGGGCAGACA
GCGATGACGGTTCACGTTGTACAAGGTGAACGTGAGTTAGTTGATGATTGTCGTTCACTG
GGGCGTTTTACCTTGCGTGGTATTCCACCGATGGTCGCTGGTGCGGCACACATTCGCGTG
ACTTATCAAGTCGATGCGGACGGGTTACTGAGTGTCACCGCAATGGAAAAATCAACCAAA
GTGCAAGCGTCTATCCAAATTAAGCCGTCTTACGGTTTAACGGACGAAGAAGTCACCGAA
ATGATTAAATCGTCAATGACGAATGCGAAGCAAGATATGGAAGCCCGTCAGCTGGCGGAA
CAGCGTGTGGAGGCAGATCGTGTGATTGATAGCGTTGTCATTGCGTTGCAAGAAGATGGT
GCAGAGCTACTTTCGGTTGATGAATTTAAAGGGATTGAAGCGGAATTACAGAAATTGATT
TACGCAAAACAAGGAACAGATCGCCAAGCTATCCAGCAAGGTATTAAAGATCTTGATATT
GCCACCCAAGAATTTGCCGCTAGACGAATGAATTTATCCATTCAAAAAGCCTTAGCAGGT
AAGGCGGTTGATGAGGTGATGGGATAAAATCCAGTAGGGACACACTGCGTGTGTCCGCAA
AATAAATAACGGACACACGCAGTGTGTCCCTACAAATAAACAGAAGATATTAGAGGACAT
TATGCCAAAAATTGTTTTTCTTCCACACGAAGAATTTTGCCCAGAGGGTATGGTTGTTGA
AGCTCAAGCGGGTGAAAACTTATTAGAAGTTGCTCACAATGCAGGAGTTGAAATTCATCA
CGCTTGTGACTGTTCTTGTGCTTGCACTACTTGTCACGTTGTAATTCGTGAAGGTTTTGA
CAGCTTAAATGAAACATCAGATCAAGAAGAAGATATGTTAGACAAAGCGTGGGGCTTAGA
AATCGACAGCCGCTTGTCTTGTCAATGTATTGTGGGTGAAGAAGATCTCGTTGTTGAAAT
TCCAAAATATAACTTAAACCACGCAAATGAGGCAGCACACTAATGAAATGGACTGATGTA
AGAATGATCGCAGAAAATCTGTATGATATGAACCCAGATTTAGATCCAACCACCGTGCGT
TTTACTGATATGCATAAATGGATCTGTGAGATGGAAGATTTTGAGGATGATCCAGAAGCG
TCAAATGAACATATCTTGGAAGCGATTTTAACGATTTGGTTAGAAGAGTATGAATAACCC
CATAGGGCTGTAAAACAAAAAGTTGGTAATAATTATATTCCTGATTCTTACCAACTCTTT
GATTTAAATAGTTCTTCTATCTTATATATCGTCCTGTAATTCCTGCAAGAACCCACCACT
TTGATGAGCCCACAGTTTTGCATAGACACCATTGAGAGCTAATAATTCCTCGTGACTACC
TTGCTCAACAATTTCGCCTTTATCTAATACAATCAAGCGATCCATTGCCATAATGGTCGA
TAAACGGTGTGCAATGGCAACGACAGTTTTCCCTTCCATTAATTCGGTCAAATTTTCTTG
AATAGCGACTTCCACTTCAGAGTCTAAGGCACTGGTTGCTTCATCTAATAATAAAATCGG
TGCGTCTTTCAACATCACACGAGCAATCGCAATACGTTGACGTTGTCCGCCTGAGAGTTT
CACGCCTCGTTCGCCGACGTGTGCATCATAGCCTGTTCTGCCTTTAGCATCACTGAGAAG
CGGAATAAAATCAGAGGCAGAGGCTCGCTCAACGGCTTTAAGCATTTCTGCTTCTGTCGC
CGTTGGACGACCATAAAGCAAATTATCTCGAACGGAACGATGTAATAATGAGGTGTCTTG
GGTCACTAAACCAATTTGCGAGCGTAGGCTTTCTTGTGTTACATCACAAATGTTTTGCCC
ATCAATTTCCACGGAGCCTTTTTGCACATCATAAAAACGTAACAACAAATTCGTTAAAGT
AGATTTTCCTGCCCCACTACGCCCCACTAAACCCACTTTTTCACCCGCCTTGATATGTAA
ATCAAAGCCTTTCAGTAGAGGCTTTTTCGCATTATAGGCAAAATCAACCTGATTAAATCG
AATTTCACCTTGTGCCACTTCAAGCGGTTTTGCCTCTGCTTTATCTACAATTGTTCTTGG
CTTGGATAAAGTTTCCATTCCATCTTGTACTGTCCCTAAGTTTTCAAATAAGCTAGCAAA
CTCCCACATAATCCATTGTGATAGACCTTTAATGCGTAACGCCAAAGCAGTAGAAGTGGC
GATTGCCCCTGCAGTCACTTCACCTAACGTCCAAAGCCATAGCCCAATACCTGCGGTGAT
CGTAATTAATGCGATACTACTAAAATTGGTCAATGTTTCAATCGTTGTCACTAAACGCAT
CTGTTTATGTACTGTTACCATAAACTCTTCCATCGACTCTTTGGCATAGCGAGATTCTCG
ATTACCGTGAGAAAACAGCTTCACTGTCGCAATGTTTGAATAAGCGTCGGTAATTCGCCC
TGTCATTAAACTGCGAGCATCGGATTGCTCTTGAGCTGCTTGAACAAGTTTTGGCACATA
TAACCAAATAATCGTTGCCAAACTGACTACCCAAATAATAAAAGGCAAAAATAGCCAGCC
ATCAAGCTGAAGCAAAATTACACTGGTTGTCGTCAAATACACAATCGCATAGACCAGCAT
ATCCGCACAGGTCATCAACACCTCACGCACGGCTAATGCTGTTTGCATCACCTTAGCAGA
TACACGCCCAGCAAACTCGTCCTGATAAAAGCTCATACTTTGTCCGAGCATCAAGCGGTG
GAAATTCCAACGCAACCGCATCGGAAATACCCCTTGTAACGACTGAAAGCGAACAGCACA
GCCGAGATAGACAAACACCACACTCATCAATGCCACAATCAGCATTAATATCAGAGAAGT
GCCTTTTTCTTGCCACAACTGTTGAGCAGAATAAGTGTTTACCCAGTCCACCAACTCGCC
CATATACTGAAACAAAATCCCTTCAATAATGCCTATAAATGCAACAAAAATGATTAACGC
CACAAAATAGCTTCTCATTCCTTTGGTACTTTCAAAAATAAAAGGAATAACCTTTGCTCG
AGGCGTATTCGGCATATCTTCTGGATAAGGATTAATGCGATTTTCAAACCAATCAAATAA
TTTATTTAACACGGGCTCTCCTTATAAGTATGGTGGGTAAAAATTGCAAGGTAATAAAAT
GTAGTGGACACACTCAGTGTGCCCCCTACCATTTGAAAAGAAACTATTGTTAGTTCCGTA
CCAATAACTATGGATTTAGCAATTTCTCATCTAATGCTAAATCTTCGTTACGGTTAATAC
CAATCGGTTGTTTTAACACATTATGCGCAATTTCGTGTGCATCAGCAAGAGAATGTTCCT
TATATGAACCACATTGAAACTCATTTAACTCAGGAATTTTAGTTTCATCAGGCACTTTTT
CTAACGCATCACGCATAGAGGCTTCCCACGCTTTTGCCACTTCTTCAGCCGAAGGTGAAC
CAATAAATGACATATAAAATCCCGTACGGCAACCCATCGGGGAAATATCAATAATTTCAA
CGGTATCGCTATTGAGATGATCACGCATAAAACCAGCAAATAAATGTTCCATCGTATGAA
TACCACGAGGCGATAAAATCTCAATGTTTGGACGGACAAAACGCAAATCAAACACAGTAA
TCGTATCTCCCTTCGGGGTTGTCATTGTTTTTGCAACACGCACCGCAGGAGCGTTCATAC
GAGTGTGATCCACTTTAAAGCTATCTAGTAAAGGCATAACGATTCTCCAATAAATAAAAT
TATGTGGGGATTATAGCCTATTTAAGCCTGAGTTTTCATACAAGCGGTAAGTTATTCGAA
ATAATTTGCAAATTTTTACTTCAAACAAACCGCTTGCTTTCTAGTCAGTTCAATCAAAAT
TCTGTATAATCACCCGTCTTTTTGTGATCTTCATCACAATTTTGGATTTCGTCAGATGAG
CTTTAGCTCATCATTTTTATTCTCGGTGGGCGAGCCCCACCCTACAATTAAGTTATTTCA
ATGCAACAATTAGATACTCAAAAACTGCGTAATATCGCAATCATTGCTCACGTTGACCAC
GGTAAAACCACGCTGGTTGATAAATTATTAAAACTTTCAGGCACATTAGATACCTCCCGT
GGTGATGTAGATGAACGTGTAATGGACTCCAACGACCTTGAGAAAGAGCGTGGCATTACC
ATTCTTGCGAAAAATACTGCAATTAACTGGAACGGCTATCGTATCAATATCGTCGATACC
CCAGGACACGCAGACTTCGGTGGTGAAGTTGAGCGTGTACTTTCAATGGTGGACTCGGTA
TTACTTGTGGTCGATGCCTTTGACGGTCCAATGCCACAAACCCGTTTCGTAACCCAAAAA
GCATTTGCTCACGGTTTAAAACCTATCGTGGTTATCAATAAAGTTGACCGCCCAGGTGCT
CGTCCTGACTGGGTTGTGGATCAAGTTTTCGATTTATTCGTGAACTTGGGGGCAACCGAT
GAACAGCTAGACTTCCCGATTATTTATGCTTCTGCATTAAATGGTGTCGCAGGTTTAGAT
CACGAAGATCTTGCATCAAATATGGATCCACTCTTTGAAGCGATTGTAGGGCAAGTTTCT
CCGCCAGATGTTGAACTTGATGCACCGTTCCAAATGCAAATTTCACAGTTGGATTACAGC
AAATATCTAGGCGTTATCGGTATCGGTCGTATCAAACGAGGTACGGTTAAACCTAACCAA
CCTGTGACTGTCATTGATGCAGAAGGTAAAACCCGTAATGGTCGTGTTGGTCAAGTGTTA
GGTCACTTAGGCTTACAACGCTATGAAGCAACCGAAGCCTATGCTGGTGACATCATTGCT
ATTACAGGTTTAGGCGAATTAAACATTTCAGATACCTTATGTGACATCAACAATGTTGAA
GCACTTCCAGCTTTATCTGTTGATGAGCCGACAGTAACAATGTTCTTCTGTGTAAACACA
TCACCCTTCTGCGGTCAAGAAGGTAAATTCGTTACTTCACGCCAAATTTTAGAGCGTTTG
AAGAAAGAGTTAGTGCATAACGTCGCATTACGCGTAGAAGAAACTGATGACTCTGATGTT
TTCAGCGTATCGGGTCGTGGTGAATTGCACTTGTCTGTATTAATCGAAAATATGCGTCGT
GAAGGTTATGAATTAGCGGTATCTCGTCCAAAAGTAATTTTCAAAGAGATTGATGGTCGT
AAACAAGAGCCGTTTGAGCAAGTGACCATTGATATTGAAGAACAACATCAAGGGGCGGTG
ATGGAAGCGCTTGGTATCCGTAAAGGTGAAGTGCGTGATATGATCCCAGATGGTAAAGGT
CGTACTCGTTTAGAATACATTATTCCAAGCCGTGGCTTAATCGGTTTCCGTAATGAGTTT
ATGACGATGACATCAGGTACAGGCTTACTTTACTCAAGTTTCAGCCACTATGACGATGTA
AAAGCAGGTGAAATTGGTCAGCGTATTAACGGCGTATTGATTTCAAACGGCACAGGTAAA
GCCCTTGCTTACTCGCTCTATGCACTACAAGATCGTGGTAAATTAATGATCGATCACGGT
GCAGAAATTTATGAAGGGCAAGTAATTGGTATTCACAGCCGTTCAAATGACCTAACCGTA
AACCCGCTTGAAGGGAAAAAACTCACCAATATGCGTGCGTCAGGTAAAGATGATGCTTTA
ACCTTAACAACGCCAGTTAAATTCAGCTTGGAACAAGCGTTAGAATTTATTGATGATGAC
GAGTTAGTGGAAGTAGCACCAAAATCAGTGCGTATTCGTAAAAAATTGCTCACTGAAGTA
GAACGTAAACGTGCAAGTCGTACCACGACAAGTACCAGCACGAAGTAATGAGAAGTAGGG
GCAACAATGCCCCTAATAATTTATAGGAGATTAAAAATGTTTGTAGAAATTTACGGCAGA
TTAAGTTGCCCTTATTGCGTTCGAGCAAAACAGCTTGCAGAAAAAATGAAAGCAGAATTA
CCTGATTTCGATTTTAAATTTGTCGATATGATCGCTGAAGGTATTGAAAAACAAGATTTA
GAACCGCGTGTGGGTAAACCTGTTGCGACTGTGCCACAAATCTTTTTAGATGAGGTTCAC
GTTGGCGGTTATTCGGATTTTGCTCCTCTTATAGAAGAGAAGTTTGGAATTAAATTATAA
GAAGATTTTAACTTACCTATTTGGAATTCGGTTAGTTAATCTGTAGCATTGCCTATAATA
GGCTCCTGACATATGAGAGAGCTTTTTAAGGGATTGTATACAAAAATTTATATAAGAATT
AGGTTAAAGCCTTATTGTTATAAGGCTTTAACTTTCTAATCAACAAAAATTATTCATTAT
TTTAGTCTATTAAAAATCGTTATATTTAGATATGAGATCAGTTTTTTTATGAATTTAGAA
TACTTATTTCATATGGAAACCTATTATGATGAATAGAATTATCAATATAGGAGCTGGTGT
AATAGACAAAATAGCAATTAAGAAATCATTATAAATATTTAGACTGTCGGGAGTAATATC
GCAGGGTATGAGATCACATAGATCGTGTTCTTTACTCTCCATTGCTATTGTGTTTCAGTC
CATTAAGCACAACCAGCCCTTTATTACAACTTTTTTTCTGCATGATGAGATCTAATTTGA
GGATCTGTTGTTTTGATGAAGAGAGTTTGTTCTTCATTGTCTGCATTTGAGTATGTGTAC
CAGGTTGTTTTTCTGCATCAGCAATCAGTTTATCAACTTCTTGAAACATTTTTTGGCACT
GTTCAGGTAATATGCCATTGGTTTGAGGTTTGGTCATTACCAGTGAAGATGTTTTCAATT
CAGTAGTGAAACCACTTATTGCAATGAATAACGCACCAGTTGCGATAATCATTGAACGTA
AAATTGCGTTTTTCATAGTGTTCCTAATGATTAGTTTAACTGTTAGATGAAAGTTACGCA
TATTAACATAGATCTCAAGGTATCGTCACGTACTATTTAAGGATCTTTATCTACGGTGTA
AATAATTTGTTAAATCTAGAAATTCTATTCACAAATAATTTACAAAGCTGCTAAGCAGAT
AAATGAGTGGTATTTTGCCTAACTTGATTTATATCAAGTTGTAACAATATAAATTTCATA
TTTTTTAAATATTTAGCTCAAAAATGTGATCAATGTAATAATTTTGCTATTTTTTATTTG
CTTATTTACGAGTAGAATAGATTCTTGACATTATTGCTACTTATTAATCTTTGATTGGTA
ACTGTGCAAAAACAATGTTGATTGGGGGATTACTTGGTATTCTTGTAATCAATAATTCAG
ACTTGTATATATAAAGAGGTTTGAGATGTTAGACGTTGTTGAACTCTCACGTTTGCAGTT
TGCTTTAACTGCTCTCTATCACTTCTTATTTGTACCGCTTACATTAGGCCTTTCTTTCGT
TCTTGTGGTGATGGAAACCTTATATGTAACAACAGGTAAAGAAGTGTATAAGGATATGAC
AAAGTTCTGGGGTAAGTTATTTGGTATTAACTTTGCTCTAGGGGTAACGACAGGGATTAC
AATGGAATTCCAATTCGGTACTAACTGGTCATATTATTCTCATTATGTGGGTGATATTTT
TGGTGCTCCATTAGCGATTGAAGGCTTAATGGCGTTCTTCTTAGAATCTACCTTTATTGG
TCTTTTCTTCTTTGGTTGGGATCGTTTATCAAAAGGTAAACACTTACTAACGACTTTTGC
GGTCGCATTTGGTTCTAACTTCTCTGCTTTGTGGATCTTAGTTGCTAACGGTTGGATGCA
AAGCCCTGCAGGTTCAGAATTTAACTTTGAAACAATGCGTATGGAAATGGTCAGTTTCTC
TGACTTAGTGCTAAACCCAGTAACACAATCTAAATTCTTACACACTGTTTCAGCGGGCTA
TACCTGTGGTGCGATCTTCGTATTAGGTATTAGTGCATACTATATCTTAAAAGGTCGTGA
TCTTGGATTTGCTCGTCGTTCATTCTCAGTAGGTGCAAGTTTCGGTTTAGTCGCCATCAT
TTCTGTATTAATCATGGGTGATGAGTCAGGCTATGAAATCGGTAAAGCACAGCCTGTGAA
ATTGGCGGCAATGGAAGGTGAATTTGAAACTCACCCAGCTCCAGCTGCGTGGAATGCGTT
TGTTATTCCTAACACCGCTGAAATGAAAAATGAAATGGCAATTTCAATTCCTTATGCTGC
AGGTATTATCGCAATGCGTTCTTTAGACAAAGAAATTAAAGGTTTGAAAGATCTTCGTGA
AGAGAATGTACAACGTGTACGCAATGGTATTGTTGCTTATGGTTTATTAGAAAAATTACG
TTCTGGTAACTATACTGAAGCAGATAAAGAAGCATTTAAAGCGGTTCAAAAAGATCTTGG
CTTTGGTTTACTTTTAAAACCATATACAGATAAAGTTATTGATGCAACAGAAGAGCAAAT
CTTAAAAGCAGCAGCGGATACTATTCCAAACGTAGGTCCAACATTCTGGTCATTCCGTAT
TATGATGATTGCCGGTGGTTTAATGTTATTACTCATTATCGCAGCATTTGTTCAAAATGT
ACGCGGTACAGTAGGTACTAAACCATTGTTATTAAAAGCATTGTTATGGGGTATTCCACT
TCCTTGGATTGCGATTGAAAGCGGTTGGTTCTTAGCTGAGTATGGTCGTCAGCCTTGGGC
AGTGTACGAAGTATTGCCAACAGGGGTTGCGAACTCTGCATTAACAGCGGCAGATCTTTG
GATCTCAATCGGCTTGCTATGTGGTTTATATACCGTATTCTTGGTAGTTGAAATGTATTT
AATGTTCAAATATGGTCGTCTTGGCCCAAGTGCATTAAAAACAGGTCGTTACCACTTTGA
ACAATCTGCGAAATAAGTAGGAGTAAAATATGTTAGATTATGAAGTTCTACGCTTTATTT
GGTGGATTTTAATTGGTGTACTTTTAATCGGCTTTGCGATTACCGATGGTTTCGATATGG
GAGTATTAACCCTATTACCAATGGTAGGTAAAAGCAATGTTGAACGCCGTGTAATGATTA
ACTCAATCGCTCCGCACTGGGACGGTAACCAAGTTTGGTTATTAACTGCAGGTGGTGCGA
TCTTTGCAGCCTGGCCAACGGTTTATGCAGCATCATTCTCAGGTTTCTATTTGGCGATGA
TCTTAGTTCTAGCGGCATTATTCTTCCGTCCAGTGGGCTTTGAATACCGTGCGAAAATTG
ATGATCAAAAATGGCGTAATACTTGGGACTGGGGATTATTTGTGGGAGGTTTCGTTCCAT
CATTAATCTTTGGTGTTGCATTCGGTAACTTATTACAAGGCGTACCATTCCACTTTAACG
AGTTAAACCAAGTAACTTACGAAGGTTCAACCCTTTGGAAATTATTAGGCTTATTAAATC
CATTTGCATTACTTTGCGGTGTGGTAAGTTTAATGATGCTCACCACTCAAGGTGCAACTT
GGTTACAAATGAAAACAACGGGCGAATTGCGTAACCGTGTAAGAAATGTTGCTCAAGTGA
CCGCTTTAGTAGCGTTAGGTGCATTCTTACTTGCAGGTGTTTGGGTTTACTTCAAAGATG
GCTTTGTGATTACCAGTGCTTTGGATCACAATGGTCAATCTAGTTTAGTGAACAAAACAG
TCGTATTAGAAAGCGGTGCTTGGTTCAAAAACTACTTTGAAATGCCTGTATTATTCATCA
TTCCTGGTTTAGCGGTGATTGGTGCATTAGGTACTGTGGTTAGCTCTAAAGCAAATAATG
GTGGACTTGCATTCTTATGTTCATCAATTATGCAAGCGGGCGTGATCTTAACGGCAGGTG
TTGCAATGTTCCCATTCGTAATGCCGTCAATTACTCACCCAGAAATGAGTTTAACAATGT
GGGATGCAACTGCAAGCCATAACACATTAACAGTAATGTTTATTGTGGCGTGTATCTTCG
TTCCAATCGTATTAGCTTATACTGTGTGGACTTACTTCAAAATGTTTGGTCGTCTTGACG
CTAAATATATTGAAGAGAAAAGTGCAAGTTTATACTAAGGAGAACCAATATGTTTTATGT
AACTTGGGTACTAGGTGTGTTACTTGCTATTCTGTTTGCAACAGTAATCACTGTAAGTAT
TGAAAAAACAGGTAAGTTTGACGAGTAAGATGGTTAATTCACTCTATCAACTCACAAGAA
AGGGCTGGCTACAAGCCCTTTCTTTTATCCTTTCTATTGCAATGTTTGCAATGATATTGC
TCTATTCCAACACCTTTGCTCTCTATTTTGGAGGGAAAATTCCTTATTTAGTAGCAGGCG
TTTTCTATGGTATGTTGATTTTATTTGTTCACGGTTTTGGCTTTGAGATTAAATCAACGA
GATGGCAGGTCGTTTTTATGCCATTGTTGGGGTATATCATTATCTTACCTTCACTAATTG
CATTAGTCGTATTGCATTAGTCTTTAAATTAAGAACCCAAAGCAATGGGTTCTTATCATA
TTGCTTGTTTTATATTTAATTTATTTCTAAAAATACTTGCACAACGATTTTTCTCTCTCT
AAAATGGCGAGTAATTTACGCCTGATTTTTGGGCGTTTTTCGTTTTGGAAAGATAGATAG
GGCATTGCAATGGATTTTCCTATTCGTGTGTATTATGAAGATACTGATGCAGGTGGTGTG
GTTTATCACGCGCGTTATTTACATTTTTTTGAGCGTGCAAGAACAGAATTTTTACGTCAA
TTAGGCTTTTCTCAACAGCTATTATTAAGTCAATCAATGGCTTTTGTTGTGAAAAAAATG
GATATTGACTATAAAAAACCTGCTTATTTAGATGATTTTCTCACAGTTAAAAGCATTATT
TCTGAACTAAAGGGTGCAAAAATAGTCTTTAAACAGACATTATGGCGAGATGAGGAGTGC
TTGTGTGAAGTGAGTGTGGTTGTCGTGAGTGTTGATCTAGCAAAAATGAAAGCAATCGCC
ATACCTGAAGATATTAAGCAGGCTTTTAACGCTATAATCTCAATGTAATTGTTTTATTTG
GAGTTTTTATCAATGGCAACTGAATTTAATTTAGTTTCATTATTTATGGAAGCGAGTATT
GTTGTTAAGTTAGTTATCTTAATACTGATCTCTTTTTCCGTGTTATCTTGGGCAGTGATT
ATTCAACGTAGCCGCGTATTAACAAGAGCTAAAAAAGATTCTTTAAACTTTGAAGATCGT
TTTTGGTCTGGCGAAGATTTACATCGTTTACACGAAGGGTTAGAACATCGTCGAGATGGT
TTAACTGGAGCTGAACAAATTTTCTACGTTGGTTTTAAAGAATTTAACCGCTTACAGCAA
GCAAACCCAGATTCGCCAGAGTCAATTATTCAAGGTTCTAGCCGTGCAATGAATCTTGCA
TTAAACCGTGAATTAGAAGAACTTGAAAATTACATTCCGTTCTTAGGTACTGTTGGTTCG
ATCAGCCCATATATTGGTTTATTTGGAACAGTTTGGGGGATTATGCACTCATTTATGGGA
CTAAGTGCGGTAAAACAAGCAACCTTACAATCTGTTGCACCAGGTATTGCCGAAGCATTA
ATTGCCACAGCGATTGGTTTATTTGCAGCAATTCCTGCAGTAATGGCATATAACCGTTTG
AACTTGCGTGTAGGCAAATTAGAGCAGAATTATGTGAACTTTATTGATGAGTTCACCACA
ATTCTACATCGCAAAGCGTTTGCGAAAAAATAAGTAAAAATTAAGTGAAATGCTACCGCT
TGTTGTGGTAGTTTGAATGGATAGATAAAGAGGAAACTATGTCTTACCGTCGTCGTAAAC
GTAATGACATTAAATCTGAAATTAACATCGTGCCATTTTTGGACGTGTTACTGGTGTTAT
TGCTGATTTTTATGGCAACAGCACCGATTATTAGTCAAAGTGTGGAAGTGGAATTGCCTG
AAGATCGCCATAGTCAATCCGTTTCAAATGAAGATAAAACCCCTGTTATTTTAGAGATCG
CTGGGGTCGCTTTGTACAAATTGAAAATTGACGGAAACTACATTCAAGTTAATGAACAAG
AGAACTTAGCGGAGCAAGAAGTCATTGCTTATGCTGGTGAGGCTTTCCAAAAAGACAATA
ATACCTTATTCCTTGTGGCAGGTGGTAAAGACGTACCTTACGAAGAGGTAATGAAAGGGA
TCTCATTATTAAAAGATGCAGGGATCAAAACCGTAGGTTTAATGACCGAAGGTAAATAGT
CAGCGAGGATAGAGCGTGAAATATCAAAATGATAGATTAGAACTCGCTATAATTGTGTCA
GTTTTACTGCATTTATTGTTGATAGGCTCATTAATACTGGGTTCTTTTTTCACTAATACT
CACTTAGCTTCTGCTGGCGGAAGTGGCGGTGATAGTGAATCTCTTGAAGCTGTGATGGTT
GATACTGGACAGGTAGCCGCTGAATATGGGCGATTAAAAGCTGAAAAGCAAGGGCAAGCG
AAGGTTGAACCTAAAGAAGAGCCTAAAGAGGAAGTTAAGGAAGAGGTTGAAGATAAACCT
ACCCCAGAAGAAATTGCTGAACAACAAGAACGTGAGAAGGCAATTCAGTTAGCTCAGCAG
AAGCAACAAGAAGAAAAACGTCAGCAAGAATTGGCTCGTCAAGAAGCATTGAAACAAGAG
CAAATTAAGCAAGAACAGTTGAAAAAACAGCAGGAAGAAGCAACACAACGTAAACTTGCA
GAAGCAGCCCGTTTGAAAGCTGAAGCTGAAGCAAAACGTTTAGAAGCCCTTGCAAAGCAA
GCGGAAGAAGAACGGAAAATAAAAGAAGCAGAGCAACAAAAACGACTTGAAGAGCAGAAA
AAGCTAAAAGCAGAGCAGCAAGCTCAAGCTAAAGCACAAGCAGAAAAAGAAGCAAAAGAG
AAAGCAGAACAAGAAGCGAAGCTCAAAGCAGAAAAAGAAGCAAAAGAGAAAGCAGAACAA
GAAGCGAAGCTCAAAGCAGAAAAAGAGGCGAAAGAAAAAGCCGAGAAAGAAGCTAAGGCA
AAAGCGGAAAAAGAAGCGAAAGCCAAAGCCGCTGCAGAGGCAAAAGCGAAAGCAGAAGCG
GCTGCAAAAGCTGAAAAAGCGAAAAATAATAAAGTACTTGATGATTTTTTAAGTGGTGGC
GAAGTTGGCGGTGGCACGAGCAACGGCGGTAATAAAAATAGTGCCGGCTCACAAGGCTCT
GGCGGTACAAAAGGTTTAGGTCAGGGTGCTAATGTTGATGGTAATGCCTATGGGCAACGA
ATTAAGAAACTTATTCAGTCAAAATACCGTGTTGATCCGAGTTTTGCAGGTAAACAATGT
GATGTGAAGATTTTCCTAGAGCGAGATGGTACTATTACCAACTATCAAGTCGTTTCAGGG
GATAAAGCAGTGTGTGATGCAGCTGTAAGTGCGATTGTGGCAACCCGTAAAGTGCCGCCT
GCACCGTCAGATGCAGTTTATCAGCAATATAGATCACCAACATTAGATTTTAGTTTAAAA
GTTCAATAGTTCAACCTAGAGGGTTAAGATGAAATTAGTATCTCGTTTAACGAGTATTCT
TGGTATTGTCGGATTATTTTTTTCTGTCGGTGTAAAAGCTGAGTCAGATGTCAGAATTTC
GATTGACCAAGGTGTGAGTATGGCTCAACCGATAGCGGTTATTCCATTTAAAGCAATGGG
GGGCGTACCTGATGATGTCGCTCAAATTATCGCAGATGATTTGAGAAATAGTGGTAAGTT
TACACCGCTTGATCGTGCTAGTTTACCAGCTCAACCGAGTTCAGCAGCAGAAGTCAATCC
TGAACAGTGGACAAATATCGGCATTGATAATGTGGTTGTGGGGCAAGTGTCTGCAGTAGG
TGGTGGCTATAACATCGCTTATCAATTAGTGGATACTTTGGGAACTTCAGGAGCAGCAGG
AAATGTGATTGCTCAAGGTTCATTTAATGTTCCAGCTGCCCAAATGCGTTTAGGGGCTCA
TACGGTAAGCGATCAAGTATTTGAAAAATTAACACAGATCCGTGGTGCATTTAGAACTAA
AATCGCTTATGTGGTACAACGTGGAGTGTCCTCTTACGAGTTGCGTGTATCAGATTATGA
TGGTTTTAACGCCTTTACCATCGTAAAAAGTAAAGAGCCTTTGATGTCACCAGAATGGTC
ACCAGATGGTTCAAAATTAGCTTATGTGACTTTTGAAAACAAAAAATCACAGGTTGTTGT
TCACGATATTCGTTCGGGAGCAAGAAAAGTGATCGGATCTCTTAGAGGGCATAATGGGGC
GCCTTCATTCTCACCAGACGGTTCAAGAGTGGCGTTTGCTTCTAACCAAGATGGTGTATT
AAATATTTATGTAACAGGGGTGGGCGGTGGTTCACCAAGACAATTAACCAGTAACGCAGG
AAATAACACCGAACCAAGCTGGTCACCAGATGGTGGTTATATCCTGTTTACATCAGACCG
TGGTGGCTTACCACAGGTTTATCAAATGAGTTCATCTGGTGGCGGTGCTAGCTTAATTGG
TGGCAGCGGCAGTGGTAAAATTTCGGCAGATGGCAAGAATTTAATCATGGTTTCAGGTGA
TAGAATTGTAAGACGAGATCTTGTTTCAGGTAGCACAGAAGCAATCAGTTCTACGTTTTT
AGACGAAAGTCCAAGTATTTCACCAAATGGAACAATGGTTATTTATAGCTCTACCAAAGG
TGTGAGTAAAGTGCTACAATTGGTGTCCGCAGATGGGCGTTTCAAAGCTAATTTGCCGGG
AGCAGGTGGACAATATAAATTCCCTGCTTGGTCACCTTATCTGACTAAACAATAATTCTT
TTTGGAGAAAAAAATGAAAAAACTAGCTAAAGTTTTAATGATTGCGGCACCAGCTTTCGT
TTTGGCAGCATGTAGCAGCTCAAACGACAATGCAAGTGCTAATGCAAGTGCTAATGCAGG
TCAAACATTCGGTGGTATGTCTGTTCAAGATTTACAAACCCGTTACAACACTGTATATTT
TGATTTCGACAGCTACACACTAAAAGCTGAAGATCAACAACTTTTAGATGCACACGCACA
ATACTTAGTTGCATCTAAAGGCAAAGTAACTGTTGCAGGTCACGCTGATGAGCGTGGTAC
TCCAGAGTACAACATCGCCTTAGGTCAACGTCGTGCTGACGCAGTTAAAGATTTTTTAGC
AACTAAAGGTGCTAGCAACGTGGCAACAGTTTCTTACGGTGAAGAAAAACCAGCAGTATT
AGGTCACTCAGAAGCTGATTACTCTAAAAACCGTCGTGCAGTGTTAGAGTACTAATTTTT
AGTTTTCTAAAATGCCAAATAGTAAGGCCCCGAATTTTCGGGGCTTTATTTTTATGTGTA
AATTCATCATTCCTTAATTATTTTTTAAGGATTTTCCGTTAAAATGCTCACAATTTTGAA
TAAGTAAATAAGGGCAATAGATGCAATTTATTGGGAAAATTCTCGGTTTCATTTTAGGTT
ATAAGTTTTTTGGCGGATTTTTTGGCGGTTTGCTAGGGCTTATTATTGGGCATTGGGGCG
ATAAAAAACTGCATGAGCTAGGTAGCGTATCTTCAACTATGTTTGGCAAAGCACTAACTC
GTCAGTCACTCTTTATGCAGACAACTTTTGCGGTATTAGGACATATTTCCAAAGCAAAAG
GACGAGTAACGGAAAATGATATTCAGCTCGCCCGTCAGTTAATGGCGAATATGAAACTCG
ATGCGAATAATCAACAACTTGCTCAAAAAGCCTTTACTTTAGGAAAAGAGGCTAATTTCC
CGTTACGCCAAGTTATGCAAGAGTTTCGTGAAGCCTGTGGACAACGCCGTGATTTATTGC
GTTTCTTCGTAGAAGTCCAAATGCAAGCCGCATTACAAGATGGCAATTTAGATGGCAATG
AGCAGCAAATTTTATTCACTATTGCTGAAACATTGGGAATGTCCCGCTTGCAGTTTGAAC
AGATGATCGCAATGGTGGCGGCGGCTCAACGTTTCCGCTCAGGCTATTATCAATATGAAC
AGCAAGGCTCAAGCCAACAAGGACAATATCAAGGAAATTATGGCGGTTATCAGCGTTCGA
GCGGGCCAAGTTTAAAAGACGCTTATAGTATATTAGGGGTATCAGAAAGCGACGATCAAA
CGACGGTTAAACGTGCCTATCGTAAATTAATGAATGAACATCACCCGGATAAATTAGTCG
CCAAAGGTTTACCACCTGAAATGATGGAAGTGGCAAAAGAAAAAGCACAGCAAATTCAAG
CCGCTTATGATCTTATTTGTAAATCAAAAGGATGGAAATAATGCAAACCCGTTCTCATAT
TGTTCCGCTTTTTTTAGCTATTGTAATCATCGTAATTGCCGTGTGGTCAGGACTTAATCC
GACTGATCGTGCGGTGTGGTATGCCGAAGTTATGCCGATTTTTGTGGTGTTCGGCTTATT
GGTGGTGACTTATCCTCGTTTTCAATTTAGTGGACTTGCCTATGTGCTGATGTCTCTGTG
GATGATTATGCACCTAATCGGTGCAAAATATACCTTTGCAAATGTGCCGTTTGACTGGGC
AAATCAATATTTGACCTTTTTAGGCGAAGACCGTAACCACTTTGACCGTGTGGCTCACTA
CATTATCGGCTTTTATAGCTTCCCGATGGCGGAATGGTTATTGCGTAAGCGTAAATGCGG
CTTGGGCATAGCATTCTTCTTTTCGCTCTTTTTTATTATGTCGGTTGCCGCTGCCTATGA
AATTATCGAATGGCAATATGCGGTAATTGAAGGGGGCAATGCGGGCATTGAATTTTTAGG
TTCGCAAGGCGACATTTGGGACACTCAAAAAGATATGCTCGCCGATACGCTAGGGGCAAT
TACCGCATTAATCATCTACTTAATTGCCCGACCTGACTTACGTTTGCGCCATTCTTCTTA
CTAACAAGCGGTCGGGTTTTGTGGAAAATTTACCAAAAGTTATCCTTGCACCAATGCAAG
GGGTGTTAGACCCTTTTGTGCGTCAATTATTAACGGCAGTCAATGATTATGATCTGTGCA
TTTCAGAATTTGTGCGAGTGGTCGATCAAAAACTGCCGAAGAAAACCTTTTATCGCCTTT
GCCCTGAGCTACACAATAACGGCTTTACCCCATCGGGTACGCCTGTGCGTGTACAAATTT
TAGGGCAACATCCACAATGGTTAGCGGAAAACGCAGCACTTGCCGTAGAGCTTGGCTCGC
ACGGGGTCGATCTCAACTGCGGTTGTCCGTCTAAAACGGTGAATGGCAGCAATGGCGGTG
CGTCCTTGTTGAAACAACCTAAATTGATTTACCGAGCAACAAAAGCAATGCGAGAAGCGG
TACCTTGCCATCTTCCCGTGTCGGTCAAAGTGAGACTGGGCTGGGATAGTAGCGAACAAG
CCTTTGAGATCGCCGATGCGGTGGTGCAAGGAGGTGCAACGGAAATTACCGTACACGGCA
GAACTAAAATGGACGGCTATCGAGCAGAACGCATTAATTGGCAAGCAATCGGCGAGATAA
AAAAACGGTTGCCTATCCCCGTGATTGCGAATGGTGAAATTTGGGATTATCTCTCTGCAA
AAAAATGCCGTGAAGTGACCGCTTGCGATGCGTTAATGATTGGGCGTGGAGCGTTAAATG
TGCCAAATTTAAGCAAAGTTGTGAAATATAACCAGCCTAAAATGGCGTGGAACGAGGTAT
TACAGCTCTTATTTCAATATGTGCATATGGAAAACGAACTGGATACCGGCTTTTATCACG
TTGCACGCATTAAACAGTGGCTACGTTATCTCGATAAAGAGTATCCCGAAGCGGTGCAAC
TGTTTGATATTCTCAAAACAGAACACGGCTATGAAGGGTTAAAACAGCATATTATACAAG
CGGTGAAATTTTAATGGAAAAACGTATTTTTACTGAAGAAATAGTTGAAAAAGACGAAAA
ACATCAACCTAAACAAGAGTTTAGCAATGCCGATATTCAGCTTGACGAAGAAGAAAAAGC
AGTTGAAGCAGAACTGATTATTGAAGAAAGTTTAAAGCCATCTCGCTTTTGGCTAAGGTT
ATTTCTAGCTGCATTAGCCTTGTTTGGCATTGCGACTATTGCTCAATCGGTACAATGGTT
GATTGATACTTGGCAAGCAAATCAATGGATTTACTTTGCCTTTGCTGTTGCCTTTTTTGG
CATCAGTTTGGCTGGTGTAGGGGCTATTATCAATGAATGGCGGAAGTTACGTTGGTTGCG
TAAACATCATTATCATCAACAAGTGAGCCAACAATTACTACTGGAAACAGCGGATACAAG
CGGTGAAAAAGCACGAGAATTTTGCAAATTGGTGGTTAAAAATTTGGCTCAAACGCCGAT
GGTTCAACAGGCGGAACAGCGTTGGCAATCTCAGCTTGACGAAGCCTATAACAGCCAAGA
AGTGCTGTATCTTTTCAGTGAAAATGTATTAAGCCCGATTGATAACCAAGTGAAAAAGTT
AATTAGTAAAAATGCGGTGGAAAATGCAATTATCGTTGCAGTAAGCCCTTTGGCGTTGGT
GGATATTTTAATGGTGGCGTGGCGAAACATTGCTTTAGTCAATAAAATCACCAAAGCCTA
CGGTATGGAATTGGGCTATATCAGCCGTTTAAAACTGTTCCGAATGGTGATGACCAATAT
GGTCTTTGCAGGGGCAACGGAAATTGCCAGCGATGTCGGGTTAGATTTTTTCTCACAAAA
TCTCACCGCTCGTTTATCGGTTCGAGCGGCACAAGGGATTGGTATGGGACTGCTCACCGC
TCGCTTAGGCATTAAGGCAATGGAATTTTGTCGTCCAGTGGTGTTCCAACAAAATGAACG
ACCAAAACTTTCTGTTGTCAGACAAGAGCTGATCGGCGTTCTAAAAGAACAAATGTTCAG
TAAAAGTAGGGAAGAATTTGAGTTTTTCCACAATAATTAATTTTACAATATCTGCATGAG
TTTACTGATGCTGTATTCTCTTCGGGGGCAAAATTGTGTAGTTGTTTTAAATTAAATACT
AATCTGGCATAATGCCCGAAGAGCGAATTAATCCCTGAATAAAATGATTTACTGGCTGTT
TTTGTTTGGATGTCAATCATTAAATGATACGGACAGCGGTATAAATAATACGATTTAGCT
ATAGTAACTTATCAAGTTACTTTCTTATGAAAAAAAAGAGTTAATCAGATTAATTAAATG
TTTTAGGTTGTCTAATGAAAATTGCCCTTGGAATTGAGTACGATGGTTGCCGTTATTGTG
GGTGGCAGCGCCAACAATATGTTGATTCAGTACAGCAAAGATTGGAAGAAGCCTTATCAG
TCATTGCAAATTCATCTTGTGAAGTGTTTTGTGCAGGGCGAACTGATGCTGGAGTACATG
CTACTGGGCAGGTTGTACACTTTGATACGGATGTAAATCGACCTATGCAGAGTTGGTGTT
TAGGGACCAATGCTCATTTACCAGAAGATATTGTGGTGAAATGGGCTATTGGAGTAAGTG
ACGATTTTCATGCTCGTTTTAGTGCTCTTGCTCGTCGCTATCGTTATGTTATTTATAATA
ATAAATTACGTTCAGCCATATTACCGAAAGGGATTTCTCATTATCACTATTCTCTGGATC
ATGAAAAAATGCATGAAGCAGGGCAGTTTTTATTGGGAGAGAATGATTTCAGTTCATTTC
GAGCTGCGAAGTGTCAATCACATACGCCATGGAGAAATGTTCATCATCTCATTGTGAGTC
GCCATCAAGACTATATTATATTGGATATTCAAGCGAATGCATTCGTTCACCACATGGTAA
GAAATATAGTTGGTAGTTTGATTGAGGTTGGAAGAGGCGATAAACCTGTTGAATGGATTA
AATGGCTATTAGAAAAACGAGATAGGACGTTGGCTGCACCAACAGCGAAAGCTGAGGGAC
TATACTTGGTTGAAGTTATTTATCCTGAGAAATTTAGTATTCCTCAGATGCCATTAGGAC
CTTTATTCTATTATGGTAAATAACTATTTATGTATATTTTAAGAAAATCAGTACTAGTAT
CTTTGTAAATGATTCTAGGGATAAATTTAAGATGAATTGTGCAGAATTATTAGTCAATGT
AACCCCAAGTGAAACGAGGGTAGCATTGGTTGAAAATGGTGTGTTAAAAGAAGTCCATAT
TGAGCGTGAGGCAAAGCGAGGTGTTGTCGGTAATATCTATAAGGGACGAGTGACACGGGT
TTTGCCTGGTATGCAGTCGGCATTTGTTGATATTGGCTTAGAAAAAGCGGCATTTTTACA
CGCATCAGATATTGTTTCTCACACTGAATGTGTTGATGAAAGCGAGAAAAAGCAATTTGT
TGTCAAAAATATCAGCGAGTTAGTGCGAGAAGGGCAGGATATTGTGGTGCAAGTGGTTAA
AGATCCTTTAGGTACTAAAGGGGCAAGATTGACGACAGACATTACATTGCCCTCTCGTTA
TTTGGTTTTTATGCCAGAAAATAGCCATGTTGGCGTGTCGCAACGCATTGAAAGTGAAGA
AGAACGTAATCGCTTAAAATCGTTAGTTGAGCCGTATTGTGATGAGCTAGGCGGTTTTAT
TGTAAGAACGGCTGCTGACAGTGTGAGCGAAGAGAGCCTTGAACAAGATGCGGCTTTCTT
AAAGCGGTTATGGCGAAAAGTACTAGAGCGAAAAGGAAAATATCCTGCGAGATCTTTACT
TTATGGGGAATTAGCTTTGGCACAACGAGTGTTGCGTGATTTCGTTGGAACGCATATTCA
TTCAATTCAAATTGACTCAAAAATGACCTATGAGCAGGTAAAAGAGTTCTTAGCTGAGTT
TATGCCAGAGTTAGCCAAGAATGTGAGTTTATATAGTGGGACTTTACCCCTCTTTGATGT
TTATCGCATTGAAGATGGTATTCAAAAAGCCTTGGAGAAACGTGTCGATCTAAAATCAGG
TGGGTATTTAATCATTGAGCAGACAGAAGCAATGACCACCATAGATATTAACACTGGGGC
TTTTGTCGGACACCGAAATCTTGCCCATACGATTTTTAATACTAACATTGAAGCAACACA
GGCAATCGCACATCAATTACAACTGCGAAATTTGGGCGGTATTATCATTATTGATTTTAT
TGATATGCAGGAAGAAGAACATCGCCAGCGTGTGCTAGAGTCCTTAGAACTTGCTTTAAA
AGGTGATCGAGTCAAAACAAATGTCAATGGTTTTACCCAACTTGGGTTGGTTGAAATGAC
GCGTAAACGTACCAGAGAAAGCCTTGAACGAGTGTTATGTTGCGATTGTTCTTCTTGTAA
AGGGCGAGGTACGATAAAAACCGTTGAAACAGTCTGTTATGAGATTGTTCGAGAGGTCGT
TCGAGTTCATCATTTATACAAGTCGGAACGTTATGTAGTATATGCTTCTCGTAGCGTGGC
GGAATACTTGATTAATGAAGAATCTCACGCATTGCTTGCGGAATTAGAAGTCTTTATCGG
TAAAAAAGTCGAAATTAAAATTGAGCCGTATTATCACCAAGATCAATTTGACGTAGTAGT
AATGTAATATTAGGCTTGATAGCTTAAAAAATAAGCTATTTTGAAATAAAGTTGTTGCAA
AATACAGGGGGGGGCTTAGAATGCCCCCGTCTTTTATTTGAAAGACTTGGTTTTTTTGGA
GTAATCCAACCTCTTCTTTATTTTACTCTTTTAGGAGAATACATTGATGAAAAAATGGGC
TGTTGCATTCACTTCGGGTATGGTGATGTTAGGGGCAAATAGTGCATTAGCAAATGACAC
TGTACATCTTTATACTTGGACAGAATATGTGCCAGAAGGTTTGTTAGAAGAATTTACTAA
ACAGACAGGTATTAAGGTTGTGGTTTCAAGTCTTGAATCAAATGAGACAATGTATGCGAA
ACTCAAAATTCAGGGCAAAGATGGCGGTTATGATGTAATCGCACCAAGTAACTACTTCGT
GTCAAAAATGGGTCGTGAAGGTATGTTAATGGAACTTGATCATAGCAAATTACCTGTGAT
CAAAGATCTTAACCCAGACTGGTTAAATAAACCTTACGACAAAGGCAACAAATACTCTTT
ACCACAATTATTAGGTGCGCCAGGTATTGCATTTAATACTAATTCATACAATGGTGACAA
TTTCACCGCTTGGGGTGATTTATGGAAACCTGAGTTTAAAGGTAAAGTTCAATTACTTGA
TGATGCTCGTGAAGTATTCAACATTGCTTTATTAAAATTAGGTCAAGATCCAAATACTAA
AGAACCAGCAGTAATTAAAGCAGCTTATGAAGAGTTATTAAAATTACGTCCAAACGTATT
AGCATTTAGCTCTGACAATCCTGCAAACTCATTTATTTCAGGTGAAGTAGAAGTGGGTCA
ATTATGGAATGGTTCTGTGCGCATTGCGAAAAAAGAACAAGCCCCTGTAAATATGGTGTT
CCCGAAAGAAGGCCCAGTATTATGGGTGGATACGCTTGCAATTCCATCTAATGCGAAAAA
CCCAGATGCAGCTCACAAGTTAATTAACTACTTATTGAGTGCACCTGTGGCTGAGAAATT
GACATTAGAAATCGGTTATCCAACTTCAAACGTAAAAGCGTTAGAAAAATTACCAAAAGA
GATTACCGAAGATCCAGCAATTTATCCGACCTCTGAAGTGCTACAAAAAAGCCAGTGGCA
AGATGATGTGGGTGATGCGATTGAGCTCTATGAAAAATATTATCAAGAGTTAAAAGCTGC
GAAGTAATTCCATAGACATCGCTTAAAAACCTCAAGGCTTACCTTGAGGTTTTTTGTATG
AACTTTTCTTGCAATTTTCGTTCTATATTGCCGTAGAAATTTATGTTAAAATTCTCAGCT
GTATCTAAACGAAGAAGAGATTGTATGAATATCCGTTTAAATATTATTCTAGCCACATTA
GCAGCAGTACTTGCTGGTTGGTATTATAGTCAACAAAGCGATGATACTGGATTATCTCAG
CTAATAAAAAAGGAAGGAAGTGCAGAGTATATAGGGCAAAAGATTTCTACAAGTGCTTAT
GATTTAAATGGAAAGCCGCAATATTCTGCTCAAGCAGAGGAGGTTAAACGTTACGAAAAT
ACGCAACGAACAGAATTTCTAAAGCCATTACTAAATTTATTTGATGCAGAAAGTGCATTA
AAACAGTGGCAAGTCGAAGCCGATTATGCAGATGTTACCAAAGACAAAATATTGAATTTG
CGTGGAAATATTAAAATTAATAGCTTAGATCCGACTTCTCGGTTACAGAAAATCGAAGCA
GAAGTATTAAGCATAGATTTAAATACTCAAGATATTTTTTCAGACAGTATGGTGAAATCA
ACAGGCATTGGATTTACAAGTACTGGAATTGGCTTAAAAGGCAATTTGAAAAAACAAACG
GCAACCTTAACCAAAGATGTGAAAACTTATATTGAACCAAAATTTATTAATGTTGATAAA
TAATTAGAGTTTTACATAGGGATATAGAATGAATTTTAGAACTAAACTTGTATTAATAAT
TGCATTGTGTCTTGTAAATCTATCGGTTAAGGCTTTGGAAACAGATAGAAATATGCCCAT
CAAAATTGATTCAGGTAGCCAGTCATTGGATATAGAAAGAAATATTGTGACATTTAGCGA
CAATGTTGTTATTACTCAAGGGTCAATTAAGCTTAATGCAGAAAAAGTTACAATCATTAG
AAGGGATACTCAAAAGGAACTTATTGAGGCTTTTGGCACACCGGTTGTTTTTCAGCAGAC
CCTTGATAATGGTAAGATTGTTAATGGTACGGCTAATTCTGTACATTATGATTTAGATTC
TGAATTTTTGATATTAAGAGGCAATGCCGAATTAAAGCAGCTAGATAGTGCCATTAAAGC
AGAAAAAATTACTTATGATGTCAAAAAACAGAACCTTAAAGCGACGAGTAATGACCGACA
AAGAGTAAAAACTGTATTAATTCCAAACCAATTGCAAAGTGATAAGAAATAGGAATTCTG
TATGCCAACATTATATGCTGAATATTTGGCTAAAAGTTATAAAAGTCGCCAAGTTGTTAA
AGATGTAAGTTTAAATATTAAATCAGGCGAAATAGTTGGACTATTAGGTCCTAATGGTGC
AGGAAAAACGACTACTTTTTATATGGTAGTGGGCCTTGTGCGTCACGATCATGGTAAAAT
CCGTATTGATGATCAAGATATCAGTGTTTTACCTATGCATGATAGAGCAAAACAAGGTAT
TGGTTACTTGCCTCAAGAAGCCTCTATTTTTCGTCGCTTAAGTGTTTATGATAACTTGAT
GGCGGTGTTACAAATTAGGAAAGATCTAACCGATGCAGAGCGTCAAGCAAGAGCAGATGA
ATTAATCGCAGAATTTCATATTGAGCATATTCGTCACAGCTTAGGGCAATCTTTATCTGG
CGGTGAACGCCGTCGAGTAGAAATTGCACGTGCGTTGGCAGCTAATCCTAAGTTTATTTT
GTTGGATGAACCTTTTGCTGGGGTTGATCCTATTTCAGTGATCGATATTAAGAAGATTAT
TGTGAATTTAAAGGAACGAGGATTAGGTGTTTTAATCACAGATCATAATGTAAGAGAAAC
CTTAGATGTTTGTGAGCGTGCTTATATTGTGAGTAATGGTCAGATGATAGCTAGTGGGAT
TCCTCAAGAAATTTTACATAATGAGGATGTGAAAAAAGTTTATTTAGGTGAGCAATTTAG
ACTGTAATATAAAATTCTTAAGATATTTTTTTGTCGTTTGATTTTTTATGATGCAATTAA
CCACATTTTTAGACATTAATAATATTTATTACAATGTTCCCATTTCTAATAAAAAACAGG
CTTTAGAGTTTCTGGGGAAGGCGATGGCAGAAATATTAAATAATAGCCTTTCACCTACAG
ATAAACTATGTATTCATCCAGCAGAATGTTTTAGCTATTTCTTTAAACGTGAAAAATTAG
GTTCTACCGGAATTAATAATGGAGTGGCTTTACCTCACGCAAAATTGTTGATGAGTCAAG
AATTTCAGCTAGAGAAACCAATTGCTATTTTCCTGAAACTAGAGGCAGGAATAAATTTTG
AATCAATAGATCATAAGGATGTGGATATTATTTATGCCATATTCTTTTCAGAAAAAATTT
GTGTAGAATATAAGGATTCTTTGAGAGAAATAGCACAGCAATTAAGTGATAAGAATTTGT
TAAAGCATCTAAGAGCTGCATTATCCAGAGAAGAAATTTGGCAAGTATTGAGTTATTATG
ATTATTCGGTAAACAAAAATTTAGAATCGAGGAATGTAATGTGGAATTGATTATTATGAG
CGGGCGATCTGGTTCAGGAAAGTCTGTTGCGTTAAGAGCGTTGGAAGATTTAGGGTATTA
TTGTGTGGATAATATTCCTCTTGCTTTAATTCCCCAGTTAACAGATTATTTAGAAAAATT
GAAGAGATCTGTTGTTGTTAGCCTTGATGTGAGAAATTTACCAGAAGATCCAGATGTGCT
TGAGCAAGTATTACATGCGTTTCCCTCTCACATTTCAAAAACTTTAATCTTTCTTGATTG
TCAGCGTAAGGCTTTAGTCCGTCGATATAGTGACTCTCGTCGTTTACATCCATTATCTAC
CCATGATTTATCTTTAGAAAATGTGATTGATTTAGAAAATCATCTTCTTGAACCATTATT
TCAGCATGCGGATTATATTATTGATACAACGTACTTTTCTTCACATGAGTTAGCAGAGAA
ATTAAGAGAATTATTAAATGGATCATCGGAGAAAGAATTAAATATTATTGTTGAATCTTT
TGGTTTTAAGTATGGCATTCCTGCCGATGCAGATTATGTTTTCGATGTCCGTTTTTTACC
TAATCCCCATTGGAATCTTGAGCTCCGTCCTATGACAGGATTAGAAAAACCTGTTATAGA
TTTTCTAGAAAATCAGTCAGAAGTCCATCAATTTATTTCTCATACTTGTAATTATTTAGA
AGTGTGGTTGCCTTTATTGGAGCAAAATAATAGGAGTTATTTAACGATTGCCATAGGCTG
TACAGGCGGAAAGCACCGTTCTGTATTTGTTGCAGAGAAATTAGCCAGATATATTGAAAG
TAAAGGCAAAAAAGTAAGAGTTCGTCACTGTAGTTTAGAAAAACATTATAAGACATCGTA
GAATGAAAACAGCAGATATTACCATCATTGGTGGAGGAATGGTTGGCTTAGCTTTAGCAG
GATTACTTGCAAATAGTAATTGTCAAATCAAGATTATTGATAAAACAGTTCCCTATTTAA
GTAAGTCAATCAGTAATAGAGTAAGTGCAATTAATTTTACTAGCCAAAGAATGCTTGAGG
AAATAGGTGCTTGGTATCATATTTCTGAAGGTGATTTATCTCCTTATGACCAAATGTATG
TCTGGGAAAAGGATAGTTTTTCAAGTCTCTGTTTTGACAATAAAGATCCCGTAATCAAAG
AACTTGGACTAGAGCAGCTAGGATTTATTATTGATAATCAGCAGATTCGTTATGCTCTAT
GGAAGCAAGTCATTCATCAGCATAATGTAGAAGTGATATTGGATGCTCCTAAATTTTTAG
GCATTAATGATAACTGCGCTTTTTTAACTCTAGAAAACGGAGAGATGATTACAAGTAAGT
TAGTTATAGGTGCAGATGGAGCTCATTCTTGGGTTCGTCAACAAGCTAAAATTCCATTGA
TTAGTAGAGATTATCAACACACTGCATTAGTATGTAATGTGAGAACAACAGAAATGCATC
AACAAGTGGCTCGTCAAGTTTTTTCACCTGATAGTATTTTAGCTTTCTTACCTTTAAAAG
ATGAACATCTTTGTTCTATTGTTTGGTCTTTGCCTACACTTGAGGCTAGTAGACTAGTTA
ATAGTGATGAAAAATCTTTTCTCAAACAATTGAATATTGCTTTTGATAATCAATTAGGAA
TATGTGAGTTACAAAGTGAAAGGGATGTTTATCCTTTGACCGCACGTTATGCTCGCGATT
TTGCCCAGCAAAGGATTGCTTTGATTGGTGATGCAGCTCATACGATCCATCCTCTAGCGG
GTTTAGGTGTTAATTTAGGTTTTGCAGATGCTATTCTATTGGCAAAAGAGCTACAGAAAT
TACTCTCCTTTGGAAAAGATATAGGAGAGTACCGTAATTTACGTCAATTTGAACGAGTTA
GAAAGTTAGAAGCTATAAAGGTTTTAGTTGCAATGGAGGGCTTAAAGCACCTTTTCTCTG
GCAATAATCCATTTAAAAAATTAGTTAGAGGTGTTGGATTATCTGCAACTAATCAAAATA
GTTTTGTAAAAAAGCTACTTATTCAGCAGGCAATAAGTGTGTAATAACTGGATAAGAATG
ATTTATATGAATATATTTAATAAAGATTTTTTAGTATTATTTGGATATTTTGAAATAAAT
AAGTTTATTAAAATTATTACCTTAGTATTATGTATGATGTTTTTATCTTCTTGTGATAAT
GTCGGAAAGCATGAGAGTATCAATAGTACTTCTTTAGAAAAAACATCAAAAGAAGATGTG
CATACAGTGGAGAGTTCGGCTTCTATTGAAGCTGTGGAAGACTTTAATAAGTTGGTATTA
TGGAATATTAAGCAAGAACAGGTATTAGCAGAATTGCAACAAAAGCTGAGCAGTCAAGAT
AAATCTGAAATTGAAGAGGGGTTGAATATCTTTAAAACTAGAATATCTTCTATTATACAA
AATCTAGAGATGATAGAGGTTAAAAATACGGATATTCAGTTATTGAAATTAAGGATTAAA
GAAAATCTGATTTTATTAAATGATTTTATTATTGAATCAGTAGAAACTATGCAAAACCCG
ACTTTAGAAGGACAGGAAAAAATTAAAGAAAAGTCGGATAGATTATTGTTACTGAATAAA
GAACTACAGAAATTTGAAAGCGATTTAAAAGAGAAATTTGGTATTAAATGAAGAATATAA
ATATAATTTTTTATAATATTTCCTCTTATTTTCTTAGATGGATTGACAATTTTTTATTAA
ATAATAGAGGAAATAATGCTCAAAATTTATAACACCTTAAAACGTGAAAAAGAAGAATTT
AAACCTATCTACCCTGATCACGTTGGAATGTATGTCTGTGGTGTCACGGTTTACGATCTC
TGTCACTTTGGGCACGGACGGACTTTTGTTTCTTTTGACGTGATCGCACGTTACCTTCGC
TATCTCGGCTATAACTTACGCTATGTGCGTAACATTACCGATGTGGACGACAAAATCATC
AAACGTTCGTTAGAAAATAATGAAACTTGCGATCAGCTTGTTGATCGTATGATCATCGAA
ATGCACAAAGATTTTGATGCGTTAAATATCCTTCGCCCTGATGTTGAACCTCGTGCAACG
CAACATATCCCTGAAATTATTGCGATTGTCGAAAAACTCTTAGCGAAAGGTCACGCTTAT
GTAGCGGAAGATGGTGACGTGATGTTCAATGTCGAATCTTTCCAAAAATACGGTGCCTTA
TCTCGCCAAAATCTTGAACAGCTTCAAGCAGGGGCAAGGGTTGAAATTAAATCGGTCAAA
CGCAACCCGATGGATTTCGTATTATGGAAAATGTCGAAAGAGAACGAACCAAGCTGGGAC
TCCCCTTGGGGCAAAGGTCGTCCAGGTTGGCATATTGAATGTTCAGCAATGAACAGCAAA
GAGTTAGGCAACCATTTTGACATTCACGGTGGCGGTTCTGACTTAATGTTCCCACACCAC
GAAAACGAGATTGCACAATCTTGCTGCGCTCACGGTGACGATTATGTGAATTATTGGCTA
CACACTGGAATGCTTACGATCAACGAAGAGAAGATGTCAAAATCGCTCAATAACTTCTTC
ACCATTCGTGATATTTTAAACAAATATGATTGTGAAAGTGTTCGTTACTTCTTCTTAACC
GCACAATACCGTAGCTTGTTGGATTACAGCGAAGAAAATATCGGCTTGGCTCGCAAAGCG
TTAGAACGTTTATATACGGCACTGCGTGGCTGTGACTGGAATGTTGAACTTGCAGAAAAC
GATCAGTATGTGACCGCTTTCAAAGAGTCTATGGACGATGATTTCAATACCCCAGGTGCT
TTAGCGGTATTATTTGAGTTAGCCCGTGAAATCAACAAACTCAAAGCAGAAAATCAGGCG
GAAGCGAACAAACTTGCAGCTCGTCTGAAACAACTTGCAGGCGTGCTAGGTTTGTTAGAG
CAAGATCCAGAAACCTTCTTACAAGGCGATGCCAATAATGATGAAGTGGCAGAAATCGAA
GCCTTCATTAAACAACGTAACGAAGCGAGAGCCAGCAAAAACTGGGCGGTAGCCGATGAG
GCACGCAATAAACTCACCGCAATGGGCATTGTGCTTGAAGATGGTGCAAATGGTACAACG
TGGCGTAGGGCTTAATTGATTAACAAGCGGTGGGATTTGACGAAAATTTTGCAAATCCGA
CCGCTTTATAAATTAAATGTATTATTTACCCCATACCTCTTCAGCGATGTCTCGGATAAA
TTTTAATTTATTCCACTGTTGCTCTTCTGTTAGAATGTTACCTTCTTCAGTTGATGCAAA
GCCACATTGTGGACTAAGACAGAGTTGGTTAATGTCTATGTATTGCGTAGCCTCTTTAAT
GCGCTCAATAATCTCATTTCTATCTTCTAATGTGCCATCTTTAGATGTAATAAGCCCAAG
TACAACTTGCTGATTTTTAATAAAGCGTAACGGTTTAAAATCCCCTGAACGATCGCTATC
GTACTCTAAGAAAAAGCCATCAACATGACAGCTTCCAAATAGTGTTTCGGCAATCGGTTC
ATATCCTCCGGAGGAGAACCATGTGGAACGAAAATTCCCTCGACAAATATGCATAGTAAT
TGTCATGTCAGCAGGTTTTTCTGAAATGGTGCGATTGACTAAATAAACATAGTCTTTTGC
GAGTTGTTCTAAATCGAACCCTCGAGCTTGATAAGCAGCTCGCTTCTCTTCTGAACAAAG
CTCTCCCCAACTTGTATCATCTAATTGTAAATTACGGCAACCTAATGCATAGAATTTTTC
TATTGCCTATTTATAAGCATCAGCAATATCATCTAATAGCTGGCTATTATTATTTTTGTT
GCTCAACTAATTTTGTAATTTCAGCATCTTCAATTTGAGTCAGTTCACTACAAGATAAAT
TGCCACATTGGCATTGTTGGCGAGCATGTTTTAAGCTTTCAGGACGTAGAAAACTTCCCA
CAATATCAAAACGATAAGGGGCTTGGGTACGAGGTTGTGCATTGGGAAAGAGTTTAGACA
TAATATTTCCTTATTTTTAGTGTAGATATGAAAGGATTCTATCAACTGTGGATCAAAATA
GTAAGTAAATGATGTAAACGATTTATTTTTAGAAAGACTTATATAAGGGAGCTTAATATT
TTAAGCTCCCTAATAGATTAAGGCTTCAGACTTACGCCATAAAATGCGGTATAGCCAAAC
GGATTTTGAACAAAGCCTTGTACCCGTTTATTTAACGGTACGTAGTTAATGGAGTGGGCA
AACGGAATGATCGGGCTGTTTTGTTGGAAAATTTCGACTGCCTGTTGATATAGTTTTGCA
CGTGTTTGTGTGTCTTGAGTTTGTACCGCTGAGGCGAGTAGCGCCTCAAATTTTTCATCT
GTCCAGCGAGAGTAATTGGTGCCGGGGATATTTGCTTGGCTAAATAAAGGGAATAGGAAA
TTATCAGGATCACCGTTACGACTTGTCCAACCATAAGTACCTGCGGCAAATTCGCCTTCA
CGGGTGCGTTTATTAAAATCCGCCCATTCATGTGTGACTAGTTTTGCTTTCACGCCAATT
TTAGCCCAGTCTGCTTGAATAATTTCAGCCGTGCGGCGAGGGTTCGGATTGGATGGACGA
ACCACAGGTTGCACCCAAATTTCCGTTTCAAAACCGTTTGGATAGCCAGCTTCTGCCAAT
AATGCTTTTGCTTTTTCCAAGTTAAATTCATATTGTGGCAAATGCGGGTTATAACCTAAT
ACTGCATCAGGGAACGGATTGGTTGCAACCGTTCCGCCGCCTTGATAAACCGCATCAACA
ATCGCTTTTTTATCGGTAGCATGGTGAAGGGCTTGGCGAACTTTTACGTTGTTTAGTTCA
GGTTTGGTGGTATTTAGCCCAATGTAAGCTAAGTTTAATCCCTCACGCTCAAGTAGATTG
ATTTGAGGATCTTTTTTCATCTGAGCAATGTCCGAGATATTCGGAAAATCAATCACATCA
CACTCGCCGGCTTTTAACTTGGCATAACGTGTTCCGGCATCAGGGGTAATGCTAAAAATT
AAACGTTCAATGTCTGCTTTGCCTTTCCAATAATCTACGTTAGCAGTGTAACGTACTGCG
TGGTCGGTCTGATAAGTTTGGAAAATAAAAGGCCCCGTTCCAATCGGTTGTTGATCAAGA
GTTTCGGGCTTACCCTGGGCAAGAAGCTGATCGGCATATTCTTTTGAATAAATAGATAAA
AAGTCCATGGCAACCGTGGTAATAAACGGCGTATTCGGTTTATTCAGCGTAATTTTAACG
GTGTAGTCATCCACTTTTTCAACGGATTTTAAGATACTCGGTAAGTTCATCCAGTTAAAG
TAGAAGTAGGTTCCTGCCGAAACATTATGATAAGGATGATTTTTGTCCGCTTGGCGTTGG
AATGAGAACACCACATCATCGGCATTTAACGGGCGGGTTGGGCTAAAGGTTTTGTTGCTG
TGGAATTTCACATTTTGGCGTAGATAAAATGTATAGACCAAACCGTCTTCACTGATTTCC
CAACGTTCGGCTAGACCCGGCTCTACTTCAATTTTACCGGCTTTGAATTCGACTAAGCGG
TTATAGACTTGTTGTGAGCTGGCATTGAAGTCATTAGCATCATTTGTAATTGCCGGACTA
AGTTTCATCGGTGCTGTCGCAATACAGTTGACCAATGTATTTGTCGGTGCCGAAATCGCG
GCACATGAAGCAGAAAGAAAACCCAAGCCGAGAAAGAGTTTTGAATATTGCATAATAAGT
TCCCTAAGTTGAAAATTCCAGCTCAATCTACCGTTTTTAGTGAAAAAATTAAAATAACTG
AAGGCTCTAACTTATAACCAAAATGATATACATAAATCGGTAACATTCCTCTTATAGAGA
ACTTACGCTAAAATATGTCTTGAGTGGCTTATGTTTGAGTGTGTTTATGATTAGTGTCTT
TGATATGTTTAAAGTGGGAATTGGGCCTTCAAGTTCCCACACCGTTGGTCCGATGAAAGC
GGGTAAAGAATTTATTGATCATTTAATTGATTGCAAAAAATTGGCAGAAACTGACCGCTT
GCAAGTCGATGTTTATTGTATTGAACGCAATGCGATTGCTTCGGTAAAAGCAATCAATGC
AAGCCGAATGGCATTACGCCGAACGACACAACCACGCGTAACCCTAGATAAAGTGATCGA
AACGATGTATGAAACAGGGAAAGATATGAATGCGAAATACCGCGAAACTTCAACAGGTGG
ATTAGCAATTAAGATCTTGCCTTGTGAATGATAGATAGTATCTAGTGAATGTGTAAACAC
TAAAGGTAAAAGTTGAATTAAGTAATTTGATTTTGAAGATTAGCAGAGCTTACTCACCCA
TTCTTTCAACTCATCTTTCGGCAGTTTTTTTCAATTTCGGGCAATTGCCACAGTAATCAT
TTTTGCTATCCAAGTGGGCGTGGCAACAGACTTTCCGTAAGCGGACAGGCTGTGGAAAAG
GCAATTCGGGGAAAGAAATATATTCAACGGCGTTATAAAAAGGCGACCATTCGTATTCTG
TCCATTTCTTTTCAAGCAGAATTTGACGGTAGGTTTCACTCACATCAATGCCTTCCGCGT
CCAGCTCTTTCAAGCTAAATTCAATCAAGTTGGCACAATTATGCCAAAATACCGCTTCAT
TTAAGCGGTTAAAAATCGGTGAAAGAAATTGTTTTAACTGTTGGTAAGCGTGGAGAATAT
CGGTTTGATTGCGTACCTGTCGCACTGGCGTGTAGCTTAAGTTGATAAAAAATCCTTTGA
TCTTACCACTTGTTGTTAGATCTAAAGCTGTTCCTTGCTCGCTCAACACAAGATGTAACT
GGTGTTTATGTAACAACCAAACCCAATGCATAATAAAACCATTAAGCCAATAGCGTTGCC
AGATTGAAATAGTAGCTTTTTGGGGTTCGGCTAACAGTGCTGAAAAAGTCTTTGGCAGTG
CAGAATGATAAAATTGTTGGAAAAACATTGCATTAGAGATCTTTTTAGGCTTTTCCACAA
AAGTAAGCAAATTACGGCAATGTTTTAGGCGTTCTGAAAATAAGTTTTGACGAAGTGCAT
TAAGCTCTACACAATTAAAAAGTATATTCATAAAAAGATAAATAAGTAAATCTATTTTAT
AAATTTACATTTCACTCGGATTTTTATGTTTGTGGTTAAACAGGCAAGTTTTGCCATTCC
AAATCGTACGTTGTTACAGCCGATTTCGGTGCAATTTGAACAAGGAAAAGTGTATGGATT
GATCGGGCATAACGGTTCGGGCAAATCCACGTTAATCAAATTACTTGCCAAACAGCAACT
GCTTTCATCGGGTGAAATTCTTTTTGATAACCAACCGCTTGACGCTTGGTCAAACCGTGA
GTTTGCCAAACGTGTCGCTTATCTTCCGCAACATCTTCCCCAAGCCACTAACCTAACCGC
CAAAGAGCTGATCGCGATGTAGGCACGCCAACAACAGCATTTTTCCCACCATATAAGTTA
ATCAAAGCCTATAATATTTCTCCACGAACTAACTACGGAGAACACGACGGTAACTATGTA
AGTAATAAACAATATGCTATTGGATATGAATTTACTCATAAATTTACCGATGACTTAACT
TTCTCACAAAACTACCGCTTTGCCAAAACAGATAAAGAGCAATTTGTAACCTATTACTAC
GGCATGGAATGGGATCCTACAACAGGTGGCGCAAGTAATACTATGGCTAAAAAAGGCTTC
CTATTTGCTGATGGTAAAACATATTCCCATACTATTGACACCCGTTTAAGCAAAGAATGG
AAATCAGATAATATTTCAAATACCCTAACTGGTGGTTTTGATTATCGCCACAACAAAGTT
GATGCTATGTATAGTCTCTATGCGCTAGGCTTCACTGAAAACTTACGTAACTACCAAGCG
ACATGGAACCAAACAGGAACACCAGTTGGCAATCACCAAACAATCAAATCTCGCCAACTT
GGTTTATATTTACAAAACCAATCTCGTATTGCGGATAAATTCATTGTAGGGTTAGGTATT
CGCCACGATCGCGCAAAACAAAATGAATATACCTCAACCCAAACGGTTAAAGATAACCAT
ACTTCATATTCCGGCTCAATAATGTATGAAGCACCTTACGGCTTTAATCCATATTTCAGT
TACAGTGAATCCTTTACCGTACCTGTTGGAATCAGTGGTAACCAATCGCTTTATGATCCA
AACATCACACGCCAATATGAAGTGGGTGTAAAATACCTTCCAACATGGCTAGATGGTGTG
ATTACTATCGCAGGCTTCCGTGCGAAAGATACCGATGCTTTAGTAAGTAAATTACAACCT
AATGGCACTGTTTCAACAGAGAGTGATGAAGATCCAATTTATCGTAAAGGCTTCGAGCTT
CAAGCAGATGTAAACTTAACCGAAAATTGGACAGGAACCTTAGCTTACACTTACACAAAA
GCAGAAAGCAAGGACTCAACTGGAACCAAAACACGTCGCCCGTTAATTCCAACAAATACC
CTCGCAGCAAAAACAGCTTATACGTTTAGCAATGGTATGTTAAACGGCTTAACCGTAGGT
GCAGGTATTCGTTATGTAGGACATAGCGTAACGTCAAAAGGTTCACTTTACTCACATGCA
CGTTTACCGTCTGTGACGTTAGTCGATTTAATGGCTCGTTACCAAATCAACCAAAACTGG
AGCGCACAACTTAATGTGGATAACGTAGGCAATCGTAAATATGTTGCGGCATGCGATTAC
TACTGCTATTACGGCGCAGAACGTAAAGTAAATGCAACAGTAAGTTATAAATTCTAAGAA
TATCTAAATTAATTGGTGCGAGTATCTAGCTCGCACCAGTATTAGCAGCATATAAAAAAA
TAGGTGTAATAGACAAAATAGTAGCTAAAAATGACAAAAATCATTTTTAGCTACCATATC
TCTATTTCTTCCAAATCCGTGTCTGATAATCACGAATTGAGCGGTCAGAGCTGAATGTAC
CCAAACGAGCCGTATTAAGAATCGCAGATTCAACCCAAGCGGTTTGATCTTGATAACGTT
TTGCGACTTCTTTTTGAGCTTCACGGTAGCTTGCAAAATCTGCTAACACACAGAAATAAT
CTTTGTTTAACAGATCATAAACTAATGGTTCAAAGGTATCTTTATTACCACTTGAGAATG
TTCCGTCCGCTAATGCGTCAATCGCTCGTTTTAATACAGGATCTTGCTCATAGTACGTTT
TAGACACATAACCTTTTGCACGCAATTCACGCACAGATTCAACGGTATGTCCGAAAATCA
CGACATTTTCTTCCCCTGCAAATTCTGCAATTTCTACGTTTGCGCCATCTAATGTGCCAA
GCGTAATTGCACCATTGAGAGCTAATTTCATATTGCCCGTGCCTGACGCTTCTTTACCCG
CAAGAGAAATCTGCTCAGAAACATCTGCCGCAGGAATGATTTTCTCCGCAAGGCTTACAC
GGTAGTCTGGTAAGAATGCTACTTGTAATTTACCTTGCATATCAGGATCGTTGTTAATCA
CTTTTGCCACAGCGTTGATGGCTTGAATAATTTGTTTCGCCATAAAGTAACCTGGTGCCG
CTTTACCTGCAAAGATAAACAGGCGTGGCACAACCTCTTGTTGTGGGTTCGCTTTAAGCT
CTTGATAAGTGGCGATGATATTCAACAGGTTCAAATGTTGGCGTTTGTATTCGTGGAAAC
GTTTAATTTGAACATCGAAAATCGCATTGCAATTCACTTTTAAACCAAGTGATTGCTCAA
TTTCTTTCGCTAATAGCTGTTTGTTTTGCTGTTTGATGTGATTGTAATCTGCTTGGAACT
GTGGATCTTTGGCAAATTTCTCAATTTGAGCCAACAATTCAAGATCTTTCGTCCAGTCAC
CTTTGATATATTTATCTAACAACGTACTTAGTAATGGGTTTGCTTGGCGGATCCAACGAC
GAGGGGTAATACCGTTAGTTACATTATGGAAGCGACCTTTAAACAAGCGGTTATAAGCTG
GGAATAAATCGCTTACCACTAAATCTGAGTGAATTTGTGCCACACCATTGACAGCAAAAG
ATCCTACAACACAAAGGTTTGCCATACGCACACGGTGGTTCATTAAGACCGCTGTTTCGT
CCCACGCATCTGCAAATTCTGCTTCGCTAAATTCCGCTTTCACTTGTTGATAAAGCTCGT
GGTTAATGCGATCAATGATGATTAAATGGCGTGGCAACAATTTCGCCACGAGATTTTGAT
CCCACTGCTCTAATGCTTCAGGCAATAAAGTATGGTTGGTGTAAGCAAATGTTTTTGAAC
AAATTGCCCAAGCTCGATCCCAACATAAACCGTATTCGTCAATCAAAAGACGCATTAATT
CAGGAATTGCAATCGCAGGGTGCGTATCGTTTAACTGGATCACTTCAAATTCAGGCAACT
GCTCTAAGGTTCTGCCTTGTGCAAGGTGATTTTTTAGAATATCGGCAACAGAGCAAGCAC
AGTGGAAATATTGTTGCATTAAACGCAACTCTTTACCTTCTTGATGATTGTCGTTTGGAT
ATAACACTTTAGTCAATTTTGACGCATCAACCACTTTGCTTTCAGACTCAAGATAGTCGC
CGTCGTTAAATTGAGCAAGATCGAAGGACGTTTCGCTATAACCTTGCCATAAACGCAACG
GCTGTTGAACCCCTTTATAACCCACTACAGGTAAATCAAAGGCTTTACCATAAATTGTCC
ACGCTGGTTTCCATTCATATTTATCACCGTCACGATGCCATACTTCGCCACCAAAGCCAA
CGGTTTGACGGAAATCAGGGCGATGATATTGTTGAGCGTAGAAATCACGGCTCCACACAT
CGCCTTCTTCACGTTGTTCACCTGCCCAGCCAAAGCTCTGTTTGAATAAGCCGTATTGAT
AGTGTAATCCGTATCCCACTGCTGGCTGAGCAAGGCTTGCCATTGAATCTAAATAACAGG
CAGCTAAACGACCTAAACCGCCATTGCCTAATGATGGATCACGCTCTTCTTCGAGAATAT
CGACTAAATTTTTACCATATTGAGCAAGGGCTAAATAGACATATTGATAAACGCTCAGAC
TCATTAAGTTGTTACCCAGTAAACGTCCGATTAAGAACTTCATTGAGAGATAGTTTACTT
TGCGAGTGTTTACAAGCGGTGCGTTTTTAGGAAAATTTTGCAAAATCGCTTGTTGGCTGA
CTTCGGCAATGAATTGATACCATTGTTGTGTAGAAAGTTGTTCAGGTTTTAAAAAACGCT
CTTCACAGTAGTTTTTCAACGACTGTTCAAACAGCGTTTGGAATTGTTGAGTAGATGACA
TAAAGACTCCAAATAAAAATTTTCAAATAGTATAGAGATTATGAATAAAATTGCGAGAGT
TAAATCATTCTTTTAGAAATGAATGGGGGGGGACATCATAGTATGACATGTTTAGAAAGG
ATAAATGGGATAGATTTTTCTCTATCCCATTTAAGATAATTTAAACATCTTTTGTTTTTT
CTCCAGATTTATCATCTTGTTCGGGATCAAATTTTACAACGGGTACACAGCCTCGACAAG
CACCTTGGTCAACGCCAAGATCTTTACATAACTCGTTGTATTTCTCTAATAATGTACGAA
AAAAAGATTTAGATTCGCTACTCATATTTCACCTAACGAAATAATGTTCTGTATGAAGAA
GTTTGCTTGAATTGACTTATAATAATAACAGCAAAAACGACAATATAAATAGAGAAAACC
ACAATCAACCATTGTGGCATAGAGAGATCTAAAAATTGCCAGACCACTTTTCCACAATCG
CCTTTACCTGTAGCTTCAAAGAGATCTGGGAACCACTTATTCAATGGCAATGTTTCAGGG
AAATCCACAAAAGGTGAACACTGGTTCCACGGAGCAGGATTGAGTTGATAATCCGTATGC
TTAATTGCAAGGCTTAAACCTTTTATTGAGCCAAATAAACCAAGCAATAATGCAAGCCAA
CGTACGAGCGTTTTGCGGGGGGCTAAAAAGCCGATAATCCCCGCAATTAAAATCGCCAAT
AGAGCTAATCGTTCATAAATACACATTACGCAAGGGTTTAGTCCCATTCCGTGTTGAAAA
TAGAGCGCAGCAGCTTCTAGTGCTGTACAGCTTGCAGTGAGAAGTAGCCAAGCACTACGA
CTTATTGATAGCTCTTTAAAATAAGTTAGCATACGGTTCCCTTTATTTTTAACGAGTGAT
TAACCAGCCCCACTCCGTCATTAATTTTGTTAATTGTGGCAGTAAAAATTCTAATGCAAA
GAACCCTACTCCTGATAAAACTACGGTATATGGTAATGCCATATAGACCATTCGTCCATA
GGATAAACGAATTAATGGTGCAATAGCAGAAGTCAATAAGAATAAAAATGCAGCTTGTCC
ATTTGGAGTAGCAACTGATGGTAAATTGGTTCCTGTGTTAATTGCGACAGCAATCAGGTC
AAATTGTTCCCTACTAATAATGCCAGCTTGGAAAGCCGCTTTTGCTTCGTTAATGTAAAC
GGTTCCAACGAAAACGTTATCCGAAATCATTGAAAGCAATCCATTAAATGTATAGAACAG
CACCAATTGTGAGCTTGGTTCAGCGGACAGAACAAATTGAATAATTGGATCAAAGAGTTT
CAAATCTACAATCACGGCAACGATAGAGAAGAAAACCACAAGCAATGCGGTAAATGGTAG
AGACTCTTGGAAAGAGCGTCCTAAGGCGTGTTCATCAGTGATACTACAGAAAGCTGTACA
GAAAATAATAACAGAGAGACCGATTAATCCTACTTCTGCTAAATGCAATGCCAACGCAAT
GACTAACCAAACACCTGCTATGGCTTGAATAACCAATTTCATTCGGTCTTGTTTTGTCAT
CTCTTGCTCTTTACGCAAGTTATAATGGGCTAATACCACCCAAACTTTACGAGGCAAGCG
GTCGCCATAACCAAAAAGTTTGTATTTTTCTACGAGGTAACAGGTTGCAATACCTGATAC
AAGCACAATGATACTAATTGGAGCTACCCGTAAGAAAAACTCCCCAAATCCCCAATTAGC
TTGAGCAGCAATGATTAAATTTTGCGGTTCACCGACCATTGTCATCACGCCACCTAATGC
ACTACCCACTCCAGCGTGCATTAATAAGCTACGCAAGAAACCACGAAATTGTTCTAAAAT
TTGTTTGTTCGTAATTAATTTATCATTTGAAGCATCACCAGATTCATCATCGTCCAAAAG
CCCACCTGATGCGACTTTATGATAGACTTTATAGAAGCCCATTCCAACGCTGATAATTAC
TGCGATTACAGTCAATGTATCAAGGAATGCGGATAAGAATGCAGCACTTAAACAGAAAGT
GAGCGCAAGCATTTTTTTAGAATGGATAGAAATCAGTAGCTTAGTGAATGCATAAAGTAA
CAAGCGTTTCATAAAGTAAATACCTGCCACCATAAAGATCAACAGTAAGACAACTTCAAA
GTTAGCGAGGATTTCTTTTTTGATATGTTCAGCACTCGTCATTCCAATAACGATAGCTTC
AATGGCAAGTAAACCACCTGGTTGTAGAGGATAACATTTTAATGCCATTGCTAACGTAAA
AATAAATTCAGCCACTAATGCCCAACCAGCAACAAATGGACTAATGAAAAAATAGAGCAA
TGGATTGGTAATTAAGAAGGCAATAATACAAGCCTTATACCATTCTGGTGCGTTACCGAG
AAAATTTTTATAAAAAGCGTCAAGATTATTCATAGATTTAACTAAAAAAGTAAAAATGAT
TGTGGATTGTAATCTAGTTTAGATTAAACGATAATAGCCCAAGAGCCATTATATGGAAGG
CAATATCATTTTTGATAAGTACATCACACTTTTTATTATTTATTTGAAGTATTTCTTCAT
TTTTTGAGATAAATCAATGAATCAATCAGACATTTTAAGAGCCCAAAGCCCAGCAGCCCT
TGCTGAAGAATATTTAATCAAAAGTATTTGGAGTAACCGCTTTCCTGCTGGTTCAGATTT
ACCTGCAGAGCGTGAACTTGCAGATATTATTGGTGTTACGCGTACAACGTTAAGAGAAGT
TTTACAGCGTCTTGCGCGTGATGGTTGGTTGAGTATCCAACACGGTAAACCAACCAAAGT
AAATAATATTTGGGAAACAGCGGGTCCAAACATCATTAGTACATTAATTCATTTAGATGA
GTCTATCACACCTACGATTATTTCAAATGTTGTTTCGTTGCGTACTAGAATGGGGGAATA
CTTTATTCCCAAGGCAATTAAAGCTGATCATTTAGCTTCTTCGTCACTTTTAAAAGATCT
TGAATCGCTTCAAGACACGGCACAAGCTTATGCTGAATTTGACTATAAGCTATATCGGGA
ATTTACCTTTATTGCCAATAAGCCTGTTTATGGGTTGATTTTAAATAGTTTTAAAGATCT
CTATTTAAAAACGGCATCTTTATTTTTCTCCAATCCTAGCTCTCGTCAATTAAGTTTTGC
ATTTTATCAAGCACTTCGAAGCGCTTGTGAAACTAATGATTATGAAAAAGCGGTAGAATG
TTTAGCAATGAGTCGTCAGCGTAGTGCAGAAATTTGGACTGAAATGTTAAAAATTTTACC
GAAAAATTTTGGTGAATAAAACTGCTAAATAGTAAATTTTATATCATAAAAATCTATTGT
GTTTTACAAATGGAGCATTTTCCACATACTGAATCTAATAGATTATGCTATAATTCTATG
TAGGGTATTAACAATCCAATAATGGAAAATAGATAAGGAAATCGCCCTTGTCTATTTTCC
ATTATTAATTTAATTATTCGTTTTGGGAGGATGTATGAAAATCAAAACGTTACTAATGTG
GGCAATTTCGGCATTTTTCGCTGTAATGCTTTCTGCTTGTAATAAAGAACCCCAACAAAT
TGCCTTTGAAGGTAAAACAATGGGAACAACCTACCATATCAAATATATTGATGATGGTAG
CTTAACAAATTTACCTAAACCAGAAGAAGTTCAACGTCAAATGGATACGTTGTTAAAAAT
GGTAAATAACGAGATGTCCACCTATCAAAAAGACTCTCAAATTAGCCAATTTAATCAAAT
GAAAGAGGCAGATAAACCGTTTGAAATTGCCTCTGATTTTGCCAAAGTGGTCAAAGAAGC
GGTACGTCTAAATAAAGTGACAGAAGGTGCGTTAGATGTGACCGTTGGGCCTTTCGTTAA
TTTATGGGGATTTGGACCAGATAAACGCCTAAATAAAGCACCAACGGAAGAACAAATTGC
AGAACGTGCCACTTGGGTTGGTATTGAAAAATTAGTCTTAGATGATAATGCTACAAAAGC
CACATTAACAAAAAAAGTACCAGAGCTTTATCTCGATCTTTCAGCAATTGCCAAAGGATT
TGGCGTAGATAAATTAGCGGATTACCTTGAGCAATTAGGGGTACAACATTACCTTGTTGA
GATCGGCGGTGAATTACGCGGAAAAGGGCTAAATTTAAAAGGGCAACCGTGGCGTATTGC
AGTTGAAAAACCTGAATTTGCTCAAGGAACATCAAGTCAAATTGTTGTGCCATTGCATAA
TTTAGGTATGGCGACTTCGGGTAATTACCGCAACTATTTTGAAGATGAACAGGGTAATCG
CCTATCTCACATTATCGATCCAAAAGCGTTACGTCCGATTAGCCATAACTTAGCCTCAAT
TACTGTATTTGCACCAACCACAATGACTGCAGATGGACTTTCAACAGGCTTATATGTGTT
AGGAGCAGAAAAAGCACTGGAAGTGGCAGAACGTGAAAATTTAGCAATTTTCTTAATTAT
CAAAAAAGGCGACGGATATGAAACTAAAATGTCGAGTGCCTTTGAAAAATTAATTAATCA
AAAATAATAGGACAAAAAATGGAAACAATTTTACTGACCTTTGCTTTCTTTGTAGCCATT
GTATTTATGATGTCAATCGGCTTTATTATCAAAGGTAAAACAATTAAAGGTAGTTGTGGC
GGTATTTCTGCACTAGGAATGAAAAAAGTCTGTGACTGCGATGAGCCTTGTGATAATTTA
AAAGCAAAATTAGAAGCTGGCGATGAAGCTGCTAAAGCCGAATATGAAGAAAAATTTGCC
AAGAAAGAGGCTCAGTTTTACGAAGTAAAATAATTTTTTCATCAATAGGAAGGAAAAATG
GAGCAACAAGATATTCGCTGGAAACAGCGTTTTGAAAATTATCAACAGGCTGTTGCTTAT
CTAAAAGATGATGTAGAAAAGTATGCAGATACTGATCTTGATATTATCAAAAAAGGGATT
ATTCAAAGTTTTGAAATCGCTCACGAACTTGCTTGGAAAGTAATGCAAGACTATTTGAAA
TATCAAGGTCTTTTAGATGCAAATGGACCTAGAAACGTAACTCGAATAGCCTTTCAATAT
GAGCTTATTTTTGAGGGGCATCATTGGATGGAAATGTTGAATAGCCGTAATATGACAGTT
CATACTTATGATGCTCAAATTTTGTTGAAAGAATTTGAAAAAATTGTTCACATTTATCTT
CCCCTTTTCCTTGCATTAGAAAAGAGAATGATGGAATTATGGCAGAAAAGTTTGGATTAA
ATGAACAATCTATTAGGGTAATTACTGATATTCTCAAGAAATACCCCGAAATTGAGCAGG
CGATTATTTATGGTTCTCGAGCAAAGGGTAATTATCGGATAGGTTCTGATATTGACTTAA
CTTTTAAAGGACCAAATCTTAATCAGAGCATATTGGGTAAAATCAGGCTAGATTTAGAAG
ACTCTAGCCTACCTTATCTGTTTGATCTTTCAATTTATCACGAACTGGCTCACGAAAATT
TTATTCAGCATATCGACAGAGTGGGACAGCAATTTTATCAACGGACAGAACAACAATAAT
GAAATCAAAAACTTACCAACAACATTTTCCTGCACTTACCGATGAACAATTAGCGGAAAA
TGCAAAGAAAAAAGTGATCTGCGGAATGTCAGGAGGCGTAGATTCTTCGGTTTCTGCCTT
TATTCTTCAGCAGCAAGGCTACCAAGTGGAAGGCTTGTTTATGAAGAACTGGGAAGAAGA
CGATGATACGGATTACTGCACGGCAGCGGCAGATTTAGCCGATGCACAAGCCGTTTGCGA
TAAGCTGGGTATTAAACTGCATAAAATCAATTTTGCCGCAGAGTACTGGGATAATGTGTT
TGAGCATTTCCTTGCAGAATATAAAGCTGGACGTACACCAAACCCTGATATTTTGTGTAA
CAAAGAGATCAAATTCAAAGCCTTTTTAGAATATGCTGCAGAGGATTTAGGGGCGGATTT
TATTGCCACAGGGCATTATGTCCGTCGTCCACCGCTTGATCAACAGCCAAAATTATTGCG
TGGACTTGATAGCAACAAAGATCAAAGTTATTTCCTCTACACTCTGAGCGAGCAACAAGT
TGCACAAAGTCTTTTCCCTGTTGGTGATATTGAAAAACCGATTGTCCGAGCTATTGCAGA
AGACCTAGGTTTAGCGACAGCAAAGAAAAAAGATTCGACGGGGATCTGTTTTATCGGCGA
ACGTAAATTCAAAGATTTCCTTGCTCGTTATTTACCTGCACAAGCTGGGGATATTAAAAC
CGTCGATGGGCAAGTGATTGGTCGTCACGATGGCTTAATGTACCATACCTTAGGACAACG
CAAAGGTTTAGGTATTGGTGGTGTCAAAGGGGCGAGTGAAAATGCGTGGTATGTAGTGGA
AAAAGATCTGGTGAATAATGTGCTAATTGTCGCTCAAGGTCAGGATAATTCCGCGTTGCT
TTCAAGCGGTCTGATTGCAAGCCAACTTCACTGGGTAGATCGTCAACCGATCCGTGAAAA
ACTACGTTGCACAGTAAAAACACGCTACCGCCAAGCGGATATTTTATGTGAAATCCAACC
GCTTGATGACGAAACCATTCGAGTGATCTTTGATGAGCCACAAATTGCTGTTACCCCAGG
ACAATCCGCCGTATTTTATCAAGGCGAAGTCTGTTTGGGTGGTGGGATTATTGAAGAGCA
GTTGAAGTAATATCTCCTAATAGTGATATTGTGGAAGATAGATTTATGGCATAAGAATGG
GGATAATAGACAAATTTGCTGCTAATATTTAGAAAAAATAAACATTAGCAACTATTTTGT
CTACTGTGCCCATTTGTCTACTATGCCTAAGAATGGGCAACTTAGGTTTAGTATCTTAGC
TTTTTAATGAGATTTGGAAATTAACTCATCTCATAGATAGAATCTTCTGCTCAATCCCTT
TCGCATCTAACCCTAAATCCGCATAAGACTCCGCTTGTGTAGCTTGTGGGATAAAGAAAT
CAGGGATACCCAACATCAATAGCGGTTTGATTTTGCCGATATGTTGCAAGTATTCATTTA
CCGCACTGCCAGCCCCACCTTGAAGGGCATTTTCTTCAAGGGTGACTAATAATTCGTGGC
GGTCTGCAAGCTCAGCAATCAAGGCTTCATCTAGCGGTTTTGCAAAACGCATATCAACCA
GCGTGTAATTGTGGGTTTCTGCCACTTGTTTGGCCTCGTTTAATAATGCCCCGAAATTGA
GAATAGCGACCTTTTCCCCCTGTTTTAACACTTTGCCTTTGCCGATTTCAAGGGTTTGCA
TCGGTTGAAGCTCAACGCCTTGTGCATTGCCACGCGGATAACGCACGGCAACAGGGCTGT
TCATTGTGTAAGCAGTGTAAAGCATTTGACGCATTTCATTTTCATCACTTGGACACATTA
TCGTCATATTTGGGACACAACGCATAAAACTTAAATCAAATGCGCCTTGATGGGTCTGCC
CGTCTGCTCCCACAATACCAGCACGGTCAATTGCAAAAATGACAGGTAAGTTTTGAATAG
CCACATCGTGAATAAGTTGGTCATAAGCACGTTGTAGGAAGCTAGAGTAAATCGCCACCA
CAGGCTTGTAACCTGCAATCGCAAGCCCTGCCCCAAAGGTCACGGCGTGCTGTTCGGCAA
TCGCTACATCAAAATATTGTTGTGGGAAGCGTTTAGAAAACTCAACCATCCCCGATCCTT
CACGCATCGCAGGAGTAATGCCGATAATTTTCGGATCACGCTCTGCCATTTCGCAAAGCC
AGTCGCCAAAAATATTGGAATAGGTCGGTGCGGATTTTGTTTGTGGTAACTTACCGCTTG
TGTGGTCAAATTTCGGTACGCCGTGGAAGCCGATAGGGTCCTGTTCCGCTGGGGTATAGC
CTTTGCCTTTTTTGGTTTTAATATGTAAGAACTGTGGTCCTGACATATTACGCATGTTCT
TTAATGTAGATACTAACTCTTCAATATCATGCCCATCAATCGGGCCGATATAGTTAAAGC
CAAGGGTTTCAAACATTGTGCCAACAGGCGAAACAAAGCCCTTAACGTGTTCTTCTGTTT
TTCGCACAAACTCTTTGATCGACGGAATGCCTGAGAGCAGTTTTTTGCCCCCTTCACGTA
AAGTACCATAAAGCGAACCAGTGAAAAGGCGAGCTAAGTGATTATTTAATGCTCCCACAT
TTTCTGAGATGGACATTTCGTTGTCATTTAAGATAACCAGCATATTGGTATGAATTGAAC
CTGCGTGGTTAATCGCTTCAAATGCCATACCTGCAGTGATTGCGCCATCACCAATCACAC
AGACCGTTTTACGCCCTGCGTTCTCTTTTTCTGCGGCAACGGCAATGCCTAAACCAGCAC
TAATAGAGGTAGAAGAGTGTCCAACGCTCAATACATCAAAAGGACTTTCTTCACGCCAAG
GGAATGGGTGTAAGCCGTCTTTTTGACGAATAGTATGCATTTGGTCACGGCGACCCGTTA
AAATTTTATGTGGATAGGCTTGGTGTCCTACGTCCCAGATAAGTTGATCGAATGGGGTCT
GATAAACATAATGCAAGGCAACGGTCAATTCGACCACGCCTAATCCAGAGGCTAAGTGAC
CGCTTGTTTGACTGACGGACTCTAACAAATAGGCACGCAGTTCATCACAAAGAGGTTGAA
GTTTATCTTTTGGTAATAAACGCAAATCATCAGGTGAGTTGATTTGACTGAGCAATGGAT
AGGTCTTTTGCATAAGCTTATCTTTAATCGTTGGGTGGGCAACTGCCCATCAAAAAAAAT
CTATTATTAGGCTTTGAGTTCTTCAGTTAAGGTCGGTTGAATACTGTTTAAAATTTCTTT
TACAACACGACCGCTACCTGCCACTACATTACCTGATTTTAAGTAATCTGTACCACCAAC
AAAGTTGGTCACTAACGCACCTGATTCACGGGCAATTAAATCGCCTGCAGCACAATCCCA
CGGTTTTAATCCGATTTCAAAGTAACCATCAACACGACCAGCCGCAACATAAGCTAAATC
TAATGCCGCAGAACCCGTACGACGGAAATCTGCCACGCCATTGTTCATCAAGGCTTCAAT
CATATTTAAGTGAGCAGTACGATGTTTTGCCACTTTAAATGGGAAACCTGTTGCTAACAC
AGTGCCTTGTAAATCACGGCGTTCGCTGTTAATGCGTAAACGAAATTCATTTAATTTCGC
CCCTTCACCACGCACTGCCGTGAATAATTCGTTACGAATAGGATCATATACGACACCCAC
TTCAGTACGACCATTCACACGAATAGCAATCGACACCGCAAAATGTGGCAAACGTTTAAC
AAAGTTTGTTGTACCATCTAATGGATCAATCACCCACTGAACATCGTTATTTGTGCCAGC
TAAAACGCCAGCCTCTTCACCAACAATAGCGTGATCAGGGTACGATTTGCGGATCACTTC
GATAATGGCTGCTTCTGCTGCTTTATCAATTTCGGTAACATAGTCATTTGAGCCTTTTTG
AGCAACTTGGGTATCTTGAGGCGCTTGCTCATAGCCTTTAGCAATAATATTGCCTGCTTT
TCGTGCTGCACGAATAGCGATATTTAACATTGGATTCATAATTCCACCAGATTTTAAAGA
ACATAAAAGGATTAGGATTATAGAGAAAGTTAGGGAATAAAGGAATAGGGCGATGAGATC
AATTTGTTTTAAATAAGATTTTATCTGGTGTTGTGTAGCAGCTGCACAACAGCTAATTTT
AAGAAAAGTTATGTAAGAGGGGATTTTCGTTTGTTTCCTCGTTAGATTGGTCAAAGGCAA
GGAAATAGAGATCGAAGCGGATAGTCCCTATCCCTACAATTTAAAACTGGCTTTCAACTA
AGATATTAACGTTTTTATCCGTATAGGAATAGAGCGTTGGCAAATTACTATTTTGCTTAC
GATAGGTAAATTGTAGCCCTAGGTGTTACTCCTAACCAATACCAATTGCGCTTCCATAGC
GTTAAATTTAAGCTTATATACTTTGTCAGAACGAACTTTGTCTAAATTGATGATTCCACC
GAACTCTGTTTTTTATGTAAATAAGCTTAAAAAGCTCTCCTATTGTAAAAACGTTTACAA
GTAAATGTGCTGTGTTTTACAACAATTACAAATGTTTTCGTTTGCTTGATTTTGAGGCAA
TGTAAAGTAGATTGTTGTTTTTGCTGCGGGTAATGAATTCTATTTATAATTAAATATATT
CGTATTTTTCTGACAAATTTCTTGCCCCTAATCTACGAAAACTATAAAATTCTCCAATTA
AAGTGGGAAAAAGTGGTGTTTTGTGGAACTTTTTCCAAATTTCCGAATCTCTAAGGTTAA
GTGAGCAAAAAAATGTTTCGTGGAGCAACTTCAATCAGCATTGATAGCAAAGGGCGGATC
GCTATTCCGACCCGTTATCGTGCCGAGCTTTTGGAGCGTCACCACGGGGCATTTGTTTGT
ACCGTAGATATTCGCCAGCCTTGTTTATTATTGTATCCGTTGCACGAATGGGAAATTGTC
GAGCAAAAATTGCTCGCGCTGTCTAACTTCGATCCTGCACAGCGTCGTATTCAACGGGTT
ATGCAAGGTTTTGCAACAGAATGTGAAATGGATTCTGCTGGACGGATTTTACTTAGCCCG
ACTTTGCGTCAGCACGCTCAATTGGAACAGCAGATTATGTTGGTTGGGCAGTTAAATAAA
TTTGAAATTTGGCAAGATCAACAATGGCAGAAACAGATTAGCGAAGATCTTGCAATTGGT
AGCTCAGAAGAAATGCTTCATTGTGAGGCATTAAAGAACCTTTCTTTATAACAATAACGG
ATAATCAAAATGAGTGACTCACCCAAACATATTACGGTGTTATTACACGAAGCAGTTGAT
GGTTTAGCCATTAAACCCAATGGTATCTATATCGATGGTACTTTTGGGCGTGGTGGGCAT
TCACGTCTTATTTTAAGCAAATTGGGTGAACAGGGTAGATTGATTGCGATTGATCGTGAT
CCGCGTGCGATTGCAGAAGCGAACACGATCACTGATCCCCGTTTTCAAATTGTTCATAGT
GCTTTTTCATCCATTCCTGATATTTGTGACGAACTTAATTTAGTTGGCAAAATTGACGGT
ATCTTACTCGATCTTGGCGTATCTTCCCCACAACTTGACGAAGCAGAACGTGGTTTTAGC
TTTATGCGTGATGGACCATTAGATATGCGAATGGATACCACTAAAGGCTTGTCAGCAATG
GAGTGGTTAGCACAGGTGTCTGTTGATGATCTCGCTTGGGTATTAAAAGAGTTTGGTGAA
GAACGTTTTGCCAAACGTATTGCACAAGCGGTGGTTTCTTACAATAAATCTGCAAGTGAA
AAAATTTCGCGTACCTTGCAACTCGCTCAAATTATTGCAGATGCCGTGCCCTTTAAAGAT
AAACATAAACACCCTGCAACTCGGTGTTTTCAGGCAATCCGCATTTACATTAATAGTGAG
TTAGATGAATTAGAAAAAGCGCTAAATTCAGCCTTAGCTGTACTCGCACCTGAAGGGCGT
TTGTCTATTATCAGCTTCCATTCTCTAGAAGACAGAATGGTGAAGCAGTTTATGCGTAAG
CAGAGCAAAGGCGAGGCGGTGCCGAAAGGTCTGCCGATTTTAGAAAGTGAGTTAAATAAG
AATATTCCTTTAAAAACCGTCGGCAAAGCGATTATGCCAAGTGAAGCGGAGATTGAAACC
AATCCACGCTCACGCAGTGCGGTGTTAAGAGTTGCGGAGAAAAGATAATGTCGAGTGAAC
GCTATCCTCTACGTCAAGTGATTTTAGACGATTTAACCAGCCATAATAAAGTGGCGTTAT
TGCTACTGATAGGGGTTGTGATTAGTGCTGTTGCAACGATTTGGATTACGCACCAAACAC
GTTTATTAACAGCGGAGCAGGGAAAATTATTGCAAGTAAAACAGAAGCTTGAAAATCAGT
ATGTCCATTTGCAATTAGAAGAAAATTCAAAAAGTCAGAAGTTTTTAGTCGAAGCTGTTG
CTGAAAAATTTGGATTACAACCAGTTAAAAAAGAACAAGAAATCATTTTAGTGGAATAAA
AATGAAAAAATCAGTGAAATATAACCCTAAAAATAAAAATGCGATGGGAGATGAATTAAA
AGAGGTAGATATTTCACCCCAGCCTAGTTTTTTGCCTGCCCGATTTGGATTTGTTTATCT
GTTTATCGGTGTAATGGCCTGTGCCTTGATCGGTCAAAGTTTTTTCTTACAAGTCACTGA
TTCAGAACGTTTAATCAAAGAAGCAAATGATCGCTCTTTACGGACAAAAGAGCTTCCTTT
TACAAGGGGGAAAATTTTAGATAGAAATGGGCGAGTGCTTTCAATTAGTGTGCCGATGTA
TTCAATTACGATTGATCCTAAAGAATATTTTGATACTAAACTTCGTCGTAATAAATCGTT
ATGGCGAGTTTTGGCTATGGAAATGGAGGCTTCAGCCAGTAAAATTGAAGCTAGTGTGAA
TCGTTTTATTAAAGAAAAACCACAGAATAAAGAAAATAAGTATGATCCTAGAGCGATTTT
AAACAATAAAAATGAGGATTATTGGACATTACTCGCTCGTGCAACTGCATTAGATTACAA
CGTATTAATTCAACGCATACGCAATAATCCAAATTCTATGTTTTTACATTTGGAAAATGA
GTATGCTCAGCTTGAACGCCAAAAAATGCAAGAGTTAGCCAAAGCATTAGGTATGAAATA
CAGCGTAATGATGGATAAACTTTATGCTTCAGCAAATCAACGTTTTTTATATATTTCTCG
TCACGAATCAGATGTGATAGGAGATTATGCTCGAGCATTAAAAATTGATGGGCTTGTATT
AAAAGCAGAAACTCGCCGTTTTTATCCTCTTGCAGAAGAAATTTCCCAATTAATCGGCTT
TACCGATGTTGATGATAAACAAGGCTCGGAAGGAATAGAACGTAGCTTTGATAGCTTGTT
GGTTGGTAAAAACGGTAAACAGGTTATCCGTAAAGATGCTCGTGGTAATGTGATTGAACA
TATTCGTGATGAGAAAAAATATGATCCGCAAGATGTGATGTTGAGCATTGATGAAGAATT
GCAATCCATGGTTTACCGTGAAATCAAAAAAGCGGTAATTGAAAATAAGGCAGAATCAGG
AACAGCTGTTTTAGTGGATATTCAAACGGGTGAAGTGTTAGCGATGGCAAATGCACCATC
TTTTAACCCAAATAACCGTGCAGAATTCAAATCAGAATTAGCGCGTAACCGAGTGATTAC
CGATACTTTTGAACCAGGTTCAACAGTAAAACCACTCGTGGTATTGACAGCGCTACAAAA
TAAAGTGACTTATCCAAGTGAAGTCATTAGTACAAGACCTTTTGTCGTTAATGGGCATAC
AATTAAAGACGTAGCGCCAAGAGAGAGTTTGACACTTACAGGGATCTTACAAAAATCCAG
TAACATAGGTGTAAGCCGTTTAGCGTTAAGAATGCCATCAACCGCATTAGTCGAAACTTA
TAGCAAGGTCGGTTTTGGTAAAGATACAGGCTTAGGGCTTGGTGAACAACGTGGTACAAA
CGGCGATCGTAAACGTTGGGCGGATATTGAACGTGCGACAATGGCGTATGGTTATGGTTT
AAATGTAACACCATTGCAATTAGCTCGCGCTTATGCAACTTTAGGGAGCTTTGGGGTTTA
TCGCCCTCTTTCTATTACAAAAGTCGATCCGCCTGTGTTAGGCGATCGAGTATTACCGGA
AAAGATAACACGCGATGTCGTGAAGATGATGGAAAGCGTTGCGCAAAAAGGCGAAGGCGG
ACAACGAGCAATGGTTGATGGCTACCGTGTGGCGGTAAAAACAGGTACAGTCCGTAAGTT
AGAAAAAGGGCAATACGTTAAAAAATATTTTGCCTACACTGCAGGTATTGCGCCTGCAAG
TAATCCACGCTTTGCACTAGTGGTGTTGATCAACAAACCTAAAGCTGGCAATTATTACGG
CGGTGCGGTATCTGCCCCACTGTTCTCAAGCATTATGGGACATACTTTAAAAGCAAGAAA
CATTAAACCAGATAATCTTACTGAAGATACAAAAAGTGCAGTGAGAGAGATGAAAACAAA
TTCGACAAACTAAGAGGCAATAATGAACCCTTTACTTTCCTTTTTCCCTGAACTTAACCA
TTGGGGCGAATTAAAAGAATTAAACAAAATGACCTTGGACAGCCGTCAGGTTGAAAAAGG
TGATCTATTTGTTGCCTTAAAAGGACATCAAGTCGATGGTCGTCAATTTATTGAAAAAGC
GATTGAACAAGGTGCTTCTTTAGTTTTAGCTGAAGCGGACGATGACGTTCAAGCGGTGAG
ATTTGCAGAAAAATTTGCAAATTCGACCGCTTGTGTACTGGAAGTACCAAATTTACCGAA
ACAACTTTCGGCGATTGCTGGTGCCTTCTATGGCAATCCATCAGAAAAATTAACCCTTGT
GGGTATTACAGGCACTAACGGCAAAACCACTACGGCACAGCTTTTTGCGCAATGGCGAAA
CTTGCTTGGCGGTAAATCTGCGGTGATGGGAACTATTGGCAACGGACTATATGGGCAAGT
GCAAGAAGCGGTAAATACCACAGGTTCTGCCGTTGAAATTCAATGCAATCTGGAGAACTT
TGTTGAATTAGGGGCGGATTTCTGTGCAATGGAAGTCTCTTCTCACGGTTTGGCTCAATA
TCGTGCCGAAGCGCTAGACTTTGACTTGGCGATTTTCACTAACTTAAGCCGTGATCACCT
TGATTATCACAACACAATGGAAGAGTACGCCCAAGCGAAGTTCCGCTTATTTGGCGAGCT
TTCATCAAAACAACAAGTGATCAACGCTGATGATGAAATCGGGCGTGAATGGTTGGCAAA
ATTGCCTGAAGCTGTCGCCGTTAGCACCGATAGCCAGTTCCAACCACAACAAACTCGTTG
GATTAAAGCTAAAGCGGTACAATTTACCCTACAGGGTGCAACTATTGAATTTGAAAGTAG
CTGGGGCAACGGCGAACTCAAAAGTCGTTTAATCGGGGCGTTTAATGTCAGCAACTTATT
AACCGCTTTCGCTGGTTTATTGGCGTTGGGCTACGATTTGCAAAAATTAGTCGAAACCGC
ACCGCTGTTAAACGGTGTATGCGGACGTATGGAGTGTTTAATCAGCAAAGAAAATGCGGA
AGAAAGCCCGATGGTGATTGTTGATTATGCCCATACCCCTGATGCCTTAGAAAAAGCCTT
AGATGCCGCACGTTTACATTGTGAAGGCGAGTTATGGTGTGTGTTTGGTTGCGGTGGCGA
CCGTGATACAGGTAAACGCCCATTAATGGCACGCATTGCCGAACAGTTAGCGGACAGAGT
GATTGTAACTGATGACAATCCACGCACTGAAGATCCTGATGTGATTTTTAACGATATTAT
GAAAGGTTTCCGCAAGCCAAAAGCGGTGCAGTCTATGCATATCCGTCAATATGCGATTGA
ACAAGCAATCGCCCAAGCCGAGCCAAAGGATGTGATTTTGATTGCTGGTAAAGGACACGA
AGATTACCAAATTATCGGCACGAAGAAATATCACTTTTCGGATCAAGAGTGGGCGAGGAA
GTTTTTGGGGTAGTTGGAATTTAATCTATTGCACAAAATAATTTGTAGATACCATAAGAC
ACAACAAATTTTATTTCATAAATGTGTCTAAATTAAATGCTGTCTGTTTTT
>H292 Scaffold4
CGGTGACGGCTTTGTAATCTTTCCACGAAACGAATTTCAAGCTGTTACGCACTAAATGCA
CAATGCAAAGCTGAATTTTCGTTTTAGGATAGACTGCATTGATGGCTTCCGGGAAGCCTT
TTAAACCTCGATTTTGAAGCTCTGTCAGCACATTCGCTCAGAACTTCGCACCTTCATTTT
CAGCAATCCAATCACGGTCACGAGGCGTCTCAATTTCTATCTCACCTTCATCACAAATGA
CGGTCNNNNNNNNNNNNNNNNNNNNNNNNNNNNNNNNNNNNNNNNNNNNNNNNNNNNNNN
NTATTCCAAAGATCTTAGAGTTTATCTTTGAACTCGTTTCTTTAAATTTTCCCAATCCAA
AACCATTGCCGTATATTGAATAATCCAACCCACACACAAGGCAAAAAACAATGTGCTAAC
GCCGACTGTTCCGCCTAAGATAAAACCAAGCACACATACAGTCACTTCGATTGTTGTGCG
GACGATCCCGACTTTCCAGCCGTATTTCTGGCACATTCCGACCATTAATCCATCTCTTGG
TCCGGCACCTAAATGGCACGAAAGGTAGAAAGTTGTGCTAATGCCAAACAGTAAAATAGC
CCCTATCATTAGAATAAAGCGTGATAATAGGCTTTCTGGAGCAGGTACATATTGTACGGT
TAAATCAATAAAGAGAGCGATCCAAAAAATATTGAGTAGTGTGCCTAATCCGAAACGTAG
TTGAAGTGGGATCCAGAGTAGCAGTACGATAACGCTGATAATGGCAACCACTGTGCCGAT
AGACAAGCCCGTTTGTAATGCTACCCCTTGTGAGAAGACTGTCCACGGGCTAGAGCCTAA
ATTTGCCAGTACTAATAGCCCTTCACCAATTCCCATTAGAATGGTTGCCACTGAGATTAC
GCAGAGTGAACTGGGTTTAAGTTGCCATTGATGTTTTGCCGTCCAAGGCATTTCAGGAAT
AGGCGATTTTCTACTCATAGCGTAAGGCTTCCGCCGGCTCTATTTTTGATGCTCGATAAG
CAGGATAAAGAGTACAAGCCAAAGAGAGCAGAATAGATGAACATACGATGATGATCACCT
GTTCCATTGCAATTTCTGTCGGTAACATTAGCCCTGTTGGGTTGATGAAACGAATAAGAT
CACCTAAGTAAGTGGTTGCTAGAACCCCGGATATTCCGCCAATAAACGCCCCAATAATAC
CAACAATAGCCCCTTGTGCTACGAAGATTTGCGTGACCTGTCCTTTGGTTAATCCTTGGG
TTTGCAAAATCGCAATTTCCCCTTGTTTATCAACCACCATTAAACTTAATGATGTCACAA
TATTTGAAATCGCCACGATAATAATCAGGCTAATTAGTAAGCCCATCATATTTTTTTCCA
TTCTCACCGCTTGGAAAAATTCCCCTTTTTGCTCTCGCCAGTCGTTCACTAGCCATTTAT
CCGCAGGAAATGCCGAAGGTAATTCCGTGACTAAAAAAGGATCGGTTAAAAACAAACGAA
CACCTTGGCTCTTACCTTCTTCAATACGCAACAAACGCCCAACATCCGCCAAATTTGCAA
ATAAGGTATAAGCGCTCGCTTCATTATTCGAATAATAAATATCTGAAACGGTAAAAAGAC
GCTGAACAGGCACTCGACCAAATGGGGTATATTGACTATTTTCCGTGATCATCAAACGGA
TTTTATCTCCCACATTCAGATCCAACTGATTGGCTAACCTTGAACCGATCAATACATTAA
AATCGCCTGCAGGTAAGCGTTCAGCTAAATCGCTTACTTCCGTTAATAACGGATCATCGC
TATTTTTCTCAACGCCAATTAATTGCCCTGCATTTATGCCATGCTGACTTTGAATCATCA
CATTTGCACGGCTAATTGGGACAGATTTTTCCACATAAGCAGGTAAATTTAACTGCTGTT
CTTTGCTCCAAGCTTCATCTATGGGTGAAATAATCGCATGGGGTAAGGTAGAAAGCAGAT
TGCGTTTCTGCATATTTTCTAAGCCATTCATCACAGAAAGAACGATAACAAGTGCCATCA
CGCCTAATACAATGCCTAGACTTGCAAGGTTTGTGACTAATCGACCAAAACGGTCGCCAC
TTTTAGAACGCCAATAGCGAAAGGCAATAAATAAAGGAGTTGTTAAGTTCATAAAAAATT
AATACGAGTAGAAATTGGTAAAATTCTACCAAAATCTACCCGCTTGTCTTAGAGATTTCT
GTTATATCAACAAAAAATTAGTTAATAACACCGCAAGCCATTCTTGCTCCGCCACCGCCA
AGTGGTGCTGGGTGGTCTGAATGGTTATCGCCACCTGCGTGGATCATCAATGAACGACCT
TTCACTTCTTCTAACTTTTTCAAACGTGGTGCAAGAACTGGATTAGTCGCATTACCCTCG
TGATCAACCGCTAATGCAGGTAAATCACCTAAATGCGCTTCATCAGACCAAGGATAACCG
TGCTTTTTCGTCTCTTTAGGATCCCAGTGACCGCCTGCACCTAAGCCAGCGACTAATTTG
CCATCTTTCTCTTTTGGTTCACAGCTTGGTTTCTCGTGAATATGGAAACCGTGTAAGCCG
TGTGACAATCCTTTCAGATTTGGGGTAAAAACTAAACCGTAAGGCGATTCGGTAATCGTC
ACCGTTCCCACATCTTTGTTGCCATTTTGTAAATCAAGTTGTTGAACTTTCACTTCAATT
TGGGTAGCTGAATTTGCTATCGCTGAAGTTGAAAATCCGAAAAGTGCTGTTAAAGCAAGG
GTTAAAACTGTTTTTTTCATAGGAACTCCTAAGTTAATTACAAATTATTTGCCTGTTTTG
ACAAATTCTTCAATATTCTGAGCCACTTTATTGACTAAGATTGTCACGGCTGAATCACTC
GCCCACGCAACGTGTGGCGTAATCAATAAATTCGGTAAACGTTTTGCCGCTTGAATGAGC
GGATTATCAATCGCTGGCGGTTCTTTGACTAACACATCTAATGCCGCTCCCGCAATTTTG
CCATTTTCTAGGGCATCTAGTAAGGCGGTTTCATCTACCAAAGGACCACGTCCCGTATTA
ATTAAATAAGCGGTCGGTTTCATTAATGCCAAGGTCTCTGCATTAATCAGGTTTTGGGTC
GTTTCAGTTAATGGACAATGTAAAGTGACAATATCCGCCTGTTTTAACACCTCTTCAAAA
GGGGTATAGCCATCACGAATAGTCGTTGCACCTTTATGTTCTGCATAAAGCACTTTCATG
CCGACTAACTCTGCTAAACGCCCGACGTCCGTCCCCAAACAGCCTTTGCCGAACACGCCA
AGAGTGGAGCCACGCACATCGGTAATCGGATAATCGACATAGCAGAACTGCCCACAAGTT
GCCCAACGGTCGCTGGTGACTTGATCACGGTGGTAGCTCATTAAACTATGTTTTAATGAA
AAAATCATCCCTAAAACGTGTTCTGGCACTGTCACACTGGAATAGCCCGTTACATTTTTC
ACCGCAATGCCTAGTTCTTTTGCTGCAACGAGATCAACATTATTTGTCCCTGTCGCCGTA
ATTGCAATAAGCTTCAGTTTCGGCAACCTCGCTAATAACTCTCGTCCGAATAACACTTTG
CTGGTAATCACAATATCCGCATCTTTTGCTCGCTCGTAGGTTTCTTCAGCAGAAGTGCGA
TCGTATTCAATCCAATTATGCGGAAAAGGCGGACGTGGAATGTTGTGAGTGGCAGGAATG
CCTGTGCGGTCAAGAAAAACGATATTCAACATATTAGTTCCTTGTTTGGAAAGAGAAAGT
AAGGGTAAATATACAACAAGCGGTGCGTTTTAACAAGAAATTTACGAAACGAATGGAATA
TACAGTTTGAAAAGCGAAAATGTAGGACACACGCAGTGTGTTCCTACTATTATGAAGAAA
GGTTATAGCTTTTCAACAAGTTCCACCGCATAGCCAATATAGCTTGCAGGGGTCATCTGT
TTTAAGCGATCTTTCTCTGCTTGTGGCAATGCCAATCCATCAATAAATTGACGCATCGCT
TCGCCATCTACACGTTTACCACGGGTTAGCTCTTTGAGTTTTTCATACGGTTTTTCAATA
CCATAACGACGCATCACCGTTTGAATTGGCTCGGCTAACACTTCCCAGTTTTGATCCAAT
TCATCTCGCAGATGTTGTTCATTAACTTCTAATTTACTGATCCCTTTTAGCGTAGAAGCA
TAAGCAATCAACGCATAACCCAAACCTACACCTAAGTTACGCAATACCGTTGAGTCGGTT
AAATCACGTTGCCAACGAGAAATCGGTAATTTTTGCCCTAAATGGTTCATTACTGCATTG
GCTAACCCCAAGTTGCCTTCTGAGTTTTCAAAGTCAATTGGATTAACTTTATGTGGCATT
GTTGAAGAGCCAATTTCACCTGCAATCGTACGTTGTTTAAAGTGATTTAACGCAATATAG
CCCCACATATCACGGTCAAAATCAATCACAATCGTATTAAAGCGAGCGACACAATCAAAA
AATTCCGCAATGTAATCGTGCGGTTCAATTTGAGTGGTGTATGGGTTCCAAGTTACCCCT
AAAGATTGAATAAACTCTTGGCTAAAGGTGTGCCAATCAACTTCAGGGTAAGCGGATAGA
TGAGCATTATAATTTCCAACCGCACCGTTAATTTTCGCCAAAATCTCTAAGTTTTCTAAT
TGCTTATATTGACGTTTTAAACGATACGCCACATTCGCCATCTCTTTACCAATCGTAGTT
GGGCTGGCAGGCTGACCGTGTGTGCGAGAAAGTAACGGAATATCTTTGTAACGGTGAGCC
AATTCCACAACGGCATCAATCACTTTTTTCCACTCAGGCAACAAAACTTCTTCTCGTGCT
GTCTTGAGCATCAAGGCGTGAGAAGTATTGTTAATGTCTTCAGAAGTACAAGCAAAGTGA
ATAAATTCATTGATTTTTTGCAGTTCAGGCAAGGCTTCACACTTCTCTTTTAAGAAATAC
TCAACGGCTTTGACATCGTGGTTTGTGGTACGCTCAATCGTTTTAATACGCTCAGCATCT
TCAATCGAAAAATGTTCGACAATCTGATTTAAGTAATCGTTTGCGTCTTTAGATAAAACT
GAAACTTCGTTGATTTGTGCGTGAGAAGCCAGTTTTTGTAACCAACGAACTTCTACGGTA
ACACGAAATTTAAGTAAGCCAAATTCACTGAAAATAGGGCGAAGTGCAGTCGCTTTATCT
TGATAACGACCATCAATAGGGGATAACGCTGTTAAAGCGGTCAGTTCCATTCAGGTTTCT
CCGTACATAAATAAAAATCAACCTGAGAAATGTAGCATTTTTTGCGAGGAATTTCATTAG
TTTGTTGTGGTTTTATCAATTTTATATCGTATTTTGATAGCTTTAACATATAGCAAAAAT
AGTAAAAAGTATAATTTCTAGCCATCATAGTGTTTTACTCTCTTGGTAAAACTCATTAGA
ATTAATCGTTTTTTTCTATCTTCCTAAGTAGCATCTATGCATTTCCGAAAATCCCCTTTA
GCGTTAGCTATCTTATTATGTTTATCCCCAATTACAGTTACAGTGACTAATGCCAATGCT
GAAACTTATATTGTTACTGGTGAAAATAACAATGTGCGCGGCGAACAATTCCAACGTTTA
CTTAACCAAGCCAAAGATGGCGATACAATTCGCTTAGACGGAGATACTCAATTATTGCGT
GGAAGTGGTTTTTTCAATGTTGATAAACAAGTAACAATTGATGGACAAGGAAATCGCTTA
CACCTTGAAGGTTATAATTTGTCCTTAGGACAAGATGTTACTTTTTCGAATGTAAATTTA
TCCTTAAAACCTAGTCGAGATTTAAACAATATTTTTGGTTCTGGATTTAATAATTTAAAA
GCAGCATCTACCTATATTGTGACCAATGGAAATAAATTGATCTTGGATAATGTTAGAACG
AATGTTAATGGTGAACCTGCAGATACTCGCCCAATGATTTTACTTGGAAATATTGATCCA
ACAAAAAATAATAATGGACACGATGCTCTTGTAGTGACAAATGCTCACCCAACAGAAACA
ATATTATCTTCAGTGGTTGTTATAGGCAATAACAATTCAAATACTGACACCCCAGTAACG
ATTAGTTTAGGGGAAAATGTCAGCTTTGTTAATCAGGTAATATTTGAGAGAGAAGGAGAA
GAGGATATATATAGTGGTGCGGTGTATCTAGCTGGAATGAATAATGATCAAGAACATAAC
AGAGCTATTAATTTCTCTAGTTCATCAAATGCTATCACTAAAATTTATACGGGAGAAGCT
ACAAATGTTTCTGTTACGTTAAATAACATCAATCCTGAAACTGCTATCACTTTACAAGAT
GTTAAAGATTTAACATTAAATAATAGCCGTATTACTTTGGATAAGAATTTATCTGTTTCA
GAAACCTTAACTCTGAATAATCAATCCGCAATCACTACAGTGGCGAGTAAAGATGCTTTT
GGTGACATCGCTAAGACTAGTTTGATGTTAAATAATATCCATACCAATGGTAATAATAGT
AATATCACTATCGTTCGGGACAATGCTCTTTTGATTAATGGTAATATTACTGGTGAATTG
ACTATTAATACAGAAGATAAAGATAATAACGTTAGTCTTCCTAATGGCAGCACTTTAGTA
GGAGAAAATGGCAGCTATGTTGTGAAGCTAAAAACAGAAGTAACTCAACCTGTATCAGAA
AATACAACTACTGACAGCAGTAATACTGATGTAACCCCTGCTAAACCTACGGATAGCACA
CCAGCAACAACAGGCGAACAAACTGGTTCGTCAGATACAACATCACCAACAAATACAGCT
GCAACTAGCAATGAAACTACACCGCCTGCTACAACGGGAGATACAGCGACTAACAGCAGT
AATACTGATGTACCCCCTGCTACACCTACGGATAGCACACCAGCAACAACAGGCGAACAA
ACTGGTTCGTCAGATATAACATCGCCAACAGATACAGCTCAAACAGACGATCAAGCGGAG
GCTTCTAGCTCTGACACTGCAACATCTACACCAGCACAACCAACGGGCGATGTAGCTTCA
ACAAGTGAACAAGCGACAACGTCGAGTACATCTACAAACCACAATAAAATCACAATCACC
ACGGCAGAACAGGAAACACAGCGAGCGATTGCGGAAAGTCGTTATGCCACCGTTGTATCT
AACTTTGCATTAAATTCTATCCGAAACAGACTAGAACACAGCCGTTCAAGTAATGCTTAT
CCGTATTTAACTGCAACGGTAAACGGCATGATCCCGACGGTTTCTGAGCTAGGTAGGTTA
TGGGTTAATTCAAGCTCTGATCGAATAACGCAGGAACGATATAAATTCAACAATTTTGGA
TTACAAGTAGGTTATGATAAATCCTCGGCGTTGGATAATGGCACAGCTCGTTTTGGCTTC
GCTTTAGATGTTGAAAAAGGCAAAGCTAACTTTGCTCAATTCTCTGAAACATATAAAACC
CAAACATACGGTATGGCGTTATATGGTGCTTACGAAACAGAAGATCGCCATTATTTAGAT
GTCGCAGTGAGAATGGCAAGAGCATCTAATGAACTAAAATCCAATGCTTCGCAGGCGTAT
CATCACAATCTCTATTCTGCATCACTGGCTTATAGTAAAGGTTTTGAATTGAGTAACCGC
TGGGAAATCGAACCATATACGCAGTTATTCTATACTCACCTAAGTTCTACGAACTATATT
AGAAATGGCTTGAATGTAACGGCTGACGAAATCAACAGCTTAGTTGGTAGTATTGGAGCT
AAAGCACAATATCAACTTAATCAAACTTTGAATTTCTATACTAAAGTCGCAATGCATAGA
GAATTTAACGCTACACAAGATATTCATATCATTCGTAGTGCCACAGACAGGGTTCAACAT
AATATCAATCATCGTGGAACTTGGACAACTTTAGGATTAGGTATGAAAGCTCGTCTAGGC
AATAATACCCATTTATATCTTGATGCAGATAAATTATTTGGTAATGGCTATAAACAAAGT
TATCAAATAACTTTAGGGTTAGATTGGAAATTTTAATTTCAATTAGATCAATAAGTTAAA
CGCAGTGGGATTTCCACTGCGTTTTTAATATTATAGTAGACATGAGTTGAATAGAAGTGG
CTTACATCCTAATGAACACACCCCACATCTACATCGGTACGGGCGGTTATAGCGATACGG
ATTTAGTCGGTACGCTCTATCCGTTTGGGACGGACAAAACGGATTTTTTGTCGGTTTACA
GCCAGCATTACGATACCGTTGAGATCAACAGCACCTTTCACGCCCCGATTGGCTATAAGG
CAGTGCAAGGTATGCTAGAAAAGTCTGAAGGGAGATTAAAATTTTCGGTGAAACTGCATC
AAGATTTTAGCCATAAACGTACCGCTACCGCCGAGCAAGCGCAGGCATTTTTGGCTGCGT
TACAACCTCTGTGTGATAGCCATTGTTTAGCCAATTTATTTGTGCAATTCCCGACCAGTT
TTGAACGTCAGCACGCCAATCGTTACTATCTGGCGGAGCTGGTGTCGTGGTTTAGTGATT
ATCCCCTTGCCATTGAGTTTCGCCACGCCAGTTGGCATACGCAGTCGGTGCGGGATTATT
TTCACGGCAAGGAAAATTTGATTTGGTGTAACGTGGATTATTCGCAGAACATCGGTTTGC
CTGCCTTTCAGTTTTATGCGAACCAACGTACCGCTTACCTGCGATTACACGGTCGCAATC
CCCACTGGTGGAAAGCCCAATCGGCACAAGAACGCCACGATTATCGTTATAGCGAAACCG
AATTACAACAACTGGCAACATTGTTAAATCAGCGAAAAGCAGAGTTTGATCAGCTTTATC
TCTATTTTCAAAACACAACCAATAGCTATTCGTTCTACAATATCGAAAGTCTGAAAGGCT
ATTTGGCGAGCTATGGATTTAAAGCAAAAGAGACACCTGAGTTTTTGAGTGGACAGCAGA
GTTTGTTTTAATAAGAGAAATCCGTGGTTATTTATTAGTAATATTCTACCTGTTTTTCAG
CTATACAAAGAAGTGGAGACAAAAGTATTGGAGAGAATTAGAGAACATGATTAAAACTAA
TACTTTTGCCTACTGTGCCGATTTCTATAGAAAATAAAAAGACCTCTGTGGTTTTACTAC
CAAAGAGGTCCTTTGAAGATTTTAAATTACTGTTGGCACACACCACAAGTTGCAGCTGAT
GAGAACATCCAAACTAATTTCTCTTGCTCTTTGATGTAGTCGCTCATTTGTGACGCTGTA
CCTTCATCTTCCGCAGCATTTGCTAACGCTAAAATTTCACGTTGTTGTTTAAGTAAAGTT
TGGAATCCTTCTAAAGTACCTGTTAAGCAGTGTTGTGCTGAACTTGCACCGATGTCTTCT
TTAACAAGTGAAACTTGTAAGTATTGGCTAAATGCGTTATCTGGCGTATAACCTAAGGTT
AAGATACGTTCTGCGATTTCATCTACTTTAACCACTAAATCATCGTAGATTTCTTCAAAT
TTTGCGTGTAATTCAAAGAAACTTACACCTTTGATATTCCAGTGATAACCACGCACATTG
GTGTAAAACACTTGGTAGCTTGCTAATAAACCATTTAACTCTTTTGCTAATTTCTCAGCA
GAAACCTTGTCTAAACCGATAGAGTTTACCATTTTTTTCTCCTATATAATGTGATCCGCG
AGGCGGATTATAACCTAAAAAAATAATTGAATAAATGAATATAATTTATTCATATAATAG
AAAAAATCAATCAGTTTAATGAGAATAATTTCTTTTTAAAACAATTAGATAGGAATTATT
TTTATTTCTTAAATAAAAGCACTCTTTTTTATTTAAAATGCTCTAACCCATATTGATAAA
GTGCATTTTTTTTGTAGCCAAAAGTGTCTGCAACAATTGCGGCCGCTTTTTTCAGTGGTA
ATTCTTCACTTAATAGGGAGAGTAATTTAAGTGCTTGCGGAGAAAATTCTTCGCTTTCAT
CTGCAGTTTTCCCTTCAACGATTAAGACAATTTCGCCTTTAATACGATTGCTATCTTGTT
GTAGCCAGTCGATTAATTGTGCAAGCGGGTCACCGTGAATAGTTTCCCAAGTTTTGGTTA
GCTCTCTTGCCATTACAACATAGCGTTCTCCACCAAACACGCTTTGCATATCCGTTAAGC
AGTCTAAAATGCGATGGGTGGACTCATAGAAAATGAGTGTGCGAGGCTCTGTGGCTAATT
CGTTAAATTTGTCACAACGAGCTTTACTTTTTGCTGGTAGGAACCCTTCAAAACAAAAGC
GGTCAGATGCGATACCCGAACTGCAAAGTGCGGTAATTGCAGCACAAGCCCCAGGAATAG
GCACAATGTTAATACCAACTTGGCGGCAATGTCGAACGAGATGGAAACCAGGATCGCTGA
TTAATGGCGTGCCTGCGTCAGAAATTAAGGCGATGTTTTGTCCTTGTTGTAATTTTTCGA
CAAGCACGGTGGCACGTTGTTGTTCGTTATGGTCGTGCAGTGCGAAGAAAGGTTTTTTTA
TACCATAATGGCTTAACAGAATACCGCTATGGCGGGTATCTTCTGCTGCAATAAGATCGA
CGGCAGCAAAAGTATTTAAGGCTCGCTGAGTAATGTCTTCTAAATTTCCGATTGGGGTTG
CAACAATATATAATGTACCGATTTGTTTAGGTGAGTATTCGTTTTTCATTTGATTTTCGC
TTAGTTGATAAGTAAGATCTGCCTAATATTCACAGACTAACTTAAGTCTAGATAATAGCC
AAATTTATGGAGCAATAAGATGCCAACTATTTTAGTACAAAGTTATGGCTTTCGCCAAAA
AATGAAAACGATCTTTATTCCTACTGCCCTTGCTTTGTTGTTGGCAGCCTGTTCAGGTAA
TAAAGTGACTGAAACATTAAAAAACGAGGCTTATGGTAACTCTGAATTTTATATCAATAA
AGCCGAACAGAGCCGCAATATTGAGGAACAGCAAAGTTATCGTTTGTTAGCTGTTCGCAA
GTTAATTGAAGAAAATAAGGTTGTTGAAGCTCAGAATACCTTTTCAGAGATTTTGGTAGC
TAAACTAAACGATGAGCAAAAACTTGAACATCGTCTTTTAATTGCTCAATTAGCTGCATT
ACAAGGGAACAATTCAGAGGCTCAAGGTGTATTGAGAGCTTTACCACAAACACTATTAAG
CCAATCTCAACGTCTGCGTGTGTATCAAACTCAAGCCCGTATTGCTGAAAATCAAAATGA
TGTCATTGCGGCAGTTAATGCAAGAGCATTGATGGATAGCTATATGACGGATACTCAAAG
TCGCCAAGCGAATAATGACAAAATTTGGGAGATGTTACGCAATGCTAACCGTGGTATGTT
AGAAAAAGCGGTGGCAGGTCCTGGTGAAATCGGATTAGCTGGTTGGTTAGCCTTAGTGGT
TGCTTATAATCAAAATATGTCTAATCCAGCACAATTGCCTCAAGTGATCGAAATGTGGAA
ACAGCAATACCCTAATCACTCAGCCGTATTGTTGCTTCCAATTGAATTGCGAAATGTATC
TTCTTTCCAACAAACCCAATTAAATGGCGTGGCATTATTATTGCCTTTAAGTGGTGATGC
AAAAATTTTAGGGGAAATCATCAAGCGTGGTTTTGACGATGCTAAGGGCACAACAACCAT
GCAAGTTCAGGTATTTGATACTGATAGTGCTCCTATTAATGATTTATTAATGCAGGCGAA
GCAACAAGGGGCTCAAACTATTATCGGTCCATTGTTAAAACCAAGAGTAGATGAAATGCT
AACCAGTCCTGAAATTAGCAATATCAATGTTCTTGCACTCAATTCTACTCCAAATGTAAG
AGCTGTCGCCAAAGTGTGCTACTACGGGTTATCGCCAGAAGCAGAAGCACGTTCTGCGGC
TGAACGTTTCCTGAAAGATGGCTTACAGCATGCGGTTGTAGTTGCACCTAATGGCGATTT
TGGCACACGTTCTGCAGAAGCCTTTGCTCAACGTTGGCGTCAGCTTACCAATAGAGATAC
AGACATTCGTTACTACAATCAAGCCTTTGAAGTAACCTCGCTTTTACAAGGTTCAGGAAT
TGGACAGGGAAGTGGTTTATATGCGTTAGGAACAGCAGAGCAATTATCTGATTTGAAACA
AAGTTTAGATAACTCACCGCTTGCTAATCAGTTCCCAATTTATACTTCTTCACGTAGTAA
CTCGCCAAACAATGGGCCTGATTTCCGTTTAACGATGGAGGGAGTGAAATTCAGTGAAAT
TCCACTTTTATCTGATCCTTCATCTAGCGAATATAAAAAAGCAGAGCAAATTGTAGAAAG
CGATTTTTCAATGATGCGTTTATATGCAATGGGATCTGACACTTGGTCTATTGCGAATAA
ATTCAACGAATTCCGTCAAATTCCAGGTTACAAAGTTCACGGATTAACGGGCGTACTGAG
TGCAGGCCCAAATTGTAATATTGAGCGTGAAATGAACTGGCTACAATATCGTGGCGGTTC
TATTGTTGATGCAAACTAATATGCGTTCACAAGGTGCATATTTTGAACAGCAAGCCAAAA
TTTTCTTAGAAAAGAATGGCTTGCGGTTTATTGCCCAAAATCAGCAGTTCAAATGTGGCG
AACTGGATTTAATTATGCAAGAGGGCGATACCTTGATTTTTGTCGAAGTTCGCCAACGCA
AAAATGCCTATTTTGGCTCTGCGGTAGAAAGTATTGATTTTCGCAAGCAGCAGAAATGGC
AAAAAGCAGCAAATTTATGGCTTGCACAACGAAATCAATCTTTAGATACGGCAAATTGTC
GTTTTGATGTTGTGGCATTTGAAGGTGATTGTTCACCTATTTGGATCAAAAATTTTTTAG
GATAGTATGTTAGAAAAAATTCAAGATCGCTTTAGTGAAAGTATTCAAATTCAGATTGCC
GCAGCGGAATTACTGCCAAAAGTATTAAACGAAGCGGCTAATCGTATCGTAGCTTGTTTG
TTGCGAGGCAATAAAGTGATCGTTTGTGGCTATGGACGCTCTTATGCCAATGCACAATTG
CTGGTGAGTAATTTGTTACACCGATATGATCTTGTAAGACCTAGCTTATCGGCACATTTA
CTGCAATTTGATGGAATGCTCGTGGGCTGTTTAAACCAAGATCAAGATCTCAATGAAATC
TTTCGTAAACAGCTACAAGTGATTGCAAAAGAGGGAGATCTGTTTATTGCATTTTCTCCA
CTAGGCAACGAACAAGCGGTCTTAAATGCGATACATTGTGCAAATAACGAAAATTTGGAA
ATTTTTGCGTTTACCAGTAGTCTAAATGATCATACAAAAGGACTGCTTGATAATACCGAT
CTGGATATTGAGATGCCATCAATTAATGAAATGCGAATTATTGAAGGACATCAATTTTGC
GTGAATTTAATCTGTGAGCTGGTGGATAATCTGCTGTTTCCAACTACATCACACTAACAT
TGAAATAGGAGAGGACTATGTTAAAACTCGTTAAACGCATTACCCTTGCAAGCCTATTTG
GCTTAACATTTCTATCATTACAAGGTTGTTTAGCCACTGCTGTTATAGGTGGAGCAGCGG
TCGCAACGAAGGTTGCAACGGATCCAAGAACGGCAGGTCGTCAGTTAGATGATGAAACAC
TGGAAGAAAAAGTGGCTTATAATCTGAATAAAGATCAACAACTTAACAGCGAAGCTCGTA
TCAATGTCGTTTCTTATAACGGCAAAGTCCTGCTGATAGGTCAAGTCCCTAATGATTTTT
CCAAAGACTCGGCGAGTAGTATCGCTACAGGGGTAGAAGGCGTATCTACGGTTTATAACG
AAGTTCGTATCGGCCCTAAAATTGGGGTTGCACAAATTAGCAAAGATAGCTGGATTACCA
CAAAAATTAAATCAAAACTCTTTGTGAACGGCTCTGTTAAAGCAACAGATGTCAAAGTGA
TTACTGAAAATGGTGAAGTATTCTTAATGGGTAATTTATCAAGTAGTCAAGCAGATGCCG
CTGCCAATGTTGCTCGTCACGTCGATGGGGTCGTCAAAGTCGTGAAAGTGTTTACCTACG
TACAATAAAGACATTAATGCTAAACATTAAGCATATTGGTATGCTTCGAGCCAATATGCT
TTTTTGTAAATGGAATTTTGTCAATTACTTTAAAGAACATTGACTTTAATTGCTCATTCA
TTAATTATCACAAGCCATTTTTCAGTCAATACCCCCTTTAATTTTCAAAGGGTATCGTAT
TTTTAAACTAGAAGAAAACGAATGCGTGAGATAAAAAATTTGGTTGAAGTAAAAAACCTC
ACCTTTAAACGAGGTGAACGTGTGATTTACGACAACCTAAATCTACAAGTGCAAAAAGGC
AAAATCACAGCGATTATGGGGCCATCAGGGATCGGTAAAACCACCTTGTTACGCCTTATC
GGTGGGCAGATTTTACCTGAAAATGGTGAAATTCTCTTTGATGGGCAAGATATTTGCCAA
GCAAACAATAAAACCTTATATCAACTTCGTCAAAGAATGGGAATGTTGTTCCAATCTGGT
GCATTATTTACCGATCTATCAACTTTTGATAATGTCGCATTCCCTATTCGTGAACATACC
CAATTGCCCGAAGAGTTAATCCGTAAATTAGTTTTGATGAAACTTGAAGCCGTTGGGCTA
CGAGGGGCGGCACAACTAATGCCTTCAGAATTATCTGGCGGTATGGCTCGCCGTGCAGCA
TTAGCACGAGCGATAGCTCTAGATCCCGATCTTATTATGTATGATGAACCTTTTACAGGG
CAAGATCCGATCAGTATGGGCGTTATCATCGAATTAATCAAAAAGCTCAATCAAGCACTC
AATTTAACCTCAATTGTCGTTTCACACGATGTGAATGAAGTGCTAAGTATTGCCGATTAC
GCCTATATTATTGCGAATAAACGCATTATTGCTGAAGGAACACCTGAAAGTTTATTAGCA
AGCCAAGATCCACAAGTGGTTCAATTCTTAGCAGGAAAAGCAGATGGGCCAGTGCAATTC
CACTATCCTGCTCAAAATTATACGGAGGAACTGTTTCAATGATGGAGTTTATATCCTCAA
TAGGTGCTTCCGTTATTCAGGCTATTAGAGCAATGGGACGAGCCACCTTTATGTTGTGGG
GGGCTTTAGTCGGTAAGCCAGAATTTCGTAAACATACCCCTTTATTTATCAAGCAGTTAC
ACGTTTTAGGCGTACAATCCTTACTGATTATTATGCTATCAGGCTTATTTATCGGAATGG
TGCTAGGTTTACAAGGATATGTCGTCTTAGTCGATTTCTCGGCAGAAACCAGCTTAGGAC
AGCTCGTTTCTCTCTCGCTCTTGCGTGAACTCGGCCCTGTCGTCACCGCATTGCTCTTTG
CTGGGCGAGCTGGCTCTGCCCTCACTGCAGAAATCGGCTTGATGAAAGCAACAGAACAGC
TCTCAAGTTTAGAAATGATGGCCGTCGATCCGCTACGTCGTGTTATCGCCCCACGTTTTT
GGGCGGGCATTATTGCAATGCCGATTTTAGCGGTGATTTTTACTGCTATCGGTATTTGGG
GGGGCTCACTCGTTGGCGTAGATTGGAAAGGGGTCGATGTAGGTAGCTTTTGGTCAGTAA
TGCAAAGTACCGTGACAATGGGCGATCTGCTCAATGGCTTTATTAAAAGTATTGTTTTTG
CCTTTGCTGTGGTATGGATTGCACTCTTTAATGGCTATGATGCCCTACCAACCTCAGAGG
GGATTAGCCAAGCAACAACAAGAACCGTCGTTCACGCTTCACTGGTTATTTTAGGGCTTG
ATTTTATTTTAACGGCAATTATGTTCGGCGGTTAAACAAGCAAAGGTATTATTGTAAAAT
AGCAGACAAAATACACCGCTTGTTAGTGTATTTGAATAGGAAAAATTATGCGTCAATCAA
TTAAATATGAATTTTGGGTAGGCTTATTTGTACTTCTTGGATTAGGAGCTTTAGTCTTTT
TGGGCTTACGAGTTGCCAACGTACAAGGCTTCTCTTCGGAAAAAAGCTACTCACTCTATG
CAACTTTTGATAACATTGGAGGACTAAAAGTCCGTGCGCCAATTAAAGTTGGCGGTGTAG
TAATTGGACGAGTATCTGATATTCAACTCGATCCTAAAACCTACACCCCGAAAGTCACCC
TTGCTATTAATGAAGAATTTAATCAAATTCCTGATACAAGCTCTCTTTCTATTAAAACAG
CAGGCTTACTGGGCGAGCAGTACATTGCACTGAATGTGGGATTTGTCCTTGAAGGCGAAA
CAGCAATGCTCAAAGAGGGGGATAGCTTTGCTGATACCAACTCAGCAATGGTACTGGAAG
ATTTAATCGGTCAGTTCTTATATGGCGATAAGAAATCTGACAAAACGGAAGACACCGCTG
AACCTAAAGCGGAATAATTGCTCACTTTTAAAATCACATTTTGGAGTTTTATGATGATCA
AAACCCTTAAAAACCTTTTTATTGCAGGCTTTGTTGCAATTTCTGCATTCGTTTCAAACT
CGGCTTTGGCTTCTACTAGCCCTTATGTCTTAATGCAACAAACGGCAGATAAACTTTTTG
GTGATATCAAAGCAAATCAAAGCAAAATTAAGAAAGATCCAAACTATTTACGCACTATCG
TTCGTAATGATCTTATGCCACATATTCACGTTAAATATGCTGGTCAATTAGTCTTAGGTA
AAAATTTAGCGTCAGCGACTGATGTTCAGCGTGAGGCTTTTTTCACTGCATTTGGTCAAT
TTATTGAACAATCTTACGCACAAGTATTAACCCAATACAGCGATCAACAAGTTCAAATTG
AAAGTGAAAAACCGCTAGACAACAAATCTATCGTCAGTATTCGCGTCAATGTTCTACAAT
CAGGCAACGCCCAGCCAATCAAATTAGATTTCAAATGGCGTAAAAATAGCAAAACAGGTG
AATGGCAAGCCTACGATATGGCAGCCGAAGGTGTGAGTATGGTCGCAACCAAACAAAACG
AATGGAGCGGTATTTTACGCCAACAAGGAATTGACGCTTTAACAGCTCAGGTTGCACAAT
CTGCAAAACAACCTATCACATTAAAATAATTCGGGTATGCAAACAAAAAATCCATTACAA
TGGCATATTCAGCAAAACAATGAAAGTCTGATGGTTCAACTATCTGGCGAGCTTACCCGT
GACACGTTGCTTCCACTTTGGAAGCAACGTGCTTCTTTTTTATCTCCCAAAAGCTCGCAG
CACATTTATTGGGATTTAAAAGGTCTCACTAGCATTGATTCCTCAGGCTTTACCTTACTG
GCTGAACTACTTCACCTCTATCAACAAAAAAATAAAAACTGTTTATTTAATGTTCCGCAA
GCGGTACACAGCCTTGCAGAGCTATTTGATTTAGCAGACTGGTTTAAAAAATTTCTATTT
TGTGAGAAGAAATAACAATGGAACCCAAACAAATTGAAGAAATCCTAAAAAACGCCTTAG
AACTTGATGAAGTTTATGTACAAGGTGAAAATTCCCATTATGGTGTTATCGCAGTAAGCG
ACAGCTTTGCCACAATGTCTAAAGTAAAACAACAACAGATGATCTATGGTCCTTTAACTG
AATTTTTTGCAACCAATGCAATCCACGCATTAACAATCAAAACATTCACTAAAGAACAAT
GGAAAAGAGAGCGTTTGCTCAATATGCCAAGCTAATCACATCATCTAAAGGAATTAAAAT
GGAAAAATTTCGTGTTCACGGTCCTTTCACTTTAAGCGGAACTGTTGATATTTCAGGTGC
CAAAAATGCAGCATTACCGATTTTATTTGCGGCTATTTTAGCGGAAGAACCCGTTATTTT
AACGAACGTCCCTAACTTAAAAGATGTCGAAACCACCGTCAAGATTCTACGCAAACTAGG
TGTTGTCGTTGAACGTGCAGAAAATAACGCAGTACATATTGATGCCAGCAAAATCGACCA
TTATGTTGCACCTTATGAACTTGTCAAAACAATGCGAGCTTCAATTTGGGCATTAGCCCC
TCTCGTCGCTCGTTTCCATCAAGGTCAAGTTTCATTACCAGGTGGCTGTACCATCGGGGC
TAGACCTGTCGATATGCACATTGCAGGCTTAGAAAAAATGGGGGCGACTATCACCCTTGA
TGAAGGTTACGTTAAAGCAGAAGTAAATGGTCGCTTAATAGGAGGGCGTATTCTGATGGA
TAAAGTCAGCGTTGGTGCAACATTATCTGTGATGATGGCGGCAACCCTTGCAAAAGGCAC
AACCACTATTGAAAATGCCGCTCGTGAACCTGAAATTGTTGATACTGCTATTTTCCTCAA
CAAAATGGGGGCAAAAATTACAGGGGCAGGTACAGACACAATCACAATTGAGGGGGTAGA
GCGTTTAGGTGGCTGTGAACACCACATTGTCCCAGATCGTATCGAAACAGGCACATTCCT
CGTTGCTGCCGCAATCTCAGGCGGACGAATTACTTGTCGAGGCACGAAAGCGGATACATT
AGATGCCGTAATTGAAAAATTGCGTGAAGCAGGAATGCAAGTGGACGTGACCGAAAACAG
CATTACCCTCGACTCGCTAGGTATGCGACCAAAAGCAGTCAATATCCGCACAATGCCTCA
CCCAGGCTTCCCAACGGATATGCAGGCCCAGTTTACACTATTAAATGTCGTTGCAAATGG
CACCAGCAAAATTACCGAAACGATCTTTGAAAACCGCTTTATGCACATTCCAGAGCTAAT
CCGTATGGGAGCAAAAGCAGAAATTGAAGGTAACACAGCGATCTGTCACGGTGTCGAAAA
CCTTTCAGGCGCAGAAGTAATGGCAACAGACCTACGAGCTTCTATCAGTTTAGTTCTGGC
AGGTTGTATTGCAAATGGTCAAACTATTGTTGATCGTATTTATCATATCGACCGTGGATA
TGAACACATTGAAGATAAACTACAAAAATTAGGTGCTAGAATTGAAAGATTTAATGCACC
ATTTGAAGAATAATTTTTCATATAAAACAACATAATTGCTAAAAAGTGACCTAAGCCTTA
TATTACAAGGCTTTAGCCCCTATTTTAAAACATGAGCAAAAAATCTCCCATTTTGTCAAA
GTTTGAAAATTAAGGAAACATAGTATACAAAATAATATCCAATGTTATTTGGTAATAAAT
GTTATAAAATTTTTATCTTAAAAAAAATAAATTAGATCCAATTAAAATTTGGACTTATTA
CACATCTGGAATACAAACCTATCAACAGCTTGCTGTTAAATCTCGTTGTTCAGTCAGAAC
TATTCAAAGATATCAAGGTTATTTTCCTTATAAACATCGCAATGTAGGGGGATGCCAGTC
TAAAACATTAGATGGGGCGATATTTTATCTATGAAAAACATCCTGANNNNNNNNNNNNNN
NNNNNNNNNNNNNNNNNNNNNNNNNNNNNNNNNNNNNNNNNNNNNNNNTGATCAATATAC
TAGCACCTGAATATTGACTTAACTTCCGACAATAGAAGGGACTAACTTTTATTATTCATC
AAACAAGACTAGTTCTTTTTTTTCTATTTCTGGTGGATTATCACATAACCAATTTGCTAA
ACGGGCATAATCCGCAAGCGATAAGTTTTCCGCTCGTGCATTCAAATCTACCCCTAATGC
CTCTAACTGCTCTACACTAAACAGCGTAGCAAGTGCGTTGCGTAATGTTTTACGACGTTG
ATTAAAGGCTTGTGTGGTCACACGATTTAGCCAGTAAATATCTTTCACTGGGTACGGCAG
TGTTTTATATGGTACTAACCGCACTACTGCAGAATCCACTTTCGGAGCAGGTTTGAATGC
CGTTGGTGGCACTTCCAACACGGGCATTACTTGACAATAATATTGCGCCATAATGGTTAA
ACGCCCGTAGGCTTTGCTATTTGGTGCAGCACATAAACGCTTAACCACCTCTTTTTGCAA
CATAAAGTGCATATCTTGAATTAAGTCGTGGAATTTAAAGAGATGGAACATCAACGGAGT
TGAAATGTTGTAAGGCAAGTTACCAAACACTTTGACAGCTTTGCCATTCAAGGCTAGGCT
ATCAAAATAGGCACGGAAATCAAAACGCAACGCATCTTGTTCAATCACAGTTAATTTTTG
ATGTAAAAACGGGTGATGGCGTAAACGTTCTGCAAGATCACGGTCTAATTCGACCACAGT
AAGATGATCTACTAGATCTGCCACTGGCTCAGTTAATGCCCCCAAGCCTGGACCAATTTC
CAATAAAAATTGATCTTGCTGCGGATTAATTGCCGCAACAATATTATGAATAACGTTTTG
GTCGTGTAAAAAGTTTTGACCAAAGCGTTTACGAGCGGTATGCCCTAAATGTTTTTTTGA
ATTTGAACTCATTGGATACCTTAATAAGCGGTCATGTTCCCACTGATTTTTATAAATTTA
ATAAAGTAAAGAACCTCGCATATGCGAGGCTCCCTTAATTATTAGATAAATTAAAAATAT
TTTATATCTAATTTACTTCTCAATACTTTTATCCAATCTTTTGATGCCACTTGCACTTGT
TTATCAATAAGCTGCTCGTAAGCTTTCTGTAAATAAGCATCTTCCGTACGATCTCCTCTG
CGAGTATCAGTAACTTTTAGTATATGCCAACCAAATTGTGATTTAAAAGGAGATGAAATC
ACATCAATTTTACTTTTACTTGCAATGTTAGCAAAAGTTGAATCATAGGCATCTAGAAAA
TTAAAACCGAGATCTCCCCCATCAATACCAGATATATAATCTACAGAGTTAATTTTCGCT
GCTTCTTCAAATGTTATTTTACCAGATTTAATGTCAGCGGTAATTGATAGTAATTTTGCC
TTAGCTTGCATATCATTTAAGATTGGCGTCGTTTTAATCAATATGTGACTAATACGATAT
TCTGTAGCGGAAACTGTTTCAAGTGTACCGTTTGTTTTTGCTTTATCTAGCATATCCTTC
GCTAAAGATTGAACATCTTTCGGATCTACTTGAATAGAATTTCCAATACTTTGTTGCCGA
ACTTGTTCCATTAAAAGCTGATGAGCAAGTTGTTGACGATACTGACTAAGACTAATGCCC
TGATAATCCAAAGCATCAAGTAGTTGGCCATATGTTATACCATTTTGAGCAGCAACATCT
TCCATCATCTGATCAACATAAGCATAGTCCACTTTTATACCAGATTCTTTAATCGCACGT
TGCACAACGAAATCATCAATAATAGTCTCCAAAGCCGCTTTACGATTAGCTTCCGTATTC
GCTTTTTTACCCAAAGCCTGTTTTACTTGACTCTTCATAATGGGATAACCATCTACTGTT
GCAACGACTCTCTCTTCCGCATTAGCTGAAGAAAATGCAAATAAAGCAAAACCTGCGATA
AATAATGATTTTACTTGTGTAAACTTCATTTTAATTTCCTATGAATATTGTAGATAAAAA
ATTCCTGCTACTTAGAAGGCTATTCTAGCAAAAGGTTCACAAAGATTGAATTTTCTTAAT
CACATTTGTGGTCGAACAACCGTTTTCAAAGTTGAGTACACGAACCTCGCCACCATTTGC
CCAAACTTCTTGGCTACCTGCAATCTCTTCTGGCTTATAATCGCCGCCTTTTACCAATAA
ATCAGGCAAAATTTCCCCAATTAAACGTTGTGGCGTATCTTCACCAAATGGAACAACCCA
ATCGACCGAAGCAAGCCCTGCTAACACCGCCATTCGTGCATTTAAATCATTAATCGGACG
ACTTTCCCCTTTTAAGCGTTTCACTGATTCATCCGTATTTACTGCAACAATCAAACGATC
ACCTAACTTACGTGCATTTTCAAGGTAAGAAATGTGTCCTGGGTGAAGAATATCAAAGCA
ACCATTAGTCATTACGATTTTTTCACCACGAGTTTTTGATTGTTTAACAATCACCTTCAA
TTCATCTTCAGACACAACCCCAAAACCTGTTTCAGCACGTTGATGTATTGCCTGTTCTAG
TTCACTTGGGCTAACGGTTGATGTCCCTAATTTACCCACCACAATTCCAGCCGCCGCATT
CGCTAAATAGCACGCTTCTTCTAAAGGACGACCATCTGCAATCGCAGTTGCTAACACGCT
AATCACCGTATCGCCAGCCCCTGTGACATCATAAACTTCCTTCGCTTGGGTCGGTAAATG
GAATGGATCTTGATTTGGACGAAGTAAGGTCATCCCTTTTTCTGAACGAGTAATCAGCAA
TGCCGACAAATCAAAATCGGCTATCATTTTTAAGCCTTTAGCCACGATTTCGCCTTCATC
ATTGCAATGCCCTGCAACCGCTTCAAATTCAGACATATTTGGCGTAAGCAGTGTTGCACC
ACGATAACGCTCAAAATCCGTTCCTTTCGGATCAATTAACACAGGCACATTTGCTTGACG
TGCAATTTGAATCATTTGTTGAACGGCATCAAGCGTACCCTTGCCATAATCTGACAGGAT
CAACGCACCGTAAGCGGTAATTTCTGCTGCTAATTTTGCAAGTAACGCTTGGCAATCTAA
ATTATGAAAACCTTCTTCAAAATCTAAACGTAATAATTGCTGATGGCGAGAAAGAATGCG
TAATTTGGTGATCGTTGGGTGAGAATCTACCGCAACACATTGATTTTGAATACGATGTTC
GCTTAACAGTTTATCCAACGCTCGCCCTGCATCATCATTACCCACTAAACCGTGTAAAGT
GACAGGTACGTTCAGGCTCGCAATATTCATTGCCACGTTTGCCGCACCGCCAGCCCTATC
TTCTCTCTCTTGAACTTTGACAACAGGCACGGGAGCTTCAGGCGAAATACGGTTAGTGGC
ACCAAACCAATAGCGATCTAACATCACATCGCCAAGCACCAATACTTTTGCATTGTTAAA
TTGCGGGGAATATTGCATCATCATAGCTTCAATCTCTTATCTTTTACTTTTCTTAATAAA
TTTCATCAAGCGTTTACGTTTACGCAACTGGCTTGGGGTCAATTTATTCTTCTTACCTGC
AAATGGGTTGTTTCCTTCTTGGAACAACACACGGATCGGCGAACCAATAATTTTCAAACT
CTTACGGAAATAGTTAGACAAATAACGCTTATAAGAGTCAGGCAACTTCTCAATTTGATT
ACCGTGGATCACAATGATCGGCGGATTATAACCACCTGGGTGCGCATATTTTAATTTCAC
ACGGCGGCCATTTACCAACGGCGGCTGATGATCGTCCATCGCTAACTGCAAAATTCGGGT
TAGCATTGATGTTGTCATCTTCTTCGTTGCACATTGATAGGCTTCTTGGATTGAACTGAA
TAAGTTGCCCACGCCACTGCCGTGTAATGCAGAAATAAAATGCACTCGTGCAAAATCAAT
AAAATCTAAACGGCGATCAAGCTCTGATTTCACATTATCTTTAATATCCTGTGATAAGCC
GTCCCATTTATTGACAACGATCACCAACGACTTACCTGCATTAAGAATAAAGCCCAACAG
CGATAAATCCTGATCAGACACACCATCACGAGCATCGATCGTCAATAAAACCACATTCGC
ATCTTGGATCGCCTGTAAGGTTTTAATCACCGAGAATTTCTCCACCGCTAAATGCACCTT
ACCACGCTTACGCACCCCTGCGGTATCAATGATGGTATATTGCTGGCCATCACGTTCCAT
AGGGATATAGATCGAATCACGCGTCGTTCCCGGCATATCGTAAACCACTACACGTTCTTC
ACCTAAAATACGGTTAGTCAGTGTCGATTTACCCACATTTGGGCGGCCTACAATGGCAAT
CTTAATGTTTTTATCGTCGGTTTCTTCCTGATCCTCTTCCAATGCTTCATCTAATAACGC
CGTATCTTCTTCGTTATCAAAGTCAAAATCGCTATCCCATTCGTCTTGTTCATCATCTGC
AACATTTTCATCGGAATCGACCGCTTGTGCTTCTAATTTTTCCGCAAGGGGAGCTAAAAC
CTGTTCGATAAGCTGTGTCACACCACGCCCTTGTGCCGCAGCGATTGGCTCTACTTCGCC
TAAACCTAACTGATAAAATTCCGCAATATGAGAGTCTGCATCAATACCGTCCGTTTTATT
TGCAACTACCACGGTTGTTTTATTACGCTGACGCAAATATTGTGCAATACCTACGTCCGC
AGGTAATAACCCAGCACGAGCATCAACTAAAAATAGCACTACATCTGCTTCTTTAATCGC
TAACAGCGACTGTTCTGCCATTTTCTCTTCAACACCTTCTTCAGTACCATCAATACCGCC
CGTGTCAATCACAATAAAATCGTGTCCGGCAATATTTGCGTGACCATATTTACGGTCACG
GGTTAAGCCAGGGAAATCTGCCACTAACGCATTACGGGTGCGAGTTAAGCGGTTAAATAA
CGTAGATTTTCCTACGTTAGGTCTGCCCACAAGGGCAACAACAGGAGTCATATTACAACC
TCATTTAAAATCGGTTTGCGAACATCTTACGCAAAATACGTACATTATATCGTACTTTAA
AAGAAAACGGAGAAAATAATAAAGAGCGAGTGATGAAGAGAGTTAGGGCAAAATAGTACC
CTAACAAAGAGTTATTCTTCTAATTTCAATGCTTTAGAAAAACTTTGCAGACCTTTAACA
TTGCTATTTTTTGCCATTGCTTGTAAGGCTTGTGTTGGAATGTGTAATAACTGATTTGTA
AGTTTATAACTCAATTCATTTAGTACTTTTTCGCAATCCTGCCCTTGTTGCAAGGCACTC
AACGCTTTTTCAAGTAAATCTAAACGAATCTCTTCAGCATTTTGGCGATAATGTTTAATT
AAATTGGTTGATTGTTGCTGTTTCAACCAAACAAAGAAATCTTTTGCCTCCTCAATAACA
ATTTCTTTCGCTTGCTCTGCTGCCTGCTGACGTTGAGCTATATTCTGCTGAATGATATTT
TGTAAATCATCTACACTATAAGCATAAATACTATCTAGTTCTCCCGCTTTTTCATCAATA
TCACGAGGAACAGCAATATCAATCAATAACATTGGGTCAAAACGGCGTTGTTTCTGTGCT
TGTTCAACCATTTCTTTAGTAATCAAAATATCTGGACTACCTGTTGAACAAATCACTACA
TCTGCTTGATTTAAACCGATTTGCAATGCGCTTAACGAAAGAATTTGCATTGGAATATCT
AGTTTCACCGCTAACATTTCTGCTCGAATATGAGTTCGGTTAGCAATCATAATATTTTTT
GCCCCGTGATTAATTAAATGGCGAGCCACTAGTTCTATAGTTTCACCAGCACCAACTAAT
AAAAAACGGAGTTTTTTAAAATCATCAAAAATTTGGCGAGCTAAGCCACAAGCAGCATAC
GCAACGGATACCGCACTACTACCGATTTCAGTTTCAGAGCGGACTCGCTTTGCTGTAGCA
AAGGTTTTCTGAAATAGCCGAGAAAGATTGGTGGAAACGCCACTTCCTTGAGAATGATAA
AATTCTTCACTCTCTTGGTATGCCTGTTTCACTTGCCCTAGAATTTGTGGTTCTCCTAAA
ATTAACGAGTCTAAACCACAAGCGACACTCATTAAATGACGAGCAGCTTCAAGGTTTTGC
TTGAAATAATAGGCCTCGCTTAATTCCTCTTTATCTAATTGATGAATTTCAGCAAACCAA
TTAAAACACTGTTCACGCCAAGCAATATTATCAGGGTGTTCTTCTTGAGGGGGAACTTCA
GGCTGATGGAAATAAAGCTCAGTACGATTACAAGTAGATAAAATTACAACACTTTCTGCT
AGGCTTTGATCACGAATTTGCTCAAATGCACGCTGACGTTTGTCTTCTATAAACGCTACT
TTTTCTCGCAAGCTCACTGATGCCGTTTTATGATTGATACCTAATGCTAAAATTGTCATT
GTTACCCACAGAATAAAAAAAGGTGGAAACCACCCGAAAAGACGGAGCATTTTAATCAAT
CCATGCGGTTGGTGCAAATAATTGTCTTAATAGGTTTGATTTATAACAAGTGAATAACAT
TTTATGACGTATAAAGTGGTAAGATTTTTTTAAAATTTTGTAAATCTAAAAAATCCCCAC
GATTTTGGAGTGATTTCAGTTATAATACTTCAAAGCAGTTTTACATTGTCAAATTCTGTC
AAGAACCCTTTCAGTTAAGCGTTATGGAGGACTTATGGTTGCGATTCGCCATTCACACCG
GCTCGATCTGAACAATTTTGAGTTGGCTAGTTGGAGTGCTGGGCTACAGATGTCTCCTAT
TACCTTTGAACAATTACTGATTGCGTGGCGATATGCACAGGAAAAAATCGATATTGAACA
AAATCACTTGATGTGGTTTGGGGTTGAATTGGTCGAAATTTTGCATAGTTTGAATATGGA
CGATGATAGCCTTGTCGCTGCCTTACTTTTCCCTCTTGTGAAGCAAAACATCATTGATTT
AGTGCAGATTAAAGAGCATTTTGATAATGATGTGAAAAATCTCGTCAAAGGTGTGTTGGA
GATGGATAACGTTCGCCAACTTAATGCCAGTCACGCTTCCGATCTTCAAATTGATAATAT
TCGTCGTATGCTTTTAGCAATGGTGGACGATTTCCGCTGTGTTGTGATTAAACTTGCAGA
GCGAATTGTCTATTTGCGTGATACCGAACGCTTAAGCGAAGAAGATCTGGTATTAGCCGC
AAAAGAGTGTTCGCATATTTATGCACCGCTCGCTAATCGTCTAGGAATTGGGCAGTTAAA
ATGGGAGTTGGAAGATTACTGCTTCAGAGCCTTACACCCTCAGGAATATCGTCAAATTGC
GAAATATGATTTAGGTGAACGCCGTTTAGATCGGGAACAATATATTGCAAATTTTGTTGG
GGATCTGACCGCCTGTCTGCAAGATGAGTTAGAGAGTGTGCAAATTTATGGTCGCCCTAA
ACATATTTATAGTATCTGGAAAAAAATGCAGAAAAAACATCTGCGTTTTGAGCAGTTGTT
TGATGTGCGTGCGGTTCGGGTGATTGTGCCGAATTTGCAAGATTGTTATACCGCTCTTGG
CATTGTACATACACATTACAAACATTTGCCTGAACATTTTGATGATTACATTGCTAACCC
TAAACCTAATGGCTATCAGTCTATCCATACGGTTGTTTTGGGCGAAGGTAATAAAACCAT
TGAAGTGCAAATTCGTACGCAAAAAATGCACGATGATGCAGAATTGGGCGTTGCGGCACA
CTGGAAATATAAAGAAGGTGCAACGGCTGGGCGTTCAGGCTATGAAGAAAAAATCGTTTG
GTTACGCAAGTTGCTTGATTGGCAGAAAGATATTGCCGATTCGGGCGATGTGGTGGCTGA
AATGCGTTCTCAAGTCTTTGATGATCGTGTTTATGTCTTTACGCCAAAAGGGGAAGTGGT
TGATTTACCGAAAAATGCCACCCCTCTTGATTTTGCTTATTCAATCCACAGCGAAATCGG
TCACCGTTGTATCGGTGCTAAAATTGCAGGACGAATTGTGCCGTTCACCTATATTTTACA
AATGGGTGATCAAGTTGAGATTATTACGCAGAAAAAACCAAACCCAAGCCGAGATTGGTT
AATTCCAAGTCAAGGCTTTGTGAATACAGCAAGAGCTAGATCTAAAATTGTTGCTTGGTT
TAAAAAGCTAGACCGTGATAAAAATATTCCGCTTGGTAAAGAGATGTTAGAAGCGGAGAT
GGCTAAATTCAACTTTAGCCAAAAACAGATTGAGGATTTAGCCCTACCTCGCTACAACTT
AAAACAAATTGATGATCTTTATGCAGGCATTGGTGGCGGTGATATACGTTTACATCAATT
AATGCACTATTTGCAGAGTAAGCTCATCAAAACCACTGCTGAGCAAGCCGATGAAGCGAT
CTTAAAACAGGTGGCAAATAAAGCTCAACAGCAACAGAAAAACCGCAGTGGTTTTGTTGT
AGTTGAGGGGGTTGGAAATCTAATGCACCACATTGCCCGTTGTTGTCAGCCTATTCCAGG
TGACGAGATCGTTGGTTATATCACTCAGGGACGAGGCATTTCTATACACCGCTCTGATTG
CGAACAGCTCTTTGATTTACGCAGTAGTAGCCCTGAACGGGTGGTGGAAGCAGAATGGGG
CGAGAGCTATGCTTCAGGCAAATTTAGTTTGACCATTCGGGTGATTGCAAATGATCGCAA
TGGCTTATTGCGTGATGTTAGCGGTATTATGGCAAATGAAAAAGTAAATGTGTTAGGCGT
ATCAAGTCGCACCGATCCAAAACGTTTAATTGCAACAATGGACGTTCAAATTGAGCTAAA
TAATGTGGAATTGTTGGATAAGTTACTAAAACGTATTCTACAAATTGATGATGTGATTGA
TGCGAAAAGGTTGTCAAACTAGCATAATAACTTAAAAGTAGGGACGCCAAGCGTGGCGTC
TCTACTTTGATATAATAGAGATCAAAAACTGAATAAAATATAAAATAATGTAGGATATTT
ATGCAAAAATTAGTCATTTTAGGTTCAACAGGCTCTATCGGAAAAAGCACCCTTTCTGTG
GTCGATAATAACCCTGAGCAGTATCAAGTTTTCGCTTTAGTTGGCGGAAAAAATGTCGAA
TTAATTACCGAGCAATGTCAACAATATCAACCACGTTTCGTGGCATTAGATGATGAACAG
GCAGCTGCAAAATTAAAAGAAAATCTCACCGCTTTAGGATTGAAAATCGAAGTTCTCGCA
GGGCAAAAAGCGATTTACGAACTGGCTTCACACCCTGAAGTGGATATGGTAATGGCGGCA
ATTGTGGGCGCGGCAGGCTTATTACCGACGCTCTCAGCGGTGCAAGCAGGCAAAAAAGTC
TTGCTGGCAAATAAAGAATCATTGGTCACTTGCGGACAAATTTTTATTGATGAAGCTCGC
AAGTCAGGTGCTAAATTGCTCCCTGTCGATAGTGAACATAACGCCATTTTTCAATCATTG
CCAGAAGCACAAGAAAAAGTAGGTTTCTGCCCGCTTGCAGAACTAGGGGTAAGTAAAATT
ATTCTCACGGGTTCAGGCGGCCCTTTCTGTACAAAACCATTGAATGAATTTAGTCAAATT
ACCCCAGCTCAAGCTGTCGCACACCCGAATTGGTCTATGGGTAAAAAGATTTCGGTGGAC
TCTGCCACAATGATGAACAAAGGGTTGGAATACATTGAGGCTCGTTGGCTCTTTAATGCC
TCAGCTGATGAAATGGAGATCATCATTCACCCACAATCTATCATTCACTCAATGGTACGT
TACATTGACGGTAGCGTCATTGCACAAATGGGCAATCCTGATATGCGAACCCCGATTGCT
CACACAATGGCATATCCAAACCGTATCTACGCTGGCGTTGCTCCATTAGATTTCTTTAAA
TTAAAAGAACTCACCTTTATTGAACCTGATTTTGCTCGTTACCCTAACTTAAAATTGGCG
ATAGAGGCTTTTGCCGAGGGACAATATGCTACAACGGCAATGAATGCAGCAAATGAAATT
GCAGTAGAGGCATTTTTAAACGATCAAATCCGTTTTACAGATATTGTCGAAGTTAATCGT
CAAGTTGTCGAAAATATTGCCCCTGTTCAAGTTAAAGAAATTGCCGATGTTCTACATATT
GATAAATTGGCAAGAGAGGTGGCGAAGCAACATATTTTACAATTTTAAGAGTATTATAGG
CAAAAGTGTTGGTTTTAATTATTTCCCCTAATTATTACCAACTCTTTTTATTCAAAAAAC
CTTTATAAACATAATGTTATATTTTCTCGTTAATCCTTTATGAACCGATAATTTCTGCCT
CAGGTCTTTAAATAATCCTTTCAACCTATTTGTTGTTTTTTCTATATTTAAGTGAGCATA
TTCTTCAAAGGTAAATAAATATTTCATACAGTATTTTAAACTAGCATAAGCCCCTCTTAC
ATTACGGTGTTTATAAGGAAAATATCCTTTCTCATTGGGATATTTAGACCGTTCATTTAA
AAACTCTTTATGTTTTAAATACCATTGATGTAATCTTAAATAAAATTCATTTTTGTGGCT
TTCTTTTAGCCTTTTTACGAAGTATGTTCAATGCGAGTTTGTAATAGAAGTCTTTTTCTG
TTTTGATGACACGGTGATAAACGACTTTTTTAGCTCGTGTATCCATTAAAACTAATACAC
CAAATTCACGACCGAAGAAGGTTACATCTGCAATAATATTTATATAAGTTTGTTGTAATG
GAATAAATTCAGCTTTAGAGGACTTTTCAATATAACGTTGAATAGTTCTAATGGAACAGT
GATATTTTTCGGCTAATTGTTTATAGGTTTGTTTTCCTATTGTGTAATCAGTCCAAATAT
CTATTGAATTTAATTTCTTTGTGAAAGAAAAAGCTTTATGGCAGGATGAACAAAAGTATC
TCTGAATATTATTTTTCTTTCCATACTTTTGGATATTGTGCTTAAGGCAAAAAGGACAGT
TTTTTGTTCATATTTCAAAAAGTGGGCTTAAAGCCTTGTACTATAAGGCTTTAAGCCACT
TTTTACCAACACTTTTGTCTACTATGCCAAAATAAACATTAGCAACAAATTTGTCTACTT
GGCATAGTTTTTGACGAATCAGCAACTATTTTGACTACTATGCCGGTTTTCTTCGTAGAT
TACTGTTTTTTAGCCCAATCTAAGAAACGTTTTTGTGTTTCTTTGTCTGCTTGTTGGAAC
CAGTATTGAAGTTGTTGTTCTGTGACATTTTCTCCTTGCACAACAATTTTCCCCTTATTA
ACTTTATTGGTATTATTTGCCATTGTTATTGGCATAGTTGATAATGCAAATTTTTGTACA
GCAGCAACACCTTCACCAATATTGTAGTTTGCCAAGTTATTGATAATATTTGAATTAGGC
ATAAAACCTTCTCCTTTTAGGAAATCTTGCTTATATGTTAGCTTTTTTCCTGAAACAGTT
TCAATTTTGAAACTGGGTGATTTCTTAAATTGTGCTATATCAAATTCACTATTTAAACTA
GGTGCAAGGATTTTAATATCTTCAGTACTTCCTTCAAAAGTGAGAATAATAGGTTGAGAC
TCAAAAAAGGCACTATCAGAACCAGACTGATAGATACTGGATATTTCTACTACAACTTGG
TGTAGATTGGTATCATTTACCTGTAAATTAGTATTTCTTCTTACTTTTTGTCCATCAAAA
GCAAGAAAAGTTACATTTGAAGAACCCGTGATTGTACCTGCAAATGCCGTTGTTCCAGCG
ATGAGAGCTGTCATTGCAAGGGCAATTTTACCTAATTTCATAACATAATCTCCTAAAAGG
GTATAAGGGTAAAAAACTGCTATATCCTATGCTAAATTTGTGTAAATAGAAAGAGAGAAA
TTCCATTCGTTGTCGATTTTTTATTGGAATTATGATAATTTTCCTCTGCTTAACTTATAA
CGAGAAAATAAAATGAGTGATGAACAACATAGCGTAAATACGCAAGACAAGAAGTCCTTT
TTAAAGTCACTGTTTGGCGGTTTGTTTCAACAAGAGCCAAAAAATCGTGAAGATTTGGTC
GAAGTGATCCGTGATTCTGCTGAGAATGAGCTAATTGATACGGATACTAAAGAGATGATT
GAAGGGGTAATGGAAATTTCCTCTCTGCGTGTGCGTGATATTATGATCCCTCGTCCGCAA
ATTGTATTTATTGATGCCGAACAGCCATTAGAGGCTTGTGTTGATGTGATTATTGAATCG
GCACACTCTCGCTTTCCTGTGGTGTATGGCGGTAAAGATACCATTGAAGGTATTTTGCTG
GCAAAAGATCTGCTCAAATACCTACGTTCCGATTCTGAACCATTCAATATGGCAGAAATT
CTACGCCCAGCCGTGATTGTCCCTGAAAGCAAGCGGGTAGATCGTATGTTAAAAGAGTTC
CGTTCCGAACGTTTTCATATGGCTATTGTAGTTGATGAATTTGGAGCGGTTTCAGGCTTA
GTGACCATTGAAGATATTCTTGAGCAGATTGTTGGGGATATTGAAGATGAATTTGATGAA
GAAGAAATCGAACCTATTCGTCAGCTTTCTCAACACACCTACGCTGTGTCAGCCTTAACA
GATATTGAACGTTTTAATCAGCAATTTGCAATTGAATTTGATGATGAAGAAGTGGATACC
GTCGGCGGCTTAGTAATGCAAGCCTTTGGGTATTTACCAAAACGAGGCGAAGAAATCGAA
TTAGGCGGAATGATGTTTAAAGTCACCTCTGCTGACAGCCGTCGTTTAATTCAACTGCGA
GTGACTGTCAGTGATGAACAATTAGCATTAATGCAACAAGAGAAACAAGACGAATGAAAG
CTGTAAAAAAATCGTCATTTTTAACCGCTTGTGCGGTCGCCTTAGTTTCAGGCGGAATAG
GAACCCTAGCTTATTCCCCTTTCGACTATTGGTTTATCATCTTCTTATCTGCAAGCGGTC
TGATTTGGCTTGCTACACACAACAATAAGAAAATCGCCCTATGGGGAACATTCTTATGGG
CTGTCAGCTATTTTTGTATTGGGGTGAACTGGGTTCACGTTAGTATGATCCAGTTTGGTG
GCGTACCTGAAATTGTCAGCTATATTGCCGTATTACTGCTCTCTGCCTACCTAGCCCTCT
ATTTTGGCTTATTCGCTTATCTGGTACAACGGTTTAAACTGGCTAATCCTTGGCTACTTG
CAGTCATATTCACCGCAACTGAATATCTGAGAGGTGTTGTCTTTACTGGCTTTCCATGGC
TACAATTTGGTTATAGTCAAATCGACAGCCCATTTTCAGGAGTTGTACCGATTTTAGGGG
TTGAAGGCTTAAGCTTTTTTGTTATGGTAATCAGCGGTTATCTGGTAGCGATCTGCCGTG
ATCTCGCAAAAAAAGCGACTGTTCCGACCGCTTCCTGTGCCGTTGTTGTCAGCCTGTTAG
TTCTTGCCTTTGGTTCACAATTTATTCGTTTTGTTGAAATCGATGAACAACAACCGCCAA
CAACAATGGCACTGGTACAAGGTAATATCGAGCAGAAAATGAAATGGGATCCAGCCCATT
TTAACTACACCGTAAGAACCTATCAGCAACTGATATTACCGTTACTTGGTAAATATCAGG
TAATCGTTTTGCCTGAGTCGGCAATTCCTGCTGTAGAAGCTCAAATTGAACCTTTACTAC
AACAGTTACAAACCGTTGGGGCTAGAACAGGCAGTGAAATTATTATTGGCACGCTACATC
AGACTCCAACGGAGTTATTTAACAGTGCCACTGTGCTAGGCAATCCGCAACAGCCATATT
CGCTGGAACAATCGCCTCGTTACAATAAACATCACTTGGTGCCTTTTGGCGAATATGTTC
CCTTTGGCAATTTGCTAGATTGGATGAGAGAAGTCTTTGTTTTACCTGTAAATTTATCGC
AAGGGACATTTATCCAGTCGCCACTACAAGCGGCTAACAGAGCCTTTAATTTAGCGATTT
GCTACGAAATTATCTTCACCGATCAAGTTCAGCAAAATCAAAAAGCTCACCAAGCCGATT
ATCTTCTCACGATTTCCAACGATGCGTGGTTTGGCACGAGTATAGGTCCTTGGCAACATT
TTCAAATGGCAAGAATGCGAGCTTTAGAGCTAGGCAAACCGCTAATTCGTGCGACAAACA
CAGGCATTACCGCCTTTGTCGATGCCTACGGCAAAGTCACCGCCCAAGCTCCACAATTTG
AAGCCACCGCCTTAACTGCCAGCGTGCCTGCAATGAAAGGGCAAACGCTGTTTGCTCAAT
ATGGTAATCACTTGCTGTATGCGTTTTGCAGTGCGGTATTGTTATTGGGGGTAATTGCAA
GAAGAAAATAATGGGCATAGTAGACAAAAGTGTTGGTTTTTTTACAGACTATGCCAACTT
AAGAAGAAATTATCACATCATGCAGGCTTAACGAAGAAGCATAAAATTATGTTTATAAAG
GATTTTTTAATAAAAAGAGTTTCTAAGAATAATTAAAAATATTCATTAGCAACCATTTTG
TCTACTATGCCCCAAATAATGAGGGTGGGATACCCCACCTTAATATTAAATATTTCCTCC
AATTCCTTTAAATTTCTCAATAAATGTAGAAATTTTTTGAAACACCGTCTGTTTTAATGT
GAGATATTTGGGATTAAGAGGACTCATTTTAGGTAGAATTGCATTTAAATCCGTTCCGTT
CTCACTCGCATATTCTCGCTTTAATGACGTGTTAATATAGCGCTTAGCTGCTTCTTCATT
TAATTGTTCTGCTTGAATTAATTCTTGAGCTTCTCGCTGTTGCTCCTTCTGAGCAAATTG
GAAAAAGGCTTCAATTACGCTGGCTTTATCCGGAATATTATCGAGGTTTGTTTGATTAAT
AAAATCCACAATCAAACTTTCTTTTGCTCGATTACCTACGCTAGATCGAATAATCCGGCG
AATTTCGTTAATTAATGTTGGCTTATCTTTTGTTTTTTTATGATGTTCGAAAACCAGTTC
TAAAATATAATCAAGGTTGATTTCTTGTGATTTCAATAGATCAATTTCAAATACTACATC
ATCCCAATCAATCGTTGTTTTATCCTTATCATCGCTTGTTTTTTGCTTGCGTAGCCAATC
CCGAATATCACTATAAGTTGAACGATAATCTTGAATAACTCTTTCTGTCGGGACAGTTGT
ACCAACATTATAGGCTCCACTAGGTTCTTCTACTCCATCAACAATATTCGTTTTTTCACC
TTGAGTTAATGCGTGAAATTCATCATAATTTTGTAAAATATTTTCAAGGCGAAGATACTC
GCCAAAAAGTTTCACAAACTCTTTCTTATCTTGTTCCGTTTCGATTTTTGTTGGATCTGA
GAAGCGAGTTTGCAACTCTTTGACGACTGACCAATAACCCCGTTTAGCTTCGCCAGTAGC
TTGATCGATATAGCCATCCATGTATTCCTGATAGCTTTTCTCCAAAACCACATTACGAGT
ATTGCTATCTCCAAATAACGTAATCGTATCAATCGTTGCTTGTTCTAAATCACGGAAGGT
GACAATATTTCCGAATGTTTTGGTTGCATCAAAAATACGATTAGTGCGTGAGTAAGCTTG
CAATAAACCATGATAACGTAAGTTTTTATCGACAAATAACGTATTTAGTGTCGGTGCATC
AAAGCCTGTTAAAAACATACCGACCACAATTAATAAATCAATATCTTGGTTTTTTACCCG
TTTAGCTAAATCACGGTAATAATTCTGAAATTCTTTGCCTTCTATACTATAAGTCGTTTT
AAATAGCTGATTGTAATCATGTATGGCTGCGGTTAAAAACTCTTTTGCCGAGCTATTCAT
TGCGGTAGGTTCAAAGGTTTCATCTTCGATATCCCCTATGGCATCTTGCGTTTCATTAGC
GGCAAAAGAAAAGATTGTTGCAATTTTCAGTGGTTTTTCGACCGCTTGTTGTTGCTGTTT
AAAACTCTCATAATACAACTTAGCTGCATCTACACTACTGACGGCAAACATTGCATTAAA
ACCTTTTCCCGTTGCGTTTAAGCGGTGAGTCTTCTGTTTGAAATGGCTCAAAATATACTG
CGTAATTTCTTTAATTCGTTCTGGGTGTAATAAAGCTTGTTTGGTTTCAAGTGCGGTGAG
TTTTTTCTCATCTTTTTCCATCTCAACATCACGGAATTTTGGTCGGACATTGTTGTAATC
CACTTTGAATTTCAACACTTTTTCATCACGGATTGCATCGGTAATTACATAAGAATGTAA
CTCTCTACCAAAAACGCTGGCGGTCGTTTCTGCACCTAACGCATTTTCTGCAAATATAGG
TGTGCCCGTAAAACCAAATTGACAGAATTTCTTAAACTTTTTCTTCAAATTCTTTTGTGC
CTCGCCAAATTGTGAGCGATGACATTCATCAAAAATAAACACTACAGGTTGTTGATAAAT
CGGCAGATTATCTTCCGATTTCATTAGGTTGTTTAATTTTTGGATAGTTGTGACAATAAT
TTTATTATCATCTTTTTCAATATTCCGTTTTAACCCTGCGGTACTTTCAGAGCCATTTAC
ACTGTCAGGTGAAAAACGTTGATACTCTTTCATAGTTTGATAATCAAGGTCTTTTCTATC
CACGACAAAAAAGACTTTATCAATAAAATCTAATTCAGTGGCAAGACGTGCTGCTTTGAA
ACTTGTTAATGTTTTACCAGAACCCGTGGTATGCCAAATAAATCCGCCACTTTCGGTATT
ATTCCAATTTTTCGTTAAATAGGTATTGTTTATTTTCCATAAAATACGTTCTGTTGCTGC
AATTTGATACGGACGCATAATTAATAAATTATTACCGGTATCAAACACAGAATATTTAGT
TAATACATTAAGTAGAGTATTTTTTTGAAAGAATGTTGCGGTAAAATCTTTTAAGTCTTT
GATTAAAGTATTATCAGATTTTGCCCAATTCATCGTAAAGTCAAAACTATTTTTATCTCG
TTTGGTCGTATTGGCAAAATAGCGAGTATCTGTACCGTTAGAGATAACAAAAATCTGTAG
ATATTTAAATAACGAATTTTCTTTATTAAAACTTTCTTTACTATAACGATGAACTTGGTT
AAAGGCTTCCCGAATTGCCACTCCTCGTTTTTTGAGTTCAACTTGCACTAAAGGCAATCC
ATTTACTAAAATAGTAACGTCATATCGATTACTATGTGAACCAGCTTGTTCAAACTGGTT
AATCACTTGTAAACGATTGCGGGCAATATTTGTTTTGTCAATTAAATAGATATTTTGAAT
ACGGCCGTTGTCAAAAACAAAATCATAAATATAGTCATTATGAATTTTACGCGTTTTATC
AATAATATTTTCAGCCGGTTTATCTAAATATTCCGTTAAAAAACGTTGCCATTCACTATC
TAAAAAAACGACATTGTTTAATTGTTGTAATTGTTCACGAGCATTGCTCAATAATTTTTC
AGGCGTGGTAATATCTGTGCGATATTCATAATTGAAGGTTTGTAAATCAGCAATAAACTC
CCGCTCTAAATCAGCTTCTGTCTGGTAGCCTAAATTAGCTTGTTCTATCTTGGTATATTT
ATCAAGAATGATAAAATGATTGGTTTCAGTGATAGGCGTTGTTTCAATAGTCATAATTTT
ATTCCTGTAATATATGTAGGATGGGCTTTAGCTCATCATCCAAATCCTCATATATATTTT
GATGGGCTGAGTCCCATTCTACATGCTATTATCTACTGAGGAAAACTTAATAATTTCTCT
CTGTAATATTCATACTGTTTTCTTCTTAATTCAATCTCTTTTGGTAAACCGTCTACGATA
GAATTGGTTAAAGTTTCAAATTTATCTAAAATTGCTACGATACGTTGTTGTTCTTCAAAT
GGGGGGATTGGAATTTTGAAATCCTTAAGCCAACCAGTATTTAAATTTATTTTTGCAGAA
CCATGTACATTTTTTTCTACTTGCTTCCAAAATAAATCAGTAGACATCCAATGTTTCAAA
TAACGATTAAATAAAAAATTATTATCTTTTACTCTTAGAAATCCAAGACTAACGAAAATA
CATAATTTTTCATCTGTTTCAACTATCACTGGATGTCCAATATTTGAGCCTACTCGTGTA
AATAGAATATCGTCTCTTTGGGGTTTGGCATTATCTGTTGAATTTTCAAATTCTTCTTCT
GAAATATATTTTACATTTGATAAATCCAAGTAATCTTTTGATGTATTCTGAGCAGATATA
AATTTGATACCTTTTTCAACATAAGCTGGTGTATAAGTTAATCCTATAGAAATAGTTGTA
ACCTCCCCCAAAGTCTTAAACACCACTTTCTTATTGTGCCATAAGGCTTTGGTAATAGGG
TTAGTCTCGTCCCCCCCCCCCCTATCAGAAATATCATCAAAATTCAATAATTTATCTCTA
AAATATTGATATTGTTTTTGTCTTGAAGTAAGCTCGGCTGTAAGCTCGGCTGTAAGCGAG
GTAAATGCGTCCAGAATTCGTACTATCTCTTGTTGAACATCAAGAGGGGGGATGGGAACT
AAAAATTTGTCTGTATCTGGTATTGCAATTTGTGGCATCTGCATTTTAGAGCCTATATTT
TGAAAATATGCTTCATTTTGTTTTAAAAAATAATAAATATATTTTGTACTGATTCTTTCG
TTTTGCGAATAATAAGACCACATCTCATTTTTATGAGAAAAAACTTTATCGTAATATTCA
AATTCAATAATTCCTCTAGATTTCACTATAATTGATGGATTTTTATTTATATCTTTTTCT
GGAATGTCTCCAAAATTTACTAGTGCAAAAGTTTTTCCTCCTGCAAAAATTTTTATTGGT
GCATTTTCTTTGTGTAATGCTTTCATTTGACCAGCAGTTATTTTTGTACCTTTAGTTCTA
GTAAGTATATTTCCCAAGGGTTTCCATTCCACCTCTCTACCATTCAACAACTTTTCAATA
AAACGACTTTCTATCATGTTATACCTCATAAAATAGGCTTTAGCCCATCATTTAATCTTT
TATTTTACGAGAGCTAAAGCTCATCTCTTACTTTTCTATATTTTGCAAATTTTTACTAAA
ATCTAACCGCTTGTCATATTACTTTAGTAATATCCCTTGACCTTTGGATCCCGAGTTGTA
CAATTCGCCTTAATAACTCCCCCTACTTTGCCAACCCATGAGGTTGGAGCCACAAGGTTG
GGGGCTTTTTTCATCGTCAACAAGCAGACCTCTACTTTTTAGAATAGGCTTTATTGTTCA
ATTTCTGCAATGATAGCATCAATTTCTGTACGCAAGCGGTCAATATTGGCAACTGTTTTG
CGAATTTCAACATTTAGTGCCGTAATGTCGATGACTTCTCGTGTATCTTTTTGTTCAACA
TAAGAACTTACGGCGAGATTATATTCGTTTTCAGCAATTTTCTGATTTTCAACGGATTGA
GCAAGATGAGGTACATCAGTTTTTTCGCTAAATAATTTAATGATTTCAGCAATATGCTCA
TCCGTTAAAACGTTATTATTCGTTTCTTTCTTAAATAGACTGCTTGCATCAATAAATTGG
GTTTTGTTATCCGGTTTATGTTTTGAAAGCACTAAAATATTCACGGCAATTGAGGTGCCG
TAAAATAAATTTGGAGCAAGGGCGATCACGGTTTCTACATAGTTATTATCGACAAGGTAT
TTACGAATTTTTTGTTCCGCTCCACCACGATAGAAAATACCAGGGAATGTTACAATCGCT
GCACGTCCTCGAGTAGAGAGGTAGCTTAACGCATGCAAAATAAAAGCAAAGTCTGCTTTG
GATTTCGGTGCGAGAATCCCAGCTGGGGCAAAACGTTCATCATTTATCAATGTCGGATTT
TCATCACCAATCCAACGAATAGAGTAAGGTGGGTTGGATACGATTGCATCAAATGGTTTA
TCGTTTTGAAATTGTGGGTCGAGCAGTGTATTGCCGAGAGCAATATCAAATTTATCGTAG
TTGATGTTGTGTAAAAACATGTTCATACGAGCAAGGTTGTATGTGGTATGGTTAATTTCT
TGCCCGAAAAAGCCATCTTCAATGACATGATCATCAAATTGCTTTTTTGCTTGTAGTAGT
AATGAGCCAGAGCCTGCTGCAGGGTCATAAATTTTATTAACGGTTTTTTGTCCGTGTAAT
GCCAGCTGAGCAATAAGTTTGGAAACATTTTGTGGCGTAAAAAACTCCCCTCCAGATTTT
CCCGCATTAGCAGCATAATTTGAAATTAAAAATTCGTAGGCATCGCCGAAAAGATCAATG
TGATTATCTTCAAATTTCCCAAAATCAAGTTCTTCCACCCCTTTTAATACAGCAGTCAAA
CGTTTATTTTTATCGGCAACGGTATTACCTAGGCGGTTACTTCGTGTGTCAAAATCAGCA
AATAAGCCTTTAATATCTTGCTCAGACGGATAACCGTTCGCTGAATTTTCAATATCTGCA
AAAATCTCTGCCAATTCTATATTCAATGTAGGATTGGTGTGTGCATCTTTAACAACATTC
TCAAACAGTTGGCTGGGATAAATAAAGTAACCTTTACTTTTGATCGTATCGTCTTTGATT
TGTTCTAAAATAGGATCGTCATCTGAAAACTGAGCGTAATTAACACTTTCATCGCCTTGT
TCAATATAAGCCTTAAAGTTTTCACTGATAAAACGATAGAAAAGTGTGCCTAATACATAT
TGTTTAAAATCCCAACCATCTACAGAACCTCTTACTTCATTAGCGATCTGCCAAATACGG
CGTTGAAGTTCTGCACGTTGCTGAATACTGATTATCATTTTAAAACTCCACTAAAATAGG
GTATTATTTACAACTGAACGTTATTATACTGAATATAGGCATATTGTTTTTTAGTATAGG
AAGATATGTTTATTATTTTTGCAAATTTAGCACAAATTTTAATTAATCAAACTATTTTTA
TGAACTTTAAAGAAATATCGCACACTAACAAGCGTGCATTCAAGAAAAATAAAAACAGCG
TAGAAGTTAGGAGAACGCAAAACGATGAGTGAGCAAAGAGCCGATCAAGAATTGGTTGAG
CGTGCACAAAATGGTGATAAGAAAGCGTTTAATTTACTCGTCGTGCGTTACCAAAATAGA
GTAGCTGGGTTGCTTACTCGCTATATCGCAAGAGACGATATTCCAGATATTGTGCAAGAA
ACTTTTATTAAAGCCTATCGTTCATTAAATGCTTTCCGTGGGGAGAGTGCTTTTTATACT
TGGCTTTATCGAATTGCTGTAAATACGGCAAAAAACCATTTAACCGCCTTAGGCAGACGA
CCACCGAAAGAAGATATTTTAGCTGAAGATGCAGAAGTTTATGATGGTGGGGTGCAGTTG
CGTGAGGCTGATACACCAGAAAATTTGGTGTTGTCTGAAGAATTAAAACGTGTCGTGTTT
GACACAATTGAAAACCTACCTGATGAGCTTAAAACGGCAATTACGTTGCGTGAGCTTGAA
GGGCTGAGTTATGAAGAAATTGCAGAAACAATGCAATGTCCTGTGGGTACGGTTCGTTCC
CGAATTTTTAGAGCAAGGGAAGCGATTGATGCCAAAATCAATCCGCTTTTGTAGCAGAAT
TAAAATACTTTGGAGTTATCTATGCAACATAAAGAAACACTTTCCGCCTATATGGACGGA
CATAAAGAAAGCGGTGATTTCGCTGAAACTTTATGCAATAGTGCTGAGTTACAAAAAACG
TGGGCGAACTACCATACTATTCGTAGCGTGATGCGAAGTGAAGAGCAGATTTTGGGTAGT
GATTTCTCTGCAAAAATGGCTGCGTTGCTCGAAAATGAGGAGATTGAGGCGGTGGCTGAA
GCTCAACAAAGTGAGAAACCAAGAGGTATGTTACTCAAATTGAAACGCTGGGCAACACCG
TTAATGCAGGCGGGGATTGCAGCTTCTGTCTGCTTGGTAGCCGTTTGGGGTGTGAATATG
ATGAACAGCAGTGAGGAAGTGGCTCAAGCGGAGCAACCTGTATTGCAAACCTTGCCTTTC
TCAAATTCTGTACAGCAAGTAAGCTATAATGCGCCAGCCAAAGATCAGCCGACAGCTGAA
CATTTGGAGTATCAGCAACGCCGTATTAATGTGCTGTTGCAAAATCACGAGTTACAACGT
CGTACTAGTGCAGGAAATGTGACTTTAACGGAAGATGAGAAACAAAAAGCACAAAACTCT
TCTATTCAAGTGCCATTACAGCCACAAGCACAACCTCAAAATAATCAGTAACTTTTTATC
ACTCGAAGGGGCGTTTTAAACGCCCCTCTATTTTTTAATATGCCTATGGAAAACGAAATC
GAACTAAAAATAATGCTGCTGCCTGAAAATGTGCCGATGCTAAAGCAGTGGATAAATGCT
CAACCTATCTTAGAACAAGGAAAAGAGCTGTTAGGAAATACCTATTATGATAGCCCCGAT
CTCTTTTTTGCGAACAACAAAATGGGATTACGGGTTCGTCATCAAAATCAGCAATATGAA
TTAACCCTTAAAATGAAAGGCGAAATTGTAGGTGGATTGCATATTCGCCCTGAATATAAT
CTAGCATTGCCTGATGCTCAGCCAGATTTTAAGCGGTTAGTTTCTCACTTTAATTTACCC
TTTCCGCAAGCAGATTTATTAGACAGTCAATTACAACCAATTTTTAGCACCGATTTTGTG
CGAGAGAAATGGTTGATTACAACGCCGACGGCTCAAATTGAAATTGCTCTCGATCAAGGC
AAAGTGAAAAATCCTTTTGGGGAAGAAGCCATTTGTGAAGTGGAGTTTGAATTAAAACAG
GGAATGCTAGCGGATTTAATTGCATTTTTAGCCACATTGCCTAAACAAGATGGAATGTGG
TTTAGTAGCTTGAGTAAAGCCCAGCGAGGCTATTTGGTCGGACAGCCTGAGCAGATTGCA
AAAGAGATCGATAAACTTACCGCTTGTGATATAGCACAATTATCAGAAAAAGCCCGTTAT
CAGTTAGAGCAACAGTTGGTGGACTTTTGGCGACTAATACAATCGCCGAAATTAGCCGAA
AAATTAGCGACGCTATATCCTCAGCAAGCAATGGAATATTTTACAGGGTGGGAGTACTTC
AAGAGGAATTTGGAAAAGTTGAATGTTTGGATTTAAAAATGGCTATATAATTCTAATAAT
CTTCCTCTTATAGTAAGTAGGAGAGTAAATAATTGGCATAGTAGACAAAAAGTGTTGGTT
TTAAAATTATTTTTCTAATTACCGCTAATTTTTTGTCTACTATGCCGCTTGTTATTGTTT
ACTGTATCAGGTTTATCTATTACATCGAAATAAACCAGGGCTGAGTCAGGAAATACCATC
ACCAGCCCTTTTACATTCATTTTTTATAACATAGGATATTAACTCCTACGTATAAAGCAG
CTATAGTTTTGGACCTGCTGCAATTAATGCTTTACCTTCATCGTTGGTTGCATATTGCTC
AAAGTTTTTCACGAAACGACCCGCTAGATCTTCCGCTTTCGCTTGCCATTGAGCTTTATC
TGCATAGGTATCACGAGGGTCTAAGATCGCAGGATCAACACCAGGTAATGCTTTTGGAAT
TGCTAAATTGAAGATTGGTAATGAACCCATTTCTGCTTTTTCGATAGAACCATCTAAAAT
CGCATCAATGATACCACGAGTATCTTTAATTGAGATACGTTTACCAGTACCGTTCCAACC
TGTATTCACTAAGTATGCTTCTGCACCTGATGCTTCCATACGTTTTACTAACACTTCTGC
GTATTGTGTTGGGTGTAATGATAAGAATGCTTTACCGAAACACGCTGAGAATGTTGGGGT
TGGCTCAGTTACGCCACGCTCTGTACCTGCTAATTTCGCTGTGAAACCAGATAAGAAGTA
GTATTTGGTTTGCTCTGGCGTTAATTTAGATACTGGTGGTAATACGCCGAATGCGTCAGC
AGTTAAGAAGATTACTTTCGTTGCGTGACCTGCTTTTGATACTGGCTCAACAATGTTATC
AATGTGATAAATTGGGTAAGAAACACGAGTGTTTTCTGTTTTTGAACCATCTGCGAAATC
GATTGAACCATCTTCACGAACTACAACGTTTTCTAATAATGCGTCACGTTTAATCGCACG
ATAGATGTCAGGCTCGTTTTCTTCTGAAAGGTTAATAGTTTTCGCATAGCAACCACCTTC
GTAGTTGAATACGCCATCGTCGTCCCAACCGTGTTCATCGTCACCGATTAATTTACGTTT
TGGATCGGTTGATAATGTGGTTTTACCTGTACCTGATAAACCGAAGAATACCGCTACATC
GCCATCTTCACCCACGTTTGCAGAACAGTGCATTGATGCAATGCCTTTTAATGGTAACCA
GTAGTTCATCAATGAGAACAAACCTTTTTTCATTTCACCGCCGTACCAAGTACCGCCGAT
TAATTGGATTTTCTCAGTAATGTTGAATGCTACGAAATTTTCAGAATTTAAGCCTTGCTC
TTTCCAGTTCGGGTTAGTTACTTTTGAACCATTCATTACCACGAAATCTGGTGTGAAGTT
CGCTAATTCAGCCTCTGATGGACGGATAAACATATTTTTTACAAAGTGTGCTTGCCACGC
AACTTCTGTTACAATACGCACTGCAACACGGCTGTCTTTGTTCGCACCGCAGAATGCGTC
AATAACAAATAGACGTTTATTTGATAATTGGTTGGTAACAAGTTCTTTGATACTTTGCCA
AGTTGATTGGCTCATTGGTTTGTTATCGTTTTTCACTTCGTCGCTTGTCCACCAAACGGT
ATCTTTGGTATTTTCATCTAATACGATGAATTTATCTTTTGGTGAGCGACCTGTGAAAAT
CCCTGTATCAACAGCGACCGCACCTGAAGTCGTTAAACGTCCTTTTTCAAAACCTTCTAA
CTCAGGTTTCATCTCTTCTTCAAAGAGTTGTTCATAACTTGGGTTATAAACAATCTCTTT
AACGTTTGTAATGCCTAAAAGTGCAAGTTCTTGTTCAACACGATTTAACATAAATTCACC
TCATATATGATTAAAGATTAAAATTTAAAAACTGGAGAGATTATAGAGTAATTATCCAAA
AAAAATGTTACATACTTCAAATTTTTGAGAATTGATAAAAAATTTTTTTGATCTAGATTA
TATTTTTTGTAATTCGGGGTAGAATAGTTCATCTTTTTTATTGAATGGGGTAAAAGAATG
CGAGTTTTAGTTGTCGTTTTAGCACTTTTATTAGGTGGTTTCCAGTATGCGTTTTGGTTT
GGGCAAAACGGTTGGAATGAATACCAACAAGCTAAACAAGAAGTCTCTCAACTGAAAGAA
ACTAATCAGAAACTGACCGCTCGTAATCAACTTATTCAAGCCGAAATCGAAGATTTAAAA
ACGGGTATCAATGCCCTTGAAGAACGAGCAAGGCTTGATCGTGAAATGGTTAAACCAGAT
GAAACGTTTTATCGCATCGTCCCAAGAGAGCAACGTTAATGAATAGCAAGCGAAAAATCA
TTGCGATCATTCCTGCTTCTGGCGTAGGTAGCCGAATGAATGTGGCTGTGCCTAAACAGT
ATTTAACCTTGCTGGGTAAAACGCTGTTGGAACATACGCTACAACCTTTTCTTGAACACC
CTGCGATCAGCCAAATTATTGTGGCGGTATCCAAAGAGGATCGCTATTATGGCGATATTG
CTCTGCTTAACTCTGGCAAAATTCAGATTGTGTTTGGTGGCGAAACTCGAGCCAATTCGG
TATTTAATGCCCTTAATGCCATTGACGATGATACGGCTTGGGCATTAGTTCACGATGCGG
CTCGCCCTTGTCTTAAGCGGTCAGATTTAGACAAACTTTTGCAGATTGAAGATAATCAAG
GGGCAATTTTAGCAACCCCTGCAATTGATACGATGAAACGGACTAATGGCTCGCAGATTG
CTCATACGGAAGATCGTTCAACCCTATGGCACGCCTTAACGCCACAGTTCTTTCCAGCGA
AATTGCTCAAAGAGGCTTTACAATCGGCTTTTAAGCAAGGCTTAACCATCACTGACGAGG
CTTCTGCGATGGAATTTGCAGGCTTCCACCCGTTATTAATTAATGGGCGTAGCGATAACC
TTAAAGTCACTCGTCCTGAAGATTTAGCTCTCGCAGAATTTTATCTAACAAGAGGATAAT
AAGATGATTAGAATTGGACACGGTTTTGATGTTCACGCTTTTGGACAAGATCGTCCATTA
ATGATTTGCGGCGTTGCCGTTCCCTATCATACAGGCTTTATCGCCCACAGTGACGGTGAT
GTTGCTCTACACGCTTTAAGCGATGCTCTGATTGGTGCTGCTGCTCTTGGGGATATTGGT
AAGCTCTTTCCTGACACGGATATGCAATACAAAAATGCTGACAGCCGTAAATTATTGATT
GAAGCCTACCGCCAAGTTCAAGCAACGGGTTATGTGGTAGGGAATGTTGATGTGACAATT
ATCGCTCAAGCCCCGAAAATGCGACCTTATATTGACCAAATGCGTCAAGTGATCGCCGAC
GATCTCAACTGCGATATTTCTTGCGTCAATGTAAAAGCCACAACCACAGAAAAATTAGGT
TTTACCGGACGTGGCGAAGGCATTGCTTGTGAAGCGGTGGCGTTATTAATTAAACCAGCA
TTATGCAGTAGTTACAGAAATATTTAATTTCTTTCGTAGCATCAGTGTTCAAACCATATT
TCATAAAGAGAGTATAGTAATGCTATTCAAAACACCTTTGTTACAAAAGGCTGCTAATAA
CATTGAAAAATTAAGGTAGAGTTTGATCTACAATTTTTTTTCTTTTGATTTGCTTTCCAT
TGGTTGATACAAAATTGTGGTAAACTGTCGCCATTTTTTAGTTACTTAAAAATACTATGC
CAACAGTCAATCAATCCTCTCTTGTGCCTTATAGTGCTGAACAAATGTATCGTCTAGTCA
ATGACTATGAAAAATATCCGCAGTTTTTATCAGGCTGTGTTGGGGCAACGACCTTAAGTT
TAGGCGACAATGAACTCAATGCAGAATTAGTCATTCAAAAATTGGGGATTAGCCAACGTT
TTAGCACCCATAATACGATGATACCAAATGAAAAAATCACAATGGAATTATTAAATGGGC
CGTTCAAGTATTTACACGGAGCTTGGACTTTTCAGTCGTTTGATGAACAGAGTTGCAAAA
TCAGCCTAAATTTAGAATTTGAATTTTCAAGCCCGATGATTGGTATAGTGTTTGGCAAAA
TTTTCAATGAATTAACGCTCAAAATGGTGAATGCGTTTAAACAGCGAGCAAAAGAGGTGT
ATGGTGTCTGATACGCAAAAAATCGTGGTGGAAGTGATTTACGCTTATCCTGAAAAATAT
TTTTATAAGAAAATGGAATTAGACAATCCACTTTCCATTCAAAATGTGATTTTGCAATCG
GGCGTATTGCAAAAACATACGGAAATTGACTTACGAGAAAATAAAGTGGGTGTTTTTAGT
CGTCCTGCGAAATTAACGGATATGGTGGAAAATGGCGATCGCGTTGAGATCTACCGCCCG
TTAATTGCCGATCCTAAAGAGATTAGACGTAAACGAGCGGAAGAGCAGAAGAAGTAACCT
ATAAGGGTTATTTCACAATTTTGAATTTTTGTGTTGGGAATATTGTATCATTAATTTGTA
GATCTAATGTATAGTCGCCAATTGGATCCGTGTTATCAAATTTCCAACAACGACGAATGA
ATTCGTTATTTACACTTTTCATTTGGCTTGTAATAGTATGCATTTTCCCATCTTTTGTTG
ATACTACATTATCGCCTTGCCCCCCCCTCATTGTAGATTTTGCTGGGCTATTAAATATTT
CAGTCGTTTTATTTTGAGCAGTAAAAGGTACATTAATTACTTCCCAGCATAATTGAATTT
TTTTATTACTGATAGAGTATGTTGTGCTATTTAGTGACTTAGGGACTTCCCCACTAAAGT
CAATTGTGGTGAGCACCATCATAGGGGGCTCTGGGGCAATATCTGCTGTTGCAGCAAATC
CCATTGTAGATGGTAGAAGCAGACTAGTTATAGTAATAAGATATTTTTTCATCTATTTTT
CCTCTGATTTTTGATGGGTATCACGCAGTTGTTGAGCGACAATCGCAATTGCTTCGCCGC
TGCTGATACCTTGTTGCATAAGTTGTTGAATTTGTTGAACGGCTTGTTGTTGCTGTTCGT
GAGTTAAACTCAGTAGTGTATTATCCATATAGAACCATGATAAGTCTAATAAAATTTAGT
AAAGTTCCAATCAAATTGCGTAAAAAGTGCTTTCCACTGTTCGTCAAGCGGTGCTTTTAT
CTCAATTGTTTGCAAGGTTTTCGGGTGAATAAATTGCAAACTATTGGAATGGAGCATAAG
TCTATCACAGCCTGTGTTTGCTGTTAATGCTCGGTTTTGATGCAGGTCTCCGTAATTGGT
GTCGCCCATAATTGGGTGGAACAGATGTTTTAAGTGACGACGAAGCTGATGTTTCCTGCC
TGTTTTGGGGTAGAGTTGTACCAGACTATAACGTGCGGTTGCAAATTTTCCTGCAGGGTA
GGGCATTTCAACGGTAGCAATGTTTCGATAATCGGTAATCGCTTCTTGTGCCTCTTTTTC
TTGGGAAAATTTATCCGCAATTTTGTCGAGTTGCACTTTAAGAGGATAATCAATCCGCCC
TTCCCCTTGTAGATAACCTCGAACAACGGCTAAATAGCTTTTTTGTATTTGATGTTGTTT
AAAAAGCTGGCTTATCGTCCGTGCCATTTCGCTATTTAAAGCAAAAAGAAGCACGCCAGA
AGTCGGTCGATCTAAACGATGGATCAGAAAAACGTGTTGCCCAATTTGATCTCGTAAAGT
TTGCATTGCAAAAACTGTTTCGTGTTTATCAAGCCAACTTCGATGAACCAACATTCCTGC
AGGTTTGTTTATCGCAATAAGTTCATCATCTTGATAGATAATCTCTAATTTCATTCGCTT
TTCAACAAGGTTTCAAGTTTAACAAGGGGAGCGTTTAAGGCTTGGAGATAATCTAAATCT
TTCAAGGCTTCTTCTAGATAAGGCGAAATAGCAAAATTGCGAGGCAATTCGGCATTGGCT
TCTAATAGGGCGTGCATTCTTGGTAAGAAGATCCATTGTAACCATTGGGTTGCAGAGAGT
GTGCTAACACAAAAAGGTTCATCATTGGCTAAGGCTTCTGCGGAAGGCGGAGTTGCTTCC
CAGAGATTATGTACTCGCAAAGCGATTTCGAGATCGGTTAGGTGTTGTTTTACTTGGGTT
TTCATTGTTATTTTATATGATTAAGAATTCATTGATTATGTTCTATCTACACTATTGTGT
ATCGAGATATTTTTCCCTGCTGTTGACTTAACAACTGCTCTGCCCCATCTTTATCCAGAT
CCGCCAAGATCATCATAATTGCCAATTTCGCATTATTCTCCGCTAAGGCTAAGGTGGTTT
CTGCAATTTCACGGGAACATTCAGTCGCTTGCATTACAATCCGAATAGCACGAGCGACAA
GTTTTTGATTGCTTGCCTGCACATCAACCATCAAATTTTGATAGCATTTGCCGATTAAAA
TCATACTTGCCGTAGTAAGCATATTTAACACTAATTTTTGTGCTGTTCCCGATTTCATTC
GGCTCGACCCCGTCAAAACTTCTGCCCCCACCACAGTATCAATCACAATATCGGCAATTT
GGCTCATTGCAGAATTAGGATTGCTGGCAATCGACACTGTGATTGCGCCAAGCTCTTTGG
CGTATGCTAACGCGCCTAACACATAAGGCGTTCTGCCGCTGGCAGCAATGCCAACTAATA
CATCTTTTTGGCTAAATTCGACCGCTTGCAGATCTTGTTTACCCGCTTCTTTGTTATCTT
CCGCCCCTTCGATTGGGTGTCGCAAGGCACGCTCGCCCCCAGCAATAATGCCTTTGACCA
TTTCGGGCGATACCCCAAACGTTGGCGGACATTCGGACGCATCTAGCACGCCAAGTCGTC
CGCTTGTGCCAGCGCCGATATAGACTAGCCGCCCGCCTTGCTGAAAAGCTTCGACAATTT
TCTCAACGGCTTGAGCAATCTGAGGCAATACTTTTTCGATCGCCAATGGTACTTGTTTAT
CTTCGTTGTTGATGATTTGTACAATTTCATAGGCAGAAAGTGTATCAATCTGCATACTGT
TTGGATTACGCTGTTCGGTAATTAATTGCCCTAAGGTTTTTAGAAGATCTTGTTCTGCCA
TTGTTACTCTTTTTATATATTGGGAAAAATTGCCCCTAAACTGACCGCTTGTGTCGCCCC
TGTGACGCTAGGTAAATTCGCAGGCAGGTTGTGTATCCGTTGATACGCAAGCCACGCAAA
TGCTGCCGCTTCCACATAATCGACATCTAAGCCATATTCCGTTGTGGTCGAAACTTGCCA
ATCGGTTAAATGGGTTTGTAACCGTTCCATTATCAATGGATTTTTCGCTCCGCCGCCGCA
TACCAATAAAACACAGGGATAAGCCTGCGGATTTTCAATTTGCCGTAAGGCTTGCACTAT
GCTTTGTACGGTAAATTCAACCAGCGTTGCCTGTACATCTTCAGCAGGAAGCGGTTTAAT
TTGGGTTAATTTATGTTCCAACCATTCCAAGTTAAACAGCTCTCGCCCTGTGCTTTTCGG
CGGTGGTAGTTGGAAAAAGGGTTCGTCTAACAGCAATGCAAGTAAAGCGGAATGAATTTT
CCCTATCCTTGCCCATTCGCCGTTCGCATCATACCGCTTGCCGAGATGTTTTTCGATCCA
AATATCTAACAAAGTGTTGCCCGCCCCGACATCATAGCCGATAGTCTGCTGGTTAGGATT
AAGCACGGAAATATTGCTGATCCCGCCGATATTTAGCACAACGGTTAGGCGTTCAGGGGA
ACTAAACACCGCTTGATGAAAGGCAGGAACCAGCGGCGCACCTTGTCCGCCAAATGCCAT
ATCCCGACGGCGAAAATCGCCAACAGTAGTTATACCTGTTCTAGCCGCCAATAAATTCAT
ATCGCCAATTTGCATTGTAAAAGGGGACTGCCCTTTTGGTGAATGCCAAACGGTTTGCCC
GTGACAGCCCACCGCCACAATATCATCAGCATTGAGTTGATGTTTAGCTAAAAAACGCTG
AATACTGTCAGCATAGAGCAAGGCTAATTGGTGATCGAGTTCGCCTAATGCTTGTAGGCT
TGTTTCCCCTTTTTTGACTAACTGCGACAGGGCAACACGAAGTGTGTCGGGCATTGGGGT
GAAGTCGGCAGCAATTAATTTGGGCGTTTGGCTAAAATCGACCAATGCCAAATCAACGCC
ATCAAGGCTCGTGCCAGACATTACGCCGAGGTAATTTTGAGAAACCATAGGTAATTATAA
AAATAAAATACTGCTTTCAGCTCAATAATAGAGGATAAAAATTCATGTATTTATGTTTGA
GTTCTGATAGCCAATAGACGTTAGGCACGATTATTAAATTGCTATGAGATAATACTATGT
TGTTTTGCTCTAATTTCCGTATCACTGTGCAGTGGCGTTATCTAGAGCAATATTGCTCAC
TAAGCCTTTATTATCAAAGTAAACAAAGATAGTTCTTTGGATAGGAGCTTCATAGCCTTT
ACGCAAAATGAACACATAATCCCAACGATCTTGAGCAAAGGAATCTCGTAGCATAGGTGT
TCCAAGCAGATATTGAACCTGCTCTTTATTCATACCAACTTGCAGTTGATCGATTTTTTC
TTGCTCTAAATAGTTGCCTTGCGGCACATCAATACGATAAACGACTTTTTTTACCGTAGA
ACAAGCTGTTACACCTAAAGCAAGTAATAATACAGCAACAAGCGATTTCATTTTCATAGC
GATAACCTTCCTCTTAAAATTTTTGGCGATTATACAGAAATCGCCGATAAAATGTCATTA
TTTATTACGTTCTAATTGATCTCGTAAATTCGCAGGTAATCCTTTGATTGTCAAAGTATC
ATTTAGTTCATCCCAAATAATACGTTGGGATAATAATTCCGCATCAAAACTGATCGTCAC
CCCTTTTCCTGAACCTGAATATTTGGTTAACGTTTTTAACGCATTACGCACAGGCGGAAT
AGTTTCTTCTAAGCCATATTCTTGTTGCTCGGCAAAGTCAGCAAAATCAATCTCTTTTAA
GGTTGGCATTGAAGCTGATAATTCGCTGATCGCAATTTCTTCCCCACTGTTGATTTGCCC
TTTACAGTACTCAAACACCTGTTTTTTAACCGCTTGAGTTTGGTTACTATCTAACTCGCC
TTGTTCACAATAATCACTCACCGCTTGAAGCAACGTTTGATTTTGCACTTGCGGATTTAA
CCCTTCTTCAGCCCCTAAAAAGTCCATAAAGAAGTCGGCAACTTTACGCCCAACACGCCC
TTTAATAAAGGTCAAATAGCGGTTAGATTGTGCATTGTGTTTTAGTTCAGTAAGGTTGAT
ACGGCAAGCAATATCATATTGTGTAATATCGAGATATTCCGTGCGTTTCACTTCCAGTTT
ATCATCAACCAACATAGACGCACGGCTATCAATTAATGCAATAAAGAGATATTCCGTCGC
TAAAAAGGTATAACGGCAAAGGATAAAAGTTCCGCCTGAAGCAAAAGGATATTTGACTAA
TTCTGTCGCTAACATTTTGGCACAACTGTGGCTAAAAGGCAGAAATTCGCTTTCGCCTTC
TAACAAGCGGTTTAATTGTTGTGCAAAAATGGATTCCGATTGAAATATGCCATAGGCTTT
CGCTTTATTTTGATAGGCTTGATGTAGTTGCAACATCATCTGTTCAACTTCAGGGCTGAT
CGCAAGCAGATCTTCGCGTAAAACCGTATGAAGCTCAGCAGTTTCCCCTGCGGTTTGTTG
AAGTTGGTGTAAAACAATTTCGGTAACGTTAATGCTCATAAATTATTCTCGATTATAGGT
AAAAAGTTAAAGTCCTTTGATTGTATCAAAGAGTAGAATTAAGGTTAATGGCATATTTTC
CAATGGAATAGCACCATAAGATTGATACCAACGAGAAATGTCTTCATCTTTTGCTTCAAT
GAGAAGCCCAATTCCCCCGACTTGTTCGGCAACGATGGCACAGCGTTTGAGAGCTTTAAC
CAACAGCATTCCGCCAATGCCTTGTTTTTGATAGCGAATATCCACTGCAAGTCTTGCTAA
TGTAAAGAGCGGAATAGGGTGGTAGCCAAAACGTTTTTTGCATAGTTCGGGTAAGTGTTG
CTGGTCTAATGCACTTAAGGTGATTGTATAAAATCCGATAATCTGTTGACTGTCTAAGTG
TCGGCTAATGTAAGTTTTTGATGTCCCTTTTTCGTGAGATTGCCGAGCGTATTGTTTAAA
AAATCGGTTCATCTCTAGATTTCCGCAATCAAAGGCTTCACGTTGATGATGCTTCGTTAA
AGGCTCTTCAATAAACTTACTCTTCATGATAGCTTTCCTTTGCTAATTTCGCCGCTTGTT
GTAGTTTTGTATTAGCTTTCGGCGGATTATCAAGCAATTCCATAATCAACGAGAGATCTT
GCGGTGAAAATTGCCGATTATCATACTGCTGAATAATTTCTCTGGCACTAGGCAAAATAC
GTTGTAATACAAATTCCGTAATATTCGTATGGGTAAGTGCAACGGCTCTAATTAAAGTCT
GCTTGTCTTCCGTACTAATGCGAATAGACATTCTATCGTTAAGGGCATTTGCAATTTGTG
GCATAATAAATATCCTATTTGTACAGATTAAAGTAGTACGAATTTTAAGTGAAACAGTGG
TAATCTTCAATAAAAATCACCTTTACAAACCACAAAAAAACTTTCAAACTCTCAATGTTG
AATTTAATTTATTTCACTAGGAGATTTTTATGACAACTGTTATTCATACTGAAAATGCCC
CAAAAGCAATCGGACCTTATGTACAAGCGGTTGATTTAGGCAATTTAGTGCTAACATCAG
GGCAAATTCCGGTTAATCCAAAAACAGGCGAAGTCTCTGCGGATATTAAAGCCCAAGCTC
GCCAATCCCTTGAAAATGTGAAAGCAATCATTGAACAAGCGGGTTTATCTGTGGCAGATA
TTGTAAAAACCACCGTATTTGTGAAAGATCTCAATGATTTTTCTACGGTAAATGCCGAAT
ATGAAGCCTTTTTCCGTGAAAACCATCACCCAAATTTCCCTGCTCGTTCTTGTGTCGAAG
TTGCACGTTTACCAAAAGATGTTGGCATTGAGATTGAAGCGATTGCCGTGAGAAAATAAG
CGATGAAAAAAATTCTGCCAACTTGGTCTGTTCCTGATTTCGTTCACGCATTCACCACCA
CTCGAGAAGGTGGGGTAAGCCAAGCTCCCTTTGATAGCTTGAATTTAGGTGATCACGTCA
CCGATGATCCACAATCAGTGCAAACTAACCGTGAAATCTTGCAAGAACAAGGCAATTTGC
CACATTTTCCGCTCTATTTAACGCAAACCCATAGCACAAGGGTGCTGCGTCTGCCCTATG
AACAAAACGACATTGAAGCGGATGCAGTTTATACCAACCAAGCAAACCAAGTCTGTTTAG
TGATGACCGCAGATTGTTTGCCAGTGCTTTTTTGCAGTAAAGATGGCAAAGAAATTGCGG
CAGCCCACGCAGGTTGGCGTGGCTTATGTGATGGTGTACTTGAAGCCACAGTGGCAGAAT
TTGAATGTAAGCCAGAGAATATTTGTGTCTGGCTTGGTCCTGCAATCGGTCCGACCGCAT
TTCAAGTTGGTGAAGATGTGATAGAACAATTTTGTGCCTTCGATCCCCAAGCGAGAGAAG
CCTTTGTGGCAGATGAATATATAAGCGGTAAGTTCCTAGGTAATCTTTACCAGATTGCTC
GCCAACGCTTAAATAAACTTGGAATTACGGAAATTGCAGGGGGTGATTATTGTACCTATT
GCGATGCAGAACAATTTTTCTCTTACCGTAGAGATAAAGTCACAGGGCGAATGGCAACGC
TGATTTGGCGTAGTGAATAATTAAGACTTAAACAATATATATCTTTTCTTTTTTACAAAT
TGGTTCAGAGGTGTTCCGCCTAGATGAAATGGTGGTACATTACTTAAAATATATGGTGGA
TTTTATCTCTCTATTTTATCGTAATATATTGATTTAGTTGGTAGGGGACTTCCACATAAT
TCTACTGTATTTAAATGAAACAAACTTATATTTATTTACAAACCGATCTTCTTATTGTCG
GTGGTGGTATCGCAGGGCTTGCGTGCTGTGCTGAAGCTAAGGCTCAGGGTATTCAAGCGA
CATTAATTACCAAAGCCCCTATCGGCAGTGGTGCAAGTTTTTTTCCGTTAAAAGCAACAC
TTGGTATTCAAGTAACTGGCGAGCAACAGGATAAAGCACGCTTTCAAGAAGATATTGAGC
GTGTTGCACAGGGAATGAATAACCCGAAAATTGTGCAAGCCTATATTGAAGATTCGCCAC
AGGCGATTGAGCTATTAGAACGTATTGGCTTTAAACCTTGGAAACGGAATGACAATCGCC
CCGCTTGCTTTGCGAAATATCCACGCCCGATTTATTTGATTAATCAGTGGCGAGAAGCAG
CGGAAAGAGCAAGGCAGATTATCAAAGAACAGGGGACGACGGTCTATGAAGATGCAACGC
TGTTACATATTGTCAGCGATAATCAGCAAGTTCAAGGGGCGTTGTTTTCCTATAAAACAA
GCGGTGAGATCCGCTATGTGTTTTGCAAAACCAGCCAAATTATTTTGGCAACAGGGGGAA
TTGCAGGGTTGTATAAAGATAACCTCTATCCAGCCGATGTGATTGGTTCAACCCATGCCA
TTGCTGAACAAGCAGGGGCAAGGCTGACTAACTTAGAATTTATTCAGTTTATCCCTGCTT
TTGTTGAGCCTAAATACAAAGTGCTGTTTGGAGAGCATACCTTAAAATATGTCAGTAAAG
TGACTGACAGCCAAGGGCGAGATCTGTTTTCACACCTTTCACCACAGCAGTTTCAACAGA
TGATGACTGCTCGCAGTGATTATGCCCCTTTTAGCATTGATTTCCCCTGCGTTGAGTTTG
ATTTGGTGATGATGAAGCACTTGCTCGAACACCCAGAAGAAAAAGGCATCTATCTGCACT
ATTCCCCTGAACTGTATCAGGATCAAACGGAATTTTACACCGTGTATTTAAGCTGGTTAG
AGAAAGAAGTCGGGATTAATCTTGTGCGAGATAGGGTTGCGATTACGCCATTTGCTCACA
GTTGTAACGGCGGTATTGTGATCGATGAATTTGCCGAAAGTGAAGTGAAAGGGCTTTTTG
CCGTAGGCGAAGTTTCTTCTTGCATTGAAGGGGCGAACCGTTTAGGTGGCAATTCTGTCG
GAGGCAGTTTGGTTTTTGCTAAACGAGCAATCCAACGGATTTTGCAAAATTTAGCGGAAA
ACCGACCGCTTACCAACGATATAGCGTGTGAACGTAGTATTGAACAGTTTTTCCAGTCGT
TAGCAAATCCAAAGGGTGATAAAATGCTGACGGCAAGTGAAGTGTTAAGCACCGTTCGTT
CTCAGATGGCAACATACGCTAATGTTTATCGAACAGAGGTGAATTTGGTTCAACTGTTGA
ACTGCTTAACGCAGTTAGAGCAACGTTATTGCCCCCTTGAATATCAAGCCTATCAAGGTA
TTGAAATTTACCACGCTCTCAAAGCCGCACAAAGTGTGGTAAAGGCGATGCTGAGTAGGA
AAGTGAGTTTGGGAGCGCATTATATTGTTTGATGTATGCTATTTTTTTTCAACAAGTGTT
GAAAAATGGACTACGCAAACGTTTTCTTTTTTTGTAGAATAGTTTCCGTTTTGCCGAAAG
GCAATATTGAGGTATTTATGGTTGATGCGATTATTATCGGAATTATCGTTTTTTCTTTAT
TAGTCAGTGTATGGCGAGGCTTTATTAGTGAAGTCTTTGCGCTTGTGGGATGGGTGGTTG
CTTTTTTGGTTTCTAGCCATTTTTATCCTTATTTGAGTAATTACTTATTACAAATCAACT
CTGTCTACATCCAAAATTCCGAATATTTGCGTAATGGTATTGCGATTGCGAGTTTATTTA
TTGCCGTGCTTATCATCAGTGCAGTGATTAACGCATTACTCAGCCAACTTGTTGATAAAA
CAGGTTTAAGCGGTACAGACCGTGTACTTGGTGCTGGTTTTGGTGTATTAAGAGGCATTT
TTATTGTCGCTGCGATACTTTTTTTCCTTGATACCTTTACGGCATTTAGCCAAAGCGAAT
TATGGAAAGAATCACAACTTATTCCACACTTTGATTTCATTGTGAAGTGGTTCTTTGAAC
AGTTACAAGCAAATTCCAGTTTTTTAAAATCTAGCTAATTTAAGAGGTAATTATGTGCGG
CATTGTTGGGATTATCGGTCAAACCCCTGTAAATCAGGCGTTATATGACGGACTTACGTT
ATTACAACATCGGGGGCAAGATGCGGCAGGGATTGTCACAATTGACGATGAAAACCGCTT
CCGCCTACGTAAAGCAAATGGCTTAGTCAGCGATGTGTTTCGTCAAGAACATATGTTACG
TTTGCAGGGAAATGTTGGTATAGGACACGTCCGTTATCCAACTGCAGGCAGCTCAAGTGT
ATCCGAAGCACAACCGTTTTATGTAAATTCCCCTTATGGTTTAACCCTAGTACATAACGG
CAATCTCACCAACAATGCAGAGTTAAAACGCCTACTGTTCAACCTAGCCAAACGCCACGT
TAATACAAACTCAGATTCAGAATCTTTACTCAATATATTTGCTTACTATCTCGATCAATA
TCCACACGAACCCCTAACGCCTGAAAATATCTTTGAAAGCGTTCGCAAAACTAACCAAGT
GATTCGTGGGGCTTATGCTTGTTTAGCAATGATTATCGGACACGGAATGGTGGCATTTCG
CGATCCACTCGGTATCCGACCGCTTGTACTCGGCAAACGAGAAATTGACGGCAAAACAGA
ATATATGTTTGCTTCAGAAAGTGTTGCACTTGATGTTGTTGGATTTGAATATGTTCGAGA
TGTACAAGCAGGCGAAGCCATTTATATTACCTTTGATGGACAATTCTACTCAGCAATCTG
TGCCGATAACCCGAAATTGAACCCTTGTATCTTTGAATATGTCTATTTCGCTCGACCAGA
TTCTGTTATTGATGGCGTATCTGTTTACGCAGCAAGAGTACATATGGGGAAATTCTTAGG
CGAAAAAATTGCGAAAGAGTGGACAGATATTCTGGCGGATATTGATGTGGTTATCCCGAT
TCCTGAAACTTCTACCGATATTGCCTTACAAATTGCAACAGTACTGAAAAAAACTTATCG
CCAAGGGTTTGTGAAAAATCGCTACGTTGCTCGAACCTTTATTATGCCGGGGCAGGCACA
ACGAAAAAATTCAGTCCGTCGCAAGTTGAATGCCATTGCCTCTGAATTTAAAGGAAAAAA
TGTATTACTTGTTGATGATTCAATTGTTCGTGGCACTACCTCAGAGCAGATTGTTGAAAT
GGCTCGACAAGCGGGGGCAAATAAAGTCTATTTTGCCTCAGCTGCCCCTGAAGTACGTTA
TCCAAATGTATATGGTATTGATATGCCAACCTGTGAAGAACTGGTTGCTTATAATCGTAG
CGTGGAACAAGTTGCTGAAATGATTGGTGTAGATCGCCTGATTTTCCAAGACTTATCGGC
GCTCTTTAAGTCTGTTCAGTTAGAAAATCCAGATATTCACAACTTTGACGCTTCTGTTTT
CACTGGGGAATATATAACAGGCGATGTGAGTTGCGAATACTTAAATGCGATAGCTCAAGC
GCGCAATGATAAAGCCAAAACCGCCCAAGCGAAGCAGGCAGGTAATTTGGAAATTCATAA
TGAATAATCAAGAATGAGGCATAGCAGGCAAAAGTGTTGGTTTTAATTATTTCCCCTAAT
TATTAGGCGGCATAGTAGACAAAATGCCTTTAGTATTTGACGACTAAAGGCATTTTTCGT
AGGGAAGTTAATTATGATTATTCATCTTTATCGATTCGGCTAAACACCGCACTTTGCTGA
TTTTTATATTTTGCATCTTTACGAGCATTATATGGATGTTCTGCGTAACCACTTAAAATT
TCAAAGCTCAATGCACCAATTGCCATATTAGGACGTAATGCAAGCGGTAACTTTCCCGCA
TTAAAAAACTCAAGTACGATTTTGCCTTCCCAACCTGGATCGATACGATGGGCAGTAACG
TGTACCATTAACCCAAGTCGAGCCAAAGAAGAACGACCATCAAGCCAGCCGACTATGTTG
GCAGGTAGTTTCACTGATTCAAGCGTTGTTGCTAAAGCCAGTTCCCCAGGGTGTAGGAAA
AAGGCTTCATCATCGGCAATCAGGATTTCATCACTCATCACACGATTAAGCTGTGCCGTC
ATTTCTTCACGTGGGCCACTTAAATCAATATAAGGCGTTGAATGTTCACGAAACACACGG
AAAGAATTACCCAAACGGACATCAATCGTCGCTCCACTGATTTTTTCATTTGATGGGCGA
GGCGTTAGGCTGATAATCCCTTCATCAAGATAACGTTCAATATCTTTGTCACATAAACGC
ATAATTCCCCCTAATATATTAACTATGTCCTAATAGCTGTTTAATTTGTGCTTTCAAGAT
ATTAATCGCAATACGGTTTTTACCGCCTTTTGGAATAATAATATCCGCATACTGTTTAGA
TGGTTCAACAAATTGTAAGAACATTGGGCGAACCGTTTTACGATACTGATTTACGATAGA
TTCCATTGTTCTGCCACGCTCCTCCATATCACGCTGTAAACGACGGATAAAACAGATATC
TAAAGGGGCATCAACGAAAATAGACACATTAATTTCATCACGAATTTTTTCATCAGTAAG
TAATAAAATACCTTCAAGAATGATGATTTTTTTAGGAGTGAAGTGGGTTACGGTTTCTTT
GCGATTATGTTCTGCATAATCATATTCTGGAATATCAACAGCTTGCCCTTGTTTGAGGCT
TTTAAGATGGGTAACTAACAGTTCGTGATCCATTGAGTTTGGGTGGTCGTAATTGGTTTT
TACCCGTTCTTCCATTGCAAGATGGCTTTGATCTCGGTAATAAGCGTCTTCAGAAATAAT
ACCAATATCATCTTGCCCCAATTCCGCTTGCAATTCTTTGTAAATAGTCGAAGCAATAAG
ACTTTTACCAGAAGCTGAAGCCCCTGCAATTGCAATAACAATACAAGATTCCTTTTGAGT
GGTGTTTGACATAATTAAATCCTTGAACACACAACTGGAGAATTTAGGGAATTATATCGC
AAAATCCGTAATCTTTTGAAGATAATTACCGAATTTTGGAGCCTGTACTAATTTTAGTAG
TATTCATGCTTCATGTCAGTTCAGTATTCATTTAAACAAATGTATAGTAAACATAAATTA
CATCTAATTAAATGTAGGCTTACAATCTTCTTGCTTGCCAAAAACTTCTAGACCAATAAG
GTGAATTAATATCTGAATAAATTACCCCACCTTTTGTTGAAGCGTGAAGAAACTGCCCAT
TTTTGACGTAAATGCCAACATGTCTGCCATTTGGCCCACGACCAGTTTTAAAAAAGACAA
GATCACCCGTACGTAATTCACTCTTTGAGATTTGTATGCCTGCTTTTGCTTGATCTACTG
TTATTCGAGGTAAATCAATACCAAATAACTCTCGGAAAGTAAGTTGCACAAAACCAGAGC
AATCAATACCGCTTTTTGTTATACCGCCTAGACGGTAGCGTGTACCTTTCCACTCTCTTT
GATGTTCGCTTAAACTGCTAATCACAAAAATGGAGTCTGAAAGCTGCCCTTTATGTTTAT
TTCCGCTTTTATCTTGAACTGTACTGGTTTTTGATACACAAGCGGACAATAAAAATGTAC
AAAGCAACATTGTGCATAAAGAAAAATGCTTTTTTATTAATTGATAGAACATTTCGATCC
TTAAAAATATTCTGCGAAATACCAAGATTTCGCAGAATAATCATTTAGGCTTTTACCTTC
GCATTTTCGACACGTTCACGCAATTTTTGTCCAGCTTTAAAAACCACAACTCGACGAGCA
GACACTGCAACATCTTCGCCGGTTTTAGGATTACGACCTGGACGAGCTTTTTTATCACGA
ACAGTAAAATTGCCGAAGCCCGACAGCTTTACCTCTTCACCGCTCTCTAACGAGCGACGA
ATTTCTTCAAAAAAGTCCTCAACAAATTGTTTTGCGATACGTTTATCTAAACCACATCTT
TCGACAAGGTTTTCTGCGATTTCAATTTTGGTAAGTGCCATAATTTATCCTTAAAATCTA
ATCTCTTAGATAAGCATTAAAACGTTGTGCAAGTGTTTCGAGAACAGCTTGAAGCACCGC
ATTAATTTCTTCCTCTTCAAGAGTTTTTTCAGTGTCTTGAATCGTTAAGCTGATCGCTAA
ACTTTTCTTACCTTCAGGTAAATTTGTGCCTTGGTAAACGTCAAATAAATTCACTGCCAC
AAGTTTAGCTCCACCTGCTTGTCTAGCCACATCAAGTAGATCACCTGCAGGTACATTGCT
ATCCACAACCACGGCAATATCACGTTTATTTGCAGGGAAACGTGAAATTTCTTTTGCATT
TGGTACTGAACGCTCTGCAATCGCAGACCACAATAATTCAAAAGCAACAGGTTTACCTGA
CAATCCGAGTTTTTGAACAACTTTAGGGTGAATTGTGCCGATATAACCGATCTCTTGATC
GTCGAGTAAAATAGCAGCAGATTGTCCTGGGTGGAACGCAGGATATGATTTTGCAACAAA
ACGTAAACGATTGCCAGCATTTGTTAGCGATAAAACACGCTCTAAATCCCCTTTTAGATC
AAAGAAATCGACGTTTTCTGCTTTATGCTCCCAATGTGCCGGTCGTTTATCACCCACAAT
CACTGCACCTAAGACAAATTCTTGGCGTACGCCATTTTCTGCATTGGCATCTGGAATAAA
GCGTAAACCACTTTCAAAAATACGCACTCGATTTTGCTGGCGGTTTTGGTTATAAGCAAC
GGTTTCAAGTAAGCCTGTTAAAAGCGACACACGCATTGCCGACATTTCACTTGAAATCGG
ATTTGGTAGAATTAACGCTTCTTGGCTTGGATGTAACAGCTCTTGCACTTTTGGATCAAC
AAAGCTATAAGTAATCACTTCTTGATAATCGCTATCGACCAAAGCCGTTCTCACACGAAT
AGCTTCTAAAATCTTCTCTGGGAAGCCTTTCATCTGTAAATGAGCAAGCGGTGCGTTATT
TGGAATGCTGTTATAGCCGTAAATACGAGCCACTTCTTCCACAAGATCTTCTTCGATCTC
AATATCAAAACGCCAGCTTGGTGATTGAACTGTCCAGCTCTCGTCTGCATAGCTTGGGTT
TAAGCCTAAGCGAGCTAAAATATCGGTTACGGTTTCTGTTTCAATATGATGACCGAGTAA
GCTATCTAATTTACTACGACGTAAAACCGCTTGTTTTGACGTTGGTAAATGAGCCGAACT
TACCGCTTCTACGATTTCACCAGCTTCACCGCCACAAATTTCAAGCAGTAACGCTGTCGC
TCTTTCCATTGCTTTACGCGTTAATTCTGGATCAACGCCACGTTCAAAACGGTGAGATGC
GTCTGTGTGTAAGCCATATTGTCTTGCACGACCTGTAATTGCAAGCGGTGCGAAGAATGC
AGCTTCTAACACCACATCTTTGGTTTCGGCACTTACGCCACTCGCTTCACCACCAAAAAT
ACCCGCTATTGCAAGCGGTCCGTTTTGGTCTGCAATTAACAAAGTATTTGGCTGAAGTTT
TGCTGTCGTGCCATCAAGCAATACGAGTTCTTCACCCTCTTTTGCCATACGCACTTGAAT
TGCACCATTGATTTTTGCTGCATCAAAAGCGTGCATTGGCTGACCAAGTTCCAGTAAGCT
CAGATTGGTAATATCCACAATCGGATCGATAGAACGAATACCACAACGGCGTAATTTTTC
CTGTAACCATAATGGTGACTGAGCTTTGACATTCACATTTTTCACCACACGACCTAAATA
ACGTGGGCAAGCTTCAGGGGCTTGAAGTTCAATCGCCACTTTATCTGAAATGGTTGCAGG
CACAGCTTGAATTTCAGGTGCATTTACCGCTAATTGATTCACTACCCCAACTTCACGAGC
GATCCCTGCAATGCTTAAACAGTCTGCACGGTTAGGCGTTAAGCTGATTTCAATCGCACG
GTCGTTTAATTTGAGATAGTCACGGACATCTAAACCCACTGGTGCGTCCGCAGGTAACTC
AATAATACCGCTATGATCTTCTTTAATCCCTAATTCTGAGAATGAACAAAGCATTCCCTC
TGACGGCTGACCACGCAATTTAGTTTTCTTAATTTTAAAATCACCTGGTAACACAGCCCC
TTCTGTTGCACAAGCCACTTTCAAACCTTGACGGCAGTTTGGTGCGCCACAAACAATGTC
TAATAAACGTTCGCCACCCACATTCACTTTGGTGACACGCAATTTATCGGCATCAGGGTG
TTGAGCACACTCAACCACTTCTCCGATCACAACACCGTTAAACTCACCTGCAACCGCTTC
AACGGCATCAACTTCTAAACCTAACATAGTAATTTGGTCACATAGCTGTTCGGTGGTAAT
CGCTGGATTAACCCACTCACGCAACCAACTTTCGCTGAATTTCATTATTTCTATCCTATA
TTTGTAACGTTTTCTACAAATTTTACCACTTGTTATGATAGACACACGCAGTGTGTCCCT
ACAAGAGAAAATAAGCCATTAATATAGTAGGGACACACTGCGTGTGTCCGCAAACTGCAT
ATATCCGCAAAATGATTAGATTACTTAAACTGCTTTAAGAAACGCAGATCATTTTCAAAG
AATGAACGTAAATCGGTCACGTTATAACGCAACATCGTCAAACGCTCAACGCCCATTCCC
ACCGCAAAACCAGTGTATTCATCAGGATCAATGCCCACATTGCGAAGTACATTCGGGTGA
ACCATTCCGCAACCTAACACTTCAAGCCATTTACCGTTTTTACCCATTACGTCCACCTCT
GCCGACGGCTCTGTAAATGGGAAATAAGACGGACGGAAACGCACTTGCAGATCTTCTTCA
AAGAAAGCTCTTAAGAAATCGTGCAATAAGCCTTTTAACTCAGTAAAGTTCGCTTTTTTA
TCTACATAAAGCAATTCAATTTGATGGAACATCGGCGTATGAGTTTGATCGTAGTCGTTA
CGATAAACGCGCCCTGGCGCCATAATGCGAATAGGCGGTTGCATTTTTTCCATCGTACGA
ATTTGAACGCCTGATGTTTGTGTACGCAACAAACGCTCTGCATCAAACCAGAAAGTATCG
TGATCTGCACGAGCAGGGTGATGTGCAGGGATATTTAACGCATCAAAGTTATAATAATCC
GTTTCAATTTCAGGACCTTTCTCTACACTAAGGCCAAGTTCTGAGAAGAATTTCACCACA
CGTTCAATTGTAATCGACACAGGGTGCAAACCACCTAACTCTGTTTTACGACCAGGTAAG
CTCACATCAATACTCTCACTGGATAATTTAGCATTGAGCTCTTCTGTTTCTAACTGCTCT
TTTTTCCCATTTAACGCATCTTGTGCTTTCTGTTTTGCTTCATTAATTTTTGCACCCACC
GCAGGACGTTCATCTGCTGGCACATCACGCAAGCCTTGCATTAACAAGGTAAAATGACCT
TTCTTACCAAAATATTCAACACGCAATGCTTCAAGACTTGCAACATCACTGGCTTTTTCA
ACCGCTTGCAACGCTTCAGCAACGATATTTTCTAGGTTTTGCATACCTACCCTCTAATCA
ATTTCAACATAAATAAACTGAATGCCTCATTCATAGGCAAAACGCCTTGAATAATAATAC
TTCTAAGCGATATTGTAAATTTAAAAGTGAGGATTTTGTGGGGGTAACATTTTGATTTGT
AACAGCTATCAAAGATAAACACTGTGATTATTTTACCATTTTTGCTAAAAAAACACCAAA
TATTACCGCTTGTTAAACATTAATCCGTGATCTTCTTGAAAACATACGGTAAAATTTACA
CCGATTTGCAAAAGTGCAAATCAACGCTGTTAAATTTTATTGGAGATATACCTATGGCAA
AGAATAATATTTTAGGATTATTCGCACAGTCGCCACTCAAGCCATTACAAAAGCACTCAA
AAAAAGTGACTGAATGTTGTGGATTACTAATCCCATTTTTTGAAGCGAGTTTTCAAAAAA
ATTGGGAAGTAGCGGAAGATATCCGTCGTCAAGTCATTGATTTAGAAAACCGCGCAGATA
CCCTTAAACGTGAAATTCGTTTAAAATCACCGCGTGGTTTATTTATGCCTGTTGAACGTA
CTGACTTACTTGAACTCGTTACACAGTTAGATAAATTAGCAAACTATGCTAAAGATATTT
CTGGTCGTGCAATCGGTCGTCAATTAAACATTCCTGAAGAAATCCAACCTATTTTCCAAC
AATTCTTAACCCGTAGCCTTGATGCAACAGTTCACGTTGATAAAGTAATTAATGAAATGG
ATCACCTACTTGAAACAGGCTTCCGTGGTCGCGAATTAAATTTTGTGAACAATATGATTT
TAGAGTTAGATGTTATCGAAGACGATACGGATCAACTTCAAATCGTACTACGCCGAGCAA
TGTTAGCGATTGAACAACAATACAATCCAATTGACATTATGTTCTTATACAAAATTATCG
AATGGGTCGGAGTTCTTGCAGATCAAGCACAACGTATCGGTTCACGCATTGAGTTAATGT
TAGCTCGTTCATAATCGAAAGAGGACTTAAATAATGGAACTGATTCAAGAATATGGCTCG
ATGATTATCCTCATCACCGCAGTGTTTGGCTTCTTTATGGCATTTGGTATCGGTGCAAAC
GATGTTTCAAATGCAATGGGAACCTCTGTAGGTTCAGGCACTATCACTGCAAAACAGGCA
ATTTTAGTTGCAATGGTTTTTGAATTTGCTGGTGCTTATTTAGCAGGCGGTGAAGTAACT
GAAACCATCAAAAGTGGCATCATTGATATTCACCACTTCTCTGGCAGACCAGACACCCTT
GTACTAGGTATGATGTCGGCACTTTTTGCTGCAGGTACTTGGTTATTACTTGCCTCTAAA
ATGGGCTGGCCAGTATCCACTACTCACTCTATTATCGGTGCAATTATCGGTTTTGCGTTA
GTCACCGTTGGTGCGGAAGCGGTTCATTGGGGTGATTTGTCTGGTATCGTAGGTAGCTGG
TTTGTTACACCTGTTGTATCGGGGATCATTGCTTATGCTATTTTTACTAGCACACAAAAA
CTGATTTTTGATACTGATAATCCGATGAAAAATGCTCAAAAATATGGTCCATTCTATATG
GGTTTAACCACATTCATTTTGAGTATTGTTACAATGACAAAAGGCTTAAAACACGTTGGT
TTACAGCTTACAATGACTGAAACCTTAGTGATTTCAAGTGCAATCTCAATTACCTCTATC
ATCACTTGTTTCTTCTACTTCCGTAGCCAATCTTTTGCTAACCGTGTACAAGGCGGTGCA
TTTGGTGGTGTAGAAAAAGTGTTCAGCATTTTAATGTTACTCACCGCTTGTTCAATGGCA
TTTGCTCACGGTTCAAACGACGTAGCTAATGCGATTGGGCCTTTATCTGCCGTAGTATCT
ATCGTTGAGAACGGCGGTGTGATTGAAGCGAAATCAATTCTCGCCCCTTGGATTTTACCA
TTAGGTGCAACGGGTATCGTTGCTGGTTTAGCGGTAATGGGTTACAAAGTAATGGGAACG
ATCGGAACTGGTATTACTGACCTAACCCCAAGCCGTGGTTTCTCAGCAGAATTTGCAACA
GCAATGACCGTTGTTGTTGCCTCTGGTACAGGTTTACCTATTTCAACAACACAAACCTTA
GTAGGTGCGGTATTAGGCGTAGGTTTTGCTCGTGGTATTGCAGCGTTAAACTTAACAGTT
ATTCGTAATATCGTTGCATCTTGGGTTGTAACCTTACCTGCTGGTGCATTCTTCTCGATT
TTAATTTTCTATATTTTGAATGCAATTTTCTATTAATTTAGAATAATGACTTTATTCAGA
AAAGTGCGGCTATTCGCACTTTTCTTTTATGATTTTTTAAGGATTGTTTATGCAAAAACA
TATTTCTCTTTTCTGCTCAACTCTGCTTTTAGCAATATCAATTCCCTCTTTTGCTCAAAC
ACAGTACGTTACTGAAAATTTAAATACCTATTTGCGTAAAGGTCCAGGCGATCAATTCAA
AATTTCCGGTTCTATTCAAGCAGGTGAAAAAGTTACCTTAATTGAAACCAGGGATCGCTA
TTCTCTAATTCGTGATGGCAAAAACCGTGAAGCGTGGATTTTAAATTCTGAATTAACCTC
TACGCCAAGCTCAAAAGAATTAACACCGCTATTGCAACAACAAGTTCAAGAATTAACCAC
CAAACTCAACAACATTGATAGAGATTGGCAACAACGTACCGCTGAAATGCAACGTAGAGT
TCAACAATCTGCATTACAAAGCAGTGAATTACTTGAACAAAATGCACTTCTAAAGCGAGA
ATTAGAAATTATTAAAAATAAAAATCGTGATTTAGAAGCAATACAAGATGTCGCATCTCG
CGAAATTATGATTCAATATTTTATCTACGGAGGAGCTGTTCTAGGCTTAGGTTTAATATT
TGGATTACTTATTCCAGCCCTTCTTCCTCGCCGTAAATCTAATTATCGCTGGAATTAACG
CAAAACAACCGTACTTTTAGCTTACTGTGATGTTTTTAATTTGGGGTATAGTAGACAAAA
GTATTGGTTTTAATTATTTTCCCTAATTATTACCAACTCTTTTTATTTAAAAATCCTTTA
TAAACATAATCTTA
>H292 Scaffold5
AAAAATGGGATGCTACACGCTACTTATCCACAGAATCTGTGGGTCAAAATTGAATAACTT
TTTTGTGTGTAAACACAGTTGCTACAAAATGGAATAAAACTATGTCAATGACCCCTCGTG
AAATTGTGTCTGAATTAGACGCACATATTATCGGACAAAATGAAGCTAAACGAGCAGTAG
CTATTGCCTTGCGTAACCGCTGGCGCCGTATGCAGTTGCCAGAAGAACTGCGTCAAGAAG
TGACCCCGAAAAATATTCTGATGATCGGTCCAACAGGCGTGGGTAAAACCGAGATCGCTC
GCCGTTTGGCAAAACTTGCCGATGCACCGTTTATTAAAGTTGAAGCCACGAAATTTACCG
AAGTCGGCTATGTGGGTAAAGAGGTGGACTCGATTATTCGTGATCTTGCTAATGTTTCAA
TGAAATTGGTTCGCCAACAAGCGGTCGAAAAAAACCGTATGCGTGCGCAAGATGCAGCGG
AAGATCGCATTTTAGATGTGTTATTACCGCCAGCGAAAGATCAGTGGGGAAACGTGCAAG
AGAGCGATAACACTTCTACTCGCCAAATCTTCCGCAAAAAATTGCGTGAAGGTCAGCTTG
ACGATAAAGAGATTGAAATTGATGTCGCAGCCCAAGTGAGCGTTGAAATCATGACTCCAC
CAGGTATGGAAGATATGACTTCTCAACTGCAATCTCTCTTTGAGGGAATGTCGCCAAACA
AAACGAAAAAACGCAAAATGAAAATTAAAGATGCGTTAAAAGTGATGGTGGACGAAGAAG
CGGCGAAGCTGGTTAATCCTGAAGAGTTGAAACAGCAAGCGATTGAAGCGGTTGAACAAC
ACGGTATCGTCTTTATTGATGAGATTGATAAAATCTGTAAAAAAGGTGAACACAGTGGCG
GTGATGTAAGCCGTGAAGGCGTGCAACGTGATTTACTGCCGATTATCGAAGGTTCTACGG
TCAATACTAAACACGGTATGGTCAAAACCGATCACATTCTCTTTATCTGTTCCGGTGCCT
TCCAAGTGGCTCGTCCGTCTGATTTACTGCCAGAATTACAAGGTCGTTTACCAATTCGTG
TAGAGCTTAAATCACTTAATAAAGAAGATTTTGAGCGTATTTTAACCGAACCGAATGCGT
CTTTAACCTTACAATACCGTGAGTTAATGAAAACCGAAGGCGTGGATATTGAGTTTACCA
AAGATGGTATCAGCCGTATCGCCGAATCCGCATTCCGAGTTAACGAAAAAACTGAAAACA
TCGGTGCAAGACGTTTGCACACCGTGTTAGAACGCCTAATGGACAGTATTTCATTCGATG
CCAGCGAACGTTCAGGCGAGAAAATCGTAATTGACGAGAAGTATGTGTCTGATGCGTTGA
ATGATGTGGTTGAGAATGAAGATTTAAGTCGGTTTATTCTTTAACTATATACTTACAGTA
CAAATGGAAATTAAAATTACAAAAATATGCATTACAAGCGGTGAAACTCTCTCAATTTTT
TACAAAATTTTGCTACAATCTATCCACTCACATTCCATTTGCAAAGAGATGAATAATGAC
AAACATCAGCACTTTTAACCGTTCTTGGTCACGAGTTATTTTAAATGCTTTACTCCGCTA
CGGCGTAAAACATATTTGTATTGCCCCAGGTTCACGCTCAACGCCTTTAACCCTTGAAGC
ATTACATCTGCAAAAACAAGGTCAAGCTGAATGCCATAGCCATTTTGATGAGCGTGGTTT
AGGCTTTTTTGCACTAGGACTTGCAAAAGCAACGCAAGATCCCGTTGCAATTATTGTAAC
TTCTGGAACTGCGGTCTCTAATCTTTACCCTGCGGTGATCGAGGCGAGTATCACACACCA
TAAACTTATCGTGCTTTCCGCAGATCGCCCCCTTGAGCTGATCGGCTGTGGGGCCAATCA
AGCGATTGAACAGCAACATATTTTTAGTCATTATCCTATTGCAAATCTCAATTTACCAAA
ACCAAGTTCGCAATATAGTGCAAGCTGGTTAGTTGGTCGTGTAGAGCAAGCCTGTTCTAA
ACAAGCTCAAAAAGGTGGTGTTATCCATATTAATGTGCCATTTGCAGAGCCTCTTTATGA
AGCTGATGAGGAAAGCATTGGACAAGATCCGTGGTTGCACGCTATTCAAGGTTGGCTGAA
TAAACCTCAAGTGAAATGGTACGATCAACAAGCAACCCAACAAGATGTGTTGATGCACGA
AAATTGGGATTATTGGCGAACCAAACGTGGGGTAATTGTAGTAGGTAAGTTACCGCTTGA
GCAGGGAATGGGATTAAAACTGTGGGCGGAAACGCTTGGCTGGTGTTTGATCAGCGATGT
GCAATCTGGGGTTGATGCATCTCTACCTTATGCAGACATTTGGCTGTCAAACAAAACAGT
AGAACAACGTTTATTACAGGCGGACATTGTTATTCAGTTTGGTTCACAAATTGTGAGCAA
GCGAGTTAATCAATTTTTATCGGCTTTTAAAGGCGAGTTCTGGCTGGTTGAGGAAACGAC
AGATTATCTTAATACCTATGCTCATCAACAAACTCGTTTTGTAGCAAAAGCACACCACTT
TACCCGTGTTCACCCACCACTTCGTCAAAAACCGTGGCTGTTGGAACCTTTGGCTCTTTC
ACAATTCTGTGAAACCTTTATTGAACAGCAGGTGGGTGGCAATCTCAATGAAGCCTCTCT
AGCACATCATATTGAACGAGTGTTGCCAGCTAATGGTAATTTATTTATTGGGAATAGTTT
ATTTGTCCGCTTAATTGATGCCTTGTGTAAATTGCCTGAAGGCTACCCGATCTATACCAA
TCGAGGTGCAAGCGGTATTGATGGGCTAATCGCAACCCTTGCAGGTATTGTAAAAGGTAG
CGGACAGCCGACAGTTGCAGTGATTGGGGATATTTCCGCCTTGCACGATTTGAACTCCGT
ATCACTCTTACGCCAGATTAGCCAGCCGACCATTTTATTTGTCATTAACAATAATGGCGG
TGCAATTTTTGATATGCTTCCGGTCGATCAAAAAGCGAAAGATAAATTCTATCGTCTTAG
TCATAATCTTGAGTTTTCACAGATTGCGACAATGTTCGGTTTAGAGTATCTACGTCCTTA
TACTTGGGCGGATTTGGGAACAAAACTTAAACAAGCCTATGCTCGTCGAGGCGTAACTAT
TGTGGAAATCAAGGTGAATGATCAGGAAGGTAGTAGCCTTTATAAATCCTTGATTGAACA
GATCTCTCGTGCTTCTATCGACTAATGTTAGCAACAACTTGGCACAGTCATTCAGGAACA
CCCGTGGTCTTTCTCCACGGTTTTCTTGGTTCTCAACAAGATTGGCAACCCGTCCTCTCG
CTATTGCAAAATGAGATTGCAATCCGACCGCTTACCCTTGATCTTGCTGGTCACGGTCAC
AGCCAAGCTATCTCGTGCCATAGTTTTCAACAAGCCAGAGAACAGCTTCACCACATCTTG
CAACAACATCTTGCTGAACAGCCCTTCTATCTTGTCGGCTATTCATTAGGCGGTAGATTA
GCTTTAGATTACGCCCTCACAACCCAAAATCCTTATCTTAAAGGGATCCTACTCGAAGGG
GCAAATATCGGCTTAAGCAGTGATGAAGAAAAAAAAGCACGTTGGCAAAATGATTGCCAC
TGGGCAGATCGCCTAAGCAATGAACCGCTTGCAAATGTTTTAGAAGATTGGTATCGACAG
CCTGTCTTTGCCAATTTAAGCGAAAGCAAGCGGACAGATTTCATCAAAAAAAGGCTAAAT
AATCACGGGCAAGCACTAGCTCAAATGCTCAAAGCCACTAGCCTTGCAAAACAATCCTAT
TTTTCCCCAGAGCAATGTCATCAGTTTCACGGGAAAATGCTATTTATTATGGGAGAGCGG
GATAGTAAGTTTCATCAAATGGCAGAACAACATCAGCTCCCCTATCATCAAATTGCAAAT
GCAGGACATAACACCCATTATGAAAATCCAGGTGCATTTGTAAAACACCTTATTCAGTTT
ATATCAAAGTAGGAATTACAATGGCTTTACATCGTTGCCCCGAATGCCTTAAAAAAATCA
GTGAAAGTGCCGTTACTTGCCCACATTGTGGCTTCTCGTTCAATGAAGCTGATTTGGAAA
TTTATAAACAAAAGCTAGAACAGCGTCGTTTGCATAATCAAGAGATAAACCGCAAAAGCG
TCAAACTTCACTTGATTTGGTTAGGTATTTTTGTGTTGGTTATTGGGCTGGCGAGTTTAT
TATCTGTATAAATGAATGATGATGTAAGTATAAAAAAGGATAGTAGATAAAACTGTTGTC
CCAAGAATATTGGCATAGTAGACAAAATTGTTGCTAATGTTTATTTTCTCTAAATGTTAG
CAACTCTTTTTATTTAAAAAAACCCTGTATAAACAACATGTTACGCTTTTTCGTTAATTC
ATTGTGATTATTTAATTTTCGCTTAAGTTCACTAAATAATCCCTCTAAACGATTTGTCGT
CTTTTCTATATTTAATTCAGNNNNNNNNNNNNNNNNNNNNNNNNNNNNNNNNNNTATGTT
TTGTCTATTACACCTAAAATTATGGTTATACTTTATAACGTATATTTATAATTCTTCTGC
TTGTTCTAGGATTTTATCTTGCTCTTTTATTAATTTTTCTAATTTCTTTTTTTCTCGGTT
AGCCTCATCTTCTGCTTCCCATACATCATAAGCTTGAACAATTTTTGCAACGACAGGGTG
GCGAACAATATCCTTACTGTCAAAAAAGTTAAAACTTAACTCTGGAACCTCTTTTAATAC
TTCCATTGCGTGTTTTAAGCCAGATTTTTGGCTACGCGGTAAATCCACTTGAGTAATATC
GCCCGTAATGACTGCTTTAGAATTGAAACCAATACGAGTTAAAAACATCTTCATCTGCTC
AATGGTTGTATTTTGGCTTTCATCTAAAATAATAAAGGCATCATTCAGTGTTCGCCCACG
CATATATGCAAGCGGTGCGATTTCGATCACATTTCGCTCCATCAGCTTTTGTGCCTTCTC
GAAACCTAACATTTCAAACAGTGCATCGTAAAGTGGTCGAAGATAAGGCTCGATTTTTTG
CCCTAGATCCCCTGGTAAAAAACCGAGCTTCTCACCAGCTTCCACTGCGGGACGAGTGAG
CAAAATACGGCGAATCTCTTGGCGCTCAAGAGACTCTACTGCTGCAGCAACAGCTAAAAA
GGTTTTTCCCGTTCCTGCAGGCCCAATACCAAAGCTAATATCGTGACTTAGAATATTACG
TAAATAGGCTTGTTGATGTTCGCCACGTGGTTTAATTACGCCGCGTTTTGTTTTAATTGC
AATTTCATGAGCCGAACTTGTCCACTGATTTTGCAACAACATTCGGCTTTCTTGAATCGC
TAAATGAACATCTTCCAAATCTAGTTCTTTTACTTTTCCTTTAATTGGAGCAGTTTCGTT
GTAAAGTTGCTGAATTAATTTCGCACAATTTTTTAATAATGTTGCAGAATAATGATTTTC
TTCAACTGCTTGAATAGTAAAGGTAAATGCATTACGCGCAACAATAAGGTTAAAACTTTT
TTCAATAAGGGTAAGATGCTCGTCAAAAGAACCGCATAACGATTGAAGACGAGCATTGTC
TTGAGGCTCAAGAGTGAAAATAAGTTCGTTCAAAGGATTTCCTCTATTTTGTACTGATTC
TCAGCGACTTTTAAAATTCGCCATATTTTAAGTGATCTTAGCACAAAATTATAGTAGAAT
ACCTCTGTTCTCATCGGGGTGCTTTGTATAGCAAGGCTGAGAAATACCCATAGAACCTGA
TCTGACTAATATCAGCGTAGGGATTTGAGACAGACAATCTATATCCGCCTGTTTTAGATC
CTTCTATTTTCACTTTTAGAAGGAATATTCAATGAAATTCAATCTTTTCACCCTTTCTGC
GTTAGCCGTTGCAACCACCACTTTTGCTCAACAGCCAACACTCACGGTTTATACCTATGA
TTCTTTTGCTTCAAAATGGGGGCCTGCTGCTAAACTTGAAGCGCTATTTGAAAAACAATG
CCAATGCGATTTGAAATTTATGCCTTTTGAAGATGGGGTAACAATGTTCAATCGTATTCG
TTTGGAAAAAAATAAGACTAAAGCCGATGTAATGTTAGGTATCGATCATTTCTTAATGCC
CGAAGCTGAAAAATCAGGCTTATTTGTAGAACACAATCTGCAAAACAATGCCAATAACTT
ACCGCTTGAATGGCGAAGCAAAATATTTTTACCCTATGATTTTGGAGAATATGCTTTTAT
CTACAACAAAGAAAAAGTCAGTAATCCACCAAAAAGTTTAAAAGAACTTGTTGAACGCCA
AGATCTTAAAGTGATTTATCAAGATCCTAGAACTAGCACCGTTGGACGAGGATTGCTCTT
TTGGGTAAATCAAGTTTATGGCGAACAGGCAGAATCAGCGTGGCAGAATTTAGCCAAACA
TACCGTCACTGTGGGAAAAGGCTGGTCTGAAACTTATGGTGCATTTTTGAAAAACGAAGC
AGATTTGGTGTTGAGTTATACAACATCTCCGCTATATCATCAATGGCACGAACAGACGGA
TAAATACGTCGCGGCAGATTTTGCAGAAGGACATTTAGTGCAGGTGGAAGTAGCCGCAAT
CACAAAGAGCAGCAGACAACTCAAATTAGCTCAACAGTTTCTAAGCTTCCTACAACAACC
AGAATCGCAACGAATTATTTCTTACTATAATGTAATGAAGCCTGTTGTGACTACTAAGGC
AGATCCTTTATTTAACACATTGCCAACTTATCAAACTATAAGTTTCACTCTTCCTGATAA
CAGTGAGATAAAGCGCTGGATAAATACTTGGTTAAATACTGTTAGCCAATAGTTTTTAGA
ATGGCTAAATAAGCTCAAAGGTCACAATAACCTACCCCAACTCCTGCGGATCAATATCCA
CCGTCAGTCGAATATCGTTTCGCAGGAACTGTTCTTTTTGCTCATCAAAACGATCTAACA
ACTGTTGGATCGCACTTCTTGCCGAATGTTGAATTAATAACTGCCAGCGATAATGCCCTG
CTTTTTTTGCCATCGGGGCGTTGAAAGGCCCAAGTAACTGAAAGCCTTGCCAGCCGTTTT
CGCTGATAATTTGGTGTAAACAAGCGGTCAAATCTTGCAGAAAATTTGCAACTTTGTCGT
TATCTCTACCCGTTGCACGAATAAGCACTTGCGAAGAAAACGGCGGTAGGCTCATTATTT
TTCGCATTGCTAAGGCTTGGCTGGCAAAGGCAAGGTAGCCGTCGTTGAGTAAGCTGGTGA
GTAACGGGTGATCGGGGTAATGCGTTTGTAACACTACTTCCCCTTGCTTTTCCGCCCGTC
CTGCTCGCCCTGACACTTGTACATAAAGCTGTGCCAAACGTTCTTCTGCACGGTAATCGG
TGGAAAACAGGCTACTATCCACATTCACGATGGCGACTAAAGTCACATTCGGGAAATGGT
GTCCTTTGGCTAACATCTGTGTGCCGATCAAAATTTGGCTTTTGCCTGCTTGGATTTCGG
CAAGGTGTTGTTCCAACGAGCCTTTACGGGCAGTGCTGTCACGGTCAATACGAGTAATGC
TGTATTGCGGAAAACGCTGTGCCAGCACTTGTTCCAGCTGTTCCGTGCCGATCCCTGTGG
TAATCAAATTGACTGAGCCACAATGTCCGCACTGACGTGGAATGGCTTTTTGCGAAGCAC
AGTGATGGCAACGCAATACTCGCTGTTTTTGGTGATAGGTAAAGGGCTTATCACAGGACG
GGCAATCGGCAATCCAGCCACATTCGTGGCAAAGTAAAACAGGGGCAAACCCCCGTCGGT
TTAAAAACAACATCACTTGATTGCCTTTTTCCAAGTGAGCTTGCATCATTGCTAACAACT
TTTCCGATAAGCCCGAATAAATCCGCTGTTTTTTCAAATCAATTAAGGTTTGTTTGGAAA
AATGTGCATTACCAGCCCTTGCAGTAAGCTGAAGTTCGATAAATTTACCGTTTTGTACAT
TTTGCAAACTTTCAAAACTAGGCGTTGCCGAGCCGAGAATGATAGGAATGTTGTTATTTT
TCGCTCGAAGCACTGCCAGATCTCGTGCGTGATAACGCCAGCCGTCTTGCTGTTTGAACG
AGCCGTCGTGTTCTTCATCAATGATAATTAAGCCGAGTTGCTGAAACTGTGTGAACAAGG
CGGAACGTGTGCCGATCACAATCGCACTTTCGCCGTTTTTTGCCCGAAGCCACGCATTGA
GCCGTTGAGTGTCGTTGAGATGGGAATGCAATGCGTCAATTTCCACATTAAAACGAGCTT
GGAAACGTTGAATAGTTTGTGGGGTCAGCCCGATTTCAGGCACTAACACCAACACTTGCT
CGCCCCGTTTCAGCACTTCTTCGATCACTTGCAGATAGACTTCCGTTTTCCCTGAGCCAG
TGACCCCATTGAGCAAAAACGCTCCGAAGCCTTGTTGATAATGCAAACGGCTGACGACAA
GGGTCTGCTGTTTATTCAAAGTTAAACGGTTTTGAGTGTTGCAAATCGGCTGTTCGGCTA
ATTTTTCCTGCCAGCTTTGCACGTTAAAAGGGATTTCCAGCTTTTCCAGATACCCTTTTT
CAAACAAGGCTTTCCATACCGCAGGGCTACAAGCGGTCGGCTTTTCAAAGAAATTTGCAA
ATTCCGCCAGTTTGCTTAATAGCTCTTGTTGTTTTTTTGCCTTTTGAACCACGCCGTTGG
ATAGAGCTTTTCTGCCGTTTTCCGTGACAACAAAATAGTCGGAAGCAGTGCGTTCACTAC
TTTCCCCTTGTCGTAGTTTGACAGGCAAAGCACTTTGTAGCACTTCGCCGAAAGGGGCGT
GATAATAACGACTTGCCCACTGTAAAAGTTGCCACATTTCAGTGTCAAACAGAGCTTGTT
CATCTAACAGTTGCTCAATCGGTTTCAGTTTTTCGGTGGGAATATCTGATGTGGTCGGGA
AGTCCACCACAATCCCGATTTTACGTTGGCGACCAAAAGGCACAACGACCCTAGCCCCTT
TCACCACATTTTCAAAATGCGTTGGAAGCAGGTAATCGAAATAACGTGCCAACGGCACGG
GTAGCGCAATTCGGATGAGGTTCATCAGGGCTTCACTTTGCGAAAACTATCAACACTTAA
TAAGATAATGGATACCGCCAAACACGCCATTAAAATATAGGATTTTGCTTCTAATACTTC
ACCAATGGCAAAGGAAATAAATAACATTACCAAAGGTTCCGCATAGCCAATTAATCCTAA
CACATTAATCGGCAGTAAATTACTCGAAGCGATATATAAAATAAATGCCATTCCATTCAC
TAGCCCTAATAATGCTAGATAAAAATAGAGATATTCATTTTGCGTTAAAATAGAGGCTTG
ATCAACTTGAGCAATATAATAAATAGCAAAGGGTAATAACAATAATAATTCTACAAAGAA
AGTGGCTAAATTATTAATATGAAAATAGCGACGTAATACAATATAAATAGGATAGCCAAA
ACCAGCCACAAAAGTTGCCCACGAAATACTTGCGGTTAAAACAATATTGATTGTAACGCC
AAGAGTTGCAAAAAATAAAGCAAGCCATTTTAATAAAGTAAAATGCTCTTTAAAAACCAA
TTTGCCTAAGGCAACTGCAACGATAGGTAATAATAGATAACCGATAGAAACTTCAATAGC
TTGATTATTATTCGGTGCCCAAAGAAATAACCAAAGCTGAATAGCTGTATTTAATGCTAA
GAGCAGAAGAATAAAAATAAGATAAGGTGCCTGTTTTACTCTATAATATAAATCTTTAAA
GGCTTTTTGTTGATGAAATAAAAAGATCACCAGTAAAATAAATGGCATTAATACCACAAT
ACGAAAGCCAAAAATACTATCGCTTTCTAAAGGGCGAAGTAAAACCGCAAAATAATAGCC
AGCACCGAATAAGATATTTGCAGAAAGTGAAAATAAGATCCCTTTTAACATTATTCCCCC
TGGTGCTGTTTACGAATAGCAATAATGCCATCAAGCACTAATAGACATATCGACAGCATC
AAACACGCCATTAAAATATAGGAAGATTGATCTAACACTTCGCCAATAATAAAAGCAACA
ATTAGCATTGCAAGCGGTTCAATATAGCTTAATAATCCCAAAACATTAATCGGCACAAGG
CTACTTGCCATTATATAGCCAATTAATGCCGTACCACTGACAATGCCTAATAACACTAAC
CAAAAATAAAAATTCGGATTATTTTCGGTGACAAATTGCATATCGGTATTGAGCATAAAA
TAAGTGGCTATCGGCAGCATTAATATAATTTCGCAGACAAAGCTGGATAAATGCGACATA
TCAAAATGTTTACGCAAACTGAAATAAACAGGGTAGCCGATTAATACCATTAAAGTTGCC
CAAGAGAGTGAGCCTGCGGTCATTAACGTAATGAATACTCCAACAGATGCGGAAATAATT
GAGATAATTTTTAAGAGAGATAAGGTTTCATTAAATAAAAATCGCCCAACAGCCACCATT
GCAATCGGCATTAACAGATAACCAATAGACACATCAATGGCATAACCGTTGTTTGGGGCA
TACAGAAAAAGCCACATCTGCGAGCCTGTGACCGCAGTAGTTGTTAATAATACCAAAATT
AAATGGGGGTGCTGTTTTAGGCGTTTTAAATAGCGGTTAAATTCGTCGTTTTTTTTGAAA
ATAAAGAGTGCAGAAATCACAAAAGGCAGGCTTACCCACATTCTAAAACCGTAGATTTCT
TCACCAGAAAGCGGTTTTAAATGGGTGGATAAATAATAGAGTACACCGAATAAAATAGAG
GCGGTGACGGAAAATGTGATGCCTTTTATCATTAAAAAATGAACCTATAACCTATATGAA
CATCTGTGTTATAAAAGTAGGGACGCCACGCTTGGCGTCCATTGCAAAGACGAAGTGCGA
TTTATGTTCACGGACGGACGCCAAGCGTGGCGTCCCTACAATGTTACATAATAGATTTTT
GGACGCACACAGTGTGTCCCATATATTTTAAATGGAAATGCTTAATTAATCTTGACGATA
ACTCTGTAAGAATTTCGCTAATCGACCAATAGCTTCTTCCAGTTGATCCACATACGGCAA
TGTCACCACACGGAAGTGGTCTGGTTTATGCCAGTTAAAGCCTGAGCCTTGAACCAGCAA
CACTTTTTCCTGTTGAAGCAGATCGTAAACAAATTTTTGATCGTCTTTGATACCGTACAT
TTCCGTATCAATTTTCGGGAACATATACATCGCCCCTTTTGGCTTCACACAGCTAATCCC
AGGGATTTTGGTGAGCAATTCGTGAGCCTTATTACGTTGTTCCAATAAACGACCACCCGG
TAAGATAAATTCGTTAATGCTTTGATAACCGCCTAACGCTGTTTGAATAGCGTGTTGCAT
CGGGGTGTTGGCACATAAACGCATTGACGCAAGCATATCTAAGCCTTCAATAAAGCCTTT
TGCCTGATTTTTCGGGCCGTTTAACACCATCCAACCTTGACGGAAACCTGCCACACGGTA
TGCCTTTGACAAACCATTATAAGTCACCGTTAAAAGATCAGGGGCAAGAGGGGCAAGATG
ATGATGTACCGCACCGTCATAGACAATTTTCTCGTAAATTTCGTCTGAGAAAATAATCAA
GTTATGTCCACGAGCAATCGCCACAATATCCAATAATAACTGACGGCTATACACTGCTCC
CGTTGGGTTATTCGGGTTAATCACCAAAATTGCTTTGGTTCTTGGAGTGATTTTCGATTT
AATATCTTCAATATCTGGGAACCACTCATTTTCTTCATCGCAAAGGTAATGAACCGCTTT
ACCGCCCGCAAGAGTTGTCGCCGCTGTCCAAAGTGGATAATCTGGCATCGGAATTAAAAT
CTCATCGCCATCATTTAACAAGGCTTGCATTGACATTGTGATGAGTTCAGATACGCCGTT
ACCAATGTAAACATCACCGACATCTAAATCACGCATACCTTTTAATTGATAATATTGCAC
AATCGCCTTACGAGCAGAGTACAAACCCTTAGAGTCGCAATAGCCTTGAGCGGTTGGTAA
GTTACGAATAACATCAACTAAAATTTCCGCAGGGGCTTCAAAACCGAATGGGGCTGGGTT
ACCAATGTTTAATTTTAAAATCTTATGTCCTTCTTCTTCCAGACGGGTCGCTTCCTTATG
TATAGGCCCACGAATATCGTAGCGGACGTGAGCTAATTTATCGGTTTTTGCAAAACGTTC
CATTGTTTCTCCCTAAAATAGAGGGTTAATTATCTGTTAATTTATAAAAATCACTCTACT
GTACTCCGATTTGTTAGGAAAAAAAAGTGGAAATAGGCTAAAATAGACTTCTTTTTGTCA
AGCGGTGAGATTTTTAGGATTTTTTGCAATGTCTGTGTTTAGTCAGTTAAAGCAACAACT
TTATCAACAACTACAACAAAAGCCTGTGGCACAAGGCTTAGTACAGTTGCAAGCAGAAAT
TGCAATAGACCTTGAAAATCAACAATTACTAGCTTGGCTAAAAGCACAACCGCTTTTCCC
CCACTACTACTGGCAAAATCGAGATACAGAACAAACGATAGTGGCAGTCGGTGCGGTACA
AACCTTTGAGCATTTAGACGATGTAGAACAATTTAGCAAACAGTCTGATTTAATGGTCGT
CGGCGGAATAGAATTTGAAGGACAATGCCATTTTGTGTTGCCACGCTTACTGTTAGTAAA
AAATGAGAAGAAAATCACCGCTTGGTTAAATCTAGATGGTCGCCATTTTGAAAGCGAACA
AAAGGAATGTATCGCTTTGTTAGCTCAGTTTGAGCAGACAGCCGAACTTCACCCCATTGA
AAATAGCTTGTTAAGCACAAAAGTTGCCTGTGATTTTTCACGTTGGCAACACAACATTGA
ATTAGCGATTGAACAAATTCAACAACAGCAAATGAATAAAGTGGTGTTAGCCAATGCGAC
CATCAAAACTTTTACACACCACATTTCCCCCTACGTTCTGCTTTTTGCCAGCCAACAAAA
AAATCTAGGCTGTTATCATTTCTTATGGTCGGAAAAACAAGGGGAAGCCTTTATCGGCTC
GACACCCGAACGGCTCTACTTACGCCAGCAACGTCAATTTTTTACCGAAGCCCTTGCAGG
CACAGTGGCGGTGACGGACGATCCTGTTCAAACGGAACAAAATGCCCTATGGCTACTCAA
CGATCAAAAAAATATCTATGAAAATTGGCTGGTAGTAGATGATATTTGTAGCCATCTGGC
GGATTGTGCGACGGATATTCAAGTCAGCGATGCAGAGATCAAGCGGTTACATAACGTGCA
GCATTTACGCCGAAAAATCCAAACGCAACTGACAGAGCAGGTCAGCGATGCAGATTGCCT
TGCTCGTATTCACCCAACCGCCGCCGTCGCAGGACTGCCACGCCCTAAGGCGAAGCAGTT
TATTCAACAACAGGAATGTTTTGAGCGGGGCTGGTATGCAGGGGCATTAGGCTATTTCAC
CCCTGAACAAGCCGAGTTTTGCGTAATGTTACGTTCAGCCCTTATTCAAGCTAATCAAAT
CACCTTTTACGCAGGGGCAGGAATTGTCGAAAAATCTGATCCTCAATCAGAATGGCAAGA
AATTGACCGCAAAGCTCAGGCAATGGCAGGGTTAATGGAGTAATTTCTTTTTCATATTTT
ACTTCTGCGCCTTAGATTTTCTTCACAATAGTCATAATGTGGTAGTCGAAATTAGAATAA
ACAGACTAGGATATATCTGTTGAGCTTAATTAGAAGTCAGCAATAAGAAACCATTGGGGG
GGGGTAGCACATAACAATCAGTAGGGGTGGTAGGACTCTGCCTTTTAGTAAGCAGGTGCT
AATTATTCATTATATTACAGAAACATTCTATTTATTTTACAGGTATATCACGTAGTTTTT
TAAGGAATACAATTTAATATTGCATAGGATTTATAATATGGTAAAGAAACTTTCATTTTT
GACGTTATTAATGTTGTTCATTCCAGCTACAGCGTGGTTAATTGGGTGGCAATGGAATTT
GCAAACTAATCTTGGTGTTAATGTTTTCGATTGGGCGTTGTTTATTTTAACGGAAACGGG
TTCAACGCCTTATGCGTTAATCACTTGCGTGCTGTTTATGTTGTGGCTGATGTGGCTTGC
GCGCTCTCGCTATTCGTGGTTTTTAGTAGGCTTTATTTGTGCAACGTCGGTAGTTGGAAC
ACAGGCAATTAAAGAGGGGGCGAAAGCGGTTTTTAAAGAGCCTCGTCCTTTTGTGACACA
GATGTTTCAGGCGGATACTGAGGCATTTTATGCTTTACCTAAAGCTGAACAGGAAACGGC
GGTATTGAAATTTGTGCAACCTGAAAATCAGTTTGTGGTTGAACATCAAGCAGATGAGCT
GGGCTACTCTTTCCCGTCAGGGCATACGATTTTTGGGGTATCTTGGCTATTGATGTTTGC
AGGGTTGCTGTTTGGTATTCGTGGACAAGCGGTGATTTTTGCTCAATTTTTTGTGATTTT
GTGGGCTGGTTTGATGTTGATCAGCCGTTTGCGGTTAGGAATGCATTATCCTATCGATCT
GTTTGTCAGTACTTTGATTGCGTGGGTTTTCCACTTGATCATCTTCTTATGGGTAATCCC
ACTCTTAGAAAAATGGACATTATTTAAAAAGCGAGGCTAACTATGGTTTATTACGGTTTG
GATATTGGCGGTACAAAAATTGAATTGGCTGCCTTTAATGAGAAATTAGAGAAGTTACAC
AGCGAGCGAGTGCCAACCCCACAAACGAGTTATGAGGATTGGTTAAGAACAGTGGAAACC
TTAGTGCGTAATGCCGATGCAAAATTTGGCGAGCACGGCACTGTGGGGCTTGGTGTACCA
GGTTTTGTTAATCATAAAACTGGGTTAGCGGAAATTGCCAACATTGCGGTGGTTCACGGC
[truncated: 1,831,876 more chars]
