# Supplementary material for: Whole-genome sequence analyses of Glaesserella parasuis isolates reveals extensive genomic variation and diverse antibiotic resistance determinants
Source: PeerJ. 2020 Jun 22;8:e9293. doi: 10.7717/peerj.9293 (PMC7316082; doi:10.7717/peerj.9293)
Supplement: Supplemental Information 52 [file peerj-08-9293-s061.fasta]

>H263 Scaffold1
AATACACCAAAATAACGACCGAAGAATGTCGTATCCATAATGATGTTCAAGTATCGATTT
AAAGGTAGTTTTAAAGCTGTTGTAGGCGCTTTATTGATATATCTTTGAATCGTTCTGACT
GAACAATGATATTTAATAGCAAGTTGTTGATAGGTTTGTTTTCCAGATGTGTAATCAGTC
CAAATTTTAATTGGATCTAATTTAGTTTTTAAGATAAAGGTTTTATAACATTCATTACAA
AAATAACGTTGAATATTATTTGATGTACCACATTTCTTTATTTTCAGACTTTGGCAAAAT
GGGCAGTTTTTTGTTCATATTTCAAAAAGAGGCTTAAAGCCTTGTACTATAAGGCGTTAA
GCCTCTTTTTAGCAACAAATTTGTCTATTACACCAGTAAATATCGCATAGGACATTAAAG
AAACTGCAACCTTATTGAGGAGAATTAATTATCCCTCTTATACAGTAATGATTTGATTTT
TTAATGTCTGCTATTAATCTCACGGTTAGAGCAATCTAACCGTGAGATGTTAATAGCTAT
ACTCAGAAAGACTCTAAAATATAGGAGTTTTTAATATAGAAACTAAGATAGATGTTCTAA
AAATGCTGGCAAATTTTGAGCCCCTACTTGTTGAGCTACGACTTCTCCATTTTTAAAAAT
CAATAAAAATGGAATACTACGAACACCAAATTCTGCTGGAATCTGCTGATTTTCATCAAC
ATTCATCTTCACAATACGAGCCTTATTTCCAAGATTTATGGCTAAATCATCTAATACTGG
ACCAATTGCTCGGCAAGGACCACACCAAGGAGCCCAAAAATCTAATAATACTGGGACATC
CGATTTTAATACATCTTGTTCAAAAGATGCGTCAGTTGTATGAATTACTCTACTCATAAT
TTTTCCTTAACTAAAATAAAAAAGAAACGCTTCTATAACATCTAAAGCGTTAAGACGTGC
ACAAGATAGTGCTTTATTCCTGACTTTTCAAGTAGGAATTAAGTATTAATGTAATTAATT
TTACCTAGCGTGCTATGAAGTTTTATACTTAGGGAAATTTCCACTATGTATAAGAATACT
AAACGGCAAATCCTCATATAGTTCAGTGAATAACTAACACATTGATACATTATATCTTAT
TTACAACATTTTTATGGGACATATCTGTTGATGCCTTTGTCTACCTTACAAATTTAGGAG
AATATCCATAGGCTAAATACCCCCTCATACACCAATTTCCCCCCAAATAAAATAAACACT
GCCCCAGCAAAATTATCTAGATAGCGGTTATATTTGGCATAAAAATGGCGAATAGCTGGT
CGAGAAAATAGCAAAGCGACAAGCCAGAAATAAACCACTGCACTGCCCACTAAAATGGCA
AGTACCGCAAGTAAGTCCGCTAATGCCGAGAGATTAGCTACATAACCGGCTAAAACACTG
CTGAAAAACACCACAATTTTAGGGTTGGCAAGGTTAATCATTAACCCTTTTAGAATTTCT
TTAACGGCAGAAGTTGTTTGTGATGTGGATGTTGCCGAGCCAATTTCCGCATTTTTCGTG
ATTTGCACCATTTGAATGCCACTATAAGCAAGATAGCTTCCGCCACAAATCATCAGCACA
AATTGAAATGAAGGGAAATGTTTATTGAGAAATGCCAAGCCAAACAAAGTGAGCAATGCC
CAAAATGCAACACCGATAGAGATACCGATAGCACCTAAAATCGCATTTCGGCGAGTATCT
GCCATTGCTTTACGGCTGACATAGAAAAAATCAGGACCAGGGCTAATTAAGCCCAGTAAT
TGTACGAAAAAAATTGTCCACATTTTAAATGCACCAAGAGATCAAATAGAGAGTAATAAT
CGAGTAGATTGCCGCTAAAATATCATCAAACATAATGCCTAATCCGCCTTGCAGATGTTC
ATCAAAATAGCGGATAGGGTAGGGTTTGAGAATATCAAACAAGCGGAAAGTGACAAAGGT
CAGCAGATAATAGAGCCAGTTGTGTTCAGGCAGAAAACCGAAGATCACAAACACCGCAAC
GATCTCGTCCCAGACGATCCGCCCATCATCGTGTACGCCAAGATCGTGACTGGTTTTGTC
GCAGATGTAGCACCCAGCAACAAAAGTGATCAAGCTCAGTAACACAAAAAAGAGCGTGCT
TTCTGTGATGTGCCACAACAAGATCGCCCCCCCTAAACCAGCCAAAGTTCCCCAAGTACC
AGGGGCAGGTTTGATTAGCCCTGAACCAAAGCCGAATGCGAGAAAATGAATAGGATTTTT
TAAATTTATCTTCATTGTTAATTAAAATGATCAAAGCCAACTTGATTAGGCTGTGGATAA
ACAGTGCCGTGTTTTAGTAAGGTTAAACGACCGCTTGTTTCGGTGATTTTACCAATGCAA
TGACAAGGAATGCCTAAATCAGCAACGGCTTGTTCCATTGCAGAACGATTGTCTTCCGAT
ACGGTAAAACAGAGTTCATAATCTTCCCCACCCGTTAAAGCAAATTGTTCTGCCTGTTCT
TGTGAATAAGTTTGTAACAGTGGTGCTGAAAGCGGTAACTTATCCACATTAATTTCCGCT
CCGCAACCACTTCGTTCTAAAATATGCCCTAAATCTGCTAACAATCCATCGGAAATATCA
ATCGCACATTGTGCATAGTTGAGCAAACACTGTCCTAATGTCACTCTAGGTGTTGGGCGT
AAATGGCGTTGAATTAAATAATGTTGAGCGTCGGTCAATGTGGTTGGCGGATTGAGCAAC
AGGGCTAACCCTGCCGAGCTATCGCCTAAATGCCCTGAAACATAGATAAGATCCCCCACC
TGTGCTTTATGGCGGAATAATCCTTTGCCTTTAGGCAGAAAGCCTTGTGCGGTCAAGGTG
ATCGCCAAGTGACCTTTGGTGGTATCACCGCCGATTAAAGCGGTTTGATGCTCGGCTAAA
ATAGCAAAAAGTGATTGGCTAAAGCTATCAAGCCATTGATGATCAACGTCGGATAAGGTT
AATGCCAAGGAAACCCAAGCGGGTTTTGCCCCCATTGCTGCGAGATCGCTCAGATTAACC
GCAACGGACTTATAAGCTAAATCAGCAGGGGAAATCGTAGGAAGAAAATGTGTACCAAGC
ACTAAGGTGTCTGTGGTAATGGCGAGCTGATGATCCGTTGGAATTTCTGTCACCGCACAA
TCATCGCCCACGGAAAGTAAAATATCGTGGCGATCTAACCGCTTGTCACGACTAAAATAG
TGCTTTATCAAATCAAACTCGCCCATTGTAATCCTTATTTGCGGTTCAACGCAGGGGCTA
ATTTATCTAATACGCCATTGACATATTTGTGGCTATCGTCAGAACCGAATACTTTTGCCA
CTTCAATCGCTTCATTAATTGCCACTTTGTAAGGCACATCTAATTCAAATTTTAGTTCAT
AACCGGCTAAACGTAAGATAGTACGTTCAATCGGATCTAATTCATTATCTGCACGATCTA
AATATGGACGAAGAATATCATCAATAACATCTACATTTTCTACCGTACCGCGTAACAATT
TACGGAAATAAGGCATATCTACGCCTTGCATATCTTGATCGGTCACAAAGGCTAATTCAA
CTTGTTCAATGCTATTTTGCGAAATGTACCAAGAATAAAGTGCTTGCACCGCACATTCTC
TCGCACGACGACGGGGAGAAACTTTCATAAAACCTCAATTTATCGAAATAAAAATAGTCG
GCAATTCTAACACATTGTAGCCTTTTCCCGCAAAATAAAGGTGAAGTTATTTCTGCTTTT
CCGCTCCCATTTTTTCAGATTTTACAATATAAGGCGTAACAAAAATAACCAGCTCCCGTT
TAGAGATTTTATCTCGGTTTTGGCTAAATAAGCGTTTAATCACGGGGATACTGCCTAACA
GCGGGACTTTATCTTCGCCTTTGGCGATCAGATGTTGAAAAATACCGCCTAATACGATGG
TTTCGCCGTGTTTAGCAAGGACTTGTGTATTAATTTCTTGTTTATCAATCGTTGCCATCA
TATTGTTCATCTGGTTATTTGGCGAATTTTGGCTAATGGCAAGATCTAACAAAATCTGAT
TTTGTTTAGAAATATGTGGCGTGACTTCTAGCCCCAAAACCGCTTCACGAAATTCAATAT
CGGTGATTTCCTTTTTCTTACTGTACATTGCATAAGGAATCTCTGTACCTTGTTTGATAC
TCGCTGGTTTTTTATCTGTTGTGAGTAAGCGAGGGCTTGCAATGATCTCAATGTTATTTT
CGCTCTCTAATGCGGTGAGTTCTAAATGAAGTACACGGCTGTTGATAGCGGCAATTTGTA
AGGCAACGGAAGCGGACGGATTTACTGGAAAATTTACGTTTAAGTTGTTGGTAGTTAATC
CGTTGCCCTCTAAGTTTCCTGCCAATTTGTAGTGATTTTCGTTAGGGGAAAATAAACCCC
AACGCACGCCAAGTTGTTGTAAATGTTCACTGCTGATCGTGACAATTCGGGCTTCAATTG
CAATTTGTTCCGTTGGTTTATCTAGGCTTTCGATAAGTTGAGTAAAGTTTTTAACTGAGG
TGGCACTGTCTTTGACGATAATGCTATTACTGCGATCATCAAAGTGAAGATAACCACTTT
CTGATAGTAAATTGCCTTGCCCTTTTGTTAAAGACTCTATAACTTCAGAGGCTTTGGAAT
AGTGTAACTTGATTGTTTTGGTGATTAATTTAGGCAGAGCATTAACTAATTGTGCCGTAG
TATGTTGTTTATGTTCTTGGGCTTGATGAATATAGTAAATGCCATTTTCTTTTTTTAAAT
TTAATTGATGTGTTTTGATTAAACTATTTAATATCTCATCAAAATGGCTTTTTTCTACTC
TGAAATTTTTTGTATCTTTAATCTCATCTGAAATCGTAATATTTTTTCCCGTTTCTTCAG
CTAAATAACCAATAATTTCTGCCGTAGGGGCATTTCTTATCGAAAGTGAAATCTGTTGGT
TTGCTAATACAGGAAAAGTAGCAAAGAATAGCAGGAATAAATAACGCATAAGATACTCCT
AAAATTTTGAAGTAAACAATTTAGGGGATTGGCAATTTTCTGTTTTTTGCCAATCAATAT
AACTAACCGATTTAAAATCAATCTCTTTAATTTGAATAAAGGAATGGCTTAAATAGTCGT
TAGGATATAAATCTATAAGCTGTTTTTTATCATCTATAAAAATCGCTCGAATTTTATCGT
CGATCTGAATAATGCCGATAAGCTGTAATTTATCAAAATCTGTGGTGAGGTGAATTTCGT
TCACCTTCTCTGTTGGCGTACAAGCGGTCGTTTTGTTTTGATCTTTTGCCGTTTGTGGCT
GATCTTGGGTATTTTCCTTGGCATAAAAAGGATCTGCCATAGTAACAGCACTTAGAAAGA
CAAAATAGAAAAAGCATAATCGCATTACGGTTCTCCTGTGTCAGCTTGAAAAAGTAAAGT
GGCATTGAGTTGAATATATTTCTGTTTTGTTTTTTTAGTTAAATGAATTTCCTGAAATTT
AACTGTTGTTAATTGATTAAGCTCAGCAATCACATTAAATACCTTTTGTGTAGATTGGCT
AATTAATAAATAGATTTTTCTTTCTTCCATATTCCATTGAATACTGTCAATTTCTACGCT
ATTTTTATCTAAAATCAGCTGAATTTGTTGATTTATTTTGGTTAATAATTCACTTTTATC
TTGAGTAAGTTGATAGCGTTGTTGTAATAATTTTAATTGTTGCTGTTTATGCTCAATAAT
CTGTTTAACTTCAGTGAGCTGTTTTTGTTGTTGATCTATTTTCTGATTAAGATAAAAATA
ATTTCCTACTGGAAATGCCACAATCAATAAAAATATTCCCGATAGAATAAATCCTTTATT
TTGGTTTAAATAATATAAGCCACGATATAATGGATGTTCTGGCATTAAATAATACTTGGC
TAAGGACAATTTCATTCTTTTTCCTTTAAATCAATATGTAGGCTAAATTCAATCTCGCTT
TTTTCACGCGTTTCAAATTGTTCTATTTGATAAATGTAATTCATTGCTTTTAATTGTTGT
TCAAGCTGGCTAAATTGAGTAGGGCTAGACACCTTGCCTTTGAGTTTAAAGACGGTATTT
TCTGCTTGGTATAGTTGGGCTATCTCAATAATCCCTGATAATTGAATGCCTAACAGATAA
TTCAAAAATGCGGTAATCTGTCTGTTCTCTAGGCTTTGTGTGCTTTTATTTTGTGATTGC
AAAGTCAGTTGTTCAATCTGCTGGCTTAATGCGGTTTGTTGCTCTTGGCTTTGTTGTCGC
TGTTGAGCCAAAGTGTGAAATTGATGTTGTTGCTGTTGATTTTGCCAACTGATAAGTAAC
GCCAGTAGTGTGCTAATCACAATGCAAGCAGTGAGATGCTTGAGGTTTTTTTGCGACTGT
TTCAACCATTGCTGTTGGCGATAGCCGTTTAGATTGATACCTTGCCATTCCATAAACTTG
CTCCTAATGCAATAAGATAAGGATAAAAATGGGGAAAGTGTTGAGCTTGGGGCAAGCCGT
CCACTTCAATGATTGGTTTGGTGCTATTATTCTGCTTTTCGACGATAATTCGTTGATTTT
GAAAGTGAATAAATTTGTCTTGAATGTGGAAACTGTGTTCAAGAATTTGCGTTTCCGTTA
TTTTTGTCAGAAATCCTACCGCTCGTAGTAGGCAGTAGAGTTCGCAATCTAAAATAGCCG
TTGGGTCAAAGCTGTTGCTTTTTCTTAGAGCATATAGATTAAGCTGGCAAAGGTGGCTTT
CGGCTAAAGGGGTGATACGGTAATCAATGTTTACTTCAGATAAAGCTAAAGGTAGGCTCT
GTTTGAGTACACGAATGATTTGCTCAGCTTGTTTTAAATGGGAATGTAGCTCTGGCAGTA
TCAAGGTTTTTCGCCAGATATGCTGATGAGAAATGCCTTGAATAAGCTGATAGTTAAAGG
GAAATTGTTGTAGGAAACTATCCGCTTCTACTTTGTTTGAAAAGTAAAAGGTGTGAGGTT
GTTCTTGCTCAAAATAGACGATACAAGCGGTATTTTCTTGCCAGAAAAAGCCAACTTGAA
TAGGTTTGAGTTGCGGTGTTGTACGAAATTGAAAGAATTTACCCATATTTCCCTCGAATA
AAAAATAGATTATGAGGTCAATTAAAACTATAATTACTCGTTTCTACCCCACTGATGTAT
AAGCAGGGGGCAGTTTTCGGATTTAGGTTATCTTGACCTAGAATTATCCTTTCGTCATTT
AGCAAAAGAGAATTTTTCGATGAAGATCGTAAAAATCATATTTAGTGCTTTACTTACACT
AATAATTGTGGGTCTAGTTGCTGTAGGTTTTCTTTATGTTCATTTAAAAGAAGATTTACC
TGATGTAGCAAGCCTAAAAACCGTTGAACTTCAACAACCTATGCAGATTTTTACCGCTGA
CGGTAAACTCATTGGGGAAGTCGGGGAGCAACGCCGTATTCCTGTGAAACTTGCCGATAT
TCCGCAAACCTTAATTGATGCGATTATTGCGACAGAAGATACCCGTTTTTATGAACATAA
GGGGATCGATCCTAAAGGCATTATGCGTGCCGTTTGGCGTTCAAGCCAAGGGGATACGCA
AGGGGCGAGTACCATTACGCAACAGTTAGCACGCAACTTTTTCCTTTCGCCAGAACGCAA
ACTTGAGCGTAAATTAAAAGAAGTGATTTTGGCGTTAGAAATTGAAGAAAATCTGTCTAA
GAATGAGATTTTAGAGTTATATCTTAATAAAATTTACTTGGGGTATCGCTCTTATGGGGT
GGTGGCTGCGGCTAAAACCTATTTTGGTAAAAAGCTAGAAGAATTAACCTTATCGGAAAT
GGCGATCATTGCAGGGCTACCAAAAGCCCCTTCCACGATGAACCCTCTTTTCTCGCTTAA
ACGAGCAGAAGCACGCCGTAATGTAGTGCTTGGGCGTATGTTAGAAGTCGGAAAAATCAC
CAAAGCTCAGTATGAACAGGCTAAAGCAGAACCGATTAAAGCCAAATATTACGGTGCTGC
GTTAGAATTTCGCGCCGACTATGTGACAGAAATGATCCGTCAAGAAATGGTAAAACGTTA
TGGTGAAGAAGTCGCTTACACCAAAGGTTTCCAAGTGTTTGCAACAGTGTTATCAGCTGA
CCAAAAAGAAGCACAAGATGCACTACGCAATAACTTGATTGACTACGACCGCCGTCACGG
CTGGCGTGGAGCTGAGAAACTGTGGAACCCTAAAGAGAAAGCGTGGGACGAAGAAAAGAT
CATCGATCACCTAAGCAAATTGCCAAGCTCTGAGCCATTTACGAGTGCGGCAGTATTGGC
AATTTCAAAAGATAAAGCGAATGTGATGTTGCCAACAGGGGAGCGTGTTGAGCTTAAAAT
GTCTGGAATGCGTTGGGCAAGAAAATTTATCAATGACTCCGCCCAAGGTAAAGCACCTAC
TCAAGTAAAAGACGTGATCAATGTTGGTGAACAAATTTGGGTGCATCAAAATAGTAAGGG
TGAATGGGAATTAGGGCAAATTCCAGATGTAAACTCTGCACTGGTTTCACTAAATAGTGA
TAATGGGGCGATAGAAGCGATTGTGGGCGGTTTCAGTTTTGAACAAAGCCGTTTTAACCG
TGCAACACAATCTTTAGTGCAAGTGGGTTCTTCGATTAAACCTTTTATCTATGCTGCAGC
ATTAAATAAAGGGTTGAGCCTTTCAACCACTCTAAGCGACACGCCTATTACTATTACAAA
AGCAGGACAAAAACCGTGGACACCGAAAAATTCACCGAATGTGTATGAAGGTCCGTTACG
TTTGCGAGTAGGCTTGGGTAAGTCGAAAAATGTGATGATGGTGCGTACAGTTCAGATGGC
TGGCGTAGAGTATGTAGCGGATTACTTACAACGCTTTGGCTTCCAAAAAGATCAATATCA
AGCGACAGAAGCATTGGCATTAGGGGCAGCGTCCTTCACGCCGTTAGAAATGGCTAGGGG
ATATGCTGTGTTTGATAATGGTGGCTATTTGATTGAACCTTATATCATTGGTCGTATTTT
AGATAGTACAGGCAATGAACTCTTTAAAGCAAACCCTGCAATTGCCTGTTTAGAGTGTGA
TGATAAGCCAGTCATTTATCCAGAGCCAACCTATTTTGATTTTGTCAAAGTAAAGGAAAC
TACAGAAGAAACTGTAATTCCTAAAGATGATGAAAGTGATGTTATTCCTGAACTGGATAT
TGCCACTAAAACCAAACAAAATGCCCCAAGCTTGATGGCAGATGCCATAGCTGTTAATCG
AGAAGTGCATTATGCCCCAAGGGTTATCAGTGGGGAAATTGCATTCTTAATGCGAAGTGC
ATTGAAAACAGCTATTACAGGTGAAGCTAGTCAAGGCTGGAAAGGAACAAGCTGGCGTGT
GGCAAATGAGATCAAACGCAGTGATATTGGTGGAAAAACAGGGACTACAAATAACGCCAA
GATCGCTTGGTACGCAGGCTTTGGCTCAAACCTCGTGACGACAGTTTATGTTGGTTTTGA
TGATAATAAACGTGAATTGGGACGTGGTGAGGCTGGCGCTCAAACAGCGTTGCCAGCGTG
GATTAAGTATATGAAAGTGGCTCTTTCGGATAAAGAAGAGCGAAAAGAACAGTTGCCACC
TAATATCATAGAATTACAAATTGAGCCTACAAGCGGTCTATTAGGGGGAAATATGAGCGA
ATATTTCATTAAAGGAACTGAACCTAAGAAACGTTATATTGTAGAGAAGGCACTTGAACA
ACCTCTAGGTACAAATCCTGAAGGAACTGAAAAAATCAGTAAAGAATTATTCTAAAATTC
GATAATTCTCTTTGTTCCAGTTGAAAAGTAGGGCGATTTATTGAGATAATATCGCCCATC
TTTATTTTGGGCGATTTGTGGTAAATTTATAAGATAAGTGTTTTAATTTTAATCACTTTT
ACAAAAGTCAACATAAAACAGACCGCTTGTATGTGCAAGCGGTCTGTTTTTTCTAAAAAT
TCACAAATCAATTTTTCACTCTATTTTTATTTATAGAACAAATAATGGCAGAAAAACGTA
ATATCTTTCTAATTGGCCCTATGGGTGCAGGTAAAAGTACGATTGGTCGTCAATTAGCAC
AAATGTTAAATATGGATTTTTTAGACTCAGACGCTGTGATTGAAGAGCGTGCTGGGGCGG
ATATTGATTGGATCTTCGATATTGAAGGTGAAGCTGGTTTCCGTAAGCGTGAAGAGCGTA
TCATTAATGAGCTGACACAATCTCAAGGCCTTGTGCTTTCGACGGGCGGTGGTTCGGTGT
TGTCTAAAGATAACCGCAATGTGCTTTCAGCTCGTGGTATTGTGGTTTATCTTGAAACTA
CGGTGGATAAACAGTTTGAACGTACTCAACGTGATAAAAAACGTCCGTTATTACAAACGG
AAGATCCATATCAAACGTTAGTTGAATTGGCAAAAATTCGTAATCCGCTTTACGAAGAAA
TTGCGGACATTATTTTGCAAACTGATGAACAAAGTGCAAAAGTAGTCGCAACGCAAATCA
TTGATATGATTGATAATTTACAGTAATCAGGGAAGTCTATATGTTGCAAGTTAATGTGGA
ATTAAAAGAACGTCGCTATCCTATCGCAATAGGGGCAGGGTTATTAACGGATCCGATGAG
TTATCACCCGTTAAAATCAGGGGATAAGGTGATGATCGTCTCTAATCCAACGGTTGCTTC
CCATTATCTTGCAACAGTAGAACAAACGCTAACAGCTATCGGTTGTAAAGTTGATTCGGT
TTTAATTCCCGATGGAGAGCAATATAAAAACCTTGACTCACTCAATCTTATTTTTACCGC
ATTACTTGAAAAAAATCACAATCGTGATTCGGTATTAATTGCGTTAGGTGGTGGTGTAAT
TGGCGATGTGGCTGGCTATGCTGCTGCGTCTTATCAACGTGGTATCCGTTTTATTCAAAT
TCCAACCACCTTATTAGCTCAAGTGGACTCTTCCGTTGGGGGAAAAACGGCGGTAAACCA
CCCGCTTGGCAAAAATATGATTGGAGCGTTTTATCAGCCGATTTCAGTCATTGTTGATAC
AAATACCTTAAAAACCTTGCCTAAACGTGAAGTGAGTGCAGGCTTAGCGGAAGTGATCAA
ATATGGTGCAATTTTTGATATTCAATTTTTTGAATGGCTTGAACAGCATATTGACGATCT
CGTTGCCCTTGAACAGTCTGCATTAGAGTATTGTATTCAACGTTGTTGCCAACTGAAAGC
CGATGTGGTGGCTCGTGATGAAACAGAAAAAGGCGACCGTGCTTTGTTAAATTTAGGTCA
CACCTTTGGGCACGCGATTGAAGCACATCTTGGCTACAGTAACTGGTTACACGGGGAAGC
GGTTGCAGTCGGTATGCTTGAAGCAGCTGCCTTGTCCCATATTCTAGGCGATCTTACGGA
ACAAGATGTGGCTCGTTTAGAAAAATTGATTGCTCGTGCAACCTTGCCAACCATTTCACC
AGATGGAATGATGCCTGAAGAATATCTGCCTTATATGTGGCGAGATAAAAAAGTACTAAG
CGGTCAGTTGCGTCTGATTTTATTAAAATCACTTGGCACAGCTTATGTCACCGCTCAAGC
GACCGAAACTCAAGTGTTAGATGCTATCCGTCGATTTACTCAATCCTAAGTTTTAACAAT
GAAACAGCGAGCCTTTTTAAAATGGGCAGGTGGGAAATTTCGCCTGACCGATGAAATTAA
TCGGCACCTACCCCAAAAGGCTTGCCTAGTTGAGCCTTTTGTTGGGGCTGGCTCAGTTTT
TCTTAATACACATTTTGAACGCTATATTCTTGCTGACATTAACCCTGATCTGATTAATCT
CTTTAATGTGATTAAAGCTGATGTGGAAAGCTATATCCAGCAATCGCAAGCCTTGTTTAA
TGATCCACAAGCAAATACGGCAAAATTTTATTATGAGCGACGTAAGGAATTTAATGCTTG
CCAAGATCTGCTACGTCGTTCAGCACTGTTTCTTTATCTCAACCGTTTTGGTTTTAATGG
TTTATGTCGCTATAACCAAAAAAATGAGTTCAACGTGCCATTTGGCGATTATAAAACCTA
TTATTTCCCTGAAAAAGAGTTACGCTTTTTTGCGGAAAAAGCTCAGAAAGCGGTATTTAT
CTGTGCCGATTTTCATCAAGTCTTTCAATATCTATTAGATAATCCTGATGATTATGCGGT
CTATTGCGATCCGCCTTATGCCCCGTTGAAGCAAGAAACGAATTTTACCCATTATGCTGG
GGGCGGTTTTTCCCTTGAGCAACAAATTGCTTTAGCAGACAGAGCAAAACAAGCTCAACA
GGCGAAAATCCCTGTCTTAATTTCAAATCACGATACCGAGTTTACTCGGCAAATCTACCG
TGGAGCAAAAATCAAAAAACTGAAAGTTCAGCGTCACATCGGTCAATCCATTGACTCTCG
AATTAAAGTCGATGAACTTTTTGCTCTGTTCTCTTAACTTCCTTTTGTATGCAGTAGGAA
AAAATATGAATACACAACCCCAAGAACGCCAATCGTGGTCAAATCGATTGGCATATATTA
TGACCGTAGCAGGTGCAACCGTTGGTTTTGGTGCAACGTGGCGTTTCCCTTATTTAGTCG
GTGAAAATGGTGGCGGAGCTTATGTCGCGCTATTTTGTATCGCAATGATCGTGATCGGTA
TTCCGATGATCTTGGTTGAAAATGTGATTGGTCGCCGTATGCGAGTAAATGCCATTGATG
CCTTTACGGGAAAAGCGAATGGTAAAGCCATTCACCCTGCGTGGAAAATTTTGGGTTATA
TGGGATTATTAGGATCTTTTGGTATCCTTGCTTACTATATGGTGCTTGGTGGTTGGGTAT
TAAACTATATCGGCAGTCTTGTAACGGGCGGTTTAGATCTATCATCACCTGTTACCGTAG
AAACTACATCTACTTATTTTAAAGAGAGTATTTTTAACAGCCCAGTTACCATTTTGGCTT
ATACTGGCTTGTTTGTATTAGTAAACTACTTCATCTTAGTCAAAGGCATTGTTGATGGCA
TTGAGCGTTCAGTTAAATATCTTATGCCGATACTCTTTATCTTCTTGATTATTATGGTGA
TCCGTAATGTCACTTTACCAGGGGCAGCGGAAGGGATTAAATTCTATTTAATGCCTGATT
TCTCAAAAATTACACCGCAATTGTTTGTCTTTGTATTAGGGCAAGTCTTCTTTGCACTTA
GCTTAGGTTTCGGCGTATTAATTACCCTTTCTAGCTACTTAGATAAAAAAGAAAATCTAG
TGAGAACTGCGACAATCACAGGGGTACTAAATACGGTAATTGCAGTCATGGCAGGCTTTA
TGATCTTCCCATCACTCTTTAGCTTTGGCATTGCCCCAAATTCAGGCCCAACACTCGTCT
TCCAAAGCCTACCGATTGTCTTCTCTAATATGTGGGGCGGTACGATCTTTGCTATTATTT
TCTTTGGATTATTAGTGGTCGCAGCATTGACGACCTCATTAACCATCTATGAAGTGATCA
TCACCGCTTTACAAGAAAAAACTAAAATGAGCCGTAAAGCAGCGATTTTCTGGACACTTA
CCCTGATTTTCATTTTTGGTAATGTACCATCTGTTTTAGGTGATAATGTATGGAAAGATA
TCACCATTATAGGCAAAAGTATTTTTGATGCCTTTGACTATATCAGTGGTAATATTTTAT
TTATTCTCACTGCTCTCGGCAGTGCGATTTTCGTTGGTTTTGTCTTAAAAGATGAAGCGA
AGGAAGAGTTAGGGGCAGGGAAAACATTAACGAATTTGTGGTTTAACTATGTTAAATATG
TGATACCGCTTTTGATTTTAGTGGTATTTTTTAGCTCGCTTTAATTTAAACTGACTTAAC
AAGTGAGCATTTACATAATAAAATTCACAACTCAAGCAGTAATCAATAGGGTTACTAATC
TACTCCACTATTTTTATTTTAAGAGGTCTTACTATGAAAATTATCTTATTAGGAGCACCT
GGTGCAGGCAAAGGTACACAAGCCCAATTTATGATGAATAAATTTGGTATTCCACAAATT
TCAACAGGGGATATGTTCCGAGCTGCCATTAAGGAAGGAACAGAGTTAGGTAAACAAGCC
AAAGCATTAATGGACGAGGGAAAATTAGTTCCAGATGAATTAACCGTTGCCTTAGTTAAA
GACCGAATTTCTCAACCAGATTGTGTAAATGGTTTCCTGCTAGACGGTTTTCCTCGCACT
ATTCCACAAGCAGATGCACTAAAAGAAGCTGGTGTAAAAATCGACTTTGTATTAGAGTTT
GATGTGGCAGATGAAGTAATCGTTGAGCGTATGAGTGGACGTCGAGTTCATCAGCCATCT
GGTCGCACATATCATGTTGTATATAATCCACCGAAAGTAGAAGGTAAAGATGATATAACT
GGCGAAGACCTAATTATTCGTCAGGATGATAAACCAGAAACTGTACTAGAACGTTTAGCG
ATTTATCATAAACAGACTAAACCATTGATAGCGTACTATACTACGGAAGCTGAAGCAGGA
AATACTCAATACTACCGTTTAGATGGTACTCAATCTGTAGAATCTATAAGCGATGAACTC
AATAAAATTTTAGGGTAATTTCCTTTCTACATATAGAATCAAAAATAGTTGCTAAGAACC
AATACGATCTTAGCAACTATTTATCTCAACGTTTTATTATTTAATATGTCTTTCTTTATA
CCCCGTATAAATTTGTCTTGGACGGACAATTTTGAGGCTCTCTTCGCACATTTCTTTCCA
ATTTGCAATCCACCCGACTGTTCTGCCTAAGGCAAAAATAACAGTAAACATGGAAGTTGG
AATGCCTATGGCTTGTAAAATAATACCTGAGTAGAAATCAACATTAGGATAAAGTTTGCG
TTCAATGAAATAAGGATCGCTTAAGGCAATGCGTTCTAGTTCCATTGCAACTTCAAGTAA
TGGTGTTGTTATTCCTAATTCTGCAAGGACTTCGTGGCAGGTTTCCCGCATAACTTTTGC
CCTTGGATCGTAGTTTTTATATACTCGGTGACCAAATCCCATTAGACGAAATGGATCATT
TTTGTCTTTGGCTCTTGCGATAAATTCAGGAATACGGTCAACCGTGCCGATCTCCTGTAG
CATTTTGATACAGGCTTCGTTTGCTCCGCCATGAGCTGGCCCCCACAGTGATGCAATCCC
TGCCGCAATACAAGCAAATGGGTTTGGACCAGAGGAAGCAACGCCTCTTACTGTTGATGT
TGAAGCGTTTTGTTCGTGGTCTGCGTGAAGTGTGAAGATGCGATCCATAGCTCGTTCTAG
TACAGGGTTAACCACATAAGGTTCACAAGGTGTTGCAAACATCATGTGTAGGAAGTTGCC
TGCGTAGGATAAGTGGTACTGCGGATACATAAATGGGCGGCCGATGTTGTATTTGTAACA
CATGGCTGCAAGGGTTGGCATTTTGGCTAAGAGGCGAATGGCGGTTTTTTCTCGATGTGC
TTCGTCATCACTGTCTAGCATGTCATTGTAGAATGCGGCTAAAGCACTACTTGCTGCACA
CATAACCGCCATTGGGTGCGAATCTCGGCGGAAACCTTGAAACAAGCGGGTAAATTGTTC
ATTTACCATGTAATGTGAACAGATCTCTTTTTTGAACTCAGCCAATTCTTCTTCTGTAGG
CAGTTCGCCATTTAGAAGAAGATAGGCGATATCAAGATAGGTTTTATTTAAAGCAAGCTC
GTCAATCGGATAGCCACGGTGCAGTAAGACACCTTGTTCGCCGTCAATGTAGGTGATACT
GGATTGGCATAGTGCGGTAGAGGTTAGCCCTTGATCGTAGGTAAAGAGTTGGTGCTTTTG
TAATGCCTCAACGCCAATTGCATCAAAACCTAAGTTACTCTGATAAACGGGCAATGGAAT
TTTACGCCCATCGTTAAGGTGAAGTTCTGCAGTTAAAGTCGGGTGTAGTTTAGGCATTTT
GTCCTCCCTGTTATCGTAAATTTTATGCAAAATCAAACCGCTGTTTGAAAAATGAGGTTA
TCCGCTTTTTGGGTATAACGTTGAATTTGGTCAAAATTCATGTAGCGGTATGTATCCGTT
TTATCTGCCTCTAGGCGTTGTACATAATCTAAATACTCTTTCCATGTAGGAATGCGTCCT
AGTAATGCACAGACTGCCGCAAGCTCTGCAGAAGCAAGATAGACAAAAGAGCCTTTACCC
ATGCGATTTGGGAAATTGCGTGTAGAGGTTGAAACAACGGTTGAGCCGTCGGCTACACGA
GCTTGATTTCCCATACAAAGTGAACAACCTGGTATTTCAATTCTTGCTCCACTTTTGCCA
TAAATGCTGTAATAGCCCTCTTCACTAAGTAGTGTTGCATCCATTTTAGTTGGTGGAGCA
ATCCATAAACGTGTTGGGATCATGCCTTGATGCTGGTTAAGCAATTTACCTGCGGCACGG
AAATGACCTATGTTCGTCATACAAGAGCCAATAAAGACTTCATCGACTTGTTGACCTTGC
ACTTCGGAAAGTGTTCTAGCATCATCAGGGTCATTTGGGGCACAAAGAATAGGCTCTTTG
ATGTCATTTAAATCAATTTCAATGATAGCGGCATATTCAGCATCGCTGTCTGCTTCTAAT
AATTGTGGGGCAGCCAGCCACTCTTCCATGGCTTTAATTCTGCGTTCAAGGGTTCGTTTG
TCGCCGTAACCCTCGGCAATCATATATTTTAGTAAGATGATATTAGACTGAAGATATTCG
ATGATCGGTTCTTGATTTAATTTGATGGTACAAGCCGCAGCAGAACGTTCGGCTGAGGCA
TCTGAAAGTTCAAAAGCCTGTTCAACTTTAAGGTACTCTAATCCCTCAATTTCTAAAATG
CGACCTGAGAAGATATTTTTCTTACCCGCTTTTTCTACCGTCAATAGCCCTTGTTTAATA
GCATAATAGGGAATCGCATGTACGAGATCTCGTAAGGTAATGCCTGGTTGCAATTCGCCT
TTAAAACGGACTAAAACAGACTCTGGCATATCTAATGGCATTACGCCTGTTGCAGCCGCA
AAGGCAACTAAGCCTGAACCTGCAGGAAATGAGATGCCAATCGGAAAACGTGTATGTGAG
TCGCCACCTGTACCTACGGTGTCGGGCAATAGCATTCGATTAAGCCAAGAGTGAATAACA
CCATCACCTGGACGTAGTGAAATACCGCCTCGGTTCATAATGAAATCAGGTAAGGTATGA
TGTGTCACAACATCTACAGGTTTAGGGTACGCGGCCGTGTGGCAAAATGATTGCATCACT
AAATCAGCTGAGAAACCTAAACAAGCGAGATCTTTAAGCTCATCACGGGTCATTGGGCCT
GTGGTGTCCTGTGAGCCAACACTTGTCATTCGAGGTTCGCAATACTGTCCTGGGCGTATG
CCCTCCACGCCACAAGCTCGCCCAACCATTTTTTGTGCAAGTGTGTAGCCGACTGTTGTT
TTAGCCTGTATTTGAGGTTTAACAAACACTTCACTTTCTGGCAATCCTAGTGCCATGCGT
GCTTTATGTGTCAAACCTCGACCAATAATCAATGGAATACGTCCGCCTGCACGAACTTCA
TCAAGAAGCACATTCGTTTTAAGACTAAACTGGGCTAATACTTCGTCACTGCCATGCTTA
CAAATTTTGCACTCATAGGGATAGAGGTCGATTACATCGCCCATATTTAATTGGCTTACA
TCCACTTCAATGGGTAATGAGCCTGCATCTTCCATCGTATTGAAAAAAATAGGGGCAATC
TTACCGCCTAATACCACACCGCCAGCCCTTTTATTAGGAATGTAAGGAATGTCATTTCCC
ATGAGCCATAAGACCGAATTTGTAGCCGATTTACGTGAAGAACCTGTTCCTACAACATCG
CCAACATAAACAAGTGGAAAACCTTTTTGTTTAAGGGCTTCAATCTGTTTCATTGGACCA
ACTACACCAGCTTGGTCAGGTTCAATACCCTCCCGTTCATTTTTAAGCATAGCCAGTGCG
TGCAATGGAATATCTGGGCGTGACCAAGCATCTTGTGCAGGCGAAAGATCATCTGTATTG
GTTTCTCCTGTCACTTTAAACACGGTCAGTGTGAGTTTTTCGGCTAATTTTGGACGAGAT
AAAAACCAATCAGCATTGGCCCAAGAGGTTAATACTTCTTTAGCAAAGCGGTTTCCTTGC
TTCGCTTTTTCTGCCACATCATGAAAACTGTCAAATACTAAGAGCGTATGAGAGAGTGCT
TTGACGGCAATAGGAGCAAGGCTTGGATCATCAAGTGCTTCAACAAGCGGTTCAATGTTG
TACCCCCCTTGCATTGTGCCTAGCAAGCTGACGGCTTGTTGTGGGGAAATGAGCGGCGAA
ACTACTTGCCCTTTTACTAAGGCTGCTAAAAAGCTGGCTTTAACATAGGCTGCTTCATCA
ACCCCTGCTGGTATTCGATTTTCAAAGAGGTGCAAGAGTAATGCTTTATCTGCATCAGCA
GGTTCTTTAAGTAATTCAATAAGCTCTGCTGTTTGCGCTGAATTTAATGGCAGTGGCACA
ATACCTTGTGCAGCTCGTTCAAAAACGTGTGTTTGGTATTCAGTTAAGAAAGACATAATG
ATGATCCCCACTTCAATATAGATAAAAAATGAGCGATGAGATAATCATAACAGAGAGAGT
AAAAACGACAAGAAATAAATTTAACAAATTTTACATTTTGTTAACAAGATCACAAAATTG
CATGATTATCTCTATGTGTATAAGTGGTTACATATTGGCGACAATATCTTGGGCAAATTC
CGAAGTTGTACGGAGTGTTGCCCCCTCTAATGTTTCCGCAAAATCAAAGGTCACTGTCTT
ATTTGAGATGGTTTTGGATACTGCGTTTACCACTAAATCTGCCGCTTCAGTCCAACCTAA
ATGGCGTAGCATCATTTCGCCACTGAGTATGATCGAGCCTGGATTTGCTTTGTTTTGACC
TGCGATTTTAGGCGCTGTACCATGCGTTGCTTCAAAAATAGCCGCCTCTTCCCCTATGTT
TGCACCAGGTGCAATACCAATACCGCCAACTTGTGCCGCAAGTGCATCGGATATGTAGTC
ACCATTAAGATTAAGCGTTGCAATCACATCGTAATCACTTGGATGTAATAAAATTTCTTG
TAAAAAAGCATCAGCAATGCAATCTTTGATGATGATCTCTCGTCCTGTATTTGGATTTTT
TAAACAATGCCAAGAGCCATTATCTATTGGCTCTGCACCAAAGTCTTTGGCAACTTGGTA
TCCCCACTCTTTAAATGCCCCCTCGGTAAATTTCATGATGTTGCCTTTATGCACTAAAGT
GAGTGATTTACGATCATTATCAATCGCGTACTGTAATGCAGCCCGCACTAAACGCTGAGT
CCCTTCTTTTGAAACGGGCTTAATACCAATGCCACATTCTTCCGTAAAGCGAATTTTTTT
CACGCCCATTTCCTGCTGTAAAAAAGCGATTACTTTTTCAGCTTCATGGGAACCTGCCGC
CCATTCTACCCCAGCATAAATATCCTCTGAATTTTCACGAAAGATCACCATATCCACTAA
TTCTGGATATTTCACAGGACTTGGCGTACCTTGGTAGTAACGGATTGGACGCAAGCAATT
ATAGAGATCTAACTCTTGACGCATTGCTACGTTTAAAGAACGAATCCCCTTACCGACAGG
GGTCATCAATGGGCCTTTGATCGCAATATGATACTGTTTAATTGATGCTAATGTTTCTTC
GGGTAGCCATGTGTTTTCACCGTAAAGTCGGTTAGCTTTTTCCCCTGCATAAATCTCTAA
CCAGTCAATTTTTCGTTGACCTTGATAGGCTTTTTCTACCGCAGCATCAATTACAAAACG
CATGGCTGGTGTGACATCAACGCCAATTCCATCTCCCTCAATAAAAGGAATAATTGGGTA
ATTTGGAACAGACAATGAACCATCATGATTTAATTGAATAGCTTGCCCTTTTGGTGTAGT
GAGTTGAGATAGCATTATTTCCCCCTTAAATGCGACCTAATACCGCTTAATTGAGTTTGA
AAATAAAAACAGCAGATGTTGTATTTTTTACAAGCAACGGGATAATACCATCAGATAACA
AATTTAACAAAAAATTTACATTTAAAAATTTTCATCATTATCTGCAAGTTACATAAATTA
AATTCATGAAATAATGAAAATAATTTTATTGACATCATATCGCTGGCATTTTAAAGTTTT
AGCCATCTAAACGTCTAAAAAAGACGGCAGTATGCAAACTAAACATTATACAAATAACAA
CAATAGAAGCTCTATAGAGGTGTTGAATGAGTTATGCAAAAGAGATTGATCTTTTAAATC
AAAGTGTTGCCGACTTAAACGGCAAAATTAATGTGTCTTTTGAATTTTTTCCACCTAAAA
ATGAAAAGATGGAAACGCTGTTATGGGACTCTATTCATCGTTTGAAAGTGCTTAAACCGA
AGTTTGTTTCTGTGACTTATGGTGCAAACTCTGGGGAACGTAATCGCACGCACTCTATCG
TAAAAACCATTCAACAAGAAACAGGGATTGTCGCTGCTCCACATTTAACAGGTATTGATG
CACCCCTTGACGAACTTCGTGCTATTGCAAAAGATTATTGGGACAGTGGCATTCGTCACA
TTGTGGCTTTGCGAGGCGATGAGCCTGCTGGCTATACGAAGAAACCTTTTTATGCGTCGG
ATTTAGTAAAACTGTTAAAAGAGGTTGCCGATTTTGAGATTTCTGTTGCCGCTTATCCTG
AGGTTCACCCTGAAGCAAAATCAGCACAATCTGATTTGCTCTATTTGAAACAGAAAGTTG
ACGCAGGTGCAAGCCGTGCTATTACTCAGTTTTTCTTTGATATTGATAGCTATCTTCGCT
TCCGTGATCGTTGTGCAACGGTGGGGATTGATGTTGAAATCGTGCCTGGCATTTTGCCTG
TGTCGAACTTTAAACAGCTAGAAAAAATGGCAAAAATCACTAATGTGAAAATCCCTAGCT
GGATGGCAAAAATGTATCAAGGTTTGGACGATGATCAAACTACCCGTAACCTTGTAGGGG
CAAGTATTGCAATGGATATGGTGAAAATCCTCTCTAAAGAGGGAGTAAAAGATTTCCACT
TTTATACCTTAAACCGTTCAGAATTAAGTTATGCTATTTGTCATACTTTAGGGGTAAGAC
CTGAATAAGCGATTTGCGATAGCCTAACCCGATCTTCACGGATCGGGTTTGCTCTATTTG
GCAACTTATCTTTCTATATTCAAAAACGTAACTTTCTTGTAAAATCCAACCGCTTATCAC
GACATTTTATAGAGGATTTATAATGACATTAAAAATTGGCGTTGTCGGTGCTGGTGGCAG
AATGGGTCGTCAGTTGATCCAAGCCGTAAATAACACAGAGGGCGTAGAATTAGGTTCAGC
ATTTGAACGTAAAGGATCATCATTAGTCGGGGCTGATGCTGGCGAGTTGGCTGGTATTGG
GCATTTAGGCGTGACTGTCACGGACGATTTAGCTTCACAGCTCAATCATTTTGATCTATT
AATTGATTTTACTCGCCCTGAAGGGACGTTGGAACACATCGCTTTTTGTGTCGCACATAA
TAAAAAAATGGTGATCGGCACAACTGGTTTTGATGATGCGGGCAAACAGGCGATTAAATC
TGCATCAGAGGAAATCAGTATCGTCTTTGCTTCAAATTACAGCGTTGGGGTGAACTTAGT
ATTTAAACTGTTAGAAAAAGCGGCAAAAGTGATGGGCGATTATTGCGATATTGAGGTGAT
TGAAGCTCACCACCGCCATAAAGTTGATGCGCCATCTGGCACGGCACTTTCAATGGGTGA
GCATATTGCCAAAACCTTAGGTCGTGATTTAAAAACGCACGGCGTATTTGCACGTGAAGG
GATCACAGGGGAACGTAAGCGTGATGAAATCGGTTTTGCGACGATCCGTGCAGGTGATGT
AGTCGGTGAACACAGTGTTTGGTTTGCTGATGAAGGCGAACGTATTGAAATTGCCCATAA
AGCTTCAAGCCGAATGACTTTTGCTAACGGTGCTGTGCGTGCAGCAAAATGGCTTCAAAC
CAAACAAAACGGTCTATTTGATATGACCGATGTGTTGGATTTAAACAATTTATAATAAAG
AAAAGCGGTCAAATTTAATCAAAATTTTGCAAAAGGATAGATATGAAATATAACAACATT
GAAAGTACTTTAGTCCAACTGGGTAATCGTACTGATGAGCGTACTGGTGCGGTGGCGACC
CCGATTTTCCTTTCGACTGCCTATGGACATATGGGGATCGGCGAGTCCACAGGCTTTGAC
TATACTCGTACCAAAAACCCAACTCGTAGTGTACTTGAGCAAGGCATTGCGGACTTAGAG
GGTGGCGATGCAGGTTTTGCACTAGCGTCAGGTATGGCGGCAATTCAATTAATTATGTCG
CTCTTTACTGCCCCTGACGAGTGGATTATCTCTAGCGATGTTTATGGCGGAACTTACCGC
TTGTTAGATTTTAGCTACAAAAATAACAATACCGTGAAGCCTGTTTATGTGAACACGGCA
GATCTAGACGCGATTGAGAAAGCGATTAACCCAAATACCAAAGCGATTTTTGTTGAAACA
CCGTCTAATCCGTTGATGGAAGAGTGTGATGTTGCAGCGATTGCGAAAATTGCTAAAAAG
CATAATTTACTGCTGATTGTCGATAATACTTTCTTAACACCAGTATTATTCCGCCCGATT
GAACTTGGGGCAGACATTGTTATTCACAGTGCAACCAAATATTTGGCAGGACATAATGAT
GTGTTAGCAGGTTTGGTGGTAGCAAAAGGGCAAGCGTTATGTGACCGCTTGTTCTATTTG
CAAAATGGTGCTGGGGCGGTGCTTTCACCGTTTGACGCTTATATGATTATTCGTGGCTTA
AAAACCCTTGCGTTGCGTGTTGAGCATCACCAACAAAATGCCACTGAACTCGCTAAATTC
TTATCGGAACAACCGCAAGTGCAAGATGTGCTTTATTCTGGTAAAAGCGGTATGTTATCT
TTCCGCTTGAAAGATGAAAACTGGGTTAATCCATTCTTAAAAGCGATCAAGATGATTACC
TTTGCGGAAAGTTTAGGCGGTACAGAAAGTTTTATTACTTACCCTGCAACCCAAACCCAT
ATGGATATTCCTGAAGCAGAACGTATCGCTCGTGGTGTATGTAATAAGCTCTTGCGTTTT
TCGGTGGGGCTTGAACACGTTGAGGATATTAAAGCAGACTTGCTACAAGCATTTGCTCAG
TTGAAGTAAATTGGTGTAATAAACAAATTTGTTGCTAAAAAGTGGCTTAAAGCCTTATAG
TACAAGGCTTTAAGCCACTTTTTTTGAAATATAAACAAAAAACTACCCATTTTGCCAAAG
TCCGAAAATAAAGAAACATGGTATACAAAATAATACTCAACCTTACTTTTGTAATGAATG
TCATAAAACGTTTATCTTAAAAAATGAATTTTATTAGCGATTACGTCCTTAGTTTATAAA
ACGCCAAACGTTTTTAAAAGAATGAAGTGATAAAGCCAATAAAAAAGACCATTTCCCTTA
TAAACGTCGTAATGCAAGAAGTGCTTATACCAGCTTAAAGCGTTATATGGATTTTATTTT
TACCTATGAGAAATATTCTAAATTAAATATAGAAAATACAATAAATCGCTTAGAGGGATT
ATTTAGCGAGCTTAAGCAAAAATTAAATAATCATAACTGATTAACAAAAAGGCGTAATAT
TTTGTTTATACAAGATTTTTTAAATAAAAAGAGTTGCTAAGAATAATTAAAAATACCCAT
TAGCAAGTATTTTATTTATTATACCTATCAATTAGACAATCTGTTTTTTTGCAATGCGCG
ATGTTTTACTTGATGTACGATATTTGTAATCACCCCAGCGATATTTACATCACTCCATTC
TTTAATGCGTAAATTAGGTTCTGAGGTGTCTAAAGAAAATAAAATCTTCTCTCCATTAAT
CTCACTGAAAAATTGGTAGAACTTATACTCTTGATTTTTCTCTAATACCAAAAGATCGTT
AATTTCAGCAGATTGATTATTCTCTACAATTAACAAATCATCTAATTCGATCCCCCATGC
AATTAAATTAGGGTTTTTCACATGAACCAGAAAGGTTTCAGAAGGACGACGAACATAAAG
AGAATAGAGATCCAGTTTGATTGGGTGCTTTATATTAGAATCTCGATAAAGGGGTAAAGG
CTGATGGGATTGTGCCAATGTTAGTGATCTAAGATACGCCATAAAAATCCTCTAAAATAA
ATCTGTGTGTTTATACAGTTATTTTACTGTTTAAACACACAGTGTCAATAGGAATTTTGC
GTTTTAGTGTAAATTTTTACAGGTAAATCATCAATCAATATTTTTTAGCTGTTCTTCAGA
TAATGTTTCTTGCTCACTATTTTCTGTTTTACCATCTTTTACTTTAAACTCTAAATTTTG
AAAATAGGCTTCTCGGAAAGTAATGTAAGGATCTTGAGATTGCTTCAATAACGCTTCTTG
TCCTATAAGCTGTGCACGGGAATCTACTCCTTGTACGACATATTTTGTGATACTCCAAGG
TGTAGCGAGTAAAGATAAAACTGGATAACTAGTATCTACTAATCGACCTAAATCTTGACG
AGGCGTTGCGGGTCCATACATTGGTAACATCACATAAGGTCCTGTAGGCACATTATACGC
GCCTAGAGTATCCCCAAATTCTCTACGTTTATCAATTTTAAGATCATTGGTCATACTCGC
GAAGTCAATTAACCCGCCTAATCCAAAGATAGAGTTAAACCAAAAGCGAGTAAAGTGGAC
CATCGCTTTTTGTCCTTCCCCTTCAATTAATCGGTTTACAAAGCTGGCAGGTTCATCAAG
GTTATTTGCCACATTGACTAAACCTGTTTTAATTGGGCTAGGTACATAATCTCGCCAACC
TTTTGCCACAGGTTCAAGAATATAAGGGTCTAGATATTCGTAATTGACTTTCCACATGGC
ACGGTTAAATCCTTCCAACGGATCTGAACGGGTGCCAGTTTCAGGATCAATAGAAGCAGT
ACAAGCGGTTAGAAAAGCGGTATTGAGAACTAAAAATAGAAGTTTAATTTTTTTCATATG
ACTACTTTAAAAAAGGGTTGTGTTGTTTTTCACGTCCTACTGTGGTATGAGATCCGTGTC
CAGGAATAATGATAAAATCATCTTCTAAATCAAATAGTTGTGTTTTTATTGTATAAATGA
GCTGCTCAAAATTACCTTGGTATAAATCGGTTCTTCCAATACTATCTTTGAAAAGCACAT
CGCCACTAAAGGCAATTTTATTCTCAAAATCAAAAAAGCCGATATGACCTGGTGAATGGC
CTGGTAAATAGCGAATATGGAATGTTAAAGCCCCAATTTGAATTTTATCACCTGCATTTA
ACCAGTGATCTGGTAGAAAAGCGGGCGATGCAGGAAGCCCGTAGCTCTGACAAATATTAG
GAAGTTGTTCAAAAAGAGGTTGATCGTTTTGATGAGAACCAAAGACATCAACATTAAAAT
GTTTTCTCAGTCGATCGACAGCCATAATATGATCAAGATGACCGTGAGTAATCAACAATT
TCTGCACATTTAATTGCTGTTCTTCCACAAACCGAATTATTTTGTCTGCATCATCACCAG
CGTCAATAATAACCGCATTCTTTTCGTTATCCCAAACGACAGAACAATTTTGTTGGAAAA
CACTTACAGGGATAATTTGCAAATTAAACATAAAATCAAACCGCTTATGAACCACGCCAA
GTACGAACAGGGCCAGTGTCGACGTGGACAAAATTACTGTGAGGATAATAACCAACTCCC
CCGTTATTCAGGCTTTCTGCTGCCGCTTTTATGCGGGCAAGAGGAACACCTTCAATACGG
AAATCAATGGCTTTACCTAAAATATGGTAGCTATTGCTAGCAACGCCTCGACTACGACGG
CGTAATCTAGCATTTGTTTGAGCAGAACGATATCCGCTTACAATAAGAATTTCAGATTTA
CGAAGACCCAAGCGAGCTTGAATTTGAGTTAATTTTACGAATAGTTTTGGGTCAATTCGC
TTAATTCTGTTGATATGCACATCGCGCATAATATGATTTAATTTGTTAAGATCCTTTGCA
GCAAATCCGTTAGTGTGATAATTAGCAGATAAGGTCTCGCCTGTACTTAAGCGTTTTAAA
CGTAGAATAAGAGGTTTTGGAGTTGACGTTACCGCATGAACTAAATTAGGTAACAAGGTT
GCACCCAAAACTATTCCGCCTAATGCAAGCCATCTTTGGCGTTGTAAATTTGTTTGTTCC
ATTTTATCCTCGCATTTGGGTTATTTACCGACAATCTCTCCTTTAATCTCTTGAAGGTAA
ATATATTCAGCCTGAGTTCGACATTTTATCAAAAAGGAAGTTCTAAAAAATAGCCTATCG
TTTTCGGAAATTTTTTATTTTGTGGACTAGATCACACTTTTTACTTTTTCCCAATCTAAG
TTGATTTTAGGTAATGATTTATCAAATTGATAAATATCAGGTAAGGTGTATATTTTACCG
CCTTCAATCCAGGATGTTACATAATATAAATAAACAGGATTATCTGAACGAATAGGTGCA
GAAGTTGTTTTTTTGCTTGCAAGAACGTCCTGTTTTCTCTGCGCTGACCACCCAGCTTCT
GCTAATAATAACGTAGCTAGTTCATCTGCTTTAGCTACACGAACACAGCCAGAGCTTAAC
GCACGATTTTTTTTACTAAATAACCCTCTATTTGGTGTATCGTGCAAATAGATTGCATCG
GAACTTGGCATATTAAATTTATAACGCCCTAAAGCACTATCATCTCCCGCTTTTTGACGG
ATATGATACGGGAAATTATTTTTTCCTTCATAAGCTGCCCAGTTGATACTATGAGCACTG
AATTTATTCCCTTTCCCATCTAAAATTTCATAGCCTAATTTATCAGCAAGGATTGGTTCT
TTACGAAGTTTTGGTACTAAATCTTTATTCTTAATTGTTGATGGAACATTCCAAGGCGGA
TTGACGACAACGTTGCTCAGTTTGCTGTACATGACAGGTGTTTTGCGATCATTTCTTCCC
ACGATTACTTTAGACTGTAAAACAAGTTTGCCCTCTCTGAAATAATAGAGCTGATAGCTT
GGGATATTGACAAAAATTCCATTATTAAAACTTGGAATAAGACGTAAACGCTGCGCATTA
AGTGCTAATTGAGTAAATGAAGGCGTGTTTACACTACCTTTATTCTCTTTTGTAGATTTT
GCTGATTTATTACCACCCTGATTGAGAGCATCATTAGATGATATTTCAAATAATTTTTGT
ACGGTTTCTTGGTAAATATGGTTTTTAGGTATTAGATCCGTGACAAACTGAGCGTAGCGA
TCTTGCTTAATCGCTTCCAACCAAGTAGCAATACGATATTCTGTTGGTGTTTTAATTGAA
TAACTTCCTAAATGATATAACCATTGATTTGCAAATTGATCGACATTTTCTGTGTAATAG
AGATAGTCTAAGAAACTATCTGTGAGTAGAATATCGCGAGCAAATCCCTCATTCATATTT
AGAATTTGTTGTAACGCATTAGCCGATTTAGGCGAAACGCCGCTTACAGCGAATACTGCA
TATTCTTTTAAAAACTGTTTTTCTGCCACTTTATCTTTCCACAAAGGGGCAAACTCATTA
TTGAGATAGACTTTTGCTGTCGTATTGGATAATAGTAAATAATAGCCTAATGTTTCTTGT
TGAATACGTTGTTCGGCATGAATTAATTTTTCGGCTTCAATGCGTTTTCTTTCAGCCAAT
TGAAATTGATATTCTGCATCTTGTGTCAGTTCAGCAATACGGACTAATTGCGCTTTAAAA
CTTAACTGAGGCAAAATTTGTTCATCAGGAACAGGCGTTGCAGCATTATGTTGAGAACTA
ACATTCAACGCACTTCCATTTTCAGCAACCACAGCACTAGAAAACAATATTACTGACAAA
AAAGTTAAACTTTTCATTCAATTTAATCCATTAGGAAAATGAGTAATAAATCAGACCGCT
TAAACAGCGGCCTGATAAACTTCCACATTATAAACGTATTTATTATTTTTTATCAAATTG
TAACCAATCAACCATCATCTGCTCCGTTTCTTTTAAGAAGAAATCTGGGGCTTCATAGTC
TTTTGGTAACTGTTCAAGATCTTTGATCTGTTTTTTACCTTCACGTTTAAAGCGGGCATT
TAAATCTTTCAAACGACGAGCTTCATCAGATTTACTCTCTTCTTGACGAGAAGCCAAATT
AAGTGAGGTAAATTTACGATCATCTCTTTCCTTATTAATTGCGATAGTTTCATTTAAAGC
AATAAATTCAGGATTTTTAGCAATACGTTTTTCGTGATTTTCAGTGAGTTGTGCAACTAC
ATCTCTAGCTTTTGCGACTTCTGAATAAGTTGCTGCAGGAATTTTATCCCAAGGCAAAGC
ATTATCTTCAAATCCTTCCCCTGTTTTTTCTGCATTGATAATTTCAGGGAAACGAATATC
TGCTTCAACCCCTTTAATTTGGGTGCTGCCACCATTAATTCGATAGAATTTTTGGATTGT
ATATTGGATAAAACCTAACGGCTCTTGATCCAAATCATAAACCATATTTAAAGAACGGTT
TTGTTGAACAGTACCTTTACCAAAACTTTGCTGCCCGATAATAATCGCACGATTGTAATC
TTGCATTGCAGCCGCAAAAATTTCAGAAGCCGAAGCACTATGACGGTTAATCATCACTAA
AATGTTGCCATCATATAATGTTGTACTATCGGTATCTTCGTGAACACGAATACGATTAAA
AGCATCTCTAACCTGAACAACAGGACCATCTTTAATAAATAATCCCGTTAATTCCACTAC
CTCAGGCAAAGAACCGCCACCATTTTCACGCAGGTCAATAATCAACCCATCTGCTTTTTT
GGTTTTCATCTGTTCGAGAAGTTTACGCACATCTGCAGTCAAACCAATATAGAAACTTGG
AATTTTGATCACAGCAATATTTTTTCCGTCTACTTTATCAACAGTTAATTTCGCTGCACT
GTCTTCAAGACGAATTTTATCCCGAACTAAACTAATAATCTTGGTTTTGCCGCCTTTAGC
AGGTTCAATTTCAAGATAAACCGTCGAACCTTTTTTACCTTTGATATTATCGACAACATC
ATCTAAACGCCAGCCAATCACATCTTCGATTTTATCTTTTGATTGCCCCACACCAACAAT
TTTGTCACCTGCTGCAATTTTTTTACTACGCGCTGCTGGCGCACCAGGTACCAAAGATTT
GATGATCGTAATATCATCTTCCATTGAAAGCGTCGCACCAATGCCTTCTAAAGACAAGTT
CATACTCTCTTGGAAACGTTTAGCTGCACGAGGTGAAAGATAACTTGTATGCGGATCAAT
TTCTCTTGCAAAAGCGTTGAGATAAGTTTGCAGAATATCATCGGCTTTATTTTGTGTTAA
ACGACGAATTGCCAAGTTATAACGTTTAGTCAGTGTTTTCTTGATTTCAGGCCATTTCTT
ATCTTTCAAATAAAGATTAATAATATCGTTTTTTACTCGTTGCAACCAAAGCTCATCAGC
TTCTGTGGTAGTTTTCGGGAACGGTGCTTTTTCACGATCATTTTCAATTTGATCCTGCCC
TTTTAAATCAGGCTCTTTATCTAACAAAGACAAAGCATATTTATAACGTTCATAACGACG
TTTTGTCATTAACTCATACATTTCAAAGGCAATATCTAGTTTGCCTTCATAGAGTTCTTC
ATCTAACTTGGTTGCATACTTAGCACGCAATTCATCAATATCAGACTGTAAAAAGGTATT
GTGAGAACCATCAAGCCAATCAATATAACGATTAAAGATTTTCTCAGAAAAAGCATCATC
TAGTTGAAACTTATGATAATGCGATTGTGTTAAACGAGCTGTAACACGTTTAGTTGAAAT
ACTATGTTGTTCTGTTGGTTTTGGAATGATTAATTCACTTTCTTTTATTTGAGGTTCTGC
AGCAAAACTATTTATGCTACAAACTCCCAAACATAACCCAAGTAATGTGGTGAATTTATT
ATATTTCATATCAATCCTATAAATGCGACTATTTCTTGCCTTTGGCAAATTTGCTTTCTA
ATGCGGACAAACTTTCTAAAGATGCTTTTGGCATTTCTTGTTTTTTCGTTTCAGCCCGTT
TTTTGGCATGTGCTTCACGTGCTTTTTGTTTAAAGAAAGTTTTACGCTCTTCCTTGCGTT
TCTCTTTTAATTGTAGAGCTTTACGTTCTGCATAAGCTGCTTTTGCTTCGGCTAAAGATT
GCGCTGCATGTTCTGCTTGTGCAGCTTCAACAACACCCGCTTCTTCTCCTTGAAGACCGA
CACGTACAGCACCTTCTTTACATGCGTGTAAGTAACGCCAGCTCATTGTATAAACGCGTA
ATGCTTGACGAAGCCCCGTTTTACTGATTTTTTCATCATTACTCAGCGCTTCAACTAAAT
CTTGGAAAAGTCCAATTTTTAGAGGTTTAGCTTCGCCTTCTAAACTAAAGCAAAGCGGAA
ATTTTTCAGCCAAATAAGCAATGATTTCTTTTGTAGATAAAGCGGTTTTTAGGTTTTGAA
TGGTATTAAGTTGTTGTTCAGACATAAAATGTTCCAATCTAAAAAATGAATGTTAGGTAA
GCGAATAAAAATGCTACCTACTATATTTTATTTAGTTACAGTAGTCCATAGACTTTCCAA
TAAGTTCCTTATTCTTTAGTAAAAATTTTATTTTTTAAAATAATATTTGCCTTATACAGT
GATAAATGTTGTAATGCTGCCCGTTGAAATTTTCAACCATTTTTAGGGGCTGACGCAGAT
TAGCTCTAATTTTCACACCATTTTCTCAATGTTTTTAACTGCTCTTTTGGTATCCCAAAG
TTAAACCGAAANNNNNNNNNNNNNNNNNNNNNNNNNNNNNNNNNNNNNNNNNNNNNNNNN
NNNNNNNTTAATTCGTTCGTGGTGAAATTCGCTTACATCAAGGGCATCATAACTACGATA
AGTATCTGTATAAACCCAGCTGTCGGGCTTGATTTTCCTTGATATAACAGGCATTAGCGT
TGTTGTCTTCGTATCATTGACTACCACAGTAAATACTTTTCCTTGCCGTTTCAATATCCC
AAAGACAGCCACTTTTCCTGCCGCTCCACGACCTCGTTTTCCTTTACGATGTCCACCAAA
ATAGCTTTCATCCAACTCAATTTGTCCGTCAAATACTTCATCCACTTCAAGTGCTAAATG
ATAGCAGATGACCTCGCGGATTTTGCGATAAAACAGGATTGCTGAATTGGGCTGAATACC
GAGTAAATCTGCGGCTGATCGAGCAGTTACTTCTAACACAAAANNNNNNNNNNNNNNNNN
NNNNNNNNNNNNNNNNNTCTAAATCTTTCATCAAACCACGTCTACCATCACAGGTAATCG
ATTGAATTATATAGCCTTTTTCTCTTAACCTATTCAGGGCAAGTTTGTAGTAAATATATT
TTTCGGTTCGCACAAAATAATGGGAAATGACATTATTTGAAAGCGTATCCATTAACACTA
ATACGCCAAAATAACGTCAGAAAAACGTTGTATCCATAATGATATTCAGGTATCGATTTG
AAGGCAGTTTTAAAGCCGTTTTAAGTGCTTTATCGATATATCTTTGAATCGTTCTGACTG
AACAATGATATTTAACGGCGAGTTGTTGATAGGTTTGTTTTCCGGATGTGTAATCAGTCC
AAATCTTAATTGGATCTAATTTAGTTTTTAAGATAAAGGTTTTATGACATTCATTACAAA
AATAACGTTGAGTCTTATTTTGTATTCCATGTTTCTTTATTTTCAGACTTTGGCAAAATG
GGCAGTTTTTTGTTCATATTTCAAAAAGAGGGCTTAAGGCCTTGTACTATAGGGCTTTAA
GCCACTTTTTAGCAACTATTTGTCTATTACACCTATTTAATTTTCGCTTAAGTTCACTAA
ATGATCCCTCTAAACGATTTGCCATCTTTTCTATATTTAATTCAGAATGTTTTGTCTGTT
ACATGAATTTCCTACTCTGCCAACCCCTGATCCCACTCTAATGCTTCTTCAGGTAATTTA
CGTTGTAATAAAAATCTGCGGTTAGCTTCTGCCTGAGGTTGAACAACCTTACTTGATGGG
GTTGAGAAACTAATTCCGCCGTTAAATAATTGAGACATTGTGCCTGAGTTGATACTGACA
CCATTGAGGCTAATATCCATTGTATAGCCTGACGAAGCCCAGAACTCGCTATTTTTACGG
ACAAGGTGTTTATATTGGTTGGCTATGCGTAAATGGATCAGCACTCGGTCGCCGAGTTCG
CTTAAACTGAGCTGTTGTACCATACCCACTTGCATTCCTCGATACATTACAGGGGCTTGA
GGGGTGATGCCATTTGCGTCTGTGGTTTCCACAATGATTGGGAAGCCGTTACCATATTGT
GTATCTGCGGTGTCTGTTGCCCCTAATTTGAACTGCGTTTTTCGTTTGCCATTGCCTGCT
TCTACGCTGATGTAGTTTTGAATAGCAGCATCAAGATTTTTGAAGCCTGTTGTGTCAATT
TTAGGGGAAACAGCATTAAATTTGCTACCTGCTTTGGCGACAATGGCATAATATTGTCCT
TCGATGTAAGCGGTGGCTTTCACCTGTTTTCTTGCATTGTCTAGCTGTAGCGTTTCAACA
TTGCCGATAGTTAATCCCATATACTTAATCGGCATTCCTTTGCTTAATTTAGAAGCATCT
TGAGCAATCAAGGTAATATAAGTATTACCAGAAATCGCTTTCGTGTAACTGCTATATAAG
GTCTTGCTATCTTTAGTTCCCTGATTATCAAAGCTAATCGCCCCTTTGAGTGTTCGCATT
AGTGAACCCATTTTGAGATTAACACCGTTGGTCGATACGTTTACCTCTACCGCAGGCTCA
ACCCAGAAACGACTAGTTTCCGTCAGTAGATGGCGATATTTAGGTTCAATAAATAGATCA
ACTTCAAACTTCGTTTTTTGTAGGCGAATATTAAGTACTTCACCTATCGGGAAGTTGCGA
TAAAGCACTTGTGAGCCTTTATCAATGCCGGATAATTCTGTAGCAGACAAACTCAGCGTT
GCCTTTTTCTCACCGCTTACAATACCAGCTTCAGCACTCTCAAGATCTTTGTATAACGGA
TATTGTTTTTTCGCTTCCCCTTGAGCTTTATCTGAGAGAATACGAATACCGCCAGCAAGC
CATTCAGATGGAGAAGCAGATTGTACTCTTAGACCATCTAAGCCAACAGCAATATCTAAG
TGTGAAATCGCCACAAATTTGCTGTTCCCTGCGACAAGGGTACGATAAGGCGGATAGATG
ATGCCTTGAAATTCTACGCCGTTAAGCGATAACTGGCGTTTCACAATTTCACCGATTTGT
ATATCGTTATAGTAAATGCCTTGTCCTTCGCTTACGCCATAAGATTGCGGCGATGAAAGG
GTAATTGCTAAAACGTTAGGACGAGTGAGCAAATAATCAGCTTCTTTTTGTACATTAAAC
GTCAGTTTAGGCTCGCCATCACCCTTTTCAATTTCAAAGTAAGTCCCTCTCAATAGCTCA
CCCACTTTACTCAATTGTTCTTTATTGAGTGCAAATTTAGGTTCTTTCAGGAGAATTTGA
CTGCCTGAGCGTAATAAATCCGTATGTGCAGGGTCGATCAATAATTTACCTTGAATAGTC
GCTTTGGTTGGTTTGGTTTCAAAGTAATCTTGTTCGGTTTCATTCAGTTCGAGGTGCGAA
AGTACGCCAACTTGCAGGTTTTGGAAATATACCGGCGTTTCATTTACTTTTAAATTCGGC
ATCATTGGCAAGGTGATATTGACTTCCGTCCCTCGTTGAGCCAATTTTAAGTTATCGAAA
AGTTGAAAACGTTCGCCCTGTTTGGCATTTGTTGCCATCTCAGGCGAGTCAAAAGCAACA
GCCCCTTGCACCATTGAAGCAAGGCTATCTACATTGAGATTTACGCTAGTAAGATTGGCA
TTAAATTGAATACCGCTAATGTTCCAAAAGCGACTTTCTTTTTTGACGAGATTGGCGTAT
TTTTTATCAATAACTACGTCAATTTCGACATTCTTTTGATCTGGAGTAAAGCGGTAATCG
GTAATGCTTCCCACTGGCACTTTTCGATAATACACGCTTGCCCCCACAGTCATTGAGCCC
AAATCTGAGGCAACTAATTTCACCAATAAATCGCCATCAGCAACGGTCACTGCAGGTGGT
TCATCTTCAGCCACAAATTCATCTTCACTAGAGGCATCTTCATCATCATTCGGCAATAAA
GTGATGTAGTTACCTGAAACAAGTGCATCTAACCCCGACACCCCAGCTAAAGAGGCACTC
GGTTTGACTAGCCAGAACTTTGTTCCTTCTTTTAATACCGATTTCGCTTCGGGATTAACT
TCCGCCTCCACCTCAACCTCTTTTAACTCATTGATAAAATAGACTTTTTTTACTTGACCA
ATTTGCAAGCCTTGATAACGAATAGCGGTTTTTCCTGCAGTAATCCCATCGCCTTTACTA
AAACGAATGGTAATTTTCTGTCCTTGCTCTTGAAGAATTTGGAAAAAAAGCAAACAACCA
ATCACAAAAGCGACAATTGGCAATAACCAAAATGGCGAAATTTTACGAGGCTGTCTAATT
TTAGCAGGAATACTGTTTGGCATATTTTCAGACATCATTTTATCACTTTTAAATACAAGC
AAGCGGCGAGATTTTGCAAAAGGTTTGCGAAATCTCACCGCTCTTGTGTTTATTAACTCA
TTGAAAAAGAAGAATTATTTTTTGTCTTTCTCATCACATTTTTGAATATTGCTACATTTA
CCATACAAATATAAGCTATGGTTTGCAAGCTCAATTCCGTGTTGTTGGCTGATTTCACGC
TGACGGCGTTCAATTTCAGAGTCTTTAAATTCAAACACTTTACCACAATCCATACAGATA
ATATGGTCGTGCTGGTGGTTCATATTTAATTCATAGACGGCTTTATTCGCATCAAAATTA
TGGCGAGTTAAAATGCCAACTTCTTCAAATTGATTTAATACACGATAAACTGTTGCTAAT
CCAATTTCAGACTGACGTTCTAGCAATAATTTATAAATGTCCTCAGCAGAAAAATGCTGC
ATACTATCACGGGTGATTTGCATTAACTCAAGGATTGTTAAACGTGGCCCAGTAACTTTT
AAACCTACTTTTTTCAACAATTTCATATTTTCTTCAGACATATATCCTCCAATAGATATA
TTAAGCTAATTCCGCTAAATACATTTCATCAAAAATTTGTTTACACCAACGGTTTACACG
TTCTTCGGTGAGTTCTGGCTGGCGATCTTCATCAATACATAAACCAACAAAGGTTTCATC
ATCAATTAATGCTTGTGAAGCCTCGAAAGTATAACCTTCCGTAGGCCAGTGACCGACAAT
TGTACCGCCATTAGGTTCAATAACATCACGCACAGTTCCCATTGCATCACAGAAATATTC
TGCATAGTCTTCTTGGTCGCCACAACCAAAGATACCCACGATTTTTCCTGTAAAATCAAT
TTCTTTTAATGTCGGCATAAAATCGTCCCAATCTGCTTGAGATTCACCGTAATACCACGT
TGGAATACCAATTAATAAGAAATCGTAGGCTTCAATATCTTCCTTCGTGCTTTTTGCAAT
ATCACGAATATCCACTAGATTTTCACCTAGTTGTTTTTGAATCATTTTAGAAATGTTTTC
TGTGTTTCCAGTATCACTACCGTAAAATAAACCGACAACTGCCATTTGAAATACCTATTT
ACTTAATTCAATGGAATCTCCATTGAGATAATCGTTTAAAATGAGTTCAATTAACTGCCC
TCTAGACAGCCCTTTTACCGCAGCTTCTTGTTCCAATGCCGCTACCAAATCCGAATGCAA
TTTAAGCTCAATCCGTCTTAATCCTGACGAACGATCTCGCCTGAGTTGATTACGTTTATT
AATTCTAACTTGTTGCTCTCCGCTTAGAGGATTTGTGCGAGGTCGCCCAACCTTTGGCAT
ATTTTCAAACAGATCAAGCGTAATACAATCCGAATCTTGCTTTGCTATTACTACAATTTT
TGGGCTGAGTGCTTCTTACTCAGATGCGAATGAGAAGCTAATTATCAAAGTGCGAACTAT
AGCACAATATAGAATTATTGGAAACGCCCTATCAAAATATTCATTATAAATTGAGATTAC
CTAAAACATAATTAGCTATTATTCTGCTCCCATATAACTAAATAAAAAATGTAAACTAAT
TTTAGTTAGTCATTACTTAACCTATGTCGGTAATAAGCCACAACCATAATCACCAATCCC
CCGATAATCATTGGTAATGAAAGCAACTGCCCTCGTGTGATTAAATCCGCTGCCGTATTT
ACATTTGGATCGAACTCTCGGAAGTATTCAACGATAAAACGGAACACCCCGTAGCCAACT
AAGAACAAGCCTGCCACCGAGCCTGTCGGTCGAGGCTTACGGATATAGCCATTGAGGATA
AAGAACAGCACTAAGCCTTCTAAAACCGCTTCGTAAAGTTGAGAGGGGTGACGAGGCAAA
TAACCGCCACTTGGAAACATTATCGCCCAAGGCACATCTGTCACACGTCCCCAAAGTTCA
TCATTAATAAAGTTACCAATACGTCCTAATCCTAAACCAAAAGGAATAAGCGGTGCGATA
AAGTCAGCGGTTTGCCAAAAGTTGCGATTTTGACGGCGAGAGGTCCAAAGCATTGCGACA
ATCACACCAAGTAAACCGCCGTGGAACGACATTCCCCCTTCCCAAATACGAAATAAATAG
AGAGGATCTTGTAGGAAACGGTCAAAGCTATAAAAGAACACATCACCAATTCTTCCCCCT
AGAACAACGCCCCAGAAGCCATTAAACAGCAGTTGATCGACCTGTTCGACACTCCATACC
CCATTAGAATTTTTCGCACGTTTGGTACCAAGCCAATAGGCAAAGCCAAAACCAAGCAGG
TACATAATGCCGTACCAGTGTAAAGAAACCGGACCTAACTGCAACGCAACGGGATCGATA
TTAGGAAAAGTTAAAAACTGTTCAGACATAAATTTCCTTTATTTTAAAAACATATTCACG
GCAACACACATCAAGAAAACGGCAAAAGCACGTTTTAAAATCGGCACAGGCAATTTGTTC
GCTGCCGTTGCCCCTAATTTTGAGGTAAAAATAGATGTCAGCGTAATTCCCAACAACGCA
GGTAAATACACATAACCTACCGCATATTGTGGCAAATTCGGATTATCCCAACCACTAATC
ACAAAGCTAATCGCTCCAGCTAATCCTAATAAACCACCACAAAAAGAAGAAGTGCCAATC
GCTTTTTTCAGCTCAATCCCTCTGCTATTTAAAAATGGCACAATAAAAGCACCGCCTGCA
ATGCCAGCAAAACTGGATAACACCCCGATTACCCCTCCAGCAATCAACGTAGATTGAGTA
GTCAGAGGCTTAGGCTCTGCTTGCTTTGGCTTGAGCGATAAAAACATCTTCAGCGAAAGA
TACAGGATCATCACCGCAAAGATTTTTGTCATTACACTTTTTGGCAGATCACTCACAATC
AAGCCTGAAATAAACACTGCCACCATCAACGCAGGCACAAAAAACTTCACAACTGACCAT
TGCACATTACCAAGTTTATGATGGCGTTGTGCTGCCGAAAATGTGGTTAGCACAATCGTT
GAAAACGACGTACCCAATGCAATCGACATCAACAAATCATCTGGCACACCAATTTGAGGC
AACAAATACACAAGGGTTGGAACAATAATCATACCGCCACCGATACCAAACAACCCTGCT
AAAAAACCAGCAACTGAGCCTAAAATCAAGCAACAGACAAACATTTCCACCATCATTTTT
TCCCCTTAAACACCCGATATGGTTTACGAAGCTCACGTTTTGGCTGAGTACGAAACTCTT
TTCTCTCGTGGGTAAACTCTTTGTTATCTCGATTTTTCTCGCTTTCGACTTTTTTCTGCT
CACCCATCAACACCTGAGCAAACTCTTTCATCACCTTGCGGTACACATCACGTTTAAACG
ACACCACCTGTCGCACAGGATACCAAAAGCTCACCCACCGCCAGCCGTCAAACTCTGGCG
TTTTACTGGTTTTAAGATTAATAGCCCCCTCGTCTGCCACTAACTGCAACAGAAACCAAC
GCTGTTTTTGACCAATACATACAGGTTGAGTTTGCTCATTACGAACTAACCGTTTTGGTA
ATTTATATCTCAGCCAATACTTCGATGCCCAAAGCAATCGCACATCTTTTTTCGCTAAGC
CGACTTCTTCATAAAGCTCACGGTACATTGCTTGTTCAATGTTTTCCCCCTCATTAATTC
CCCCTTGAGGAAATTGCCAAGAGTTTTGACCAAACCGCTTCGCCCACAGAACTTGCCCTT
GCTTATTACAGATAACGATACCAACATTCGGGCGGTAACCATCGAAATCGATCAATTTAG
ACCGCCTTATTTAATCAATTTGAAAATGGTGTGATTGTTTCATATTTCGGCTATTTGAAC
AACTAGCAAGGCAAAAACAAGCGGTGAGATAGCCAAATTTTTTCGCAACCGTGGATAACT
CTGTGGATAACTTGAAAATTTGTTGATAACTTTTTTGGGATAAGTTATCTAACCGCTTGA
TCTTAATTCAGATCTTACTTCCTGCCATCGATCATTTTCGATCCCTTTTCACTGTATAAG
CACACATTTAATCGCTCATTTTATTTTCTTTCTAGGATAACTTAACCACTTTTCAGACTA
AATTGCCATTCTATTCACATTTGATGTGCTTTTATCCCCATTCCCTGTGGATAAAATTGT
GATAGATCGGGATAATGATCGTGTATAACCTAAAATCAGCCCAGATATTTTGATTTTTCC
CTTTAAAAAACAATATGTTATTTTATTCTTCTTATCAGAAAAAACAAGTGCTCATTTATT
AAACATAATATAAACATTAACAACTATCAAAATAGTGAATTTGTGGGAAAATCATGTTTA
ATGTTAGAATCCAGCCCGTTTTTCTAATTGTTCTACAAAATTTTCGTTTAAATTTAGCTT
CTCGGCTAAGTGGGATAAAAATACGATCTCTTTTCTAGAGAGCTCTTGACAGACCAAGCG
TGCAGCGAGGTAAACTTGTGCCGCTAAAGCGGTGTCGTTTCCGACAGTTTTTGCAATTTC
ATTCACGGATACTGGCTCGTGCATTTCATGCAGTAACCATTGTTGTAATTCAGGGTCATT
ACCGCCCTCTTTTAAGATTAAAGCTTCTTCGTTCTCATCCAGCTCACCGTCTGCTAATGC
AGCTGCAAGCATTGTACGTAAAATAATTGCTCCCTTCTCTTCCGAACTATCCGCTTCAAA
AGCTGTTTGGCTTAGTTCTGTCGTTTGGCTTGTTGCCTGGTTCTTTTGATAATCTTGATA
GGCTTTGTAAGCCAATCCACCAAGTGTGGCTAAAGAGCCGAGCTTAGTCAAATTAGCTCC
GCCGTTTCTGCCTAACACCATTGATAAAATACCGACCAATGCTGCCCCACCACCAACTTT
GGTAATAGTATCTACGTTGCCCGATTTGATCTCACCGGCAGTATTTTTGGCAGAACCCAA
TACAGAGCTTAATACGTTACCTAAGTCCGATTTACTTTGATTAGCGGTGTTGCCGACAGA
TTTTAAAACGCCGTTTAAAATGCTATTAAAATTCATATTGCTTTCCTTTTGGTTAATTTG
GTTAATAAAAAATAATAAAGAGTAGACATTATGTTATCAAAATAATTCAATTTTTTTCTG
CAATAAATTTCTTTGCCAACGCCGACAGTGCATCGGTCACATAAACTAACAGCAAATAAC
AGAGCAGATAAAGGGTAATTTCAGAGTAATGGAAAAAACTCATCGCCAGTTTAAACTGCA
TACCTAAACCACTTGCCCCAACAAAACCGACAATCAGCGTTGCCCGAATAATGTTTTCCA
TACGATAAAGAATGTAATTGAGAAAAGTACGCATCACAGCAGGATAGATCCCGTAAAACA
AAATTTGGTTTTGTGAAGCCCCATTTTGCATTAAATGGCGGATCGGTTTCTCGTCCACAT
CTTCAACCACTTCGCCGCACAGTTTGCCTAATACACCGAAATTGTGAATGGCTAATGCTA
ATGCACCTGGAATGATCCCTGGTTTGAAGATAAAGACTAAAATCATCGCCCACATCAATT
CCGGTACGGATCGACTAAACAGAAATAACCCCCGACTGAGATAATAGGCGGCACGGTGAT
ACCAGTATGTTCTGTGGCGAAAGTGTCCTTGTGCCACGTTGCGAGCGGACGGCAGAACCA
AAAGGAACATCGCCATGCCTGCAATGCCTGTTGCCAGAATACTCATCACAAAGGTTTCCC
ACGAGAGCCATAGGGCTTTTTGCCACATTTCAGGGTCAAGATAGGCTGGAAGATCTTCAC
CTATGCCAGCCATTCCAGCTAAAAATTCCGTGAGATAATCCCAATTTTCCGCTCGAAACA
GTTCACTCAGTGCAGTGGGTTGATCTTTAAGAATATAGCCCCACGACAGCCCGATAAGTC
CTAACACAGCCCAAAATGAATAGCGGATAAAATAGCGGTCGATATGTTTTCTCATTTTAC
TCGGCTCCTGATGGCATAGCTCCAGCGGTCAACCAGAACGATTAACCCGATAAGGAAGAT
CAAGAATGTCCAAACCTGATCATATTTCAGATCTTGTAAAGAAAGCTGAATTTGCATACC
GATCCCCCCTAAACCGACAAAAGAAAGTACCGACGAAGAACGAATAGCACATTCAAGGCG
ATACATGGTATAGCTCAACATCGTCGGCAAGGCTTGGGGTAGATAGCCATAAATCAAACA
TTGCATCGGCGTTGCCCCTGCTTCTTTTAACGCAAAAATAGGTTTGGAAGGCACCGCTTG
TAACGTATCTGCATAGATTTTGCCTAAGTAGCCAGAATAAGGAATAGCAAGGGCAAACAC
TGCACCTATCGGATTTAACCCGACAGCCGCAACAAAGAACCATGCCCAAATCAATTCGTG
AATAGCACGTAGAAAGCCCAATATCGCACGGGCAGCCCCCTGCAAAATGAGTGAACGAAA
CAGCACACCAGAAGCAAAAATGCTTAAGCAAAATCCACCAAACATAGACAAAGAGAGTGT
AATCAAGGCATAAGCAAAAGTGAGCCAAGTGGATTGCAAGGCGAGTTTCAGTAAATCAGC
AGAAAAGTCAGGGGACAATAAGCTGGAAAATAGTCGATTAAGCGTTGCCCAACCACCAGA
ATGCATCAACCCTTTGTCGTTATCGACGGCAAATAGGCTCAACAAAAATGCAAGCAACAA
CATGCCCGTCAGCAAATTTCGCCGTTCATTTAGTCCAAGCGGTCGGTTATGTTTCATTTT
TTACCAATCCGTATAAGACATTAAGTTGCTCTTGAGTGACTTGCTCTGTTTGCAAATCAA
ACACAATTTTTCCCTGTTTAATGCCGATCATACGATCAAAATAGGCTTTGGCATATTCCA
CCGAATGCATACTGGCAATCAATGTTTTCCCCTGCTCTCTCACCAGCCCAGTCAATAATG
CCAAGACATTTTGTGCATTAACAGGATCGAGTGCGGACACTGGTTCATCAGCTAAAATCA
ATTTAGGGTTTTGAACTAACAGACGAGCTATTGCAACACGCTGCTGCTCACCGCCCGACA
GTTCAGCTGTCGGCTGATCGATTTTATCCAATAGCCCGACGGCAGCAAGTGCTTGCTCTG
CAATCTGTTTTTCTTGCGGTTTAACCAAAGAGAACAGAGATCGCCAAAAGCCCCACCGGT
TCAGCCTGCCAGCCAAGACATTGTGGATAACTTCCAGTTGTTTGACTAAATCATACTGTT
GATGAAGCATACCGACTTGTTGAGCAAACTGTTTGTTATCTGGGTAATCTTGAATATTGC
AATTTTCCAACCAGATCTCACCGCTTGTTAAAGGCACGGAACGCATAATGCTATTCATTA
ATGTCGATTTCCCCGAACCGCTCGGCCCAACTAATGCCACGATTTCACCTGAGCGAATGG
TTAAACAGATGTCGTCTAAAACGGCTTGCTTGCCGAAATGTTTGGTGGTGTGGTGGAATT
GAAGAAGTGGGGTTTTCATATTTTATCAATATCAATTCAGTGTTAAAAAATTGTCTTCTA
TATTACGCTCTCACTTCGCTATTTTAGTCTGCCAAATCTCCCCTAGCCCCTCTTTGCTAA
AGAGGGGGAACAGATCGAAGGAAATATACATTCATCTGAAAAATCAAATACTTTACGTTT
ATGAAGTACTTCGATCTTAAAATTTACGATAAACAAATTCCCCTCTTTAGCAAAGAGGGG
CTAGGGGAGATTTGGCAGAAGATTTTCACGAAGAAAATAAGCGATTACTTAATCAACTTC
AACTCTTTCGCTACTTTCTCAATATCTTGATAGTTGCTGTTTTGCGTTGGGATAAACTTC
TCGGCAGAGAGTAAATTCATCACCTGCGAGCTTGACGCATCGGCTTTTAATAATGCCGCT
TTGACTTTCTCTTTGGTACCGTCACCAAATTTTTTATCAACAAGATTAATGGTCCAGTTG
TAATCATAGTAATCTGGTGTGGTGTAGAAAAGCTCGACTTTATCGTGATTAACCTTGCCT
TCTTTCACCATTTTATCCCAGTACTGCTTATTCACCGCACCGATTTGTACAGAACCTGCT
TCTACTAAGCCGTAGGTTTTATCATGCGAACCGCTGTAAGTCGGTTGAGCGTCTAAGTCT
TTTTCAGGGTTAACTCCGGCTTCTGTTAAGAAAAAGCGTGGCATTAAGTGACCCGATGTC
GAACTTTCGCTACCAAAAGCAAGGGTGTGACCTTTGACATCTTTAATCTCTTTCACGTTA
TCTAAGCCTTTTTGCTTGATAAAGACGGACTTAAATTTTTCATCTTGCGGACGTTGTGCG
ATAGCTTCAGCACCTTGTACTTTGGCACGAGCTTGTACCCCCGTTAAACCACCGAACCAG
ACTAAATCAATTTCGCCACGACGGAATGCGGTGACTACGGCAGCATAATCGGTGACAGGC
ACATATTGCACCTTTAACCCCGTTTCTTTGCCTAAATACTCTGCAAAACTGTCGAACGAA
CGGATCATTTCGGCAGCGTTATAGTCAGGAATAGCACTGATTTTAAAGGTTTTATCGGAA
GGTGATGCGATAGCAACTGAGCTAAACAGCACACTGAGAGCGGTGAAAGCAGTTGCAAAA
CTTGCAAAAAGCGGTTTCATGGTGTTCTCCAAAAGAAATGTAAATAAATTGTGATGTTCA
AAATGAACGAGCGAAAGATACGCTATTTTTTATAAAAAACAAGAGATTTCTGTGATTCGT
TTGGGAAATCATTTTATCTTTGATAATATCATTACCGTTTTTACTAAATATCAAAAATAC
AATGGCATTAATCGAATACAATCCCCCTGTTGAGCCTTGGCTTGACGAAGTTTATCGTGA
TAATCATATTTTAGTGATTAATAAGCCAAGTGGCTTACTTTCTATTCCCGGAAATCGCCC
TGAATATCAAGACAGTGCGATGGTGCGTGTACAACAGAAATATGGTTTTACTGAGCCAGC
TCACCGTTTAGATATGGCGACAAGCGGTATTTTGTTGTTTGCATTAAGCAAACAGGCGGA
AAAAGAACTCAAACGTCAATTTCGTGAACGTGAGCCGAAAAAACACTATCAAGCGTTAGT
TTGGGGCAAATTAGGCGAAAAAGTTGGCGATACGGGGACAATGAATTTTCCGTTAATTTG
CGACTGGGAAAATCGTCCACGCCAAAAAATTTGCTACGAACGGGGCAAACAAGCGGTTAC
TTTCTATGAAATTCTTGCACATTATCCCAATAACACCACAAGGGTGAAATTAACCCCTTA
TACTGGGCGTTCACACCAATTACGTGTACACTGTTTAGCCTTAGGGCATCCAATTGTAGG
GGATAAATTTTATGCAAATCCGTTGGCAAAAAGTCTATCGCCAAGGCTCTGTTTACACGC
AGAAGCATTAACCATTACGCACCCAGTTACGCAAGAACTGATGACATTTGAAGCGAAACC
TGAATTTTAAAAGGTAGATAGAATGAACTTTCAATGGCAGAAATATCCTGAAAATACGCA
AAAATTATTCAAACTTTCGATCCCGATTTTCATCTCTCAGTTAGCTGCTTCGGGAATGGG
ACTGGCGGATATTATTATGGCTGGGTTAGTCAGCGATGATGATGTGTCGGCGATAGCAGT
CAGTAATTCGATCTACTTTCCCTTGTTTTTATTTGTGCTGGGGATATTAAATGCGATTAC
CCCAACGGTTTCTTATCTGAACGGTTCGAGCCAACGTTCCCTGATTGCACATCAAATCCG
TCAAGGTGTTTGGATTGTATTAATGCTTAGCGTACCGTTAATTTTTATCTATCTCAATGC
TCATTTGATTTTAGAACTAATGGATACCCCAAAAGCCTTTTCAGGAAAAGCACAAGATTA
TCTTACCGCTTTAAGTGTCGGGATTATTCCAGCTTTGCTTGCGGTGAACTTACGCTGTTT
TAACGACGGACTATCCAACCCTAAACCAGCGATGTATATCACCTTTTTTGGCTTAATTTT
AAACATTCCGCTCAACTATATTTTTATTTTCGGCAAACTGGGTATGCCTGAATTAGGGGC
GGTCGGTTGTGGTGTGGCAACGGCAATCGTAAACTGGGTAATGTTTGGGCTGATTTTACA
CTATTGTTATACCAATCCAGCACAAAAGGATATCCGTCTATTTGAAAAATGGATCGAAAA
ACCCTGTAAAGCAACCTTAAGCAAACTGTTCAAACTTGGTACACCGATAGGGTTTGCTCT
GTTTACCGAAGTGATGCTGTTTGCGGCATCTTCCTTGATTATCTCACCACTTGGCTCGCA
AGTGGTGGCAAGCCATCAGGTTGCCTTACAAACCAGCTCGCTCTTTTTTATGATCCCACT
CTCATTTAGCATTGCCACAACCATTTTAGTTGGGCAAACGTTGGGAGAAAAGCGTGTTGC
AGAAGCAAAATATCTGACTCATCACGCCATTTTTACGGGTGCAATGGTCGCAATGGGGCT
GGCAATGGTGATTTTACTGCTCAAAGATCTGATCCCCTATGCCTTTACCAGTGATCCGAC
TTCTATTGTAATCGCATCTAGTTTATTGATTTTTGCAGCGATCTATCAAATCCCCGACTC
TATCCAAGCGGTATGCAATGGCATTTTGCGTGGTTATAAAAATACCAAACCTATTTTGCT
AACAACCTTAATTTGCTACTGGTTAATCGGAATGCCACTAGGTACTATTTTGGCTCGTAC
CGATTGGATCGTTCAGCCGATGGCGGCGGCAGGATTTTGGCTGACATTCTGTGTCTGCTT
AAGTTTAGCCGCAGGGCTATTTTTCTACTTTATGCGAAAAATTCAGGCTATGCCAGAAGA
GATTTTAATTAAAAAACTAGAGTCTATTAAATAGCACTTAAAGTTATGTCTATCCTTTAT
TGTACCAGATGGGGATAGACACAACTTTACTCATTGTCATTTTATATTAGGTATTCATAT
ATAGCTGAATTATCCAGCTTATCTCTTTATCATTTATCCGATACCCCTCTTTCAAATTCG
GTTCACAAGAGTTCGAACCAATACCACTCATTTTATAATCGACACACAGAATGTGATACG
GCGATTTTTCTAGTTCGTAATGATGTTTTTTCAGGGTCAATTCTTCCTGTGTATAAGGGG
AAAAATTGAAGCTGAACGGCTGTGGTGCGGTAATCTCGAGATCTTGGGTATGAAGATATT
CACAACCGTAGTGACTGCCGTTTTCCTGTGGTTTGACGTAGTCTTGATAATTTTGCTCGG
CAGTGGTTTGGTATAGACCTAGTCGGATTGTGTGGTGTTTGTCGATGTAACTTTCACTCT
CGCCATAGCCGAAATGTCCTGATCCATCAGGAAGATATGGGGCGTGGTCGCACCATTCCC
AGATAAAACCACCGCAAGCCCCTGCATATTTTTCAAAGGTTTGGAAATAATCTTCTAAAT
CACCGTTAGAGTTCCCCATTGCGTGCGAGTATTCGCAGAGTAGGAATGGTTTGGTTTGTG
GCTGTTCAAAATAGCGATCCATATCTTCTGTGCTGGCATACATTTCGCTATGAAAATCTA
ACGGGGTAAGATCATTGCGATGTTCAGAATGTTGATAAATGGTACTTTCATAATGAACCA
GACGGCTTGGATCTCGCTGTTTGATCCATTTTGCACTGGCTTCAAAATTTTCCCCGTAAC
CTGCTTCATTACCCAGCGACCAGATCAGTACCGATGGGCGATTTTTATCTCGTTCTACAT
TAGCGTAGGTACGGTCTAATATTGCTTGTTTGTAGTCTGGGTGTCGGGCAAAATAGCAGA
AATTATCTATCGTTTGTTGCTGAATACGTTGGTTATCATCTTGTTTTGCTACATTCAGTA
AAATGCTGTGTTCTGGCGTTGGAACGTATTGCATACTGGCACCGTGGCTTTCTATGTCAC
TTTCGCTAATCAGGTAGAAGCCGTAGCGGTCGCATAATTCGCTAAACCAAGGGGCATTCG
GGTAGTGGGCGGTACGAATAGCGTTGATGTTATGTTGTTTCATCAGCCTAAAATCCTGTT
CTGCTTGCTCACGGCTGATAACATAACCCGTTAGGGGATCGCTGTCGTGGCGGTTTACTC
CGCGGAATTTGATCGGGTGGTTGTTGAGCAAGAGTACACCGTCTTTGACTTCGATCCGAC
GAAAACCGACCGCTTGTTCAATCACTTCGTTTCCATAGGCAAGGTGTAAGGTGTAAAGTT
GTGGCTGTTCGGCATTCCAGAGCTGTGGTTTGTCAATTTTTACCTTAAAGTGATCGCTTG
TCTGTTCGGCGATTAGGCGATGTTGTGGATCAAACAGTTGGAAACTGAGCTGTTGTGGCG
ATTGCAGAAAGGTACATTCGACCGATAAATCCGCTTGCTCTAATGCTTCAGACAGGCTGG
TTTTGATAAAGAAATCTTGTAGATAATTTGGTTCTCGTTCCAGCAGATAAACATCTCGGA
AAATCCTTGACATACGGAATTTGTCCTGATCTTCCAAATAGCTACCATCACACCATTTAA
GCACCACGACATTGAGCTGATTTTCCCCAGAGATTAAAAAGTCGGTGACATCAAATTCGT
TTGTGCAATGACTGACCTGCCCATAGCCAACAAATTGTTAATTGAGATAGAGATAAAGGC
AAGCGTCCACCCCTTCAAAATTCAGTAAATAGCGTTTTGTCGATTTAGGCTCGTAGTGGA
ATGTCCGTTGATATACACCGCAAGGATTGTCGTGTGGCACATAAGGCTGATCGAAAGGGA
ATGGGTAGTTGATATTGGTATATTGATGTTGTTCGAAGCCTTGTGTCTGCCAGTTTGATG
GCACAGGAATGCGATGCTCAAAAGGCTGAGAAAGAAAATCTTCAGGCAAATCCATCACGC
TCGTAAAATAGTTAAATTGCCATTCACCATTGAGTAGGGTAAATAGGCTAGATTGTTCAC
GCTCAAGGGGGGCGAGCTTATCTTGTGTCGCAAAGGGAATAAAATAGGCGTGATGGGGTG
TGGTGTTAATGTGAAATAAAGTGGGATCTTGGTGATAATTTGGTAACGGCATAACATCAA
TTCCATTGCTAAGAAATGGCAAAATGCTATCACTCGCAATCCCTGACTTCAATCCATTGC
AATGTAACATTTTAGAAATGTGATGAAGCTCACAATTATTTTTATGTTCATTTCTAAAGT
TATAGTTTACAACCACATTTTACCAATTCTTAAACTCATATATACAACTGCTTTCAATAC
AAAAAACCATTAATTTCTTAATATTTGGTGATCACAATCTCACCGCTTGCAAAGCTGACT
TTAAGTGTATTACTGCGACATTCTACCTTAAATATCTGTTCATTTTGGCGGATTTCGTTT
TCACAGGGCTTCCCTGCCATTAGTAACGCAATCTGATTTTCGGCAATTTGTAGGGCTTGC
TGTTGCTGAAAAATAAGCACGCTTTGCTTATTTTGCGTATGTTGCCAACGGCTATAAGCT
AAATATATCACTGAAAAAATCAACATAACGACCATTAATGATGTCAGGCTTTCTGCTTTA
ATGAGCTTATTCATTTGCTAATATATTCCGTGAATAAGGCAAATAGTGCCAAGATGAAAA
TTTATTTTCCAGATGTTGAATAACTTCTTTTTTATAACTGAGATTTCTTTCTTCTCGTAA
ATTATCATAGGTGGAATAAAGTGTACCATACATTCTTTTTCTTCCTGTAAGATCAAATAA
ATAATCGGTAATGACAATACCGTAAAAATCTTTTTCTAACTTTTCATTAATATCTTGTAA
TGCAATCACAATTTTTGGATTCTCTAGACTACTTTCTGGCAACTCCGCTAAATGATTGAT
TTTATATATTTCCGATTGATAAGGTAATAAATTCAACCAGTTTTCAATTTTATCCACTTG
AATATATTTTTCTTTGGTTGGTTTAAAAGGATCAAAAATAGATGAAAATTGACAATGAAA
ACTGTATTTCATTACCTTAAACTCAAAAATAACATTTGTCTTTTTTTGTTTTTGACACTC
TATTTCAGGATCTATTGCTAACTTTTCAATAAGTTGATATTTATCGGTGAGATATTGTTG
ATAATAGAATAGGCTCACTTTTTCTTGTTTTAATAAGCTATCTTTATTGAGAAAAATGAC
TGCAAACAGACCGCTTAATAATATCAAGGTAATTAATAAACTACTGGCTGAATAATAACG
TTTCATTTATCACTTCCATTTAATAGGTAACTATAAGCGGTAGCTTTATATCTTAGTTGG
TTATCTTTGCTAGACGAGAGAGCCAGTTCTATTTTCAATAATCTATTCTGCTCAAGCCAC
TCAAAAGATAAATTTTCGACATTATAATCAGACATATCTGACATTTTTCGCCAGTTGCCT
TTTTGACAATTTGTTAGGATTTTTTCACAATCTGCTTGGTGACAGAACTGAATTTGACTA
TCTTCATAAATAAAAATCGCTTTTTTCTCAAATTTAAAACCAAAAAATTCTCGGCTTACC
TCTTTGGTATTATTTACACCATTTATTTCGCAAGATTGTTTTTTATTTCGATTACCTACA
CAGCCATCACTACTTAAATCATAGAAAAACATTAGACAATTTGGATTGTTCAGTGAATAA
CGCTTATTATCGTTTACAAATAAACTATAATTGGTTTCTTTTCTATTTTGTCCTTGATAA
TTAAAATGTTGAATATGTTGTTGAAAATACTCAAGTAATTGGTGAGTATGCTTTTGTAAA
TTCAATAATTCCCGTTGTTTGATTTGATTGCGATAGCTATCACTATAAAAAGAAGATAAA
CTCCATAAAATAATGCAACCTAGAAATAAAGATAATAATATTTCAACCAAACTAAAGGCG
TGATTAACAACTGGTGCGTTTGCCTTTTTGAATAACATTAATCACTCCATTTTGTTCTAC
TTGTAAGATTTCATAGATTTTATTTACCGTAACCCTTAAGCACTTTGACTCTAATCGCCC
AGACTTTCCATCAACATTAATAAAAACTTTGGGATATAAACTATTATTTTTAACTACGGC
ATTTTCTGTTTGATAGAGATAATAACTTTTTTGAATATCACAACTTGCGATATTCAAACA
GTTACAAGCGATCTGTTTATCACTGATTTTTTCAATGGCGACCATACACCATTTTTTATC
TGCTACATTTTGGCTGATAGAAATAGAATAATTCTGTTTTTGATAGCGTGCTTTAGCTTG
AATTTGATAAATAAAAGACTTTATCTGATCGATTTCATTATTTAAAACGATATGATCTTG
TAAATAAAATAAGGTGGGGGAAAAGAAATAGAGTGCGATTGCCATTATGCTCATCGCAAA
TAGAGTTTCAATAATAGTGATCGCACGAAACATAATATCTCTCCCAAAGTGAGAGAGATA
TTAGATGTTGAAAGGATTTTGTAAATAGGCAATTTTTATTTTTTCGACATAGATCGAAAA
ATTAGAAAGATGTTGTATCTTGGAATAGACCTACTTTTAAGTCTGTGGCAGTATAGATAA
TTCTGCCATCAACTTCGACTTCGCCATCAGCAAGCCCCATCACGAGCTTACGGTTGATCA
CACGTTTCATATTGATACGATAAATCACTTTTTTGGCAGTCGGTAGAATTTGCCCTGTAA
ATTTCACTTCGCCAACCCCTAAGGCTCTGCCCTTGCCTTTACCGCCGACCCAGCCTAAGT
AAAAGCCAACCAGTTGCCACATTGCGTCTAAGCCTAAGCAACCCGGCATTACAGGATCGC
CGATAAAGTGACAGCCAAAGAAAGGCAGATCTTGGTTAATATCTAATTCCGCTTCAATAT
ACCCTTTCTCAAACAGACCTTCTTTGTCGGTGATTTTGGTAATTCTGTCCATCATCAACA
TCGACGGTGCTGGCAGTTGTGGACCTTCGCTACCAAAAAGTTCGCCTCGTCCTGACGCTA
AAAGATCGTTGTAATCATAACTTGATTTGATGTTAGGTGTACAAGTGTTCATTATTTTGT
TCCTGTAATAAAGTAGAAAAGTCCGTTATTGACGGTTTATGTTACGTTTGCTTGATAAAC
ACATCTTAACAGACTTTTAAAATAGCGAACAGTTGTAAGCTGACTTGTCGGATCAGTGAC
CCTTTAACAGTTTGCGAATTTTGTGGAAAATCGAACCGCTTGCGTCTTCATTTTCATTCT
GTTCGATCCCTTGATGAACTAACGCGAAAAGCGATTTTTTCTCACTGTTTTCAGGTAGAT
CTTCATCATAAAACGGATGCTGTAACAGAATTTGTAAGGCTTCAAAGACATCTTCGACCG
CCCAAATATGAAATTTTCCTGCTTCAATCGCCGATAATACTGCAGGTTTTAAGCTCAAAT
GGGAAACGCATACCGCAGGAATAATCACCCCTTGTTTCCCTGTTAATTCCCTTGCTTCAC
AAACATTGAAGAAACCTTCAATTTTCTGATTAACACCGCCCACGCTTAACACATTCCCAA
ATTGGTCAATCGCCCCTGTCACTGCAAGGGATTGTGGCAACGGCAACTTGGTTAAGGCAC
TGATAAGCACGCAGAAAATGGCTAACGATGAACTATCACCATCAATTTCACCATAAGATT
GCTCAAAGGCAACGGACGCTGAAAACGGAAGCTGTGTCGGTAATTCCAGTAAATTTGCCA
AACAAGATTGAGCGATAATAATCCCTTTAGAGTGAATATTGCCCCCCAGTTCCACTTTGC
GTTCAATATCGTGAATTTCTCCATCACCATATTGCACGTTACAGCTAATGCGTAATGGCT
CACCAAAACTATGGGGAACACCATCAAACTCGACCACAGATAAGCCGTTAATTTGCCCGA
TGGTTTCTTCTTCCGTTTCAATATAAAGCTGATGATTTAAAATATCATTTAAAACAAATT
TATTTAATACACCAGATTGTTTTTCTAAATAATCAAAATAATCTTGAATATGGTTAAATT
GGGTTTGTTTTGGATAAAAATGTTGTAATCCTAATAAATGTTTTTTTAATAATGTCGGTG
AAATAGAAATTAATGTTTGGTTTTCACTTTCACGAATATAATAATGTAAAAGCTGATTTA
AACCTGTTTTAGAAAAGGTTCTATTTAGATATTTTTTAGCTGAAGATTGAATATAGCTTC
CCCATTGTTCGCTATTTTCTTCATCAATATTCAAATACGACTCGATTTCAGCATATTGGC
AAAATTGATATAAATCTTCATCATAATTATGTAACGTTGCAATATCATCTCGACTACCTA
CTAATATCAATTTGAATTGAGATTGAATAGGCATAATTGCTTCAGGTAATTTACCTGCAA
TAATAGGATCAAACTGCCCAAATAACAGAGCTTGTTTTAATTTATCCCATTGCACAATAT
CTAATAATAATGCACTCACATTTAAAATAAGAATACCCTGATGAGCTTGCTCAATCGCCC
CTGCCACCGTTTTAATCTGATTTTCTTTTTCTAAATAAAGACTATATCCAAATAAACTTT
GGCGATTAAATTCTGTTTTTAGCACCGTTTGGCAATGTAAATTTTCAAAATAGTCCGTGA
TTTCATTTAAAAATTCGGGAAATGGTTCCGTTTTCAAAATGAGTGCCGAACCAAATTCAC
TCAGGGCAAATTGTTGCATTGCCTGCTGTGTATTTGGTTGAAAATCCAAAAATCTCACCG
CTTGATCGGTCTGTTTAAAAGGATAGTGAACGCTTAATGATTGCAACGATAATGGGGATA
CTTGCACAAATTTGCCTCTTTATAGAAATTTGCTTCATTATACCTATAATTACGCTATAC
TTCACAAATAATTCGGAGGCAAAATGCGATACCAAAAACTTGAAATTCAAGAAGCAAGTT
GGAAATGGAAATACTTGCTGAAAAAATATCGTGAAGGCGAAAATATCACCAAATACGACG
AACAGAGCTTGATCGAATTGAAAGTTCAATTATTAACCACCTTACAAAACTCGCCCGAAG
AGATCGAGCAATGGATTAAGGCGGAAATGACATCTGAGCAACGCAAGAAAATGCGTCAAT
CTATTCGAGCAAGACGCAAGCGTTTTTTCAATGCCGAAAAGCAATCTACCCGTAAAAAAT
CTATCGATTTAGAATACGCCAGCTGGCAACGCCTGTCCAAGCAAGCCAAAGAAATGGATC
TGACCTTGTCTGAAACCATTCATTATTTGATTGATGAATTAGAGAAGAAACAGATTTATG
CAGAGCAAGTGGATAAGATGAAAGCAAATTTGAAGGCGTTGTTGGGATAGCGTCAGGAGT
AACAGGCAAAATGGCCCCTAAAAAGTAGCCTTAAATTGTGCTTTGTGTAATTACTTCCCT
TTCACCTCAATAATCATCACTTCCGATTGTGAACCTAAACGCATCGGAATCCCCCAAAAT
CCGTATCCCGAAGTGACAAAAAAATGTCCATTGCCGATTTTTTCATAACCGTGAGCAAGT
CGGTAAATAAAGTGAGTAATGATATTCGCTGGGAAAATTTGCCCATTATGGGTATGTCCC
GACACTTGAATATCAATAGGCAGTTGAGCGTGTTGCTCAATTTGTGTTGGGCGGTGATCC
ATTAGGAATACAGGTAAATTTGTATCCACCTGAGCCAATAACTCTGCTGTTTCAGGGCGA
TTTTTCACTAATTCATCATTACGACCGATGATCGTAAATTTTCCGTCTAAAGTAACCGCT
TGATCCCATAGCACAGTAATGCCAGCTTTAGTGATTTCTTGATAAATTTCAGCTTCAGCC
CCAAAAAGATCGTGGTTTCCCATTGTAGCATATACCCCAAGCGGTGCTTTTAACTTTGCC
AAATGCGGTTGCATATTTTCCGCCAAATAGGCTTCAACATTATCGTCCATAATGTCGCCA
GGGAGCAAAATTAGATCAACTTGTTCTTGATTAAAGATGGTTGCTAACTTATCTAGCTGT
TTCCCCCCGAAAAATTTCCCTAAGTGGAAATCGCTGGCGACGCCAATTTTAAGTGGCTGT
ATAGGTTTATCTAATGTGACTTGATAATGCACCACTTTGGTTGAATAGGCGTTGTAAATA
GTCAGCCCAATTAACCCGAATAAAACAGGGATATAGCTTATTTTAAGCCAGCGATTAAGG
CTATTCGGCGAGAATATCTGTTTGCCGACAGTATAAATCCCCCCAAAACAGAAGCTGATA
AAAAAGATAAATAAAAGTAATGTGAGTATTAAAGCAATTAAGCGGAAGTTTGGCAAAATG
CGTGTAACGTGCAATATTATCAACAGATTTGCAACGATATAGATAGAAAATGTAACGATC
TTACGACTTCTATTTGATAGATCGCCTAACCAAGTTGCTGTTTTAGAAAAGCAAAAGAGC
AGAAATTGAAGGGCGATAACTGAAACGGTTGTGATAATGTAATAGCGGTATTCCATATTT
ATTCTTTCCAAGAAAAAAAGCCCAACCAAAACGGTTGGGCTTAAAGTATAGCAAATACAA
GTGTAAGGAGAAAATAAGTCTTTAATTAGCTTATTTTGCTAATTTTTGACGAATCGCATT
TGCTAATTCTAGGCTAACTTTTTCAAAGTGAGCCATTTGTCTTTCCACGATTTCAGGAAT
AGTTACACCTGATAAACCTGCTGCAAAGTTACCTGCTAAGCGATCTTTTTCTTCCGCTGT
GAACAAGTTGTAAAGTGCGGCTGGTTGTGAGTAGTAATCTTCATCGTACTCACGGAAGTT
AAAGTGTGCGGCTTCACGCTCAATTTGTAATGGTAATTGATCGTGGGTTGGCACATAAGT
GTCAAAACGGTTCGGTGCATAGTTAGGGTGGTTGCCACCGTTTGCATCTACACGCATTGC
ACCATCACGGTGAGTCGTGTGGTATGGGCATTTTGGTGCATTTACAGGGATTTGGTGGTG
GTTTACACCTAAACGGTAACGCTGTGCATCTTGGTAAGAGAACAGACGACCTTGTAACAT
ACGGTCTGGCGAGAAGCCGATTCCCGGAACGATGTTAGATGGTGCAAATGCCGCTTGTTC
TACTTCTGCGAAGTAGTTTTGTGGGTTGCGGTTTAATTCTAATACACCCACTTCGATCAC
TGGGTAATCTGCGTGTGGCCATACTTTAGTTAAGTCAAAGGCATAGTTATGTTTGTGAGC
ATCTGCTTCTGGCATAATCTGCACTTGAACAGTCCAACGTGGGAATTCACCACGCTCAAT
CGCTTCATATAAATCTTTTTGGCTAGACTCACGATCTTCACCTACAACTTTAGCTGCTTC
TTCGTTAGTGAAGAATTTGTGACCTTGTTGTGTTTTGAAGTGGAATTTCACCCAGAAACG
CTCGTTGTTTGCGTTTACAAAGCTATAAGTGTGGCTACCGTAACCGTTCATGTGACGTAA
AGTCGCTGGAATACCACGATCTGAGAACAATGTCATAATTTGGTGCATTGATTCAGGGTG
ACGTGACCAGAAATCCCACGCTGCATTTGCATCACGCAAGTTATTTTGAGGGTTACGTTT
TTGTGTATGAATAAAATCTGGGAATTTTAATGGATCACGGATAAAGAATACTGGTGTATT
GTTACCCACTAAGTCCCAGTTACCTTGTTCGGTATAGAATTTTAATGAGAAACCACGCAC
ATCACGCTCTGCATCGGCAGCCCCACGCTCGCCAGCAACAGTTGAGAAACGTAATAGTAC
TTCAGTTTGTGCACCTGGTTTAAATACCGCAGCTTTCGTGTATTTAGTAATATCTGCAGT
TACAGTAAATGTACCGTAAGCTGCTGAACCTTTAGCGTGAACCACACGCTCAGGAATACG
CTCACGAGCAAAGTGTGCTAATTTCTCTTGAAACCAAACATCTTGTAAAAGAAGTGGACC
GCGTGGGCCAGCTGACATTGTGTTGTCATTATCAACAACTGGCGCACCTGCTGCCGTTGT
TAAGGTTTTTGATCCGTGATCAAATGGACATTTATACATAGTGAATTTCCTCCAAAAATA
GCTTATTAATAGGTTACGAGTATTATCATTGATAGTTATAAGTTTGTAAAACTATTGAAT
TAATAAAAAAATACTATTAATTTTCAACGCCAATCTTTATTTGGTTTATTTATAAATCCG
CCTCATCACCACGATCTTGTAACCATTGTTTGCGATCTTCAGCCCGTTTTTTAGCAAGCA
ACATATCCATTAATTCAAAGGTTGAAACCTCTTCATCATCGCTATTATCTTCTAAGGTTA
GCTGAACTAGACGTCGTGTATTTGGATCCATTGTCGTTTCACGCAATTGACTTGGGTTCA
TCTCACCTAAACCTTTAAAGCGTTGAACATTTGGTTTTCCTTTTTTCTTTGCAAGACGAG
CTAAAATAGCCTCTTTTTCAGATTCATCTAATGCGTAATGCACCTCATCTTTACCAATAT
CAATACGGTAAAGTGGCGGCATTGCAACATAAACGTGGCCATTTTTTACTAATGTTGGGA
AATGGCGGAGGAACAAAGCACACAATAATGTGGCAATGTGCAAACCATCTGAATCCGCAT
CAGCAAGAATACAAACTTTACCGTAACGTAGTTGGCTTAGATCTTCATTGTCAGGATCAA
TGCCCAATGCGACAGCAATGTCGTGTACTTCTGTAGACGCGAGAACTTGATCAGGTGATA
CTTCCCAAGTGTTGAGAATCTTACCTCTAAGCGGCAAAATCGCTTGAAACTCTTTATCTC
TCGCTTGTTTTGCAGAACCGCCCGCAGAATCTCCCTCTACAAGGAATAGCTCAGTACGCA
TTAAATCTTGTGAAATACAATCTGCCAATTTTCCAGGTAAGGCAGGGCCACTAACCAATT
TTTTTCGTACGACTTTTTTTTCGGCTCTAAGGCGATTTTGTGCAGAACTGATTGCCATTT
CAGCCAGTTGTTCAGCAACCTGTACGTTTTGGTTTAGCCATAAACTAAAAGCATCTTTTA
CACTATTTTCAACATAACTCGCCGCTTGTCGTGATGATAAACGCTCTTTGGTTTGCCCTG
CAAACTGTGGTTCTTGCATTTTAAGTGATAGCACATAGCAACAACGCCCCCAAACATCGT
CGGCAGTTAATTTGACACCTTTAGGCAACAGATTTCTAAAATCACAAAATTCAGCCATTG
CCTTAAATAAACCTTGGCGCAAACCATTGACGTGTGTGCCGCCAAGTGCAGTTGGAATCA
AGTTTACATAGCTTTCATTGATCTGCTCGCCACCCTCTGTGAGCCAGCTTAACGCCCAAC
TCACAGCTTCAGTTTCCCCAATCACTTCACCAACAAAAAGAGGATTTGGCAGATATTCAT
ATTCTTTCAATGTATCTGTTAAATAATCACGCAAGCCATCTTCGTAGTACCACGTTTCTT
GGGTATTATTGATGTGGTCGGTAAAATTGATCGTTAATTTCGGACAAAGTACCGCTTTGG
CTCGCAATAGATGACGTAAGCGACTAACCGAAAACTTCGGCGAATCAAAATATTTTGGAT
TTGGATAAAAGCGAACCGTTGTGCCTGTTTGGCGTTTTGGACAAGAACCGATCACTTTCA
GCTCTTCCACTTTAACGCCATTTGCAAAAGCAATGGTATAAATCTCGCCATTACGTTTAA
TGGTGATCTCAACACTTTCAGAAAGGGCATTTACAACCGAAATCCCCACACCGTGCAAAC
CGCCTGAAAAGGTGTAATTTTTATTAGAGAACTTACCGCCTGCGTGCAGTTTTGTTAGGA
TAAGTTCCACCCCTGAAATTTTTTCAGTCGAGTGAATATCCACAGGCATACCCCGTCCAT
TATCAACGACTTCAAGGGAATTATCGCTATGTAAGATAACATCAATTTGATTAGCAAAAC
CTGATAACGCTTCATCGACACTGTTATCAATTACTTCTTGCCCTAAGTGATTTGGACGAG
TGGTATCAGTGTACATACCTGGGCGAAGTTGCACAGGTTCAAGATCTTTGAGAACGGTAA
TTTCATCAGCACCGTAGCGTTTTTCTGACATAAGTATCTCTTTACAGCCTATAGGAAAAC
AGAGAAATCACTCTAGTAAGGTTGAGCGATTAGATTCAATGAAAAGATTCTTTATATTGA
TTAAATGAAAGAAGATCTATATGGAAAATCAATCACGAAAATTATTAAATTGAAGAGGCT
GCCCTAATTCAGCATTTTTCACAAGCTGTATTGTCGATTGTAAATCATCACGGGATTTTC
CTGTTATGCGTATGGAATCTCCTTGAATTTGAGCTTGTACCTTGATTTTAGAGCCTTTAA
TAAGTTTAACAAGCTGCTTAGCCATATCGGACTTAATCCCTTGTTTTAATTTAATTTCTT
TTGTGTAAAGTTTACCATGATGTTCACTTTCAGAAGGAATATCTAGGGAAGTATGTTCAA
TACCACGTTTAATACAGCATCCTATTAAAATTTCAATTAACTGTTCAAGTTGAAAATCAG
ATTCTGTAGTAACCCGTATAAGTTCATTTTTTTCATTAAGTTCTATTGTGGCATCAACTC
CTCGAAAATCATAACGTGTACTTAATACCCTATTTGCATTTTCTACTGCATTGCGTACTT
CATGTATGGTAAGTTCAGAAACAATATCAAAAGATGACATCTTATTCTCCTTCTATGAAA
TCAAATCAGAGTTTTTTCGCAATTCTACCATAGCATTCCACAAACTATGAAATTAATTCT
TATAAGATTTCTTGATGTATTTTATTAGATTGAAGAATTGTTGACGTCCAAGTCTTTAAA
GACGACGGCTCCAACTAGCTCCGATTGATTGTTATAGGCTACCCTCGGTGAGCTCTTTCT
GCTGAACGCTTATTATCAAGTAATCACAAACTTAACAAGATTGAAATAACTTACGCTATT
TGTACCTTATATCTCCGCCCGAAAGGGTAAGTTTTATGGCACATAGCTGATAAAAGCCAA
AAGCCACCTCAATTTCTCAAGGTGGCTATATTCAATAAATCAACGCAAATTACGCTTGAC
CTTTCACTTCTTTACGACCGTTGAAAGGTGCTGGTGTACCTGCTGCAGCTAATGCTTCTT
CGATACGGATTAATTGGTTGTATTTCGCAACACGGTCTGAACGGCTCATTGAACCCGTTT
TGATTTGACCTGCTGCTGTACCCACCGCTAAATCAGCGATAGTTGCATCTTCAGTTTCGC
CAGAACGGTGTGAGATAACCGCTGTGTAACCTGCATCTTTAGCCATTTTGATTGCTGCTA
AAGTTTCAGTTAATGAACCGATTTGGTTGAATTTGATTAAGATTGAGTTTGCGATACCAT
TTTCGATACCACGGCTTAAGATCTTAGTATTGGTTACGAATAAGTCGTCACCTACTAATT
GAACTTTGTCACCTAATACTTTAGTTTGGTACGCAAAACCTTCCCAGTCTGACTCATCTT
GACCATCTTCGATAGACACGATTGGGTACTCTTTGCATAAGCCTTCTAAGTAGTGAGTAA
ATTCTTGAGAAGTGAATGATTTACCTTCACCTTTCATTTCGTATAAACCGTTGTCTTTGT
TGTAGAACTCAGAAGACGCACAGTCCATCGCTAAAGTTACATCTTTACCTAAAACATAGC
CTGCTTTTTCTACTGCTTCTTTGATACACGCTAAAGCGTCTGCGTTAGAAGCAAGGTTTG
GTGCGAAACCACCCTCGTCACCCACAGCAGTATTTAAGCCTTTCGCTTTTAATACTTTAG
CAAGGTTGTGGAATACTTCAGCACCGATACGAAGTGCTTCTTTTAATGTTGATGCACCCA
CTGGTTGGATCATAAACTCTTGGATATCAACGTTGTTGTCTGCGTGCTCACCACCGTTGA
TGATGTTCATCATTGGTAATGGCATAGAGTACACGCCTGGAGTACCGTTAAGCTCTGCAA
TGTGAGCATAAAGTGGTAAACCTTTTGATGCTGCAGCCGCTTTTGCGTTTGCTAAAGAAA
CCGCTAAAATTGCGTTTGCACCAAATTTAGATTTGTTATCTGTACCATCTAAGTCGATCA
TAATTTGGTCGATTTCAGCTTGGTTAGATGCATCTTTACCTACGATTGCATTAGCAATTT
CGTTGTTTACTGCAGAAACAGCTTTTAATACACCTTTGCCTAAGAAACGTGCTTTGTCGC
CATCACGCAATTCTAATGCTTCGCGTGAACCTGTTGATGCACCTGATGGCGCTGCTGCTA
AACCAACAAAACCACCTTCAAGGTGAACTTCTGCTTCAACAGTTGGGTTACCACGTGAGT
CAATGATTTCACGACCAATTACTTTAACGATTTTTGCCATTGTTAATATCCTCTATGAGA
GTTAATAGTTAATGTTGAAAAGACTTGCATATGGTAATGGGATTTTACAAATTTGTCTTG
TAAAAAAGTGATGAGCTTCACAAAAATTTAAAGGATATTTGATCGAAAAGGGATTTTTCT
AAATTAAGACCAATTATATATTCGAGTATTAAATACCGATATAGACTTTTTTCTATCATC
ATTAATATGGACTAAGCTATATAACATCTAATCTACTTTTACGATCACTGGCACAAATTC
TTCCTTACGTAAGAAATTTTGTTCTCTAAAGTTAATCGGAAAATGGCAGGCAAATTCGTG
TTGGCGGAATTTGCGTAGCGGTGGTTTAACGACACATTTTTTCTGCGCAAAAGGGCAACG
AGGCCCAAGACGGCAACCAATAGGCATATCTTGTAACATTGGAACTGAGCCTTTAAGGGT
ATTCAAGCGACCTTTAAAAGGCAAAGGTTTAGAAAAATCGGGTACGCTATGCAATAGTAC
TGCGGTATAAGGGTGATAAGGGGTTTCCATAATGGTTTCTTTCTCTGCAATTTCAACGGT
TTGCCCGCAGTACAAAACGTTAAATGAATCTACCCACTTGTAAATACTGAGCATATCGTT
ACTCACTAGAATAATAGACGTACCAAGATTTTTGTTCATACTGGAAAGCAAGCGATAAAT
TTGTAGCTGTGTGGTTGATTCCATTGTATTGGTTGGTTCGTCAGCCACGAGCAAGCGAGG
CTGATTTGCCACTGCCATTGCAATCATCACTTTTTGTGCTTCACCTTCGGTAATATCCGT
TGGATAGCTTTGCATAATATCTTTATGATCTTTTATCCCCACTTTGTGTAGTAATTCAAT
GGCTTTTTTCTTTTTCCAGCCAAAACGTTCCCACCACTTGCCTTTAAAGCGGATAGTTTC
GATTAATTGTTTACCAATACGTTCGCTTGGGTCTAAGCAAGAGAGTGGATCTTGGAAAAT
CATTGAAATCTGATCACTAACCAGTTTTCGGCGCTGATAGGGGGAAAGTTTCAGTAATTC
AATATCGTTAAAGCGAAAGCGGTCGGCAGTAATGATCCACTCGTCTTTGACTAATCCGCA
GATCACTTTAGCAATTAAACTTTTTCCTGACCCTGATTCGCCAACTAAACCACATATCTC
ACCGCTATCAAGGGTAAGATTGATATTATCTACCATTTTTATACGCCCGTTTGGCGTGTC
AATTTCGATACTTAAATGTCTAATATCCAGTAATGCCATTGTTTCCCTTCCCTAATAACG
ATATTTTTCAAGCACCCGTATAATGCTGTTTCCAAGCATTGTAATGATAAGTAGAGTAAA
AATGATAGCAAATCCAGGAAGAATGACCGTCCAAGGGGCAACATAAATTAATTCAAGAGA
ATCGCGGATCATCGCTCCCCATTCTGGCGTTGGGCTCGTTGCCCCCAGTGAAATAAAGCT
CAATGCACTGATGTCTAACACGGCAATAACAAAAATATGCGCAAGTTCTTTGACGGCAAT
CACAGTTAAATTAGGTAAGATCACTTCACGGATTAAATATCGTTTTCTTGCTCCCTCTAG
TTTTAAAGTGATGACATATTCTCTCGCCAGCTCCCGTTGGGTCATTTGATAAATTTTATG
GATAAAGTGAGGCAACATAGCAAGAAAAATGGCAAGCATTGCATTAATGAGCGAGGCCTC
CATTAAAGTTGCAATGATTATGGCAATCAGCAAAATCGGCGTAAATAAAAAGGTATCAAA
AAGATGACTGAGAATAAAAATAGATCCACTCCGTTTTGTCCCTGCAATCACGCCAAGAAT
GCCACCTAAAATACCGATAGCAATAGTAATGACCAATGCTGAGCCAACGGTATAGTAGAA
GCCGTAGAGGACGCGACTGAAAATATCTCTTCCTAGATCGTCTGTGCCAAAAAAATGGCT
AATCTGACCGCTATCACTCCACGATGGTGGCATTAATTCCATACCGATAAATTGCCGATC
GGCTGCATAAGGGGCAAGTAAATAGCCAAAAAAAACCAATCCCATCAGAAGAATAAAGAG
ATTAAGGCTGATGAGTGCAAAGGTATCTTTCCTCAACTCTATCCAAAATTGGCGTAAATA
CGCAGATTCTCGAAACTGTTCGGGGTCTTGTGCGAGTAGCATTCTTTATTACCTTTTTAC
TAATACTGAATATAACAATAACATCTTTTACTCTTAATTCATTTTTTGATAGACAGTATA
GCATTCTATTCTTGTTCTAACATCGCCAACAAATGTTGTTTCAACATCGCCTGTTCTTCC
TCCGCCAACGCCCCATTTTGCTGATTGCTCACCACAAAAAAATCCTCCACCCGTTCACCA
ATGGTCGTAATTTTAGCGTTAATCAAATTCAACTTAAGCTGCCCGAAAATATACCCAATT
TGAGCCAACAACCCCTCTCGGTCTAAGGTAAATAGCTCAAAAGCGGTCTGATTTGGCTGG
GAATTTGCTAAAAAACGGATCTTGGTTTTTCGCTTAAACGCCTGATGTTTAACGGATTTT
TTACTTGGATTAAACACTTTCTCCGTATTCGCAAGCAAGGTTTTAACCAATGCCGACTGA
ATTTGTTCACTTCGCTCATCATCGAGTGGCTCGCCGTTCATTTCCGTAATAATAAAACTA
TCCAACACCAAACCATGATCGCTCGTAAGGATTTGAGCATCGTGGATACTCACTTTCTTC
TGACTTAACGTCTGTGCAATTCTCGCAAAAAGCTGGGCTTGGTCTTGGCAATGCACAAAA
ATTTCTGTCGCTCCCCGTGCATACTGATTGCTAATCAACACCATCGGCAACGCAGGATCT
TTTAAATAATGCAAGGCGTGCCAATAAAGCTGTGTCGGGCTGTTTCGCACAAAATAGCTT
TCAGGACAGGATTGCCAAAATTGCAGCAGCCGTGTTTTTTGTTCAGCCGAAAGTAACGCC
TCAAGTTGTACATAGGCTTGCTGTTGATGGGCTTGGCTCAGTTGCTGATGATTAATCGTT
TCCTCACTGCCTAACTGCAACTGCTGTTCGGTAAATTGAAAAAGTTTAAGGAAAAGCGAC
CGCTTCCAATCATTCCAAAGGGTTTCATTCGTCGCACAAATATCCGCAACGGTTAAACAG
GTTAAAGCAGCTAAAGCGGTCGGATTTTTCACCACATTTGCAAAAGTTTTCACCACATCG
GGATCGTGAATATCCCGACGTTGTGCCGTAATTGACATCGTCAAATGCTCTGCCACCAAC
CACGCCATATAATCACTTTGCTCTTGAGAAAAGCCGTGTTGTTGAGCAAAAGCACGCATA
TCTTCCGCCCCAACTTTAGCGTGATCGCCCTCTCTGCCTTTAGCAATATCGTGGAACAAG
GCTGACAAATAGAGCAACGGACGGTCTGCCAGTGTCGGAAACAGACGACAACAAAGCGGA
TGTTTTTCGGCATTTTCCTGTTGCAGAAAACTTTCTAATTTAAGCATCACCTGAACCGTA
TGCTCGTCCACCGTATAAATATGAAAAAGATCAAACTGCATCAAGCCTTGAATACCAACC
CATTGCGGTAAGTAAGCGGTTAAAACGCCCAACTGATGCATTGGCATAATGGCTCTTTTA
ACCACATCAGGCTGAGAAAACAGCCGAATAAAGCGATGTCGAGCTTGAGGCAGTTCACAC
AACGGCTGGTTTAAGGTCTGTAACGCCAGCCGAAGTTGTCGCAACGTCGTACTGGCTACA
CGCACCTGCGTATGCTGAGTGAGATAGAAGAAAAGATCCAAAATCCGCTCAGGTTGTTGC
TTAAAAATCAAGGTGTTACTACAAATTAGCTGTTCCCCTTGCAAATAAAAATAGTCATCA
AGCGGCTGTTTTTGCTGTACATTTTGCAAAGCCTGTAGCACCTCTTGATGAAAATGATTG
AGCAACAATTGCGTTAATTGCGAAATAGATTGCGTCGCCTGAAAGAAATCTTTCATCATC
GCTTCCACAGGCTGATTACCCTCGCCCTGATAGCCTAACTGCTCACTCAGTTGTAACTGG
CGATCAAACCGCAAGCGGTTATCGTAACGCTTTAATTGCAAATGCAAAGCAAACCGCATT
CTAAATAACGTATGTTGAGCCTGCTGAAGCTCAATAAATTCTTCAGGATATAGCAAACCC
CGACTAAACAAACTCTCTAGGCTATACAGCCCATAATGGCGTAACATAATCCAAGAGAGC
AAGTGCAAATCCCGTAGCCCCCCCGGACTATGTTTTAAATCAGGCTCAAGGTTATAACTG
GTATTATGATAACGGGCATAACGTTCATTTTTTTCCGCCATTTTTGCTTCAAAAAAGGCT
TGAATAGACCAAAACTCCGCGTGGAACAGCTTGCTCATCAGCTGTTGCCACAAGGCTTCA
TTGCCAAGCAAAAAACGGCTCTCAAACATATTCGTTGCCACAGAAATTTCCGCTCTGCCC
ACCTCAACACACTCCGCCAAGGTTCGCACACTCGCCCCCAGCTGAAATTTGCAATCCCAC
AAGAGGTTAAATAGTTGATTTAATTGATTTTGCGTCTGTTCATCTAAAGGCTGTTCACTC
AACACCAAAATATCCAAATCAGACAGCGGAAACATCTCCCTCCGCCCATATCCCCCGACT
GCCACTAAAGCCAAGTCCTGCCGCTCCATAAACCCAAATTGTTGCCAGAGCGTTGTCAGT
AAATCATCATAAAAATGGCTACGTTGTTCGAGTAAATTTTTGATATCTTCAGTACTAAAA
AGGGATTTTTGTGTGCTATTAAATTGCTGAAGTTCTGTTTTTAAAGTTTGTGTATCAATC
ATAGCGGTGAGTTTTAGCATTATTTTACGAAGAATTGTAATGGATTTCTGAGAGTCCACC
AAAGAGGATTTTTAAAGTAAATTGTATGAATAACAAAATTTCTTTTTAGGCTGAAATTCC
CAAAATCTCACCACTTATTCTATGTTAGAATTCTAGCAAATTTTCAGACAAGGATTTTCA
ATGAGCAAACAGGGTAAACCATTTATTTTACATTCCCCCTTCAAACCCTCAGGCGACCAA
CCGACTGCGATTGCCAAATTAGTCGAGGGATTGAATGATGGCTTGGCACATCAAACCTTG
CTAGGTGTAACAGGATCGGGCAAAACCTTTACCATTGCCAATGTGATTGCGACTTTAAAC
CGTCCAGCAATGGTGCTTGCCCCGAACAAAACCCTTGCGGCACAACTTTATGCCGAGATG
AAAGCCTTTTTCCCTGAAAATGCGGTGGAGTATTTCGTTTCCTACTACGATTACTATCAG
CCCGAAGCCTATGTGCCTGCTAGCGATACTTTTATTGAAAAAGATGCTTCTATTAATGAG
CAGATCGAACAGATGCGACTGTCTGCCACCAAATCTTTTTTAGAAAGACGGGATACGATT
GTAGTCGCATCGGTGTCGGCAATTTACGGCTTGGGAGATGTAGATGCCTATATGCAGATG
ATGTTACATCTGCAAGTGGGGGAAATGATCGACCAACGCAAAATTCTCTCTCGCCTTGCT
GAATTACAATATACTCGTAACGATCAAGCCTTTCAGCGGGCGACTTTCCGTGTGCGTGGT
GAAGTGATTGATATTTTCCCTGCCGAATCGGACGGTGTCGCTCTGCGTGTGGAACTGTTT
GATGATGAAATCGAAAATCTGTCCTTATTCGATCCGCTTACAGGGCATAATTTAGGGCGA
GTTCCCCGTTATACGATCTACCCAAAAACTCACTACGTTACGCCGAGAGATCGGATTTTA
GAAGCGATTGAGCAGATCAAAAAAGAACTTGCCGAGCGTCGAACTTACTTTATCAAAGAG
AATAAATTACTCGAAGAACAGCGGATCGCCCAGCGTACCCAGTTTGATATTGAGATGATG
AACGAGTTGGGCTACTGCTCAGGCATTGAAAACTACTCACGCTATTTATCGGGCAGAAAA
GAGGGCGAACCGCCCCCGACCTTGTTTGATTATATGCCGTCCGACGGCTTGCTGATTATT
GATGAGTCCCACGTTACCGTACCACAAATCGGCGGTATGTTTAGGGGAGACCGAGCAAGA
AAAGAAACTTTGGTGCAATACGGTTTCCGTTTGCCATCTGCTTTAGACAACCGTCCGTTG
CGTTTTGAAGAGTTTGAACGCTTATCGCCACAGACAATCTATGTATCGGCAACCCCTGGA
CCTTACGAATTAGAGAAAAATCCTGATGTAATCGACCAAGTGGTTCGTCCGACTGGCTTG
TTAGATCCAATTATCGAAGTTCGCCCTGTGGCAACGCAAGTTGATGATTTATTGTCAGAA
ATTCATAAGCGTGTGGCGGTAGATGAACGAGTGCTAGTCACCACGCTGACAAAAAAAATG
GCGGAAGATTTAACGGACTACCTAGATGAACATGGCGTGCGAGTGCGTTATCTACACAGC
GACATCGACACAGTCGAGCGGGTCGAAATTATCCACGATTTACGAATGGGAATGTTTGAT
GTGTTAGTGGGGATCAACCTACTGCGAGAAGGTTTGGATATGCCGGAAGTGTCGCTGGTG
GCGATTTTAGACGCTGACAAAGAGGGCTTTTTGCGTTCCGAACGCTCTTTAATCCAAACC
ATCGGGCGTGCTGCCCGAAACCTCAACGGCAAAGCGATTTTATACGGCGACCGTATTACC
AATTCAATGCAAAAAGCGATCACCGAAACTGAACGCCGTCGAGAGAAACAACAAAAATAC
AACGAAGAACACGGCATTGTGCCACAAGCATTGAACAAAAAAGTCGGCGAGTTGCTTGAT
ATTGGGCAGACGGATAAACCGAAACGCAGTAAGAAATCTGCAAAATCAAGCGATGATCAG
ACCGCTTACACGCCGAAATCTCGCAAAGAGTTAGAAAAAGAACTGAAAGTGCTCGAACAA
CAGATGAGAGATTTTGCTAAAGATCTTGAGTTTGAAAAAGCGGCTGCGGTGAGGGATAAG
ATTCATCAGTTGAAGGCGTATTTGTTAGAACTTTAAAAGTAATTTAAATTACTCATAAAG
AATACTAACCATATTGAGATTTATACAGTATCAATCACAAACTCAAACCAATCAATCACA
TCTTTTTCGTGAATGCCGTTGGGGATTAACACCCCTGCTCTTTTCACTGAATTAGGATCT
TGTGAAATCAGTGGGTGCCAATCAAACAACGGCTTGCCTTCATAAATCAGTCGATAGGCA
CAGGTTTTCGGCAACCAGCCAAAATCGGATAGGTTCTTTTTGGTGAGCTTGGTACAATCT
TTTTCGATTTTGCAACGCTCCGCATAGTTGCTACACCGACCTGTATTCACATCAAGCAAA
TTACAGGCAACAGAGGTGTAATACAGCCGTTCCCGCTTGCCTCTGCCTTGAATATATTTG
CGGTAGCAACACTTACCACAGCCGTCGCACAGGGCTTCCCACTCTGCTTCATTCATTTCA
AGCAGTGTTTTAGTTTGCCAAAAAAGCGGTGTGATTTGAAGATTTTTTTGCAACATTAGC
GAATAACAACCGCTGTGCCGGTCGCAACCACAATAAACATTCCTTTATCACCGCCCATAG
ACTGATATTCCATAGACACCCCGACAACGGCATTTGCATCTGACACGACTTCACCAAAGA
CTAAGCCTTTGTACTCAACGATTTGATGATTTTCAATATTTGGAGTTGTGGTAATAATCA
TAATGTTCCTATTTCAATTGCTGTTTCAGGGATTGTAATGCAATCGCTCTATGGGAGATT
TTTTTCTTCTCAACAGTTTCAAGTTCTGCAAAGGTGCAGTTTTTAGGCGGATAGAAGAAT
AGTGGATCGTAGCCAAAACCGTTTGAACCACGTTCCTCACGTAAAATTTGTCCGTAACAT
TCGCCTATGGCAATTTTTGGAGTAGGATCGGTCGGGTGCTGTAACATCACAATGCAACTG
ACAAATTTTGCCGTGCGATCTTCATCGGCAACATTTGCCATTTCAGCCAATAATTTTTGG
CGATTGGCTTGATCGTTTCCTTCTTCACCTGCATAACGAGCAGAATAAAGCCCCGGTTCA
CCACCCAATGCTTCAACCGCTAAACCAGAGTCATCGGCAATTGCGGGTAAACCTGTCATT
TGTGAGGCATAACGGGCTTTAATCAATGCATTTTCCACAAAGGTTAAGCCTGTTTCTTCC
GGACTTTGAATGCCAAATTCACTTTGGGCAATCACTTCAAAGCCAAATTCAGCTAATACA
TCAGCCATTTCTTTCACTTTGCCTTGATTGCCTGTGGCAAGGACAATTTTGGTTTTGTTC
ACTATCTCTTTCGTCATATTGAAATTTCTGAAACTATGAGCATTCACAAACACAGTTGCT
ACCTTAAAAATTGTTTTCTAGGACGCCAAGCGTGGCGTCCCTACTAGGTTTAATGTCGGC
GGTTTAATACAAACTCGGATCGCTCTCATTCGGTCGGGTTTTAAAACGACGATGTAGCCA
CATATATTGGCTCTGAGCTTGCATAATCTCGCTTTCTACGACCTTGTTCATTAAGGTTGC
AGTATCAACGTCATTTTTGCACTGGCTAAAATCTACTGCAGGCCTGATTTTGACGGTATA
ACCTGAAAAATCGTCGTTTCGCATTGGGGTAAATGGCACAACGATACTATTTGGGGCGGA
ACGTAATAACATTCTCGTTCCAGCTGTTGTACACGCTTCTTTCACCGCAAAAAACGGCAC
AAAAACACTGTTTTTGCGTCCGTAATCGTGATCGGGAGCATACCAAATGGTTTCCCCTGC
ACGAAGAGCTTTAATCATACCGCGTAAATCTTTGCGATCTAGCATGGCTTTGTTAGAACG
TACTCGCCCACGAAATTGAATCCAATCTAACAGCGGATTATCATTCGGACGATATACGCC
AATCCCTTGATGATGAAGCCCGACAATTCTTGCCCCAAGTTCAAGGGTCAGAAAATGAAC
ACCGACAAAAATAATCCCCGAACCCTCAGGCTGATTTTTCAGATGTTCCAATCCTTCTAT
TTTCGACCATTTAAGAATACGTTCATCTGACCAAAACCACGCCATCCCTGTTTCAATAAT
TGCCATTCCGACAGATTCGGCATTTTGAGCTAAAATTTCATCAATTTGACAAGCAGTATA
ATCTGGGAAGCAAAGCTCCAAATTCCGTTTGGCAATTCGCATACGGCGTTTATCCAAACC
TAATCGGGTAAACAGTTTACCTAAGCCCTTACCGACTTTCGCTAAAATAGGGTAAGGTAA
GCATAAAATCAGTTTGAAAATTCCCAATCCTAGCCATAAACCCCAATACTTTGGATGTAA
AAAGGCTCGCTGAAAAGGAGGAAGTGGTTTATCTATCATTATGTTGTTTCCATTGATTTC
ACTGACAAGCGAATCCACTCCAGTGCGATTTCTCGATGAGCAATGAATAAATTATACACG
GCATCTTCACTTAATACGCCTCGAATCATCTCTGAGGGAATTTCCCCTCGTTCATCAGCA
TTATAATCTTCTTGCCACTGTTCAGAATAATAATTTTCTAGTTCTCGGATTTTAGGTAAA
AGAACTGTCCACGACTGTTGAAGCTGTTCCATTTTATTCATTAGGCTATTTGCTTCATTT
AAAATCTGTTCCATTTCATGAATTTTTGCCAAGCGAGTTTCTGATAACATAGAATACTTC
CCATAAATATCGTTGGAATTATAGTCAAAAAAACCAGAAAAGTGTTAAGTAGATCAAGTT
TTTGAAAGTTACTTAGATTTAGGGGTTGAAATTTTAGGGGGAAAAGCATAATTTGAAGTC
ATCCATTCAACGACCAATAAGGTCATAATAAAAGAGGTACATGCTATGACAATCAATATT
TCAAGCAAACAAATGGAAGTGACTCCTGCAATTCGTACGCACATTGAGGAGCGTTTGGCT
AAACTGAATAAATGGCAAACTCAGTTAATTAACCCTCACTTTATTATCCACAAATTACCA
AATGGTTACGAAGTTGAGGCTTCTATTGGAACCCCTGTTGGCGATTTATTTGCAAAAGCA
CATGATGAAGATCTCTATAAAGCTATCAACGAAGTAGAATCAAAACTTGAAACCCAGTTA
AATAAACAAAAACATAAAGGTGAAGCACGCAGAGCAGATGATAGTATTAAAAAAGCGAAT
GAAGCATTATAGATGGCGTAAATATTTGTATCTGAGATAACATATCCAAGCGCTGTTATT
TGTACATCTATCTCTAATTCTAAGTATCTTCATTTTAAACTTATGGTGGTCGCTTAGGCG
ATCACCAAAATCAATAAGCTGGCTGTTTCTAGTTTAGAGTTAGCATGCTTCATTTTTGCC
ACCTCATTAATTGCGGCAAGTAGGCAAATTTGTTTGCTGATCTGCCAAAAACTATGCTAT
TTAAAATGTCACATCATCAATTGGAAATACGTTTCTTTCCTTAATTACTCGACGGATTAC
ATCACCTAGAGATTCAATAACACTTGTCGTATAATATGCCGAATTCCTGCTCACCTATAA
AAATACCTGTATCTAGATGTATTATCACAGAAACAGGTATTTACACAAATTTATTCCATG
CTCTATAGAAAGTTAGAACTTCATCTCTACTGAAAGGACATAGTTTCTACCAGGTGCGGC
ATATCTTACGTAATCTTTCACATTAGTATGCTGATGAATCGCATTAAGCGAAGATTGACG
TACGGATTCCCAAGTGGTGTAACGGTAATTCATCAGATTATATACACCCGCTCGTACCGT
TACATGTTTCCAAGGGGTGACATATCCTGTTAAGTCAAAGGTATGCCAAGAGCGTGTTCT
TTTTTTCGTAGCAGTTCGTTCATAATTGGCAAAACCGACTTGTTCATTACCTCTTAACTC
ATCTGGATTTTTTCCGCTGGAATGAGTCATTGTTAGATTCACGCCCCATTTTTCATCTGG
TTGATCGTAACCGATCCCTACGACATAGCGAGCAGGCTGAATGGTGTCTAACAATGGGGT
GCGAATGTTCATATACCCAGGATAATTTTTCACCTCTTTTACTCGCATTTTGCTATAAGC
TAATGTTGTGTAAATGCCCTCAGGAATCTTATCAAATACCCCATTCCAATCTAACTTACC
AATCAGATTAATACCGTCTAATTTAATATCTTGCACATTAAAATAGTTAATCATTGATTG
AGTTTGGTGCATTCTTTCTGCTGGAGCAATCAACTGCTTATAGTCATTTTTGAAATAACT
GACTTCAACGATACCAAAATCACCTTTGAATGTTGCTGCAATCTCTTGGTTTAAGGATTT
CTCAGGAGATAACTTCTCTGTTTTTTGGTAAGCATCGCTCGAACCTGCCATTGCACCATC
ATAGCGTAAGCCAAATAGCTCTTGGAAACTTGGCACTCTAAAGCCTGATGATGCTCGATA
AGAGAGTGATAGGAATGAAGTTGGCTTAGCGACTACGCCGACATTCCACGCACTGTTTTT
ATAATCGCCTTGATTTGCCCAGCGGTGAGTACTGCGGAATTTATGCTTATCGAAACGGTA
GCCTAAACCAATATCCAAATATTTGGTTATGGCAAAATTATCTCTCAGAGCGATGTAGTG
ATTATGCCCTTTGATTTTGCTTGTAGCACAATCAGCCCTGCCTGCAATAGTGCCACTATA
ATTACATTCATTTTTACTATAAATTGCCTGATCTTTTAGCTCATAGATGTAAGGATTATT
TTGATAACCGTTACCACTGATACGATGCCAAGTTCCCACAGAAAACTTACTCAAAATTTC
GTGGCGTTTTAAGGTGGAATTGAAACGGTCTGAACCTAATAACATATTTAATTGATGTTT
GCCCAATCCCGTTTGTACGGTTTTATCTAACGAGAGCTGAATAGTATCGTGTTTTTCTTC
ATAAGAACTCTGCTCATTTTTAGTTGAGGACCAAAGTTTATCAAGAGTTGCACGGCAATT
CTTATCTATGGTTGGATATTCGGAACAGTTGTTCTCTCTCAAGCGGGTAGATAAATCAAT
TTTTTGCTGATCGAAACTCAAAGAGAGGCTATCAATCAGACGATCTTTATCTTGATTGGT
ATAACGATATAAAGCACCTAAGCGATCACGAGTGTGCCACTCATCAATAAAACGAGCTTT
TGCCCAACGTAATCCTTTTGAGGATTTCACACCATCTTCTGTAAAGTAATCAATAGCAAC
ACCATCTAAAGCATTACTACGATATAACCCTTTAGCATTATTCATTGGATACCACGTATT
ACCATTTTTTAAATCTGATAGCTGCCAATAAGCAGGATAGGTCATATCGCGAGTATCATA
GCGTTGCTTGCTATGTTCATAAACACCAGCCACATAATGTTTTGGTGAAAGGCTATAACC
TAATTTAACCAACCAAGAATCAGATTTATATTTCACTGGATCAGGCAAAGCTCGTTCTTC
ACCTGTATATTCTTTAGCACTAAGTTGCTCTGTTAGATACTTTTGCCCATCATAAGACAC
TTTAGCCTGCTGACGTGGTTCGCAGTTCAAACTTGGACAATCATTCTTAACTTTAAACCA
ATTGCTATCTTGAGGATTATTGTCTGCGAGATCCACTCTTTGAATACGCTTAGAACGACT
TTCCGCATCCTTATGAGCTTTCGTTTCTTTACCATCACGATGAGTGTAAATCACAAGTGC
ATCAAAGCCATTATGGGTACCAGCAAAAGCAAGTGAGTTTAGCCATTGCTGATTTTTACT
ACTGTAAGCACTTTTGGTATCCAATCCCCAAGATTGCCCTGGTTTAATAATATCGCTTAC
CTCTTTGGTACGGAATTGCACCGAACCGCCTAGCGAACCACTACCAAACTCAGAAGAGCT
AGCCCCTTTACTAATTTGGATTGAACGCAGATTTTCGTATTCTATTTCATTAATGGCACC
GCTTGAGGAACGTGAATATTGGCTTACATAGGATTGAACCTGTGGCAAACCATCTAACGC
CAATCCAACACGATTACGATCTACCCCACGAATGGAGTAGCCTGTTGTTGCACCTCGTCC
TTGTTCTACCACTGAAATACCAGGATCGTAGCGAGTCAGATCTCGCATCCCTAACACTTG
ATCTTTACTGAGTGAGTCTGGCGTTTTCACCACTTTCCCTAAGCCTGTCACTTCGTTCTC
TTTTTTATGCACTTTCTTTTTCGTACCTGTGACATAAACATCATTTAATTGTACCGCTTG
TTCTGCATAGCTTTGTGCGGCAAAGAGGCTAAGAAGAGCAAGGCTAATAAGATTTAATTT
ATTTTTCATAGCAAATTCCTTATTATTTTTTTACTTGTTGTTTTGCACCAAAGACAGCAC
CTACACTGCCATTGTCTGATTTATGGAAGAATTGTCCGCCAAGCTCTGCTGCCGTTGGAC
CATAGAAGCCACCATTAACTGCTACATCGCTAAATTTCACATTGTCATAACGTGAACTGC
CTGAGTCTAGAGCGAAGCCAGTATCTGAGGTTTTAGCTTTTCCAGTAAAACCATTACCAT
TAATTTTTGCATCTACGGTAAACACAGGATTTACACCGTTTTTATCAAATAACTTACCGC
TTAAATTTTTGCTGCCGAAATCAACATCAAATTCTGTGCGATAGCCAGCCTTTCTATCAT
CATCTGCTGTAGCAACCCAGTTATTTTCTTTTGAAACCTGAGCATCCCAAGTACCAATAT
ATTTATAGTTTCCGCCTTTTGGCATCTTATCTGTTGCAGTACGTTCGCCTTGTAGGAATA
AACTATTATCTTTGGCTTTTTCGCCCTCTGTTTGCTGCCATAATTGACCAAATTTCATAT
ATTCCAAATTACTACAGCAAGCTACTGCTACCATTGTTTTACCGTTGATTTCAACAATGT
GCTTATTTTTAAACTCGCTACCTGCCAGATCCATTTTTTTCCCATCAATAATTAAAACGG
AAGCATCGCCAAAATTGGTAAGTTCTGAAGAATTAAAATGAGTTAAATCAATTTTTGAGG
CATCAATAATACGAACTGTGTCAACATTAGAGCCATTGTGTTTTGCTGAAAAAACGGCAA
AAAGAGATTTGTCGTTTGTGATAAATTTTCCTGCAAGTTCTTCTGCCTTAGGTCCATAGA
AACCACCTTCAAGATAATCAGAAGACTTACCTAAAATTGCATCGCTATCATTCTTGGCTA
TTGCTTTACCTCTAAAACGATTTCCTTTAAGTTCTGCTTCAATACTGTAACGCTCTAATG
ATTCTGCATTTGCTGTTTTGCTATTTAATTTTCCTTTTAATTTTTTTGTTGAAAAATCAA
CTTCAAATTCAGATGTATAGGTTCTACCTTTAGCATTTGCAGATGTTGTTGCAATTCTCT
GCCCTGGACCATACCCACTAAATTCAGGGTTACTATTAGGTCTTTTGGCATCTAAATTAG
CATCTGATGTAAAATCCCATTCACCTCGGTAAGTAAGGGTTTGTCCCTGCGGTAATTCTT
TTGAGGGAGTGATGCCTTTATAAAACACATAACCTTTATCACGAGTACCATAATGATCTA
CATCAATTGCATAACCAGAACGAACATACTTCATCGTTTTATCTGCTGTTTTATCTACTA
CCCAGCCATAATTTTGATTAGCTACACCTTTGATAATCTCGTGATTTGGTATTTTCTTAA
GATCTTCATCAGTAATTGCTTCTGGATTTGAGATTTCCGTTCTTCTTGCTCCACTTTGAC
TCACCGGAACTTTTACAACATACCCCAAAGCAGGTTCCATCAATTCCCCTAACTGTTCTT
TTACTTTCTTATCCGTTTCCACATCCTGATACTCTTCTTTAGACACGCCCGTTGTCTTAT
TAGGCTGAACATCTTCTAAATCAAAACTTCCTTTTCCGCCAGAACAAGCGACAATAAACA
GCGAAGTAAACGCTAACGCATAGGGATTAAGTTTAAAATGCATATTTGCCTCCGATATAA
AAACACTGCATTTATTTAGTTGGTTGGGTTACAAAGCCAATTTTGGTTAGCCCAACATTT
TGAGCTAATTCAAGGACTTTCACGATATGTTGATATTCCACGGAAATATCCGCAGAAATA
GCAATAACGGTATTTTTATTTTCCTGAAATTTTGTCAGAAATGATTGTTTTAATTCTTCT
TCATTCACTAACTTCTCACCTAAATAAATGCCCGTAGGATTAATCGCCACCCTGAAAATA
TCTTTTGCTTCATCTTTTTTCTCAACATTGGCGGTTGGTAATTCAAGTGGGATAGATTGC
GTTAATATAGGCATTGTGATCATAAAAACAATTAATAACACCAACATTACATCTACTAAT
GGCGTGACATTAATTTCTGACATTACCGAATTTTCATTTTTATCAAAACTTCCAAATGCC
ATTATTTATTTTCTCCATAGTGATGTAATAAATAGATAAATAACTCGTTTGCGTAATGAT
CTAAATCTTGAGAAAGATTACGATTAAGGCGAGTAATTAAGTTATAGGCAAGTACTGCAG
GAATGGCGACAAATAATCCCATTGCCGTTGCAACTAATGCCTCCCCTATAGGTGCAGATA
CGGTTGCAATACTGACTTGCCCTTGCTGACTAATATCCATAAGTGCATTAAAAATTCCCC
AGACTGTGCCAAACAATCCAATGAAAGGGGCAACCGCACCAATAGAAGCTAATGCAACTA
AACCGCCATCATATTTACGCAAAGATTGTGTGATTGCATTTCGCAAATGTAACGTCAGGA
AATCTTTAAATGGAAGTTGATGAGATAAATGGTTCTTTTCTTTAGCTTGATATAATTCAC
ATTGTTTAAAAGTTAGCTGTAAAATATCTGCAATTTCAGACCGCTTGTTTTGAATATATT
GCTCTGCTTGAGTAAGATTTTCAGCAGATTTTACTAATTGAAAACTTTGTTGATTATTTT
TTCTTACACCCATCATTTTAATTAGACGGATTAAAATAATACTCCAAGATAAAATACTCA
TCACGACTAAAATTCCAAAGGAAATAGAAAGTACAATATCTTGTTGCTGAAGAAGTTGAA
TTAAATTCATAAATTACCTCAAATAATTTAGGCTGCTGCCCCACATTTAAAATGAATACT
AAAAATCACACTGCCTACCACTGCACTATTATTTATTTTGGCTGGTTGATAGGTGTGTCC
CGATGCCATTCTGCTTGCTTGATTATCCAAACGTTTAATACCTGAAGAAGATAAAATCTC
TACATTTGTCGCTTTACCATTCGTTCCTATTGTTACCTTTAATTTCACACTGCCTACATC
ATCAGATTCATCAGAAATATCTGAACAACGCCCTCGCATTGCATTGCCATAACCCGCACC
AAGAGAAGCATCTACTTTGGCGTTTCCGGTCACAGACTTACTCCCTTCAACACCATTTTG
ATTTCCTTGTTGATGATTTTGGGCAACTTGGCTTGTGTTTGTTTTTTTATCTGAGTGCGC
TTTAGGCGATAACTCTTTATTTTTCTCTACTTTTTTGGTGAGCTTTTCTGGGGATTTTTT
TATCTCTTTTTTCACTTTTACTTCAGGTTTCTCCCCTTTTTTAACGAGATCTGCTTGTGA
AACATCTGCTACTTCTGTACTGAGTATTTGCTCTGGCTCTTGTGTCACCTCTGGCTCACT
TTCACTTTTCACTTCAATGGGTTCTTCGCTTCCTAAATTTACTTCAACCATTTGTAAATT
TTCTAAGTCCCCAAAATGATTGAGATCTCTATCCCAAGATAGTTGTGAAATCGTATATGC
CAACCCGATATGAACAAGAGTTACAGATAAAAAAATCGAAATGTTATAAAACCTGTTATA
AAACCATTGCAACATAATATATGAGTATATTAGAATAAGTCTAGCAACCAAAATAAAAAT
CATTATCAACAATTATATCTGACAAGTTTGACAATTACAACATTAATTCAAACAATGTAA
GCGCCAGTTAAGTTACTGTTAATAAAAAATCAACAACCTTGACATTGCTTCATGCTTTTA
TAGGAACGTTATGAATCACTCGTTTATTAGTGCAACACTTTTATTAGTCTTAGCTAACTA
CTCTATAGCAAAACTATCTCAGGATAGTATTACTGAACATCTAAATGATAATAGAGTCCA
AGCAGAAAAAGCCGATATCCTCATTCACAGCCATCAATTTAAGGTTCATCAAATCGCTAA
GGAGGAAACGGATAAGAGTAGCATTACAATGACTTCAAAAGAGTTGGTAAAATATCCAGA
TTTAGTGATAAGAGCATTATTGCCTGCGGTAATGCAAGGTAATATTGACAATGTCGAATT
GCTTTATCCCATTTACCAACAGCTTCCTGCACAATTTCACGATCCAATTCTCACCAAATG
GGCATCGGCAATTGTGGCAAAGAAAAATCAGCAACATACGGAAGCGATCAAGTTATATCG
TCAGATCCTTGCCGAACAAGCAGATATTCAGCCTGTTCGTTTACAACTTGCGGTAGCCCT
ATTTGAAAATAACGAATTAGAGGCTTCAGAAGATCAGTTTAAAAAACTGCGTTCTGAACC
GCTTATCCCCGAAATTACCCAACTTATCGATCAATATCTTAATGCGATAAACCAACGAGA
TCGTTGGACGTTTTCGGGTGGCGTGACTTATCTTAACGATCCTAATATCAATAATGCACC
GAAAGCAGGAACAATCTACGGCAACTCGTACGTACTAAAACTAGAATCGGCACGAGAATC
GGCAGAAGGTGTCAGTTTTAATTTCGATCTCGGTAAAAAATGGTCGTGGGGAAATGGCTT
CTTTAATGAACTACGTCTTGCTACCAACGGCAAATACTACTGGGATAATAAAAAATACAA
CGAAATGAGCTTACGAGGCAGTGTGGGGCTAGGTTTTCAAAATGCAAAATATAACCTGAG
GCTGTTGCCATTTATGGAACAAACACTTTATGCAGGTGGCTCTAATCAAAGTGATACATT
AAGACGTTTTTCTAAATCAGACGGTTTAACCCTTGAAACAAACTATTGGTTATCACCTAA
ATGGCAACTCAACGCCAACTATGAATATGCCGAACAACGCTATGCAAGTCGCTTGCACCT
CAATGGCAATTATCACTTTATCTCTGGTGGGTTAGTTTATTTAGCCAATGCAAACCAATA
TTGGTTTGCAAATTTAAACTACAATCGCACCGCTACTCGTGATAAAGATGATAGCTTTTT
CCGTCGGGGAATTAGTTTAGGTTGGGGGCAAGAATGGGGCAAGGGGCTTTCTACTCGCCT
CTCCGTAAGTGTAGCTCAAAAACGCTATAAAGGGGCAAGGCTTTTCGGCATTATTCAACG
TAATAAAGAATATGGCTTCAATACATCAATTTGGCATCGTGCCGTGCATTTATGGGGAAT
CACCCCTCGTTTAACCTACAATTTTACTAAAACGCAAAGTAACCACATTTTTTATAGCTA
TGATAAACATAGGGTGTTTATTGAGTTTAGCAAACAAATTTAAACTTATTGTTTGTTATA
CCTCTGCACCTCACTCTGCAAATCTAATCCTTTCAACCACGCCATTTTTTCTTTGATCTG
CTTTTCCATTCCACGTTCGGTTGGGAAGTAGAATTGGGTATCTTTCAGTTCAGGGGGGAA
GTAGTTTTCCCCTGCGGCGTAGGCGTTAGGTTCGTCGTGGGCGTAGCGGTATTCTTCGCC
GTAACCTAAGGATTTCATTAAGTTAGTCGGTGCGTTACGCAGATGTTCGGGAACATCGTA
ATCCTTGCCTTCTTGAGCTAGGCGTTTGGCTTGTTTGAATGCGGTGTAAACGGCATTACT
TTTTGGGGCAACGGCAAGGTAAATCACCGCTTGAGCGATAGCCCGTTCGCCTTCGTAAGC
CCCTACTCTGGTATAACAATCCCACGCTGCAAGGGCGACTTGCATTGCCCTTGGGTCGGC
ATTGCCTATATCTTCTGAGGCTATCGCAAGTAGTCGGCGAGCAACATACAGTGGATCGCC
TCCAGCGGTTAAAATACGAGCATACCAGTACAATGCACCGTCAGGGGAAGAGCCTCGAAT
GGATTTATGTAAGGCGGAAATCAGGTCGTAATAGCGGTCGCCACCTTTGTCAAAACGGGC
TTGGCGTTCGCCTAACACTTCGGTGAGCAAGGCTTTATCCAGTAATTTTCCTTGTGGTAA
TTGCTCTGCCATATCGCACATTAATTCAAGGCAGTTGAGAGAAAAACGTCCGTCACCATT
GACATAATCCGCCAGCAGTTGAAGCACATCATCTTGAATAATGAGTTTTTCATTGCCTAG
TCCACGTTCTTTGTCTGCAATGGCATTTTGCAAAATTTTTAGAATATCGACCGCTTGTAA
TGGTTTGAGAATGTAAATTCTTGCCCGTGACAGCAAGGCGTTATTCAGTTCAAAGGACGG
ATTTTCAGTCGTCGCTCCGATAAAAATAATGGTGCCGTCTTCAATGTGGGGTAAAAAGGC
ATCTTGTTGGCTTTTGTTAAAACGATGAACTTCATCAACAAAGAGTAAAGTACGTCTGCC
GGATTGTCGGTTGAGTTTGGCTTTTTCGATGGCTTCTCGGATCTCTTTGATACCGCTGGT
AACGGCGGATAGGCGTTCAACTTCGGCATCAAGTTCGTTTGCGATAATTTCTGCAAGGGT
GGTTTTGCCTGTTCCTGGTGGGCCCCAGAAAATCATTGAGTGGCTATGCCCTGCTTCAAT
CGCTCGGCGTAGGGGCTTACCTTCGCCGATCAGGTGTGATTGTCCGACATATTCAGCTAA
AGTGCGTGGTCGCATTCGAGCGGAAAGGGGACGAAAATCCGCAGAAAAATCGAAAGATAA
GCTGTTCATTAGCGTAAATGCAGTCCTCGGCGTATGTGTCGCATCAGTAAGAAAATCCAC
GGCCATAAGATACCGCTTATGATCGCCCCGATAATTTCTTGGGTGTTAAATTCCGCACTG
TGTAGCACTAATTCGATAAAGAAGATGAAGAAACGAATAAGTGCGATATATGCCATCACG
AGTAAGCTCTGTAACCATAACGAGAGATTACGCAAGATAAGATGATATTTGGCAACAAAA
TAGATCGCAATTGACAATACTAAAGCGTGAATGCCTAAAATTGAGCCTAAGATCAGATCC
CAAACAATTCCTGCTAAAAAAGCGGTACCGACACTAACTTTATCAGGCAGAGCTAATACC
CAGTAGATAAGCACTAATACAACCCAAGTTGGGCGTAATCCTTGTAAATCCACAGGCCAA
GGCATAATCTCTAGGACAAAAGCGATGACGAAAATGAAGGTCAGCACTAACATTTGGAAG
ATCATATTTTCACGCATTATTCTGCCCCTTGCTCTGTGCTGTGATTAATACCGTTATCGA
CTTCTGGCTGTGTTGCTGGATTTACAGTTTCTTCAGGTTCGACAGTTTCTTCTTTTTGTT
CATCACTACTTACTTGTTCTTTTTTACTATTTTTCAAGCGGTCTAATGGGTTTAGACTTT
TACGTCTTTCTTCCACAGCATCACGCACATCTTGCGGTGAAAGGCTTGATGCATTGCGGA
TTTCTTCGCTTGTTGGCCATAACAGTAATAAATAACGCAGGCGATCAAGTGAGGCGAGCG
GTCTAGCCGTTGCTCTGGCAAAATGGTTTGAACCATCATTTTGTACGGTTTCAATTACGG
CAACGGGATAGCCTTCAGGGAAACGTCCGCCTAAGCCAGAGGTGACAAGCACATCACCTT
TGCCAATATCCACGGTTCTTGGTAAGTTATCCAAAATCAATTCATTGCTGTGTCCGTTGC
CATTGGCTATTGCTCGAACATCGTTACGCAAAATTTGTACGGGAATGGCGTGAGTGACAT
CGGTTAAAAGTAATACTCGACTACTGTTTTTCCCGACAGAAATCACTTGCCCCACAACGC
CTCGTTCATCAATTACGGGCTGACCAACAAAAGCACCGTCACTTTGTCCCTGATTTATTA
CTACTTGTTGGCGGTAAGCGTCCATTTCTGCGGTCAGCACTTCAGCTACTTTTTTATATT
CATCTTGGCGTAAAGGGGAACTGAGTAGTAAACGTAAACGTTGGTTTTCCACTTTGAGTT
GATCGAGTAGCAATAGGTCTGCGTTCTTTTCACGCAGTTGTTCTTTTAATACTCGGTTTT
CAACTTGCAGTTTTTGACTGTCGATAAAGTTATTACTTACACCGTCTAATAAGGTGCGAG
GGGTATTTGCAAAATAATACAAGCCACTGACCGCTGTTTCGAGGACATTACGCATTTGGA
TCATTGCACTGCTTCTACCATCAAGTAAAATCAGGCTGATAGAGATCGCTATTGCAAAGA
ATAGTCTTACGCCGATAGGTGGTGCTTTCGCAAAAATTGGTTTCATATTTCAGTTATATT
TAATGGTTCTTGTTAAATGCAAAATGGACAATAGCCGTTGATATTGTCCATTTTTATGCT
AATAACTCAAGGTTGAATTAGTTGTCGTCACTAAAGAGATCGCCACCGTGCATATCGATC
ATCTCAAGTGCTTTACCGCCACCACGAGCCACACAAGTTAATGGATCTTCGGCAACGATA
ACAGGCACGCCCGTTGCTTCTGAAAGTAATACATCAAGATTTTGTAATAAAGCACCGCCA
CCTGTTAATACCATTCCACGTTCAAAAATATCGGCAGCCAACTCTGGTGGACATTGCTCT
AGAACCCCTTTTACTGCATCAACAATGCCTGTTAAAGGTTGTTCAATCGCTTCTAACACT
TCTTTTGAGCCTAACACGAATGTACGAGGCGCACCTTCTGCAAGATTGTGACCGTGAACT
TCCATTGTGCGAATTTCATCTTGATTTTGAATATAAGCTGTTGCGATCTCTTTTTTGATA
CGCTCTGCAGTTGTTTCACCAATCGCAGAACCATAGTGACGGCGCACGTAAGCGATGATT
GCTTCATCTAATTTATCACCACCAATACGCACCGAAGCAGAATGAACGATACCGTTTAAT
GAAAGTACCGCAACTTCTGTTGTACCACCGCCAATATCAATTATCATTGAACCAGCAGCT
TCTGCTACAGGTAAGCCTGCACCAATCGCCGCAGCCATAGGCTCTTCAATTAAATAAACT
TCACGAGCACCAGCACCAATCGCCGACTCTTTAATTGCCTTACGCTCTACTTGAGTTGCC
CCTGCTGGTACACACACTAACACACGAGGACTTGGACGCATAAAATTGTTGCTATGCACT
TGTTTGATAAAATGCTGTAGCATTTTTTCAGTAACGTAGAAATCCGCAATCACCCCATCT
TTCATCGGACGAATAGCTAAAATGCTTTTTGGTGTACGACCTAGCATTGATTTTGCATTA
CTACCTACTGCTGCAATACTTTTTGATGAACCAGCACGATCTTGACGTACCGCAACTACT
GACGGCTCATCAAGCACGATACCCTGCCCTTTTACATAAATTAACGTGTTTGCAGTACCA
AGGTCAATTGAAAGGTCGTTTGAAAATAATCCTAGAAATTTCTTAAACATAAAAGGGATC
CATTAAATTTAGTTAAAAGCAAAATAAGCCCATAGACTTAGGGCAAAAAATTGGGCATAA
ATATAGCAAAAAAGTCCTAATAACTCCAATGAATAATTTATCTTTTGCAAGTTTTATTAC
TAAATCCTCCGCTTGTAAAAAATCGGTTAAATGATTTTAAGATTTCTTCAAAATAAACGT
GAAAAAAATCCCCCAAGAAGTTAAATAAATGATACATTTGCAATGTTTTAATTCATTATT
ATTTTAACCACAACCTACAGGAGTCTTTATGCTTATTGGTGTACCAAGAGAGCTGTTAGA
CGGTGAAACTCGTGTGGCGGCAACGCCAAAAACCGTAGAACAGATTAAGAAACTTGGTTT
TGAAGTCATCATTGAAGAAAATGCTGGCTTTAAAGCAAGTTTTGAAGACGATGCTTTCGC
TCAAGCAGGTGCGACTATCGCCAACGCACAAGCCGTTTGGAATGCAGACATTATTTTTAA
AGTCAATGCACCAACCGATGCGGAAATTGCATTAATCAAGGAAGGGGCAACGCTTGTGAG
CTTTATTTGGCCTGCTCAAAATCCTGAATTAATGCAAAAACTTTCTGCGAAGAAAATCAA
TGTGTTAGCGATGGACGCAGTGCCGCGTATTTCTCGTGCGCAAGCCTTAGATGCTTTAAG
TTCTATGGCGAACATTGCTGGTTATCGTGCCGTTGTTGAAGCCGCTCACGAATTTGGTAG
CTTCTTTACAGGTCAAATTACCGCAGCAGGTAAAGTGCCACCTGCGAAAGTACTTGTGAT
TGGTGCAGGCGTTGCAGGTTTAGCCGCAATTGGTGCAGCAAACAGCCTTGGTGCCATCGT
GCGTGCGTTCGACTCTCGTCCTGAAGTAAAAGAACAAGTACAATCAATGGGTGCAAGTTT
CCTTGAAATTGATTTTAAAGAGGAAGGTGGCAGCGGTGATGGCTATGCAAAAGTGATGTC
GGAAGAATTTAACCGCCGTGCATTAGCACTCTATGCTGAACAAGCAAAAGAAGTGGATAT
TATTATTACCACCGCACTTATCCCAGGCAAACCAGCCCCACGCTTAATTACCAAAGAGAT
GGTTGCCACAATGAAACCAGGTTCGGTGATTGTGGATTTAGCGGCTGCAACGGGCGGTAA
CTGCGAATTAACCCAAGCAGGTAAAGTGGTTACCACAGAAAACCAAGTGAAAATTATCGG
TTATACTGATTTACCAGGTCGTTTACCAACTCAATCATCTCAACTTTACGGCACCAACTT
AGTCAATCTCTTGAAATTACTCTGCAAAGAGAAAGATGGCAACATCAATATCAATTTTGA
AGATGTAGTATTGCGTGGCGTTACCGTAATCCGTGATGGCGAAGTCACTTGGCCGGCACC
ACCAATTCAAGTATCTGCACAGCCACAACAAAAAGCGGCAGCAAAACCTGCGGAGAAAAA
AGAAGAAAAACCGGCAGATCCACGCATTAAATATGGCTTATTAGCCTTAGCGGTGATCGC
ATTCTTATGGTTAGCTTCTGTTGCACCTGCAGCATTCTTATCTCACTTCACCGTCTTCGT
TCTCTCTTGCGTAGTGGGTTACTATGTAGTTTGGAACGTCAGCCACGCATTACATACGCC
ATTAATGGCAGTAACTAATGCGATTTCGGGCATTATCATTGTCGGTGCGTTACTACAAAT
CTCACAAGGTAGCTTCTTTATCAGTGCGCTTGCCTTTATTGCGATTTTAGTGGCGAGTAT
CAACATCTTTGGTGGCTTCAAAGTTACCCAAAGAATGTTAGCAATGTTTAGAAAAGGTTA
AGGAGAAAGAGTATGTCTTTAGGTTTAGTACAAGCGGCATATATTGTCGCAGCCGTTCTC
TTTATTATGAGCCTTGCAGGGCTTTCTAAACACGAAACGGCAAAAGCAGGTTGTTGGTAC
GGCATTGTGGGTATGACCATTGCCCTTATCGCAACTATTTTTGGGCCACAATCACAAGGT
ACCATTTGGATTTTAATCGCAATGGCAATCGGTGGTGCTATCGGTATTCGTCAAGCATTA
AAAGTTGAAATGACCGAAATGCCTGAGCTTGTGGCAATTCTTCACAGCTTCGTAGGTTTA
GCGGCGGTATTAGTCGGCTTTAACAGCTACGGTCTTGCACACGAAACAGATCCAGTGCTA
CAAAATATCCACAATGTTGAGGTATTCCTTGGTATCTTCATCGGTGCGGTCACTTTCACA
GGTTCAGTGGTTGCTTTCGGTAAATTACGAGGCATTATCAATTCAAAAGCATTAATGTTG
CCACACCGCCACAAATTAAACCTTGCGGCACTTGTGGTTTCTGCACTATTAATGGTTGCC
TTCTTAAATAATCCTGAGAACATTTTCCCTGTATTAGTGATGACTGCAATCGCTTTAGCT
TTCGGTTGGCACTTAGTGGCTTCTATCGGCGGTGCGGATATGCCAGTGGTTGTTTCTATG
CTTAACTCTTATTCAGGTTGGGCAGCCGCAGCAGCAGGCTTTATGTTAAGCAATGACTTG
CTAATCGTAACCGGTGCATTAGTAGGTTCTTCAGGTGCAATCCTTTCTTACATTATGTGT
AAAGCAATGAACCGCTCGTTCATCAGCGTTATCGCAGGCGGCTTTGGTAACGATGTTCAA
GTCAGCTCAGATGAAGAACAAGGCGAACACCGTGAAACTACCGCAGAAGAAGTGGCAGAA
TTACTTAAAAATGCAAGCTCTGTGATCATCACCCCAGGATACGGTATGGCGGTGGCACAA
GCACAATATCCTGTTGCTGAAATCACACAGAAACTACGTGATCGTGGCGTCAATGTTCGC
TTTGGTATTCACCCGGTTGCAGGACGTTTACCAGGTCATATGAACGTATTGCTTGCTGAA
GCGAAAGTGCCTTACGATGTCGTATTAGAAATGGACGAAATCAATGATGATTTCGCAGAT
ACTGACGTAGTCTTGGTTATCGGTGCAAACGACACAGTAAACCCAGCGGCAATGGACGAT
CCAAATAGCCCGATTGCAGGTATGCCAGTACTTGAAGTTTGGAAAGCCCAAAACGTTATC
GTGTTCAAACGCTCAATGGCAGTGGGCTATGCAGGCGTACAAAACCCACTGTTCTTCAAA
GAAAACACTCAAATGTTATTTGGTGATGCGAAAGAACGTGTGGACGATATTTTGAAAGCC
TTATAAGTAGCAAAAAATAACCGCAACTTATAACAATAAGGTGCGGTTATTTCTACCTAT
ATTTATGTTCAAAAACAAGCAATTCTTGCTTCTCTCTATGTTTGGCATCCCCTAAAGTAC
ACAAGTAACATCGAAAGAGGCAGTATAATTTCTTGGACTTTAGGATCAACCGTACCTAAT
CAAATACATTCTCAATTAGAGAATGTTCGACCATTTCCTGTCTTAGGGTAGACATGATTT
TTATATACTAAAGAATAAAATAATCGAATATTTAACGATTCTTATCAGATTTTTTGTTAG
GATAGCACCTGAATTTTTTATTTCTTTTTGAGTGATTACTAAGGGATTTTTATGAACCCA
AGACGCAAATCTAGATTGAAAGTGGTGATGGCAGTGTTAAGTGGGCTTGCTGTTGCTGTT
GGTTTAACCTTATATGCGTTAAGCCAAAACATTGACTTATTCTATACGCCATCAGAGATT
ATCTATGGTAAAAATAATGACCCGGAAACCAAGCCTGAAGTTGGGCAACGTATTCGTGTA
GGGGGTATGGTGGTTGATGGGTCGGTAAAACGTGATGATAAGACCCTTAAAGTGACCTTT
GATCTCAATGATATTGGGCCTGCAATTCAGGTGGAATATGAAGGGATTTTGCCTGACTTA
TTCCGTGAAGGGCAAGGGATTGTGGCACAAGGTACTTTAGTTGAGCCGACAAAACTGAAA
GCAACCGAAGTGTTAGCTAAACACGATGAAAACTATATGCCACCTGAATTAGGCGATCAG
ATGAAAAAGCAACATCAGCCGATGGGGATTTCAGAAGCAGATCTCAAAGGAAAATCAGAA
CGTGATGCAACGCAGATCTCTCAGCCGTTTGGAGAAAATAAATGATTGCTGAATTAGGTA
ACTATACCCTTGCTCTTGCTCTCGCATTGGCAATTTTATTGGCGATCTTACCGCTTGTTG
GCGCTCATAAACAAAATGCTAGTCTGATGGCATTGGCTCGTCCGATGACGTGGGCGGTTT
TTTTAGCATTATCAATCTCGTTTGGCTCGCTTTTTTATCTGTTTGCGGTCAATGATTTTA
CTGTGCAGTATGTGGTGAATAACTCAAACAGTACGTTACCGTTAGAGTATCGCCTTTCCG
CTGTTTGGGGTTCTCACGAAGGATCTTTGTTGCTTTGGATTTGGCTACTTTCCCTTTGGA
GCGTTGCCGTTGCGACATTCAGCCGACAAATACCTGAAGAAGCCGTCGCTCGTGTATTGG
GGGTAATGGGCTTGGTTAGCATTGGCTTTTTAGCCTTTATTCTGTTTACTTCTAACCCGT
TTAACCGAACTTTCCCTGATTTTCCTGTTGATGGTCGAGAGCTTAATCCGATGTTGCAAG
ATGTTGGCTTAATCTTCCACCCTCCGTTACTGTATATGGGCTATGTGGGCTTTTCTGTTG
CCTTTGCTTTTGCTATTGCGTCGTTGATGACAGGTCGTCTTGATACTGCTTGGGCGAGAT
GGTCACGTCCTTGGACTATGGCAGCGTGGGTATTTTTGACATTAGGTATCGTACTTGGCT
CTTGGTGGGCATATTACGAGCTTGGCTGGGGCGGTTGGTGGTTCTGGGATCCTGTGGAAA
ATGCCTCGTTAATGCCGTGGATTGCTGGTACGGCATTAATTCACTCTTTAGCGGTTACGG
AAAAACGTAGTACATTCAAAGCGTGGACGGTCTTGCTGGCTATTCTTGCTTTTTCACTCT
GCTTACTCGGCACATTCTTAGTGCGTTCAGGGATTTTGGTATCGGTTCACGCTTTTGCTT
CTGATCCAACTCGGGGCTTATATATTTTGGCTTATCTCGTGGTGGTTATTGGCGGTTCGC
TACTGCTTTACGCTTATCAAGGCAGTAAAATCAAGAGCTTAGACAATTCCGAACGTTACT
CACGAGAATCAATGTTATTACTCAATAATGTGCTATTAATGGCGTTCTTATCGGTGGTCT
TTTTAGGCACGATTTTACCGTTAATTCATAAACAAATTGGTTTAGGGACAATTTCTATCG
GAGCACCTTTCTTCGATCAGATGTTTATGATCTTAATGGTGCCTTTTGCATTTTTATTGG
GAATTGGACCGCTTGTAAAATGGCGTCGAGATCAGGTTTCTGCTATCCGTAAGCCAGTCC
TCATTTCATTAGCCGTAATGGTATTGCTTGGCTTTGGCTTACCTTATCTTTTTGCCAGCA
AAATTACTGTCAGCGTGGTATTAGGGACAATGATGTCCATCATTATCGTGGCATTGAGTT
TGTATGAACTACATCAACGAGCAACGCATCGTCATAGTTTCTTGCAAGGCATTTTGAAAC
TTTCTCGTTCCCATTGGGGGATGGTGTTGGCTCATTTAGGGGTTGCAATGACTGTGTTTG
GTATTGCCTTTAGCCAAAATTACAGTATCGAAAAAGATGTACGAATGAATGTGGGCGACA
AAGTTGAAATTTTAGATTACAACTTTACCTTCAAGGGTATTCGTGACTCAAATGGGGCAA
ACTATATTGGTGGCACAGCGGATATTGAAATTCATCGAAATGGTAAATATGAAGCCACAC
TACACGCAGAAAAACGCTTTTACAATGTCAGTAAAATGGGTATGACTGAAGCTGCGATTG
ACTGGGGATTTAGTCGAGATCTCTATGCAGCCTTAGGTGAACGTTTAGAAGATGGCTCTT
GGGGCGTACGTTTATACTACAAACCGTTTATCCGTTGGATTTGGTTCGGTGGATTGTTTA
TGGCGATAGGTGGCATACTTTGTATGATGGATAGACGTTATCGCTTAAAACAGAATAATT
AACTATGTTTATCGCTCTTCATAAGGAATAATCGGCATGGTAGACAAAATAGTTGCTAAT
GTTTATTTTCTCTAAATATTAGCAACTATTTTTATTTGAAAAATCTTGTATAGACAACAT
ATTACACCTTTTATTTACGAAGTAATTTATAAAACAGAGTAAGTAAGACTGTTGGCAATA
ATCTCGGTACCACTCGCATAGTAAAAGTGATAAAACCTGAAACAATATTTTGCATACCCA
CTTGGTGTTTTAATTTAAATAAACGCCATTCTGCCTTAGCCTGAGCGATACCACAACGGC
GACCGACCATACCATTTCCAACACGGGCATAAACCAAAACTTCGGGTAAATTCGCTACTT
TTTTGCCTAATGCGATCAATTTAATCCAGAGATAGTAATCTTCTTGTAAGTCTTGATAGC
CACCACATTTAAGCACGGCACTTTTTTGGTAGGCGACCGTCATATGATTAAATGGGCAAC
GTTTCTGCGTAAATTCCACAATGGCTTTGGTTTCTGTTGGCACACGACGATAGCTGACAA
TATCATTAATATCTGAGCCAAATTCAGCAATTTGTCCGCCAAAAATAATGGTATCGGGGT
TTTGTTCAATAAACGCCACCTGTTTTTCAAAACGTTCTGGAATACAAATATCGTCCGTAT
CCATACGGAATACCCATTCATTTATGCAGTGGATTAAGCCATGATTGAGTGCTTTTCCTA
ACCCTTGATTTTGCTCAAGTCTAACGATATTAAGCGGTAAGATCTCCGCAAAATTTTGCA
TAACTTGTTCTAATTCAGAGGTAATGGCTCCGTCAAATACAACAACAATTTCGTCCGCTT
GAACCGTTTGATTTTTTAAACTTTCAAAACATTCGGTTAAATATTCTGGTTTTTCCTTAA
AATATAAGGACATTAATACGGAAAATTTCATTAAATAAACCTTTTCATATTGATTGCAAG
TTTTGGTGAAATAAATATGAGAGTAGCAATCACCAAATGTTTAATATTTTTACTTTGTAA
GAACATCTGCCAATAATAACAAGCCGCTTTACGAGATAAATTCATTATATGTGGGTAAGA
AAGCATATATAATGCATTAAAAGCAAAGTTTTTTTGTTGAATATCTGTTTTTACATATTT
TTGTTTAATAGCTTCAATCGCCAATTCAGTATTTTGTGTATTTGTCGATACACTTGCTCG
TTTAGTATGGAAAGTACAGGTTGTTAAGGCTTGAGAAACATGTTTTGGTTTAAATTCGTT
ATACGAAATGACTTTCAAAATAAAATCATAGTCTTCTAGAGATTTTAAATCCGTTGATAA
TCCATTGACTGCAAAGAAAAATGATTTTTTAATCGCAATCATAGGCATTCCACCTACTTT
ATTTGCCAGTAAAATATTCTCTAAAGTGACCGCTTGTTCATTTTCATAGGGGCGAGTGAT
ATAACTAAACCCTTCATTTACCATCACACATTCAGAAGGGTGATAAATAAAATTAATCGT
CGGGTTTTCATTAATTGTTTTTGCCAGTATTTCACATTTTGGATGAGCAAAACGATCATC
ATCATCTAAAAAGAGTAGCCACTCGTTTTCAGCAAATCTTGCTCCTACATTACGACTTTC
TGCTGCTCCTAAATTCTGTTCATTCCTAATCACATTGACAGGAAATGGGTAGAGATGTTT
AATTTCTACTGGCTCAACAGAGTGATCATCGACAATAATCACTTCAAAATTATATTCCGT
TTGATATTCCAAACTTGTTAATAATGCAGGAATTTCATTTTTTCGATTATAAGAAGGAAT
AATAATACTAAACATTTTCTGTCTTGTTATTTAAAAATAGAATTTTATTTTTACCTTCAT
TGCCAAATAAAGATAAAAACATTAATAACACTAACATAATTAATGAAGGTAACGGAACAA
TGGCTAAGGAATAAAATGCCCATTTTGCGTTTGTTTTAAATTAATTCGACCTTGTTTTAA
TCCATCAAAAAAATAGGGAGTGAGTGCTTTATTTACTGCTTGTAAAATAATCATCAATAT
CGCAGCAATTTGAGCCCCCATCGCATATAAACCTAAATCAACTTGATTAAATTGATGATA
AATAAATACACGATCTAACTGCCCTTTTAAGAAAAAACTCACATTATGCAAAATTAATGG
CGTACCAAAAGCAAGCACATAAAAAAGTGCTGATTTATATTGCTTCCATTGATATTTTTT
ACTTACCGTCTTTTTGCTATAAATCAGGTAAGCTAATAAAAATACCAGTACATTGCCTAA
TAAAATCCCAAATAATCTTTTTTCGACCAATTCCGTTTGATAAAGTTCGAGAAGTAATAC
CGTAAAAACAGCAGTGCCTAAGCTAGAAGCAAATTGCAAAATGGCATAGGAAATCGCCTG
TTTTTGACACTGTCGAATGCTCAGCTGAACACCTAATAAGGCTTGGAAAATGGCATTGCC
CGTGAAGTCAGTTCACCGATTAAATAAACTGCACTGTCTTTGATGGCTCTCATTGCATCT
CTTTCTCAATCAAGCTATCCGCCAGTTGCAAATCTAATGTGGTATCAATATCGACTGAGC
GATAGGTTGGCATTAAATAGAAACGCACAGGTGGAATAAAAAAGTATTTTTCTTGAAGTA
GGCTGGCGATATCGTTGATATAAATCGCCCCATTCGCACGGTATGCTTTTGGTAATTGCT
GACGTGGTGCTTCAAAATCTTTGATTTCATTCATCGGGAGAATATCATCTCCATTTAAAA
CAAATGATTTATACGGGTGGTGTTCACATTCACAAGCGGATACCACAGACTTACTTTTTC
CACCTAAAAAGATTTCCATCGCATTGCGAATATCTAACGCATTGCGAAGTGGGCTAGTTG
GTTGGAAATGAGCGACAATGCCTTCACGAATGTTTAAGGTTTCTAAACAGTGCAAAATAA
CATCAATAGAACGAGTATCACTTTGAGCCAATTCAGCAGGGCGAAGTAGTGGTGTTGCAC
CATATTTTTCACCTTCCTGTAAAATACGTTCGCCGTCTGAAGTGACAACGATTAAGTCAA
ACATTCCAGACTCTTTTGCCGCTAGAACTGCACGGCCTACGAGCGAAATTCCACCGACTA
ATTGTAAGTTTTTATCTTTAATCCCTTTCGAGCCTGCTCTGGCTGGAATAATTGCAATTT
TTTTCATAAATCTAACCGCTAGTAATATGGTTAATAAGACTTGCCATTTTAATTTTAAAG
AGCGAGTTAAACAATAGACAACGGAAAAGGAATGAGGAATAATAAATCTCTTTTACTTAC
TTGACAAAATTGCCTACTCATTATGTTTGCTATCACAAAATTTATTACTGCGGTCATTCT
TCCACCATTTAACATTCTGATTTTATGGTTGTTTTCTTTAATTTGTTTCCGCTTAAAATG
GAAAAAATTAGGTTATCTCTCAACTTTTTTAGGTGTAGCAATGCTCTATATTTTCAGTAT
TCCCTATACTTCGCAAAAATTGCATGATTCTCTGGTAACGGAAGATAACCTTAGTATTGA
AGATTATAAATCGGCTCAAGCTATCGTTTTACTTAGTGGTGGCTTGCGTGATAGTAAAGA
GTTATTTGGCAAATTAGCGATCAGCGAAATAGCATTAGAGCGGGTACGTTATGCTGCTTT
TTTACAAAAAGAAACGGGCTTACCTTTATTAATTACGGGAAGTAGCCCAAAAGGGACTTC
AGAAGCTGCCGTCATGAAAAAAGAGCTCGAACAATTTTTCCATATTCCAACACAATGGTT
GGAAGAAAAAGCCAAAACGACGGCTGAAAATGCGAAGTTTTCTAAACCGATTTTAGAAAA
AGAAGGTATTAATAAGATTGTGCTAGTGACAAACCAGTGGCATATGCAACGAGCAAGAAT
GCTATTTGAGCGAGAAGGTTTTAAGATATTACCTGCAAGTGTTGGAGCAGGAAAAATGCC
TGAAACCTATGGATTAAATGTATTTTACTTTATCCCACAATCAGGAGCATTACATAGCAA
TATGCACGCCCTGAAAGAATGGATTGGATATTGGAAAGAGAAATAACGGATATTATTAGG
TTAATACATTTAGTAGATCAGCCCTAGTGTAAAAACAAATATCACTAAAAATTCAAATAG
GCCGACTTGTTTAATTTTCCAGTTTCTTTTTGGCACAATAACCGCTCTAATTAACCCAAT
GAAATAGGCAAAGCTAATACCATAATCGCCTAAGGCGAGATAAACAAAGATAAATATACA
ATGAAGTCCTATACTGAACTTACAGTAAAGAGGATTTTTCCGCTCTCGAGCAACGCTTTT
TACATAAATTGTTGTCCCAATAAAAAATAACGTAGGGTGGAGTAAAATCTCAAAATTATA
TTGGTTCGTTGCTAAATAGAAACTTGCCATTCCAATTATGCCGAAGGTTAAAATACCTGC
AATATCATTGATTAAGTTTTGTTCATCTTTTTGTTTTGCATAGTAAATTTGGACCCCTGC
AAGCGGCAGGATTGGGATTATAAATTGCAAAATAGAAAAATGACTTAAGAGTACCGGAAA
TATAAATATGCCGCTAAATACGGCATAAATAATCATCCAGCGTTTATATTTTTCATTTTG
TTTTTTACTAACAACAGAGAAAAAAGGATAGGAAAAGAGATAAGTAAAAAGCCAGCTAAG
CCCAAGCCAAAAATGATTCATTACAAAATGGCTAGCAGAAATACCATAAATAAATGGTAC
AAATGCCATCACTAATGCTCCGTGCTGATTAGAAATAATCGGCTTTTCTTTAAATATCAT
GCTTATTTATCTACTATTTTGTCTAGGTTCCCATATCCAGTTTTAAATTTTATACTCTAC
TATATTGATTTACTTTACTTGCAGCTTCTTCCCTACAAAGATTTTATTTTGTTTTAAACC
ATTTAGCTGCCTCAATTTTTCAGGTGTTGTTTTATACATGCGAGCAATGGAATAAAGTGT
TTCATCTTTCTGGACAACATGATATTTCGCATTGAGATCAACCGTTTTTTCTGACGCTTT
AGACGATTGTTCTTGCTTAGTTTTCGTCGTTATTTTTGCTTTCTCTTTAGTTTTTTCCTT
AGGCGAAGTCACCGCTGCTTTAGCTTTTTTATCTTCTTTAGAGCGATTCTCTACCTTTTT
TTTAGCTTTCGATTTCTTGGTTGATTTTTCATCATTAACTGCTATTTGATTTGGCTGTTT
TGGTAATCTATTTTTATATGCAATTAATCCTTGATAAATCGCCTTTGCAATCTGACGGCG
ATAAGCCTTTGTAGCTAAACGTTGTTCTTCCGTTGCATTAGATAAAAAGCCTGTTTCCAC
TAGAATTGAAGGAATATCAGGGGAACGCAATACGCTAAGGCTGGCGTGTTGTGGCGAACT
TTTTGCTAATTGCGTAACATTTCGCAGTTTGTCTAAGACTGTTTTACCTAACTCATAACC
TGAACGCTGTGCGTGAGAAAACTGCAGATCAAGCACTGTCTGGTTCAAGTAACGTTCATT
ATTATTTGCTAAAACCGAACCTGCCCCACCTAATAATTCCGATTGCTTTTCGTGATCTTC
CAACCATTTTCCTAATTCATCATTTGCACGGCGATTAGATAAAACCCAAACCGAAGCCCC
TTTTAGATTATCTGAACTTGGTGAAGAATCAGCGTGAATTGACACTAGATAATGTGCCTT
ATTTTTACGAGCAATTTCAGTTCGATTAGGTAACTGGATAAAATAGTCGCCATTGCGTGT
CATTACTGCCTTGAAATTTGGATCTGCATCTAACAACGCCTTTAGTTCTCTGGCAATCGC
TAAAGTCACTTCTTTTTCTTTAACCCCTAAATTTTTACCGATAGCCCCTGGATCTTTGCC
CCCGTGTCCAGCATCAATGGCAATGGTTAATTTTGCTTGTGCGGAAAGAGCAAGAAATAA
ACTCATTACCGTAAAACAAACATAATGTCGTAATTTCTGCATAGTATTACCCTAAGCGGT
CTGATGTTCTAAATAATCTACAATCTGTTTTGCTGAGTTGTTTTGAGGCATAAGAGCTAG
ATTTCGCCCTGTTTCTGCATAGTCAATTTGAATAATAAAGTCCGCAGATGGGATCATTCC
TTCCCCTCGACTTGCCCATTCTAGTAAGCAAACCGTTTGTGGACGGAAGTAGTCCCTAAT
TCCCATAAACTCCAACTCTTCAGGATCACTCAAACGATATAAATCAAAATGATATAAAGC
ATAAGGGGGAAGCTGATACTCTTCAACTAAAGTATAAGTTGGACTTTTTACATTCCCATT
ATGCCCAAAAGCCCTCACAATGCTACGTGTCAGTGTCGTTTTTCCAGCCCCTAATTCTCC
GTTTAGATAAATCACAACGGATTTTTCATTATGATTGTCTAAATAGCGTTGAAGTTGCTG
GGCAAAACGCTGACCAAAATTGAGCATTTCTTCTTCGGTCGCAAAATAAAATGATTGCAT
TATTGTTAATCTAAATTAATAAAATGGTGACGATAAAACTTCAGCTCTTCGATAGACTCT
TTAATATCATCTAAAGCTAAGTGGCTGTTTTTCTTACTAAATTGTTTAAGCATTTCAGGC
TTCCAACGGCTCGCAAGCTCTTTTAATGTACTCACATCTAAATGGCGATAGTGGAAGTAA
TCCGCCAAATTCGGCATATATTTATAAAGGAAACGCTTATCTTGTGCAATGCTATTACCA
CAAATCGGCGAAGCCCCTTTCGGCACCCATTTCTTCAGGAAATCTAATGTCTGTAATTCG
GCAGCACGTTCGGTTAATTTACTCTGCTTCACACGCTCAACCAACCCATTTGCAGTATGG
GTTTTCACACACCATTCGCTCATTTTATTTAATAATTCATCGGGTTGATATACGGCAAGC
ACAGGGCCTTCTGCCAAAATGTTCAGATCTTTATCGGTGATAATGGTAGCAATCTCAATA
ATTCGCTCTTTTTCAGGATCAAGCCCTGTCATTTCGAGATCGATCCAAATTAAATTTTGT
TTGTCTTGTTGGCTCATCTTTTTCAATTAATTATCTAAAATTCCACAGGATATTATTTAT
TGTAGCATTTCATGCACCACTTTCATAAACCCATCAGCAGTAGCATAAACTTCTTCTTTG
CCTTGAGCTTTTAAAATCATATCGGAAAGCTCACGGAATGCGGAATGTCCGCCTTTACGT
GTTAAGACTAAATCTGCCTGATTTTTGACATAATCAAAGGCATCGCCCACGGCAACCGCT
AGTCCACAGACTTCAAATGCAGGCAAGTCCAACGTATCGTCGCCTAAAAATGCAGTTTCT
TCGGCTGAAACCCCCGCTTGTTGCATTAATTCAAAACAAGCATCTCGCTTAGACATTTTG
CCAAGTTGGAAAAGGGAAATGCCTAAATCTTTGATGCGACGGCGTAAAATCGGGGTGTCA
CCGCCCGATAGCACGGCAACTTGAATACCACAAGCAAGGAGCATTTTAATCCCTAAACCG
TCTTTCACATTGAAGTATTTTAATGCTTCGCCATTTTCGGTGTAATAAAGGCTACCATCA
GTAAGAACACCGTCCACATCGGTAATCACAAGTTTAATTTTTGTTAGTCTTTGCATAAGT
ATCCTTGATTTCAGTTAAGTGGAGTTTTATGATCTTGCCCATTATAGCCTTTTGGAGTAG
CCAATGTCGATTTCTCAAAATTTAGCGATAATTTCTCAACAAATTCAACAATGTTGTCAG
CAAGCTAATCGCCCTGAACAGAGTGTTAAACTGCTTGCGGTGAGCAAAACTAAACCCATT
TCAGCCATTGCCGAAGCCATTGAAGCAGGGCAACGTGCCTTTGGCGAAAATTATGTGCAA
GAAGGTATTGAAAAAATTCAGCATTTTGCGGAGAACGACACATTAGAATGGCACTTTATC
GGTTTATTACAATCGAATAAAACGCGTGTAGTGGCGGAGCATTTTGACTGGGTACAAACG
ATAGATAGGCTCAAAATTGCACAACGTTTAAGCGAGCAACGTCCTGAACACCTGCCTGTA
CTGAATGTTTTAATTCAAATTAATATCAGTGATGAAGCATCTAAATCGGGTATTTCTGCG
AAAGAAATGCTAGAATTAGCCACTCAAATTAGCCAACTGCCACGTTTGAAATTGCGTGGT
TTAATGGCAATTCCGAAGCCTGAAAGTGAGCCTGAACAACAGAAAATCGCCTTAGCTCAA
ATGAATGAACTGTTTCTTCAATTACAATCTCAATTTGAAGGGATTGATACGCTATCAATG
GGAATGTCTGATGATATGCCAAGTGCAATTGAATGCGGTTCGACAATGGTGCGTATTGGT
ACGGCGATTTTTGGGGCAAGATCTTAAATTTGATTGCACTTAAAGACAAATATTCTTATC
CTTTCCACATTTGAAAGTTCTAAGGGAGAAGCTATGCGACCTAAAGCAAAATTTAGAAAA
GATTACCGTCAGCCTGATTTTACTATTCATCAAATTTATCTTGATGTTCAGCTTGATCCT
GAGCAGACGATTGTCACATCGACGTTGTCGATCATGCGTAAGAATGCAGAAGCGACTACG
TTACGTTTAGATGGGCATAGCTTTGAATTTTTATCGATTAAATTTAATGGCGAGCCATTC
AAAGAATATCAAAAAGATGATGAGGCTTTGACTTTAAATTTAGCCGATTTCCCTGCGGAT
CAATTCGAGCTGGAAATTCAGACAAAACTCAATCCATCAACGAATACGTCACTACAAGGG
TTATATCAATCAGGCGAAGGGATCTGCACGCAATGTGAAGCGGAAGGTTTCCGTCAGATT
ACTTATATGCTTGATCGCCCTGATGTGCTTGCAAAATATCGCACCAAAATCACCGCTTGT
AAAAGTAAATATCCATACCTGCTTTCTAACGGCAACCGTATTGCTCAAGGGGAGCTGGAC
GATGGTCGTCACTGGGTGGAGTGGGAAGATCCGTTCTTTAAACCAAGCTATTTATTTGCC
TTAGTCGCAGGGGATTTTGACCTGTTACAAGATAAGTTTATCACGATGAGCGGACGTGAA
GTTGCCCTTGAAATCTATGTGGATAAAGGAAATCTTGACCGTGCCACTTGGGCAATGGAG
AGTTTAAAACGTTCGATGAAATGGGACGAAGAGCGTTTTGGGCTGGAGTACGATTTAGAC
ATTTATATGATCGTGGCGGTCGATTTCTTTAATATGGGGGCAATGGAAAATAAGGGGTTA
AACATTTTTAACTCGAAATTTGTGCTGGCTAATCCGCAAACTGCAACGGACGATGATTAT
TTGAATGTTGAAGCGGTGATTGCTCACGAATATTTCCATAACTGGACGGGCAACCGTATT
ACTTGCCGTGACTGGTTCCAACTCAGTTTAAAAGAAGGTTTGACCGTTTTCCGTGATCAA
GAATTTACTTCAGATTTATGGTCAAGATCGGCAAAACGGATTGAAGATGTGCGATTGTTG
CGTGCGGTGCAATTTGCCGAAGATGCAAGCCCGATGGCTCACCCTATTCGCCCTGAAAAA
GTGATTGAAATGAATAATTTCTATACGGTTACCGTCTATGAAAAAGGGGCTGAAGTTATT
CGTATGATCCACACCTTACTCGGCGAAGAGCGTTTCCAAAAAGGAATGAAACTCTATGTG
GCAGAAAATGATGGCACGGCGGCAACCTGTGAAGATTTTGTGTCTGCAATGGAACGTGCT
TCGGGAGTTGATTTAGATCTGTTCCGCCGTTGGTATAGTCAATCGGGTACGCCTGAATTA
ACGATTTCTGATGAGTATGATGAAAAACGTCATACTTACCGCTTGCACGTTTCTCAAAAC
ACACCACCAACCGCTGATCAGCTAGAGAAAGTGAATTTACACATTCCGTTGAAAGTAGCG
TTATATGGTCAAGATGGTAAGAAAATCAAGTTACAACACGAATTATTAACTGTCAGTGAT
GTGTTAGATGTGGTCCACGAACATCAAACCTTTGAGTTCCACAATGTGCAACAACGTCCA
GTGCCTGCCTTGTTATGTGATTTCTCAGCTCCTGTGCGTTTAGATTATGACTATTCAACA
GAACAGCTTTTGACGCTCTTGAAATTTGCTGAGAATGATTTTGTGCGTTGGGACGTGGCA
CAAATGTTGTTTAACAACGAATTGCGTGAAAATCTAAGTCGTTACCAACAGGGCGAAGCA
ATGGCATTCTCACAAGGTCTGTTAGAAGCGCTCACCTTTGTGATCGACAATGCAAATAGA
GATCCAGAACTTGCCGCTTTAACCTTAACCTTGCCAAAAAAAACGGAATTTGCAGAGTTG
TTTAAAGTGATCGACCCTACGGGTATTGCAGCTGTATGTCACTTTATGCAACAAGCGATT
GCTGATGAACTAAAAGATCACTTCTTAGTCGTTTACAACCAAAATAAATTAACGGAATAC
CGTGTGGTTGCCGAGGATTTGGCAAAACGGGCATTACGCAATGTCTGCTTGTCTTACCTT
GCCTTTACTGAAGTAGGGAATACCTTGGTACACAAACATTATCATCAAGCAAATAATATG
ACGGATACTTTGGCGGCACTCTCAGCTTCAACCAAAGCACAACTTGCCTGTCGAGATCAG
CTTCTTGCCGATTTTGAACAAAAATGGCAACACGATGGCTTAGTGATGGATAAATGGTTT
GTTTTACAGGCAACACGCCCAGATGAAAATGTACTTGAAATTGTGCAAGATTTATTAACG
CACCCAAGTTTTAACTTTAAAAATCCAAACCGTGTACGTTCACTCGTTGGAGCATTTGCA
AGTCAAAACCCAAGTGCGTTCCACGCCATTGACGGTTCAGGTTATCGTTTCTTAGTCGAT
ATGTTGATTAAGATGAATGAAAGCAATCCGCAAGTGGCGGCACGTTTAATTGAGCCGTTA
ATTAAACTTTCTCGCTATGACACTCAACGTCAAACCCTGATGCGTCGTGGCTTAGAGCGT
TTGAAAGGTTTAGATAATCTTGCTCGTGATCTATTTGAAAAAATTGAAAAGGCGTTGCAG
TAATGATTTGGCATAAAGCATTATTTTCCTTTCACGGAAGACTAAACCGCAAAGGCTTTT
GGATCGGCTTTGGGATCAATTTTGCATTTTTATTTATTTTTGCAAATTTTATCTTAAATC
TGACCGCTTTCAGTTGGATCAGCGTTCTACCTTTGACTGTTTCCCTTTATAGTTTATCGG
CGGTTATCGTTAAACGCCTACACGACCGTAATCGTTCAGCGAAAGCCTTATTTATGGTTG
CTGTGCCGATATTGTGCTATCTCAGCTCATTAGGGGCAGAAGGAACAATGGCATTTGTGC
TAGGCATTATGATGCCGATGTTTATCGGAACGATTTTAGTGATGGAATGGGGTGTTTTTG
CAGGAAGTCCTGAAGCTAATCAATATGGTGAGAAAGGATTGAGTGTGAGATTTAAATAAT
TGTAGGGTGGGTCTTGACCCACCGTTTCGTTGTAATATCTTGAATTTATTGGTGGGTTAA
AACCCACCCTACAAAACTGTTTTTTAAATCTCCCCCAGCCCCTCTTTTCAAAGAGGGGAG
CTAGTTACAAATTTTAATAACAAACAAATACAAAATGACTGAAATAAAACTTAACTACCA
CAAAACCCATTTTTTAACCTCTGCACCTGATATTCGCCATTTACCTGAAGACAGTGGCGT
GGAAATTGCCTTTGCAGGGCGTTCAAATGCAGGGAAATCAACGGCATTAAATGCTTTAAC
TAACCAAAAGAACTTGGCTCGTACTTCTAAAACACCAGGGCGTACGCAGTTAATTAACTT
ATTTGAAGTAGAACCAAATTGTAAATTAGTTGATTTACCTGGCTATGGCTATGCCGCTGT
GCCTGAACAGATGAAACTTCAGTGGCAACGCTCTTTAGGTGAATACTTGCAGAAACGTGA
ATGTTTACGGGGTGTAGTGATTTTAATGGATATTCGCCACCCGTTGAAAGATCTCGATCA
GCAGATGATCGAATGGGCAGTGTCTGCGGAATTACCTGTGTTATTGCTACTTACCAAAGC
GGATAAACTTAGCCAAAGTGCGAGAAGCAAAACCGTTAAAATGGTGCGGGAAGCGATTTT
ACCGTTTCAAGGCGATGTGCAAGTCGAAGCCTATTCTGCATTAAATCGTATTGGTATTGA
TAAACTTGCGACTAAATTAGATAGTTGGTTCGCCGAAATTTTTACTCAAACCCAAGAGGG
ATAACTTATGTATAACTTAACCGAATTACGCCAAGAAACCGATGAAATCATCAACTCTTT
ATTAGACGATGGCAGCGATCCTGAAGCTCTTTATATTATCGAACACCACGTTGCTCACCA
CGATTTCGATAAACTCGAAAAATTAGTGGTAGATGCTTATAAGTTGGGCTATGAGATTTC
TGAAGCGGAAGAAGTGGAAGAAGAGAATGGCGATCTTGTGTTTGTGTGCGATATTGTCAG
CGAAATTAAATTAGATGCGGAACTTATTACCGCTCAACAAAAAGAGCTACTGCCGTTAAT
CGAAAAATCGGGTGCGGTCTACGAAGGCTGGGGAACTTATTTTGAAGATCCGAACAGTGA
TGAAGATGAATATGGTGATGACGGCGAATTTTTCGATGACGAAGATGATGATTTTGATGA
TGAAAGACGTTAACCATTAGCAGAATTATGAAAATAAATGATAACCCTATGTAGAATATT
TACCATGTAAGAATCAAGTAATAAGGAGGAGCAATGCTAACAAATTGGTCAGAAGGTTAT
GTTAATGATATTAATTATACGACAGGTTATTACGATGGATTAAATAGCCACCAATTAATT
TGTCCATTCTTAATCGCAAATTTACAGCCGCCAAAAGTCATTAATGCGTGTGAGTTAGGT
TTTGGGTTTGGTGTATCGCTTAATATTCATGCAGTAGCAGGAACAGTAAAATGGTACGGG
ACTGATTTTAATCCTTCTCATGCGTTCTTTGCTCAACAATTAGCAAACCAAGGCAATCCA
GATAAAGTCGTTATTGCAGATCAATCTTTTGCCGAATTTTGTCATCGAGATGACTTACCT
GATTTTGATTTTATTGCTCTACATGGTATTTGGTCTTGGATTTCACCACAAAATAGAGAA
ACTATCGTTGATTTTATTCAACGTAAATTAAAAGTAGGTGGTGTAGTCTATATTAGCTAT
AACACATTACCAGGATGGGCAGGAAAATCACCAATTAGATATTTATTAAATCAATACTAT
AGTAAATTATCTGCTACTCTAGAATCAAAAGATCAAGCGATTAAATCAGCATTAGAACAT
ACAAAGAATATGCTTTCAGTGAGTAATAGTCTCCTTTCTCTCTCACCTTATTTGTTGGAA
CAAGTTGAACAGATCAAAGAACAAAATTCTAATTACGTCATTCATGAATTTACTAATCAG
AATTGGTATCCAATGTATTTTTCAGAAATTGAATCCTGCTTGAAACAAGCTAAATTAAGT
TACGCATGCTCCGTTTCTTATTTAGATGATTTTGATGAGGTTTTATTTGATGAAGAGCAA
CAAAAATTATTATCTAGCATTCAAGATCCTTCTTTATTTCAAACAGCAAAAGACTTTATT
TTAAATAAACAATTCCGCCGTGATTATTGGGTTAAAGGAAAATCTCAACTTACTAATCAA
CAAGGAGAGAAAGAATGGAAGAAATTAAATATATTACTTGTTTCATCTACAACAAAAATT
TCGACCACGATTAAAAACTACCGACAAACGGAATTTAAAGAAGAATTATTAAAACCTATT
ATTGAAAAATTATCTGATTATAAGATTCACTCGTTAGAATCTTTGTGTGAAGCCTTAAAA
GGGGATATGCCTCCAAATGCATTATTTAGAATAATTGCCCTATTAGTAGCTCGAAAAGAA
GTTGTCATTACTCAATCGGCTGAAACAATAGAAGCAGCTACAAATTCCTGCCAGAAATTT
AACCGAGCTATATTGGATAATCCTTTTGCTTTTAATAACGTTAACTATCTGGCAAGTCCT
GTGTCAGGTGGTGGGATTTATTATTCTAATATTGAATTACTCTTTTTATCTGCATATGTA
CAGAAAATTCCAGAGAAACAGTGGGAAAAATATGTACGTACTATTTTAACAGCACATAAT
CAACTATTACGTAAAGATGATAATATTCTATCTTCTGAAGAAGAGATACTTGGAGAAATA
TCTCGTCTGAAGAAAGAATTTTTAGATGATAGATTTGAAATTACAAAAAGTTTAAAGGTG
GTCTAGCCCCTTTTTCACCCAATATTGATACGGCTTAGTATCTGTTTGACTTTTTAATAG
CTGATGATCCATAAATTGACAAAAACTCGGAATATCACGAGTAGTTGCAGGATCGTCAGC
AATAATTAGCAGCACTTCACCGTCTGCCATATTGCGAATGGTTTTACGAGTAAGCATTAC
GGGTTCAGGGCAACGTAGCCCTAGGGTATCTAAAGTGTGGTTAATGGTTAGTTCGGTCAT
CGTTATTATTCAAAATTAAAAATTACAGGATATATATGCAACAGCTTTTCTCTCAACACA
TCGCACGTATTCAACAAATCGTACAGCACGCCTTAGAGCTGGCTCGTCTTGACGGGCTTT
GGATTTATGCAGGGCAAGCAAAATACCATTTTTTAGACGACCAAACATCGCCATTTAAAA
TCAATCCGCATTTTAATTATATTTTCCCTGATCCCACCGCAGAACAAAGTTGGCTTTTTT
TAGACGGTAAAAATAAACCGAAACTCTATTTTTATGCACCGCAAGATTATTGGCATTGTA
CGCCAAATCCGCCGACATCGGCATTTTTTGCTGATGAGTTTGAATGGCAAATGCTCACGG
ATAGCCAACAAATTCAACAATATATCCTTAATCCGACCCATTGTGCCTTTATTGGGGAAC
AAACGGAGCTTGCCAAATCACTAGGTTTTGAGCATATCAATCCACAGAAAGTGCTAAATG
TACTGCATTTTGAGCGTTCGATCAAAAGCGAATTTGAAATTGAGTGCATATATCAAGCTC
AACTCACCGCTTTAGCTGGACACCAAGCGGCAAAAGAGGCTTTCTTTGCTGGTAAAAGTG
AGTTTGAAATTAATTTAGCCTATCTTCAAGCGACCAAGCAATCGGATAACAATGTGCCTT
ACGGCAATATTGTTGCGATCAATCAGCATAGTGCGATTTTACATTACACAAAATTGGATT
TCACGCCACCTTGCGAACGCCACAGTTTTTTACTTGATGCTGGTACAAGCTATCTTGGTT
ATGCCTCCGATCTTACTCGAACTTATGCTTTTGAGCCACAAAGTGAATTTGCAGCAATGA
TTGCTCAAATGGAACAGTTTAAACTGGATACGATTGCTGATATGCAAGTGGGGATGAATT
ATCTAAGTTACCATACCCAAATGCACCGTTGGATCTCGCAAATGCTTCACCAGTTTGAGT
TTGTGAAATTACCTGCCGATCAAATTTTTGAAGAGGGTATTAGCCGTACTTTCTTCCCAC
ACGGTTTAGGGCATCAGCTTGGTTTGCAAGTCCACGATGTTGCAGGTTTCCAACAAAATC
ACCGTGGCACACGCAAAGCTCCGCCTGAGATTTATCCAAGTTTGCGTTGCACTCGTGATT
TAGCCGAAGGTATGGTGCTTACCATTGAACCTGGGTTCTATTTTATTGAGATGTTGCTAA
ATCAATGGAAAAACCACCCGCTTGCTCGTTTCTTTAACTGGCAGAAAATCGACGAATTTA
AACGCTACGGCGGTATTCGGACGGAAGATAACATTGTGATGAGAGCGACGGGGGCAGAAA
ACTTAACGGCAAAAGCTGAAAGTATCAGTAGCAGATAAGTAATTATTACAGATCCCATTT
AGCTTAAAATATCTAAATGGGAAGTTGGTGTACTCATAAATAATATTTCTAATCTAAAGA
AAATAGATCTAATAATGTGGCAAAGCTTTGCGATTTCACTATATTGTGAAACTCTTCAAT
GTAAACTTTATCTAGATCTGTTTCCCTGATTGCTGCGTATAAATTGCTATATAAGCCATT
AGAAGTGATTTTTCTTGCAACAACATAGCCTTTTTCTAAATATGGTTTTACAGCCCAATA
AGGTAAGGCTGCAATACCTCTTTTACTGGCAACAAGCTGAATGATTGCGATAGTTAATTC
ACTAGTGCGTCTTGTTGGGTTTATTCCTACTGGTTGTAAGATTTTTTTCAATAAATCTAA
CATATTGTCGGGAACAGGATAATGAATTAGTGTTTCGTGACGAAAATCTTCAGCTTCCCA
AATTTCTTTTTGTGCCAAAGGGTGATCTTTGGCACAAATAGCAACCATTTCATAAGAAAA
TAAAGGTTTATAAATAATACCAATGGACTCTTCTATTTCTGATACAACAGCCCAGTCTGC
TCGGTGAGCAAGCAATAGACCAACAGTATCAGTATGAAAACCAGACACAATATCTAATTC
TATTCCCCCCCAATTTTGTCTAAAAATATCCATTGCTGGCATTAACCAATCAAAACAAGT
GTGGCATTCAACAGCAATCCGTAATTCTCCAACTTCTCCTTGTTTAATTCGGGTTATATC
TGATTCAGCTTCTATTATTTTAGGTAAAATTTCATAAGCGAGCTGTACTAAACGTTCTCC
AGCTGGAGTAAAATGGATTGGCTGAGTTTTACGTTCAAATAGAGTTAGATCATATTGATT
TTCTAACAATTTAATTTGATGAGATAATGCTGATTGTGTTAAATGAATACATTTGGCGGC
AGCTGAAACACTGCCGCTTTCTTTTAAAGCAATAATAGTTCGTAAATGACGAAGCTCTAA
GAAAATTGGTTTCATTAGTCTGAATTTTGAATGTAACAACTACAATTGACCTAGAATAGC
ATGTATTTACTATATTAGAAAATCGTTTTCCTAATCAGCATTACTTTATTTTTTATTAGC
ATGCTGGGTTAAATACATAGTTTCTATTATCTATATCATTTTATAAATGGCAAATAGCCT
TCTATTTAAATATTACTTAAAATATGAAAAAAACTATTTACTTCCATAAATTAGCAATAT
TACTTTCTCTATTTTTTTCAAATGAACCGATTGTTGCTAAACATATAGCACAGAAAATAT
GTATAGTTGTAGGTATTTATGATGGCGATACTTTAACCTGCTTGCACAATCGAACACAAC
TCAAAGTACGCCTGCAATATATTGATGCGCCGGAATTTGCCCAGCCTTTTGGTAATAAGG
CGAAGCAATCGTTAGCTCAACTGGCATTTAAAAAAGAGGTTGAACTTGAGATTACGGGGT
ATGATAAATATCAACGGCTGTTGGCAGTGGTTTATGATCAGAGGGGTGAAAATCTTAACT
TAATTCAGGTGCAACGAGGAATGGCGTGGGCGTATCGCCAAACGCAACCGATGTATCTGC
AAGCTCAGCAACTTGCTCAACAGCAAAGAATAGGTTTATGGCAAGATAAAAATCCGATCA
ATCCTGCGGACTGGCGTGCAAGTAAGCGGTCAGATGAACATTCATTTTGGCAAGGTTTTT
CGCCTAAGGCACCGCTTGCCACTATAGATTGTAATGTGAGGAAAAGTTGTAACGATCTTC
CCGATTATGACACGGCGAAACGCTACTTTAAACAGTGCCGTTGGCGAGAGCTAGACGGCA
ATAATGATGGTATCCCTTGTAATAAACTTTATAGAAAGGCTCAGCGACAATGATTAATCA
CACTTTTCGTTCCTATTTCCCTTTTTTTCAAGATAATCCCGATGCGGTATATTTAGACAC
TGCCGCAACGACACTCAAACCGAAAGTGTTGATAGACGCAACGCTCAATTTTTATCGTTC
ATCTGGTTCAGTTCACCGTAGTCAATATGATTTTCCTCAAACGCAACGTTATGAATTAGC
AAGGGATTTAGTGGCAAAACGTTTCAATGTTGCAACACGAGATGCGGTTATCTGGACAAG
TGGCACAACCCATTCACTTAATTTGGTCGCAAATGGTTTAGCTGACAGTATTGAAGCTAG
TGATGAAATTGTGATTTCTGTGGCAGAACATCACGCTAATTTTATTCCGTGGCAACAACT
TGCTGAGCGTAAACAAGCGAGGTTGATTGTGCTGCCACTTAATAGCAACTACCAGATTGC
CCCTGAAATGCTACAAACAGCCTTATCAGAACGCACTAAAATCGTTGCGTTTAATTTGGT
GTCAAATGTAACAGGGGTTAGGCAGCCTGCAGAGCAATTGATACCGCTTATTCGTCAGCA
ATGTTCAGCCAAAATTGTGCTTGATGTTGCACAAGCGGTCTGTTGTGAACAAATTGATGT
ACAAGCACTTGATGCCGATTTCTATGCGTTCTCTGCACATAAGATGTACGGACCAACCGG
GGTTGGCGTATTAACAGGGAAATTGAGTAGCCTTGAGCAACTCCGCCCTCTTTTATTTGG
CGGAAAAATGTTACAAGAGATTACTGAGCAAAAGCTCACGATGGCAACATTGCCTTATCG
TTTAGAAGCAGGAACACCAAATATCGCAGGAATTATCGCTTTTGGTGAGGTGCTGGAGTG
GTTGGAAAAATGGGATTTTTCAGCCTTAAACTCACCGCTTTATCAGCTTGCTAAAGAGGC
TCGCCAACGGTTAGCAGCTTATCCAAATATACGCATTTTAGCGGAAGGAAGTTTAAGCCC
AACGATTAGCTTTGTCTTTCATCATCAACATCACGCAGATATTGCGGCGATTTTAGCCGA
GCAACAGATCGCATTGCGTAGTGGCGAACATTGTGCCAAACCCTACTTACGTTATTTAGC
ACAAAATGGCACCTTGAGAATATCTCTTGCTCATTACAATGTGCAAGCGGATCTTGACCG
CTTTTTTACCGCATTAGATTTTGCTCTCGACATTTTAGAAAATTAATCTCAACTTAGATC
AAAAAATCGTAAATTTCCCGATTTTCTGCTAGAACGAAAGGGCGTTATAGGGTAATCTTT
GCAAGTTTTTTGATTTATTTTTTAAAATTAAATTTATAGGTATTGATATGGTAAAAAAAA
TTGCAGTATTAACCAGTGGCGGTGATGCTCCTGGTATGAATGCAGCGATCCGTGGTGTTG
TGCGTGCGGGTTTAAGTGAAGGTTTAGAAGTATATGGTATTCAAGACGGTTATTACGGTT
TATATCACGACCGTGTTATCAAACTTGAACGCCGTTCAGTGTCTGAGGTGATCAACCGTG
GTGGTACATTCTTAGGTTCTGCACGTTTCCCTGAATTTAAAAATCCAGAAGTGCGTGCAA
AATGTGTAGAAACCTTGAAAAAATATGAAATTGATGCGTTAGTAGTTATCGGCGGTGACG
GCTCTTATATGGGGGCAAAACTATTGACCGAAGAACACGGCATTGCGTGTATCGGTCTAC
CTGGCACTATTGATAATGACGTTGCAGGCACGGATTACACTATCGGTTTCCAAACAGCAC
TTGAAACCGCATTAGAAGCAATTGACCGCTTGCGTGATACTTCAACTTCTCACCAACGCA
TTTCTATCGTTGAAATTATGGGGCGCCACTGTGGTGATTTAACCTTAAGTGCGGCATTAG
CAGGCGGTTGTGAATACATTATCATTCCAGAAAAAGGTTTTGATAAAGAGTCACTAATAC
GCAACATCGAAGATGGTTTCAATAAAGGAAAACGTCACGCAATTATTGCGATTACAGAAT
TAATGACAGATGTACACCAATTAGCGAGAGAGATTGAAGAACGCTTTGGCCACGAAACCC
GTGCTGCTGTGTTAGGCCATACCCAACGTGGTGGTGCGCCTTGTGCATTTGACCGTATTT
TAGCTTCTCGTATGGGCGTTTATGCAGTAGAACTCTTGATGCAAGGCTACGGTGGTCGTT
GTGTGGGTATTCAAAATGAAAAATTAGTTCACCACGATATTATTGATGCAATCACTAATA
TGCGTCGTCCGTTTAAAGAAGAAATCTTTAATACCTCTAGAAAATTATTCTAATAAAAAG
TGGCGCTAAGCCACTTTTTTATTATCCGTATCTTTAACCAAATCACTGAATGAGTCGGTG
TTCTATTCGGCTTTATCCCAAAATACTAATTGCTTTATTTACTCATAGGTAATTTGTCAA
TTTTGTGCTTTAAGGAAAGGCAATAGCAATAATGCGATGCCAGAGGCTGCACAAGCAATC
ACGACAAAAAATCCGGACCAGTGGTGTGATTCCATCACTAATGCTAAAGGATAACCAGCT
ATGGCAGCACCTAAATATGCAAATAATCCCACAAACCCTGTTGCTGAAGCTGGAGTTTTT
TTATGGGAACATTCAGCAGCTGCCATACCAATAAGCATTTGAGGACCAAATACGAAAAAA
CCTACTGAAAAGAAAATTCCTGCTTGTAATATGAAATTTTCTTTTGGCATAAGCCACATT
GCAATAATGGAGAAAAAAATACCAATAGCAAATAACAATGCCATTGGACCACGATTGCTA
GCGAATAATTTATCTGATCCCCAACCAGCAACTAGAGATCCTATAAATCCTCCTACTTCA
AAGAGTGAAAGTGCACTATTAGCAGAAACAAGATCATAGTGATATTTTTCAGTTAAATAG
ATATTTCCCCAATCGTTATTTCAAATGTACCACATAAAATATTCACTCTCTCTTGCATTC
CACGAATTCCAAATCCTGTTAACATCTGATATGTATCAAATCCAACCCCGTTATCTGTAA
TAATAATATGTATATTATTTTTTATTTCAATTTCTATTTTTACCTTATTTGCTTTAGCAT
ATTTTATAATGTTATTCAAACTTTCTTGACATAATCTATATATAGTAATTTCCAGAATAT
GTTCTAATTTTAAATTTTGATCATTTTTCCATATTAATTCAGTATCAATTTGATTATCTT
GAAAATTTAGTTCAATAAATAGATTCTCAATAGCTTGGGGTAAATCTAAATCATCAAGTA
GACGAGGTCGAATTCGATTTAGTAGTACTTTTGTTGTATCATAAATATTAAGAGATAATT
GCTCTATTGTGGTTGATATTTTTTCATAATCAGGTGCAATCCTTTTTAAAATATTTGCTT
GAGTTCTAATGGCTGTAATATTTTGCCCGACCTCATCGTGTAATTCTCTAGAGATTTCTT
GACGAATAGTTTCTTCAGTATTAATCAGCTGCCGAGTGAGTAATCTATTTTTATTTAATT
CGACATTGAGTTTATTTATTGCATTAGATCTATGAACATGTACTGTCTTAAAACTCAAAT
TAAGTTTTTCGCCTATTTCCTTTGGTTCAAAACCTAAGATTAATAACTCACAAATTTCCC
TTTCTCTTTTTGTTAATTGCCCTACCGGATTAGACTGTTTAGATGAAACTAATTTTGTGG
TTAGTTCTGGCATTAGATATACACCTCCTGAGCATACTGTTTTAACCGCTTGAATTAACT
CATCAGGATTACATCGTTTGCTTAAATACCCTTTTGCTCCTAATTCTAACGCTTTTTTTA
TAATTAAATCTGAGTCATTTACACTTAGCATAATACAGTGGATACCTGACGGTATATCTT
TTAATAAATCTAAGCCACTTTCATCTGGCATTGAAATATCAATAATACATACATGAGGTT
TTAAATAAGGTAAATGTTGACGAGCTTCTTTAGCAGAAGAAAATTCTCCAATAACAGTAA
CGTCACTCTCTAAAGAAAGGAGTTGAGAAAAACCAGAGCGTACAATGACATGATCATCAA
TAAGAACAACATGAATCATAAAATCCTTCCAATTAATAATAGCGTATTTCTATAAAAAAT
ACGGTGGAAAAGTCCACCGTATTCTTGTTACTCAGCATATTCTATCTTTTACGAATTTTT
TTCTCTTCTGCGATTGCAACGAAGGCTAACAATCCAATACAAGTAATTGCTGATGCATGA
AGTGCTGCAAAAGTACCACTCCATCCGGTTAGACCAAAAATTGGAGTACCGTCAGCAATC
ATTCCTAATCCTAGTTTTGCAAAACTATCTCCAATTAAGTAAGCAAAGGTACCTTTTACA
CCATCAGCAACAGCAATTGCTTTTTTAGGGACAAACCCAACAGCAGCCACGCCAATTAGT
AATTGAGGGCCAAATACTAAAAAGCCTAAAGCAAACAATGCCGTTAAATACATAAATTCA
TTAGTTGCAAACTGATAGAACTCAAGAGTAAAAACAATCAGACCTAGGGCGATACAAGCG
GTTAAGGCACGACGACCATTTGCTAAATCAGATAAATATCCCCATAAGAATGTACCCACT
AATGCCCCGACTTCAAATAGAGCAAAACCGGAAATAGCAGCATCTTTTGAAAATCCTAAT
TCTTGATAGGCATATACTGGGGACCACTGATCAATACCAATGCGAACAATATATAGAAAA
ATGTTAGCAAAGCATAGTAGCCAAATAACTTTATTTCTTAATACATATTGAACAAATATC
TGCCATTTGGTCAGTTGATTTTCTTCAGTATTACGATCTTCCTCACTAATTTCCTCCCCA
AATAATTCTTCCGCTTTACCTAAACCATATGCCTCAGGAGAATCAGAACCATAGCGTAAT
CCTATAAATCCAATAATTAATGCAATAATTGATGGAAATACAAACATTCCAATGACATGT
CCATTAAAGAAGACATTAGCTCCGAATAACGCAACTCCAGCAGCTGCCGCACCACCTACA
TTGTGTGATAAATTCCAGAAACCCAAAAATGTTCCTCGTTTCTTTCTAGGCGTCCATTTA
GTAATTGTGGAGTAGCTAGATGATCCCCCTGTACTTTGGAAAAAGCCACTAAGTGCATAG
AATGAAATCATTAAGAACAGTGCAATGCTCCCTCCTCCCATACTAGCACTAAAGCCAAGC
ATACAGATGGCTGAAAGAATAAGCATAAATGGTACAAATTGTTTTGTATTTTTACCATCA
GCATAATAAGAGACTACGGTTTTCCCAATACCATAAGTAATTGAAAAACCTAAGCCAATA
AGTCCTAAATCTGTTTTAGTTAAACCGTAAGTTTCGATCATATCATTTTGTGCGATGTTG
AAATTCTTACGAATCAAGTACATTGCCATATAACCGATAAATACAACTAAATAAGATTGC
ATAAAAGGTTTGAACCACATTTTCCGTCTTTCTTCTAGGGGTAGATCTAAGACTGGGCGT
CTAACTTCAGCTAAAAATGAAAACATAATTTCCTCTGATATTTTTAAAAAGATATTTAAA
TTTTAAGAAAATTATTTCATTGCTCCTTGAGAGAATCCCCTAAATAGAATAAGAAAATTT
CCTAGTTTAGATACCGTTAACTGTATTTTGTGACTAAGATCACATTTTAGGGTTTATTGT
GAATTTCTAGGAACAATAACGGACAGATGGCTTTTTCCTTCAACCTTGGATATTTCTGCT
ATAACCGCAGGAGAAAAATGTACTCTCTGCTGTGTTAGTTGATAGACTAAGTCAAAGACA
AGGGGCAAATGAGAGATAATCAGCACATGCTTTGCTCCCTCTTCTCGTAGAAATGCAAGA
TAATCAATCACTGTGTCGGGATTTCCGTCAGGGGTAATCTCTTCCCACGTTTCCGCAAGA
TTTGCAAAACTTTGCATAGTGTTGACCGCTTGCATACCTTGTTCTACGGCTTGTGCCGTT
TGCTGCGTGCGAAGGTAGGGGCTAATAATCACTTTATCTAATTTAATTTGTTGATTTTCA
AGCCTTTTTGCAAGCCATTGCCCTTGTTGATATGCCATCAATTTACCCTGTTCAGTTAAG
TTTCTCTGTGCATCAGTTGGGGCATTGAAACCTGCTTCACCGTGTCGCATTATCCAAATA
TTCATCGGTTTATCCTCTTCGTGGTTTAAACAGAACGCTTTTAGGCGTATAATGCACGGC
GTTTTTTGTTGTTGCAAGCAACAGATAAAAGATTTCTATTTTTCACAATTTAAACAATGG
AGTAATTGAATAATGTCTCGTAAACTCAGAAGAACTAAAATCGTTTGTACAATGGGTCCA
GCTACAGATCGTGGCAATACGTTAGAAAAAATCATTGCTGCTGGTGCAAATATGGTTCGT
ATGAACTTTTCTCACGGTGTGCCTGAAGATCATATCGCTCGTGCAGAAAAAGTGCGTGAA
ATTGCAAAACGTTTAGGCAAACACGTTGCGATTTTAGGTGACTTACAAGGCCCTAAAATC
CGTGTTTCAACCTTCAAAGAAGGCAAAATTTTCTTAAACATCGGTGATAAATTTACCTTA
GATGCAGAATTACCAAAAGGCGAAGGTCATCAAGAAGCGGTTGGTTTAGACTATAAAAAC
CTACCAAACGATGTCGTTCCAGGCGATATTCTTTTATTAGATGATGGTAACGTTCAATTA
AAAGTGCTTTCTATTGACGGCGCTAAAGTATTTACTGAAGTTATCGTGGGCGGTCCATTA
TCAAACAACAAAGGTATCAACAAATTAGGTGGCGGTTTATCTGCTCCAGCATTAACGGAC
AAAGATAAAGAAGATATTAAACTTGCAGCGAAAATTGGCGTGGATTACCTAGCGGTATCT
TTCCCACAATCAAGTGCAGATTTAAACTATGCTCGTCAATTAGCAAAAGAAGCGGGATTA
GACACTAAAATTGTCGCTAAAGTAGAGCGTGCTGAAACCGTTGCAACTGAAGAAGCAATG
AACGACATCATTTTAGGTGCAGACGTTATTATGGTGGCTCGTGGTGACTTAGGTGTGGAA
ATCGGTGATGCTGCGTTAGTAGGTGTTCAGAAAAAACTTATCCGTCGTTCACGCAAATTG
AACCGTGTTGTAATTACCGCAACACAAATGATGGAATCAATGATCAAAAAGCCTATGCCA
ACCCGTGCGGAAGTGATGGACGTAGCAAACGCAGTATTAGATGGTACTGATGCGGTAATG
CTTTCAGGGGAAACGGCAAACGGTGATTATCCTGTTGAAACGGTAAAATCAATGGCAGAA
GTCTGCTTAGGTGCAGAAACAATGCCAAGCATCAATGTTTCACGTCACCGTATGGAAGCT
AAATTTGCAAGCATTGATGAAGCAACGGCGATGTCAGCAATGTACACCGCAAACCACCTT
GAAGGTGTTTCTGCAATCATTGCATTAACCCATTCAGGTGAAACCGCAAAATTAATGAGC
CGTATTAGCTCTGGTTTACCGATCTATGCACTTTCTCGTAACGAACAAGCGTTAAATCGT
TGTGCATTATACCGTGGTGTAACGCCAGTTCATTATGAACATGACAGCCGTACTATTGAA
GGTGCGAAAAAAGCATTATCTTTATTAAAAGCGCAAGGCTATTTAATGTCTGGTGATTTA
GTGCTATTAACTCATGGTGATGAGTTAAAAGAAGGTGGCACAAATACTTGCCGTATTTTA
AGAGTAGAATAATTTGCTCTCTGATAAAAAATCCACGCAAATGCGTGGATTTTTTTATGT
ATTCAACAAACCAATACCTGTGTCTTCTCGATTTAGTCTAACGAATTTCACCTACCGAAA
CTTTAGCATCGGTATGTTTATTGCCAATAATTCGATCTTCACATTTATTGTTTTCATCAC
AAATAGAGACAACAACGCTCTTCTCATCTTCTAGTGTTTCAGGTTGTAGAGATTTAACTC
CGAACTTATTATTTTCAACTAAATTACTCTGTTCGCGAGATAGATAAGTTGGCTTAATCC
CGTTAAGTTTATCTAATATCGTATTTAATTGACGCTCATTAAGTCTTTTGATATTTCCAT
CTCCGGCTAGCTCATCATCACCGTAGTTTGTTCCTCTCGGTTGCTCATAAAATGTAAAAT
CAGTATTTTTCAACACGATAGGCATATCTTTATGGCTGTAATAGGCTTTAGCACCATTTG
GAGCTAGTGCAATAACCGTGGCATTCTCAATTGTAGTCTTTGTAGCATCGCCAAGGGCTA
AAGCAAAGTTAGCTGCATTTGCATCATTATCCGCAGAACCTGTAATACCAATTTCAGGTG
AAGGTTTAGGACCAGTATTTAACAAGGTAATAGTTAAATCATTTTTTGATTTTTCACCGC
GTAATGTTGCATTTTTATCTGTCATCAACGTATAACCTTGATGGCTTTTCAGGTTAATTG
AACTTTTATTTCGCCCTTCTAAATCACCAACGACATACATTGTTGCCGCTTTCATTTTTG
AACTTGGTGAAACATTCAGTTTTTCAGCCCCCTGAATATTTAATGACGTGTGATCTAAAA
TCGTTTTATCTGCACTTAACCCAATTTTATGGATACGATCGTAATCAGATTCAAAAGACA
TATTTCGGTCAAACGTAACATTAAATTGACTATCGGTTAAATTAATATTTTTTGCCATAA
GATTAATAAAACCATCATGCGTTTTTATATTACTATTACGAATATTAATTGTCGTTTCTA
AATGACTTTTAGGTGTTTTAATAACTTCTTGTTTAATTTTGTCATAACTATTATTTGTGG
CAGTCCACCAATCAAATGCATATAGGAACTCATTATTAATCCATTGACGTAAATTATTAT
TGAATTTCCATCGTCTTTGAGTATGATTTCGTTCTGTACGCAACGCTCTATCTTTGGTAT
TGAAAATCGCATAGTCATAGCTTGGTTTTTCTTTATTATAGGAATATCCCCCATAAATAT
AGAAATTACCTCTTCCTATATGAGTAAGACGATCAATATCAACATTATTAAAGCCACCAA
CAATGACAAAATCATCTACTTTATCAAGTTGCAAATTACTAATATTTACGCTAAAAGGCG
ATCTTTGAGTATCTTCTAAACAATAGGCAAGATTAATACAAGTTCTAGAATCTTCTAAAT
TTCTTCTTAAACCATTTCTACCTAAAACAATAGCACCATTATTAAAATTAAATTTACTAT
CTATAATCTTAATATCTGAAATGCCTTTATCCGCAAAATGTTTATCCATTAGATCTGTTG
CAATAAATAAACGCCCATTTTTAGTATCTATATTTGCTTTATTAAAACGAATATAGCTAG
GATTAGTATAATTTAATTGTGTATTTAATAATAAAACTGAATCAGTATCTTTATATGAGT
CTATATTTATATCACCTGAAATATCAAAATTATGCGCATTTAGATTTACTTCTCCTGAAA
TACCCAGTAAAGAACCTAAAAAATTACTGCTGATAAAAGAATTTTCACCTACTTTTTTAT
TACCAACATCAAGATTATCTGCCAGCTTTAGATTAACTTTTGTTTTTAGTTTTTTAGAGC
CGTCATCATAATAATTTTTATCTTCCCGACTTAAATCACCACTAAGATTAACTTTCTTTA
TAGCTGGGTCTAGATAGCTACTGACTGCAAAATCAATACTATCTTTAATTGTAAGTTTTG
CACCTTTTTCAGCATTTAAGTTAATTTCATTCTTTTTCGCTTTTATTGTTAAATTTTCGG
CTTGAATATCACTATTTTTTCCAAATTTAATATCATCAGAAAATAAAGTTATTTTTCCAG
ATCGAGACATTACAACATTATCCGCCTGTAATAAGCCATCGTTATTCACAAGGTTATTAA
TTAATTCATTTTTTCCCTTAGCAGTTAGCTCAATATAACCATCTTCGGTAATAATAGAAC
CTGAATTTTTCACAATACTATTTACTGTATTTTCATCAATATCTAAATCAATAGATGTTG
CCTCTAATTCTAAGCTAAATGAGCTACCCGCTCCTAAGACAACTTGTCCAGGGCTTTCAA
TAGTTTCATCACGTTCAAAATCAATCCACTTAAATCCCCAATTATTACCCTCATAGCAAT
CATTTGCATTCCAACCATTACAATAACGACCTTTAACTTTTTTCTCTTGTTTAAAGTATT
TAGCTTCAATTGTCCCCTTATTTTCAACATCATTTCCAACTAAAGCGACAAAAGCATTTT
CACCATTTGCGATAATTTTACCTTCATTAATAATTTTTCCTTCGGCGGTTTTATGATTTT
TACGTGGAGTAAAATTGAACTTATTACTATTACTAATTTTTTCAAGATCCTTAGTTGTAG
CAAGTAAGCTACCTACATTCACTTGAGCATCTTTTGTAATAATAATGCCGTTAGGATTAG
CGAGAAATACACGCCCATTTGCTTGCAATTTACCTTGTATTTGACTTGCATTTCCGCCCA
TAACACGATTATAAGCAATAGCGGTTGAATCAGGCTGCTTAAATTCAACACTATTTTGTT
TTCCAATATCAAAACTTTCCCATTCAATACTCACTCTAGGTGATTCTTGAGTAATGGTCA
TTGCCTTATTTAAGGTATTAATTTTTGCATTGCCGTCTGTAATTTTATGGTTTTGAGGTA
AGTCTGCAGCATAAAGATTTGTTGTGCTAAGTGCTGTTGAAATAGCTACGGAAAGTAAAG
TTTGTTTACGCATTTATGTACTCCTTAATTAAAATGTTTTAATTGCAGATAACCAAAATT
GATTTTTATCTACATTGTTATATTTCTTACCGATAGGTTTTGCATAAGCAAAATTAATAG
AATAATGATTAGGTTCAATTAAATTCAAACCAACACCGATACTTTTTAAACGAACTTTAT
TTTCAACAGATTCGGATAATTTCTCAGTATTTTTATATTGTTTTCCAAAACCCTCATCAT
AAAAGAGTGAGCTTACTAATATACTTTTTGAGAAAACAGGTAAGTAATGTTTTAGTTCCG
CTTGGATAATATGCCCTTCATCAACAGAAACAGTACCTGCTTGATATCCTTTTACCCCTG
ATAATCCACCTAGTAGGAATTTATTTCCACTATCTAGATTTTTATCAGCAAATTGCCCAC
TGGCGGCAAATGTAATACTGAAGGATTTAGGTAAAAACTGCTCGTGAGATAATGAATAAT
TAAATGTCGTAAATGTACGTTTAGGCTGGTAATTCTCTGATAAATAGTGTTTTTTCTCAT
TGGTCGAATGACTTTCTTTCCCAAAAATAGTATTGAAAGAAAAATAGGTAACACCTTCTT
TTATACTATTCCAAGAACCACTCACTCCTATGCTAGTCGTATTTACTTTCCGTTTTTGTT
GTAAATCAACAGATTTTTGTTCATCTGACAATTTCTGATGATTAAATGCTAATTTACTAT
CTAATCTTAAACTTGCAGTTCTAATAGTAGGGTGAGTAATATAACCACCTAAATTATAAG
TACTCCCTTGAGCATTAAGATCTTTAAAATTCGCACCTAATTTATATTTTAAATAGTTTG
AATTCACGCCAACTCTTGTGCCATATCCATCAATAATAAAAGAATAGTCCGCTCTTAAGT
TATATAAATCGAAGGTGTTAGAAGCAAGCACATCAAAATGTAATTCATCACCAAGCCCAA
CTAAGTTATAAATTTTATTTCCTAATGTTGTTCTATATTTTCCAGTATTATCATTTCCTT
GATTATCAATGGAAATATATCCATTCCAACGTTTATTATCTTTAAGATTAACCGTAAGAT
CTGTTTTACCCGTATTTTGTCCTGCTTTCAAAGATAATGCTGAGGTAATTCCTTTAATGT
CATTAAGTAATAGAGCTAACTTTTCTAGTTTATTTTTAACCAAATACGAATGGCTTTTCA
CAGTAGTATTCACCATCCGCATAACCAAGTCTTCTTTTAAACGGCTTCCATTTCTAACAA
CTACCTGATCAAGCGATCCCTTTATCACGAAAATTTGCAATTCACCATTATTAATTTCTT
GTGGTGGAATAAAGGCTTTAGCAACAAGATAATTGTTGTCACGATAGTAGTTAGTAATTT
GTTGCGATAACCGATTTAAGTCATCTAAGGTGATTTCTTGATGAAGATAAGGAGAGGTAA
TAGATGTCAGATTATCTTGAATTTCGTTTCCGTCCAACTCCAGTAATTTGATTGAATCTA
AACGGAATTTAAGACTTTCTTTGTTGGCGGGAAGATTCTCTTCCTGTGTTGGTGTTTTGA
ACAGTTCTCCAGATGGTTTTACTTTTGCTACTTGTATCTGGCGTGTCTGTTCCAACTGTT
TGTTCAATGTTCCTGAATCTGGTATTGGATTTGCATAAGTAAAGCCAGATACACATGAAA
GAATGATTCCAGTAATTACATTTTTTCTACGAAAATGTTTCATTTTGATAGGTCTCCTTT
ATTAATAATGTATTAGAACGCTTTTTCTATTTATTTTTAACTAAATGATAAGAATTATCA
ATATCATTATTGATAATTTACATTATCTTTTGTAGGATATTTATTAGTCAGACTAAAGGA
GCAACTAAAATGAGACTATCAAAAATTTATACAGCACTCTTTCTCTCTTTGCCTACCGTA
TCCCTTGCAGATAGCAATGTTTCAGCTGAGCTCGCTGAAATCTCTGTGATTGCAAGTAGG
GATGCATTTCATTGGGCAAATCACACAAGTGAGAAAGCAACCCTAAATAAAAACCAATTA
TTAACTCAACAACCCATAAGTACAGCGGATGCGATTAAAAGGATTACAAACGTGGATATT
GCTGGCGGATCAAGGGGAATTGCACAAAAGCCGATTATTCGGGGCTTAAGTGGTAATCGT
GTTGTTCAAGTGATTGATGGCGTTCGCCAGAATTTTGACTTATCTCACCGTGGTTCATAT
TTTTTACCTATGGCACTAACCCAAGAAATAGAGGTGATTAAAGGCCCTACAAGTACTTTA
TGGGGAAGTGGTGCATTAGGAGGAATTGTTGCGATCAGAACACCAAATGCACTTGATTTA
TTGAAAGATAATCAGCAAATTGGAGCAAAAATTCATCAAGGATACCAATCTGCCAATTCT
CTCTCTGAAACAGATGTCAGTGTCTTTGCCGCAAATGAGAAGTTTGATGGATTAGTGAGT
GGCTTTTATAACCACGCTGATGATTTGCGTTTAGCGGACAGCAAAAAATTAGTAGACAGT
CGCTATACTCAAAAAGGCGGACTTTTTAAATTTGGTTGGCAAATTAATGATGAAAATCGC
CTTGAGCTTTCTCATCGTTTAAGTCATTTTGAACAAATTGCCCCAACCAACAATGAAGTT
GCTGAAGAATTTACCAACCAAGATGTGAGAAACCTTATTAGAAACTGGCATAGAAATAAT
CCAACAGCTTCTTTTGCTGAAATGACTCGTTTCTATAAAGGACTCACATCAGTACTAGGA
AGTGTAAGTTATCGAGCTAAACAAAAAATCACAGACCAAAGTAGTGCCTTACACTATTAC
TTTAACCCTAAAGACAATGATTATATCAATAGTCAATTGACGCTATACCGTAACAGTACA
AAAGAAAAAGAGCAGCGTATTGCAAGCGGTTTGCAAGATCAAACTAAACTCAGCACTATG
GGTTTAAACATACGAAATTCGACGGATCTAAATTGGTTAGCCCTAAACTATGGTGTAGAT
TTTATTTCAGACCGAGTAGTAACACAGCGTGAGAAAAATGCCACAACACCATTCCGCCCT
AATAATTATGACGCTAAATCTAAAAACAGTGCATTTTATCTTTTAACACATATTCCATTA
TGGAATGAACGCATTATTGTCTCGCCAAGTGTTCGCTACGATCACTTTAAAACACAAAGT
GACGAAGCCAAATATAGTGCAAGCCGTTGGTCTCCATCCATCGCTGCAACTTGGAAAGCA
ACAAATTGGCTAGATCTTAGTACTCGTTATAATAAAGCATTCCGTACACCATCAATGCAA
GAACGCTTTGTCAGCGGGTCTCACTTTGGCACAAATTTAATGGGACAATCATTTAATAAT
ACCTTTGTAAGTAATCCAAACTTGCGCCCAGAAACTGCGAAAAATAAAGAAATTGCGGCG
AAAGTTCATTTTGATAATCTCTTTGTGCATCAAGATAAATTCATCTTCAATGCCGCTTAT
TTCCAAAATGATGTAAAAGATTTTATTCATCTTGATATTTTCCGAGCTTCACAAAGAGAG
AGGATTCCATCTCTCTCGCAGTATCGAAATGTAGAAAATGCTCGCTTAACCGGATTTGAG
CTAGAATTAGCTTATCAGCAAGAACGTTTATCATTGGGATTGAATTATGCTCAAACAAAA
GGTAAAAACCGCCAAACACAGGAAGCCTTATCCAATATTCCAGCGAATAAATTAGGCTTT
ACTATTGATTATGCACTAGTACCTCAAACATTTATGATTGGAGCTAATATCACTCACTAT
GCAAGTCAGAAACGTGTACCTAAAACACATGCAATGACTTATCCAAGTTATACTCTCACA
GATTTAAAAGCAAGTTACACACCTTCTGGCGAATGGCGTAATTTACGTTTGGATATGATG
ATCGAGAATGTCTTTGATAAAAAATTCCAACCTGCATTTAGCTTAATGGAAGGGGCTGGG
CGCAATATTAAATTGAACGCTTCTTATCAGTTCTGATTTTTAACAAATATTGTCTTAAAA
AATCCACGCAAATGCGTGGTTTTTTTTATATACTGCTTCCATCAATTTCTATCAAAATTT
TGCTTATGTTACCTCTACTTTATGCCTTAAAAACGGAGAATGTGATTTCTGAATTAAACT
ATCAATTTGCAAAAATGATCGATCAGAAACAGCAGGCTTATAACTATACGGTTCAACAAC
AGAATGTAGCAATCTTTCTAAGTGCATTAGTTTCTTTTAATGTTATGCAAGGACATAGTT
GTGTTCGTTTAAATTCTGATTTAACAACCCACTTTTTTGACTTGCAAAAAAAGCATTTCA
GCCGTGATTTTCATACGGAGATTTTGCAAAAAATTGAGGGGATTTCACCGCTAGAGTGGC
AGTCGTTGCTACATAACCATATTGCTTTTAGCCAAGATCCTACACAGGTTGCACCTTTAT
TATTTCAACAGGATCGCCTATATTTTTATCGTTATTGGCAGGCAGAGTATCGTGTAGCAC
GTTATTTACAACAAGCGGTAAGTTCGGATTTAAAAAAAGCAGATATCGATCTTCATCGTC
AAATTTTACAACGCTTTTTTCCAAAACAAGCTGATACGGATTGGCAAAAAATTGCGGTTG
CAACGGCATTAACTAAACGATTCTGTCTGATTTCAGGCGGGCCTGGCACAGGCAAAACCC
GAACAGTTGCTATTTTACTTGCAGCATTACAGCTTAAACAATTAGAACAGAACCAACCGC
TTTTAAAGATTGCCCTTGCTGCTCCGACAGGAAAAGCTGCGGCTCGTTTAAAAGAATCTA
TTTCAAATAATCTCGCTAGTCTTGATCTTCCTGACAGTTTGAAAGCTGAAGTACCCACTC
GAGCTTCAACAATCCATTCGTTAATCGGTATTAATCTCCATAGTGATCTGCCTCGTCATC
ACGCTCAAAATCCACTGCATTTAGATCTGTTAGTCGTGGACGAAGCGTCAATGATCGATC
TCTTCATACTGGAAAAACTGCTGAATGCCTTAAAACCAGATACTCGTTTGATTATGCTTG
GGGATAAAGATCAACTTGCTTCTGTAGAAGCTGGAAATTTAATGGGGGAGTTGGGTAGTT
TGATCAGATTTGGTTATAGCAATGAGCATAGTGACTATCTAACTGAGGTAACAGAACATC
AAATTTATCCTACAGTGGAAAATGTCCCCGCAATTTGTAATTCATTATGTCATCTTCGTC
GAAGTTTTCGTTTTGACGAAAATTCAGGGATTGGGCAATTGGCAGCACAAGTGAATGCTC
AACAAGCGGTGAAATCGTGGCAGATTTTAACGAATAGGGCTTATGATGATTTAACATTAG
CGTGTTACCCTAAAGTCACGGATTTTCCTGAAAAATCACAATGGATACAATACTGTGTAA
ATAGCGTGGTAGAAAAAGCGGTGGAGTTATATTCCGATTACTTGAACAAAGTGAAAGCTC
GAGTACTTTCCCCAGAAGCCGTGTCTATCGGTGAGATATTTAAAGCATTCCAACAAGTAC
GCTTTTTGTCAGCCTTACGCGTCGGTGAATTAGGCGTAGAACGATTAAATCAAACCATTG
CAGAAGCCTTATTACAAGCACGTTTATTACATTTTAAACATAGCCGAGACAGCTACATTG
GCAAGCCGATTTTGATTACCGAAAATGCCCCTCAACTTCATATCTTTAGTGGTGATATTG
GCTTAATTCTTCCAGATGAAGCAGGAAGATTGAGAGTATATTTTGAAACAGAACAAAATG
GAAAACATTTAGACATTTCCCTTAGTCGTTTGCCAAGTTATGAACCCGCCTATGTAATGA
CCGTGCATAAATCACAAGGTTCTGAATTTGATCATACTTTATTGGTAATGCCACTTTCTC
ATTCGCCAGTATTAACAAAAGAGCTGATTTATACGGCGATTACCCGTGCTAAAAAACAGT
TTACCTTGTTTAGTGAAGAAAAAATTTGGAAACAAGCAGTAAAAGCAAAAATTCAACGTC
AAAGTGGATTAAAAGAACAAATATTGGCAGATATTTTAATGAAATGATTTGGAATACGTG
GACTATAATCCACAGAAATACTTTAGAAGATGTTAATGGCAAATTGCAGAAAATTCTGTT
TCACATTAGAATAGGGTACATATTCTTATTGATCAATGAGGAAAAACATGGAAACTATAG
AAAAAATCCAAAAACAAATCAGCGAGAATCCTATTCTTCTTTATATGAAAGGCTCTCCTA
AATTCCCATCCTGTGGCTTTTCTGCTCGTGCTTCAGAAGCTATTGTAAATTGCCAAGTTC
CATTTGGGTATGTTGATGTTTTATCGAATCCAGATATTCGAGCTGAATTACCAAAATACG
CAAATTGGCCAACATTTCCTCAATTATGGGTAGATGGAGAATTAATTGGTGGTTGTGATA
TTGTTCTCGAAATGTTCCAAAAAGGTGAATTGCAGACCTTGTTGAAAGATACTGCAAAAA
AATATTCTCTATAGCGTCTAACAATCACATTATTTTGCAGAGCTTGTTGTATAAAACAGC
TCTGCCCTCAATTAACTTCTTGTGATTTTCTTTCAATTACTGATCATAGTATCGCTCTAT
AATACTTATTTCAAATAATACTTAATTTTGGCATCATGATTAAACGTCTCATTTAATTAG
AGATTATTCCTTTCTATACTTTTTAATTATTTGTTAAAAAATTAGAGCTATATCACAATA
TTCCTCCCAAAATTTAGGTAGAATACCGATGATTTCATTTATTCAATTGTATAAAGGACA
CAACTATGGATGACAAATCTCAATTACGCCAAGCAGCACTTGATTTCCACGAATTTCCTA
TCCCTGGTAAAATTGAAGTTACCCCGACTAAATCCCTCGCAACGCAACGTGATCTTGCAT
TAGCCTATTCACCAGGGGTTGCAGAGCCTTGTTTAGAAATTGAAAAAGACCCAGCGGCTG
CCTATCGTTATACTTCAAAAGGTAACTTAGTTGCCGTGATTTCAAACGGAACTGCCGTGT
TAGGTTTAGGCAATATCGGTGCATTAGCAGGTAAGCCTGTGATGGAAGGGAAGGGCGTTC
TGTTTAAGAAATTTGCAGGAATTGATGTATTTGACATCGAAATTAATGAGAAAGATCCTG
AAAAATTAGTTGAAATTATCGCTTCTCTTGAACCTACCTTTGGTGGTATCAATCTTGAAG
ATATTAAAGCACCAGAATGTTTTTATATCGAACAAAAATTGCGTGAACGATTGAACATTC
CTGTATTCCACGATGATCAGCACGGTACTGCAATCATCAGTGCGGCAGCAGTGATTAATG
CGTTGCGTATTGTGGATAAAAAAATTGAAGAAGTGCGTTTAGTTGCATCAGGTGCAGGGG
CGGCTTCTATTGCTTGCTTGAACTTGCTTGTATCCTTAGGTATGAAGCGTGAAAATATCG
TTGTCTGCGACTCAAAAGGGGTGATCTATAAAGATCGTGACGATCGTATGGACGACACCA
AGAAACATTATGCGATTGATGATAATGGCTGGCGGACATTAGGCGATGCGATGCCAAATG
CAGATATTTTCTTAGGCTGTTCTGCGGCGGGTGCTTTAACGCAGGATATGGTTAGAACAA
TGGCGGCTCACCCGATTATCTTAGCATTAGCTAACCCAAATCCAGAAATTACACCGCCAG
AAGCGAAAGCTGCTCGTCCAGATGCGATTGTCTGTACAGGACGCTCAGACTATCCAAACC
AGGTGAATAATGTACTTTGCTTCCCATTCATTTTCCGTGGTGCATTAGATGTAGGCGCAA
CAACAATCAATGAGGAAATGAAGCGTGCGGCGGTTTATGCGATTGCAGATTTAGCTCTTG
CAGAGCAAAATGAGGTGGTCACTTCTGCCTATGGTGGCGAGGGAACAACCTTTGGTGCGG
ATTATATTATCCCACGTCCATTTGACCCTCGTTTAATTGTACGCATTGCCCCAGCAGTTG
CAAAAGCAGCTATGGAATCAGGCGTTGCCACTCGTCCAATTACGGATTGGGAAGCCTACC
ACGAGAAATTAACTCAGTTCGTCTATAAAACCAACCTCTTTATGAAGCCGATTTTCAGCC
AAGCAAAAGCAGAGAAAAAACGTATCGTGCTTGCAGAAGGGGAAGAGGACAAAGTATTAC
ACGCGACACAAGAAGTGGTTTCTATGGGCTTGGCATATCCAGTCTTAATTGGACGTACGG
AAATTATTAAAGCCAAAATCAAAAAATTGGGACTACATATCGTTGCAGGGCAAGATTTTG
ATGTTATTGATAATGAACATAACAGCCAACACGATGAGTTATGGAAACGTTATTACAGCA
TAATGAAACGCAAAGGGATTACCGAAGCGATAGCTAAACGTGTTGTAACCTCAAATACAA
CAGTCATTGCTTCATTGCTCGTTGAAATGGGTTATGCTGATGGATTAGTGTGTGGCTTGT
TTGGCACATATAGTCGCCATTTAGAAGCTATTCGTGACATTATTGGTGTAAAAGAAAGCG
TAAAAGTACCCGCTGCATTAAACAGTTTGGTTTTACCGACAGGAAACGTTTTTATTACTG
ATACCTATGTTAATGCAGATCCAACGGCGGAAGAACTCGCTGAAATTACCTTAATGGCAG
CAAGAGAAATTCGTCGTTTTGGTATTGAGCCTGCGGTGGCACTACTTTCACACTCTAATT
TTGGTTCATCAAATATGCTAGGCGCACCAAAAATGCGTAAAGTGTTAGAGATTGTGAGAG
AGCGTGATCCTGCGTTAATGATTGATGGTGAAATGCACGGTGATTTAGCCTTATCGGAAA
AATTACGCCGTGATTATATGCCAGATAGCCCATTAAAAGGTTCGGCAAATTTACTTATAA
TGCCAAATATGGAGGCTGCTCGTATCAGCTATAACCTATTAAGAGCGACGACAACAGCAA
TTACCGTAGGACCTATCCTATTAGGTATGAATAAATCAGCACATATTCTTAACCCAGTGT
CTTCTGTTCGCCGTATTATTAATATGGTGGCGTTCGCGGCAGTGAAGGCTTAGTAAAAAT
GAAATGAGCGTGATTTTTCACGCTCATTTACTTCTTATTCCTCAAGTATTTTTCTAAAAT
TGTTTTTGATAATTACGGCTGCCTTGTTTTTATAATCGCTTTGGATTCTTTATCCATGGT
AACTTCAATTTTATGATCTACAACCACATTCATATTAATCGTAATACCTTCAGGTGGTGT
TTCAAGTCGCACTTTGGGAGTGCAAGCGGTCAAATTTAAGCAAAAAATTGTAAAAAGTGA
GTATATAGCTTTCATTCTTAGAAGGGATTTGATTTATTAGGTTTATCTTATTTAATCATC
TTTTTTCTTTAACAATGAAATAATCTCTTTCAAAGCAATGATTTCTTCATTTTTCTGAGC
CAACATCTCGTCTTTATGGGCAATAGTGAGTTTTAGTTTTTCAATTTCGGCAGTGAGATT
TTCAGGATTTCCATAATAGTTAGTATTATTAGCGTGTTCATTCATTAAAAAGAGAACGCC
TTTTCCCTCACAATTCATCAACTCCAACACATCAATATTAAAAATTTGAGCGATTTGTTC
GAGTTTATGCAAATTGAGCTTAGTTTCACCACGTTCAATTTTAGCGTAACCGTTGGTGGA
CATATTCATTTTTTCAGCCATTTCTTCCTGTGACCACTGGTTCATTTCACGCACCATACG
GATTTTCTCATTTACACTCACAAATCATTCCTCTCTTTCTTTTTCCACCCACAAATTGAG
TGGATTTTCCACACAGTTTGTTGTTAGCAGAATGTAAAGCCTGCTTTTAGAATAGTTCGT
ATTTTACACATATTTTCATTAAATAACACATTAAAATAAGGACTTTCTATGCGTTTGTCA
GTTAAAACAGCAGCAATGGCGATTTTAGTTTCATTAGGTGTAACAGCTTGTAGCTCAGGC
GGTGGTGGCGGTGGCTCATCTGCACCGGCTAATAACCCCGAACAAGCAAAGCAAATTGAA
GCCTTGAAAAAACAGGTGGAAGCAGAGCAACAAGCGGTTAAATCTGCGCAGGATAATGCA
AACCAAGCTTCTGAAAAAGTAAAAGCAAGTGAAGCAGCTAAAGCAAAGGCGGAGGCTGAA
TTGGCAAAAGCACTGCAAGCTTTAAAAGATGCTGAAAATGCAACTGCAGAAGAAAAAGCG
AAAGCTCAATCGGCTGCAGATAAAGCGGCTAAAGATTTAGCTGAAGCTCAAGACAAAATT
GCGTCATTGGAAGAAGAATTAGCTCCTATAAGAGCCGAAGCAGAAAGAAAACGCTTAGAA
GCGGAAGAAGAAGCTAAAAAATGGGCATTTTTAACCCAAAGTGGAGAATGGCGACATATA
GCAAGAGGTGATGGTTTAAAAGGATATGCCGAACATGCTTATATTGATGGAAAAGCATGG
TATCTTGACCCAATCGGGGCATCTGAGAGCTTAGTTTTACAAAATGGGATTGATTTTAAT
AAAAATACAATATCCAATAATGTTCAGATTTTACCTGTATATGCAAGCCGCCAATCAATT
TCTGGCGAAAAACAGACATTCCAAGTTGCTAATGTTCATTTTATTAACCAAGAATACTCT
ACTTATTTAAATTGGTCTTATTCCGATAATATAAATGATGATGATCTGAGAAGATCAGCA
GGTTATGTCGCTTTGCCGACATCTCAAAATTCAGAATATATTAAAACCCCTGTAATCGCA
ACTTATCAAGGTAAAGCATTAGGAATAGAAAACTATAATATAGATACAAAAAATGTATAT
GAAGGAGAATTTTCTTTAATTGCAGATTTTAAAAATGAAAGTGTCAAAGGGAATATAGCC
AATCTAAATGGTAAAAATTATGTCTTGGAAAAGGGAAATATAAATATTTCAGATCAAGGA
AATCTTATTTTCTCTGGAAAAGTAGATAATAACCTAGATTATAAAGGTGTTTTTTCTGGA
CCTAATGCAGAAGAAGTCGTTGGAACCGCTGGGACAGATATTAGCTTTGGTGGCAAACGC
CAATAATCAATCGTAAGGGCGGGGATCATCCCCACCTAAAATCTAAGCTATTGCAGAAAT
GCCTTTATGTTGTACTAAAGAAAGCAGTTTCAGTGCAGCACCACTTGGTTTTTTTACACC
TCGTTCCCATTCGGAAACAAGATTGCTACTTACATTTAAGTAGTGAGCAAAAACAGCTTG
AGAAAAATTTTCTTTCTCTCTGATTTCTCGGATCTCGTTGGGAGCGAGCGTTTTGACTGG
CGTTAAACAACGTTTATCAAAACTCCGCATTGTTGTTTTATCAACCAAACCAACGTCGTG
TAAATCACTCATCAATTCGTGGATCGCCGCATTTGCTGGGCTGTTGTATTGGCTCATTTA
AACCTCAAATAATTTTGAGACCATCATAAAAAAATAAGTTCAAAATATCAATATATCGCC
TTATGAAAAAACACTTACCCCTTACCCTTTTTATCCCCCTAGTAGCAAACGCAACCCCCG
AATTAGAAATCAAATCCGCCGAGCCTACATTACCAAAACAAGCGGTTATTTTTTCAGAAA
AATCCGCAAATAGTGAGGAAGTCACTTTAACTAAAGAGCTTATTAGTAAGCCTGAACTGA
CTCGTCAAATGTTAAATCGGGCGATTGATAGCCGACAATTTCATTTATTGCCTGAACTGG
TGCGGATTTATCAACAAACACCTAATCCCGATTTGATACTGATCGATTATGCCAACGGCA
TTATTTTGGCAAGTCAGGGGGATTATAAAACGGCAATTGATCTCTATCGTGACATTATTG
CGAAGCACCCTAATTTTCAGCCTGTGCGTTTTCGTTTGGCACAAATGTTGTTTGAAGATC
GGCAAAATGAAGCCGCACTTGCACAATTTCGTAAGCTACAAGCGGACGGATTACCGCCAC
AGATTGCAAATGGGGTGGAACAATATATTGCTGCCATTCAAAAACGTTCGGATTGGGCAT
TCGACTTTGGTGTGAATTATTTGCACGAAAGCAATGTCAATAATGCTTCAAGCTCGCCTT
ATGTTCGAGTGGGGAATGTACCATTTAAGAAAACGGAAGAGTCGTTACCGCAATCGGCAA
ACGGGCTAAGTTATCATCTCAATTTAGCTAAAAATTGGAATATCAGTGGCTCCCATTATC
TGCATTTTGAGAACCAATTTAGCGGGAAATCCTATTGGAATAACCATCAATTTGACGATC
AGCAAAACCGCTCAAGCCTTGGCTACCAATATCAGAATGCTCAAAGTCGTCTTGCCTTTT
TGCCTTATTACGAAATGCGTTGGTATGGTAATCATCGCTACAATCACGGCTATGGGGTTC
GAGTTGAAGCCGAGCGTTGGCTCACGTCAAACTGGCAACTTTCTACCGCAGGCGAGATGG
GCAAGCTCAAACATCGGGGCGAAAATCAGCTGGCAGATAGCACAACATTATTTGGTTCCA
CTACGCTACTTTATGCCTTTAATGCGAAAAGTTATCTCTATGGCGGTATAGATGTGTTGC
GAGATCGGACGTTAGAGCGTTCTTTAGCCTCAAAACGCTATACAGGGCGAATCGGTTGGG
GACAAGAGTGGTGGGGCGGCATCTCCAGCCGTATTCAACTCAGTTATGGCAAACGTGAAT
TTGACCAAGCTCGCCGCATTTTTAATCAAATTCGTCAAGATAGAGAGTTAGGTTTGAATG
TTACACTTTGGCATCGTAACCTGCATTTCTGGGGAATTACACCGAAAATCAGCTACCAAT
ATCAGCGTGTGAATTCAAATTTAGTGGATCTTTATTCGTATAAACGAAATCGGGTTTATT
TGAGTTTTGAGAAAAGTTTCTAGTAAATAAGTGGCTTAGATAATTCTGAGCCTTTAGCAT
GTACTGAGTGCGGTTATTGTTTATCTAATTGTTTATAGATTGAGTGCTCAATATTCTGCT
CAAACTGAGAACCGTAGTTAATCAATTTCCACAGGTCGAACATATTCTCTTTATGGTTAT
AATTCAAATTGACTTTCGCTTGTTTATGCTCAGTCAATCTAGAATGGATTTTAGCTGATA
AATCCATATCGCCTTTACTGTCTAAATTCACCGTTGCGGTGAAATCGTCAATCTCACTTT
TATTGACCATATAAGCCAAAATCTGTTCCGTATAGCCCCCTTGTTTAATCGCTTCAAGCA
ATTCAGGGGTAAATTTTAGGTAAGATCTATCCGCTTGTGTCAATGTGCCATTGCAGATGT
AGCAAGGTTTACCCGACAGCCAAAACGGAAAGATACCGTTGAATTTGCCAGTTAAATCCA
GTTGGTGATACTGTGCCAATTCTAAAATACGTTCAAAACGAATATCAAACAGCTTTAAAT
AAGCGATTTTCGTTTGTGGCAGGGCAAAATGTTCGATATTTAAACGCCCATCAAGCAAAT
TTAAACTTAACTCTCGTAAAAACAGGGGCTTACGCTTGGTGTAGGGTAAGTGCCCTTGAA
TTTTTACTTTAACATTGGTTATCGGAATACCCATATTCACTTCATCAATATTCACATCAA
GGGCTTTTTTCACGCCGATATCCACTTCACCCTGTTTGTATTGATAAGGGAGTGAGAAAT
CAATGCCCTTGATCTCACCGTTTGGTAGAGAAACTGCACCGTTGCGAATAGCAAAATGCC
CGCCAGCCATCAACCCACGAGCTGCATTCGCACTAAATGACGTTTCACCTTTGATGGTAC
CGTTTGTGATGACCCATTGGTTTCTAAAAGGAAAAAGGCTTTGGAATACATTTGCAGGTT
GCTCTGACCAATATAGCTTACCGATTAAATCACTGGCATTATTGGTTAATTTTCGGCGAG
CAAAGAGTTTAATCGGTCCTAATTGATTGGCGGTAACATCACCCCTAAAGTTAAGATTTT
CCACTTCGCCGTAAAAATTTAAGTGTGCCGTTGGCTTTTCTAAAGTGCCACCATAGGCAA
AATTAATCTGCGGAGAAAAGAGTTTTATTCCCCCAGTGAGATGAAATTTATCGTAATCAA
AGTTAATCGGCTCATTCAAAACCAGCTCTGTTTTGGGAATGGATACCCCATTTTTACCAA
TCTGTTCTAGACTACCTTTAAATTCAGATAGTTGCACTAAATCTTTATGCCACACACCAC
GCCCAGACACCGCAAGCGGTCGGTTTAAGGCTTTTATTTGCGAACTGCCCCAAAAACGCC
AATTCCATTGATCTTTCACCGCTTTTTTATCGGTTGGATCTTGGAAAAAGTGTAATGATC
CCGCTTTGAAATTGTTGGCATAACCGTCCAACCGCATTTCAATATTTTTAAAGTCAGGGC
TTTCTCCACGGAAAATCGCTTGCAATCGACCATGAATGCCCTGCTTATCTACCCGTACGC
CAGCAAGGGGAAAACGCAAATCGTTGATGGTAAGAAAGCGTTCAGTCCCAGTTAGACGTA
ACAAAGCACCTTGCAAAAAGCGTAAGGTGAGATCATCAAATTTTCCCCTTACATCTAAAG
GAATAGTGCTATATAAAATATGCTCACCTTGTTTGATATTACCTGTAATTTGTAGTGGCA
AAATCAAACTGTCTTGCAGAATTTCCCCTTGTGGACTACTGATCACAACATTGCCTTTCC
CTTTGGCATTTTGAGTAAGTAAGCTGATACGCACCGCCGTTTTTATCGGATAAAGCTCAT
CTAAGGAAAAACGGTTAGGACTAATCGTAGTTGTCAGATATGCATTGAGCGGAAAATCAT
TTGAGAGTTGCCAATCAATTTTCCCTTTTTCAATCGTCAGGCTTTGCGTATCAAAATGAA
ACGGCAAGTTGAACTGATTTTCAGGTGTTATGGCGGAATTTAACTGCCAATTTCCGTGAA
GTTGTTGATCTTGTTTATACCAGTTGAGCGTTGAATGTCCTTGTTGCAAACTTGGTTCCG
CAATCAAGGCTTCAGGCAAATGCCACTGATAATTCAAGCTAAGTTGCTGGGGCAATGCTA
GAAAATGTTCATCTAACTGAGCAGAAAGTGTTACGTGATGTTGCTCATCATTATTTGGTT
GATAGCTAAGTTGTGTGGTGAGTTGCTGATTTGCAAAATTTGCGTCAAATGTGACCGCTT
GTTGCTTAATGTAAGCGGTCAGTTTTTGCTGAAAAAATGCAAATTTAATTTCACTTGGTG
ATTGCAGTAATCCCTTCAAACGTTCATGCATTTCGTTGGGAAGATTTTTCCACGCCAAAG
ATTTGATTTCTATGTTACCTTCTGGCAGTAACGCAAGGATCATTTTAATGGTTTCTGTGG
GATCGGTTTGGCTTTTTTCCGATTTAGGAAAAAGAGATACGCAGGCGTAATCAACAGTCG
CTTGATTAAGACGAATAGATTGTTCATCAAGCCATTGCACCGAAAGGCTCTCTGCCGAAA
TAATCGGACAATGTTGATAGTAAATAGTAAATTGTGGCAGGATTGCTTTTTCTAAATGTG
GCTCAATACCATAGGGTGTTTCTATTTTCCAGCCCGTTGGCAATACAAGATTAATCGCAG
AAGCTAATTGAGAGCCTGAAAGCAACGATGCACCGCCAGCCATTAAAATGGCAAGTGCCG
CACCGATAATCAATAGGCTTCTGCGTAACATTTAGAGAATATTTGTTAATGGATAAAGCA
TTGCAAGGAAGGTAGCGACCGTCCAAGCGGTTAGATTTTTGATGTTTTTTCCCTGTTTGC
CGAGTAGCAACCAAGCTAACATCATCAAAATCACAAACTGAACCCCAAAGAAGATAAAGT
AAGGATAAATCACCATCTCAGGCATAATCGCAAGTTGTTGATATAACACGAAAATCACCC
AAACATAGTTGATGATTAATACCATAAGTGCTAACAATACCAACAGTTTTAAAAAGCCTT
CCAAACGGCTTTTCGCTAGCATTAAATACCAACCGCTTAATAAAATACCGAGTAAAATCT
GAGCAAAATTATTGGCTCTAATCCAATTCAACAGCGACGGCACTTCATACCAATAAATCA
GCAAATATTGCAGCATACCAATGGCGGTGATGCCTAAGCTACAATAAATTACCGTACGAT
AAATCTCTTCATCTTTGGGGAGTTTCCAATAGATAAACGGCAGAATAACAGAAGCAAATC
CAGCGACTAACGCAGGCGAATGCTTCGGGGTAAAGATAAGAGAATAGAGAAAATTACCCA
CCGCAAAGACCAAGAGCCAAGGTAGAATAGCCGTTAAACGCCCTTTCTGCCCTGGGCAAA
TTTGCCCTTTCCACAGTACCACGAAGCTAATCAAACAAACGCTAAAAAAGGTGAGCAGAT
AAGGCGAAACAAAGATTGCATTTTGTGGTGCAAAATAGTGATTGAGTGACATTTCAATCA
ATAACATCGTCACCAACGGCAAAATAGCGTGCGTGGCGATTTCTAATTTAGAAGGTGTAT
CGTGATCGTGAGCCATAGTTTCAATTCAAAAATGATTTTAGGGCGAGATTATGCCATAAT
ATTGGCACTTTTTTCTATTTTTAAGAGGATTTTACGATGCGAATTTTACATACAATGTTG
CGAGTAGGAAACCTAGAACGTTCTATCAAATTTTACACAGAAGTGCTTGGTATGCGTTTA
TTACGCACCAGCGAGAATGAGCAATATAAATATACCCTTGCATTTTTAGGCTATGCAGAT
GAAAGCGAAAGTGCCGTGCTTGAGCTGACGTATAACTGGGAAATTGAGAGCTATGAATTA
GGCACTGCCTACGGACACATCGCTATCGGTGTAGATGATATTTACGCAACCGTGGAAGCC
GTTCGCCAAGCTGGTGGAAAAGTCACTCGTGAGGCTGGTCCTGTGTTAGGTGGTAGAACC
GTGATTGCGTTTGTAGAAGATCCTGACGGTTACAAAATCGAATTTATCGCCAACAAAGAT
GCACAAAAGGCGTTAGGTTAATGGCTGAAACAGAAGCAACCAATTACAATCTATTGAAAA
ATCGCTTTCGTGGCTATCTTCCTGTTGTGGTTGATGTCGAAACGGGGGGATTAAATGCTC
AAACGGACGCATTGTTAGAAATTGCGGCGATTACACTAAAAATGGACGACGATGGCTATT
TGCATTTAGATGAAAAATTTCATCGCCACGTTAAACCTTTTGAAAATGCTAATATCAGTC
CAGAGGCATTAAAAGTAAATGGAATTGATGTAGATAATGCAGAGCGTGGTGCTGTGCCGG
AAGATATTGCCATTACCGAGATGTTTAAAATGGTACGCAAAGCGGTAAAAGACAACGGCT
GCCAACGTGCTGTGATTGTGGCACACAATGCAACTTTTGATCAGGCATTTCTACAAGCGG
CGGTAAAACGCATTAATGCCAAACGAGATCCGTTCCACCCTTTTGCAATGTTTGATACTG
CAACCTTGGCTGGTTTTATGTATGGACAAACGGTCTTAGTCAAAGCCTGCCAAATGGCAC
AAATTCCTTTTGACGGCAAACAAGCCCATTCTGCCTTGTACGATACGGAACGCACTGCAG
AGCTGTTTTGTGCAATGGTGAATAAGTTGAAGGATTTGGGTGGGTTTCCCGATTTAAAGG
CTAGAATGTAGTAAAAGGTGAGAAATTAGAGGCGCAGCTTAATTTCTCACTGCTATTATA
CTTAAATATACTATTTGCGATATTTCCCAGCCATTGCCTGATAAATGGCATTCTCATTTT
TGAGCAGGGTGTATTTATTTTCAAGCAATGAAAGTTCTGAGCTACGTTCGGTGTTCATTG
CACTTAGCCATTCACGCAATTCAGAGATACCTTGATCGTAGCGGTTTTTATAATATCCGC
TGATTTTTCTATCGTACTCATATTTTTTCTGTAAATTCGCATAGCCACTTTTTGACAGTT
GGTAAGTGGAATAGTAGGTGTCGATTTCATTTAATGCGGTTGTTACTGTCTGTTCATAGT
TCAATTTAGCCAGCTTATAACCCTCTTCTGAAATCTTAATGTTATTTTGTACTCTGTTCC
AATCTAAGAACGGCAAATCAAAAGACACCACGCCACCAGCGACAGGGTTATCTGACGTAT
TGTTAAACTTCGTTGAACTTCCTGTTAGGCTTCCCACTAATGTGACTGTCGGGAACCAGC
TATTTTCAGTTGCGGTGAGGTTTTTAAATGCCCCTTGTAAACGTTTTAGGCTTGCCAGTA
CATCTGGACGATTAGCAATGGTTGAAACAGGAACATTCACATCAACATCTTGTAATTTAA
CCTTAAGAATACTTGGATAATTGACTACAAGCGGTTCGTTTGGTTTTAAATTTAGCAAAT
TACGCAAAACTTGTTCACTTGATTTTTGAGCTGATTGTAAGTTGATTAAGGCATTTTGTG
CAGAAAGCACCGCTTGCATTGATTGATCTACGCTAAGTTGGTCGATTAATCCCTGTTTGA
ATTTGTTGCTTAAAATGTGGTTGATCTGCTCATAGCTTTTCACGCTCTGCTGCGTAATGC
GGATCGCATCTTGATAATAGGCAAGATTGTAATAACTACTTACAACGGCATTAATTAGGG
ATAATCTCGCCGCTTGTAAATCTTCTTGGGTTGCTTTATGTTCCCACTCTGCCGCACTTG
CGGTATCTCTTAAACGCCCCCATAAATCAAGGGTATAACTTAGGTTCAAGCCAATTTGAT
GACCAATACTTGATGTTCCTGTCGAGTTTAGGTTACTGCTAGAACCAACACCTTTTGAAG
CAGAAGATTTTTCCGAAGCAGTGAAAGTTGGGACTAAATTTGCCCCCACTAAGTTTGCAT
TATATAAGGCTTTATTCACGGAAATTGCCGTTTTTGCCAAATTGATATTATTGGCAAGTG
CCGTTTCAACTAAGCGGTTAAGCTGGGTATCATTATAGCCAAGCCACCATTGCTCATTGA
TTTGATATTGTTTCGTAATGTCTTGATATTGTTGATAATCTTGCTGTGCTTTTTGTAGAG
AGCCATCGTTGCTCATATTGGTACAAGCTGAAAGTACCAGTGCAGAAAGTAATGTAAAAG
TAAGTTTTGACACTTTCATTAGAAATTCCTTGATTAAAAAATGATGGGGCGTATTTTAAA
GAAAACGCCCCATTTCGACTAGCTCTAAACTGAACGATCATTCATTTTTTGCAAAAATTT
ACATAATGTATTGACTTGTTGATCAATTTCTATCGTTATATAATTTTAAATATAATGATT
TTGTCTTAATCACAGAATCTAGATTATGAAAAAATTTCTTTCTGCATTCGCTTTATTGGC
GTTTGTGACAAGTGGTGTGTCTGCCAATGAGCAGCCGATCAGTACCCATTTTGGCAATTT
ACCCAAAGCTGAGCATGTACAAAAAAATTAAATGGAACAGCTTTTGCAATGGAACCCTGA
CATCATTTTTACGCAATTTACTGATATTGAGTTTGCTCTTATTACTGGCTATTTTGTTTT
CGCTTAATCTCGGAAAGTATCCGATTTCGCCAACAGCAGTGTGGCAAGCGGTCGTTTGTG
CTTTCTCTGTTGAATGCGAAACCAACCAAATTCAAACGGTGTTATGGCATATTCGAGTAC
CACGGATTATTGTTGCTTGCTTAGTCGGGGCTGCACTAGCTTGTGCAGGGGCAATCTATC
AGGGGATGTTTAAAAACCCGTTGGTTTCTCCCGATATTTTAGGTGTATCGGCAGGGGCTG
GTTTGGGGGCTTCGTTGGCGATTTTTTGCAATTTGCCGATGTGGTATGTGCAACTTTTTG
CATTTGTCGGCGGTATTAGTGCGGTATTGTTGGTAACTGTGATACTGGAAACAAAAAACC
TAACGATTGGCTATGCCGGTCAGCCTTTGATCTCAGGGATCGATTTTCGTCTGGGAACAA
ATGACATCTGCTGTGTGTTAGGGGCAAATGGGGCAGGGAAAGTACCTTTTTACGCACGTT
ATTGGGTACTCAAGCAAAATTGCACGGGGAAATTTTCTTTGCAAACCAACCGCTTGTTAC
CTATTCACCACAACAGTTAGCCCAACAAATTGCCTATGTGCCGCAAGCGCATCAAAGTTT
ATTTCCCTTTACAGTTGAAGAGATGGCATTACTGATCACCACACATCACCCACAGCACGC
CGATTACCTTGCAGATAGCGTTGTGATTTTAGATAAGCAACATCAGCCAGCCTTTCAACA
AGGGAAAAAAGCCGCTATGCTCACTCTTCATCAACTAGCCAAAACCTATCGTATTGATAT
GACAAGTTTGGCTCAACATTTACCTTTTAAGGAATAACATGAATTCATTCTACGACATTG
ATTTTGCTCAACTTTATAAACAACATCTGATTGCATATCGTTATCATGATGTTACCGCTG
AGAAATGGGATAAGAAAGCGGTTAGATTTGCCGAAACTTTGTTGAAAAAGAGAACAGTTA
TACCCGTCAATTTCTAGATAAAATGAAGATTGAACCGACAGATAGTGTATTGGATATTGG
CTCAGAGCCGGGAACGCTTGCTATTCCCCTAGCCCGTTTATGCAAACAAGTTTACGCCTT
TTATATCTATCTGTTAAACCGTCTTTATCAGCGTGGTATTCAGGCAGAACTGACTTTTTT
ACAGGGAGAAACAGGGGGCTTTCAAGGGGAAACATACCAAGATCTGCAAAATGCCGTAGA
GTTTTCGCTAGGGACATTAACCGAACTAGAACGACAAAAATTACAGGCCTTCTATCAGCA
AAAACAGCAATCTCAACAAAAAATCAGCCACGATCAAGCCCGTTGGGCGTTTATTTCGTG
GCAGGTGTAGAATATCGACAAATATAAGCGGTGTGATTTTGCAGAATTTTCTATATAACC
TAATTGCGATGGTATAAAGAAAAAGTCTTCACCCTAGCTCAAATCCTGAGACATTCCTTT
AAGAGAATATATCAGGATTTCCAAAACAATATTGCCCTAATTACATGTTCAATACTTTCA
TTTTGCATATTAAAAAACAGTGGCAATCTCACTAACCGCTCGCTCTCTTTAGTCGTCCAT
TTGTCTTCTCCACAAAATCGGCCAAACTGCTGCCCTGCAGGGCTTGAATATAATGGCACA
TAATGGAAGACCGTCAAAATTCCTTTTGATTTCATTGCATTAATAAAATCCGTTCGCACC
TTGAGATTTTGCCATTTTATATAAAACAGATGGGCATTTGCTTGGCACTCTTGGGGAATG
TAGGGCAATTCCACAATCCCTTTCTCTGCCAAAGGCTGTAATGCGTCAAAATAACATTGC
CAAATCATCTGCCGTTTTTGTTGGATTTGTTCTAACCCTTGTAACTGAGCATAAAGGTAA
GCCGCTTGTATTTCTGACATTAAAAAACTTGAGCCGAGATCTCGCCAACTATACTTATCT
ACTTCGCCACGAAAAAATTGCTGACGATCTGTGCCTTTTTCTCGAATAATTTCAGCACGA
GCGGTCAGTTCAGGCTGATTAATGACAATCGCCCCGCCTTCTCCCTCTGCGGTGATATTT
TTCGTTTCGTGGAAACTGTAACAGCCAATATGCCCAATCGTGCCAAGTGCTTTCCCTTTA
TAAAACGCATTAATCCCTTGAGCCGCATCTTCTACCACCCATAAGCGATATTTCTGTGCC
AATGCCATAATGCTATCCATTTCACACGCCACACCCGCATAATGTACAGGGACAATTACC
TTCGTTTTGGGGGTAATCGCTTGTTCTATCAAGGCTTCATCGATATTCATCGTATCCGGT
CGAACATCTACAAACACGATTTTCGCCCCACGCAGTGCAAAGGCATTTGCCGTAGAAACA
AAGGTATAGCTTGGCATAATCACTTCATCACCCGATTGAATATCAAGTAAAATCGCTGCC
ATTTCTAGCGCCGCTGTACAAGAAGGTGTCAGTAACACTTTATGGGCGTGAAACCGTTGT
TCAAGCAATTGCTCACATAGACGGGTAAAGTGACCATCTCCAGATAGCTTATCTGAACAG
ATCGCTTGCTGGATATAATTTAGCTCTGTACCTAATACAGGCGGTTGGTTAAAAGGAATG
TTTTGCATCATCGATAAAACCAATAATAAGTGCCGCTGATTTTTCCGTTTAAGCGTTGAT
AAAGCCGAATTGCAGCTAAATTGCTCAGCTGGGTGGTAATCACCATTTTCGTCGCTTGCT
GACGTTTCGCCCAAGCGATCGCATTCATTAATAAGCGATAGCTAATCCCCTGCTTCCGCC
ATTTTTCTGCGACCGCCAACAAGCCAATATGTGCCGTAGTCTCTTTTACTCGAAGGGTAA
TCATCCCTTGTATTTCACCGCTTGTGGCTTCACTGAGTAAACAAATATCGTCAAATTCTC
CCTTAACTGCATTTTTAATCCATTGCCAATAAAATCGACGATTTTCTAACAATGAAAACC
AAGGCGAACGAAAACGCGTTTGTGAAAACAAATGCGAAAAGGGTTCAAGTTGAACCAAAT
CCTGTTCCGTTGCCACACGACAAGCGGTCAGTTCAGGTGAAAAATGTGCAAGATCATATT
CAAAAACAATCTCACCTTCTACAAACTGAAAATCTTGCTGCTGCACCCAAGCTATTTCCG
TTATTGCCCAGCTTGGCAATTTTGTTTGAATGAGAGAGAAATCAGCGAGAACTAAATCCG
AGTTGCTCCCTTTACTAATAAGATCCAGATCAGCGATATTTCGACCAAAAAAATTAGAAA
GCCAAAGGTGCTTATACATTTTTCCTCTCTTATTCATTAATTATCTTTCACATATTTAAA
CTAGGCTGATTTTAGTCATGTTTTTTCATTATATTGAATAGGAGCAAACATATATCCGAT
ATTTTTTATTGTACGTTATATATTGATAAGTGACGATAAAATAATTTACACATTCAATCT
AGCCAAAAGTTTTGTAAATAGGTACAATCAAACGCTTGCATTTTATTAACATTTGCGAAG
AAAAATTTAACTTTGGAGAACGTTATGTCGTGGAACGAATCAGGCAATCAGCAAGATCCT
TGGGGTAAACCGGGGCAAAAGAAGCCTGAACAAGAACAACCTTCGGGTCAAGAAAAAGAG
CCTAATAAGCAATCAAATGAACCGCAACCACCTGATTTAGAAGAAGTTTTTAATAGCTTA
TTGAGAAAAATGGGTGGCGGTAAAGGCAATGGCTCAAACCAAAATAACCGTCCGCCTGTT
TCTGCAGGGAAATTCTTGCCTGTCTTACTCGGCTTAGGCTTAGTGGTATGGGGAGCTTCG
GGGTTCTATACTGTTCAAGAAGCAGAACGTGGCGTAGTTACCCGTTTTGGCAAATTACAC
GAAATTGTTTTACCGGGTCTAAACTGGAAACCGACTTTTATTGATAATGTAACGCCAGTG
AATATTGAACGTGTGTTAGAACTGAGAACTAACGGCTCTATGCTGACCCAAGATGAAAAT
ATGGTGTTGGTAGAAATGACTGTTCAATACCGTATTGAAGATCCTGCGAAATATCTCTTT
AGCGTAACTAAGCCTGATGATAGCTTGAAACAAGCGACCGACAGTGCGTTGCGTTATGTG
ATCGGACATATGACAATGGACGACATTCTAACCACAGGGCGTGCGATTGTGCGTGAAAAA
ACGTGGAATGCTTTGCGTGATATTATCAAAAATTATGATATGGGATTATTGATCACTGAC
GTGAACTTCCAATACGCACGTCCACCAGAAGAAGTAAAAGCGGCATTTGATGATGCAATC
AAAGCTCAAGAAGATGAACAGCGTTTAATTCGTGAAGCCGAAGCCTACGCAAGAGGGCAA
GAGCCAATTGCTCGTGGTCAAGCACAACGTATTTTAGAGCAAGCAAATGCCTACAAAGAG
CAAGTTGTGTTAAATGCTCAAGGTGAAGTACAACGCTTTACTCAATTATTGCCTGAATAT
AAAGCCGCACCAGAAGTCACTCGTGACCGCTTGTATATTCAAACAATGGAAAAAGTGATG
AAAAATACACCGAAGTTAATGGTAGATAGCTCAAACGGCAATAATCTAACGGTGTTACCT
ATTGATAAATTAATGGCTAAACCGACAGTAAATGAAGCAGTAAAAACGCCATCATCACAA
CCTGTTATTCAACAACAGCCGCAACTTGCTCAACCTGTCAGCCCGGCACAATTGCCAGCG
GTGGAACAGAGTGAGCCTGTGCGTAAAGGGAGATTTTAAGAATGCGTAAATTACTTTTAC
CTGTGCTATCCGTTGTTGCATTTATCCTTTTCCAATCGGTTGTCGTAGTACAAGAAGGTC
AGCGAGGCATTATGTTGCGTTTCAACAAAGTGCATCGTGATGCCGATAATAAAGTGATTG
TGTATGAACCAGGTTTACACTTTAAAGTGCCTGTTATCGATCAGCTAAAAACCTTAGATG
CTCGTATTCAAACCCTTGATGGACAAGAAGATCGCTTTGTCACCGTCGAGAAAAAAGACT
TGCTGGTGGACTCTTATGTGAAATGGAAAATCAGCGATTTTGGTCAATTCTATACTTCAA
CTGGTGGCGATACACAAAAAGCTTCAACCTTATTACAACGTAAAGTCAATGACCGTTTAC
GTTCAGAAATCGGTTCTCGTACAATCAAGGACATCGTTTCAGGCTCTCGTGGCGAGCTGA
TGGCTGGCGCTCAAAAAGCCTTAAATGACGGCGAAGATGGTGCAGAACGATTAGGGATTG
AAGTGGTTGATGTGCGTGTAAAACAGATCAACTTACCAAATGAAGTATCTGCGTCAATTT
ATCAACGTATGCAAGCTGAACGTGCTGCCGTTGCTCGTGAACACCGTTCACAAGGTGAAG
AAAAAGCAGAATTTATTCGTGCTGATGTTGATAAAAAAGTGGTGCTGATTTTAGCCAATG
CAAATAAAACCGCCGAAGAGCTGAAAGGTCAAGGTGATGCAGAAGCGGCTAAAATCTATG
CTGAAGCATTTAAACAAGAACCTGAATTTTACAGTTTTGTGCGTAGTTTAAAGGCTTACG
AAGAAAGTTTTGCTGCAGGCTCAAACAATATGATGTTGCTTAAACCAGACAGCGAATTTT
TCCGCTTTATGAAAGCACCTACAAAATAGTTATATCAAAAGACCCGATAAAGCGGGTCTT
TTTTATCTTTAAAATAGAAAGCTACAACGAGGTTGTAAAATTTTAGGTTGTTATATAACA
GTTTATATTAGCCAAAATGTAGGGACACACTGCGTGTGTCCGAAACTAGTGTATCCGAAT
ATAGACAGATATAAATGCACGGACACACGCAGTGTGTCCCTTGTA
>H263 Scaffold2
ATTGCACAGGCTGTTTTGCAAAAACAGACAGCATTTAATTTAGACACATTTATGAAATAA
AATTTGTTGTGTCTTATGGTATCTACAAATTATTTTGTGCAATAGATTAAATTCCAACTA
CCCCAAAAACTTCCTCGCCCACTCTTGATCCGAAAAGTGATATTTCTTCGTGCCGATAAT
TTGGTAATCTTCGTGTCCTTTACCTGCAATCAAAATCACATCTTTTGGTTCGGCTTGGGC
AATCGCTTGTTCAATCGCATATTGACGAATATGCATAGACTGCACCGCTTTTGGCTTACG
GAAACCTTTCATAACATCGTTAAAAATCACATCAGGATCTTCGGTGCGTGGGTTGTCATC
AGTCACAATCACTCTGTCCGCCAACTGTTCGGCAATACGAGCCATTAGCGGACGCTTACC
TGTATCACGGTCGCCACCGCAACCAAACACACACCATAGCTCGCCTTCACAATGCAAACG
AGCGGCATCTAAGGCTTTTTCTAAGGCATCAGGGGTATGGGCATAATCAACAATCACCAT
CGGGCTTTCTTCCGCATTTTCTTCGCTGATTAAACACTCCATACGTCCGCATACACCGTT
TAACAGCGGTGCGGTTTCGACTAATTTTTGCAAATCGTAGCCCAACGCCAATAAACCAGC
GAAAGCGGTTAATAAGTTGCTGACATTAAACGCGCCGATTAAACGGCTTTTAATTTCGCC
ATTACCCCAGCTACTTTCAAATTCAATAGTTGCACCTTGTAGGGTAAATTGCACCGCTTT
CGCTTTGATCCAACGGGCTTGTTGTGGTTGGAACTGACTGTCGGTGCTGACAGCGACGGC
TTCAGGCAATTTTACCAACCATTCACGCCCGATTTCATCATCAGCGTTGATCACTTGTTG
TTTTGATGAAAGCTCGCCAAATAAGCGGAACTTCGCTTGGGCGTACTCTTCCATTGTGTT
GTGATAATCAAGGTGATCACGGCTTAAGTTAGTGAAAATCGCCAAGTCAAAGTCTAGTGC
TTCGGCACGATATTGAGCCAAACCGTGAGAAGAAACTTCCATTGCACAGAAATCAGCCCC
TAATTCGACAAAGTTTGCGAGATTGTGTTGAATTTCAACGGCAGAACCTGTGGTATTTAC
CGCTTCTTGCACTTGCCCATATAGTCCGTTGCCAATAGTTCCCATCACCGCAGATTTACC
GCCAAGCAAGTTTCGCCATTGCGCAAAAAGCTGTGCTGTAGTGGTTTTGCCGTTAGTGCC
TGTAATGCCCACAAGGGTTAATTTTTCTGACGGATTGCCATAGAAGGCACCTGCTATCGC
CGAAAGTTGTTTCGGTAAATTTGGTACTTCCAGTACACAAGCGGTCGAATTTGCAAATTT
TTCTGCAAATCTCACCGCTTGAACGTCATCGTCCGCTTCAGCTAAAACTAAAGAAGCCCC
TTGTTCAATCGCTTTTTCAATAAATTGACGACCATCGACTTGATGTCCTTTTAAGGCAAC
AAATAGATCGCCTTTTTCAACCTGACGGCTGTCCAAGGTCATTTTGTTTAATTCTTTTAA
TTCGCCCCAATGGTTAAGTTCAGGGAAAAAGGAAAGTAAAGGGTTCATTATTGCCTCTTA
GTTTGTCGAATTTGTTTTCATCTCTCTCACTGCACTTTTTGTATCTTCAGTAAGATTATC
TGGTTTAATATTTCTTGCTTTTAAAGTATGTCCCATAATACTTGAGAACAGTGGGGCAGA
TACTGCACCGCCATAATAAGCCCCAGCTTTTGGTTCATTGATTAAAACCACTAAAGCAAA
TTTAGGATCGCTCGCAGGTGCAATACCTGCTGTATAAGCAATATGTTTTTCAACATATTT
GCCTTTTTCTAATTTACGAGCTGTACCTGTTTTAATAGCCACACGGTATCCATCAACGGC
GGCTCTTGCCCCACCTTCGCCTTTAGCAGCAACACTTTCCATCATGTGCACCACATCTTT
GGTAATTTTTTCAGGAAGCACACGCTCACCAATCACAGGCGGATCTACTTTTGTAATCGA
AAGCGGACGATAAATCCCAAAGCTACCTAATGTTGCATAAGCTCGGGCTAATTGTAATGG
CGTTACATTTAAACCATAACCATACGCCATTGTCGCACGTTCAATGTCCGCCCAACGTTT
ACGATCGCCGTTTGTACCACGTTGTTCACCAAGCCCTAAGCCTGTATCTTTACCAAAACC
GACCTTGCTATAAGTTTCGACTAATGCGGTTGATGGCATTCTTAACGCTAAACGGCTTAC
ACCTATGTTACTGGATTTTTGTAAGATCCCCGTCAGCGTTAAACTATCGCGAGGAGCAAC
ATCTTTAATCGTATGTCCATTAACGACAAAAGGTCTTGTGCTAATGACTTCACTTGGATA
AGTCACTTTATTTTGTAGCGCTGTCAATACCACCAGTGGTTTTACTGTTGAACCTGGTTC
AAAAGTATCGGTAATCACTCGGTTACGCGCTAATTCTGATTTGAATTCTGCACGGTTATT
TGGGTTAAAAGATGGTGCATTTGCCATCGCTAACACTTCACCCGTTTGAATATCCACTAA
AACAGCTGTTCCTGATTCTGCCTTATTTTCAATTACCGCTTTTTTGATTTCACGGTAAAC
CATCGATTGAAGTTCTTCATCAATGCTCAACATCACATCTTGCGGATCATATTTTTTCTC
ATCGCGAATATGCTCAATCACATTGCCACGGGCATCTTTACGGATAACCTGTTTACCGTT
TTTACCAACCAACAAGCTATCAAAGCTACGTTCTATTCCTTCCGAGCCATGTTTATCATC
AACATCGGTAAAGCCGATTAATTGGGAAATTTCTTCTGCAAGAGGATAAAAACGGCGAGT
TTCTGCTTTTAATACAAGCCCATCAATTTTTAATGCTCGAGCATAATCTCCTATCACATC
TGATTCGTGACGAGAAATATATAAAAAACGTTGATTTGCTGAAGCATAAAGTTTATCCAT
CATTACGCTGTATTTCATATCTAATGCTTTGGCTAACTCTTGCATTTTTTGGCGTTCAAG
CTGAGCATACTCATTTTCCAAATGTAAAAACATAGAATTTGGATTATTGCGTATGCGTTG
AATTAATACGTTGTAATCTAATGCAGTTGCACGAGCGAGTAATGTCCAATAATCCTCATT
TTTATTGTTTAAAATCGCTCTAGGATCATATTTATTTTCTTTATTCTGTGGTTTTTCTTT
AATAAAACGATTCACACTAGCTTCAATTTTACTGGCTGAAGCCTCCATTTCCATAGCCAA
AACTCGCCATAACGATTTATTACGACGAAGTTTAGTATCAAAATATTCTTTAGGATCAAT
CGTAATTGAATACATCGGCACACTAATTGAAAGCACTCGCCCATTTCTATCTAAAATTTT
CCCCCTTGTAAAAGGAAGCTCTTTTGTCCGTAAAGAGCGATCATTTGCTTCTTTGATTAA
ACGTTCTGAATCAGTGACTTGTAAGAAAAAACTTTGACCGATCAAGGCACAGACCATTAC
ACCGATAAACAGATAAACAAATCCAAATCGGGCAGGCAAAAAACTAGGCTGGGGTGAAAT
ATCTACCTCTTTTAATTCATCTCCCATCGTATTTTTATTTTTAGGGTTATATTTCACTGA
TTTTTTCATTTTTATTCCACTAAAATGATTTCTTGTTCTTTTTTAACTGGTTGTAATCCA
AATTTTTCAGCAACAGCTTCGACTAAAAACTTCTGACTTTTTGAATTTTCTTCTAATTGC
AAATGAACATACTGATTTTCAAGCTTCTGTTTTACTTGCAATAATTTTCCCTGCTCTGCT
GTTAATAAACGTGTTTGGTGCGTAATCCAAATCGTTGCAACAGCACTAATCACCACCCCA
ACAAGTAGCAATAACGCCACTTTATTATGGCTAGTTAAATCGTCTAAAATCACTTGACGT
AAAGGATAGCGTTCACTCGACATTATCTTTTCTCCGCAACTCTTAACACCGCACTGCGTG
AGCGTGGATTGGCTTCAATCTCCGCTTCACTTGGCATAATCGCTTTGCCGACGGTTTTTA
AAGGAATATTCTTATTTAACTCACTTTCTAAAATCGGCAGACCTTTCGGCACCGTCTCGC
CTTTGCTCTGCTTACGCATAAACTGCTTCACCATTCTGTCTTCTAGAGAATGGAAGCTGA
TAATAGACAAACGCCCTTCAGGGGCGAGTACAGTTAGGGCTGAATTTAATGCCTTTTCTA
ATTCATCTAACTCACTATTAATGTAAATACGGATTGCCTGAAAAGAGCGAGTTGCTGGGT
GTTTATGCTTATCTTTAAACGGCACGACATCTGCAATAATTTGTACCAGTTGCAAAGTAC
GGGAAATTTTTTCAGTTGCAGATTTATTGTAAGAAACGACCGCTTGTGCAATGCGTTTGG
CAAAACGCTCTTCGCCAAACTCTTTTAACACCCAAGCGAGATCATCAACAGACACCTGTG
CTAACCACTCCATTGCTGACAAGCCTTTGGTGGTATCCATTCGCATATCTAATGGTCCAT
CACGCATAAAACTAAAACCACGTTCTGCTTCGTCAAGTTGTGGGGAAGATACGCCAAGAT
CGAGTAAGATACCGTCAATTTTGCCGACTAAATTAAGTTCGTCACAAATATCAGGAATGG
ATGAAAAAGCACTGTGAACAATTTGAAAACGGGGATCAGTGATCGTGTTCGCTTCTGCAA
TCGCACGCGGATCACGATCAATCGCAATCAATCTACCCTGTTCACCCAATTTGCTTAAAA
TAAGACGTGAATGCCCACCACGCCCAAAAGTACCATCGACATAGATACCGTTTGGTTTAA
TGGCTAAACCATCAACTGCTTCGTGTAATAACACCGTAATATGTTTGGGTGAGTCACTCA
TTTTGATTATCCGTTATTGTTATAAAGAAAGGTTCTTTAATGCCTCACAATGAAGCATTT
CTTCTGAGCTACCAATTGCAAGATCTTCGCTAATCTGTTTCTGCCATTGTTGATCTTGCC
AAATTTCAAATTTATTTAACTGCCCAACCAACATAATCTGCTGTTCTAATTGAGCGTGCT
GACGCAAAGTCGGGCTAAGTAAAATCCGTCCAGCAGAATCCATTTCACATTCTGTCGCAA
AACCTTGCATAACCCGTTGAATACGACGCTGTGCAGGATCGAAGTTAGACAGAGCGAGCA
ATTTTTGCTCGATAATTTCCCATTCGTGCAACGGATACAATAATAAACAAGGCTGGCGAA
TATCTACGGTACAAACAAATGACCCGTGGTAACTCTCCAAAAGCTCGGCACGATAACGGG
TCGGAATAGCGATCCGCCCTTTGCTATCAATGCTGATTGAAGTTGCTCCACGAAACATTT
TTTTGCTCACTTAACCTTAGAGATTCGGAAATTTGGAAAAAATTCCACAAAACACCACTT
TTTCCCACTTTAATTGAAGAATTTTATAGTTTTCGTAGATTAGGGGCAAGAAATTTGTCA
GAAAAATACGAATATATTTAATTATAAATAGAATTCATTACCCGCAGCAAAAACAACAAA
CTACTTTACATTGCCTCAAAATCAAGCAAACGAAAACATTTGTAATTGTTGTAAAACACA
GTACATTTACTTGTAAACGTTTTTACAATAGGAGAGCTTTTTAAGCTTATTTACATGAAA
AACAGAGTTCGGTGGAATCATCAATTTAGACAAAGTTCGTTCTGACAAAGTATATAGCTT
AAATTTAACGCTATGGAAGCGCAATTGGTATTGGTTAGGAGTAACACCTAGGGCTACAAT
TTACCTATCGTAAGCAAAATAGTAATTTGCCAACGCTCTATTTCTGTACGGATAAAAACG
TCAATATCTTAGTTGAAAGCCAGTTTTAAATTGTAGGGATAGGGACTATCCGCTTCGATC
TCTATTTCCTTGCCTTTGACCAATCTAACGAGGAAACAAGCGAAAATCCCCTCTTACATA
ACTTTTCTTAAAATTAGCTGTTGTGCAGCTGCTACACAACACCAGATAAAATCTTATTTA
AAACAAATTGATCTCGTCGCCCTATTCCTTTATTCCCTAACTTTCTCTATAATCCTAATC
CTCTTATGTTCTTTAAAATCTGGTGGAATTATGAACCCAATGTTAAATATCGCTATTCGT
GCAGCACGAAAAGCAGGCAATATTATTGCTAAAGGCTATGAGCAAGTGCCTCAAGACACT
CAAGTTGCTCAAAAAGGCACAAATGACTATGTTACCGAAATTGATAAAGCAGCAGAAGCA
GCCATTATTGAAGTGATCCGTAAATCGTATCCTGATCATGCTATTGTTGGCGAAGAATCA
GGCGTTTTAGCTGGCACAAATAACGATGTACAATGGGTGATTGATCCATTAGATGGCACA
ACAAACTTTGTTAAACGCTTGCCACATTTTGCGGTGTCGATTGCTATTCGTGTGAATGGT
CGTACTGAGGTGGGTGTTGTATATGATCCTATTCGTAACGAATTATTTACCGCTGTGCGT
GGCGAAGGTACAAAATTAAATGAATTCCGCCTTCGCATTAGTAATGAACGTCGTGATTTA
CAAGGCACAGTGTTAGCAACAGGTTTCCCGTTTAAAGTCGCAAAACATCGTACTGCTCAC
TTAAATATGATTGAAGCCTTGATGAACAATGGCGTAGCAGATTTCCGCCGTACTGGTTCT
GCAGCATTAGATTTAGCTTATGTGGCTGCTGGTCGTGTTGATGGTTACTTTGAAATCGGA
TTAAAACCGTGGGATTGTGCTGCAGGCGATTTAATTGCTCGTGAAGCAGGTGCGTTAGTG
ACCAACTTTGTTGGTGGTACAGATTACTTAAAATCAGGTAATGTAGTGGCAGGTAGCGGT
CGTGTTGTAAAAGAAATTTTAAACAGTATTCAACCGACCTTAACTGAAGAACTCAAAGCC
TAATAATAGATTTTTTTGATGGGCAGTTGCCCACCCAACGATTAAAGATAAGCTTATGCA
AAAGACCTATCCATTGCTCAGTCAAATCAACTCACCTGATGATTTGCGTTTATTACCAAA
AGATAAACTTCAACCTCTTTGTGATGAACTGCGTGCCTATTTGTTAGAGTCCGTCAGTCA
AACAAGCGGTCACTTAGCCTCTGGATTAGGCGTGGTCGAATTGACCGTTGCCTTGCATTA
TGTTTATCAGACCCCATTCGATCAACTTATCTGGGACGTAGGACACCAAGCCTATCCACA
TAAAATTTTAACGGGTCGCCGTGACCAAATGCATACTATTCGTCAAAAAGACGGCTTACA
CCCATTCCCTTGGCGTGAAGAAAGTCCTTTTGATGTATTGAGCGTTGGACACTCTTCTAC
CTCTATTAGTGCTGGTTTAGGCATTGCCGTTGTCGCAGAAAAAGAGAACGCAGGGCGTAA
AACGGTCTGTGTGATTGGTGATGGCGCAATCACTGCAGGTATGGCATTTGAAGCGATTAA
CCACGCAGGTTCAATTCATACCAATATGCTGGTTATCTTAAATGACAACGAAATGTCCAT
CTCAGAAAATGTGGGAGCATTAAATAATCACTTAGCTCGCCTTTTCACTGGTTCGCTTTA
TGGTACTTTACGTGAAGGGGGCAAAAAACTGCTCTCAGGCATTCCGTCGATCAAAGAGTT
TGTGCGAAAAACAGAAGAACACGTTAAGGGCTTTGTTTCGCCTGTTGGCACAATGTTTGA
AACCCTTGGCTTTAACTATATCGGCCCGATTGATGGGCATGATATTGAAGAGTTAGTATC
TACATTAAAGAACATGCGTAATATGTCAGGACCACAGTTCTTACATATTAAAACCAAAAA
AGGCAAAGGTTATACTCCAGCGGAACAAGACCCTATCGGTTTCCACGGTGTGCCGAAATT
TGACCACACAAGCGGTAAGTTACCACAAACCAAATCCGTACCGACCTATTCCAACATTTT
TGGCGACTGGCTTTGCGAAATGGCAGAGCGTGATCCGAAAATTATCGGCATTACTCCTGC
GATGCGTGAAGGATCGGGAATGGTTGAGTTTTCTAAACGCTTCCCACAACAATATTTTGA
TGTAGCGATTGCCGAACAGCACGCCGTGACCTTTGGGGCAGGGCTTGCGATTGCAGGTTA
CAAGCCTGTGGTGGCGATTTACTCTAGCTTCCTACAACGTGCTTATGACCAACTTATTCA
CGATGTGGCTATTCAAAACTTACCTGTCATTTTTGCAATTGACCGTGCTGGTATTGTGGG
AGCAGACGGGCAGACCCATCAAGGCGCATTTGATTTAAGTTTTATGCGTTGTGTCCCAAA
TATGACGATAATGTGTCCAAGTGATGAAAATGAAATGCGTCAAATGCTTTACACTGCTTA
CACAATGAACAGCCCTGTTGCCGTGCGTTATCCGCGTGGCAATGCACAAGGCGTTGAGCT
TCAACCGATGCAAGCTCTTGAAATCGGCAAAGGCAAAGTGTTAAAACAGGGGGAAAAGGT
CGCTATTCTCAATTTCGGGGCATTATTAAACGAGGCCAAACAAGTGGCAGAAACCCACAA
TTACACGCTGGTTGATATGCGTTTTGCAAAACCGCTAGATGAAGCCTTGATTGCTGAGCT
TGCAGACCGCCACGAATTATTAGTCACCCTTGAAGAAAATGCCCTTCAAGGTGGGGCTGG
CAGTGCGGTAAATGAATACTTGCAACATATCGGCAAAATCAAACCGCTATTGATGTTGGG
TATCCCTGATTTCTTTATCCCACAAGCTACACAAGCGGAGTCTTATGCGGATTTAGGGTT
AGATGCGAAAGGGATTGAGCAGAAGATTCTATCTATGAGATGAGTTAATTTCCAAATCTC
ATTAAAAAGCTAAGATACTAAACCTAAGTTGCCCATTCTTAGGCATAGTAGACAAATGGG
CACAGTAGACAAAATAGTTGCTAATGTTTATTTTTTCTAAATATTAGCAGCAAATTTGTC
TATTATCCCCATTCTTATGCCATAAATCTATCTTCCACAATATCACTATTAGGAGATATT
ACTTCAACTGCTCTTCAATAATCCCACCACCCAAACAGACTTCGCCTTGATAAAATACGG
CGGATTGTCCTGGGGTAACAGCAATTTGTGGCTCATCAAAGATCACTCGAATGGTTTCGT
CATCAAGCGGTTGGATTTCACATAAAATATCCGCTTGGCGGTAGCGTGTTTTTACTGTGC
AACGTAGTTTTTCACGGATCGGTTGACGATCTACCCAGTGAAGTTGGCTTGCAATCAGAC
CGCTTGAAAGCAACGCGGAATTATCCTGACCTTGAGCGACAATTAGCACATTATTCACCA
GATCTTTTTCCACTACATACCACGCATTTTCACTCGCCCCTTTGACACCACCAATACCTA
AACCTTTGCGTTGTCCTAAGGTGTGGTACATTAAGCCATCGTGACGACCAATCACTTGCC
CATCGACGGTTTTAATCTCCCCAGCTTGTGCAGGTAAATAACGAGCAAGGAAATCTTTGA
ATTTACGTTCACCGATAAAACAGATACCTGTCGAATCTTTTTTCTTCGCCGTCGCTAAAC
CTAAGTCTTCTGCAATGGCTCGCACAATCGGTTTTTCAATATTCCCCACAGGGAAAAGAC
TTTGTGCGACTTGTTGCTCACTTAGGGTGTAGAGAAAATAACTTTGATCTTTGTTACTAT
CAAGTCCACGCAATAATTTTGGCTGTTGTTCAAGCGGTGGACGACGGACATAATGCCCAG
TGGCAATAAAATCCGCCCCTAAATCCTCTGCAGCATATTCTAAAAAGGCTTTGAATTTGA
TCTCTTTGTTACACAAAATATCAGGATTTGGTGTACGTCCAGCTTTATATTCTGCAAGGA
AATGCTCAAACACATTATCCCAGTACTCTGCGGCAAAATTGATTTTATGCAGTTTAATAC
CCAGCTTATCGCAAACGGCTTGTGCATCGGCTAAATCTGCCGCCGCCGTGCAGTAATCCG
TATCATCGTCTTCTTCCCAGTTCTTCATAAACAAGCCCTCCACTTGGTAGCCTTGCTGTT
GAAGAATAAAGGCAGAAACCGAAGAATCTACGCCTCCTGACATTCCGCAGATCACTTTTT
TCTTTGCATTTTCCGCTAATTGTTCATCGGTAAGTGCAGGAAAATGTTGTAGGTAAGTTT
TTGATTTCATTATTGTTGTTCTGTCCGTTGATAAAATTGCTGTCCCACTCTGTCGATATG
CTGAATAAAATTTTCGTAAGCCAGTTCGTGATAAATTGAAAGATCAAACAGATAAGGTAG
GCTAGAGTCTTCTAAATCTAACCTGATTTTACCCAATATGCTCTGATTAAGATTTGGTCC
TTTAAAAGTTAAGTCAATATCAGAAGCTATCCGATAATTGCCCTTTGCTCGAGAACCATA
AATAATCGCCTGCTCAATTTCGGGGTATTTCTTGAGAATATCAGTAATTACCCTAATAGA
TTGTTCATTTAATCCAAACTTTTCTGCCATAATTCCATCATTCTCTTTTCTAATGCAAGG
AAAAGGGGAAGATAAATGTGAACAATTTTTTCAAATTCTTTCAACAAAATTTGAGCATCA
TAAGTATGAACTGTCATATTACGGCTATTCAACATTTCCATCCAATGATGCCCCTCAAAA
ATAAGCTCATATTGAAAGGCTATTCGAGTTACGTTTCTAGGTCCATTTGCATCTAAAAGA
CCTTGATATTTCAAATAGTCTTGCATTACTTTCCAAGCAAGTTCGTGAGCGATTTCAAAA
CTTTGAATAATCCCTTTTTTGATAATATCAAGATCAGTATCTGCATACTTTTCTACATCA
TCTTTTAGATAAGCGACAGCCTGTTGATAATTTTCAAAACGCTGTTTCCAGCGAATATCT
TGTTGCTCCATTTTTCCTTCCTATTGATGAAAAAATTATTTTACTTCGTAAAACTGAGCC
TCTTTCTTGGCAAATTTTTCTTCATATTCGGCTTTAGCAGCTTCATCGCCAGCTTCTAAT
TTTGCTTTTAAATTATCACAAGGCTCATCGCAGTCACAGACTTTTTTCATTCCTAGTGCA
GAAATACCGCCACAACTACCTTTAATTGTTTTACCTTTGATAATAAAGCCGATTGACATC
ATAAATACAATGGCTACAAAGAAAGCAAAGGTCAGTAAAATTGTTTCCATTTTTTGTCCT
ATTATTTTTGATTAATTAATTTTTCAAAGGCACTCGACATTTTAGTTTCATATCCGTCGC
CTTTTTTGATAATTAAGAAAATTGCTAAATTTTCACGTTCTGCCACTTCCAGTGCTTTTT
CTGCTCCTAACACATATAAGCCTGTTGAAAGTCCATCTGCAGTCATTGTGGTTGGTGCAA
ATACAGTAATTGAGGCTAAGTTATGGCTAATCGGACGTAACGCTTTTGGATCGATAATGT
GAGATAGGCGATTACCCTGTTCATCTTCAAAATAGTTGCGGTAATTACCCGAAGTCGCCA
TACCTAAATTATGCAATGGCACAACAATTTGACTTGATGTTCCTTGAGCAAATTCAGGTT
TTTCAACTGCAATACGCCACGGTTGCCCTTTTAAATTTAGCCCTTTTCCGCGTAATTCAC
CGCCGATCTCAACAAGGTAATGTTGTACCCCTAATTGCTCAAGGTAATCCGCTAATTTAT
CTACGCCAAATCCTTTGGCAATTGCTGAAAGATCGAGATAAAGCTCTGGTACTTTTTTTG
TTAATGTGGCTTTTGTAGCATTATCATCTAAGACTAATTTTTCAATACCAACCCAAGTGG
CACGTTCTGCAATTTGTTCTTCCGTTGGTGCTTTATTTAGGCGTTTATCTGGTCCAAATC
CCCATAAATTAACCAAAGGCCCAACGGTCACATCTAACGCACCTTCTGTCACTTTATTTA
GACGTACCGCTTCTTTGACCACTTTGGCAAAATCAGAGGCAATTTCAAACGGTTTATCTG
CCTCTTTCATTTGATTAAATTGGCTAATTTGAGAGTCTTTTTGATAGGTGGACATCTCGT
TATTTACCATTTTTAACAACGTATCCATTTGACGTTGAACCTCTTCTGGTTTAGGTAAAT
TTGTTAAGCTACCATCATCAATATATTTGATATGGTAGGTTGTTCCCATTGTTTTACCTT
CAAAGGCAATTTGTTGGGGTTCTTTATTACAAGCAGAAAGCATTACAGCGAAAAATGCCG
AAATTGCCCACATTAGTAACGTTTTGATTTTCATACATCCTCCCAAAACGAATAATTAAA
TTAATAATGGAAAATAGACAAGGGCGATTTCCTTATCTATTTTCCATTATTGGATTGTTA
ATACCCTACATAGAATTATAGCATAATCTATTAGATTCAGTATGTGGAAAATGCTCCATT
TGTAAAACACAATAGATTTTTATGATATAAAATTTACTATTTAGCAGTTTTATTCACCAA
AATTTTTCGGTAAAATTTTTAACATTTCAGTCCAAATTTCTGCACTACGCTGACGACTCA
TTGCTAAACATTCTACCGCTTTTTCATAATCATTAGTTTCACAAGCGCTTCGAAGTGCTT
GATAAAATGCAAAACTTAATTGACGAGAGCTAGGATTGGAGAAAAATAAAGATGCCGTTT
TTAAATAGAGATCTTTAAAACTATTTAAAATCAACCCATAAACAGGCTTATTGGCAATAA
AGGTAAATTCCCGATATAGCTTATAGTCAAATTCAGCATAAGCTTGTGCCGTGTCTTGAA
GCGATTCAAGATCTTTTAAAAGTGACGAAGAAGCTAAATGATCAGCTTTAATTGCCTTGG
GAATAAAGTATTCCCCCATTCTAGTACGCAACGAAACAACATTTGAAATAATCGTAGGTG
TGATAGACTCATCTAAATGAATTAATGTACTAATGATGTTTGGACCCGCTGTTTCCCAAA
TATTATTTACTTTGGTTGGTTTACCGTGTTGGATACTCAACCAACCATCACGCGCAAGAC
GCTGTAAAACTTCTCTTAACGTTGTACGCGTAACACCAATAATATCTGCAAGTTCACGCT
CTGCAGGTAAATCTGAACCAGCAGGAAAGCGGTTACTCCAAATACTTTTGATTAAATATT
CTTCAGCAAGGGCTGCTGGGCTTTGGGCTCTTAAAATGTCTGATTGATTCATTGATTTAT
CTCAAAAAATGAAGAAATACTTCAAATAAATAATAAAAAGTGTGATGTACTTATCAAAAA
TGATATTGCCTTCCATATAATGGCTCTTGGGCTATTATCGTTTAATCTAAACTAGATTAC
AATCCACAATCATTTTTACTTTTTTAGTTAAATCTATGAATAATCTTGACGCTTTTTATA
AAAATTTTCTCGGTAACGCACCAGAATGGTATAAGGCTTGTATTATTGCCTTCTTAATTA
TCAATCCATTGCTCTATTTTTTCATTAGTCCATTTGTTGCTGGTTGGGCATTAGTGGCTG
AATTTATTTTTACGTTAGCAATGGCATTAAAATGTTATCCTCTACAACCAGGTGGTCTAC
TTGCCATTGAAGCTGTCGCTATTGGAATGACGAGTGCTGAGCATATCAAAAAAGAAATTC
TCGCCAACTTTGAAGTCGTTTTATTGTTGATCTTTATGGTGGCAGGTATTTACTTTATGA
AACGCTTGTTACTTTATGCATTCACTAAGCTACTGATTTCCATCCATTCTAAAAAAATGC
TTGCACTCACTTTCTGTTTAAGTGCGGCATTCTTATCTGCATTCCTCGATGCTTTAACGG
TAATTGCGGTGATTATTAGTGTTGGAATGGGATTCTATAAAGTTTACCATAAGGTCGCAT
CAGGTGGGCTTTTGGACGATGATGAGTCCGATGATACTTCAAATGATAAATTAATTACAA
ACAAACAAATTTTAGAACAATTTCGTGGTTTCTTGCGTAGCTTATTAATGCACGCTGGAG
TAGGTAGTGCGTTAGGTGGCGTGATGACAATGGTCGGTGAACCGCAAAATTTAATTATTG
CTGCTCAAGCTGATTGGGGATTTGGGGAATTTTTCTTACGGGTAGCTCCAATTAGTATCA
TTGTGCTTGTATCAGGTATTGCAACCTGTTATCTCGTAGAAAAATACAAACTTTTTGGTT
ATGGTGACCGCTTGCCGCGTAAAGTTTGGGTGGTATTAGCCCATTATAACTTGCGTAAAG
AACAAGAGATGACAAAACGAGACCGAATGAAATTGGTTATTCAAGCCATAGCAGGTGTTT
GGTTAGTCATTGCGTTGGCATTGCATTTAGCGGAAGTAGGATTAATCGGTCTCTCTGTTA
TTATTTTCTGTACAGCTTTCTGTGGTATCACTGATGAATACGCCTTAGGACGTTCTTTCC
AAGAATCGCTACCATTTACCGCATTGCTTGTGGCTTTCTTCTCTATCGTTGCCGTGATTG
TAGATTTGAAACTCTTTGATCCAATTACTCAATTTGTTCTGTCCGCTGAACCAAGCTCAC
AATTGGTGCTGTTCTATACATTTAATGGATTGCTTTCAATGATTTCGGATAACGTTTTCG
TTGGAACCGTTTACATTAACGAAGCAAAAGCGGCTTTCCAAGCTGGCATTATTAGTAGGG
AACAATTTGACCTGATTGCTGTCGCAATTAACACAGGAACCAATTTACCATCAGTTGCTA
CTCCAAATGGACAAGCTGCATTTTTATTCTTATTGACTTCTGCTATTGCACCATTAATTC
GTTTATCCTATGGACGAATGGTCTATATGGCATTACCATATACCGTAGTTTTATCAGGAG
TAGGGTTCTTCGCATTAGAATTTTTACTGCCACAATTAACAAAATTAATGACGGAGTGGG
GCTGGTTAATCACTCGTTAAGAATAAAGGAAACCGTATGCTAACTTATTTTAAAGAGCTA
TCAATAAGTCGTAGTGCTTGGCTACTTCTCACTGCAAGCTGTACAGCACTAGAAGCTGCT
GCGCTCTATTTTCAACACGGAATGGGACTAAACCCTTGCGTGATGTGTATTTATGAACGA
TTAGCTCTATTGGCAATTTTAATTGCGGGGATTATCGGCTTTTTAGCCCCCCGCAAAACG
CTCGTACGTTGGCTTGCATTATTACTTGGTTTATTTGGCTCAATAAAAGGTTTAAGCCTT
GCAATTAAGCATACGGATTATCAGCTCAATCCTGCTCCGTGGAACCAATGCTCACCTTTT
GTGGATTTCCCTGAAACATTGCCATTGAATAAGTGGTTCCCTGATCTCTTTGAAGCTACA
GGTAAAGGCGATTGTGGAAAAGTGGTCTGGCAATTTTTAGATCTCTCTATGCCACAATGG
TTGATTGTGGTTTTCTCTATTTATATTGTCGTTTTTGCTGTTATTATTATAAGTCAATTC
AAGCAAACTTCTTCATACAGAACATTATTTCGTTAGGTGAAATATGAGTAGCGAATCTAA
ATCTTTTTTTTGTACATTATTAGAGAAATACAACGAGTTATGTAAAGATCTTGGCGTTGA
CCAAGGTGCTTGTCGAGGCTGTGTACCCGTTGTAAAATTTGATCCCGAACAAGATGATAA
ATCTGGAGAAAAAACAAAAGATGTTTAAATTATCTTAAATGGGATAGAGAAAAATCTATC
CCATTTATCCTTTCTAAACATGTCATACTATGATGTCCCCCCCCCATTCATTTCTAAAAG
AATGATTTAACTCTCGCAATTTTATTCATAATCTCTATACTATTTGAAAATTTTTATTTG
GAGTCTTCATGTCATCTACTCAACAATTCCAAACGCTGTTTGAACAGTCGTTGAAAAACT
ACTGTGAAGAGCGTTTTTTAAAACCTGAACAACTTTCTACACAACAATGGTATCAATTCA
TTGCCGAAGTCAGCCAACAGGCGATTTTGCAAAATTTTCCTAAAAACGCACCGCTTGTAA
ACACTCGCAAAGTAAACTATCTCTCAATGGAGTTCTTAATCGGACGTTTACTGGGTAACA
ACTTAATGAGTCTGAGCGTTTATCAATATGTCTATTTAGCCCTTGCTCAATATGGTAAAA
ATTTAGTCGATATTCTCGAAGAAGAGCGTGATCCATCATTAGGCAATGGCGGTTTAGGTC
GTTTAGCTGCCTGTTATTTAGATTCAATGGCAAGCCTTGCTCAGCCAGCAGTGGGATACG
GATTACACTATCAGTACGGCTTATTCAAACAGAGCTTTGGCTGGGCAGGTGAACAACGTG
AAGAAGGCGATGCGTGGAGCCGTGATTTCTATACTCAACAATATCATCGCCCAGATTTTC
GTCAAACCGTTGGCTTTGGTGGCGAAGTATGGCATCGTGACGGTGATAAATATGAATGGA
AACCAGCGTGGACAATTTATGGTGAAGCCTTTGATTTACCCGTAGTGGGTTATAAAGGGG
TTCAACAGCCGTTACGTTTATGGCAAGGTTATAGCGAAACGTCCTTCGATCTTGCTCAAT
TTAACGACGGCGACTATCTTGAGTCTGAAAGCAAAGTGGTTGATGCGTCAAAATTAACCA
AAGTGCTATATCCAAACGACAATCATCAAGAAGGTAAAGAGTTGCGTTTAATGCAACAAT
ATTTCCACTGTGCTTGCTCTGTTGCCGATATTCTAAAAAATCACCTTGCACAAGGCAGAA
CCTTAGAGCAGTTGCCTGAATTTGAAGTGATCCAGTTAAACGATACGCACCCTGCGATTG
CAATCCCCGAATTAATGCGTCTTTTGATTGACGAATACGGTTTATGTTGGGATCGAGCTT
GGGCAATTTGTTCAAAAACATTTGCTTACACCAACCATACTTTATTGCCTGAAGCGTTAG
AGCAGTGGGATCAAAATCTCGTCGCGAAATTGTTGCCACGCCATTTAATCATCATTGACC
GCATTAACCACGAGCTTTATCAACAAGTGAAAGCGGAATTTAGCGAAGCAGAATTTGCAG
ATGCGTGGGACGAAACAGCGGTCTTAATGAACCACCGTGTGCGTATGGCAAACCTTTGTG
TTGTAGGATCTTTTGCTGTCAATGGTGTGGCACAAATTCACTCGGATTTAGTGGTAAGCG
ATTTATTCCCAGCTTATAACCGCTTGTTTAAAGGTCGCTTCCATAATGTAACTAACGGTA
TTACCCCTCGTCGTTGGATCCGCCAAGCAAACCCATTACTAAGTGCGTTGTTAGATAAAT
ATATCAAAGGTGACTGGACGAAAGATCTTGAATTGTTGGCTCAAATTGAGAAATTTGCCA
AAGATCCACAGTTCCAAGCAGATTACAATCACATCAAACAGCAAAACAAACAGCTATTAG
CGAAAGAAATTGAGCAATCACTTGGTTTAAAAGTGAATTGCAATGCGATTTTCGATGTTC
AAATTAAACGTTTCCACGAATACAAACGCCAACATTTGAACCTGTTGAATATCATCGCCA
CTTATCAAGAGCTTAAAGCGAACCCACAACAAGAGGTTGTACCACGCCTGTTTATCTTTG
CAGGTAAAGCGGCACCAGGTTACTTTATGGCGAAACAAATTATTCAAGCCATCAACGCTG
TGGCAAAAGTGATTAACAACGATCCTGATATGCAAGGTAAATTACAAGTAGCATTCTTAC
CAGACTACCGTGTAAGCCTTGCGGAGAAAATCATTCCTGCGGCAGATGTTTCTGAGCAGA
TTTCTCTTGCGGGTAAAGAAGCGTCAGGCACGGGCAATATGAAATTAGCTCTCAATGGTG
CAATTACGCTTGGCACATTAGATGGCGCAAACGTAGAAATTGCAGAATTTGCAGGGGAAG
AAAATGTCGTGATTTTCGGACATACCGTTGAATCTGTGCGTGAATTGCGTGCAAAAGGTT
ATGTGTCTAAAACGTACTATGAGCAAGATCCTGTATTAAAACAAGCGATTGACGCATTAG
CGGACGGCACATTCTCAGGTGGTAATAAAGATACCTTTGAACCGTTAGTTTATGATCTGT
TAAACAAAGATTATTTCTGTGTGTTAGCAGATTTTGCAAGCTACCGTGAAGCTCAAAAAG
AAGTCGCAAAACGTTATCAAGATCAAACCGCTTGGGTTGAATCTGCGATTCTTAATACGG
CTCGTTTGGGTATGTTTAGCTCAGACCGTTCGATTCGTGATTATCAGACACGGATTTGGA
AGAAATAGAGATATGGTAGCTAAAAATGATTTTTGTCATTTTTAGCTACTATTTTGTCTA
TTACACCTATTTTTTTATATGCTGCTAATACTGGTGCGAGCTAGATACTCGCACCAATTA
ATTTAGATATTATTAGAATTTATAGGTTAAATTCGCAGTGACTTTACGTCCTTCGCCAAA
GAAGCAAGCGTAACTACAACCACTGATATATTTTTTATTCGCAACATTCGTTACGTTTAC
TCTTGTCTCCCAATTCTCTGAAAGGCTATATTTCGCCATCAGATCCACTAGTGTTCTTGC
TGGAACGCGAATATTGGCATTATTGTAGCCATCCATTTCTGTTGGAGTTGTTCCAGTATA
ACGAGGCGCAATCCCTAATGTTAAGCCGTTAAGTACATTATCCTTAAATGCATAATTAAC
TAATGCAGAATAAGTATGGTTTGGTTGTAATGGAGTATCAATACGAGGTTTATCTAAGCG
ATGGGATTGAGCAAATATATAACTATAAGCTAAAGAAGTAGATAACGATTCAGTAATATT
TAAATCAGCTTGAATTTCTACACCACGATTTTTTTGCTTTTCAACCTGAGCCATTGTGGT
GACATCCCCACTACGAGCCGCGACAAGAGCATTTTTCTCTTTTAAGTCAAAATAAGCCAC
AGAAATCTGCCCATTGATAAATGATGGCAAATATTTAAAGCCAACTTCATATTGCTTACC
TTCATAAGGCTTATAAATTGATGAACCGTTTGTAGCATTATCTAAACTACCTGAAAGAGG
CCTAAAAGATTCAGAATAGCTAAAATAAGGTGCTAACCCTAAATCTGTCATATACATTAA
ACCCGCTGAATAGGTAGTATGATTAACTTTATTTTCTGATTTTGTTCCTCGAATATCGCT
GTGACCTTTAACAAAATCACGTCTTACGCCACCAGTTACAGTTAATTTTTCGTTTAAACG
TAATTGATTTTGCAAGTACAAGCCTAGCTGGCGTTGTTTATCTTTATAAACTGGAACATC
AGTCAAGGTAACTGGAGCGGTAACAAGTTGAGTAATATGATAGCTTGTAGCAGGCCAAGG
GAAATCATATACCCCATCAACCTTGCTGTGTTGATAATCAAAACCACCAGTTAGGGTATT
TGAAATATTATCTGATTTCCATTCTTTGCTTAAACGGGTGTCAATAGTATGGGAATATGT
TTTACCATCAGCAAATAGGAAGCCTTTTTTAGCCATAGTATTACTTGCGCCACCTGTTGT
AGGATCCCATTCCATGCCGTAGTAATAGGTTACAAATTGCTCTTTATCTGTTTTGGCAAA
GCGGTAGTTTTGTGAGAAAGTTAAGTCATCGGTAAATTTATGAGTAAATTCATATCCAAT
AGCATATTGTTTATTACTTACATAGTTACCGTCGTGTTCTCCGTAGTTAGTTCGTGGAGA
AATATTATAGGCTTTGATTAACTTATATGGTGGGAAAAATGCTGTTGTTGGCGTGCCTAC
ATCGCGATCAGCTCTTTGGCGGTTAGGTTAGTGGCTTGGGGAAGATGTTGCGGAAGATAA
GCGACACGTTTGGCAAACTCACGGTTTGACCAAGCGTCAAGCGGTTGGTTATCAAAAAGA
ATTTCACCCGATGAAAGCAGTTGCTGTTTGGCAAGTAATTTGATTAACGTGGATTTGCCC
GAACCGTTATGCCCGATCAATCCATACACTTTTCCTTGTTCAAATTGCACCGAAATCGGC
TGTAACAACGTACGATTTGGAATGGCAAAACTTGCCTGTTTAACCACAAACATAAAAATC
CGAGTGAAATGTAAATTTATAAAATAGATTTACTTATTTATCTTTTTATGAATATACTTT
TTAATTGTGTAGAGCTTAATGCACTTCGTCAAAACTTATTTTCAGAACGCCTAAAACATT
GCCGTAATTTGCTTACTTTTGTGGAAAAGCCTAAAAAGATCTCTAATGCAATGTTTTTCC
AACAATTTTATCATTCTGCACTGCCAAAGACTTTTTCAGCACTGTTAGCCGAACCCCAAA
AAGCTACTATTTCAATCTGGCAACGCTATTGGCTTAATGGTTTTATTATGCATTGGGTTT
GGTTGTTACATAAACACCAGTTACATCTTGTGTTGAGCGAGCAAGGAACAGCTTTAGATC
TAACAACAAGTGGTAAGATCAAAGGATTTTTTATCAACTTAAGCTACACGCCAGTGCGAC
AGGTACGCAATCAAACCGATATTCTCCACGCTTACCAACAGTTAAAACAATTTCTTTCAC
CGATTTTTAACCGCTTAAATGAAGCGGTATTTTGGCATAATTGTGCCAACTTGATTGAAT
TTAGCTTGAAAGAGCTGGACGCGGAAGGCATTGATGTGAGTGAAACCTACCGTCAAATTC
TGCTTGAAAAGAAATGGACAGAATATGAATGGTCGCCTTTTTATAACGCCGTTGAATATA
TTTCCTTCCCCGAATTGCCTTTTCCACAGCCCGTCCGCTTACGAAAAGTCTGTTGCCACG
CCCACTTGGATAGCAAAAATGATTACTGTGGCAATTGCCCGAAATTGAAAAAACTGCCGA
AAGATGAGTTGAAAGAATGGGTGAGTAAGCTCTGCTAATCTTCAAAATCAAATTACTTAA
TTCAACTTTTACCTTTAGTGTTTACACATTCACTAGATACTATCTATCATTCACAAGGCA
AGATCTTAATTGCTAATCCACCTGTTGAAGTTTCGCGGTATTTCGCATTCATATCTTTCC
CTGTTTCATACATCGTTTCGATCACTTTATCTAGGGTTACGCGTGGTTGTGTCGTTCGGC
GTAATGCCATTCGGCTTGCATTGATTGCTTTTACCGAAGCAATCGCATTGCGTTCAATAC
AATAAACATCGACTTGCAAGCGGTCAGTTTCTGCCAATTTTTTGCAATCAATTAAATGAT
CAATAAATTCTTTACCCGCTTTCATCGGACCAAAGGTGTGGGAACTTGAAGGCCCAATTC
CCACTTTAAACATATCAAAGACACTAATCATAAACACACTCAAACATAAGCCACTCAAGA
CATATTTTAGCGTAAGTTCTCTATAAGAGGAATGTTACCGATTTATGTATATCATTTTGG
TTATAAGTTAGAGCCTTCAGTTATTTTAATTTTTTCACTAAAAACGGTAGATTGAGCTGG
AATTTTCAACTTAGGGAACTTATTATGCAATATTCAAAACTCTTTCTCGGCTTGGGTTTT
CTTTCTGCTTCATGTGCCGCGATTTCGGCACCGACAAATACATTGGTCAACTGTATTGCG
ACAGCACCGATGAAACTTAGTCCGGCAATTACAAATGATGCTAATGACTTCAATGCCAGC
TCACAACAAGTCTATAACCGCTTAGTCGAATTCAAAGCCGGTAAAATTGAAGTAGAGCCG
GGTCTAGCCGAACGTTGGGAAATCAGTGAAGACGGTTTGGTCTATACATTTTATCTACGC
CAAAATGTGAAATTCCACAGCAACAAAACCTTTAGCCCAACCCGCCCGTTAAATGCCGAT
GATGTGGTGTTCTCATTCCAACGCCAAGCGGACAAAAATCATCCTTATCATAATGTTTCG
GCAGGAACCTACTTCTACTTTAACTGGATGAACTTACCGAGTATCTTAAAATCCGTTGAA
AAAGTGGATGACTACACCGTTAAAATTACGCTGAATAAACCGAATACGCCGTTTATTACC
ACGGTTGCCATGGACTTTTTATCTATTTATTCAAAAGAATATGCCGATCAGCTTCTTGCC
CAGGGTAAGCCCGAAACTCTTGATCAACAACCGATTGGAACGGGGCCTTTTATTTTCCAA
ACTTATCAGACCGACCACGCAGTACGTTACACTGCTAACGTAGATTATTGGAAAGGCAAA
GCAGACATTGAACGTTTAATTTTTAGCATTACCCCTGATGCCGGAACACGTTATGCCAAG
TTAAAAGCCGGCGAGTGTGATGTGATTGATTTTCCGAATATCTCGGACATTGCTCAGATG
AAAAAAGATCCTCAAATCAATCTACTTGAGCGTGAGGGATTAAACTTAGCTTACATTGGG
CTAAATACCACCAAACCTGAACTAAACAACGTAAAAGTTCGCCAAGCCCTTCACCATGCT
ACCGATAAAAAAGCGATTGTTGATGCGGTTTATCAAGGCGGCGGAACGGTTGCAACCAAT
CCGTTCCCTGATGCAGTATTAGGTTATAACCCGCATTTGCCACAATATGAATTTAACTTG
GAAAAAGCAAAAGCATTATTGGCAGAAGCTGGCTATCCAAACGGTTTTGAAACGGAAATT
TGGGTGCAACCTGTGGTTCGTCCATCCAATCCGAACCCTCGCCGCACGGCTGAAATTATT
CAAGCAGACTGGGCTAAAATTGGCGTGAAAGCAAAACTAGTCACACATGAATGGGCGGAT
TTTAATAAACGCACCCGTGAAGGCGAATTTGCCGCAGGTACTTATGGTTGGACAAGTCGT
AACGGTGATCCTGATAATTTCCTATTCCCTTTATTTAGCCAAGCAAATATCCCCGGCACC
AATTACTCTCGCTGGACAGATGAAAAATTTGAGGCGCTACTCGCCTCAGCGGTACAAACT
CAAGACACACAAACACGTGCAAAACTATATCAACAGGCAGTCGAAATTTTCCAACAAAAC
AGCCCGATCATTCCGTTTGCCCACTCCATTAACTACGTACCGTTAAATAAACGGGTACAA
GGCTTTGTTCAAAATCCGTTTGGCTATACCGCATTTTATGGCGTAAGTCTGAAGCCTTAA
TCTATTAGGGAGCTTAAAATATTAAGCTCCCTTATATAAGTCTTTCTAAAAATAAATCGT
TTACATCATTTACTTACTATTTTGATCCACAGTTGATAGAATCCTTTCATATCTACACTA
AAAATAAGGAAATATGATGTCTAAACTCTTTCCCAATGCACAACCTCGTACCCAAGCCCC
TTATCGTTTTGATATTGTGGGAAGTTTTCTACGTCCTGAAAGCTTAAAACATGCTCGCCA
ACAATGCCAATGTGGCAATTTATCTTGTAGTGAACTGACTCAAATTGAAGATGCTGAAAT
TACAAAATTAGTTGAGCAACAAAAATAATAATAGCCAGCTATTAGATGATATTGCTGATG
CTTATAAATAGGCAATAGAAAAATTCTATGCATTAGGTTGCCGTAATTTACAATTAGATG
ATACAAGTTGGGGAGAGCTTTGTTCAGAAGAGAAGCGAGCTGCTTATCAAGCTCGAGGGT
TCGATTTAGAACAACTCGCAAAAGACTATGTTTATTTAGTCAATCGCGCCATTTCAGAAA
AACCTGCTGACATGACAATTACTATGCATATTTGTCGAGGGAATTTTCGTTCCACATGGT
TCTCCTCCGGAGGATATGAACCGATTGCCGAAACACTATTTGGAAGCTGTCATGTTGATG
GCTTTTTCTTAGAGTACGATAGCGATCGTTCAGGGGATTTTAAACCGTTACGCTTTATTA
AAAATCAGCAAGTTGTACTTGGGCTTATTACATCTAAAGATGGCACATTAGAAGATAGAA
ATGAGATTATTGAGCGCATTAAAGAGGCTACGCAATACATAGACATTAACCAACTCTGTC
TTAGTCCACAATGTGGCTTTGCATCAACTGAAGAAGGTAACATTCTAACAGAAGAGCAAC
AGTGGAATAAATTAAAATTTATCCGAGACATCGCTGAAGAGGTATGGGGTAAATAATACA
TTTAATTTATAAAGCGGTCGGATTTGCAAAATTTTCGTCAAATCCCACCGCTTGTTAATC
AATTAAGCCCTACGCCACGTTGTACCATTTGCACCATCTTCAAGCACAATGCCCATTGCG
GTGAGTTTATTGCGTGCCTCATCGGCTACCGCCCAGTTTTTGCTGGCTCTCGCTTCGTTA
CGTTGTTTAATGAAGGCTTCGATTTCTGCCACTTCATCATTATTGGCATCGCCTTGTAAG
AAAGTTTCTGGATCTTGCTCTAACAAACCTAGTACGCCTGCAAGTTGTTTCAGACGAGCT
GCAAGTTTGTTCGCTTCCGCCTGATTTTCTGCTTTGAGTTTATTGACTTCACGAGCTAAT
TCAAATAACACCGCGAGTGCTCCAGGGGTATTAAAATCATCGTCCATTGATTCTTTGAAA
GCGGTCACATACTGATCGTTTTCTACAAGTTCGACATTCCAATCACAGCCACGCAATGCC
GTATATAAACGCTCTAACGCTTTGCGAGCCAAGCCGATATTTTCTTCGCTGTAATCCAAC
AAGCTACGGTATTGTGCGGTTAAGAAGAAGTAACGAACACTTTCACAATCATATTTGTTT
AAAATATCACGAATGGTGAAGAAGTTATTGAGCGATTTTGACATCTTCTCTTCGTTGATC
GTAAGCATTCCAGTGTGTAGCCAATAATTCACATAATCGTCACCGTGAGCGCAGCAAGAT
TGTGCAATCTCGTTTTCGTGGTGTGGGAACATTAAGTCAGAACCGCCACCGTGAATGTCA
AAATGGTTGCCTAACTCTTTGCTGTTCATTGCTGAACATTCAATATGCCAACCTGGACGA
CCTTTGCCCCAAGGGGAATCCCAGCTTGGTTCGTTCTCTTTCGACATTTTCCATAATACG
AAATCCATCGGGTTGCGTTTGACCGATTTAATTTCAACCCTTGCCCCTGCTTGAAGCTGT
TCAAGATTTTGGCGAGATAAGGCACCGTATTTTTGGAAAGATTCGACATTAAACATCACA
TCACCATCTTCTGCCACATAAGCGTGACCTTTCGCTAAGAGTTTTTCAACAATCGCAATA
ATTTCAGGGATATGTTGCGTTGCACGAGGTTCAACATCAGGGCGAAGGATATTTAACGCA
TCAAAATCTTTGTGCATTTCGATGATCATACGATCAACAAGCTGATCGCAAGTTTCATTA
TTTTCTAACGAACGTTTGATGATTTTGTCGTCCACATCGGTAATGTTACGCACATAGCGT
AAGTTATAGCCGAGATAGCGAAGGTAACGTGCGATCACGTCAAAAGAAACAAAAGTCCGT
CCGTGCCCAAAGTGACAGAGATCGTAAACCGTGACACCACAGACATACATTCCAACGTGA
TCAGGGTAGATAGGTTTAAATTCTTCTTTTTCACGTTTTAAGGTGTTATAAATTTTGAGC
ATTATTTCCTCTATTATTTAATAAAAAATTGTCAATCCATCTAAGAAAATAAGAGGAAAT
ATTATAAAAAATTATATTTATATTCTTCATTTAATACCAAATTTCTCTTTTAAATCGCTT
TCAAATTTCTGTAGTTCTTTATTCAGTAACAATAATCTATCCGACTTTTCTTTAATTTTT
CCTGTCCTTCTAAAGTCGGGTTTTGCATAGTTTCTACTGATTCAATAATAAAATCATTTA
ATAAAATCAGATTTTCTTTAATCCTTAATTTCAATAACTGAATATCCGTATTTTTAACCT
CTATCATCTCTAGATTTTGTATAATAGAAGATATTCTAGTTTTAAAGATATTCAATCCAT
CTTCAATTTCAGATTTATCTTGACTGCTCAGCTTTTGTTGCAATTCTGCTAATACCTGTT
CTTGCTTAATATTCCATAATACCAACTTATTAAAGTCTTCCACAGCTTCAATAGAAGCCG
AACTCTCCACTGTATGCACATCTTCTTTTGATGTTTTTTTTCTAAAGAAGTACTATTGAT
ACTCTCATGCTTTCCGACATTATCACAAGAAGATAAAAACATCATACATAATACTAAGGT
AATAATTTTAATAAACTTATTTATTTCAAAATATCCAAATAATACTAAAAAAATCTTTAT
TAAATATATTCATATAAATCATTCTTATCCAGTTATTACACACTTATTGCCTGCTGAATA
AGTAGCTTTTTTACAAAACTATTTTGATTAGTTGCAGATAATCCAACACCTCTAACTAAT
TTTTTAAATGGATTATTGCCAGAGAAAAGGTGCTTTAAGCCCTCCATTGCAACTAAAACC
TTTATAGCTTCTAACTTTCTAACTCGTTCAAATTGACGTAAATTGCGGTACTCTCCTATA
TCTTTTCCAAAGGAGAGTAATTTCTGTAGCTCTTTTGCCAATAGAATAGCATCTGCAAAA
CCTAAATTAACACCTAAACCCGCTAGAGGATGGATCGTATGAGCTGCATCACCAATCAAA
GCAATCCTTTGCTGGGCAAAATCGCGAGCATAACGTGCGGTCAAAGGATAAACATCCCTT
TCACTTTGTAACTCACATATTCCTAATTGATTATCAAAAGCAATATTCAATTGTTTGAGA
AAAGATTTTTCATCACTATTAACTAGTCTACTAGCCTCAAGTGTAGGCAAAGACCAAACA
ATAGAACAAAGATGTTCATCTTTTAAAGGTAAGAAAGCTAAAATACTATCAGGTGAAAAA
ACTTGACGAGCCACTTGTTGATGCATTTCTGTTGTTCTCACATTACATACTAATGCAGTG
TGTTGATAATCTCTACTAATCAATGGAATTTTAGCTTGTTGACGAACCCAAGAATGAGCT
CCATCTGCACCTATAACTAACTTACTTGTAATCATCTCTCCGTTTTCTAGAGTTAAAAAA
GCGCAGTTATCATTAATGCCTAAAAATTTAGGAGCATCCAATATCACTTCTACATTATGC
TGATGAATGACTTGCTTCCATAGAGCATAACGAATCTGCTGATTATCAATAATAAATCCT
AGCTGCTCTAGTCCAAGTTCTTTGATTACGGGATCTTTATTGTCAAAACAGAGACTTGAA
AAACTATCCTTTTCCCAGACATACATTTGGTCATAAGGAGATAAATCACTTTCAGAAATA
TGATACCAAGCACCTATTTCCTCAAGCATTCTTTGGCTAGTAAAATTAATTGCACTTACT
CTATTACTGATTGACTTACTTAAATAGGGAACTGTTTTATCAATAATCTTGATTTGACAA
TTACTATTTGCAAGTAATCCTGCTAAAGCTAAGCCAACCATTCCTCCACCAATGATGGTA
ATATCTGCTGTTTTCATTCTACGATGTCTTATAATGTTTTTCTAAACTACAGTGACGAAC
TCTTACTTTTTTGCCTTTACTTTCAATATATCTGGCTAATTTCTCTGCAACAAATACAGA
ACGGTGCTTTCCGCCTGTACAGCCTATGGCAATCGTTAAATAACTCCTATTATTTTGCTC
CAATAAAGGCAACCACACTTCTAAATAATTACAAGTATGAGAAATAAATTGATGGACTTC
TGACTGATTTTCTAGAAAATCTATAACAGGTTTTTCTAATCCTGTCATAGGACGGAGCTC
AAGATTCCAATGGGGATTAGGTAAAAAACGGACATCGAAAACATAATCTGCATCGGCAGG
AATGCCATACTTAAAACCAAAAGATTCAACAATAATATTTAATTCTTTCTCCGATGATCC
ATTTAATAATTCTCTTAATTTCTCTGCTAACTCATGTGAAGAAAAGTACGTTGTATCAAT
AATATAATCCGCATGCTGAAATAATGGTTCAAGAAGATGATTTTCTAAATCAATCACATT
TTCTAAAGATAAATCATGGGTAGATAATGGATGTAAACGACGAGAGTCACTATATCGACG
GACTAAAGCCTTACGCTGACAATCAAGAAAGATTAAAGTTTTTGAAATGTGAGAGGGAAA
CGCATGTAATACTTGCTCAAGCACATCTGGATCTTCTGGTAAATTTCTCACATCAAGGCT
AACAACAACAGATCTCTTCAATTTTTCTAAATAATCTGTTAACTGGGGAATTAAAGCAAG
AGGAATATTATCCACACAATAATACCCTAAATCTTCCAACGCTCTTAACGCAACAGACTT
TCCTGAACCAGATCGCCCGCTCATAATAATCAATTCCACATTACATTCCTCGATTCTAAA
TTTTTGTTTACCGAATAATCATAATAACTCAATACTTGCCAAATTTCTTCTCTGGATAAT
GCAGCTCTTAGATGCTTTAACAAATTCTTATCACTTAATTGCTGTGCTATTTCTCTCAAA
GAATCCTTATATTCTACACAAATTTTTTCTGAAAAGAATATGGCATAAATAATATCCACA
TCCTTATGATCTATTGATTCAAAATTTATTCCTGCCTCTAGTTTCAGGAAAATAGCAATT
GGTTTCTCTAGCTGAAATTCTTGACTCATCAACAATTTTGCGTGAGGTAAAGCCACTCCA
TTATTAATTCCGGTAGAACCTAATTTTTCACGTTTAAAGAAATAGCTAAAACATTCTGCT
GGATGAATACATAGTTTATCTGTAGGTGAAAGGCTATTATTTAATATTTCTGCCATCGCC
TTCCCCAGAAACTCTAAAGCCTGTTTTTTATTAGAAATGGGAACATTGTAATAAATATTA
TTAATGTCTAAAAATGTGGTTAATTGCATCATAAAAAATCAAACGACAAAAAAATATCTT
AAGAATTTTATATTACAGCCTAAATTGCTCACCTAAATAAACTTTTTTCACATCCTCATT
ATGTAAAATTTCTTGAGGAATCCCACTAGCTATCATCTGACCATTACTCACAATATAAGC
ACGCTCACAAACATCTAAGGTTTCTCTTACATTATGATCTGTGATTAAAACACCTAATCC
TCGTTCCTTTAAATTCACAATAATCTTCTTAATATCGATCACTGAAATAGGATCAACCCC
AGCAAAAGGTTCATCCAACAAAATAAACTTAGGATTAGCTGCCAACGCACGTGCAATTTC
TACTCGACGGCGTTCACCGCCAGATAAAGATTGCCCTAAGCTGTGACGAATATGCTCAAT
ATGAAATTCTGCGATTAATTCATCTGCTCTTGCTTGACGCTCTGCATCGGTTAGATCTTT
CCTAATTTGTAACACCGCCATCAAGTTATCATAAACACTTAAGCGACGAAAAATAGAGGC
TTCTTGAGGCAAGTAACCAATACCTTGTTTTGCTCTATCATGCATAGGTAAAACACTGAT
ATCTTGATCATCAATACGGATTTTACCATGATCGTGACGCACAAGGCCCACTACCATATA
AAAAGTAGTCGTTTTTCCTGCACCATTAGGACCTAATAGTCCAACTATTTCGCCTGATTT
AATATTTAAACTTACATCTTTAACAACTTGGCGACTTTTATAACTTTTAGCCAAATATTC
AGCATATAATGTTGGCATACAGAATTCCTATTTCTTATCACTTTGCAATTGGTTTGGAAT
TAATACAGTTTTTACTCTTTGTCGGTCATTACTCGTCGCTTTAAGGTTCTGTTTTTTGAC
ATCATAAGTAATTTTTTCTGCTTTAATGGCACTATCTAGCTGCTTTAATTCGGCATTGCC
TCTTAATATCAAAAATTCAGAATCTAAATCATAATGTACAGAATTAGCCGTACCATTAAC
AATCTTACCATTATCAAGGGTCTGCTGAAAAACAACCGGTGTGCCAAAAGCCTCAATAAG
TTCCTTTTGAGTATCCCTTCTAATGATTGTAACTTTTTCTGCATTAAGCTTAATTGACCC
TTGAGTAATAACAACATTGTCGCTAAATGTCACAATATTTCTTTCTATATCCAATGACTG
GCTACCTGAATCAATTTTGATGGGCATATTTCTATCTGTTTCCAAAGCCTTAACCGATAG
ATTTACAAGACACAATGCAATTATTAATACAAGTTTAGTTCTAAAATTCATTCTATATCC
CTATGTAAAACTCTAATTATTTATCAACATTAATAAATTTTGGTTCAATATAAGTTTTCA
CATCTTTGGTTAAGGTTGCCGTTTGTTTTTTCAAATTGCCTTTTAAGCCAATTCCAGTAC
TTGTAAATCCAATGCCTGTTGATTTCACCATACTGTCTGAAAAAATATCTTGAGTATTTA
AATCTATGCTTAATACTTCTGCTTCGATTTTCTGTAACCGAGAAGTCGGATCTAAGCTAT
TAATTTTAATATTTCCACGCAAATTCAATATTTTGTCTTTGGTAACATCTGCATAATCGG
CTTCGACTTGCCACTGTTTTAATGCACTTTCTGCATCAAATAAATTAAGTAATGGCTTTA
GAAATTCTATTCGTTGCGTACTTTCGTAACGTTTAACCTCTTCTGCTTGAGCAAAATATT
GCGGCTTTCCATTTAAATCATAAGCACTTGTAGAAATCTTTTGCCCTATATACTCTGCAC
TTCCTTCCTTTTTTATTAGCTGAGATAATCTAGTATCATCGCTTTGTTGACTATAATACC
AACCAGCAAGTACTGCTGCTAATGTGGCTAGAATAATATTTAAACGGATATTCATACAAT
CTCTTCTTCGTTTAGATACAGCTGAGAATTTTAACATAAATTTCTACGGCAATATAGAAC
GAAAATTGCAAGAAAAGTTCATACAAAAAACCTCAAGGTAAGCCTTGAGGTTTTTAAGCG
ATGTCTATGGAATTACTTCGCAGCTTTTAACTCTTGATAATATTTTTCATAGAGCTCAAT
CGCATCACCCACATCATCTTGCCACTGGCTTTTTTGTAGCACTTCAGAGGTCGGATAAAT
TGCTGGATCTTCGGTAATCTCTTTTGGTAATTTTTCTAACGCTTTTACGTTTGAAGTTGG
ATAACCGATTTCTAATGTCAATTTCTCAGCCACAGGTGCACTCAATAAGTAGTTAATTAA
CTTGTGAGCTGCATCTGGGTTTTTCGCATTAGATGGAATTGCAAGCGTATCCACCCATAA
TACTGGGCCCTCTTTCGGGAACACCATATTTACAGGAGCTTGCTCTTTTTTCGCAATACG
TACAGAACCGTTCCATAATTGACCCACTTCTACTTCACCAGAAATAAATGAGTTAGCAGG
GTTATCAGAGCTAAATGCTAATACGTTTGGACGTAATTTTAATAACTCTTCATAAGCCGC
TTTAATCACTGCTGGATCTTTAGTATTTGGATCTTGACCTAATTTTAATAAAGCAATGTT
GAATACTTCACGAGCATCATCAAGTAATTGAACTTTACCTTTAAACTCAGGTTTCCATAA
ATCGCCCCAAGCAGTGAAATTATCACCTTTGTATGAATTAGTATTAAATGCAATACCTGG
TGCACCTAATAATTGTGGTAAAGAGTATTTATTGCCTTTATCGTAAGGTTTATTTAACCA
GTCTGGGTTAAGATCTTTGATCACAGGTAATTTGCTATGATCAAGCTCCATTAACATACC
TTCACGTCCCATTTTTGACACGAAGTAGTTACTTGGTGCGATTACATCATAACCACCATC
TTTACCCTGAATTTTGAGTTTCGCATACATTGTCTCATTTGATTCAAGACTTGAAACCAC
AACCTTAATACCTGTCTGTTTAGTAAATTCTTCTAACAAACCTTCTGGCACATATTCTGT
CCAAGTATAAAGATGTACAGTGTCATTTGCTAATGCACTATTTGCCCCTAACATCACCAT
ACCCGAAGTGAATGCAACAGCCCATTTTTTCATCAATGTGTTCTCCTAAAAGAGTAAAAT
AAAGAAGAGGTTGGATTACTCCAAAAAACCAAGTCTTTCAAATAAAAGACGGGGGCATTC
TAAGCCCCCCCCTGTATTTTGCAACAACTTTATTTCAAAATAGCTTATTTTTTAAGCTAT
CAAGCCTAATATTACATTACTACTACGTCAAATTGATCTTGGTGATAATACGGCTCAATT
TTAATTTCGACTTTTTTACCGATAAAGACTTCTAATTCCGCAAGCAATGCGTGAGATTCT
TCATTAATCAAGTATTCCGCCACGCTACGAGAAGCATATACTACATAACGTTCCGACTTG
TATAAATGATGAACTCGAACGACCTCTCGAACAATCTCATAACAGACTGTTTCAACGGTT
TTTATCGTACCTCGCCCTTTACAAGAAGAACAATCGCAACATAACACTCGTTCAAGGCTT
TCTCTGGTACGCTTACGCGTCATTTCAACCAACCCAAGTTGGGTAAAACCATTGACATTT
GTTTTGACTCGATCACCTTTTAAAGCAAGTTCTAAGGACTCTAGCACACGCTGGCGATGC
TCTTCTTCCTGCATATCAATAAAATCAATAATGATAATACCACCCAAATTTCGCAGTTGT
AATTGATGTGCGATTGCCTGTGTTGCTTCAATGTTAGTATTAAAAATCGTATGTGCAAGA
TTTCGGTGTCCGACAAAAGCCCCAGTGTTAATATCTATGGTGGTCATTGCTTCTGTCTGC
TCAATGATTAAATACCCACCTGATTTTAGATCAACACGTTTATCCAAGGCTTTTTGAATA
CCATCTTCAATGCGATAAACATCAAAGAGGGGTAAAGTCCCACTATATAAACTCACATTC
TTGGCTAACTCTGGCATAAACTCAGCTAAGAACTCTTTTACCTGCTCATAGGTCATTTTT
GAGTCAATTTGAATTGAATGAATATGCGTTCCAACGAAATCACGCAACACTCGTTGTGCC
AAAGCTAATTCCCCATAAAGTAAAGATCTCGCAGGATATTTTCCTTTTCGCTCTAGTACT
TTTCGCCATAACCGCTTTAAGAAAGCCGCATCTTGTTCAAGGCTCTCTTCGCTCACACTG
TCAGCAGCCGTTCTTACAATAAAACCGCCTAGCTCATCACAATACGGCTCAACTAACGAT
TTTAAGCGATTACGTTCTTCTTCACTTTCAATGCGTTGCGACACGCCAACGTGACTATTT
TCTGGCATAAAAACCAAATAACGAGAGGGCAATGTAATGTCTGTCGTCAATCTTGCCCCT
TTAGTACCTAAAGGATCTTTGACCACTTGCACCACAATATCCTGCCCTTCTCGCACTAAC
TCGCTGATATTTTTGACAACAAATTGCTTTTTCTCGCTTTCATCAACACATTCAGTATGA
GAAACAATATCTGAGGCGTGTAAAAATGCCGCTTTTTCTAAGCCAATATCAACAAATGCC
GACTGCATACCAGGCAAAACCCGTGTCACTCGTCCTTTATAGATATTACCGACAACACCT
CGCTTTGCCTCACGCTCAATATGGACTTCTTTTAACACACCATTTTCAACCAATGCTACC
CTCGTTTCACTTGGGGTTACATTGACTAATAATTCTGCACAATTCATCTTAAATTTATCC
CTAGAATCATTTACAAAGATACTAGTACTGATTTTCTTAAAATATACATAAATAGTTATT
TACCATAATAGAATAAAGGTCCTAATGGCATCTGAGGAATACTAAATTTCTCAGGATAAA
TAACTTCAACCAAGTATAGTCCCTCAGCTTTCGCTGTTGGTGCAGCCAACGTCCTATCTC
GTTTTTCTAATAGCCATTTAATCCATTCAACAGGTTTATCGCCTCTTCCAACCTCAATCA
AACTACCAACTATATTTCTTACCATGTGGTGAACGAATGCATTCGCTTGAATATCCAATA
TAATATAGTCTTGATGGCGACTCACAATGAGATGATGAACATTTCTCCATGGCGTATGTG
ATTGACACTTCGCAGCTCGAAATGAACTGAAATCATTCTCTCCCAATAAAAACTGCCCTG
CTTCATGCATTTTTTCATGATCCAGAGAATAGTGATAATGAGAAATCCCTTTCGGTAATA
TGGCTGAACGTAATTTATTATTATAAATAACATAACGATAGCGACGAGCAAGAGCACTAA
AACGAGCATGAAAATCGTCACTTACTCCAATAGCCCATTTCACCACAATATCTTCTGGTA
AATGAGCATTGGTCCCTAAACACCAACTCTGCATAGGTCGATTTACATCCGTATCAAAGT
GTACAACCTGCCCAGTAGCATGTACTCCCGCATCAGTTCGCCCTGCACAAAACACTTCAC
AAGATGAATTTGCAATGACTGATAAGGCTTCTTCCAATCTTTGCTGTACTGAATCAACAT
ATTGTTGGCGCTGCCACCCACAATAACGGCAACCATCGTACTCAATTCCAAGGGCAATTT
TCATTAGACAACCTAAAACATTTAATTAATCTGATTAACTCTTTTTTTTCATAAGAAAGT
AACTTGATAAGTTACTATAGCTAAATCGTATTATTTATACCGCTGCCCGTATCATTTAAT
GATTGACATCCAAACAAAAACAGCCAGTAAATCATTTTATTCAGAGATTAATTCGCTCTT
CGGGCATTATGCCAGATTAGTATTTAATTTAAAACAACTACACAATTTTGCCCCCGAACA
GAATACAACATCAGTAAACTCATGCAGATATTGTAAAAATTAATTATTGTGGAAAAACTC
AAATTCTTCCCTACTTTTACTGAACATTTGTTCTTTTAGAACGCCGATCAGCTCTTGTCT
GACAACAGAAAGTTTTGGACGTTCATTTTGTTGGAACATCACCGGGCGGCAAAATTCCAT
TGCCTTAATGCCTAAACGAGCAGTGAGCAGTCCCACACCAATCCCTTGTGCTGCTCGAAC
TGATAAACGAGCGGTGAGATTTTGTGAGAAAAAATCTAATCCAACATCACTGGCAATTTC
CGTCGCCCCTGCAAAGACCATATTCGTCATCACCATTCGGAACAGTTTCAAACGGCTGAT
ATAGCCCAATTCCATTCCGTAGGCTTTGGTGATTTTATTGACTAAAGCAATGTTTCGCCA
CGCCACCATTAAAATATCCACCAATGCTAAAGGGCTTACCGCAACGATAATTGCATTTTC
CGCCGCATTTTTGCTAATCATCTTTTTGACTTGGTTATCAATCGGGCTTAACACATTTTC
ACTGAAAAGATACAGCACTTCTTTGCTGTTATAGGCTTCATCAAGCTGAGACTGCCAACG
TTGCTCCGCTTGTTGAACCATCGGTGTTTGAGCCAAATTTTTAGCCACCAATTTGCAAAA
TTCTCGTGCTTTTTCACCGCTTGTATCGGCTGTTTCCAGTAGTAATTGTTGGCTCACTTG
TTGATTATAATTGTGTTTACGCAACCAACGTAACTTCCGCCATTCATTGATGATAGCACC
AACACCAACCAAGCTGATACCAAAAAAGGCAACGGCAAAGGCAAAGTAAATCCATTGATT
TGCTTGCCAAGTATCAATTAACCATTGTACCGATTGAGCAATAGTCGCAATGCCAAACAA
GGCTAATGCCGCCAGAAATAACCTTAGCCAGAAGCAAGAGGGTTTTAAACTTTCTTCAAT
AATCAGTTCTGCTTCAACTGCTTTTGGATCTTCGTCAAGCTGAATGTCTGCGTCGCTAAA
CTCTTGTTTTGGTTGATGTTTTACTTCTGTTTCAACCATTTCTTCAGTAAAAATACGTTT
TTCCATTAAAATTTCACCGCTTGTATAATATGCTGTTTTAACCCTTCATAGCCGTGTTCT
GTTTTGAGAATATCAAACAGTTGCACCGCTTCGGGATACTCTTTATCGAGATAACGTAAC
CACTGTTTAATGCGTGCGACGTGATAAAAGCCGGTATCCAGTTCGTTTTCCATATGCACA
TATTGAAATAAGAGCTGTAATACCTCGTTCCACGCCATTTTAGGCTGGTTATATTTCACA
ACTTTGCTTAAATTTGGCACATTTAACGCTCCACGCCCAATCATTAACGCATCGCAAGCG
GTCACTTCACGGCATTTTTTTGCAGAGAGATAATCCCAAATTTCACCATTCGCAATCACG
GGGATAGGCAACCGTTTTTTTATCTCGCCGATTGCTTGCCAATTAATGCGTTCCGCTCGA
TAGCCGTCCATTTTAGTTCTGCCGTGTACGGTAATTTCCGTTGCACCTCCTTGCACCACC
GCATCGGCGATCTCAAAGGCTTGTTCGCTACTATCCCAGCCCAGTCTCACTTTGACCGAC
ACGGGAAGATGGCAAGGTACCGCTTCTCGCATTGCTTTTGTTGCTCGATAAATCAATTTA
GGTTGTTTCAACAAGGACGCACCGCCGTTACTGCCATTCACTGTTTTAGACGGGCAACCG
CAGTTGAGATCAACCCCGTACGAGCCTAGTTCAACGGCAAGTGCTGCGTTTTCTGCTAAC
CATTGTGGGTGTTGTCCTACAAGTTGTACACGCACAGGCGTACCCGATGGGGTAAAACCG
TTATTATGTAATTCAGGGCAAAGGCGATAAAACGTTTTCTTCGGCAGTTTTTGATCGACC
ACTCGCACAAATTCTGAAATGCACAGATCATAATCATTGACTGCCGTTAATAATTGACGC
ACAAAAGGGTCTAACACCCCTTGCATAGGTGCAAGGATAACTTTTGGTAAATTTTCCACA
AAATCCGACCGCTATTAGTAAGAAAAATGGCGTAAACGTAGGTCAGGGCGAGCAATTAAG
TAGATGATTAATGCGGTAATTGCCCCTAGCGTATCGGCGAGCATATCTTTTTGAGTGTCC
CAAATGTCGCCTTGCGAACCTAAAAATTCAATGCCCGCATTGCCCCCTTCAATTACCGCA
TATTGCCATTCGATAATTTCATAGGCAGCGGCAACCGACATAATAAAAAAGAGCGAAAAG
AAGAATGCTATGCCCAAGCCGCATTTACGTTTACGCAATAACCATTCTGCCATTGGGAAA
CTATAAAAGCCGATAATGTAGTGAGCTACACGATCAAAGTGGTTACGATCTTCACCTAAA
AAGGTCAAATATTGATTTGCCCAGTCAAACGGCACATTCGCAAAGGTATATTTTGCACCG
ATTAGGTGCATAATCATCCACAGAGACATCAGCACATAGGCAAGTCCACTAAATTGAAAA
CGAGGATAAGTCACCACCAATAAGCCGAACACCACAAAAATCGGCATAACTTCGGCATAC
CACACCGCACGATCAGTCGGATTAAGTCCTGACCACACGGCAATTACGATGATTACAATA
GCTAAAAAAAGCGGAACAATATGAGAACGGGTTTGCATTATTTCCATCCTTTTGATTTAC
AAATAAGATCATAAGCGGCTTGAATTTGCTGTGCTTTTTCTTTTGCCACTTCCATCATTT
CAGGCGGTAAACCTTTTGCGACTAATTTATCCGGGTGATGTTCATTCATTAATTTACGAT
AAGCACGTTTAACCGTGGTTTGATCGTCGCTTTCTGATACCCCTAATATACTATAAGCGT
CTTTTAAACTTGGCCCGCTCGAACGCTGATAACCGCCATAATTTCCTTGATATTGTCCTT
GTTGGCTTGAGCCTTGCTGTTCATATTGATAATAGCCTGAGCGGAAACGTTGAGCCGCCG
CCACCATTGCGATCATCTGTTCAAACTGCAAGCGGGACATTCCCAATGTTTCAGCAATAG
TGAATAAAATTTGCTGCTCATTGCCATCTAAATTGCCATCTTGTAATGCGGCTTGCATTT
GGACTTCTACGAAGAAACGCAATAAATCACGGCGTTGTCCACAGGCTTCACGAAACTCTT
GCATAACTTGGCGTAACGGGAAATTAGCCTCTTTTCCTAAAGTAAAGGCTTTTTGAGCAA
GTTGTTGATTATTCGCATCGAGTTTCATATTTGCCATAAGCTGACGGGCGAGCTGAATAT
CATTTTCCGTTACTCGTCCTTTTGCTTTGGAAATATGTCCTAATACCGCAAAAGTTGTCT
GCATAAAGAGTGACTGACGAGTTAGTGCTTTGCCAAACATAGTTGAAGATACGCTACCTA
GCTCATGCAGTTTTTTATCGCCCCAATGCCCAATAATAAGCCCTAGCAAACCGCCAAAAA
ATCCGCCAAAAAACTTATAACCTAAAATGAAACCGAGAATTTTCCCAATAAATTGCATCT
ATTGCCCTTATTTACTTATTCAAAATTGTGAGCATTTTAACGGAAAATCCTTAAAAAATA
ATTAAGGAATGATGAATTTACACATAAAAATAAAGCCCCGAAAATTCGGGGCCTTACTAT
TTGGCATTTTAGAAAACTAAAAATTAGTACTCTAACACTGCACGACGGTTTTTAGAGTAA
TCAGCTTCTGAGTGACCTAATACTGCTGGTTTTTCTTCACCGTAAGAAACTGTTGCCACG
TTGCTAGCACCTTTAGTTGCTAAAAAATCTTTAACTGCGTCAGCACGACGTTGACCTAAG
GCGATGTTGTACTCTGGAGTACCACGCTCATCAGCGTGACCTGCAACAGTTACTTTGCCT
TTAGATGCAACTAAGTATTGTGCGTGTGCATCTAAAAGTTGTTGATCTTCAGCTTTTAGT
GTGTAGCTGTCGAAATCAAAATATACAGTGTTGTAACGGGTTTGTAAATCTTGAACAGAC
ATACCACCGAATGTTTGACCTGCATTAGCACTTGCATTAGCACTTGCATTGTCGTTTGAG
CTGCTACATGCTGCTAAAACGAAAGCTGGTGCCGCAATCATTAAAACTTTAGCTAGTTTT
TTCATTTTTTTCTCCAAAAAGAATTATTGTTTAGTCAGATAAGGTGACCAAGCAGGGAAT
TTATATTGTCCACCTGCTCCCGGCAAATTAGCTTTGAAACGCCCATCTGCGGACACCAAT
TGTAGCACTTTACTCACACCTTTGGTAGAGCTATAAATAACCATTGTTCCATTTGGTGAA
ATACTTGGACTTTCGTCTAAAAACGTAGAACTGATTGCTTCTGTGCTACCTGAAACAAGA
TCTCGTCTTACAATTCTATCACCTGAAACCATGATTAAATTCTTGCCATCTGCCGAAATT
TTACCACTGCCGCTGCCACCAATTAAGCTAGCACCGCCACCAGATGAACTCATTTGATAA
ACCTGTGGTAAGCCACCACGGTCTGATGTAAACAGGATATAACCACCATCTGGTGACCAG
CTTGGTTCGGTGTTATTTCCTGCGTTACTGGTTAATTGTCTTGGTGAACCACCGCCCACC
CCTGTTACATAAATATTTAATACACCATCTTGGTTAGAAGCAAACGCCACTCTTGAACCG
TCTGGTGAGAATGAAGGCGCCCCATTATGCCCTCTAAGAGATCCGATCACTTTTCTTGCT
CCCGAACGAATATCGTGAACAACAACCTGTGATTTTTTGTTTTCAAAAGTCACATAAGCT
AATTTTGAACCATCTGGTGACCATTCTGGTGACATCAAAGGCTCTTTACTTTTTACGATG
GTAAAGGCGTTAAAACCATCATAATCTGATACACGCAACTCGTAAGAGGACACTCCACGT
TGTACCACATAAGCGATTTTAGTTCTAAATGCACCACGGATCTGTGTTAATTTTTCAAAT
ACTTGATCGCTTACCGTATGAGCCCCTAAACGCATTTGGGCAGCTGGAACATTAAATGAA
CCTTGAGCAATCACATTTCCTGCTGCTCCTGAAGTTCCCAAAGTATCCACTAATTGATAA
GCGATGTTATAGCCACCACCTACTGCAGACACTTGCCCCACAACCACATTATCAATGCCG
ATATTTGTCCACTGTTCAGGATTGACTTCTGCTGCTGAACTCGGTTGAGCTGGTAAACTA
GCACGATCAAGCGGTGTAAACTTACCACTATTTCTCAAATCATCTGCGATAATTTGAGCG
ACATCATCAGGTACGCCCCCCATTGCTTTAAATGGAATAACCGCTATCGGTTGAGCCATA
CTCACACCTTGGTCAATCGAAATTCTGACATCTGACTCAGCTTTTACACCGACAGAAAAA
AATAATCCGACAATACCAAGAATACTCGTTAAACGAGATACTAATTTCATCTTAACCCTC
TAGGTTGAACTATTGAACTTTTAAACTAAAATCTAATGTTGGTGATCTATATTGCTGATA
AACTGCATCTGACGGTGCAGGCGGCACTTTACGGGTTGCCACAATCGCACTTACAGCTGC
ATCACACACTGCTTTATCCCCTGAAACGACTTGATAGTTGGTAATAGTACCATCTCGCTC
TAGGAAAATTTTCACATCACATTGTTTACCTGCAAAACTCGGATCAACACGGTATTTTGA
CTGAATAAGTTTCTTAATTCGTTGCCCATAGGCATTACCATCAACGTTAGCACCTTGACC
TAAACCTTTTGTACCGCCAGAGCCTTGTGAGCCGGCACTATTTTTATTACCGCCGTTGCT
CGTGCCACCGCCAACTTCGCCACCACTTAAAAAATCATCAAGTACTTTATTATTTTTCGC
TTTTTCAGCTTTTGCAGCCGCTTCTGCTTTCGCTTTTGCCTCTGCAGCGGCTTTGGCTTT
CGCTTCTTTTTCCGCTTTTGCCTTAGCTTCTTTCTCGGCTTTTTCTTTCGCCTCTTTTTC
TGCTTTGAGCTTCGCTTCTTGTTCTGCTTTCTCTTTTGCTTCTTTTTCTGCTTTGAGCTT
CGCTTCTTGTTCTGCTTTCTCTTTTGCTTCTTTTTCTGCTTGTGCTTTAGCTTGAGCTTG
CTGCTCTGCTTTTAGCTTTTTCTGCTCTTCAAGTCGTTTTTGTTGCTCTGCTTCTTTTAT
TTTCCGTTCTTCTTCCGCTTGCTTTGCAAGGGCTTCTAAACGTTTTGCTTCAGCTTCAGC
TTTCAAACGGGCTGCTTCTGCAAGTTTACGTTGTGTTGCTTCTTCCTGCTGTTTTTTCAA
CTGTTCTTGCTTAATTTGCTCTTGTTTCAATGCTTCTTGACGAGCCAATTCTTGCTGACG
TTTTTCTTCTTGTTGCTTCTGCTGAGCTAACTGAATTGCCTTCTCACGTTCTTGTTGTTC
AGCAATTTCTTCTGGGGTAGGTTTATCTTCAACCTCTTCCTTAACTTCCTCTTTAGGCTC
TTCTTTAGGTTCAACCTTCGCTTGCCCTTGCTTTTCAGCTTTTAATCGCCCATATTCAGC
GGCTACCTGTCCAGTATCAACCATCACAGCTTCAAGAGATTCACTATCACCGCCACTTCC
GCCAGCAGAAGCTAAGTGAGTATTAGTGAAAAAAGAACCCAGTATTAATAAGCCTATCAA
CAATAAATGCAGTAAAACTGACACAATTATAGCGAGTTCTAATCTATCATTTTGATATTT
CACGCTCTATCCTCGCTGACTATTTACCTTCGGTCATTAAACCTACGGTTTTGATCCCTG
CATCTTTTAATAATGAGATCCCTTTCATTACCTCTTCGTAAGGTACGTCTTTACCACCTG
CCACAAGGAATAAGGTATTATTGTCTTTTTGGAAAGCCTCACCAGCATAAGCAATGACTT
CTTGCTCCGCTAAGTTCTCTTGTTCATTAACTTGAATGTAGTTTCCGTCAATTTTCAATT
TGTACAAAGCGACCCCAGCGATCTCTAAAATAACAGGGGTTTTATCTTCATTTGAAACGG
ATTGACTATGGCGATCTTCAGGCAATTCCACTTCCACACTTTGACTAATAATCGGTGCTG
TTGCCATAAAAATCAGCAATAACACCAGTAACACGTCCAAAAATGGCACGATGTTAATTT
CAGATTTAATGTCATTACGTTTACGACGACGGTAAGACATAGTTTCCTCTTTATCTATCC
ATTCAAACTACCACAACAAGCGGTAGCATTTCACTTAATTTTTACTTATTTTTTCGCAAA
CGCTTTGCGATGTAGAATTGTGGTGAACTCATCAATAAAGTTCACATAATTCTGCTCTAA
TTTGCCTACACGCAAGTTCAAACGGTTATATGCCATTACTGCAGGAATTGCTGCAAATAA
ACCAATCGCTGTGGCAATTAATGCTTCGGCAATACCTGGTGCAACAGATTGTAAGGTTGC
TTGTTTTACCGCACTTAGTCCCATAAATGAGTGCATAATCCCCCAAACTGTTCCAAATAA
ACCAATATATGGGCTGATCGAACCAACAGTACCTAAGAACGGAATGTAATTTTCAAGTTC
TTCTAATTCACGGTTTAATGCAAGATTCATTGCACGGCTAGAACCTTGAATAATTGACTC
TGGCGAATCTGGGTTTGCTTGCTGTAAGCGGTTAAATTCTTTAAAACCAACGTAGAAAAT
TTGTTCAGCTCCAGTTAAACCATCTCGACGATGTTCTAACCCTTCGTGTAAACGATGTAA
ATCTTCGCCAGACCAAAAACGATCTTCAAAGTTTAAAGAATCTTTTTTAGCTCTTGTTAA
TACGCGGCTACGTTGAATAATCACTGCCCAAGATAACACGGAAAAAGAGATCAGTATTAA
GATAACTAACTTAACAACAATACTCGCTTCCATAAATAATGAAACTAAATTAAATTCAGT
TGCCATTGATAAAAACTCCAAATAAAACAATTACATTGAGATTATAGCGTTAAAAGCCTG
CTTAATATCTTCAGGTATGGCGATTGCTTTCATTTTTGCTAGATCAACACTCACGACAAC
CACACTCACTTCACACAAGCACTCCTCATCTCGCCATAATGTCTGTTTAAAGACTATTTT
TGCACCCTTTAGTTCAGAAATAATGCTTTTAACTGTGAGAAAATCATCTAAATAAGCAGG
TTTTTTATAGTCAATATCCATTTTTTTCACAACAAAAGCCATTGATTGACTTAATAATAG
CTGTTGAGAAAAGCCTAATTGACGTAAAAATTCTGTTCTTGCACGCTCAAAAAAATGTAA
ATAACGTGCGTGATAAACCACACCACCTGCATCAGTATCTTCATAATACACACGAATAGG
AAAATCCATTGCAATGCCCTATCTATCTTTCCAAAACGAAAAACGCCCAAAAATCAGGCG
TAAATTACTCGTCATTTTAGAGAGAGAAAAATCGTTGTGCAAGTATTTTTAGAAATAAAT
TAAATATAAAACAAGCAATATGATAAGAACCCATTGCTTTGGGTTCTTAATTTAAAGGCT
AATGCAGCACGACTAATGCAATTAATGAAGGTAAGATAATGGCATATCCCAACAACGGCA
TAAAAACCATTTGCCATCGTGTTGATTTAATCTCAAAGCCAAAACCGTGAACAAATAAAA
TCAACATACCATAGAAAACGCCTGCTACTAAATAAGGAATTTTTCCACCAAAGTAGAGAG
CAAAGGTGTTGGAATAGAGCAATATCATTGCAAACATTGCAATAGAAAGGATAAAAGAAA
GGGCTTGTAGCCAGCCCTTTCTTGTGAGTTGATAGAGTGAATTAACCATCTTACTCGTCA
AACTTACCTGTTTTTTCAATACTTACAGTGATTACTGTTGCAAACAGAATAGCAAGTAAC
ACACCTAGTACCCAAGTTACATAAAACATATTGGTTCTCCTTAGTATAAACTTGCACTTT
TCTCTTCAATATATTTAGCGTCAAGACGACCAAACATTTTGAAGTAAGTCCACACAGTAT
AAGCTAATACGATTGGAACGAAGATACAAGCTACCACAAACATAATCATTAATGTGTTAT
GGCTTGCAGTTGCATCCCACATTGTTAAACTCATTTCTGGGTGAGTAATTGACGGCATTA
CGAATGGGAACATTGCAACACCTGCCGTTAAGATCACGCCCGCTTGCATAATTGATGAAC
ATAAGAATGCAAGTCCACCATTATTTGCTTTAGAGCTAACCACAGTACCTAATGCACCAA
TCACCGCTAAACCAGGAATGATGAATAATACAGGCATTTCAAAGTAGTTTTTGAACCAAG
CACCGCTTTCTAATACGACTGTTTTGTTCACTAAACTAGATTGACCATTGTGATCCAAAG
CACTGGTAATCACAAAGCCATCTTTGAAGTAAACCCAAACACCTGCAAGTAAGAATGCAC
CTAACGCTACTAAAGCGGTCACTTGAGCAACATTTCTTACACGGTTACGCAATTCGCCCG
TTGTTTTCATTTGTAACCAAGTTGCACCTTGAGTGGTGAGCATCATTAAACTTACCACAC
CGCAAAGTAATGCAAATGGATTTAATAAGCCTAATAATTTCCAAAGGGTTGAACCTTCGT
AAGTTACTTGGTTTAACTCGTTAAAGTGGAATGGTACGCCTTGTAATAAGTTACCGAATG
CAACACCAAAGATTAATGATGGAACGAAACCTCCCACAAATAATCCCCAGTCCCAAGTAT
TACGCCATTTTTGATCATCAATTTTCGCACGGTATTCAAAGCCCACTGGACGGAAGAATA
ATGCCGCTAGAACTAAGATCATCGCCAAATAGAAACCTGAGAATGATGCTGCATAAACCG
TTGGCCAGGCTGCAAAGATCGCACCACCTGCAGTTAATAACCAAACTTGGTTACCGTCCC
AGTGCGGAGCGATTGAGTTAATCATTACACGGCGTTCAACATTGCTTTTACCTACCATTG
GTAATAGGGTTAATACTCCCATATCGAAACCATCGGTAATTGCAAAGCCGATTAAAAGTA
CACCAATTAAAATCCACCAAATAAAGCGTAGAACTTCATAATCTAACATATTTTACTCCT
ACTTATTTCGCAGATTGTTCAAAGTGGTAACGACCTGTTTTTAATGCACTTGGGCCAAGA
CGACCATATTTGAACATTAAATACATTTCAACTACCAAGAATACGGTATATAAACCACAT
AGCAAGCCGATTGAGATCCAAAGATCTGCCGCTGTTAATGCAGAGTTCGCAACCCCTGTT
GGCAATACTTCGTACACTGCCCAAGGCTGACGACCATACTCAGCTAAGAACCAACCGCTT
TCAATCGCAATCCAAGGAAGTGGAATACCCCATAACAATGCTTTTAATAACAATGGTTTA
GTACCTACTGTACCGCGTACATTTTGAACAAATGCTGCGATAATGAGTAATAACATTAAA
CCACCGGCAATCATCATAATACGGAATGACCAGAATGTTGGACCTACGTTTGGAATAGTA
TCCGCTGCTGCTTTTAAGATTTGCTCTTCTGTTGCATCAATAACTTTATCTGTATATGGT
TTTAAAAGTAAACCAAAGCCAAGATCTTTTTGAACCGCTTTAAATGCTTCTTTATCTGCT
TCAGTATAGTTACCAGAACGTAATTTTTCTAATAAACCATAAGCAACAATACCATTGCGT
ACACGTTGTACATTCTCTTCACGAAGATCTTTCAAACCTTTAATTTCTTTGTCTAAAGAA
CGCGTTGCGATAATACCTGCAGCATAAGGAATTGAAATTGCCATTTCATTTTTCATTTCA
GCGGTGTTAGGAATAACAAACGCATTCCACGCTGCTGGAGCTGGGTGAGTTTCAAATTCA
CCTTCCATTGCCGCTAATTTCACAGGCTGTGCTTTACCGATTTCATAGCCTGACTCATCA
CCCATGATTAATACAGAAATGATGGCGACTAAACCGAAACTTGCACCTACTGAGAATGAA
CGACGAGCAAATCCAAGATCACGACCTTTTAAGATATAGTATGCACTAATACCTAATACG
AAGATCGCACCACAGGTATAGCCCGCTGAAACAGTGTGTAAGAATTTAGATTGTGTTACT
GGGTTTAGCACTAAGTCAGAGAAACTGACCATTTCCATACGCATTGTTTCAAAGTTAAAT
TCTGAACCTGCAGGGCTTTGCATCCAACCGTTAGCAACTAAGATCCACAAAGCAGAGAAG
TTAGAACCAAATGCGACCGCAAAAGTCGTTAGTAAGTGTTTACCTTTTGATAAACGATCC
CAACCAAAGAAGAAAAGACCAATAAAGGTAGATTCTAAGAAGAACGCCATTAAGCCTTCA
ATCGCTAATGGAGCACCAAAAATATCACCCACATAATGAGAATAATATGACCAGTTAGTA
CCGAATTGGAATTCCATTGTAATCCCTGTCGTTACCCCTAGAGCAAAGTTAATACCAAAT
AACTTACCCCAGAACTTTGTCATATCCTTATACACTTCTTTACCTGTTGTTACATATAAG
GTTTCCATCACCACAAGAACGAAAGAAAGGCCTAATGTAAGCGGTACAAATAAGAAGTGA
TAGAGAGCAGTTAAAGCAAACTGCAAACGTGAGAGTTCAACAACGTCTAACATCTCAAAC
CTCTTTATATATACAAGTCTGAATTATTGATTACAAGAATACCAAGTAATCCCCCAATCA
ACATTGTTTTTGCACAGTTACCAATCAAAGATTAATAAGTAGCAATAATGTCAAGAATCT
ATTCTACTCGTAAATAAGCAAATAAAAAATAGCAAAATTATTACATTGATCACATTTTTG
AGCTAAATATTTAAAAAATATGAAATTTATATTGTTACAACTTGATATAAATCAAGTTAG
GCAAAATACCACCCATTTATCTGCTTAGCAGCTTTGTAAATTATTTGTGAATAGAATTTC
TAGATTTAACAAATTATTTACACCGTAGATAAAGATCCTTAAATAGTACGTGACGATACC
TTGAGATCTATGTTAATATGCGTAACTTTCATCTAACAGTTAAACTAATCATTAGGAACA
CTATGAAAAACGCAATTTTACGTTCAATGATTATCGCAACTGGTGCGTTATTCATTGCGA
TAAGTGGTTTCACTACTGAATTGAAAACATCTTCACTGGTAATGACCAAACCTCAAATCA
ATGGCATATTACCTGAACAGTGCCAAAAAATGTTTCAAGAAGTTGATAAACTGATTGCTG
ATGCAGAAAAACAACCTGGTACACATACTCAAATGCAGACAATGAAGAACAAACTCTCTT
CATCAAAACAACAGATCCTCAAATTAGATCTCATCATGCAGAAAAAAAGTTGTAATAAAG
GGCTGGTTGCGCTTAATGGACTGAAACACAATAGCAATGGAGAGTAAAGAACACGATCTA
TGTGATCTCATACCCTGCGATATTACTCCCGACAGTCTAAATATTTATAATGATTTCTTA
ATTGCTATTTTGTCTATTACACCAGCTCCTATATTGATAATTCTATTCATCATAATAGGT
TTCCATATGAAATAAGTATTCTAAATTCATAAAAAAACTGATCTCATATCTAAATATAAC
GATTTTTAATAGACTAAAATAATGAATAATTTTTGTTGATTAGAAAGTTAAAGCCTTATA
ACAATAAGGCTTTAACCTAATTCTTATATAAATTTTTGTATACAATCCCTTAAAAAGCTC
TCTCATATGTCTGGAGCCTATTATAGGCAATGTTACAGATTAACTAACCGAATTCCAAAT
AGGTAAGTTAAAATCTTCTTATAATTTAATTCCAAACTTCTCTTCTATAAGAGGAGCAAA
ATCCGAATAACCGCCAACGTGAACCTCATCTAAAAAGATTTGTGGCACAGTCGCAACGGG
TTTACCCACGCGCGGTTCTAAATCTTGTTTTTCAATACCTTCAGCGATCATATCGACAAA
TTTAAAATCGAAATCAGGTAATTCTGCTTTCATTTTTTCTGCAAGCTGTTTTGCTCGAAC
GCAATAAGGGCAACTTAATCTGCCGTAAATTTCTACAAACATTTTTAATCTCCTATAAAT
TATTAGGGGCATTGTTGCCCCTACTTCTCATTACTTCGTGCTGGTACTTGTCGTGGTACG
ACTTGCACGTTTACGTTCTACTTCAGTGAGTAATTTTTTACGAATACGCACTGATTTTGG
TGTTACTTCCACTAACTCGTCATCATCAATAAATTCTAACGCTTGTTCCAAGCTGAATTT
AACTGGTGTTGTTAAGGTTAAAGCATCATCTTTACCTGACGCACGCATATTGGTGAGTTT
TTTCCCTTCAAGCGGGTTTACGGTTAGGTCATTTGAACGGCTGTGAATACCAATTACTTG
CCCTTCATAAATTTCTGCACCGTGATCGATCATTAATTTACCACGATCTTGTAGTGCATA
GAGCGAGTAAGCAAGGGCTTTACCTGTGCCGTTTGAAATCAATACGCCGTTAATACGCTG
ACCAATTTCACCTGCTTTTACATCGTCATAGTGGCTGAAACTTGAGTAAAGTAAGCCTGT
ACCTGATGTCATCGTCATAAACTCATTACGGAAACCGATTAAGCCACGGCTTGGAATAAT
GTATTCTAAACGAGTACGACCTTTACCATCTGGGATCATATCACGCACTTCACCTTTACG
GATACCAAGAGCTTCCATCACAGCCCCTTGATGTTGTTCTTCAATATCAATGGTCACTTG
CTCAAACGATTCTTGTTTACAACCATCAATCTCTTTGAAAATTACTTTTGGACGAGATAC
CGCTAATTCATAACCTTCACGACGCATATTTTCGATTAATACAGACAAGTGCAATTCACC
ACGACCCGATACGCTGAAAACATCAGAGTCATCAGTTTCTTCTACGCGTAACGCGACGTT
ATGCACTAACTCTTTCTTCAAACGCTCTAAAATTTGGCGTGACGTAACGAATTTACCTTC
TTGACCGCAGAAGGGTGATGTGTTTACACAGAAGAACATTGTCACTGTCGGTTCATCAAC
AGATAAAGCTGGAAGTGCTTCAACATTGTTGATGTCACATAAGGTATCTGAAATGTTTAA
TTCGCCTAAACCTGTAATCGCAATGATGTCGCCGGCATAGGCTTCGGTGGCTTCATAGCG
TTGTAAGCCTAAGTGACCTAACACTTGACCAACACGACCATTACGGGTTTTACCTTCTGC
ATCAATCACGGTCACAGGTTGGTTAGGTTTAACCGTACCACGTTTGATACGGCCGATACC
GATAACACCTAGATATTTGCTGTAATCCAACTGTGAAATTTGCATTTGGAACGGTGCATC
AAGTTCAACATCTGGCGGAGAAACTTGCCCTACAATTGCTTCAAAGAGCGGATCCATATT
TGGTGCAAGATCTTCGTGATCCAAACCTGCAACACCATTTAATGCAGAAGCATAAATAAT
TGGGAAATCTAATTGTTCGTCTGTCGCACCAAGGTTCACGAATAAGTCGAATACTTGATC
CACCACCCAGTCAGGGCGAGCACCTGGGCGGTCAACTTTATTGATAACCACGATAGGTTT
TAAACCGTGAGCAAAGGCTTTTTGTGTTACGAAACGGGTTTGTGGCATTGGACCGTCAAA
GGCATCGACCACAAGTAATACCGAGTCCACCATTGAAAGTACACGCTCAACTTCACCACC
GAAGTCTGCGTGTCCTGGGGTATCTACGATATTGATACGATAGCCGTTCCAGTTAATTGC
GGTATTTTTCGCAAGAATGGTAATGCCACGCTCTTTCTCAAGGTCGTTGGAGTCCATTAC
ACGTTCATCTACATCACCACGAGAAGTGTCTAATGTGCCTGAAAGTTTTAATAATTTATC
AACCAGCGTGGTTTTGCCGTGGTCAACGTGAGCAATGATTGCGATATTACGCAGTTTTTG
AGTATCTAATTGTTGCATTGAAATAACTTAATTGTAGGGTGGGGCTCGCCCACCGAGAAT
AAAAATGATGAGCTAAAGCTCATCTGACGAAATCCAAAATTGTGATGAAGATCACAAAAG
ACGAGCGATTATACAGAATTTTGATTGAACTGACTAGAAAGCAAGCGGTTTGTTTGAAGT
AAAAATTTGCAAATTATTTCGAATAACTTACCGCTTGTATGAAAACTCAGGCTTAAATAG
GCTATAATCCCCACATAATTTTATTTATTGGAGAATCGTTATGCCTTTACTAGATAGCTT
TAAAGTGGATCACACTCGTATGAACGCTCCTGCGGTGCGTGTTGCAAAAACAATGACAAC
CCCGAAGGGAGATACGATTACTGTGTTTGATTTGCGTTTTGTCCGTCCAAACATTGAGAT
TTTATCGCCTCGTGGTATTCATACGATGGAGCATTTATTTGCTGGTTTTATGCGTGATCA
TCTCAATAGTGATACCGTTGAAATTATTGATATTTCCCCGATGGGTTGCCGTACGGGATT
TTATATGTCGTTAATTGGTTCACCTTCGGCTGAAGAAGTGGCAAAAGCTTGGGAAGCCTC
TATGCGTGATGCGTTAGAGAAAGTGCCTGATGAAACTAAAATTCCTGAGTTAAATGAGTT
TCAATGTGGTTCATATAAGGAACATTCTCTTGCTGATGCACACGAAATTGTGCATAATGT
GTTAAAACAACCGATTGGTATTAACCGTAACGAAGATTTAGCATTAGATGAGAAATTGCT
AAATCCATAGTTATTGGTACGGAACTAACAATAGTTTCTTTTCAAATGGTAGGGGGCACA
CTGAGTGTGTCCACTACATTTTATTACCTTGCAATTTTTACCCACCATACTTATAAGGAG
AGCCCGTGTTAAATAAATTATTTGATTGGTTTGAAAATCGCATTAATCCTTATCCAGAAG
ATATGCCGAATACGCCTCGAGCAAAGGTTATTCCTTTTATTTTTGAAAGTACCAAAGGAA
TGAGAAGCTATTTTGTGGCGTTAATCATTTTTGTTGCATTTATAGGCATTATTGAAGGGA
TTTTGTTTCAGTATATGGGCGAGTTGGTGGACTGGGTAAACACTTATTCTGCTCAACAGT
TGTGGCAAGAAAAAGGCACTTCTCTGATATTAATGCTGATTGTGGCATTGATGAGTGTGG
TGTTTGTCTATCTCGGCTGTGCTGTTCGCTTTCAGTCGTTACAAGGGGTATTTCCGATGC
GGTTGCGTTGGAATTTCCACCGCTTGATGCTCGGACAAAGTATGAGCTTTTATCAGGACG
AGTTTGCTGGGCGTGTATCTGCTAAGGTGATGCAAACAGCATTAGCCGTGCGTGAGGTGT
TGATGACCTGTGCGGATATGCTGGTCTATGTGATTGTGTATTTGACGACAACCAGTGTAA
TTTTGCTTCAGCTTGATGGCTGGCTATTTTTGCCTTTTATTATTTGGGTAGTCAGTTTGG
CAACGATTATTTGGTTATATGTGCCAAAACTTGTTCAAGCAGCTCAAGAGCAATCCGATG
CTCGCAGTTTAATGACAGGGCGAATTACCGACGCTTATTCAAACATTGCGACAGTGAAGC
TGTTTTCTCACGGTAATCGAGAATCTCGCTATGCCAAAGAGTCGATGGAAGAGTTTATGG
TAACAGTACATAAACAGATGCGTTTAGTGACAACGATTGAAACATTGACCTATTTTAGTA
GTATCGCATTAATTACGATCACCGCAGGTATTGGGCTATGGCTTTGGACGTTAGGTGAGG
TGACAGCAGGGGCAATCGCCACTTCTACTGCTTTAGCGTTACGCATTAAAGGTCTATCAC
AATGGATTATGTGGGAGTTTGCTAGCTTATTTGAAAACTTAGGGACAGTACAAGATGGAA
TGGAAACTTTATCCAAGCCAAGAACAATTGTAGATAAAGCAGAGGCAAAACCGCTTGAAG
TGGCACAAGGTGAAATTCGATTTAATCAGGTTGATTTTGCCTATAATGCGAAAAAGCCTC
TACTGAAAGGCTTTGATTTACATATCAAGGCGGGTGAAAAAGTGGGTTTAGTGGGGCGTA
GTGGGGCAGGAAAATCTACTTTAACGAATTTGTTGTTACGTTTTTATGATGTGCAAAAAG
GCTCCGTGGAAATTGATGGGCAAAACATTTGTGATGTAACACAAGAAAGCCTACGCTCGC
AAATTGGTTTAGTGACCCAAGACACCTCATTATTACATCGTTCCGTTCGAGATAATTTGC
TTTATGGTCGTCCAACGGCGACAGAAGCAGAAATGCTTAAAGCCGTTGAGCGAGCCTCTG
CCTCTGATTTTATTCCGCTTCTCAGTGATGCTAAAGGCAGAACAGGCTATGATGCACACG
TCGGCGAACGAGGCGTGAAACTCTCAGGCGGACAACGTCAACGTATTGCGATTGCTCGTG
TGATGTTGAAAGACGCACCGATTTTATTATTAGATGAAGCAACCAGTGCCTTAGACTCTG
AAGTGGAAGTCGCTATTCAAGAAAATTTGACCGAATTAATGGAAGGGAAAACTGTCGTTG
CCATTGCACACCGTTTATCGACCATTATGGCAATGGATCGCTTGATTGTATTAGATAAAG
GCGAAATTGTTGAGCAAGGTAGTCACGAGGAATTATTAGCTCTCAATGGTGTCTATGCAA
AACTGTGGGCTCATCAAAGTGGTGGGTTCTTGCAGGAATTACAGGACGATATATAAGATA
GAAGAACTATTTAAATCAAAGAGTTGGTAAGAATCAGGAATATAATTATTAGCAACTTTT
TGTTTTACAGCCCTATGGGGTTATTCATACTCTTCTAACCAAATCGTTAAAATCGCTTCC
AAGATATGTTCATTTGACGCTTCTGGATCATCCTCAAAATCTTCCATCTCACAGATCCAT
TTATGCATATCAGTAAAACGCACGGTGGTTGGATCTAAATCTGGGTTCATATCATACAGA
TTTTCTGCGATCATTCTTACATCAGTCCATTTCATTAGTGTGCTGCCTCATTTGCGTGGT
TTAAGTTATATTTTGGAATTTCAACAACGAGATCTTCTTCACCCACAATACATTGACAAG
ACAAGCGGCTGTCGATTTCTAAGCCCCACGCTTTGTCTAACATATCTTCTTCTTGATCTG
ATGTTTCATTTAAGCTGTCAAAACCTTCACGAATTACAACGTGACAAGTAGTGCAAGCAC
AAGAACAGTCACAAGCGTGATGAATTTCAACTCCTGCATTGTGAGCAACTTCTAATAAGT
TTTCACCCGCTTGAGCTTCAACAACCATACCCTCTGGGCAAAATTCTTCGTGTGGAAGAA
AAACAATTTTTGGCATAATGTCCTCTAATATCTTCTGTTTATTTGTAGGGACACACTGCG
TGTGTCCGTTATTTATTTTGCGGACACACGCAGTGTGTCCCTACTGGATTTTATCCCATC
ACCTCATCAACCGCCTTACCTGCTAAGGCTTTTTGAATGGATAAATTCATTCGTCTAGCG
GCAAATTCTTGGGTGGCAATATCAAGATCTTTAATACCTTGCTGGATAGCTTGGCGATCT
GTTCCTTGTTTTGCGTAAATCAATTTCTGTAATTCCGCTTCAATCCCTTTAAATTCATCA
ACCGAAAGTAGCTCTGCACCATCTTCTTGCAACGCAATGACAACGCTATCAATCACACGA
TCTGCCTCCACACGCTGTTCCGCCAGCTGACGGGCTTCCATATCTTGCTTCGCATTCGTC
ATTGACGATTTAATCATTTCGGTGACTTCTTCGTCCGTTAAACCGTAAGACGGCTTAATT
TGGATAGACGCTTGCACTTTGGTTGATTTTTCCATTGCGGTGACACTCAGTAACCCGTCC
GCATCGACTTGATAAGTCACGCGAATGTGTGCCGCACCAGCGACCATCGGTGGAATACCA
CGCAAGGTAAAACGTCCAAGTGAACGGCAATCATCGACTAACTCACGTTCACCTTGTACA
ACGTGAACCGTCATCGCTGTCTGCCCATCTTTAAATGTGGTGAACTCTTGTGCTTTTGCC
ACAGGAATAGTGGTATTGCGAGGAATGATTTTTTCCACCAATCCGCCCATCGTTTCGATC
CCTAGCGAAAGTGGTACAACATCTAGCAACAACATTTCTGCATCAGGCTTATTGCCGACT
AAAATATCCGCTTGAATAGCTGCCCCCAACGCCACCACTTTATCGGGGTCAATAGAGGTT
AATGGCGTTTTGCCGAAAAACTCGCCCACTTGTTCACGCACAAAAGGCACTCTCGTTGAA
CCACCAACCATCACCACTTCACGCACATCTTGAGCTTCTACCCCAGCATCTTTCAAAGCT
CGACGACAAGTCATTAACGAGCGTTTTACAAGCGGTTGGATTAGCTCATTAAATTGCAAA
CGGCTGATTTCACCCTGCCAATTTGCAAATTTTGCAGTAAAACTGTCCGCTTGTGACAAG
CCAATTTTCACTTGAGTGGCAAGAGTAAGTAGTTCACGTTGCTGACTTACTGTATTTGGC
TGAATACCTGCTTGTTCCGCAATCCAATTCGCTAACAGATGATCGAAATCATCGCCACCT
AAAGCGGTATCGCCACCTGTTGCCAAAACTTCAAATACACCACGGCTCAGGCGTAAAATC
GAAATATCAAAAGTACCGCCACCTAAGTCATATACGGCAATAACACCTTCTTGACCACTG
TCCAAACCATAAGCAATAGCCGCAGCAGTTGGCTCATTTAATAAACGCAATACATTAAGC
CCTGCCAAACGAGCGGCATCTTTGGTACTTTGACGTTGTGCATCATCAAAATAAGCAGGT
ACAGTAATCACCACGCCAGCCAATTCGCCTGCTAAGCGTTTTTCTGCAAATTGATTTAAG
TGACTTAAAATATCGGCAGACACTTCAATCGGACTTTTATTGCCTTGTAGCGTTTGAATT
AACGGCAAGCCGTTATCCGTCGCAACAAATTGATAAGGTAAATTTGGATAACGCTGTTCA
ACATCTGCCAAAGAACGACCAATTAAACGCTTTACAGAAATCACTGTATGTTGCGGATCA
GCTACTGCTTGCTCAAAGGCTTCCACACCAACAACTTTATTCTCAGCAGCATAATGTACT
ACCGACGGCACTAACGCACGCTCTTTCTCATCAAGTAATACCTGAGCTTGTCCGCTACGC
ACCGTTGCTACTAAAGAATTTGTCGTCCCAAGGTCAATCCCCACCGCCAAGCGATGTTGG
TGCGGCACTGCCGTTTGCCCTGGTTCTGCAATTTGAAGTAATGACATTTTATTATCTCTC
TATCATTTATTCCCCCCTTTGAAAAAGGGGGAAGTGTAATACTTAATTCACCGTATACCC
CATATCATCAGGCGCAAATGTCGCTTGATAATGGCGTTCAATCGGTTGTTTTTGTTTTGT
GTCTAAATTTATCACTTGATTGCCGTTTAAATCTGCAATCTCAGCTTGCCAATTTTCACT
ACGCAGGCTGTGGTAAAAACCAGCAATATCGGCAGTTAATGCCCAGCCGATAAATTGTGA
ATAGTTTAGCCCAATGCTTTCCCACTTCTGCTTTTTCGGGTGGAAATAATGGACTAAACC
GACTTTTTCGCCTAATCCGCCACCGTTCACCGCAAAATAACCACCAATGGCATCATCAGC
AATCAGTAAATGAAACGGTCTTTCGCCCGATTGTTCAAAGGTTTTACCAAAATTCCACTC
AAACAAACCGCGTGGCAGTTTCTCATTACCCGAACCTAAAATGCGTAACCAGCCGTGATC
GACTAAAATACCGCCCGTTTCATAAATTACCGCACCCAGTGGCGTACTTGTCGGTAACTG
CATTCCCACCAATTCTGCCCCTGCATTTTCCACATCTCTCGGCAGGATTTCATAATGGTT
ATTCGCTTGCTTGAACCAATCTTGCATAATTGGCCAAGCGGATTTTTGTTTATCGTTCAG
TTCTTCGAGGGTTTTCATATTTATTTTTCTATGTAGGGACGCCACGCTTGGCGTCCATTC
TTTAGATGAGTGAAAAGTCTATATTCAATGGACGCCAAGCGTGGCGTCCCTACTTTCTTT
TGTGCGAATACCACACAATTAAAACTCAAACAACTTCTCTTCTACTCGTTCAATTTCTAC
CAATAATTTTTTAATAAAACGAAGTTTATCGTTAATGGCTAGTGCGTCCGTCCATTGTTG
AGCACTGAGAGCCTGTTCAAGTTGTTGCAAAATGACTTTTTGCTGTTGCTCAATCTCTTG
GGTGAAAGCGGTGAGATCCGCTTCGTTTTTTGTGGTTTCAATGCTTTCTAAGGTTTCACG
CCATTCCATTTGTTGCATTAAAAACGCCATATCTCGGTTACTTTTTTGCTCAATATCTTG
CTGTTCACCCGTATGAATAGCGATGATCGCTTCAGCACGCAAAATCGGATCTTTGAGAAT
ATGTAACGCATCATTAATTTCCGCCGATTTCTGCATTGCTAAACGCTGTTCTGTCGCAGA
ACTTGCCGCAAAATTATCGGGGTGAAGCGATTTTTGTAAGGCTAAATAACGCTCAGAGAG
TTGAGCATTATCTACTTGGAACTGCACTGGCAGATCAAAAAGCGTAAATGGATTTGACAT
CAGAACCTCTTAGACGTTAAAACTTTCACCACAACCACATTCGTTTTTCACATTTGGGTT
GTTGTACTTAAATCCTTCGTTTAATCCTTCTTTGACAAAATCTAATTCTGTACCACTTAG
GTAAACAAGGCTTTTTTCATCGACGATAATTTTAACACCCTGTTGTTCAAAAACGTGATC
ATCTTCGTTTAATACATCAACAAATTCAAGGACATAAGCTAACCCTGAACAGCCAGATGT
TTTAACACCCAACCTTAAACCAATGCCTTTGCCACGGTTTTCAAGGAAGGTACGAACACG
ATCTGCTGCGGTTTCTGTTAGGGTGATGCTCATTTTTTCTCCTTGTGAATATAGTTAATT
TTAAAAAGATCTCATTCCCCTCTTTAGTAAAGAGGGGTTAGGGGAGATTTGTCAAACGAA
TAAACGAAGTGAGAGATAATTCAGAACAGAGTTACTGTTATTTGGGAATAAACAATTTAT
ATTCTTCGTTCTTTACTTCTGCCAAATCTCCCCCAGCCCCTCTTTGCTAAAGAGGGGAGC
AGAGCGAAGTAAATTTTCTTTCATTCGTCTGATACAATAAAACCTTTTTAAAATTAACAA
TAAACGAAAACACAAGCGGTCAGATTTGCAAATTTTTCGCAAAAACCAACCGCTTGTTAA
AGATTACTTACCGTTTTTCTCTTTGTAATCTGCAATCGCTGCTTTAATTGCATCTTCTGC
AAGAATTGAGCAGTGTACTTTTACTGGTGGTAATTCAAGCTCTTCTGCGATGTCGCTGTT
TTTGATTGCTTGAGCTTCATCTAATGATTTACCTTTTACCCATTCAGTAATAAGTGAGCT
TGATGCAATCGCCGAACCACAACCGTAAGTTTTGAAACGTGCATCTTCAATGATACCTTG
TTCGTTTACTTTAATTTGAAGTTGCATTACGTCACCACAGGCTGGTGCACCCACCATACC
TGTACCGATATCTGATGCTTTTTTGTCGAATGAACCTACGTTACGTGGGTTTTCATAGTG
ATCAATAACTTTATCGCTGTATGCCATTTTTAAATTCCTCTGTTTTATTCTGCCCCCGTT
TACGGGGGAAGTGGTTGAGCGAAGCGAAACCGAAGGGGGATTGAATATATAGAAAAATTT
ACTTGATTATTTGCCCCCATCACCTTGCTTCGCAAGGTACTTCCCCCATTACATGGGGGA
AGAATTTCATTTTAATGATGCGACCACTCAATTGAGTTTAAGTCGATACCTTCTTTGAAC
ATATCCCAAAGTGGGGAAAGTTCACGTAATTTGGTGACTGCTTTTTTCACGATTTCGATA
GTGTGATCGATCTCTTCTTCCGTTGTCCAACGACCGATTGAGAAACGGATTGAGCTATGT
GCTAATTCATCGTTTAAGCCTAATGCACGAAGTACGTAAGATGGCTCTAAACTTGCAGAA
GTACAAGCAGAACCTGAAGATACCGCAATGTCTTTTAATGACATCATCATTGACTCGCCT
TCAACAAAGTTAAAGCTGATATTCAGGTTACTATCAACACGTTTACCTGCTTCCATTGTA
CCGTTCACATACACTTCTTCCATATCTTTGAAACCGTTGTATAAACGGTCACGAAGTGCT
TTGATGCGTGGCATTTCAGTTACCATTTCTTCTTTTGCGATACGATATGCTTCACCCATA
CCAACGATTTGGTGAACAGGTAATGTACCTGAACGCATACCACGCTCGTGGCCACCACCG
TGAATGATCGCTTCTAAACGTACACGAGGCTTACGGCAAACATATAAACCGCCGATACCT
TTTGGCCCGTAAAGTTTATGGCTTGAGAAAGACATTAAATCTACGTTTAATGCTTGAACA
TCCACAGGGATTTTACCCACTGATTGTGTTGCATCCACGTGGAAAATGATTTTTTTCGCA
CGGCAGATTTTACCGATCTCTTCGATTGGTTGAATAACGCCGATCTCATTGTTCACCTGC
ATTACGGAGACTAAAATTGTGTCTGGACGAATTGCAGCTTCTAATTTAGCAATATCCACT
AAACCTGTTGTTTCAGGCTCTAAATAGGTCACTTCAAAACCTTCACGCTCTAACTGACGG
CACGTATCTAATACCGCTTTATGTTCAGTTTTAACCGTGATGATGTGTTTACCTTTGGTT
TGGTAGAAGTGTGCTGCACCTTTAATTGCAAGGTTGTCTGATTCGGTTGCACCTGAAGTG
AATACGATTTCACGAGCATCAGCACCGATTAAATCAGCGATTTGATTACGAGCTACATCA
ACCGCTTCTTCTGCTTCCCAACCAAATTTGTGAGAACGAGATGCAGGGTTACCAAACACG
CCGTCCTTTGTCATATATTCCATCATTTTTTTTGCAACACGCTCATCAACGGGCGTAGTT
GCGGCATAATCCAAATAAATTGGTAATTTCATTGTTACTCCTAACTAAGAGATTTTTATA
AGATTAATGGTGATGATCGTGGCAGTGAGAACTCTCACAATCGTGATCGCTATTTTCTTC
AACTAATTCGGCTAAAGTTATCGTATGTAAATACTGTTCGATTTGATTTTCTAAACGCTC
CCACAACGAATGGGTTAAACAACGACTGTTATTACTGCAATTCCCATTGCCTTTACATTT
AGATACATCAACACTTTCATTCACAGCGGCAATTATCAAGCTCACATTAATTTCCTCAGG
CGTTTTTGCTAACTGATAGCCACCGCCAGGGCCTCTCACACTATGCACAAGACCTTCTCG
GCGAAGTTGTGCAAAAAGTTGCTCTAAATAAGAAAGTGAAATGGCTTGGCGATCTGAAAT
ATCTACCAAACTCACAGGCATATCTTTGCCATGCAACGCAATATCTAAAATTGCAGTTAC
AGCATAACGTCCTCGTGAAGTTAATTTCATACTCAAACCTTTTAAAAATGCTCGATTGTT
AAGAAAGAATTCTATATACCCTACTAATTTAGTCAATATTTTTACACAAATTAAATCAAA
AGGTTTTTGTAATCAATTTGCTAATCTTATTCACATAAACATTATTTTAAAGTTTAGATA
AAACACTAAGCGGCGAAATTCTAAACTATTTTTATAACCATAGTTAAAATCCCACCGCTT
ACATCAAGATTACAAAGTTAGCAACTATTTGTAATCATATTGATAATAATCATAACGATT
AGAAGCCTTACGTTTTATACCATTCAAAATAAAACCTTTAATAAAGACCCCTGCACGTTC
AAAACGTTCTTTAGCTAATCCAACTTCTTTAAGTGTAGTTTCACCAAAACGCCCAACAAG
TAAAGATGTTCCTGCATACCTACCAATAATAGCTGCATCTGTAACAGCCAAAATAGGCGC
TGTATCCACTATCACTAAATCATATTCTTTTGCTGCCCATTCTAATAGTGCCTGAAAACG
AGCATTAGATAGTAATTCAGATGGATTTGGTGGAGTTTCTCCTTTAACAATAATATCAAA
ATTATCATAATGTTGAATCACTTGTTCAAAAGGAATTTGCTGTGCAATCACATCACTCAA
TCCAACCTCTTTTGCTAAACCTAATAATCGACGCAAATAACTCCTTCTTAAATCTGCATC
AATTAACAACACCTTGTGCCCAGCTTTAGCAAGAACATTAGCCAAATTGGTTGAAATAAA
ACTTTTTCCCACAGACGGAGAAGCTCCAGAAATCATTAATATATTATTTTTAGCTTCTAA
CATTGCAAAATGCAAACTTGTACGCAAACTACGCAAAGCCTCAACTGCTGGATCTGTAGG
CGTTGACTCCGACAATAATTTAAAATGCTGAACCTTATGCTTAGAAAAAATAGGCTGTTC
ATTTGAATATGGAATCGTAGCATACGTTGGCAAGCCTAACACATCTAATTCAGATGTTCC
CTCAATACCTCTATGCAGTAGCGTTTTCGCTATCGCAGTAACTGAGGCAAAGATAAGTCC
TAACATAAATGCCAAGGCAACCACAATCATTTTTCTAGGTGAAACGGCATTAGGCAAAAC
TTGCGCCTCATCTAAAATACGAACATTTCCTACCGTACTAGCCTTAACAATTTCTAACTC
TTGCATTTTATTCAACAATTGAATATAAATTTGCTGGTTTACCTCCAAATCTCGAGTTAA
CCGAATAACCTCTTTTTGAGTATTAGGTAAACGTTCTACTTGTTTATTTAAACGAATTTT
TTCCTCATTTAATACTTTACGCTTATCAATCAAAGCAACATAAGCAGGGTGATTTCGAGT
GAATTTCTGAGAAATTTCACTCTCCTTTAATGTTAACTCATTTAAATCTGCTTCTAACTG
AACTATAGTATCTAATGCTGATTTAGCTTCTAGACTGAGATCTACTGATTCATTTTTTAA
GCGGAATTCATTCAAATTATTCTCAGACTCTGCCAAACGAGCTTTAAGTTCTGGTAATTG
TTTAGACAAAAACTCTAAACTCTTAGACGCTTCTGCAGAATCACGAACAATATTTTGCAG
CAAATAATTTTCAGATACACTCTTTACTATCTTCTTAATTTGAGCTTTATTCTCTCCATT
AATAGAAATTTCAATAATGCCTGTCTGCTTACCATTCTCTGTTACCGAAATTTGTTTTTG
TAAAGAGTTAATTGCTAACAACACATCATTCTTTTTAATTTTAAATAATTGTCCTGGCTT
AGCCTCTAATTCAGAAATCGCAAACGAAAAATCTTCCGTTTGATACTTTTTCCCAATGCT
CCCTTCAAGAACTTTTTCATCTGCGAAAAATAATGAGAACTCTCCAGCATTCTCCCCAAC
CTCCAAAATCATCTCTTTCATCTGAGGATTCTTAGGCTCAAATAAAGAGAGCGACAATTG
TGGTTCATATCCCATCAAACGATGAAGACCTTTACTAAGAAAAGGGATCGAGAATTGAGC
TTCGACTACCGTAGTTAAATTAAGTTGCTCAACAGTATTAGATAAAACCATTCTTGATTT
TAAAATTGCAATTTCAGTACTTGAAGATGATTCACCCTCTAAAATTCCTGGGAAATCGTT
TAAAAGCCCCCTTGAAGATTTACTTTCTACTTGAATTGAAGCATTCGCAGTGTAAACAGG
CGGAGCTAGTAAAACATAAGCAACACCAAATAACGTCACCAACAATGTAAAAAGAGCTAT
CCACCACTTATAATCTAATAAAGCCCCCAACAACTTTACTAAATCAATTTCATCATGATT
ATTTTCATTCATCTTTTAACTGCCTTAAAATTAGAGTTTCAATTTCCATCTCAATGCTGC
ATCCTCAATCAATGCATAAACCTCTCGGAACATATCTTCACTTTGACGATAAGGATCTGG
AATATCTTTATTGCTATCCAACCAATGACCAAATAACATGACTTTTCCAGAACTTTCTGG
TGAAATTTGTCGAACCAAGTCAATATGACCTTTTTCCATGACAAGAATCAAGTCTACATT
CTTACATAGTTCAGACGTTAATTGCTGTGAACGATGTTCAGAAAGATCCACTCCACGAGA
AATAGCAACTTGTTGCATTGTTGGATCTACACCTTTTCCAACTAAATGGCTACGCTCAGC
TGAAATACCTGCTGAAAAAATACGCTTTTCAGGAAAATATTGTTTTAATAATTTTTCTCC
GACGGGGGAGCGGCATATATTACCGATACAAACAACTAAAATAGTTCCAAACATTAATTA
CCAATTCCTCACTCTTAATATAGACTCTGTTAGATTATTGAAACCAGATAATGACGGAAC
AACATGGGCAATCACTCTATTCCAACGAGTTGCTGGCGCTGTTGTCACATAAACAATGTC
ATAAGGTTTTAAATAAAACTCTGTTCCTAATACATAGGAAGTTGCATTAGTCAAATCCAA
TTGATAAATATCTGCAATCTTATCTGTTTTTTCAGCTTCATTTGAAACCGTTGACTTATT
TACATCACGTTGACCACGAATAACAAAAATACCCGTTGCATCTGCAGATAATTTATCAAT
TCCCCCACTTTGAGCAATTGCTTCAGTTAACGTCATACCATAATGAGTAATTTTCAACAT
CTGAGGTTTTGACACTTCCCCCACAATAAACACCTTATTCGCATCATTGCGTGGAATATG
AACCACATCGCCATCAGATAACAAACGATTCTGCGTTAAATTACCAAATTGAATCAATTC
TGCTAAAGAGACTTTCTCCTCTTTACCATGACGAGTAATAGTCACATTATGCCAATCCGC
ATTATCAGACAATCCTCCAGCCTTATTTACAGCATCTAACAAGGTGAGCGGAATATTAGT
TAAAAATTGCTGTCCTGGATTCTTGATTTCGCCTGTTATATATGCTTTTTTAGATTGGTA
TGAGGCAATTGTTACCTCAATTTGAGGATCAGTGACATAGGCTGAAAGAGCTTTTGCCAA
TTTATCACGAACTTGATTTACTGTTAAGCCAACAACATTAAGCTGCCCAACATATGGATA
AAAGATAGTTCCATTAGCATGCACTTGATTACCTGATTCAGCGGCAGAACGATAAGCACC
CGCAGGAGTTGTCAATTCAGGATGCTCCCAAACTGTGACATTTAATATGTCGCCAACACC
TATCTTATATTGATAACGCTTAATTTGTTGTTCTAAACCAATGTTATCACTTGCTTTCAC
CGTACGAGGAGCTAATTGCTTTACTAACTGAGGCGTAATTAAATAAGCATCCACAACCTT
CTTAAAGTCCACATTCTCTCCCCTCACTTCCGTATCAACAATAGGAGAATGCGTTGCAGG
GAAAATCATCCCACACCCAGAAAGAGATAAAATCACACCAGTAAAAACAAGAGCTTTAGT
TAACTTACACATAATCCATCTTACTCATTTTATAATTAACAAAATCCATCAGAATAGTCC
AAAACTCACACACCAAACGTCGAATTGAACTTGATAAAAACCGTCCTAGTATACAACAAA
CCACATTTATTTGCACAGAAAAACCCCAAAAAGAAATATTGATTTGACTCACACATGTTG
AGGAGTAATAAATCTTCACTATTCTACTATGCATTCTACTACCCAATTCTTATTCTCACT
GAATATATCAAAAAGGAATAGGCTAATCTAAATATACTATTTATCTACTTGCATCCGCCA
AACAAAATCCACTATTTTACTTACCGGAGTATACCCAATTGGAAAATTCAACAAAATATC
ACGAATTTTATCGCATTCATTATGCTGACAAGCCAATTCTAATTTACTAAGTAAACTTAG
TAACTCATTTAACGGCAGAAAATCTTCTTTTGCTGTCATAATCCGATGATGAGCTGTTGT
TTCAACATTATCTCCAGCAATTAATAACTCTTCATAGAGTTTCTCACCAGGTCTAAGCCC
AGTAAACAAAATCTCAATATCGCCGTTTGGATTATCCTGATTTTTCACTACTAAGCCTGA
TAATTGAATTAGATTTATCGCCAAATCAACAATCTTAACAGGCTCCCCCATATCCAAAAT
AAATACATCGCCACCTTTCGCCATCGCTCCAGCTTGAATGACCAATTGAGCAGCTTCAGG
AATGGTCATGAAATAACGAATAACATTTGGATCAGTCACAGTTACTGGCCCCCCCTTCAG
TATCTGTTCCTTAAATAAAGGAATCACAGAGCCAGATGAACCTAACACATTACCAAAACG
AACCATTGAGAAAAGTGTTTGATGTTCAATGCCATCTAAACAATTTCCTTTTTCCATTGC
CAACGCTTGTAAACACAACTCGGCACTACGTTTTGTTGCCCCCATCACATTAGTAGGACG
CACTGCTTTATCAGTTGAAATCAGTACAAAAGATTTGACCTGAGCTTCAATCGCAGCACG
AGCAGTATAGTAAGTACCAAAAATATTATTCCGCACACCTTCAACCATATTGTACTCAAC
CATTGGAACGTGTTTATAAGCTGCCGCGTGATATACCGTATCCACTTGATAAACCCGCAT
AATTTCAACTAAATGCTTAAAGTTCCGAACGCTCCCTAAGAGCGGAATAATTTCAATATG
GCCTAACTGCTGAGTTTTAACCAGTTTGTTTAATTCCCTTTCAATTGAATATAATCCATA
TTCCGAAATCTCAAATAAAAGTAATTTACGAGGCTGATTGCGAATAATCTGCCGACAAAG
CTCAGAACCGATAGAACCAGCAGCACCAGTCACCATCACAATCTGATGTTGAATATTCTT
ACAGAATAACTCTGGAATAGGTTCAACGGGTTCTCTACCTAACAAATCAATGATATTAAC
CTCTTTAACATCATTGATAGAAACACTCCCTTCGACAATTCGCGTCAGTCTCGGAATCTC
CATAATTTTTACTTTTGAACCAGATAAAAATTTTACAATTTCATTTTTTCTTGATCTCTC
AACAGAAGGTAATGCAATAATAACTTGCTCAATTTGATAATCTCGAAATTTGTCAAACAC
ATTCCGAGCCGAAAACACTTTTAAACTCTCAACACGAGTATTGGCAAGGTTTTCATTATC
ATCAATAAAAAATACAGGCAAATAATCATGGGAACGAAATAGCAATACTGCCAACTGCTG
TCCTGCAACACCCGCACCATAAATTGCAATTCGTTTACGAGGAACACCCGCTTGAAGTAC
ATTCTGAACCAAAATACGAATTATACCTCGGCTCAAATACACCCAAGAGAACATAAAAAA
GCCAAACATTAAAGGAATTGACATAGGAATAACAGCTTGAGTGCTATTACCCAATACAAA
CAAAGCAATTACCGTAATTAATGTTGCAAGAAATAATCTAGAAATTAATGTTTCAGAAAA
AGTATGTATGACAAAACGATAAATACCACAAACGATCAAACTTGCAACCGCAATAGCAGA
AACTAAAAGTTCACCATACACTAACCTTGGGATTGAATCTACATTTAAATCCAATAAACG
CAATACATAAGCAATCCAAATTAAAAATGGAAACACACAAAAATCAATAAATAATAAAAT
AAGTTTTTTATATATTCTAGGAATATATATCAATGAATAAATTAATGGCATTAACATACT
GTTATCTCATCCTATCTCTACTGCCTTTTCCTAAGACAGTTAAGACTATATATTTAAAAT
AATATTTCAGATTCAGGTTTTGATCATTTCTAAATCTATTTCTACTTGCATATGCCCCAT
TACTTCGACATACTCTTCTGAGGATTCACCTTGCTCAACGAGCTATTTAAACAACTCAGC
GTAAGTTCTTCAGAGTATTTCATCTGAATACCCCGTATCAGAATATTTTTCAATTTTACT
TAGAGAAATATTAAAACACTCAAAAATATCTTCAATATTTCTACCTAAATGTTTATAACT
AAATATCTTGCTATTATTTACTTCAGTAGCTAAATAAAAGTTAAGTTTAGATGATAATCC
TTCTACCTTGAAACTATTTTTAAAAATGTTCTTAGAACAAGAACAAAATCACTCCATATG
TTATGATTATTAACATAATCAATATAATATTTAGCTTTCATCGGCATAATAATATCAATA
TAGGCTTGACGAGGATTATCATATTTACCCAAAATTTCACTTTCATCAACCATTTCAATA
GAAGCACTATCTGTAATACCAGGCTTGACGGATAAAATTTTTATTCTATCTTGCTCAGAA
TACAGATTCATAAATTCAGGAATTTCAGGACGAGGGCCTACTAAACTCATTTTTCCAATA
AATACATCTATTAACTGAGGTAACTCGTCTAATTTATACTTTCTTAGAACTTTCCCTGCA
TTAGTGATACGTTTATCATCTCCAATTGTTAAGCTACTTTGTTTTTCGGTATTAGCCGCC
ATTGTTCTAAATTTATGAATTTTAAATAACTGCCCATTTAATCCTACACGAACCTGCCTA
AAAAAGACCTCTCCATCAGAATCTTTTTTAATCCAAATAGCAATAACAACAAAAACAGGA
AATAGGGCGACAAGCCCTAATCCTGAAAAGAAAATATCAAACACTCTTTTTAGCATTACA
AAATCCCAATTAAGCGAGTATTTCACGAATAGCGAGGATAACTCTTTCTTGATCCTCTTC
CGTCATCGCAGTAAATAAAGGAATCGACACAATTGAAGCATATACTTTTTCAGCAGCAGG
GAAATCTTCTGGGCTTAAATGATAGGTATCTCGCCATACAGGCTGTTTATGCAACGGGAT
AAAGTGTACTGAACAGCCAATGCCTTTTTCTGACATTTTAATAATAAACTCATCACGAGT
AATGCCACAATCTTCCTTCAAACGAATTGGATAAATATGCCACGCATGTGTTGAGTTGTT
TTCTGCTTTAGGTGGCAAAATAATAGGCAAATCAGATAAGGCTTCCTCATATTTTTTTGC
CATTAACTCTCTCTTTTCCCAGAACTTATCAATCTTTTTAAGCTGTTGTAAACCAATTGC
CGAACAAATATCAGGCAAATTATATTTGAATCCAGGTTCAATGACTTCATAGTACCAAGC
AGGCGTTTTAGATTGATAACGATCAAATGCATCTCGACTAATCCCGTGTAAACGCATTAT
CTTACTACGCTCAATAATTTGCTTGTTTTTAGAAACGAGCATACCGCCTTCACCCGTCGT
CATTGTTTTATTCGCATAAAAACTAAATACAGTCACATCACTATCTAGAGTTCCGATTAA
TTTTCCTTTATAGAACGTAGGGAATGCGTGAGCTGAATCTTCAACAACTTTTAAATTGTA
TTTTTTGGCAATCTCTAAAATGGTATCCATATCACAAGCTAGTCCAGCATAATGAACAGG
AACTATTGCTTTTGTTTTGGATGTTATCGCCTTTTCAATTAATTTAACATCGATATTAAG
CGTATTTGGATCACAATCAACAAATATAGGGTGGGCACCTAAATATCTCACCACTTCTGC
AGTCGCAGTAAAAGTGAGTGTAGGCACAATAACTTCATCCCCAGCTTTAACACCAACAGC
CTCTAGAGCGAGATGTAATCCAGATGTTGCAGAATTTACTGCTAACGCTTCAACACCATC
ACCTATATATTTAGCAAAATCAGCTTCAAACTGTTTTGTTTTAGGACCTGTTGTAACCCA
ACCTGAACGTAAGGCATCAACAACCTCATTAATTTCTTCTTCGCCAATTTCGGGAAGGGC
AAACGGTAGATAGTTCATCATGTCACCTCATACACTAAACTCTTATCTAAAATTATTATA
TAAAAACTTTTTAACACAGCTTGGAGAAAGAGCCATTAAAAAGTAAAGAACAGCATACAC
ATTTTCTCTCATACCATAGCCCAACTCAGGATTTATTTTGAATAATCGATATTTTAACAA
CCCTATACTTTTTTTCATATTAGCCCTTCTAAAATAGAATGCTTTGGTAGAGCGTCTAAA
TTTTAACCCTATAATAGGCATATTAGCAAACTGACATTGTTTTTTAAACCCTTCAAACCA
TAACAAGGTATCCTCCGCCAAATGCACATCATCACTATATTTAGCAACCTTATTAAAAAA
TGAACGTCGAAACATTGCCGTAGGATTTGCCAAAGGATCTCTAAACCCAAAAAATTTATA
CAATTCTTGATGAGTTAAAGGAAAACGAACTTCATCCTTAATAATAGAGCCATTTTCATC
AATTTCACTAATCCAAGTACCAACAACATCAATAGATTGATTTTTATTTAGATATTCAAC
CTGAGACTGAAAACGCTCAGGAGAAGATGTATCATCACTATCCATTTTGGCAATATATGT
TCCTGAACAATATTTTAATCCTTCATTTAAAGCTCTAGCTGTGCCAACATTCTTGTCTAA
TGAAATGACCGTTAGCTGTGTTCCTAATACAGATTTCCAATAATCTATCTCTTGTTCTAA
ATCTATTGGCACTTTCCCATCCTTAACCAGAATAATTTCATCTGGTTTCAAGGTTTGCTT
TGTCGAAATACTTTCTATTGCCTTAGAGAAATACTCCGCTTTATCTTTATGGTATACAGC
CATTAAGACAGACAATTTCATCAAAAACACCTCCAAATTTATAACTCAAAACTTGCCTTA
GTTGGAAATTTTTTATTCAGATAATCCATCAGGGCACCTTTGACCTCATTATAATTTTCA
TCACTAAGATAAGGGGAATCATTAAAACAAGCAAATTTTATATTCTGATTCGACTCAATA
GAATCTATCATTTCTAACAGCTTTTCTATTGATGACAAATTTCGTTCTATACCATCGTAA
TGTTTTTTAGGATAGAAGTCACCATTCAACAAATGCCAATAGCGATACAAATATTGAGTC
AAGTCTGACTTATCCCTAAATTTATTTGCAGAGCAAATTGACATTTCTTTAGAAAACAGT
TCTCTAACTGACAATAAAGTTCTCTTATTATATGGTTGAGGATGATGCCAATGTTCCAAC
CAAAAAGCCTTTTTATATATATTAAAAAATAAAAAATTAGAGAGTTTATCTTTAACTGAA
TACGACTCATGATAAAGCATACTTTTATCTATTTTTTCAAGATTACATTGACTATTAACT
AAATTTAAGTTATTAAGCAATGAATTAACCCATACATCTGAATTCCTAAGCCAAAAATAT
ATTTTATTTCTAGGGAACCAGCCATGACTTAAAAAATCAACTGGTTTATCATGAAAGAAA
AAGCGCTCTTTATTGAGACCTCTCATAATAATCATATCATCATTTAAATATACAAAATTT
TCAGATAGAGCATCTATATTACCCAAATTCATTTCAATTGAACTGGAATTAAAAATAGGA
AGGTGTTCTTTCTCATAATAAAGCTGATTATGTGTAATTAAAAATATTTTTTCATTATTT
ATATCTAACCATTCAGGAAAGTGTCCCTCAGTAATTAAATATATTCTATTATACCAAGGG
CAGTTTTTTTCTATAGATCTTAGAACATATCTTAGAGTTCCCATATCTCTATATCTTGAT
TCAGAATTTGAACTAGTTTCTTTTAAATTTATATTACTATGGAAACTTTTTTTTGCCTGC
CACTCTCTATCCAGTGGGTTTACCCAAGGTAGTACGAAATCAATTTTCATTTACTCTCCT
ATATATTATCATAAATAATACATTCATTCCTCAGTTAATTCATCAGGAATGTTGATAGCG
TTAAAATATCTTTTCTTTCTTATAAAATACCAATAAACCATACAGTTATGTTATTAACTC
TTATTTAGCTCCATAACTAATAAAAAAATAAAAGGCAAATTTAATTAAATTACTTAAAAT
ATTATTCTCAATTTAAGAAATTAATAACATTTCCAATACTGATGAAAACAAAAATGTAGG
TGCGATACTAATTAGCACAAAAAATATCCTAATTAAAAATCTATTTTTTCCCTCTTTTAT
CCTCTCTTCTATTGAAGAATAGATGGAGAATAATAAGAATATCATACCTGCCATTAAAAT
TCTTTTGGCTGCAACATCACTTAAGAAGAATACTGAACAAATAGCTAACATCCCCACATA
TAAATTTATATAAAAAAATCTTAAAGATTCCTCTTTAAATGAGAACCTATTTAATAAAAC
AAATATAAAAAATACAACAAAAATTACAACTAAAAACAAAAATGATGGAACATCTCCAGA
ACCTCGAGTCGATTTACCATCTTGAAATATAACTGCAACAATTATAGCCACCACAGAGCT
AATAATAAGAAGAAAGATATTTATACGTTTTTTTATCAAGAATAAGAGGGGAAGAAATAC
CCCTGCCATATTATGAGTAAAACATGCTAATATGAACATAAAGTTAAATGAAAATCGAAA
GTTCTTTTTATACAGTAAAAAGAAACAAAATAAAAAAATCGTAGCTAAAAACTGCCTATA
AACATTTAACATTCCCATTACAGAAGGAAAAAATAAAAAAAACAATAAAACAAAATATGG
TTTTAATTTAGCATGGTAGCAAGAAAGTACAAGTACAGTAAATGCAATAATGTCGCAGAA
TACCAGTACTAAAATCTCATTTTTAATAAAACTATATAAAACTCCACTAGAAACCCAATA
CACAGGTTCTCTCAAAAAATAAAAACTAGAAAAAAAGCTATCTACTCCATATTTCATAAC
TTCCATATATACCAATATATCCTGTTGAATAGCATAAGTCCTACATAATATAGACCAACA
TACTAACAAGATAAAAAGCAAAATATAGCATTGACGAAAAGATTTCTTATTTTCTGATTT
AGAAAATATAGAAAGCAACAATGTTGCTATAATTAAGAATATATAAAATCCCATTACCAT
AATAGCTATCTCTATTGGCATGTGTAGTCAATTACTTCTACACCAAATGATTTCATAATC
TCAAAATCTTGAACAATTTCATTTCTACAAATATCTGGTTTAATGCTAATAATTTTTACA
TTAGGTAAATTAATAAAACTAAGAGGAGCTCCACTATAGAACGTATAAATGGTATATTCG
ACATTAAGTCTGAACTGCGATACAAAATAATCTTCAAAGATTAATTTACTTTTTATATAA
TTAACACCATCAATAATAAACCTCTCTCTTGGATGAGGATAGTAATAATTTATATCAAAT
ACCTCAATAATTTTTTTGACCACACTTACCCCATCATTAACAGATATAAATATCGAATCT
ATCGGTTGCCCTAATAACAAATTAACTCTTTCTTTGGAGGATGTCACTTCATGTGGAGAT
ATTTTTACAATTCCCTCTCGCATTGATACATAAACCAATTTATCTTTATCAACTATATTT
TCCTTATTGTCATAAATTGTATAATGTACCAATGACATTTTTCTCAAATCGTGCCTAGTA
TAACGAGAAAATAACAGTTTCATTATAAGGTTAACACGAAATGAATCATTTTTATAAAAA
AAACTGTTTTTAAAAATATTTGCTGTACCATCATCAAAGGTATATAGTTCAAATTTACCT
AATGAACTTAAAAGTAATCTAATCCATGGATTATCAAGGTTTGCTATATACACTTTATTA
AATTTTTTACATAACAAAAAACCATATATTCTTACTAAAAATGACTTATATAGCCGAGAA
AAATGATTATTAGGAGAAATAAAACATTTTTTTAAGAAAAAAACATTCTTCTTACAAAGA
ACTTTTTCCATATAATACTGATATTTATCATTCCAGACCGAATAAAATACTAGTAAATAA
AAAATCTCACTCTGTTTTTTTTCAACTATCTTCTCCGCCATTAACATTTGAAATGGAGTC
ATACAAATAATCAAATTCATCTAACCAACTCTCTTTGTCATAAAAAATAACACAGGCAAA
ATCCCACCAGCTCCAATAACACTCGCCCAAGGTATATAGCTAATCTCCGTAAACATTAAC
CCACCTAGTGCTACTAAATAAATCCCTGTCGATAAAACAGAGCAAAACGAAATCTGTTTT
GTTTTTCCGTGATAGAACAAATAATTAACTAAAAACAAATAGGGAATAATCAAACTTGTT
GAAAGCAAGAATAATACGACATAGTATTTCACTCCCTGAAACTGTTCGCCTAACAACCAT
AAAAAGAGTTGTTCGGGAATTAATAGTGTTATCAATGAAGGTATTGGCACAATAAATAAT
GAATATATTACCCATTTTTGTAAATGTTTTAATGTTACTGTGTTTTGTTTTAATCTTTCA
AATAAATAAGGAACTAATGCTTTGTTTATTGCCAAAATGACTACCGACAAAATACTCGCA
ATTTGTACCCCCATCGCATACAAACCAAGATCAGCTTCGCTAAATCTGTGATAAATAAAT
ATTCTATCTAACTGTCCTTTTATAAAGAAACTTCCGTGATGAAATATCATTGGAAATCCG
AAAGCAATTACATACCATAATGCGAGCTTATATTGTGCGATATTAAAAATTTTAGTAACC
GTCTTTCGCTTATAAATAACATAAGCTAGAGCAGCAATAAAAATATTGCTACATAGTACT
GCTAAAATACGCTTTTCTACCAACGCTGTTTCATAGATTTCTAACATGAACACTGTGAAT
ACTGCATTGGTTATTGCAGAGCCTAATTGAATCAGCGTATAAGGAAGCGCTTGTTTTTGG
CATTGTCTTATACTAAGTTGTACTACTAGAAATACTTGAAATATGCTACTTAATACTAAA
TAAAACATAATTTCAGATTTTGCTACCCAACAGACAATTAGCCCTAAAGCTCCTATCGTA
ATAGTATAAGCATACCCCGTTGTTACCACTAAATCTAAAGAACGTTTTCCATATCGATAA
AAATAGCGGGCAACAGCACCATCTTGGCTTAGTCCAATAAAAATAGCAAATAATGCTAAA
AATGTTTGATAATAAGAGAGTTCTCCGAATCCCTCTACTCCTAATTTTCTAGATAAATAG
GGCAGTAAAAGAAAAGGAATTGATTTTGAAACTAACTCTCCAAATAGATAGATTGCACTA
TCTTTAATAACTTTCATTGTTTACCAAACTTTCAGCAAGTTGCAGATCCAATGTTGTATC
AATATCAATAGAGCGGTAACTTGGCATTAAATAAAACTTCACGTCAGGAATAAAGAAATT
TTTTCTTTTAATAAACTTGCGGTATCGTTGATGTAAATCGCACCATTTGCTCTATAAGCT
TTAGGCAACGACTGACGAGGAGCTTCAAAATCGCTTAATTGATTAATAGGCAGAATTTTA
TGATTTTCATCCAAAATAAACGATTTATAAGGGTGGTGTTCACATTCACATGCTGACACG
ACTGATTTGCAATTTCCTGCCAAGAATAATTCCATGGCATTACGAATATCCAAACCTGAA
CGTAATGGACTAGTTGGTTGGAAGTGTGCAGTGATACCTTCTGTTAATCCAAGTGTTGTT
ACACAATGTAAAATGGTATCAATTGTTCTCGTATCACTTTGAGCTAATTCTACAGGGCGG
CGAAATGGCATTGCTCCATATTTTTCTGCTTCGGCAAGAATTTTATCACCATCTGAGGTT
ACAATAATTTCGTCAAAAGCCTCTGATTCTTGAGCGGCTAAAATGGCTCGCCCAACTAGA
GATATTCCTCCAACAAGTTGTAGATTCTTATCTTTGATTCCTTTTGAACCAGCTCTTGCT
GGGATAATGGCTACTTTTTTCATATTTATCTCCTTTACACGCCCCCATCCCCCTCGCTAT
CGCTCGGGGACTTCCCCCATAAATGGGGGAAGAATTTTTACCTTCAGACTATATTACTTT
TTTAATACTTCTCCCATAAATGGGGAATAATTTTTATCTTCAGACTACATTACTTTTTTA
ATACTTCCCCATAAATGGGAAAGAATTTTTATCTTCAGACCATATTACTTTTTTAATACT
TCCCCCATAAATGAGGGAAGAATTTTTATCTTCAGACTACATTACTTTTTTAATACTTCC
CCCATAAATGGGAAAGAATTTTTATCTTCAGACTATATTACTTTTTTAATACTTCCCCCA
TAAATGAGGGAAGAATTTTTATCTTCAGACTACATTACTTTTTTAATACTTCCCCCATAA
ATGAGGGAAGAATTTTTATCTTCAGACTACATTACTTTTTTAATACTTCTCCCGTTTACG
GGGGAAGGTGCCCGAAGGGCGGATGGGGGAAATCTCTTTGTATATTTGTATACATCCCCT
AATTTCAATCACAACTCATACAACCCGCTAGTATCAAAACTCAACGCTGGAAATTTTATT
GATGTAACTACATCGCCTTCCACCACAGGTTGCACACCTATGTAGCGTCCGTTTTCTAGC
ACATAAATTTGGATATGTTGTTCTTCAGGGCGGACAATCCAATATTCACTTACGCCTTGT
TCTTGATAGAGTTCGTATTTGTCTTTCATCTCTCTTTTTGAATTACCAGGGGAGAGAATT
TCAACGATTAGATCTGGTGCGCCGATACAACCTTTTTCGTCCAATTTATTCGAGTCACAA
ATGACACACAAATCGGGTTGAACTACCGTTTTGATTTTGCCATTGCTGTCTGGAAAACGA
ACATCAAAAGGGGCTACATACAACTCACACTGGTGATTAACAAAAACATCTAAAAATGCT
TTTGTTAATTTCATCGAAATCCGTTGATGTAATCGATTAGGCGCTGGCGACATTGCCATT
ATCTTGCCTTTGATAATTTCAACGCGCTCTTGAAATTTCCATTTTAAATAATCGTCATAG
CTGTAACTGCCGTTTAAATCTAATTGGCTAAGACTTGTGATTTCATTCATATTAAGCTCC
GAATTGCCTAGCTGTTTATGTGAGTTTTATCTAATGCTTTTTCTATCTTACTCCCAACTC
AAAAATCATTGATTCAACTTGGTAGCTAAATTTGAAACAAGCGGTAAGTTGAACGCCATT
TTCTGTAGAAATAATTTCACTGCTAATTTCGCAAGGTTCAGATTCTGTTGCTCGAGCTTT
ACTGGTTAAAAATGCTAAAGCATCTTCAGCTTCTGCTTTAGTAGTGTAAAGTTGAGTAAA
ATTTACAGCACAATCACTGTTATCAATAATAGTTCCCACATCAATAGAACAGCAGGAACT
TGAATTGCATTCGGACATATCTGACCTCTAAAGTTGAACTAGATAAACGCCTTACATTCT
ACATCTTTTCAACAACAACAACAACAACAACAACAACAACAACAACAACAACAACAACAA
NNNNNNNNNNNNNNNNNTTTTTTTCTGCCGTCTGACTGGTCGGAACTGTGCTTGTTTGGA
AGAAATTTCATTGTACATCTGAAATAAGCTTCGTAGAATCCGCACGATTTATTTTGGTGG
TTTGTAAAAATATTCTACAACTCACCGCTTACACTTAATCAAAAAGGATTACCTAATGAA
TAAATTTACTAAAACAGCTCTTGCTTCTATCTTTACTTTTTCTGCGGCTGGCGCTTCTGC
GGCGGCTTTCCAATTAGCTGAGGTGTCAACTTCTGGTTTGGGTATGGCGTATGCTGGTAA
TGCGGCAGTTGCAGATAATGCTTCTGTTGTAGCAACCAACCCAGCATTAATGACTAAATT
CAAACAAGTAGAAGTTTCTGTTGGTGGAGTTTATGTTGATGCGGATGTTGATGTTGAAGG
TTCTTTTGGCACTAAAACAACAGTAAATGGCAATGTAATAGCTTCATCACCTGTCTCAGA
TGCAAATGCAAAAGATATTATTCCAAGTGCAATTGTGCCTAATTTATATGTGGTTGCACC
AGTTTCTGAGCGTTTTGCTGTGGGTGGTGGTGTTAATGTTAACTATGGTTTGAAATCAGA
ATTCCCAACAAATTATAGCGCAGGCGTATTTGCAGGTAAAACTGAGCTAACTGCTGTAAA
CTATAACCTAAGCGGAGCTTATGATCTTGGCTACGGATTTAGCTTTGGCGTAGGCTTAAA
TGCAGTACATGCAAAAGCAACATTAGAGCGCCATTTTGGTGCTTTAAATCCTATGGCACC
GACAGCGACAGCAAGTCGATTGAAAGGTGATAAATGGGGATTTGGTTGGAATGTGGGCTT
AACCTATGATATTAATGAAAACAACCGCCTCGGTGTCGCATACCATTCTCCAGTGGATTT
ACGTTTCAAAGGGAAATATGTGGGTACTCAAAGTACCAATGTTGAAATTCCAGGTCGCTT
AAACCTTGAATTACCAGCATATTGGGAAATCTCAGGTTATCATAAACTTACTGAGAAATT
GGCTGTACAATATAGCTATAAAAAGACACATTGGAATAGCTTCCAAGAACTTCGTGCAAT
AGATAACAACGGTAAAGTGTTGTTACAAAAAGATGAAAAGTTCAATAATAACTCTCGCAT
TGCGTTAGGCGTGTCTTATGATGTGATTGAGGCATTAACATTACGTGCAGGTATTGCTTA
TGATGAAAGTGCAAGCGTGGCACATCCATCTATCTCAATCCCTGATACAGATCGTACATG
GTACACTTTAGGTGCAACTTATCGTTTTACCCCAAATTTATCTGTTGACCTCGCTTATGC
GCATTTACGTGGTAGCAAAAATACCTTTATTGAGAGCCAAGTGTTAGGTGCTCGGCTTCA
AAATGGTGCTACAGCAGTTACAAGTGCAGTGGGTGAATTTAAAGTTAAATCAACTGCTAA
CCTTTACGGCTTAAACGTAAACTACAAATTCTAATTTTCATTTGATGTAACCTCAAAGGC
GTGTACACTAAGTGGCACGCCTTTTGTTTTAGGATAATCCTATGAAATTTCAGATCTTCT
ATCAATTTTATCATTCGCCAGTGGGGAGATTGCTTCTTATTGCAAACAAAACAGGTTTAC
TTGGCATTGAATTTGAACAAGAGCAACAAACACTTAACCTTCAACAATGGAAAAGTTCAG
AACAGGCAAGCGGTGAAATTCAACAACTATTTTGCAAAACAGTGCAGGTATTAGACCGCT
ATTTTTCAGGGGAAAAAGTAGCATTTTGTCAGTTGGATTTTTTAAACCCTCAGGGTACTG
CTTTTCAGCAAGCAGTCTGGAAAATATTGCTTGAGATTCCTTATGGTAAAACAGTAAGCT
ACGGCGATATTGCCAAGCAGTTAAATAATCCTAACGCCGTTAGAGCCGTTGGCGGTGCAG
TTGGACGAAATCCAATTTCAATTTTAATACCTTGCCACCGTGTGTTAGGTAAGACTCAAG
CACTTACTGGTTTTGGTGGTGGGCTTCCTGCCAAACGTTATCTACTTGAATTAGAAGGTA
TTTCTTACCAAAATAAAGGCACTGAATTTGTAAACCCAAAACATAAAAAATGGACATCAA
TATGACAAAGCACAACTTAGCAACTCAACTTGTTCACGCAGGGCGAAAAAAACGTTACAC
CCAAGGTTCTGTAAATAGCGTTATTCAACGAGCCTCTTCCCTTGTATTTGACTCTGTTGC
AGATAAAAAAGAAGCGACTAAAAACCGCTATAAAGGGGCTTTATTTTACGGCAGACGTGG
TACGCTAACCCACTTTGCTCTACAAGATGCAATGTGCGAACTGGAAAATGGGGCAGGCTG
CTACCTTTACCCTTGCGGTGCAGCGGCGGTTAGTAATGCGATTTTATCTTTTGTACAACA
AGGCGATCACGTTCTAATGACTGGAGCAGCCTATGAACCAACGCAAGATTTTTGTCATAT
CGTATTGAAGAAAATGGGCGTTTCAACTACTTTCTATGATCCATTAATTGCAGAAGGCAT
TGCAACGCTTATTCAGCCAAATACCAAAGTGCTTTTTCTCGAATCACCAAGTTCATTAAC
CATGGAAGTTCCTGATATTCCAGCGATTGTTCGTACGGCAAGAGCAATAAATCCTGAAAT
TGTGATTATGATTGATAATACTTGGTCTGCAGGCATTCTTTTTCCAGCCCTTGAACACGG
CATTGATATTTCGATCCAAGCAGGGACAAAATACCTTGTGGGACATTCGGATACGATGAT
TGGTACTGCGGTTTCAAATACTCGCTGTTGGGATCAGCTACGAGAGCACTCTTATTTAAT
GGGGCAAATGGTTGATGCGGATTCTGCTTATGTTACCGCTCGTGGCTTACGCACTTTGGG
CATTCGCTTAAAACAACACGAAGAAAATAGTCTTATCGTTGCTCAATGGCTGGCTCAACG
TCCTGAAGTAAAAGCAGTTTATCACCCAGAGCTGCCAAGTTGCCCTGGGAATGCATATTT
TAAACGTGATTTTAAAGGTTCAAGCGGTCTATTTTCCTTTGAACTTTGTAAAACTTTATC
TAATGAAGAGCTTGCGAATTTTCTCGACCATTTTGAGATTTTCTCAATGGCATATTCTTG
GGGCGGATTTGAGTCGTTAATTTTGGCAAATCAACCTAAAGAGATTGAACGTATTCGCCC
AGCCATTGAACGTAAATTAACAGGGACACTCATTCGTGTTCATATTGGTTTGGAAGATGT
GGAAGATTTGATTGCTGATCTTGAAGCTGGGCTTGAGCGAATTACATCGTAAATATCTTC
AGAATATATTTGTTTTCATACCTTCCCCCGCTTACGGAGGAAGGTTCCCAAAAGGCTGAT
AGGGATTTCAATGACGGAAGTGGCGCATTCCCGTTAGTACCATCGCCATTCCGTGTTCGT
TGGCGGCGTCGATCACTTCTTGATCTCGCATTGAGCCACCTGGGTGGATAACGCAAGTAA
TGCCGACTTTTGCCGCGGCATCAATGCCGTCACGGAATGGGAAGAAGGCATCAGATGCCA
TTACACAGCCTGCCACTTGTAAGCCTTCGTCTTCCGCTTTGATCCCTGCGATTTTCGCAG
AATACACTCGGCTCATTTGTCCTGTGCCGATACCAATCGTCTGTTTGTTTTTGGCATAGA
CAATCGCATTGGATTTAACGTATTTCGCCACTTTCCAGCAGAAGAGTAAATCGTCTAATT
CTTCTTGGGTTGGTTTGCGTTCAGACACAAATTGTAAATCTTCAACAGCAACTTGTCCTT
GGTCGGCATCTTGAACTAATAAGCCACCATTGACACGTTTGAAGTCTAAACGTGGTTGTG
CTTCGCTAAATTCGCCACACGCTAATACACGAACGTTTTTCTTTTTCGCTAAGGCTTCTT
TGGCTGCTTCAGAGATGGTTGGGGCGATAATCACTTCGACAAACTGACGATCTGCAATTG
TTTGTGCTGTTTCGCCATCTAATTCACGGTTAAAGGCGATAATGCCACCAAAGGCAGACG
TTGGGTCGGTTTGGTAAGCTCGGTTGTAGGCTTCTAAAATATCTTTGCCAAGAGCGACAC
CGCAAGGGTTGGCGTGTTTAACGATCACACAAGCTGGCTCGTTAAATTCTTTAACACATT
CAAGGGCTGCGTCAGTATCAGCAATGTTGTTGTAAGAAAGGGCTTTGCCTTGCAGTTGAA
CTGCGGTTGCCACAGATGCTTCTTTGAGTTCGTTTTCAACATAGAATGCGGCATTTTGGT
GGCTGTTTTCACCGTAACGCATTGTCTGTTTACGGGTGAAATTTAAGTTTAATGTGCGTG
GGAACTGTCCGCACACTTGGGTAATATCTTCTTCCTCAGCACCTTGATATGGTGGTACTT
TTTGTCCGAAGTAGTTGGCGATCATTGCGTCGTATTGAGCGGTGTGTTCAAAGGCTTTGA
TTGCAAGGTTGAAACGGGTTTCTAAGCTGAGTGAGTTTTGGTTTTGATCCATTTCGGCAA
GAATGGCATTAAAATCGTTGTTATTGACGACAATCGCAACATCTTTATGGTTTTTCGCTG
CAGAACGCACCATTGTTGGCCCTCCGATGTCGATATTTTCTACCGCATCTTCAAGGGTGC
AGTTCGGTTTAGCAACGGTGGCGGCAAAGGGGTAGAGATTAACCACGACCATATCAATTC
GTTCAATGCCGTGTTGTGCCATAATTTCATCGTCTGTGCCTCGGCGACCTAAGATCCCAC
CGTGTACTTTCGGGTGTAGGGTTTTAACACGTCCGTCCATCATTTCTGGGAAGCCTGTGT
AGTCCGATACTTCGGTTACAGGTAAACCGTTGTCTGCGAGTAATTTTGCTGTTCCGCCGG
TTGAAAGTAGTTTTACACCACGTTGAACTAAGCCTTGAGCAAATTCGACAATGCCTGTTT
TGTCAGACACACTTAATAATGCTTGTTGGATTGGACGATGAGCCATTATGGGTTCCTTCG
TGTATTGATTGAACGTTAATCATCGATCTCCCCTCTTTAGCAAAGAGGGGCAGGGGGAGA
TTTGGCAGAAGTGAATGACGAAGAAAATAAGTAATTAAAGAAAAGGAATACTTGCTTTTT
ATATTGTGAAGTTTCACTCTCTCACTTCGATTATGTCGTCTGCCAAATCTCCCCTAACCC
CTCTTTGCTAAAGAGGGGGATCCGATCTGTGGAATATTTTCGGTTAAATTATAACGCAAT
CGTTTGCGTAAATCCATTATTTACAAAACTTGAACTTTAGATTTTGCGAAAATCTTTTTT
TCTCAGTAAAATGAACGAACGTTCAGTAACTAATTTGTTTTTTTATGTTTAAGGATATTT
TTCCTCAAAATGAGGTGGCAATACGTATTCTCAATGCAACAGATAGGTTGATGGCAAAAG
AAGGGGTTCAAAATCTTTCGACCCACAAAATTGCAAAAGAAGCTGGGGTATCTGTGGGTA
CGATCTATCTTTATTTTAAGGATAAAGAGACTTTGCTTAATCAGCTTGTGTTGTATTTGT
TTAATACGTTTCATTCTGCGGTAGATCGGGAATATGATCCTGATTTGCCTCTGTTTGAGC
AATATAAAAAATTGTGGAATGCAATTTGGCAGTTTATGTTGGATAACCCTAATATTGTTA
AAAATATGCATCAGTACGAGTCGCTACCACAATTTCAAGCGACAATGGTGGAGTGTTTGA
ATGCGGATTGGGTGACGTGGAATAAATTTGTCAAGCAGGGGCAATCGCAAAATATTATTG
CGAACTTACCGCCTTTTATTTTATTTGCAATTAGTATGAAAACGGCGTGGGAGTTGATGT
ATCAGCAGTTAATGTTAAATCAACCTTATGCTCAAGAGATGCTTGAAGAAGTGATTATCC
GTACTTAGAAAGCGATTACGATTTAATCAAAATTGATATGGAGAAAATATGATAATAAAT
ATGAAAAAGACAACGAAGGGTAAGCAGTTTGCTATTGTTGTGACCTTATTGGTTGTGCTT
ATCGTGTTTGGTGGTGTTGTTGGTATGCAACAGTTTATTTCGATGAAAAAGGCTGAAGCT
GCGGCGAATATGCCTGAGCCTGTGAGCAATGTAACAGTGATGACCGTTAAAAATAGAGAA
TGGACACCTGTTATTTCTGCGGTTGGTTCTATTCGTCCGAATCAAGGGGCTATGTTAAGT
TCACAGGCGGCTGGCACGGTCACTAAAGTTTTGGTGAAGTCTGGCGATAAAGTGAAAAAA
GGTCAGCTATTAGTTGAAATTGATAGCAGTGCGGAACAAGCCAGTTTGAAAGCGACAGAA
GCTCAGTTATCGACAGCGAGAGCAAACTATAATCGCTATCGTAACTTAGTAGCGTCAAGC
AGTGCTTCAAAAGCGGAATTTGATAATGCCAAAGCAACTTATGAGCAACTTGTGGCGACT
ATTGAGGCGACAAAAGCTCAGATTGAGCGTCGTCAAATTTATGCGCCTTTCGACGGTGAA
GCGGGTATTGTGAATGTGAATGTAGGGCAATATGTGACGATTGGCACAGGAATTGTGCGT
GTGGAAGATCAGTCTGCGATGAAAATTCGTTTTACCTTACCTCAGACTAACTTAGAAGAT
ATTTTTGTTGGGCAAAAAGTGACCGCAAGCATTGATGCTCTACCTGCTCGTACTTTCCCT
GCGAAAATTACCGCTATCGATCCTGCGGTGGATACATCAACGGGGTTAATCAATCTTGAG
GCGATGATAACAGAGGGACAAGAGATGTTGCTTTCAGGTATGTTTGCTCGCTTAAATGTT
GCATTACCAACCTTATACGATCAGGTTGTTGTGCCACAAATTGCGGTTACTTATACAATG
TATGGCGAAACTGTTTATGTGCTTCAACCATTATCTGATGAAGATAAGGAAAAAGTGACT
AAAATGGCTGAAATGAACAAAAGTTTAGACATCAATAAAATCTATCGTGCTAAACAGATG
GAAGTTACGACGGCTGAACGCAGTGGAGTCTATTCTCATTTGAGCAAAGGCTTAAAAGCC
GGTGATGTGATTGTCACTGGTGGCTTACAACGTTTAAAAAATAACGCCTTAATTCAAATT
TCTGATGTACAACCTGTTGGGGTTATTGCACCAGCGACAAAAACAAAACTGTAATGGGGT
AAGCTGTGAAATTTACCGACATTTTTATCAAACGCCCCGTACTTGCTATCTGTATTAGCC
TATTGATTACAATCTTAGGCTTACAGTCTATTAGCAAGCTACAAGTGCGTGAATATCCTG
AGATGACGATCTCAATTGTTACTGTGAGTGTTAATTATGCGGGTGCAGATGCAAGTTTAA
TGCAAGCTCTTGTTACGTCACAAATTGAAGAAGCTGTTGCACAGGCAGATAACATCGACT
ATATGACTTCATCAAGTTCACCAAGTACTACGACGGTAACGGCAAAGATGAAGTTAAATA
CCAATCCTCAAGAGGCGTTATCGGATATTTCTTCTAAAGTAAATGCAATTCGTGGAAGCT
TGCCTAGTGGCATTGATGATCCTGCTATCAGCGTATCATCGGGATCAAATGATGCGTTTA
TGTATATTCGTTTTACCTCTGATGATCTTTCATCTCCACAAGTTACGGACTACCTAAATC
GCGTGGTGAAACCGCAATTTTTTACGATCAATGGGGTGTCTAGCGTTGGTATCTTTGGTG
GTTCAACCTTTGGCTTACGCATTTGGTTAGATCCTGACAAAATGGCAGGCTATAACCTTT
CAGGTGCGAATGTGTTATCGGCATTAAGTGCAAATAACCTTTCGACGGCGGCAGGCAGTG
CAAATGGTTATTACACTGTCTATAAAAACAAGGTGTTATCGACAACTCCATCGGTAGAAG
AGTTGGCAAACATTACTGTGGCAACCAAAGCAGATGGTATGCAAATTAAGTTAAAAGATA
TTGCGACCGTTGAACTGAATAAATCTTCAGATAATGCTCGAGCCACAGCAAATGGCAAAG
ATGCGGTGGTGATTGCCCTTGAAGCCTCTGCTACGGCAAATAAATTAACGGTGGCAAAAA
ATATCTATCCGTTATTTGCACAAATTGAGAAGAATCTGCCCGCTTCCATTAAAGCTGAGA
TTTTGTATGACAGCACTATTGCGATTAATAGCTCTATTTCTGAGGTAATTAAAACCATTG
GTGAAGCAACAATCATTGTGCTTATTGTGATTATCCTATTCTTAGGTTCACTCCGTGCGA
TGATTATCCCTGTTATCACTATCCCGATTTCATTGATTGGGGTGTTATTCTTATTACAGA
TGCTTGGGTTCTCGATCAACTTGCTCACCTTGCTAGGATTGATTTTGGCAATTGGTTTGG
TGGTAGATGATGCGATTGTGGTATTGGAAAACGTAGAGCGTCACGTTAAAGAGGGTAAAA
CGCCTTTTGATGCGGCAATTATTGGGACGCGTGAGATTGCATTGCCTGTCATTTCAATGA
CCATTACTCTTGCGGCGGTATATTCACCGATGGCATTAATGGAAGGGGTTACAGGATCTC
TGTTTAAAGAGTTTGCTTTAACCCTTGCTGGTGCGGTATTTATTTCGGGGATTGCAGCAT
TAACCCTTTCGCCGATGATGTCTAGCCGTGTGTTAAAAGAACATAAAGAGGGCGAAGAAG
GGCGTTTCGTCAAATGCATTCACGCTATGTTAGATAAGATGACAAGCTGTTATCAAAATA
TGCTTTCAGCAGTGATGGCAGTACGTGGCTTTATGCTGTTCTTTGCGATTGCTATTTTTG
CGAGCTTACCGTTCTTGTTTACTTCATTGTCTAGTGAGGTTGCACCTTCTGAAGACCGTG
GTGTTGTGGTTGCTTTTGGCTCTGGTCCTGCAAATACTAACTTGGATTATACGCAGGAAG
TGATGAAACCTTTTAATGAGAAAGTGGTTAAATTGCCTGAGGTTCACGGCGCAATGTCGA
TTGCAGGCTTTAACGGTGGCAACAGTTCATTGTCGATTATCTCTTTAAAAGATTGGTCTG
AACGTAGCAAATCGCAGTTTGAAGTGAAAGACATTGTTGCAGGTATGGCAAAACAAGTGG
TTGGTATGGATATTAACGCCGTTGCTTTCCCTGAAATTCAGACAGGTGAAAGTGGGCTGC
CGTTCTCACTGGTTATTACGACTGCAGATAGCTATGAAAAACTTGCAGAAGTCGCCAGTG
AAATTTTAGCCAAAGCACAAGCGTCAGGGCAATTTTTCTTCGCTAACTTAGACCTTAAAT
TTAACACGGCAACGATGAAGATGAAGTTTGACCGTGAAAAAATGGGGACTTATGGCGTAA
CGATGCAACAGGTGAGTGGCACTTTAGGTTCGTTCTTGTCGGGGGCTATAGTTACTCGTG
TTGATATTGATTCCAGAGCTTATCCGATTGTATCACAAGCGGTGAGAAATAACCGATTAA
ATCCAGAAGATTTAATGAACTACTATGTGACAACATCGAGCGGACAATCTATCCCATTGG
GTTCTTTTGTCACAATGGAATTAAGTACAGAACCAGCTTCCCTCAGCCGAATGAACCAGC
TTAACTCGGCAACAATTGGCGGTGTGGTGTCGGGTTCTATTGGTGATGCCGTAAAATGGG
CTGAAGCTGAGTTAGCTCGTTCTTTGCCATCAGGCTATCAATACGATTTTAAAGCCGAAT
CTCGTCAATATATCCAAGAGGGTAACGCATTAATGTTTACCTTTGCGTTGGCAGTTGTGA
TGATTTATATCGTCTTAGCTATTCAGTTTGAATCGTGGCGTGATCCGTTGGTAATTTTAG
TTTCTGTTCCGCTAGCAATCAGTGGGGCGTTATTGGTGATGAATATTTTGGGTATTATGA
AAGTATCAGGTGCAACCTTGAATATTTATTCTCAAGTCGGCTTAATCACCCTCGTAGGCT
TAATAACAAAACACGGTATCTTGATGTGTGAAGTGGCAAAAGAAGAGCAGTTGCTTCACG
GAAAATCTCGCCGTGATGCTATTTTCCACGCTGCAACTATCCGCCTGCGTCCGATTATGA
TGACGACTGCCGCGATGATCGCAGGTCTTATTCCTCTGCTTTATGCTTCAGGAGCTGGTG
CAATTGCTCGCTTTAGTATTGGTATGGTGATTGTTGCAGGTTTAGGTATTGGTACACTCT
TTACGCTGTTTGTATTGCCTGTGATCTACACCTATTTAGGCAGTGAGCATAAGCCGTTGA
GAGAGTTTGATGAAGCGAAATATGCTAAGGATTAAACTTTAATTCCTGATGTAGCGGTAA
AATTAATAAGCAACTCGGTAAGGGTTGCTTATTTTTTTGATAGTGCAGTAGCCAAGACAT
AGCGACATAGTAAAAAGGTTAAAGCCTGATGAAGCTTTAACCTTTTTTAATAAAAGATGT
AATTTATTGGTGTAATAGACAAAATAAATATTAGCAACAATTTTGTCCACTTGGCATAGT
TTTTGACGAATCAGCAACTATTTTGTCTACTATGCCAATTTATCGTGACTTTGGATACTG
TTTTTAGAAGAACTCATGTACCTTCTTAACCATAAATAAAATGGTATAACCTTATCCAAT
ATATTGTTCGATCAAATTTCCCATCTCCGAGGTAGTTACGGGCATCGTAGTATGATCAGC
AAGATCTGCCGTGCGGTAACCCTCGGCTAATACTTTTTGAACCGCATTTTCAATCGCTTT
CGCAGATTCTTCCAAACCAAAACTATGACGTAACATCATCGCTGCAGAAAGAATTTGTGC
GATTGGGTTAGCAATATTTTTACCTGCAATATCTGGCGCTGAACCACCCGCTGGTTCGTA
TAAACCAAATCCTTTTTCATTTAAACTCGCAGAAGGTAGCATTCCCATAGAGCCAGTAAT
CATCGCACACTCGTCAGAAATAATATCGCCAAAGATATTAGAGCAAAGCAACACATCAAA
GAAATCAGGTTGCTTGATTAACTGCATTGTTGCATTGTCAATATAAATATGATCCAGCTT
CACTTCAGGATATTGTTTTGCTACTTCGTTTACGGTTTCACGCCAAAGAATTGAACTCAT
TAACACATTGGCTTTATCGACAGAAGTCACATGTTTGGTGCGTTTCATTGCCGTTTCAAA
TGCCACTTTTGCGATACGTTCAATTTCATAACGGTGATAAACTTCCGTATCAAAAGCTTT
CTCATTTTCTCCCTCGCCTTCACGACCTTTAGGCTGCCCAAAATAGATACCACCCGTTAA
TTCACGGACTGTTACCATATCAAAGCCTTTTGCTGCAATGTCCGCACGCAATGGGCAAAA
TTGTTCTAAGCCTTTATAAAGTGTAGCAGGGCGAAGATTGCAGAATAATGCAAAGTGTTT
ACGAAGTGGTAACAAAGCACCACGCTCTGGTTGCTCATTTGGTGGAAGATGTTCCCATTT
TGGACCGCCTACAGAGCCAAACAAAATAGCATCGGCTTCTTCACACCCTTTTAATGTGCT
TTCTGGTAATGCTTTTCCGTGATTATCAATGGCAACGCCACCAATATCATAATAGTTATA
ATTTAATTTAAACCCGTACTTTTGTTGAACAGTATCAAGCACTTTAATCGCTTGAGCCAT
AATCTCAGGGCCAATCCCGTCACCACTTAACACGGCAATGTTGTAGTTTTGCATATAAAT
ACCTCAATATTTGAAAATAGAAATGTATTTCAGTGTACAAGATTTTTAATCTCACACGGA
GCTTTTTAGTAAAAAGACCTAACAATAAACCTATAAAAATTTATAAAATATAAGTTATAT
TAATAAAAATAAATAAAAGAACAACATTTTTTTATAAAAAAATCAATTTTTATTATTTTT
TAGAATTTAAATCTAAAAATTAAAGAAAACATTGTTTTTAATGGCTAGACAAGCGGTCAG
ATTTTTTGCAAAATGCCCAACATTGTTTTTATGGTGTAAACCTTATGTTAATTTTATTGG
AGGATTCAATGAAAAAACTCTCAGGAGCGGAAATGATTGTGCAATCCTTGCGTGACGAAG
GCGTGGAATACGTTTTTGGTTACCCAGGTGGCTCAGTCCTCGATATTTATGATGCAATTC
ACACCTTAGGGGGAATCAAACACGTTCTTGTCCGTCACGAACAAGCGGCTGTACATATGG
CTGATGGCTATGCACGTTCTACAGGTAAAGTCGGTTGTGTATTAGTCACATCTGGTCCAG
GGGCAACAAATGCGATCACAGGGATTGCAACTGCCTACACAGATTCCATTCCACTGGTCG
TTTTTTCAGGACAAGTGCCTTCAAGCCTTATCGGAACCGATGCTTTCCAAGAATGTGATA
TGGTTGGTATTTCTCGCCCTGTGGTTAAACATAGTTTCCTCGTCACCAATCCAGAAGAAA
TTCCTGAGATCATCAAAAAAGCATTTTATATCGCTTCAACAGGTCGCCCTGGCCCTGTCG
TTATTGATGTGCCAAAGGATATGGTAAATCCAGTAAATAAATTCAGTTACTACTACCCTG
ATTCTGTATCATTACGTTCTTACAACCCCACGGTACAAGGACACAAAGGGCAAATTAAGA
AGGCATTAAAAGCGATCTTAGTGGCTAAAAAACCTGTACTTTTTGTGGGTGGTGGTGCAG
TGATTTCGGAGTCAAATAAAGAGTTGATCGAATTTGCTCAGAAATTAAATCTACCTGTCA
CAAGTTCTCTAATGGGATTAGGAGCATATCCAAGTACAGATAAGCAATTCCTAGGTATGT
TAGGTATGCACGGTACCTATGAAGCTAACAATGCAATGCACGAAAGTGATTTAATTTTGG
GTATCGGTGTGCGTTTTGATGATCGTACTACTAATAATCTCGCAAAATACTGCCCAAATG
CTAAAGTGATCCACATTGATATTGATCCTACCTCTATTTCTAAAACCGTCCCTGCATATA
TTCCCATTGTCGGCGATGCAAAATTTGTATTAGAAGAATTTTTAGCATTGTTAGGTGAAG
AAAATCTGGCAAAAGGTCAATCAGATCTGACCGCTTGGTGGCAACAAATTAATGAGTGGA
AAGCTCGTCAATGTTTACGTTTTGAGCAAAGTGATGTGATTAAACCTCAACAGGTTATTC
AAACCATTTATAAATTAACAAATGGCGATGCCTATATTGCTTCTGATGTAGGACAACATC
AAATGTTTGCTGCGTTACATTATCCTTTCGATAAACCGCGTCGTTGGATTAACTCTGGTG
GTTTAGGCACAATGGGCTTTGGCTTACCTGCGGCTATGGGAGTGAAATTTGCACACCCTG
AAGCAACGGTTGTTTGTGTCACAGGTGACGGCAGTATTCAAATGAATATTCAAGAACTTT
CTACAGCAAAACAATATGATACCCCTGTGGTGATTGTGAGTTTAAACAACCGCTTCTTAG
GTATGGTGAAACAGTGGCAGGATATTATTTATGCAGGTCGCCATTCCCAATCTTATATGA
ACTCACTACCTGACTTTGTCAAACTGGCAGAAGCTTATGGACACGTCGGTATTCAAATTA
ACACCCCTGATGAATTAGAGGAAAAATTAGCACAAGCCTTTGCAATTAAAGATAAACTTG
TTTTTGTTGATGTGTTAGTAGATGAAACAGAACACGTTTACCCAATGCAAATTCGTGGTG
AATCAATGAAAGATATGATGTTAAGTAAAACGGAGAGAACAGATGCGTAGAATATTATCC
GTCCTATTAGAAAATGAATCGGGAGCTTTATCCCGTGTCGTTGGGCTATTCTCTCAACGT
GGTTTTAATATTGAAAGTCTTACGGTTGCCCCAACGGATGATCCGAGTTTATCTCGAATG
ACCATTGTGGCACAAGGCGATGAACAAGTCTTAGAGCAGATCGAAAAGCAACTGCATAAA
CTCATTGATATATTCAAAGTGACAAATCTTAGCCATTGCGAACATATTGAACGAGAAGTG
CTTCTGCTAAAAGTTCGGGCTGTGGGTAATACACGAGATGAAATTAAGCGAATGGCAGAC
ATTTTCCGTGGACAAATCGTGGACATCACGCCAAAACAATACACCATTCAGCTTTCTGGT
ACGAGCGATAAACTCAATGCTTTTATTGAAACAGTGAAAGCAGAAACAACGGTTATTGAA
ATCGTTCGTTCTGGGGTGATTAGTTTGGCTCGAGGGGAAAAAAACAGTTTATAAAATTGA
TTAAATAAATAGCATAGTAGATACAACATCAATCGATGTGAGTACACACACTTTTAGTTA
AAATCATTCCTACTATGCACTTCACCTAATATAAATCAATTAACTAAACAATGCCCAAAT
CGGCTTACAGCTTGAAGGTAATATCAAATCCTTCCCTAACTCAACCCAACCTGCTGGGTA
GTGGAAATCTGAGCCGACAGAGGCATAGAGATCAAACTCTTTTGCCCAACGAGCAAGAAG
CTGACGCTGGTCTGGAGTTTGGGCAGCTCCCGTTACCTCTATGCCATCTCCGCCAGCCTG
TTTAAACTCTTCAATAAAACGGCGGATCCATTTCGTTGTTAATTTATAGCGTAATGGGTG
TGCAAAACAGATAACGCCACCAGCTTGGTGCGTCGCTGCGATGGCTTCTTCGGTGCTACA
CCATACGGGCTTTACATAAGCCGTTTTGCCGATCCCTAGATAGCGTTTGAAGGCGTGTTC
ATCATTGCGAGCATAGCCTTCTGCCACAAGAAAACGGGCGTAGTGAGCACGGGTAACTGC
ACCGCTTGCAAGGGCTTTTGCCCCTTGATATGCGTTTGGGATACCTGCTTTGGAGAGCTT
TTCGCCAATCAATTCGGCTCGTTCTTGGCGTAATTGTTTCTGGCGAGCAAGTAAATTGAC
GACAGCAGGGTGGGTTTCGTCGATATTTAAGGCAGTGAGGTGAAGGCTTTTCCCCTCCCA
TAACACAGAAATTTCTACACCACTGATAAAGGTAAGCGGTTGGTTCTGGGCAAAAGTTTT
CGCTTCGGCGATACCAGCGACGGTATCGTGATCGGTTAAGGCTAACATTGTTACACCTTG
TTCCACCGCTCGTTTAACGAGTTCTGTGGGGGTAAGCACGCCATCGGACGCAGTGCTATG
GCTATGTAAATCATATTTCATTTAATTATCCTTAATCCCTCCAACCATAACAATATACCA
TTTTGTAGAGACACACTGCGTGTGTCCATTCGTTCCAACAAAAACCGCAATTCGTATCAA
CAGACATACGTTGACGGACACACGCAGTGTGTCCCTACGATTATTTTCTTTATTGTTGTT
TTTCACAAGATTTCACAGAAACAGACCATTCTGCCCCTGATTTAATTTTGTATTTGTCCG
CAAAATTATCCATATTTAAGGCAAAAGAAACATTCAATAGGCTATTAAGGTACATCAATG
GTCTGCCTTCTTCGACATCACCGAAGCTACTCTTATATGGCATTGAGCCACTATAACGGA
CTTTGACCTCATCTGCCGTTGTTTCTTTGATTTCAACACAGACTTTGCCATCTTTTTGAA
TACCTGATTGCTCAAGTAATTCGTGGCTGATATTTGTCCAAACATTGCCATATTGCATAT
CTAGTACAGGAATGTTGCCTTTTAATGTGCCTTCTTCAATAGCAGGTTTTTGGTAGCCAA
TTTCGGTGACTTTGGCAGGTAACTCTGCACCGACTTCTTCAAAACTGATCTGCCCGGATG
CTAATTTTGCCCCTGTATAAGCATAGACATCACGACCGTGGAAAGTATAAGATTTTTCAG
AACCTTCCAAGCGGTGTTTTGTTTCATCAATTTCACGAATGCTCCCAATCCCTAAAAATT
CTGCCACTAACGTTAATGTGCCATTATCTGGGGTCACAAAATAGTGTCCTGTTTTGGTTT
TTAATACGACCGATTTACGATCTGTGCCAACGCCTGGATCGACAACGCTAACAAAAACGG
TGCCAGCAGGCCAATAGGTTGCGGTTTGGTATAAACGATAAGAGGCTTCCCAAATATTAT
ATGCAGGAATTTCGTGAGTTAAATCAAACATTTTTAACTTGCGATCAACCCCAAAAGCCA
CCCCTTGCATTGCAGATACTGCACCATCTTTTAAACCGAAGTCTGTTTGTAATACGAGGG
CATTTGCAGCTTTTGTTTCCTCAGAAGCGACTGCTTGTTTTCCGTTTGTTGTTGCAAAAG
AAGTTGCAGAAAAAGCCACAAGAGCAAGAGCAATTAATGTTTTATTCATATCGTTTTCCT
TATCGTCGTGTTTATAAAAATTGGAGTGATAGTAATCGTTTGCCTAGCCATTGTCTATAG
CGAGAACAAGTTTATTTTTTATTAAGCAAAGCCCCAATCGCTTTTAATTTATCCGCTTTA
CTCAGCCTTTGATCAGCAAGTTGATTTAATTCCGATACTAATAGCTCTGAAGCTGGTGAA
TTGACGGATTTGGTGGCTTTAGGCTGCATTAATTGTGCTGCGTAAGCGGTGAGATCCGTC
AATAATTTTATCTTGTCAGGATTATCGTGATATTGAGCCGATAACAGATCAAGTGCTTGT
TCAAAGGCCTCTGCTTTTGTTTCAAGTTGTTGATAGCAATACTTTTGCCAACGTACTTGT
TCTGCCCGTGTTAAGGTTTCTGCGTAGTGTCTTGCTCGATAATGGAAAAGCAGAGGCTCA
ATTCTAGGATCGCTAAATTTCAAACCGTGATGTGCAAGCTCTTCAGGTTTTAGGCTTCGT
AAGATTGCCATATTGTTTTTATCTGCAGGTTCAAAAAAGCCATCGTATAACGTGGTTTCT
ATATTATTTGACGTTGGATAGTTTCTTTCTTCAGAAAAAATATCGAGAACCTTTTCTCGC
ACAAGGTTTTTTTGTGATTTTAGCCGTTTTAAATTTTCTAAACAGGCTAGACGATCAATG
CCTAAACGTGTTGCATTTTCAGGCAGTAACGTTTTGGCTGGAGCTAAAATCGGGCATTTA
TTAATATGCACAAGTTTTAGTGGAACAGTATAAAGCCCTTGAGCTTCTAATTCTGCTTTT
TTGGTATAAAGGCGTTCACGCAATATTTCGCTTGGCTCATTCAATAGGTCGTTTATATTC
CCCGATAGATCACATACAATCACTGCGTTTCGATTAGTCGGGTGCCAAGCCAATGGCACA
ACCCAAGCGGTGTTACCTCGATAGTTGCCTAACATTCCAGAAACGTGAACAAGCGGTGTC
ATTTCACCGACATCAATCATCTCTTCTAGGGCTTTTTTACCTCGATTTTGCAGGAAAAAG
TCGAATAATTTAGGTTGTTTTTGTTTGATTAACTTTGCCATTGCAATGGTAGCATACACA
TCAGCCATTGCATCGTGAGCGTTGTCGTGAGCAATACCATTTGCTTTGGTCAAATTTTCT
AATTTAAAGCTCGGCATACCTTCATCATCATACGCCCATTCTATCCCTTCTGGACGTAAA
GCATAACAGGCACGCACAACATCAAGAAGATCCCAACGAGAATTGCCGTTTTTCCAGCTA
TATTCATAAGGATCGAAAAAATTGCGGAAAAAGGTATAACGGGTCATTTCATCATCATAG
CGAATGTTGTTATATCCCATCACGCAGGTGTTAGGTTGGCTAAATTCGGCGTGAATACGC
GCGGCAAATTCAGGTTCAGGTAGCCCTTGTTGATTACAAAGCTGTGGTGTAATCCCTGTT
ACCATCACAGCTTCTGGTGAAGGCAAATAATCTTCTGTTTGTTGGCAGTAGAACATCACG
GGTTCACCGATAATGTTGAAATCGCTATCGGTGCGGATCCCTGCAAATTGTGCAGGACGA
TCTGTAGCAGGATCGACACCAAAACTTTCGTAATCGTAAATAAAAAAGGTGGTTTGAACC
ATTTATTCGCCTCGTTATCTCATTAATTTATTAATTATTTCAATAAGATATAATTTTTTT
AAATTTTTTAGCATTTTATTGAACTAAATTTTATTGGGGTAGTCTTAGAATACGCATAAT
GTGCTAGTTTTATTTTTCATTTCCTTAGGTAAGACCTCCCCCGATACTGTTTTTTTGGTA
TCGGGTTTTTTTATGGTTTCAAATTATATTTTTATAAACGTAATTGTACTTTTTGGTAAA
CGTCGTTGTGCTCCCTTTTTCCCTGTGCAACCACTTTGATTACAATACGTTCATCAATCA
CTTGATACACCAAACGATAGCCTGCATTACGCAATTTGATTTTATAACAATCTTTCATTC
CACGAAGTTTAGCACTTTCTACACGCGGATTTTCAGCTCTTTCTTTAAGTTTTTCGATAA
ATTGTTTTCTTAAATCTAAGCTTAGTTTACGGAACTCTTTTTCTGCTGATGGGATAAATT
CAATGGTATAGCTCATTTTAATAAATCCGCTAAATCCACTTTGTAGCTTTTTTCGTGTTG
GCGTTCTTCCACTAATTTTGCTAATTCTGCATCATCAGCAAGCTCAATGAGATATTCATA
AATATGCGGTGGTACACAATAAAAAGCGGGTTCATTTCGGTTTAAAATTGCAATTGCCTC
ACCGCCTGCCGCATTGAATGTCGCCATTGGATTTGTCTTTAGTTCTGTAATACTCGCAAC
GGTATTGGTTAAAATAACGCTTGGCATAATAATCCTTCCTTTTTTTAGTGCCATTTATCT
CTCTTTTTATCGGTCTTGTTAAGGTTATTCATAAAGAGAGAAGATAAACAACAGATTATT
CTGGGTATCTGTCTTGTTGGCTCTTAAGATCTTAACCCAACCCCTCTCTCAATTAAGCGA
TAAGCCCAAGTGTAAAGCGCTAGGATAAATAAGATTAACACTGCAAAAGTATAGTAGATC
GACACATCACTAATACCTAAAAAACCATAGCGAAAACCGCTGATCATATAAACAATCGGG
TTAAACTGGGACACTTGTTGCCAAAATTCAGGCAATAAGCTAATGGAATAAAACACACCG
CCAAGATAGGTTAAGGGGGTTAGTATAAAGGTTGGGATAATGCCAATGTCATCAAAGGTT
TTCGCAAATACCGCATTAATCAATCCCCCTAGAGCAAAGGCAATAGTCGTCATCAACATC
GTAAGGATAATGATGCCCCAAGAGTATATTTGATAAGAAACAAAGCACAATGTCACCGCT
GTCACAAGGATACCGACCATTACGCCTCGCATTATACTGCCTGCCACATATCCCCAAATA
ATCGTATGGGTAGATAGCGGTGACACAAGCAACTCTTCAATGTTGCGAACAAATTTGCTT
AGGAAAAATGATGAAGCTGTGTTGGTGTAAGAAGCGGTAATTGCTGACATCATTATTAAC
CCAGGGGCAATAAATTGCATATAGCTTACACCGCTCATCTCACCGATACGGTGTCCGATA
AGTTTACCGAAGATTAAAAAATAGAGTGTCGTTGTAATAATTGGCGGTACTAATGTTTGT
CGCCAAATGCGTAAGACACGTTTTGTTTCTTTTATTGCGAGTGTTGAAAATCCGATCATA
TATTTATCTAATTTTATTGGCTATTTTAATTGCATAAACAACTCTTCCAAGCGGTTGGAC
TTATTTCGCATACTTAACACTTCAATATGTTGTGAACTAAGCTGTTGGAATAAGTTGTTT
AACCCTTGTTTTCGGTTTACTTCTACTTCGATAGTGGTTTCATCTACCCATTTAAACGGA
TAACCGTCAATAACAAGCGGTCGGTTTTCACTTAAATCTAGCAAAAAGATCTCCGTTTCG
AGTTTTGCCAATAACGCTTTCATTGAGGTATTCTCGATGATTTGCCCTTGCTGAATAATT
CCGATATTACGGCACAGAGTTTCCGCTTCTTCTAAATAGTGCGTAGTCAGAATAATGGTT
GTCCCTTGCTGATTAAGCTCTCGCAAAAAATCCCACAAACTACGGCGAAGTTCAATATCT
ACCCCTGCTGTTGGTTCATCTAAAATCAGCAGTTTAGGGTTATGCATTAATGCACGGGCA
ATCATCACTCGGCGTTTCATACCGCCTGATAATTCACGGGTAAAATGATCACGTTTTTCC
CATAAGTCTAATTTTTTCAACCAAATTTCCGCTTGGATTAAGGCTTGACTACGCTTAATG
CCATAAAATCCTGCTTGGTTAATTAAAACGTCGATCACTTTTTCAAACTGATTGAAATTA
AACTCTTGGGGAACTAATCCAATCTGTTGTTTTAATTGAATTTTTTGTTTATCAAGATCG
TAGCCAAACACTTTTATTGTCCCACTTGTTTTATTCACTAGTGAGCTAATAATTCCAATC
GTCGTGGACTTGCCAGCACCATTATGCCCAAGCAATGCATAAAAGTCTCCCTGTTCAACA
CAGAGATCTATGCCTTTAAGGGCTTGAACACCTGTTGGATATTGTTTGATTAGGTTTTTT
ATTTCGAGTGCGTACATATTTTCTACTCCGCTACTGCCCGAATAGTTGCTTCGTCCATTT
GAGCATCAAAGGCTTGTTGTAAAAGTTTTAACTTTTCGTCCGCTTGTAGTGCTTGTTTAG
CCTCTTGCGTGAGCTGTTCAAAAATAACTCGACGAATTTCTAATGGGGTTTGGAACTCAT
CACTTTCGCCTATTCGCATTTCACTACTAAAGCCTTGTTGTGAGAGGGCATTGTATAAAC
TTTGGGTCGCTTCATTGCTGTTTAAATGTGCCATTGTGGGGTTTAAAACCAACAAAAGAT
GATTGTTGTTATGGCTTTCTAAATAGCTGTTTAAAGCGAGCTGACGAGAAACTCCGCCCA
GTTTTAAACTGTTTACAATTCGGCTCCATTTATCTCGTTCACAACCAAGCTCAATCGTTT
TTTTAACTAGCTCAGGTGTTCGCTCTTGCAAAATGGCTTGCTTAATTTCTGAAGGCTTCG
GGGCTTCCTCTTGATTTTCTAACTCAGGATTAAGCCAAGTCCAACGGTAGTCTTCATCAT
TTTGTGAAGCGATAGTTTTTTGAGGTGTTTTTTCGACTTGTTGCCGTTGATCTTGAGCGG
TCACTAGGTTCATTAAACCTTGCTGAACGCTCTTTTTATTCATCGTTTTTGGTGGTTGAA
TGGGAGTTAAATCAGACTTTTTTTTTTTCGTCTTGTTGCTCTTGTTTCGCTTTTAATTGC
TGACGAGCCTGCATTGCTTTTAAGGCTGGCGATATACTTTCTGCACTCACTTCAGTTGGG
GTAGCGGGTTGTTGGGCGAGATTTTTTGCAAACTGTTGTTCAGTTTCGACCGCTTGTGTT
GTCACTGTTTGAGCTGAATTTTGCTGTTGAGCTAAACGTTCTCTTAACTGGCTAATGCTA
TTTGGCGATTGCATAGGTGCAACGGGCGTTGTTGGTGTAGGTGTAGCAACTTTTATCGTG
GTTGCCATATTTTTAGGGTGGAAAGCCAAGGCTCTTAAAATAGTCATTTCCACGCCTGAA
CGTTGCTCAGGGGCAAAAGGCAACTCTTTTTTGCCTGTAAGCATTACTTGATAGAAAAAC
TGCACATCTTCTGGCGAGATCTGTTTTGCTAAAAAATGCAGTGGGGTTTCTTCTTGATGA
GGGTGTTTCAACAACTGCAACATCGCGATTTGGTGCAAGGTTTCTGCCGTATCGCTTAAC
AGTTGTTGCCAATCGACACCTTTTTCCGCCACGGACTGAATCACTGCCATTGCTTTTTCA
CCGTCGGCATTCGCAAGGGCTTGCACCAATTCTAACGGTTGATGATCGTCAATTAAGCCG
AGCATCTGGCTTACAATCGGCAAGGTGATATTCGCATTGCTAACGGCAATCGCCTGATCG
GTTAAGCTCAACGCATCACGAATACTGCCTTGTGCCGCTTTTGCTAGTTTAGCAAGTGCT
GACAATTCGTAGGGAATTTGCTCTTGGGTTAAGATAAATTCAAGGTGTTGCTGAATTTGC
GATTGTTCCAACGCACGCAAATGGAACTGCATACAACGAGAAAGAATGGTAATCGGCAGT
TTTTGCGGATCCGTGGTCGCAAGTAAGAATTTGACATATTCAGGCGGTTCTTCAAGGGTT
TTTAATAACGCATTGAAGCTGTGACGAGAGAGCATATGCACTTCGTCAATCAAATAGACC
TTAAAACGTCCGACGGTTGGTTTGTATTGCACATTGTCGAGCAATTCACGGGTATCTTCG
ACCTTCGTGCGTGAAGCCGCGTCGATTTCAATCAGATCGATAAATCGCCCTTCTTCAATG
GCTTTACAGTTCGCACATTGACCACAAGGATCAGCACTGATCCCTGTTTCACAGTTCAAG
CCTTTTGCAAATAGACGAGCAATCGAGGTTTTCCCTACGCCACGCGTTCCCGAAAAAAGA
TAAGCGTGATGTAACCGCCCTTCTCGTAAACCATTTTCGAGAGCGGATAAAACGTGTTGT
TGCCCGACCACTTCGCTAAACCGCTGTGGTCGCCATTTGCGTGCTAGAACTTGATAGGAC
ATTTGACCTCTTTAGATGTTGCGTAGCTCTTGAAATCCCCCCTACCCCCCCTTTTACAAA
GGGGGGATTGCAAAGGGAGAAATATAAGATTAGTGACCTTCAAAGCTCACTAAGGTATAA
GAATTGACACCGATTTTCTCTAAGCGTTCTTTACCGTCAAGATCAGGCAACCAAATCACA
AAGGCTGCATTCTCAACTGTACCACCTAAACGGCGAATAAGTTGTACTGTTGCTTCCACC
GTACCGCCAGTTGCAAGTAAATCATCAATGACAAGCACATTATCCCCAGCTTGAACAGAG
TCTGTATGGATCTCTAAGGTATCTTCGCCGTACTCAAGGGCATAAGATTGCGAAATTACC
GCACGAGGTAATTTTTTCGGTTTGCGCACAAGTACAAAAGGCACACCTAAAGCTAATGCC
ACTGGCGCACCAAAGATAAATCCACGAGATTCAGCCCCCACAATTTTGGTGATCCCTTTA
TCTTTAAACTCAGCCACAATTGCATCAACAGAGGCTTGGAATGCGGCAGGCACTTCTAAT
AAAGAAGTAATATCACGGAAGATAATGCCTGCTTTTGGATAGTCAGGAATAGATTTAATG
GAAGATTTGATTAACTCAAGTTGTTGGTTCATTTTTTGACCTTTTAAACAAGAAAAATAA
CCTGTGGAATGTAGCAAAATTTGCAGGAATTACAAGGAAAAAATGATAGAAGCGGTCGGT
TATTGCAAAAAATTTTATATTTTGTAGCTGTTCCACAAGAAAAGAAATGTAGGAACACAA
CTCACCAAGTATTCCTACAATATTTATTAGAAAGCGCCCTATATTTATATATTATTTACC
TCTTCCAACTTGACCATCGCTCCTTGAACAGTATGTTGAATTTCAACGGAGATCAATCCC
CTGATCAACTCTTCAGTAGATTGAACTTTTGATACGATCGTATCCCCTTCTTCATCAAAA
TACCCCTGCTCTTTCAATGTAGCGCTAAAAGTCGAGAACAATGCTTTATCAAAGAACTCT
GGAGCATTAATACCGTGTAGCACAGACAGGCGTTGTGCAATTGAACGGCTTTCTTGTTCA
AGCTCATTTCGACTAATTTCAGGTTGCTCAATCAAAATACTCAAGCTGATGTAATAACGT
TGTAATAACTCACGTACACCTGAAGAGTGTAACTGTAATGAACGGATACGTTGGCGGTTA
ATCACAAACATATCGCTTTCATTTTTAATCAGATTTTGAGCAACAAATTCCGCTAAAATT
GCCTCAATATGCCCACGAACTTCCTCTGCTTTAAAGTGCATAAAGAGTTCTGCTTGTAAG
AACGGATAAATGCGATTTACACTCTGGATAATCAAATCTTTAGATACCGTCTCGTGATGT
AACACAATACTTGCGACCAATGATGGCAAAACAAATAAATGCTGAATGTTATTGCGATAA
TAGGTCATTAATACTGCAGATTGACGATCTAAACGGATAATTTCACCAAAGTTGTCTTTT
TCTGAGATAACACCTGAACGAGGTAAATTAATAACGTGATCTAACATCGCTTCAGCCGTA
TCTGTCGGCAAAGTGACTTCCGCTGTATAAGGCACATTTTTGAACAGTTGCATATAGCTT
TCAACCTGCTCAATAAGCTGTTCACGCGTTAAAGAACGTTGGCGTGAAGCAAGCAACACA
GAGCCAATGAGATTTTTTGCATTGACTGCGGCGGCATTATTAATATGCACCATCACTTGT
TTAGATACCGCTTCAACGGCACTATTTAACCATTTTGGACGACCATTTTCATCTGTAAGC
GGTTCTTTCCATTCAGGAAAATACTGATTGAGATAGTGATTAAGTGGAATAGGTTCGCCA
AAATTCACATAGCCTTGCCCTAGTTTTTTCAGTTTCTTAATCACACGTAACACCAAGCCA
GCATTCTCTTTCTCTTTCTCTGCACCTCGTAATTCTTTAGCGTAAGTATCTACTTCTAAA
ACGTGTTCATAACCAATATAAACAGGCACAATGCTGATCGGGCGAGTTAAGCCACGTTGC
AATGCTTGTAACGTCATCGACATCATTCCTGTTTTTGGATCAAGCAAACGACCAGTCCGT
GAGCGACCGCCCTCGATAAAGTATTCCACGGAATAACCACGGTAGAACAGCTCCGCAAGG
TATTCACGGAAAATCGTAGAATACAGACGATTGCCCTTGAAAGTACGACGAATAAAGAAC
GCTCCCCAACTTCTAAAAATAGGACCTGCAGGCCAGAAGTTTAGGTTGTTCCCAGCAGCA
ATATGTGGCGGCACTAAGCCTTGATGATACAGAATATAAGAGAGAAGCAGATAGTCCATA
TGGCTACGGTGGCACGGCACATATACTAACTCGTGTCCTTCTAATGCCAATTTACGCACA
CGCTCTGCATATTGCACGTTGATCCCTTGATAGAGTTTATTCCACAACCAACTTAGCACA
CGATCTGCGCTTCTTAAACTGTCGTGACGAACATTTGCAGCGATTTCATCAAGAATTTTC
TCCGCTTCTTTGCGAGCTTTTTCAGGCGAACTTTTCGGTTTTTTCGCTTCATCTTCAATC
GCTGCTAAAATTGCAGGGGATTGCAGTAACTTATTGAACATCGCTTGACGATCAGGCAAC
TGAGGGCCTGTTGCCGAATAACGCTGTTTAGCAAAGTGCATTTTTGCCACACGAGCCAAT
TTTTGAGCCAGATTTTTATCGGTTCCGTGATTGGTAATCATATAGCGTAAAGAAACCGCT
TGTGAAAAACGGATAAAATTATCACGCCCAAACCACAGCATTGTCACTAAACGTTGGAAA
GTTCCCAGCAGACGTAATACTGGCAAACCTTTCTCTTTACCCGGTGCTCGCCCCCATAGC
ACAGAAACAGGCACCACTTGAATGTCTAACTGCTCATCATTACGGTTTAAATCTAAATAA
CGATAGAAAACCAACTCTGTTTCACTTTTTGCCCCTTTAGATTTAAAGAAACGACGCCCT
TCATCTAAAAAGACAAAACGAGGCAAAGATACCCCTTGAATATCATTGTTTACCAGCGGA
TCAGGCAGGTTCAGGGCTTGACAGTTTTTTTGCAAAATTAACAGATCCGTTTGTGAGGTG
TAGGGCAACACATACACAATAGGTTGATCTAACTTCAGCCCTAATTCATTCACAGGATCT
GTAGGAATTGAACGTGTTTTCACTAACAGCGAAAGCGGTAGGTTCAATGCTTTACGATAC
AGGTTTAATAGCATAGACATTTTTATATCCTTTTATAGTTATGATCGGATTAAAACGATG
TGCAGTTTAGCATAAATTTCTTAAGGAAATCTGAGTTTATTCATAAAAGTTGAGGAATAA
GAAAGATATTATATCGCATTCGCCCCAAAGCCCATTTTAAGAGAATAGGTGTAGGGAACA
ATGCCGGAACCAACCCAAAAGAACTGCCTAAAAATCCACCGTTTATCATAAATTCCAACA
AAAAACCGCTGATTACATCTTGATTGCATTTTGTTTTTTTTTTGTACAATTTTGTCGTCT
TAAAACCATAGTCAAAAGGAAAACAAAATGACACTTCGTAAAACCCTACTCTCTACCTTA
TTACTCTCCTTTGCCATTGCCAGCAATGTTTATGCTGAAACCGCAGAAGAAAAATTTAGC
CGTGCAGTCCAATATGATAAGCAACAAAATTATCAAGCCGCTTTTCCTATTTTTAAGGAA
TTAGCTGAACAAGGGGATGCATCATCTCAATTTAATTTAGGTTTGATGTATAACAATGGA
GACGGTGTTAGTCAAGATTATCACCAAGCAGCCAAATGGTTTCAAAAAGCAGCTGAACAA
GGAGATAAAAATGCTCAACTTTATTTAGGCTTTATGTACTATGACGGAGAAGGTGTTAGA
CAAGATTATCATCAAGCAGCTAAATGGTTTCAAAAAGCGGCTGAACAGGGAGACGTAATG
GCTCAAAATAATTTAGGCGTAATGTACAGCGACGGACAAAGTGTTCGTCAAGATTATCAT
CAAGCGGTCAAATGGGTTCAAAAAGCAGCCGAACAAGGGGATGCACAAGCTCAGGCAGCG
TTAGGGCTTATGTACGTCTTAGGAAAAGGTGTTCGACAAAATGGTGCTGCTGCCAAAATG
TGGATTGGAAAAGCCTGTGATAATGGTTATCGAGATGTTTGTGATTTATATCGTGAATTA
AACGGGGGGAAATAATATGGAATTTTCTGGGGCAAGCTTTGGATTGATTTCTAAAGTTAT
CCAATTTATTTGGATTGATATAGAAAAGGAAATCAGGAATTTACAATTCTATATTAATGA
GTTAGATGAAAATGAAATAGATGAATATATTATTTTATCTGCTAGAGAAAATAATAATGC
TGTGGATTTTACCAATAAAACTAAATATCTTAATTTTTTTAAACAATTAGAAAGTGCTTT
ATCTAAAATTGATAATAAGTTTTTTCTGCCAAAGAAATATAAAGAAGACAATGTAAAGAA
AATCATTATTGCAATACCCAATAGGTTATTATGGCTTATTTCTATTTATTGTTTAAGTGA
TAAAGAGCTAAAAATACTTTGGAGTCGATATTTTAAATTAGTATCTTTATTACCTTTACA
TAATTACTCTTCAGTTGAAATGGGAGTCATGAATGAAAAGGAATTTGCTGATGTATATTC
TGACGATAAGCCAGAACCTAAAAAGTTTTATTATTCTGATCAGTTAGAAGCATTAAAATT
TAAACTAGAACAAGAACTAGCCATAAATATTGCTAATGGCAACGGATCTAAAATGAAAAA
AACAACCAAAATTCTAACCGCACTCACTTTACTCGCTGCTGTTTGTGGCGGTGGTTATTA
TTACACACAGATTTATCCCGATCATAAAGATATTAGTCGATTAGAAACCTTAATTCATCA
AATTGATTTTTATGGTGATAAGTTAGCTAAAGCAGAACTAGATATTTTCCCAATCGATAG
ATTAAAACAGCTTGCGGAAAAAAATTATCCGATTGCTCAATATATATTGGGTAGGTATTA
TCGGAAAGAAAAAAAAATAAAGAGGAAGCAAAAAAATGGTTTAGCCGTGCAGCAAATCAA
AACTTTGCACCAGCATATAGAGCATTAGCTTATACCTATGATCGTAACAGTTATGAAAGA
AAAACATTTTTAGCTAAAGCAGCATCACTTGGAGATATGCCGGCAAAATATGACTATAAA
AATATCCCTATCCCTGTATTAGAAGAATTAGCTAAAATGGATTATCTTCCTGCTCAGCTG
GATTTAATCGATTTCTATTTTAATGATAAAGATAACCATAACTGGGAAAAGGCATTTTAT
TGGGCTGATAAATATTATGAAAATACTAAAAGATATAATTTTAATATTTACAGAAATAGT
TACCTGGGACTTGCCATATTGTATTATTTAGGTATTGGAACAACCCCAGATATTGCTAAA
GCGGAAAAAATCTTAACAGAATATATTGCTTTACTAGAGAATCATGCTCGCGATCAATAT
TCCAAAGAAGTTTTTAAGGATATTGAACACTTAAAAATGGAATTAGTTGTTCTTAAAGAC
AAAGATGAGATACTTGATAAAGTTGCCCAAGATAAAATCCAACAGATTAGAGAAGAATTA
CAGGCTAATAATGGTGCTGAACGCTTTTTCAAACAGGCAAATGTTTTTTTCTAGATATGG
ATTTAAAATATTATGCCAAAGCCTATTTTGGCATTTCTTGCGATATGGGAAGCCAAGCAG
GTTGTGATAAATATGCAGAGATGAATACAAAATAAACAAGGACACCAAGCGAGCTGTCTT
TGCAATCATTTCAACTAATGACAACGGACACACGCAGTGTGTCCGTGCCGTTAATTAAGC
TAACTCCATTCTTCATTTCTTACAGAAATCTAAAATTATTTCGTTGCAAATGAAATTTTA
CTGTATATAATGTCATAAATTTCTGTATATAAAGACAGTGAGGAACTTATGAAACGTCAG
CACCTAACGGCTCGTCAGCAAGAAATCTTTGAATTTGTGAAAAATCATATTGAAAGTACG
GGTATGCCGCCAACTCGTGTAGAAATTGCTCGTGAAATTGGGTTTAAATCACCAAATGCC
GCAGAAGAACACCTTAAAGCCCTTGCTCGTAAAGGCTATATTGAAATGCTTTCAGGGACT
TCGCGTGGGATCCGTATTTTAGTGGAAGATGAAGCAGCAAACGATGAAGAAGGTTTGCCT
TTAATTGGTAAAGTTGCAGCAGGTACGCCGATTGAAGCCATTGAACATATCGAAAAACAT
TATCCTGTGAATGGGGCAATGTTCTCGCCAGCTGCCGATTATCTTCTTAAGGTGAATGGG
AACTCAATGGAAAAAATTGGTATCTTAGATGGTGATTTACTCGCAGTGCATAAAACTAAA
TCTGTTCGTAATGGGCAAGTCGTTGTCGCTCGTGTTGATGATGAAGTCACCGTCAAACGC
TTAGAGAAAAAAGGCGATTTAATCTATTTACACCCAGAAAATGATGAATTAGAGCCGATT
GTCGTCGATCCTCGTCAATCTTATATTGAAATCGAAGGCATTGCCGTAGGCGTTATTCGT
AGTAATGCGTGGATGTAACCTTTCAGATTTCTATTGAAAAAGTGTTCAGAAAAATCCAAA
ATAACGCCTTTCAAATTTTGGCTTTACGAAGAGATTATTTATGAATTTAGCAGAATTTCA
TCAAGCGATTGAACAAGTGTGGGAACAAATTGAAGAGCAACTTGAAGAACAAGGTTGCGA
TGTTGATTGTGAAACACAAGGGGCGGTTTTTACCATTACTTTTGATGATGATTCACAAAT
TGTTATTAACAAGCAAGAGGCAATGCTTGAACTCTGGCTGGCAAGTAAATTAGGTGGTTA
TCACTTTGCTTACCGTGATGGCGATTGGGTCAGTGCGGAAGGGCGTTCATTTTGGACACA
TTTAGAAGAGGCTGTCGCTCGTCACGGCGAAACAATCTCTTTTAGCTAATGTCAGTTACA
CCGCTTGCCAAAGCTGAAACGGTTTTACATAACGTTTTCGGCTACCAATCTTTCCGACAA
GGTCAATCAGAAGTGATTGAAGCGATCTTGTCGGGCAAAGATTGCTTGGTGATTATGACA
ACAGGGGGCGGAAAATCCCTTTGTTATCAAGTGCCAGCCCTCTGTTTTGAAGGCATAACT
CTCGTGATCTCACCTTTGATTTCGCTAATGAAAGATCAGGTAGATCAACTGCTTATCAAT
GGTGTTGAAGCTGGCTATATCAATTCCACTCAAACTATTGAAGAACAGCAAGCGGTTGAA
CAAAAAGCGATTTCGGGACAACTCAAGCTACTTTACCTTTCACCCGAAAAGGTAATGACA
TCCAATTTTTTCCAATTTATCTCATTGTGCAAAATTAGCCTGATTGCGGTCGATGAAGCA
CATTGCGTATCTCAATGGGGACACGATTTTCGCCCTGAATACACCTTGTTAGGCGGTTTG
CGAAAAACTTTCCCAAATATACCGCTTGTTGCGCTGACTGCAACCGCAGATCCGACAACC
CGTTTTGATATTATTCATCATCTTAAGTTAGAAGATCCCCATACTTATTTAGGAAGTTTT
GATCGTCCTAACATTCGCTATACGGTGCAAGAAAAATTTAAACCTGTGGATCAACTGATC
AAATTTATCAGTAGTCAGCAAGGGAAAAGTGGGATTGTTTATTGTAATAGCCGTAAGAAA
GTTGAAGAACTCACGGAAAAACTTTCTTCTCACCGTTTTTCTGTAATGGGCTATCACGCA
GGAATGACGGTACAACAACGGGAAACCGTTCAAAATGCGTTTCAACGAGATAATATTCAA
ATTGTCGTTGCTACTGTTGCCTTTGGAATGGGGATCAACAAATCCAATGTGCGTTTTGTT
GTGCATTTTGATCTGCCAAGAAGCATTGAAGCCTATTATCAAGAAACAGGACGAGCAGGG
AGAGATGATCTTCCTGCGGAAGCGGTGTTATTTTACGATCCTGCGGATTATGGTTGGCTA
CACAAGGTATTACTAGAAAAACCAGAAAGTGAACAACGTCAAATTGAGCAACATAAATTG
CAAGCCATTGGGGCTTTTGCCGAATCACAAACTTGCCGTCGCCTTGTGTTACTCAACTAT
TTTGGTGAAACACGCCAAGTTGCTTGTCAAAATTGTGACATTTGCCTTGATCCACCGAAA
AAGTATGATGGCTTAGTTGATGCCCAAAAAGTGATGTCCGTTATTTACCGCACAGGACAA
CGCTTCGGCTTACATCATATTATTGCAGTTCTTCGGGGCTTAAATCAGCAAAAAATCCGT
GAATATCAACACGACACTCTATCTGTCTATGGGATTGGCAAGGATAAATCTCAAGAATAT
TGGATTAGCGTAACTCGCCAGCTCATTCATCTTGGCTTTATTCGCCAAAACATTGTTAAT
CATTCTGCCCTACAACTCACAGAACAAGCTCGCTCCATTTTACGCGGTGAAACAGCCTTG
GCACTGGCTTCCCCACGTTTAAGTTTTTCGGCGACGACTTATGTGCAGAAACAGCAAGCT
AGCAAGCGGTATGATAAAGATCTTTTTGCTCGTTTACGCTTTTTACGCAAACAGATTGCC
GATAAGGAAAATATCCCTCCTTATGTGGTTTTCAATGACGCTACCCTACAAGAAATGGCA
GAATTTATGCCAACGACGGCAGATGAAATGCTTTCCATTAATGGGGTAGGTGAGAGAAAA
CTGGAGAGGTTTGGAGAGGCGTTTTTAGGGCTTATTAGAGAGCATTTATATCATATAGAA
AGTATTGCTTGTGATTAACTTTAGGGGCTGTATTAGATTAGCCCTAAAGTTAAAATCAAA
CTCTTGCTTCACATATTACGATACTATAGTCGTAAAATATCCAATTAACTCGTCCTCACT
CAAAATTTTCACTCCCAATTCCTGTGCTTTTGCCAATTTTGAACCAGCCTTTTCCCCTGC
AATCAAATAATCCGTTTTACTTGATACACTGCCAGATACTTTACAACCGAGTTGCTGTAA
CAAGGCTTTTGCTTGATCGCGGGTGAGCTGTGTTAATGTCCCTGTTAGTACCACTGTTTT
ATCTTTTAATGGATTGTCAGCAATCTCTTGTGGCACCACATCTTGCCACGTCACCCCTTG
AGCAATCAGATCCTCCACGACTTCAACATTATGTGGTTCTTGCCAGAATTGGAATAGGCG
GTTTGCCACAACTTCCCCTACATCTTGTACCTGTTTTAGCGTGTCTAAATCCGCTTGGCG
AATCGCATCAAGCGTACCAAAGTGATTTGCGAGATTTTGTGCGGTAGATTCGCCCACATC
TCGAATACCCAAAGCAAATAAGAAGCGGGCAAGGGTGGTATTTTTTGCCTTTTCGATACT
TTGTAGTGCGTTATTGGCGGATTTTTCTCCCATTCGATCTAAACGCATTAAGGTGGTGTG
ATCGAGTTTAAACAGATCTGCCGGGGTATGGATCAGCTCACGTTCCATCAGTTGTTCAAT
CAGTTTTTCACCCACGCCGTCAATATCCATTGCTTTGCGTGAAACGAAATGCTTTAACGC
CTCTTTACGTTGGGCTCCGCAGAATAATCCCCCAGTACAACGAGCAACCGCTTCGCCCTC
AACACGTACTACAGCTGAGTTACACACAGGACAAGCGGTTGGAAAAGCAATTTTTTTTGC
ATTGTCAGGACGACGTTCAGCCACAACGCCCACAATTTGCGGAATAACATCACCTGCTCG
GCGAATAATCACGGTATCCCCAATTGCGATCCCTAAACGCTCAATCTCATCACCGTTATG
TAAGGTGGCATTGCTCACTGTTACCCCAGCTACAAAGACGGGCTCTAATTTTGCCACTGG
GGTAATTGCCCCTGTTCTGCCGACCTGAAATTCAACATCGTTCAGAATCGTCATCTCTTC
TTGTGCAGGGAATTTGTAAGCAATTGCCCAACGAGGTGCTTTTGAGATAAAGCCAAGCTG
TTCTTGCAATGTAATCTCATTGACTTTCAACACCGTGCCGTCAATGTCGTAACCCAGCGA
ACTACGTTTGGCTTGGATTTTTTGATAAAACGCAGTCAAGGCTTGAGAACCTGTTGCTAA
GGTAATTTCAGCATTGACAGGAATCCCCAAGGTTTTTAACCACTGCAAGCGGTCAAAATG
TGTCGTTGGGAGTTCATCATCACTTTCATAAACCCCAATGTTATAGGCATTCAACATTAA
CGGGCGTTGGCTAGTGATTTTCGGATCGAGCTGACGAAGTGAACCTGCCGCTGCATTACG
AGGGTTAGCAAAGGTCTTCTCACCTTTTGCCAGTGCTTTTTCATTTAACTGCTCAAATCC
TTGCTGTGGCATAAAAACTTCACCACGCACTTCTAAACGATGCGGAGGATTATTGGTTTT
CAGTTTTAACGGAATATTGCGGATCGTGCGGATATTGGCGGTAATATCTTCCCCTGTTGT
TCCGTCGCCACGGGTTGCAGCTTGAGTTAGTACTCCATCAACATAAAGAATACTCACCGC
TAAGCCATCAAGTTTAGGCTCACAACAAAATTCAATTTGATTACTGTTGATCGCAATACG
ATCTTCAATACGACGCAAAAAGCCTGTGAGGTCATCATCTGAAAAGGCGTTATCCAGAGA
AAGCATTGGAATTTCGTGGGTAATTTGAGCAAAACCATCTAACGGCTTAGCACCAACCCG
TTGTGTCGGTGAATCGGACGTAATCAATTCGGGGTGTTGCCATTCCAGATTTTTTAACTC
GTTCATCAAGCGATCATATTCTGCATCGGGTACAAGCGGATTATCTAAAACGTGGTAGTG
GTATTCATATTCACGCAATTTTTCACGCAAATGTTCAAGTTGGGTTTCAATAGAGTGTGG
CATCTGTAAATTTCTCGATAAAAAAGACCGCTTGCAAGCGGTCATATTTAAACAATGTAC
TGCAAATTAATTGGCTACTCGTAGTAGATAATTTTGGCGAGATTCATCGTTAAAAATTTG
ATGTTGTTCATCTAAGACAAAACCGCCGACAGATTGAGCAAAGCTCTCTACGGTACGAAT
CATTAATTTTAAATTAGCTAGATCATTACCTACTGAAGGTAGGTGCATAAAGAATACTAA
TCCCACGGTAGAAAACTGTTCCATTCTTGCTAAATCAAAGACTCCTGGTTGCATCATATT
GGCCACGCTGAACAATACAGGGCTTGCAGGATTATCTAAATGACGGTGGAAGATCTGATA
TTCACCAAAATGAAAACCTAACATTTCTAAATTTTGTACAATGGCATTACCTTGAAATTG
AACGCCTTCTGGTGCAACAACATACAAAGTGATTATATTATGCTCCGTAGTTTGTTCTAT
TGTTTCAACTTGCTCTACTTGGACAGTCTGTTCTTGTATCTGATTTTGTTGATATGCTTC
AGATGGAGATTCTGGCATAGTCTCTTGATATAGAGGTTGAGATATTTCTTGAGTTTGTAA
ACTAATACGAATATTTTTGACACTATTCTCAACTTCTTGCTGAGATTGAATAAAATCAGC
AGGTGTTTCAGTATTGAATGGTTGCTGAGCTACGACACCTTGAGGATTTAGCGTTGTTGG
AATATCTGCTGTAATTTCATTGCTAATTGGAGACGAAGGTGGACGAGTAGAAAAGGTATT
TGAAAAAATACGAGATTTTTCTCTGCGTGCAGACCAAATACTGTATCCAATTAAAACAGC
GATTAATAATCCTGCTAAAATAAAGAAAAGAATATGAGTTTCCATTTTGCCCTCTTTAGC
TCATAAAATCATCAAAATTGAAATTTAACACTTTGTGAAAATGTACGCATAGCTTACCAT
ATTTCTTTTAAAAAATTGAATAGAAAGGTTAATATGTTGTCGTTCTTTTCTTCTTTTGAT
TCTGAAATTAAAGCAGGTTTTCATTATTTTATTTATGGTTGGCGTTTAATGTTACAACGT
CAGTTAATGCCATTTATTATTTTTCCTGTGATTATCAATGCAGTGTTGATGATTAGCCTA
GTTTGGCTCTTTTTTGCCAATGTAGGAGGAATGCTAGATTCGCTATTGCCATCGTGGTTA
GAATGGTTGAGCTTTATTCTTATTCCATTAGCTTTTTTAATGATTTTAGTGGCTTTCTAC
TTTGCTTTTACCACTTTAGCGAATTTTATTGCTGCCCCATTTAATGCGTTACTCGCAGAA
AAAGTTGAGCAACAACTTACGGATGAAAATCTCACGGAAATGAGTTTTCATGAAATGTTA
AAAGATGTACCTCGTATGCTCAAACGTGAGTGGCAAAAAATGTGGTATAGCATTCCGCGT
TTGGTTGCCTTATTTTTATTAGGTTTTATACCTGTTTTAGGGCAGACTATTATCCCTATC
TTGGCATTTATTTTCGGGGCTTGGTTAATTGCAATTCAATATTGCGACTACCCTTTTGAT
AACCATAAAATTCAATTTCAACGTATGCGAAATGCATTAGCACAATATCGTACAATGAAT
TTTACTTTTGGGGCTTTGGTAAGTATTTTTACGATGTTGCCATTTATTAACTTAGTGGTA
ATGCCTGTTGCGGTGTGTGGTGCTACAGCAATGTGGGTTAATGAGTACAAAAGAGCTCTG
CATGATTAACGGAAAGCCGACATTAACAGAGGAACTAATCTTATAAAGCAGTGCGTATGT
TTTCTTCTCCCAAAAGACTAGTTAAGGGAGAGGAAACTTTAAGCATAGACTCGGCACTTA
GCTATTCTAATTCTGGCTGCTTTCTTCCGAACCTGACCAAGTAAATTAAAGACTACTGCG
AGAAGCCCAAAGTTTCCTCATAGAAAGACATCTACATTTATACAGCAGATGCCCTAATTA
TATGAGCTTATCTCAAAGAAGACAAGAAAAATGTCTATTATAAATAGCTATTTCTTACAG
GGAATAGCTGTTCAACAAGACTTTAACTTATAAATTAATCACCGCAAAAATCACTAATAC
ACTATAAAGTGCAGATAAACCATAGAAAATCCAACCGCCTGCAGGAACGTGTACTTTAAA
ATCGTGCAAGCCTAGGTGGATACGGTGCATACCACACCACATTGGGAATATTAGTAATGC
TAGAATAGCGAGTTTACCGATCCAAGTGTGTGCGAATGCAATGATGTTATCTGGTGTAAT
TAGTCCAAATGGCAGTAAGAAACCTAAGATTAATACCAGCACAGGGAAAAAGATTGCACT
GATCGCACCGCCTGCACCGAAAAGTAACCATACTGATGGTTCATTTGAACGTGGAGGATT
GAGTTTGTCCATTTTTGACTCCCTATACTAAAATTAATGCAAGAATGCTGACTACGGCTG
TGATTCCCCAAAAGACGTGCGAAACTAATTTTACGTCAATACGTTCATTTTTGATAATCA
CGTTCATCATTTGAGGTGCCATACCGAAGAAGGTAAAGCTGTTTAGTAATACTGCACCTA
GAGTGATGATGTTTAAGATCACTACCACTGGGTTTTGTAAGAAACCGACAAAAGTGGTTG
CAAAGGTGCCCTTACCTAAACAGACTAGACCATAAAATAGCACTAAACAGAACCAAACTG
TTGGTACAGAGGTGCTTTCACGCAAAACGTAGAATTTGTAAAAATCTAACGCTTTCCACC
AAGTTGGTTTCACTTCACGCACATATTTTTTGCGTTTACTTGCTGTTGTTGTCATTTTAC
TCTCTCCTTACTTTTGCGGTTTTAACATTGCAAAGATATAATCTTTAGCACTTTCGATCT
TACCTTGGTTTACCGCAGAGGCCGGACCAACGTGCTTCGGACAGACTTCAGAGCAGTAGC
CGACGAATGTACAGCTCCATACACCGTTTTTACCGTTGATAATTTTCATACGTTCCGCTT
TACCATTGTCACGGTTATCAAGGTTGTAACGGTGAGCTAAGGTTAATGCTGCTGGGCCTA
CAAATTCAGGGTTTAAGCCAAATTGTGGGCAAGCGGCATAACATAAACCACAGTTGATAC
ACATTGAGAATGTACGGTATTTCTCAAGTTGTGCTGGGGTTTGTTTGGTGCGGCTTTTCG
CAAGCTCTGCTGATGGGTGTGGTTTGCCATCAAGTTCAGGTGCTTTGTTGTCAATAATGT
ATGGTTTGATACTTTCTAAACTTTCGATGAAGTGGCTTAAATCAACCACTAAATCACGTT
CAATCGGGAAGTTTGCAAGCGGTTCAATTCGCATGTAACCGCTGTAATCACGTAAGAACG
TTTTACATGCCAGTTTTGGTTTGCCATTGACCATCATGCCGCAAGAGCCGCAGATCGCCA
TACGGCAAGACCAACGATATGAAAGCTCTGGCTCTAATTCATCTTTGATATAACCAAGTG
CATCAAGTAACGAAGTTTGGCTATCGTAAGGCACTTCATATTTTGATAAGTACGGTTCGT
TATCTTGTTCAGGGTTATAACGAAGTACTTCTACCGTCATTTTACTTAGGTTAGTCATCT
TCTGTTACTCCTTTTTCGCTGCTTTTTCTTGAGCTTCTGCTTCTGCACCATAAACACGTT
TAGCTGGTTGTGATGTGGTAATTTTCACGTCGCTGTATTTGATTGTTGGTGCGCCGTCTG
CATTGTAGAATGCAAGGGTGTGTTTTAAGTAGTTCACATCATCACGTTCAACGTAGTCTA
AACGTTGGTGTGCACCACGAGACTCTTTACGTTCTACCGCAGAAGATGAGATAGATTGTG
CTACGTCAAGGATATAACCAAGTTCAATTTTGTAGAGCAAGTCTGTATTAAATACACTTG
AGCTGTCTTTCACTTTGATACGTTTGTAACGCTCTTTTAACTCTGCAATTTTCGCTACGG
TTTTTTCCATACTTTCTTGAGTACGGTAGATACCACAGCCTTCTTCCATTGAGTCGCCCA
TTTCGTTACGGATTTGTGACCAAGACTCTTCACCCTCTTGACGGGCTAAGGCATAAACAC
GTTCTAAGACATCTTTTGCTTGAGCGTCAATTACGGCTTGATTACGAGCGGTCGCTTCAA
CAGCACGTTTTGCAGCCATTTCACCTGCAACTTTACCGAATACCACAAGTTCTGCTAATG
AGTTAGAACCTAAGCGGTTTGCACCGTGTAAACCAGAAGATGCACATTCGCCCACTGCAA
ATAAGCCTTTGATACAGGTTTCTGCGTGCTGATCAACTTCAATACCACCCATTGTATAGT
GAACAACTGGACGAACTGGAATTGGTGCTTTCGCTGGATCTACGCCTTCGTAGGCTTGTG
CTAATTCACAGATAAATGGCAGACGTTCGTGTAAATATTTTTCACCTAAGTGACGTAGGT
CAAGGTGAACCACATCAACACCTTTGGCAGTTTTTAAGGTGTTACCTTTACGCCACTCTT
GCCAGAATGCTTGGGAAACTTTATCACGAGGGCCTAATTCCATATATTTATTTTCTGGTT
TGCCAACTGGAGTTTCTGGGCCTAGACCATAATCTTGTAAGTAACGGTAGCCATCTTTAT
TGACTAAGATACCGCCTTCACCACGACAACCTTCGGTCATTAAGATACCTGTGTTTGGTA
AGCCTGTTGGGTGATATTGTACAAATTCCATATCACGAAGTGGCACGCCGTGGCGATACG
CCATTGATAAACCGTCACCCGTTACGATACCGCCGTTGGTGTTGAAACGATAAGCACGGC
AACCGCCACCTGTTGCGATAACTACCGCATTTGCATTGATTTGAACGAAAGTTCCTTCCA
TCATATTCATTGCAACACAGCCACGCACTTGACCATCATCAACGAGAATATCCACGACAA
AATGCTCATCAAAACGGATAATTTGCGGATATTTGATTGAGGTTTGGAATAGGGTATGCA
ATAAGTGGAAACCTGTTTTATCGGCTGCGAACCAAGTACGTTCAATTTTCATACCACCGA
AACGACGAACGTTCACATCACCATCAGCTTTACGGCTCCACGGACAGCCCCAACGCTCTA
ATTGCGTCATTTCAACTGGCGAGTGTTCTACGAAATATTCAACAACATCTTGTTCACAAA
GCCAGTCGCCACCTGCCACAGTATCGTGGAAGTGTTTATCGTAAGAGTCTTCCTCTTTAG
CGACTGCCGCCGCCCCACCTTCTGCAGCAACCGTATGGCTACGCATAGGATAAACTTTTG
AAATTAATGCAATTTTCAAATTCGGGTTAGCTTCTGCTGCTGCGATTGCGGCTCTTAAAC
CACCGCCACCTGCACCCACAATTGCAATATCTACATTGACAGTTTGCACGATTTCCTCCT
TGGGAAAGTAAAGTATATAAACCTAATATAGAAGCATTTTGCCATTAATTTGGATATTTT
ATAATGAATTTTTACAATTTTGTAACATAAAAAAATAGTTTTGTGATCTATCTCAAAAAA
ATAATTTTCAGAATGCTATGTAGTGATAATTGATCTCATTAAGTAGGTGATTTTTAAGGA
TATTTGAGCATTTAATACGGAAATATCTTTCACTTTATTCTCAGATTTTCGTTTGATTTT
TAGCATTTCATCTACATAATGATGTTGTATAATTGATAGCGTTCTAAAATGGAAGAGGAT
ATACCAATGCAATATAAGTAGACAAAAGAGTTGGTTTTAATTATTTTTCCTAATTATTAC
CAACTCTTTTTATTTAAAAATCCTTTATAAACATAATCTTATGCTTTTTCGTTAATCCAT
TATGAACCGATAATTTCTGTTTCAGTTCTTTAAATAACCCTT
>H263 Scaffold3
GTTTACGTGGACTTTATCGCCACGATTAAATTGTTCTTTAGCCATTGTAAAGTTTCCTTT
GTTGATGAAATCCCGTAGCACGATATGCACCACAGGGTTTAGAGTAAAAACCTATTATAT
TGCCATTTATGTTATTTATGAACTTATTTTTTAAACGATATTGGTTTAAAAAAGTCCAGT
TAAACAAATATGGTCAAGATGGCATTCTACCACATTAACCAAATTTAGAAATCAAATACT
TATTTATGCTAAGGAAAAGATGAAGATAGAAAGTAATGAAGTGGTGCTGATAGGCGGACT
TGAACCGCCGACCTCACCCTTACCAAGGGTGCGCTCTACCAACTGAGCTATATCAGCGTT
TGGAGCGGGCAGCGGGAATCGAACCCGCATCATTAGCTTGGAAGGCTAAGGTAATAGCCA
TTATACGATGCCCGCTGTTCTAAATTCGTCTGTCCCAAAGAAATTCAATTAAAGAAATGG
TGGAGGGAGAAGGATTCGAACCTTCGAAGGCTGAGCCAACAGATTTACAGTCTGCCCCCT
TTGGCCACTCGGGAATCCCTCCACGATAATTGAATACTTGATAACGCTAGAATGGTGCCG
ACTACCGGAATCGAACTGGTGACCTACTGATTACAAGTCAGTTGCTCTACCTACTGAGCT
AAGTCGGCGTTGCGTCGTAAGCAATTAAGGCGCATTATAGGGATTTCGAAAAACCTTGCA
AGCATTTTTTTTCAAAAAAATTAAAAAATCCATTCTTTCGCTTGTTAAATACGCAAATTG
CTGATTTTTTAGATGTTTTTGCTCAATATTGTAAGCTAAAATAGCTACTTTTATTATTTC
TATTGTATATTTCGGGTTATTAAAACCGTCGCAATATAAATTATATTCAGCAAAAATAGA
GAACTTGGCAATGGGCATCACTAAAATTACGCCTTTTTTAACCTTTAATCGTCAGCAGTG
GGCTGCATTACGAAAGTCAGTGCCGTTAAAACTGACCGAACAGGATTTAAAACCGCTTTT
AGGTTTTAATGAAGAGCTTTCCCTAGAAGAAGTTAGTACAATTTATCTTCCACTTGCTCG
TTTGATCAACTATTACATTGATGAAAATCTCAAACGCCAAGAAGTGTTACATAAATTCTT
AGACGTAGAATCGCCGAAAGTTCCCTATATTATCAGCTTAACGGGCAGTGTTTCTGTTGG
AAAAAGCACTTCTGCTCGGATCTTACAAGCCTTACTGTCAGAATGGCCTGAAAAACGTAA
AGTAGATTTAATTACCACAGATGGCTTCCTCTATCCATTAAAAACGCTACAAGAGCGAAA
TTTAATGAAGAGAAAAGGCTTTCCTGAGTCTTATGATATTCATCGCCTTATTGAATTTGT
TTCTGATATTAAATCGGGCAAACGCAACGTCAAAGCCCCCGTTTATTCACATCTCACTTA
CGACATCATCCCCGATCAATTTAATGAAGTTGATCAGCCTGATATTGTGATTTTAGAGGG
GCTAAATATGTTGCAAAGTGGTATGAACTACCCACATAGCCCACATAGTGTCTTTGTTTC
CGATTTTGTTGATTTCTCAATTTATGTTGATGCTGATGAAACCTTATTGAAAGATTGGTA
TATCCACCGTTTCTTAAAATTCCGTCGCAGTGCATTCTCTGATCCTAATTCTTACTTCCA
TCACTACTCAAAGTTAAGTGAACAGGAAGCAATCACAACAGCTTCAACAATTTGGGACGA
AATTAATGGATTAAATCTACGCAAAAACATTTTGCCAAGTCGAGAGCGAGCAAATTTGAT
TTTAGTAAAAGGCGAAGATCACGCCATTGAAACCGTCAAATTAAGAAAATAGTAATGAGT
GGCTTTCAGTTCAAACAGTTTTTCATTGCACACGACTGCTGTGCAATGAAAGTCAATACA
GACGGCATTTTACTGGGCTCAATTGCAGATCCTAGCAATGCACGCCACATTCTCGACTTA
GGCACGGGGACAGGGCTTATTGCAATAATGTTAGCCCAACGTACCGCTAGTGCACAAATT
ACTGCACTTGAACTGGAAGAAAACGCGTTTCACCAAGCTCAAGAAAATGCCCAACGTTGT
CCGTGGAATAACAGAATTGACGTACTACAAGCGGATATAATGACGTGGAAATCTACCAAA
AAATTCGACCTTATCGTATCGAACCCACCTTATTTTGAACATAGTCTCGCAAGCCGAAAT
AAGCAACGAGATCTTGCAAGAGCTGTGACTTATAGCCATTTTGATTGGCTAAAACGGGCT
CAACAGTGGCTAACCCCAAATGGCAGAATTAGCTTTATTTTGCCTATCGATGCTGGAAAA
AAATTGTTGGAACAAAGCCATTTATTAGGGCTATATTGTATTGAATACTGGGAAATCTGC
ACAAAAATCGGACTATCACCTAAACGAGTTATCCTCACTTTTTCACCGCAATATGCTGAA
ATGGCTTTGCAGACATTGACGATTTATGATGAAAATCAGCGATATACTGCTGACTTTACT
CAGTTCACAGAAATATTTTACCTAAAAGTAAACTCTAAATAATAGGTATGTGGTAAGTAT
GTATCTATATGATACACATAACTAGCTCTAAAATTCCCTTGAAAACTTTCTTATGTGCAC
CATATGATTTAATTTTCACTTTACCAACCCACCGCTTGCTTGTAAATCTGCGTGGTAGGA
AGAGCGGACGAAAGGCCCACAGGCGGCGTGTTCAAAGCCCATTTCGTTGGCTTTTTCACG
GAACATATCAAATTCCGTTGGGTGAACGTAACGTGCCACGGGTAAATGGTGGCGACTTGG
TTGTAAATACTGCCCTAATGTCAGCATTGTGACACCGTGATCACGCAAGTCTTGCATCAC
CTGTAAAATCTCTTCGTTAGTTTCCCCTAAACCGACCATAATGCCTGATTTAGTTGGAAT
ATCTGGGAAAACCGCCTTAAATTCTTTGAGTAGTTTGAGCGACCATTCATAATCCGCACC
TGGACGAATTTCTTTATACAGGCGTGGCACGTTCTCAAGGTTATGGTTAAATACATCTGG
CGGATTTTCTTTTAAAATTTCAATTGCTTGTTCAACACGACCACGGAAATCCGGCACTAA
AATCTCAATTTTAATCCCTGGGTTTAACGCACGGATCTCTTTCACACATTCCGCAAAATG
CCCTGCACCACGATCAGGCAAATCATCACGATCCACAGACGTAATCACCACATATTTGAG
CTTCATATCCTGAATGGTTTCCGCCAGTTTCTTCGGCTCGTCTTTATCTAAAGGCAACGG
CTTGCCGTGAGCCACATCGCAGAATGGGCAGCGACGAGTACAAATTGCACCCATAATCAT
AAAAGTTGCCGTGCCGTGGTTAAAACATTCGTGTAAGTTCGGGCAAGAGGCTTCTTCGCA
CACAGAGTGCAAGCCGTGGCGACGCATACCGTTTTTGATACTTTCAATTTTTGCTGAGTT
GGCTGGCAGTTTAATCTTCATCCACTCAGGTTTTTTCAGTAATTCTTGGTTGGGATCGAT
ATTTTTAACAGGAATAATGGACGTTTTAGCTGCATCACGATATTTCACGCCACGTTCCAT
TTTAAAAGGTGTACCCATTCGATAATTGTCCTATTTGTTAATAATTTGTTGCTTATTATA
GCCGAGAATTTGGGTAAAGTAATCGACCAATTTAGGCGAAACCTTGTCGCAATCGGCTTC
AGCTTCAGCGACAAAATCAGCTAATTGACACATTTCCAATCCTGCATAGCCACAAGGATT
GATATTGCGAAACGGTGTTAAATCCATCTGGATATTCAATGCCAGTCCGTGAAACGAACA
GCCTTTGCGAATGCGTAAACCAAGCGAACAGATTTTCTTACCGTCCACATACACCCCAGG
TGCGTCTGGTTTGGGATAGGCATTAATTCCATAATCAGCAAGGGTTTTCACTACACATTG
TTCCAATGCTGTCACCAAATCTCGCACGCTCAAATCGTTACCTTTTGTCTTGTGGCGTTT
GATGTCGATCAGCACATACATAATTTGCTGTCCTAAACCGTGATAGGTAATCTGCCCACC
ACGATCCGATTGTACCACGGGGATATTCGTGGGATTGAGCAGATGCTCAGGTTTACCGGC
TGAACCTTGAGTAAACACCGACGGGTGCTGAACCAGCCAAATTTCGTCGGCTGTTTGTTC
ATCACGGCTATCGGTAAAATCCTGCATTTTGTGCCAAATCTCTTGGTAATCTCGCACACC
AAGTTGGCGAATGATAAGTTGGGGCATAGGTTACAATACCATTCTCACGCCTTCAATTTT
GGCTAAGTCGGTATAGAGTGTTTCGACTTGTTCGATATTTTCGGCTTGAATAGTGATGGA
TACAGAGTGATAAGTGCCTTTGCCACTCTCTTTAAGAGATGGATTATAGTCGCCTTTAAC
CACTTTTTGTACTTCGCTAACGACATCATCGATTAAACCTTCACGAGCCGCACCCACCAC
TTTGAAAGTGAATGAACAAGGAAACTCGAGCAAGTCTTTGAGTTTTTGTTGTGGAATATC
GGCTAAATTTACGCTTTTTGTTTCAGTCATTTTATTGTCCTTTATGAATATGAGAGCGGT
GTGATTTTGCAAAAAATTTGCAAGATCGCACCGCTTGTTTGAATGGCACCCTAAATGAGG
GCAATTCTAATAATTACAAGGGTTTAATTAAACAGACCTTTAACCGTTAAAACGATCCAA
TCCCACGCTTTGCCAAAGATACCTGCTTCTTGAACATCGTGCATTACTTGTAAATCAACA
CTCGCCACATCTTTGCCATTGAGTTGATAAATCACTTTTCCAACGACTTGCCCTTTCACT
AACGGGGCTTCCAAATTTGTTTTTTCTAGGGTATAGCGAGCTTTAAGTTCTGCTGTTTTA
CCTTTTGGAACGGTAATGTAACTATCTTGTAATGTGCCTAGTTGAGCTTTGCTTAAATCA
CCATAATACACCGCTTGTTCAAGCACGCTTTGCCCTGCTGAAAGTGGTTTGACAGTTTCA
AAGTTAGCAAATCCCCACTGTAACAGTTTTTTACTTTCCACTTCACGCCCTTTATAGGTT
GGTACGCCCATAACCACTGAGATTAAACGGGTATTACTATTGTATGCTGAGGCTACAAGG
TTATAGCCTGCTTGATCGGTATGTCCTGTTTTCATTCCATCGACATTGATGGATTTATCC
CACAATAAGCCATTGCGGTTAGGTTGGGTAATTTTGTTGTAGGTAAACTCTTTTTCTGAA
TAAATTTTGTACTCTTCAGGCAAGTCACGAATGATATGAGCGCCGATAATCGCCATATCT
CTTGCTGATGAGTATTGTTCTGGGTGGTCTAAACCGTGTACAGTCGCAAAATGCGTATTT
TTCAAACCAAACTTCTGCACAAATTTATTCATACTATCAATGAATGTTTGCTCTGAACCC
GAAATATGCTCTGCAATCGCAACACAAGCATCATTACCCGACACAACGATAATCCCTTTG
TTCAAATCTTCAACAGACACCTGCTGATTAACATTCAAGAACATTTTAGACGAGCCTGGG
AATTTTTGTCCCCAAGAGTTTTCGGTGACGGTGACTAAATCGCTGTTTTTGATTTTACCT
GTTTTCAAGGCTTCACCAACCACATAGCTCGTCATCATTTTGGTTAAACTTGCAGGTGCT
TGGCGTTGATCCGGATTAAGGCTGGCTAATACTGCACCAGAATTGTAATCCATTAAAATA
TAGGTTTGAGCATTAAGTTGGGGGGCTGCAATGCCATAATCAATATCTTGAGCATAAGCC
ATATTCACACTTGAATAAGCAATAGCACATAGACTGACCGTTTTGAGTACTTTACTTTTT
AACATATAAAAAATCCTATCTATTTTTCTGAATAACTGAATACAGTGTAACCTAAACGGT
TGAGCTGCTGTTTAACGTGTTGAGCTTCTTCAGCTGAAGAAACATCAATAATCACTTCAT
ATCTCTTTTCTTTCGTGACAATATGGCTATTCACTGTCGAAATCACTTTCTGTACTTTTT
TCGCCATACGTTCATTCTTAAGTTGAGTGACCTTTAACACAAATTTTGGCTGAGAAACAA
CCGCTTGCGGTGTAGGTTCGGTATCGGCTTTAATGGCAAGTGTTTCACCATCCCCTTTCA
CTTTAAGGTTCAACCCTTCTTGTTGTGCAATTTGATAGAGTGCTTCCGCCCCTTTCCCAA
TAATATAGCCTTCTTTATCTACCTGCATAGCTTCCACTCGTACTTTTGCTGTACCAGCAC
CCACCATACCAATCACTTTAGCAGCACCTTTAGATAAATCAATAATGCGAGTTTTACTAA
ATGGCCCACGATCATTAATCCGTACTATTACTTTTTTGCCATTGCGTAAATTTGTTATTA
AAGCATAAGATCCCAGCGCAAGAGTTTTATGAGCCGCAGTATAACCATTTTTATCAAAAA
TCTCACCGCTTGCGGTTCTGCGTCCGTGGAATTTATCCGCATAATAACTTGCAGTTCCAA
CTTCGCTGTACTGACGAGAAGCTTCTTTACCCATTACCGTATGCGTTGTCCCCTTCTCTT
GATAGGATTTTTGATTATTTGATATTTTAACGCGTTCTAAATCTGCTCCTTTTACCCCAT
AAAGTTTTTTTGTTTGATTATCACTAGGAACGGTTGTTTTTGTACTTTTAGTGTTAGAGC
TTACAGCTTTCTTCTTTACCTTTTTCTTAGATGTTACTTTTTTTGTCGATTTTTTCTTTA
CGATAAGCTGCGTTTTAGTTGTTTGTTTCTTTGTATTTGTTGCCATTGTTTCCAATGGTG
TAAACATTATCATTGCAGCTAATAATAGCGTAACAATTTTGCCTATTTTCATTAAATTCC
CCTTTTAATCATAGAATATTTATTTTTCTGCTAATTTATATGGATTGCTTTTCTCTTTTC
GTTCACGATGAACATAACTCGACATCATTAAACCAAAAGCTGCCATTAAGGTAACATAAG
AGGTTCCGCCATAACTAAACAACGGCAATGGAACGCCAACTACAGGTAAAATACCGCTTA
CCATACCGATATTCACAAACACATATACAAATAATAAGAGAGCGGTTCCTCCCGATAAAA
TTCGTCCAAAGGCTGAGGCAGATTTTGCCCCAATCATTAATCCCCTTGCGATAATAAATA
GGTAAATAGCTAATAATACCAAAACACCAATTAAACCAAATTCCTCACTGAGTACCGCAA
AGATAAAGTCCGTATGTGGCTCGGGCAAAAAATCTAACTGAGATTGCGTACCTTCCATCC
AACCTTTTCCTTCAATACCGCCAGAGCCAATAGCAATTTTGGATTGAATAATGTGATAAC
CTGTTCCTAGCGGGTCTTTATCGGGATCAATTAACGTCATTACCCTTGTCTTTTGATAAT
CGTGCATCAAATAAAACCACATTATCGGAATAAATCCTGCTAGAAAGACAATACCAGCCC
CAATAAGTTTCCAACTTAACCCAGCAAGAAATAAAACAAACAGCCCAGCGGCACAAACTA
AAATAGAAGTACCCAAATCAGGCTGCATTGCAACTAATAATGTTGGCGCAATAATAATCG
CCAGAGCAATACTGGTATCGCGTAGATTTGGCGGTAAGGAACGATTACCTAAATAGCTTG
CCACCATTAACGGTACAGAAAGTTTGGCAATCTCTGAGGGTTGAAATCGAATAAATCCAA
GATTTAGCCAACGTTGCGCGCCCTTACTGATTTCACCTGCCACATCAACCAAAATCAGCA
AAATAATACAAACCACATATAGGCAGGGTGATACTTTTTCGTAAAAACGAGGGGGGAACA
TCGCCATCACAAACATTACCCCTAAACCCAGACACACTTGGATTACTCTGTTGGTAAACA
TTTTTTCACTGCCACCGCTTGCACTATATAAGACTAACAAACCATAGCCAGTAATTGCCA
GCAAGCCGATTAATAGCCATAAATCTAAGGCAAAGATCTTCCAAAATCGTCCTAAAAATG
ATGATTTATTCACTCAATTCCTCTGCTTCTGGGGGTTCACGTTCTTCTACAGGCAACGGT
GCTGTAGCTTCGGTTTGGTGTAACAAAGCATAATCCATAATCTGTCTTGCTATCGGTGCT
GCGGTACTACCGCCACCGCCCGCATTTTCTAAAATAATGGAAACCACAATTTTAGGGTTA
TCATAGGGAGCATACCCAATAAACCAACCGTGATCGTGTAAATTCTTTTTTAAACCTTTG
GCATCATAACTTTGTCCGTTTAAACTAAAGACCTGAGCTGTTCCTGTTTTACCTGCAGCT
CGATACGCAGTACCAGCAAAGGCTTTTCGCCCAGTACCGTTGCTCGCATTAATTACGTTA
TACATACCCAGTTTTGAGATCTGCCAATAAAGGCTTGGCACATCAGAAATATCCTCGTAT
AACAACGGATCTTTATAAGGAATAAGCTCACTCGACATTATCTCTTTCATCAAGTGAGGC
GTATTCACCCGCCCATTGTTAATCAGCACTGCCGTTGCTTTTGCCAGCTGTAACGGTGTT
GAAATCCAATAACCTTGCCCAATGCCGACGGAAATAGTATCCCCTTGTAACCAAGATTTT
CTATAACGTTTCTGTTTCCACTCACGACTTGGCATAATTCCGACGGACTCTTCAGCCAAA
TCAATCCCCGTTTTCACACCAAAGCCGAATTTCTTCATCCAATCCGACATCTTATCAATC
CCCATATCATAGGCGAGTTGATAGAAAAACGTATCAGACGACTCGACAATCGCCCTATTC
ACATCAGTTCTACCGTGCCCCCCTTTTTTCCAGTCACGGAAACGCTGTGTAGAACCAGGT
AAAATCCAAAAACCAGGGTCATAAATTGTCGTGTTTGGAGTAATCTTACCTTCCGTTAAA
CCTGCTACTGCCATAAACGGCTTAATGGTTGAAGCGGGTGGATAAGTCCCTTGTGTTGCA
CGGCTATACAATGGGCGGTCAGGATCTTCTAACAACTGCTTATAATCTTTACCCGACACC
CCATCAACAAACAGATTATTGTCATAACTTGGGTTTGTCACCATCGCCAAAATACTGCTG
TCAGTCGGATCTAAAACAACCACCGCCCCTTTCTGATTATCCAATAAGTTCGCCACATAG
CGTTGCAAATCAATATCAAGGCTCAAACGAATACTGCTTCCAGCCACTGCAGGCTGATCA
CGCAATTTACGAATAACTTTACCACGGTTATTAATTTCCACTTCCTCAAAACCTGTTACA
CCGTGTAACTGCTCTTCATAAAATTTCTCAATGCCCAGCTTCCCAATATCGTGCGAACCC
GCATAATTTCCAAATTTCCCTTCCTCTTGCAAACGTTTCTTATCCCGATCATTAATCTTC
GCAACATAACCGAGGATATGGGTCAAAATATCCCCATAAGGATAATTTCGTTTAAAATAA
GGGTGAACGTCCATACTTGGAAAACGATACTGATTAACCGCAAAACGAGCCATCTGCTCT
TCGGTTAAATCAGGCTTTAATAAAATCGGAGTATAACGAGTTGTACGTTTTTTCTCTTTA
TGAAAGTTCTCAATATCTTGATCGGTTAAACCCACCAATAATTTTAATTCTTCAAGGGTC
TGATCTAGGTTATAGATCTTCTCTGGCACAATATACAAACCAAAATAGGTCAAATTTTCA
GCTAAAACCTTACCATTTCGGTCATAAATCAGCCCCCTTGTCGGAGGCACAGGCAATAAC
TTAATCCGATTTCCATCAGAACGAGTTTGATAAGAGGCATAATCAACAATTTGCAAATGA
TAAAGATTTGTTAGCAAAATACCTGTTAAAGCAATCACCCCCACAAACGCAATCAAGGCG
CGACGTACAAACAGATTTAACTCTGCTTGCCCGTTACGCACCTTGTCATAATTTTGCGGT
TTTGCGAATTTACCAAACATTTGCCATTATTCTCGATGATAAGGGTGATTTGTTGTCAAA
GACCACGCACGATATAAACTCTCAGCCACCACCACACGCACTAATGGGTGAGGCAAGGTT
AATGGCGACAGCGACCAACTCTGCTCTGCCGCCGCTTTACATTCAGGTGAAAGCCCCTCT
GGACCACCAATCAATAGACACACATCACGCCCATCATTCTTCCAGCTCTCTAACTGCTGG
GCGAGTTGCTCTGTCGTCCAAGGCTTACCAGGAATATCAAGGGTCACAACCTTCGCACGC
CCACAAGCTGCCAACATCGCCTTGCCTTCTTGCTCTAGAATGCGTTTAATATCCGCATTC
TTACCACGCTTACCTGCAGGGATCTCAATCAGCTCAAAAGGCATATCTTTTGGAAAACGA
CGCTGATATTCCTCAAAACCTTTGGTAACCCAATCAGGCATTTTAGTTCCCACTGCCACT
AATTGAATTTTCATCTACACCCAAAGTTTTTCTAATTGATACATCTCACGACTATCTTGT
TGCAAAATATGCACAATCGCCTGCCCAAAATCGACCACGATCCAGTCAGCAACTGCTTTA
CCCTCGTGAGCAAACACTTCCACACCAGCTTTCTTACTTTCCACAATCAAATTATCTGCA
GCAGAAGCAACGTGACGACTTGATGTCCCCGTACACACAATCATCGTTTCAGTAATGCTC
GATTTCCCTCTTACATCAATCGCTTGAATATCCTGAGCTTTCAGCCCTTCGAGGGTTTCT
GTTAAAAATTGAACTAAATTTATGGTCATATCTTCTATTCAGTCTATCAAAAATTGGTGG
ATTATAGCATATAAAAGGACGCGATCAGGAAAAAGTAATATGTTTACAAAGGTTTCATAA
GTATCATCTCTCTTATATGATGATTTAACTATTTACCTGTAATAGCAAGTATCTACTTAT
CAGTATTTAAGAAAGTCATAATATAAATGCCCACACTATATCATTAACACTTAATAGAAA
AATCCTATTACAGATGCATTAATTCTAAACGTACAACAACCATTATTAATATTTTTATTT
GACAGTTAAATTAAATTAATTAGAATAGGGTAAAAAAGCATTATGACACAAATGACTTAC
TCTATGCGGGAATAGCTCAGTTGGTAGAGCACGACCTTGCCAAGGTCGGGGTCGCGAGTT
CGAGCCTCGTTTCCCGCTCCATTATTGTGCCCGAGTGGCGGAATCGGTAGACGCAAGGGA
TTTAAAATCCCTCGCCTTTCGGGGCGTGCCAGTTCAAGTCTGGCCTTGGGTACCATGTTA
AATCTCTTTGAGAAATTCTGTTAAAAAATCACTTAATTAATACCCTGAAGTTTGAAAATT
ACCCCTAGTTATTTCCGAAGAGGTTTTAATGCTCTTTCCGACACTCTCGTCTGGCATACT
AATTCAACGCTATAAACGTTTCTTAGCTGATGTAAAACTTCCAAACGGAGAACAAATCAC
AATTCACTGTCCCAATACTGGAGCTATGACTGGTTGTGCTAATCCTGGAGACATTGTTTG
GTTTTCAACATCAAATAACCTCAAACGTAAGTATGCCTATACTTGGGAGCTCACTCAAAC
TCAGTCAGGTGATTTTATTTGTGTAAATACACATAGAGCAAACCAACTTGTTTCTGAAGC
ATTAAAAAATAAATGGATCCGTGAACTCGTAGATTACGATGAAATCTTACCCGAACAGAA
GTATGGTCAAGAAAATAGTCGCATTGATTTCCTCTTAAAACAACAAAATTTGTTGGACTG
TTTTGTAGAAGTAAAAGCAACTACGCTACTCACTGAAAACGGTATTGGAATGTTCCCTGA
TACAAAAACTGAAAGAGGACAAAAACATCTAAGAGAATTGATAGCAATTTCCCAGCAAGG
GCAACAGGCAGTCATTTTTTTTGCTATTTTACATACAGGTATTAAGGCCTTTGAGATAGC
TAAGAAAATTGATGCAAAATACGCTCAAATTTTTAAGGAAGGGATGGATAATGGGGTAAA
AATGTTGGTATATAAAACTGAAATGCTTTTCTCTGGAAAAACACCAACAGGAATAGAATT
AATTACCCCTTTAATTTAGACACTCTAAATATTTTTTTAAAATAGCATTAATCGCATTCG
CATAGCTTTCAGATTTTGTGCCAAAAATAACGTGTACGTTATTTTCAACAATTTGTACCA
CTTCTGCGGCACCAAATGCTTTTAAGCCTTTACGGTCAATTTTATCTTTTGATTTTAGTT
GAACTCTTAATCGAGTTAAACAGAAATCAAGATATTCTATATTTTCTGCACCACCTAATG
CAGTGATAATTTTAGGGGCGATTTCATCGGCAGAAAGAGAAAGTTCTACCGTTTCTTTTT
CTGAGTTAAACAGGTTTTTTAATAAATTTGAACATAGCGAACTCCTATAAAGTGAAATAT
GAACAGCGTATATTTTAGACCTAATTATGATAAATTCTATTCATTTTACAAAAATATTGG
TTAATATTACCGCTTACACTTGAAACTGATGATATTGCCCTTAAATATGCACGCAGTTTT
TTAGAAAAATAGGAATTTCAATGACAACGATTGTATGTGTTCGCAAAGATGGCAAAGTCG
CTATCGGCGGTGACGGACAAGCAACTTTAGGCAATTGCGTAGAAAAAGGTACAGTGCGTA
AAGTTCGCCGTTTATATAAAGATAAAGTGGTAACAGGCTTTGCAGGCTCAACGGCAGATG
CCTTTATTTTGCGTGATCTGTTTGAGAAAAAACTTGAATTACATCAAGGGCATTTAGTCA
AATCTGCGGTTGAACTTGCAAAAGAATGGCGTACCGAGCGCTCACTTCGCAAATTAGAAG
CGATGATGATCGTCGCAAACGAAAGTGAGTTTTTGCTGGTTTCAGGTAGTGGCGATGTAA
TTGAGCCTGAATTTGATGTATTAGCCATCGGCTCTGGTGGTAACTATGCAAAAGCTGCTG
CTCTTGCCCTATTAAGAACGGAAAATAATCTTTCTGCTAAAGAAATCGTGGCAGAAGCGT
TAAAAATTGCTGGGGATATTGATATTTACAGCAACCATAATCACGTGATTGAAGAAGTAT
AGTAGAGACACACTGCGTGTGTCCAAAAATAAATATATTGATGTGAATTAACGGACACAC
GCAGTGTGTCCCTACAAAATGGAATAAAACTATGTCAATGACCCCTCGTGAAATTGTGTC
TGAATTAGACGCACATATTATCGGACAAAATGAAGCTAAACGAGCAGTAGCTATTGCCTT
GCGTAACCGCTGGCGCCGTATGCAGTTGCCAGAAGAACTGCGTCAAGAAGTGACCCCGAA
AAATATTCTGATGATCGGTCCAACAGGCGTGGGTAAAACCGAGATCGCTCGCCGTTTGGC
AAAACTTGCCGATGCACCGTTTATTAAAGTTGAAGCCACGAAATTTACCGAAGTCGGCTA
TGTGGGTAAAGAGGTGGACTCGATTATTCGTGATCTTGCTAATGTTTCAATGAAATTGGT
TCGCCAACAAGCGGTCGAAAAAAACCGTATGCGTGCGCAAGATGCAGCGGAAGATCGCAT
TTTAGATGTGTTATTACCGCCAGCGAAAGATCAGTGGGGAAACGTGCAAGAGAGCGATAA
CACTTCTACTCGCCAAATCTTCCGCAAAAAATTGCGTGAAGGTCAGCTTGACGATAAAGA
GATTGAAATTGATGTCGCAGCCCAAGTGAGCGTTGAAATCATGACTCCACCGGGTATGGA
AGAGATGACTTCTCAACTGCAATCTCTCTTTGAGGGAATGTCGCCAAACAAAACGAAAAA
ACGCAAAATGAAAATTAAAGATGCGTTAAAAGTGATGGTGGACGAAGAAGCTGCGAAGCT
GGTTAATCCTGAAGAGTTGAAACAGCAAGCGATTGAAGCGGTTGAACAACACGGTATCGT
CTTTATTGATGAGATTGATAAAATCTGTAAAAAAGGTGAACACAGTGGCGGTGATGTAAG
CCGTGAAGGCGTGCAACGTGATTTACTGCCGATTATCGAAGGTTCGACAGTCAATACTAA
ACACGGTATGGTCAAAACCGATCACATTCTCTTTATCTGTTCCGGTGCCTTCCAAGTGGC
TCGTCCGTCTGATTTACTGCCAGAATTACAAGGTCGTTTACCAATTCGTGTAGAGCTTAA
ATCACTTAATAAAGAAGATTTTGAGCGTATTTTAACCGAACCGAATGCGTCTTTAACCTT
ACAATACCGTGAGTTAATGAAAACCGAAGGCGTGGATATTGAGTTTACCAAAGATGGTAT
CAGCCGTATCGCCGAATCCGCATTCCGAGTGAACGAAAAAACTGAAAACATCGGTGCAAG
ACGTTTGCACACCGTGTTAGAACGCCTAATGGACAGTATTTCATTCGATGCCAGCGAACG
TTCAGGCGAGAAAATCGTAATTGACGAGAAGTATGTGTCTGATGCGTTGAATGATGTGGT
TGAGAATGAAGATTTAAGTCGGTTTATTCTTTAACTATATACTTACAGTACAAATGGAAA
TTAAAATTACAAAAATATGCATTACAAGCGGTGAAACTCTCTCAATTTTTTACAAAATTT
TGCTACAATCTATCCACTCACATTCCATTTGCAAAGAGATGAATAATGACAAACATCAGC
ACTTTTAACCGTTCTTGGTCACGAGTTATTTTAAATGCTTTACTCCGCTACGGCGTAAAA
CATATTTGTATTGCCCCAGGTTCACGCTCAACGCCTTTAACCCTTGAAGCATTACATCTG
CAAAAACAAGGTCAAGCTGAATGCCATAGCCATTTTGATGAGCGTGGTTTAGGCTTTTTT
GCACTAGGACTTGCAAAAGCAACGCAAGATCCCGTTGCAATTATTGTAACTTCTGGAACT
GCGGTCTCTAATCTTTACCCTGCGGTGATCGAGGCGAGTATCACACACCATAAACTTATC
GTGCTTTCCGCAGATCGCCCCCTTGAGCTGATCGGCTGTGGGGCCAATCAAGCGATTGAA
CAGCAACATATTTTTAGTCATTATCCTATTGCAAATCTCAATTTACCAAAACCAAGTTCG
CAATATAGTGCAAGCTGGTTAGTTGGTCGTGTAGAGCAAGCCTGTTCTAAACAAGCTCAA
AAAGGTGGTGTTATCCATATTAATGTGCCATTTGCAGAGCCTCTTTATGAAGCTGATGAG
GAAAGCATTGGACAAGATCCGTGGTTGCACGCTATTCAAGGTTGGCTGAATAAACCTCAA
GTGAAATGGTACGATCAACAAGCAACCCAACAAGATGTGTTGATGCACGAAAATTGGGAT
TATTGGCGAACCAAACGTGGGGTAATTGTAGTAGGTAAGTTACCGCTTGAGCAGGGAATG
GGATTAAAACTGTGGGCGGAAACGCTTGGCTGGTGTTTGATCAGCGATGTGCAATCTGGG
GTTGATGCATCTCTACCTTATGCAGACATTTGGCTGTCAAACAAAACAGTAGAACAACGT
TTATTACAGGCGGACATTGTTATTCAGTTTGGTTCACAAATTGTGAGCAAGCGAGTTAAT
CAATTTTTATCGGCTTTTAAAGGCGAGTTCTGGCTGGTTGAGGAAACGACAGATTATCTT
AATACCTATGCTCATCAACAAACTCGTTTTGTAGCAAAAGCACACCACTTTACCCGTGTT
CACCCACCACTTCGTCAAAAACCGTGGCTGTTGGAACCTTTGGCTCTTTCACAATTCTGT
GAAACCTTTATTGAACAGCAGGTGGGTGGCAATCTCAATGAAGCCTCTCTAGCACATCAT
ATTGAACGAGTGTTGCCAGCTAATGGTAATTTATTTATTGGGAATAGTTTATTTGTCCGC
TTAGTTGATGCCTTGTGTAAATTGCCTGAAGGCTACCCGATCTATACCAATCGAGGTGCA
AGCGGTATTGATGGGCTAATCGCAACCCTTGCAGGTATTGTAAAAGGTAGCGGACAGCCG
ACAGTTGCAGTGATTGGGGATATTTCCGCCTTGCACGATTTGAACTCCGTATCACTCTTA
CGCCAGATTAGCCAGCCGACCATTTTATTTGTCATTAACAATAATGGCGGTGCAATTTTT
GATATGCTTCCGGTCGATCAAAAAGCGAAAGATAAATTCTATCGTCTTAGTCATAATCTT
GAGTTTTCACAGATTGCGACAATGTTCGGTTTAGAGTATCTACGTCCTTATACTTGGGCG
GATTTGGGAACAAAACTTAAACAAGCCTATGCTCGTCGAGGTGTTACTATTGTGGAAATC
AAGGTGAATGATCAGGAAGGTAGTAGCCTTTATAAATCCTTGATTGAACAGATCTCTCGT
GCTTCTATCGACTAATGTTAGCAACAACTTGGCACAGTCATTCAGGAACACCCGTGGTCT
TTCTCCACGGGTTTCTTGGTTCTCAACAAGATTGGCAACCCGTCCTCTCGCTATTGCAAA
ATGAGATTGCAATCCGACCGCTTACCCTTGATCTTGCTGGTCATGGTCACAGCCAAGCTA
TCTCGTGCCATAGTTTTCAGCAAGCCAGAGAACAGCTTCACCACATCTTGCAACAACATC
TTGCTGAACAGCCCTTCTATCTTGTCGGCTATTCATTAGGCGGTAGATTAGCTTTAGATT
ACGCCCTCACAACCCAAAATCCTTATCTTAAAGGGATCCTACTCGAAGGGGCAAATATCG
GCTTAAGCAGTGATGAAGAAAAAAAAGCACGTTGGCAAAATGATTGCCACTGGGCAGATC
GCCTAAGCAATGAACCGCTTGCAAATGTTTTAGAAGATTGGTATCGACAGCCTGTCTTTG
CCAATTTAAGCGAAAGCAAGCGGACAGATTTCATCAAAAAAAGGCTAAATAATCACGGGC
AAGCACTAGCTCAAATGCTCAAAGCCACTAGCCTTGCAAAACAATCCTATTTTTCCCCAG
AGCAATGTCATCAGTTTCACGGGAAAATGCTATTTATTATGGGAGAGCGGGATAGTAAGT
TTCATCAAATGGCAGAACAACATCAGCTCCCCTATCATCAAATTGCAAATGCAGGACATA
ACACCCATTATGAAAATCCAGGTGCATTTGTAAAACACCTTATTCAGTTTATATCAAAGT
AGGAATTACAATGGCTTTACATCGTTGCCCCGAATGCCGTAAAAAAATCAGTGAAAGTGC
CGTTACTTGCCCACATTGTGGCTTTTCGTTCAATGAAGCTGATTTGGAAATTTATAAACA
AAAGCTAGAACAGCGTCGTTTGCATAATCAAGAGATAAACCGCAAAAGCGTCAAACTTCA
CTTGATTTGGTTAGGTATTTTTGTGTTGGTTATTGGGCTGGCGAGTTTATTATCTGTATA
AATGAATGATGATGTAAGTATAAAAAAGGATAGTAGATAAAACTGTTGTCCCAAGAATAG
GCATAGTAGACAAAATGGTTGCTAATGTTTATTTTCTCTAAATGTTAGCAACTCTTTTTA
TTTAAAAAACCCTGTATAAACAACATGTTACGCTTTTTCGTTAATTCATTGTGATTATTT
AATTTTCGCTTAAGTTCACTAAATAATCCCTCTAAACGATTTGTCGTCTTTTCTATATTT
AATTCAGTATGTTTTGTCTATTACACCTAAAATTATGGTTATACTTTATAACGTATATTT
ATAATTCTTCTGCTTGTTCTAGGATTTTATCTTGCTCTTTTATTAATTTTTCTAATTTCT
TTTTTTCTCGGTTAGCCTCATCTTCTGCTTCCCATACATCATAAGCTTGAACAATTTTTG
CAACGACAGGGTGGCGAACAATATCCTTACTGTCAAAAAAGTTAAAACTTAACTCTGGAA
CCTCTTTTAATACTTCCATTGCGTGTTTTAAGCCAGATTTTTGGCTACGCGGTAAATCCA
CTTGAGTAATATCGCCCGTAATGACTGCTTTAGAATTGAAACCAATACGAGTTAAAAACA
TCTTCATCTGCTCAATGGTTGTATTTTGGCTTTCATCTAAAATAATAAAGGCATCATTCA
GTGTTCGCCCACGCATATATGCAAGCGGTGCGATTTCGATCACATTTCGCTCCATCAGCT
TTTGTGCCTTCTCGAAACCTAACATTTCAAACAGTGCATCGTAAAGTGGTCGAAGATAAG
GCTCGATTTTTTGCCCTAGATCCCCTGGTAAAAAACCGAGCTTCTCACCAGCTTCCACTG
CGGGACGAGTGAGCAAAATACGGCGAATCTCTTGGCGCTCAAGAGACTCTACTGCTGCAG
CAACAGCTAAAAAGGTTTTTCCCGTTCCTGCAGGCCCAATACCAAAGCTAATATCGTGAC
TTAGAATATTACGTAAATAGGCTTGTTGATGTTCGCCACGTGGTTTAATTACGCCGCGTT
TTGTTTTAATTGCAATTTCATGAGCCGAACTTGTCCACTGATTTTGCAACAACATTCGGC
TTTCTTGAATCGCTAAATGAACATCTTCCAAATCTAGTTCTTTTACTTTTCCTTTAATTG
GAGCAGTTTCGTTGTAAAGTTGCTGAATTAATTTCGCACAATTTTTTAATAATGTTGCAG
AATAATGATTTTCTTCAACTGCTTGAATAGTAAAGGTAAATGCATTACGCGCAACAATAA
GGTTAAAACTTTTTTCAATAAGGGTAAGATGCTCGTCAAAAGAACCGCATAACGATTGAA
GACGAGCATTGTCTTGAGGCTCAAGAGTGAAAATAAGTTCGTTCAAAGGATTTCCTCTAT
TTTGTACTGATTCTCAGCGACTTTTAAAATTCGCCATATTTTAAGTGATCTTAGCACAAA
ATTATAGTAGAATACCTCTGTTCTCATCGGGGTGCTTTGTATAGCAAGGCTGAGAAATAC
CCATAGAACCTGATCTGACTAATATCAGCGTAGGGATTTGAGACAGACAATCTATATCCG
CCTGTTTTAGATCCTTCTATTTTCACTTTTAGAAGGAATATTCAATGAAATTCAATCTTT
TCACCCTTTCTGCGTTAGCCGTTGCAACCACCACTTTTGCTCAACAGCCAACACTCACGG
TTTATACCTATGATTCTTTTGCTTCAAAATGGGGGCCTGCTGCTAAACTTGAAGCGCTAT
TTGAAAAACAATGCCAATGCGATTTGAAATTTATGCCTTTTGAAGATGGGGTAACAATGT
TCAATCGTATTCGTTTGGAAAAAAATAAGACTAAAGCCGATGTAATGTTAGGTATCGATC
ATTTCTTAATGCCCGAAGCTGAAAAATCAGGCTTATTTGTAGAACACAATCTGCAAAACA
ATGCCAATAACTTACCGCTTGAATGGCGAAGCAAAATATTTTTACCCTATGATTTTGGAG
AATATGCTTTTATCTACAACAAAGAAAAAGTCAGTAATCCACCAAAAAGTTTAAAAGAAC
TTGTTGAACGCCAAGATCTTAAAGTGATTTATCAAGATCCTAGAACTAGCACCGTTGGAC
GAGGATTGCTCTTTTGGGTAAATCAAGTTTATGGCGAACAGGCAGAATCAGCGTGGCAGA
ATTTAGCCAAACATACCGTCACTGTGGGAAAAGGCTGGTCTGAAACTTATGGTGCATTTT
TGAAAAACGAAGCAGATTTGGTGTTGAGTTATACAACATCTCCGCTATATCATCAATGGC
ACGAACAGACGGATAAATACGTCGCGGCAGATTTTGCAGAAGGACATTTAGTGCAGGTGG
AAGTAGCCGCAATCACAAAGAGCAGCAGACAACTCAAATTAGCTCAACAGTTTCTAAGCT
TCCTACAACAACCAGAATCGCAACGAATTATTTCTTACTATAATGTAATGAAGCCTGTTG
TGACTACTAAGGCAGATCCTTTATTTAACACCTTGCCAACTTATCAAACTATAAGTTTCA
CTCTTCCTGATAACAGTGAGATAAAGCGCTGGATAAATACTTGGTTAAATACTGTTAGCC
AATAGTTTTTAGAATGGCTAAATAAGCTCAAAGGTCACAATAACCTACCCCAACTCCTGC
GGATCAATATCCACCGTCAGTCGAATATCGTTTCGCAGGAACTGTTCTTTTTGCTCATCA
AAACGATCTAACAACTGTTGGATCGCACTTCTTGCCGAATGTTGAATTAATAACTGCCAG
CGATAATGCCCTGCTTTTTTTGCCATCGGGGCGTTGAAAGGCCCAAGTAACTGAAAGCCT
TGCCAGCCGTTTTCGCTGATAATTTGGTGTAAACAAGCGGTCAAATCTTGCAGAAAATTT
GCAACTTTGTCGTTATCTCTACCCGTTGCACGAATAAGCACTTGCGAAGAAAACGGCGGT
AGGCTCATTATTTTTCGCATTGCTAAGGCTTGGCTGGCAAAGGCAAGGTAGCCGTCGTTG
AGTAAGCTGGTGAGTAACGGGTGATCGGGGTAATGCGTTTGTAACACCACTTCTCCTTGC
TTTTCCGCCCGTCCTGCTCGCCCTGACACTTGTACATAAAGCTGTGCCAAACGTTCTTCT
GCACGGTAATCGGTGGAAAACAGGCTACTATCCACATTCACGATGGCGACTAAAGTCACA
TTCGGGAAATGGTGTCCTTTGGCTAACATCTGTGTGCCGATCAAAATTTGGCTTTTGCCT
GCTTGGATTTCGGCAAGGTGTTGTTCCAACGAGCCTTTACGAGCGGTGCTGTCACGATCA
ATGCGAGTAATACTGTACTGCGGAAAACGCTGTGCCAGCACTTGTTCCAGCTGTTCTGTG
CCGATCCCAGTGGTAATCAAATTGACTGAGCCACAATGTCCGCACTGGCGTGGAATGGCT
TTTTGCGAAGCACAGTGATGGCAACGCAATACTCGCTGTTTTTGGTGATAGGTAAAGGGC
TTATCACAGGACGGGCAATCGGCAATCCAGCCACATTCGTGGCAAAGTAAAACAGGGGCA
AACCCCCGTCGGTTTAAAAACAACATCACTTGATTGCCTTTTTCCAAGTGAGCTTGCATC
ATTGCTAACAACTTTTCCGATAAGCCCGAATAAATCCGCTGTTTTTTCAAATCAATTAAG
GTTTGTTTGGAAAAATGTGCATTACCAGCCCTTGCAGTAAGCTGAAGTTCGATAAATTTA
CCGTTTTGTACATTTTGCAAACTTTCAAAACTAGGCGTTGCCGAGCCGAGAATGATCGGA
ATGTTGTTATTTTTCGCCCGAAGCACTGCCAGATCTCGTGCGTGATAACGCCAGCCGTCT
TGTTGTTTGAATGAGCCATCGTGTTCTTCATCAATGATAATTAAGCCGAGTTGCTGAAAC
TGGGTGAACAAGGCGGAACGTGTGCCGATCACAATCGCACTTTCGCCGTTTTTTGCCCGA
AGCCACGCATTGAGCCGTTGAGTGTCGTTGAGATGGGAATGCAATGCGTCAATTTCCACA
TTAAAACGAGCTTGGAAACGCTGAATAGTTTGTGGGGTCAGCCCGATTTCAGGCACTAAC
ACCAACACTTGCTCGCCCCGTTTCAGCACTTCTTCGATCACTTGCAGATAGACTTCCGTT
TTCCCTGAGCCAGTGACCCCATTGAGCAAAAACGCTCCGAAGCCTTGTTGATAATGCAAA
CGGCTCACGACAAGGGTCTGCTGTTTATTCAACGTTAAACGGTTTTGAGTGTTGCAAATC
GGCTGTTCGCCTAATTTTTCCTGCCAGCTTTGCACGTTAAAAGGGATTTCCAGCTTTTCC
AGATACCCTTTTTCAAACAAAGCTTTCCATACCGCAGGGCTACAAGCGGTCGGTTTTTCA
AAGAAATTTGCAAATTCCGCCAGTTTGCTTAATAGCTCTTGTTGTTTTTTTGCCTTTTGA
ACCACGCCGTTGGATAGAGCTTTTCTGCCGTTTTCCGTGACAACAAAATAGTCGGGAGCA
GTGCGTTCACTACTTTCCCCTTGTCGTAGTTTGACAGGCAAAGCACTTTGTAGCACTTCG
CCGAAAGGGGCGTGATAATAACGGCTTGCCCACTGTAAAAGTTGCCACATTTCAGTGTCA
AACAGAGCTTGTTCATCTAACAGTTGCTCAATCGGTTTCAGTTTTTCGGTGGGAATATCT
GATGTGGTTGGGAAATCCACCACAATCCCGATTTTACGCTGGCGACCAAAAGGCACAACA
ACCCTAGCCCCCTTCACCACATTTTCAAAATGCGTTGGAAGCAGGTAATCGAAATAACGT
GCCAACGGCACAGGTAGAGCAATTCGGATGAGGTTCATTAGGGTTTCACTTTGCGAAAAC
TATCAACACTTAATAAGATAATGGATACCGCCAAACACGCCATTAAAATATAGGATTTTG
CTTCTAATACTTCACCAATGGCAAAGGAAATAAATAACATCACCAAAGGTTCGGCATAGC
CAAGCAAGCCTAATACATTAATCGGCAGTAAATTACTTGAAGCGATATATAAAATAAATG
CCATTCCATTTACTAGCCCTAATAATGCTAGATAAAAATAGAGATATTCATTTTGCATTA
AAATATAATCCTGATCAACTTGAGCAATATAATAAATGGCAAAGGGTAATAACAATAATA
ATTCTACAAAGAAAGTGGCTAAATTATTAATATGAAAATAGCGACGTAATACAATATAAA
TAGGGTAGCCAAAGCCGGCAACAAAAGTTGCCCACGAAATACTTGCGGTTAAAAAGATAT
TAATTGTGACACCAATAGTTGCAAAAAATAAAGCAAGCCATTTTAATAAAGTAAAATGCT
CTTTAAAAACCAATTTTCCTAAAGCAACGGCGACAATCGGTAATAATAGATAACCGATAG
AAACTTCAATAGCTTGATTATTATTCGGTGCCCAGAGAAATAACCAAAGCTGAATAGCTG
TATTTAATGCTAAGAGCAGAAGAATAAAAATAAGATAAGGTGTCTGTTTTACTCTATAAT
ATAAATCTTTAAAGGCTTTTTGTTGATGAAATAAAAAGATCGCCAGTAAAATAAATGGCA
TTAATACTACAATACGAAAGCCAAAAATACTATCGCTTTCTAAAGGGCGAAGTAAAACCG
CAAAATAATAGCCAGCACCGAATAAGATATTTGCAGAAAGTGAAAATAAGATCCCTTTTA
ACATTATTCCCTCCGACGCTGTTTACGAATAGTAATAATGCCATCAAGCACTAATAGACA
TATCGACAGCATCAAACACGCCATTAAAATATAGGAAGATTGATCTAACACTTCGCCAAT
AATAAAAGCAACAATTAGCATTGCAAGCGGTTCAATATAGCTTAATAATCCCAAAACATT
AATCGGCACAAGGCTACTTGCCATTATATAGCCAATTAATGCCGTACCACTGACAATGCC
TAATAACACTAACCAAAAATAAAAATTCGGATTATTTTCGGTGACAAATTACATATCGGT
ATTGAGCATAAAATAAGTGGCTATCGGCAACATTAATATAATTTCGCAGACAAAGCTGGA
TAAATGCGACATATCAAAATGTTTACGCAAGCTGAAATAAACAGGGTAGCCGATTAATAC
CATTAAAGTTGCCCAAGAGAGTGAACCTGCGGTAATTAATGTAATGAATACCCCAACAGA
CGCGGAAATAATGGAGATAATTTTTAAGAGAGATAAGGTTTCATTAAATAAAAACCGCCC
AACAGCCACCATTGCAATCGGCATTAATAGATAACCGATAGAGACATCAATGGCATAGCC
GTTGTTGGGGGCATAAAGGAAAAGCCACATCTGCAAGCCTGTGACCGCAGTGGTTGTTAG
TAATACCAAAATTAAATGGGGGTGCTGTTTTAGGCGTTTTAAATAGCGGTTAAATTCGTC
GGTTTTTTTGAAAATAAAGAGTGCTGAAATCACAAAAGGCAGGCTTACCCACATTCTAAA
ACCGTAGATTTCTTCACCGGAAAGCGGTTTTAAATGGGTGGATAAATAATAGAGTACACC
GAATAAAATAGAGGCGGTGACGGAAAATGTGATGCCTTTTATCATTAAAAAATGAACCTA
TAACCTATATGAACATCTGTGTTATAAAAGTAGGGACGCCACGCTTGGCGTCCATTGCAA
AGACGAAGTGCGATTTATGTTCACGGACGGACGCCAAGCGTGGCGTCCCTACAATGTTAC
ATAATAGATTTTTGGACGCACACAGTGTGTCCCATATATTTTAAATGGAAATGCTTAATT
AATCCTGACGATAACTCTGCAAAAACTTCGCTAATCGTCCAATCGCTTCTTCCAGCTGAT
CAACATACGGCAATGTCACCACACGGAAGTGGTCTGGTTTATGCCAGTTAAAGCCTGAGC
CTTGAACCAACAATACTTTTTCCTGCTGAAGCAGATCGTAAACAAATTGCTGATCGTCTT
TGATACCGTACATTTCCGTATCAATTTTCGGGAACATATACATCGCCCCTTTTGGCTTCA
CACAGCTAATCCCAGGGATTTTGGTGAGCAATTCGTGAGCCTTATTACGTTGTTCCAATA
AACGACCACCCGGTAAGATAAATTCGTTAATGCTTTGATAACCGCCTAACGCTGTTTGAA
TAGCGTGTTGCATCGGGGTGTTGGCACATAAACGCATTGACGCAAGCATATCTAAGCCTT
CAATAAAGCCTTTTGCCTGATTTTTCGGGCCGTTTAACACCATCCAACCTTGACGGAAAC
CTGCGACACGGTATGCCTTTGACAAACCATTATAAGTCACCGTTAAAAGATCAGGGGCAA
GAGGGGCAAGATGATGATGTACCGCACCGTCATAGACAATTTTCTCGTAAATTTCGTCTG
AGAAAATAATCAAGTTATGTCCACGGGCAATCGCCACAATATCCAATAATAACTGACGGC
TATACACTGCTCCCGTTGGGTTATTCGGGTTAATCACCAAAATTGCTTTGGTTCTTGGAG
TGATTTTCGATTTAATATCTTCAATATCTGGGAACCACTCATTTTCTTCATCGCAAAGGT
AATGAACCGCTTTACCGCCCGCAAGAGTTGTCGCCGCTGTCCAAAGTGGATAATCTGGCA
TCGGAATTAAAATCTCATCGCCATCATTTAACAAGGCTTGCATTGACATTGTGATGAGTT
CAGATACGCCGTTACCAATGTAAACATCACCGACATCTAAATCACGCATACCTTTTAATT
GATAATATTGCACAATCGCCTTACGAGCAGAGTACAAACCCTTAGAGTCGCAATAGCCTT
GAGCGGTTGGTAAGTTACGAATAACATCAACTAAAATTTCCGCAGGGGCTTCAAAACCGA
ATGGGGCCGGGTTACCAATGTTTAATTTTAAAATCTTATGTCCTTCTTCTTCCAGACGGG
TCGCTTCCTTATGTATAGGCCCACGAATATCGTAGCGGACGTGAGCTAATTTATCGGTTT
TTGCAAAACGTTCCATTGTTTCTCCCTAAAATAGAGGGTTAATTATCTGTTAATTTATAA
AAATCACTCTACTGTACTCCGATTTGTTAGGAAAAAAAAGTGGAAATAGGCTAAAATAGA
CTTCTTTTTGTCAAGCGGTGAGATTTTTAGGATTTTTTGCAATGTCTGTGTTTAGTCAGT
TAAAGCAACAACTTTATCAACAACTACAACAAAAGCCTGTGGCACAAGGCTTAGTACAGT
TGCAAGCAGAAATTGCAATAGACCTTGAAAATCAACAATTACTAGCTTGGCTAAAAGCAC
AACCGCTTTTCCCCCACTACTACTGGCAAAATCGAGATACAGAACAAACGATAGTGGCAG
TCGGTGCGGTACAAACCTTTGAGCATTTAGACGATGTAGAACAATTTAGCAAACAGTCTG
ATTTAATGGTCGTCGGCGGAATAGAATTTGAAGGACAATGCCATTTTGTGTTGCCACGCT
TACTGTTAGTAAAAAATGAGAAGAAAATCACCGCTTGGTTAAATCTAGATGGTCGCCATT
TTGAAAGCGAACAAAAGGAATGTATCGCTTTGTTAGCTCAGTTTGAGCAGACAGCCGAAC
TTCACCCCATTGAAAATAGCTTGTTAAGCACAAAAGTTGCCTGTGATTTTTCACGTTGGC
AACACAACATTGAATTAGCGATAGAACAAATTCAACAACAGCAAATGAATAAAGTGGTGT
TAGCCAATGCGACCACCAAAACTTTTACACACCTCATTTCCCCCTACGTTCTGCTTTTTG
CCAGCCAACAAAAAAATCTAGGCTGTTATCATTTCTTATGGTCGGAAAAACAAGGGGAAG
CCTTTATCGGCTCAACACCCGAACGGCTCTATTTACGCCAACAACGTCAATTTTTTACCG
AAGCTCTAGCTGGTACAGTGGCAGTGACGGACGATCCTGTTCAAACGGAACAAAATGCCC
TATGGCTACTCAACGATCAAAAAAATATCTATGAAAATTGGCTGGTCGTGGACGATATTT
GTAGTCATCTGGCTGATTGTGCAACGGATATTCAAGTCAGCGATGCAGAGATCAAGCGGT
TACATAACGTGCAGCATTTACGCCGAAAAATCCAAACGCAACTGACAGAGCTGGTCAGCG
ACGCAGATTGCCTTGCTCGTATTCACCCAACCGCCGCCGTCGCAGGACTGCCACGCCCTA
AGGCGAAGCAGTTTATTCAACAACAGGAATGTTTTGAGCGGGGCTGGTATGCAGGGGCAT
TAGGCTATTTCACCCCCGAACAAGCCGAGTTTTGCGTAATGTTACGTTCAGCCCTTATTC
AAGCTAATCAAATTACCTTTTATGCAGGGGCAGGAATTGTCGAAAAATCTGATCCTCAAT
CAGAATGGCAAGAAATTGACCGCAAAGCACGAGCAATGGTAGGGTTAATGGAGTAATTTC
TTTTTCATATTTTACTTCTGCGCCTTAGATTTTCTTCACAATAGTCATAATGTGGTAGTC
GAAATTAGAATAAACAGACTAGGATATATCTGTTGAGCTTAATTAGAAGTCAGCAATAAG
AAACCATTGGGGGTAGCACATAACAATCAGTAGGGGTGGTGGGACTCTACCTTTTAGTAA
GCAGGTGCTAATTATTCATTATATTACAGAAACATTCTATTTATTTTACAGGTATATCAC
GTAGTTTTTTAATGAATACAATTTAATATTGCATAGGATTTATAATATGGTAAAGAAACT
TTCATTTTTGACGTTATTAATGTTGTTCATTCCAGCTACAGCGTGGTTAATTGGGTGGCA
ATGGAATTTGCAAACTAATCTTGGTGTTAATGTTTTCGATTGGACGTTATTTATTTTAAC
GGAAACGGGTTCAACGCCTTATGCGTTAATCACTTGCGTGCTGTTTATGTTGTGGCTGAT
GTGGCTTGCGCGCACTCGCTATTCGTGGTTTTTAGTAGGCTTTATTTGTGCAACGTCGGT
AGTTGGAACACAGGCAATTAAAGAGGGGGCGAAAGCGGTCTTTAAAGAGCCTCGTCCTTT
TGTGACACAGATGTTTCAGGCGGATACTGAGGCATTTTATGCTTTACCTAAAGCTGAACA
GGAAACGGCGGTATTGAAATTTGTGCAACCTGAAAATCAGTTTGTGGTTGAACATCAAGC
AGATGAGCTGGGCTACTCTTTCCCGTCAGGGCATACGATTTTTGGGGTATCTTGGCTATT
GATGTTTGCAGGGTTGCTGTTTGGTATTCGTGGACAAGCGGTGATTTTTGCTCAATTTTT
TGTGATTTTGTGGGCTGGTTTGATGTTGATCAGCCGTTTGCGGTTAGGAATGCATTATCC
TATCGATCTGTTTGTCAGTACTTTGATTGCGTGGGTTTTCCACTTGATCATCTTCTTATG
GGTAATCCCACTCTTAGAAAAATGGACATTATTTAAAAAGCGAGGCTAACTATGGTTTAT
TACGGTTTGGATATTGGCGGTACAAAAATTGAATTGGCTGCCTTTAATGAGAAATTAGAG
AAGTTACACAGCGAGCGAGTGCCAACCCCACAAACGAGTTATGAGGATTGGTTAAGAACG
GTGGAAACCTTAGTGCGTAATGCCGATGCAAAATTTGGCGAGCAAGGCACTGTGGGGCTT
GGTGTACCAGGTTTTGTTAATCATAAAACTGGGTTAGCGGAAATTGCCAACATTGCGGTG
GTTCACGGCAATAAAATTATTCAAGATTTGGAAGCGCGTTTAGGGCGTGAAGTGCGTGTT
GAAAACGATGCGAACTGCTTGGCTTTATCGGAAGCATGGGACGAAAGCAATCTGCAATAT
TCAACGGTGTTAGGGTTGATTATTGGTACAGGTTTTGGTGGCGGTATTGTGTTGAACGGT
AAAGCTCACTCAGGTCAAATCGGTATGGCTGGCGAGGTGGGGCATATTCAGCTTAACTAC
CACGCGTTGAAATTGCTTGGTTGGGATAAGGCACCGATTTATAAATGTGGCTGTGGTAAT
ATGGCTTGTTTGGATAGCTATATCTCAGGACGTGGTTTTGAGATGCTTTATAATGATTTA
GTCGGCGAAAAAGTTGATGCAAAAAACATTATTCAGCGTTTTTACGATAAAGATGAGAAA
ACCGTTGAGTTTGTTGAGAAATACATTGAGTTAATGGCAATTTCGGTGGCAAATTATATT
ACGGTACTTGATCCAGATATGATTGTGTTTGGTGGTGGTTTGTCTAACTTTGATTATATT
TATGAAGCCTTGCCAAAAGCCTTACCAAAATATTTATTGCGTAATACGGAAGTGCCAGTG
ATTAAAAAAGCGATCCACGGTGACTCAAGCGGTGTGCGTGGGGCGGCAGCGTTATTCTTG
AAATAGTAGGTCGGGCATTTATGCCCGACAATCATTTATAAAATACCGCAAAGTTAGGCA
TTTATACCCGACAATTTTTCATAAAATATGGCAAAGCAGGCATTTATGCCCAACAATTTT
TCATAAAACACGGCAATGTCGGGCATAAATGCCCGACCTACGGAAAATAAATATGCTTCA
AATCACCCCAATTCCAGCCCTTTCTGATAATTACATTTGGATTTTACAAAAAGAGTGCCA
AGCGATTATTGTCGATCCAGCAGAGGCTCAAGCTGTATTCGCTTTTCTTGCAAAACATCA
GCTTAATCCCACCGCTATTTTGCTTACCCATAATCATCACGATCATACTGATGGCGTGGC
TGGTTTAGTGGCACAATTTCCCGATATGCTTATTTATGGCTCAGAAGAAGTGAGCCAATT
TGCCAATCAGATTGTTTACCCTGAGCAACAGTTTGAACTGTTAGGGTTAAAGGTGCGAGT
GATTGAGAGTGCAGGGCATACGGCGCAACATATTAGCTATTTGGTTGATAATGAATATCT
CTTTTGTGGTGATGCGTTATTTTCAGGCGGTTGTGGGAGAGTGTTTACAGGGGATTACCA
AGCTCAGTTTGATGCCCTACAACGTTTTAAAGCCTTGCCTGATTTTGTGAAAGTCTATGC
TGGTCACGAATATACTCAAAGCAATTTGAAATTTGCCGAAGCGGTAATGGCAACAAGCTG
TAGTTTAATGGAACATCAAGAGCGAGCGGATATTTTGCGTTCACAACATAAACCAACGCT
ACCGAGTACGATTGGTGTTGAAAAACAGATTAATCCATTTATGCAAGCGGTGACTTTAGA
TGAATTTATTATATTAAGGCAGAAAAAAGATAATTTTTAATACATATAAGCTAAATCCTA
TCTAGCACATCATTCTTAATTTCCCCTATCTCTCATCATATGATATAGTTAAAAACGTTT
TCATGTTTATTGTTCAAATAGGTAAGTTGCTGTGAATATAGATCTTCAAAATATGCCTCA
GCATGTGGCGATTATTATGGATGGTAATGGACGTTGGGCTAAGCAACGAGGGAAATTACG
AGTATTTGGTCACAGAAAAGGGGTAAAAGCTGTTCATTCAGCTGTTAATTTTGCCTTAAC
GCAAGGAATTAAGGTATTAACGCTATACGCATTTAGCAGTGAGAATTGGTCTAGACCGAA
GTTGGAAGTTGCCGCATTAATGACACTATTTATAGAAACATTGGATTTAAATATAAAAAA
ACTACACAGCAATAATATTCGCTTAAAAATTATTGGTGATAAAACTGCTTTTAGTGAAGC
ACTGCAAGAAAAAATTGAACTGGCTGAACAACTGACAAATAAAAACACTGCATTGACTTT
AAACATTGCTGCAAACTATGGCGGACAATGGGATATAGTCCAAGCAACCAAACGTATTGC
ACATCAAGTAAAAAATAATGTCATACCTATCGAAGATATTACAACTGATTATTTCCAGCA
CAATTTATCTACTAAGGATCAACCACAGGTCGATTTATTAATTCGTACTAGTGGAGAACA
GCGAATTAGCAATTTTTTATTATGGCAAATTGCTTATGCCGAGTTAGTATTTAGTCCGGT
TTTATGGCCAGATTTTGATGAAAAGGCATTTACAGATGCCGTTATTGCTTATCAACAACG
TGATCGCCGTTTTGGTGGTTGTTAATCTATAAGGAAAATTCAATGCTTAAAGAACGCATT
CTTTCGGCAATCGTGATGATTATTTTAGCAGTGGTTGCATTGTTTTGGCTTTCACCCTTA
GCTTTTACGATTGGCTTATCCGCTATTGTTGTGTTAGGTATGTGGGAATGGGCTCAGTTT
GCGGGTTTTAAACGTCCGATAGCACGTGCTATTGTTGCTTTTGTGGTGACCTGTTTATTG
ATTTTTCCTATTATGGCAGAAACAAGTTATATTCAAGCTACACGTTTTTTAACAGATGAA
ACAATACCACTATTATTTGTAGGTTGTTTTTGGTGGTTCATCGCATTTGGATTGGTTATT
ACTTATCCTAATTCAGCTTCAATTTGGAGTAAGTCAGTAGCAGCCAAATTTATTTTTGGT
TTTTGTACACTCGTCCCATTTTTAATCGGTACTTTAGCGTTACGTTTTTATCAATATAAT
CTTGAACAATATCAGGGAACTTATTTACTTCTCTATGTGTTTTTATTGGTCTGGGGAGCG
GACTCAGGCGCCTATTTTGTAGGTCGTGCATTTGGTAAACATAAACTTGCACCTAAAGTT
TCTCGAGGTAAATCTTGGGAAGGGGCTATTAGTGGTGTGATTACATCGACTATTATTGCC
GCTATTTTCTTGAGTCTTGCACCAAACAATGTATTTGGTCGTGAGTTGAATACGTCTGCG
TTTATCGTGCTTTCCGTGATTACTGTGGCTGTTTCGATTTTGGGTGATTTAAGTGAAAGT
ATGTTTAAACGCCAAGCTGGTATTAAAGATAGCAGTAATTTGATTCCAGGACACGGAGGA
ATTTTGGATCGTATTGATAGCTTAACAGCAGCTGTTCCTGTTTTTGCTACTGGTTTCTTC
TTCCTTCTATAGAGGTTATTTGTGCTATCAATCTTTGCCTTTTTTATTTTAATTTGCGTC
TTGGTGTTTGTTCACGAATATGGACACTTTTGGGCTGCTCGTAAATGTGGCGTAAAAGTT
TTGCGTTTTTCTATCGGTTTTGGAAAAGTATTATGGCGTAAGAAAGATAAACAAGGGACT
GAATTTGCATTTTCATTAATTCCTTTAGGCGGTTATGTGCAAATGCACAATGGCGAAGCA
GAACATCAATTGCCAGATTCGCAATCTTTGCATACAAAGACTGTTTTGCAGCGTGCTTTT
ATCGTTCTTGCAGGCCCAGTGGCGAATTTTTTATTTGCTATTTTGGCGTATTGGGCGGTT
TTTGTTATTGGAATTCCAATGGTAAAGCCTGTTATTGGTTCTGTGATTCCGAATTCTATT
GCTCAACAAGCTCACTTGGTTTCTGAATTTGAGATTAAACGTGTTGATGGGCGTGATGTG
CAAGATTGGGAAGATGTCACGTTAGCTTTGCTAGGCAAAATTGGAACTAAGGAAATTAGT
GTAGAGGGAAGTTTAGTCAATGAAGACTTCCCGCGTCAGTTTTCACTTGATTTAAGCCTT
TGGAACGTTGATGGAAATAAAGAGAATCCTTTGACTTCATTAGGAATTCGTCCAAAAAGT
GCAACGGTTGAACCAATTATTAAAAATGTAGTCGAAAATTCAGTTTCGGCAAGAGCTGGG
ATTTTAGCTGGCGATAGAGTTATTTCGGTAAATCAGCAACCTTTTGAATGGCAAGGATTG
CTTAAACAGGTTCAATCGGGAACAACTATTGAATTAGTGGTAGAAAGAAATAATCAACAA
CTTGTTTTTAAATTAGAACCTGAATATTCTAAAAAAGAGGAACGTTATTTAATAGGCTTA
GTGCCAACGTATCAACCATTAGAATCAAAGTATCAAAGTGAATTAAAGTATGATATTCTT
TCTGCGCTTGGAAAGAGCTTAGAAAAAGTCGTATCATTAAGTTATACGATTTTACAATTT
ATTGGAAATTTAATTACAGGCGAGCTTTCTCTTAGTAATATGGGCGGGCCAATTTCAATG
GCAAAAGGGGCTGGGGCGACGGCTGAAATTGGTTTTGTCTATTACTTAGGATTTATGGCA
TTGATAAGTGTGAACCTTGCAGTGATGAACCTGTTCCCTATTTTGCCTTTAGATGGAGGA
CAGTTGATTTTACTAGCAGGGGAAGCAATGAGAAAGAAACCTATTTCTGAACTATTTCAA
TTGCGATTTCAACAGATTGGTGCAATGTTTGTTATAGGTTTGATGTTATTTGCATTATTT
AATGATTTAGTCCATTTATAATCAAGTGGTTAGATTTCAATATTATTTTACCAACGAATA
GGATCATTTAAATGAAAAAACTATTACTTTCAACATTATTAGTTGCAAATGGTGTTGCTT
TTGCTTCACCTTTTGTGATCAAAGATATTCGTATTGATGGTATCCAAACATCTGTAAGCC
AAACAATGATCCCTACATTACCTGTAAAAGTAGGGCAACTAGCGACTGATAATGATATTG
CAAACGTTATTCGTCATTTATTTGTACAAAATCGTTTTCAAAATATTAGTGCAACCCGTG
AAGGAGATATTTTAATTATTAAAGTAGTAGAGAATCCAGTCATCAATAATGTTGATATTG
AAGGTAATTCTGCAATCCCCAAGGAGCCACTGGAACAAAATCTAAAAGCGAATCTCATCA
CTAAAGGAGAATTATTTAATTCTACAAAGTTAGACGCATTTAAATCAGCACTTATTGAGC
ATTACCACTCTATAGGTCGTTACAATGCTACCATTGATACTGTTATAACAAACTCAGACA
ATGGAGGTGTAAATATTAAATTAGACATAAAAGAGGGAGATGTTGCCTATGTAAAAGCTA
TTAATTTTGAAGGAAATCAAGCTTTTACATCAAAAGTATTAATGAAACAACTGGATATTC
AACCTGATGTTTCTTGGTTCAATATTTTTCAAAGTAGTAAATTTGAACAAACAGCATACA
ATCAAGATTTAGAAAATCTACGTAATTTCTACATGAACCAAGGATATGCAAAATTTAATG
TTGAAGCTGAACAACCCGTATTTAGTGATGATAAAAAAGAAGTATCTTTAACATATAAAA
TCAATGAAGGAATACCTTATACTGTAAGTGAAATACGTATTGTTGGTAATACTGCAAAAT
TAGATAACGAGTTAAATGAACAGCTCAAATATTATAAAACAGGCGAGCTCTTTAGCAAAA
ATGAACTTTCAAAAATTGAAGACAATATTAAACAAGTATTTGGAAATAATGGTTTTGCTT
CCGCTAAAATAGAGCTTCATCCAACCTTCGATGATACAAATAAAACAATTCGTCTCACAT
TTGTTGTGGATGCTGGACAACGTGTTTATGTAAGACAGATTCGTTTTGAAGGAAATGATG
TGACTGCAGATTCAACGTTACGTCGAGAAATGCGTCAGCAAGAAGGAGCATGGTTGTCAA
CAAGTCTAGCTGCTTTGGGGAAGGCTCGTCTAGAAAGAACGGGGTTTTACGATAGTGTAG
AAATGAGCTATCCAAATGTCCCAAATACGGCGGATCAAGTTGATATTGTATATAAAATAA
AAGAACGCAATACAGGAAGTATTAATTTCGGTGTTGGTTATGGAACAGAAAGTGGTTTAA
GTTATCAAGCTGGGATAAAACAGGATAATTTCTTAGGTATGGGCTCTACAATTAGTTTAA
ATGGTACCCGTAATGACTATGGTACAAGTATCAATTTAGGGTATACTGAACCATACTTTA
CTAAGGATGGAGTAAGCCTTGGTGGAAATATCTTCTACGAGGATTATGATAATTCAAAAA
ATAATAGTGTCGCAAGTTATAAACGACAAACCTATGGAGTCAATAGTACTTTAGGATTCC
CTGTAAATGAATACAACTCCTATTTCCTTGGTCTAGGCTACACTCAAGATCTGATTAAGA
ATGCTCGACGTGAATTTAATCGTGAACTTTATGTACAATCCATGAAATTCCCGATTGATA
ATGACTTAAATGTCTATAAAAAAATTAAAGCAAATGACTTCGATTTTTCTTTTGGTTGGA
ACTATAATAGTCTAAATCGAGGTTTTCTCCCAACAGAAGGGACTTTAACAAGCATTAGTG
GACGTATTACCACACCAGGTTCAGACAATAAGTATTATAAAGTTAGTATTGATTTTAAAA
ACTATTTACCAGTCAATCGCGAACATAAGTGGGTTATCTCAACTAAAGCGAATATTGCTT
ATGCAAATGGTTTTAGTGGTAAAGAATTACCATTCTATCAAACTTATACTGCAGGAGGTA
TCGGCTCTCTGAGAGGTTTTGCTTATGGAGCTATTGGACCAAAAGCAATCTATCTGGGTA
AAGATAACAATGGTAATATCCGATTCAATTCTGTAAATGGAGATATTGTTGGCGGTAATG
CAATGGCATCTGCAACTTTAGAATTAATTACTCCAACACCATTTGTAAGTGAAAAATATC
AACATAATGTAAGAACTTCATTATTTGTGGACGCTGCAACAGTGTTGAATACAAAATGGA
AAACTAATCCAGTAGTAAACGACATTCAATATAATTATTCTAGTTTAGAAAACTTTAAAG
ATTATAAACGTTTTCGTGCATCTACAGGTATCGCATTCCAATGGAATTCCCCGATAGGTC
CATTGGTATTTTCTTATGCGAAACCAATTAAAAAATATCAAGGTGATGAAATTGAACAGT
TCCAATTTAGCATTGGTGGTTCATTCTAGTCTTATAAACAAGCGGATAGATTTGTTCATT
TTTTTACGAGTCTATCTTTCCTAACTTCAGAAAGGACATTTTAATGAAAAATTTATTTAA
ACTTGCCGCAGTTGCTTCAGCTTTAGCTTTTAGTGCGAATACAGTAAATGCAAATGAAAA
AATTGGATTTGTTGATCCTAATTTCTTGATACAAAATCATCCACTTACCATTGAAGCAAA
TGATAAATTCACTAAATTTATGAAAGACACTGAATCTAAATTTGCACCAAGGGAAAAACA
ATTAGCAGCAGAAAATAAAGCATTATCTGATGAAGAAAAAGCATTATTGGATGAGCGTAA
AAAAATTGAAGAAGATGCACAGAAGTTACAAAAAGAACAAGTAACCTTAGAAGCTGCAAT
GAAGAAAAAGGTAGCCCAACTTGAAAAAGATGCACCTAGGTTAAAAGCGAAAGAGATCCA
AGCACGTCAGGATAAAATTAACGCAGAAGCTAAACCATTCCAAAATAAAGTTTCTGCATT
GCAACAACGTGAAGTAGAATTTGGAAAAAAAGCAGAAGAGTTCCAAAAACGTGCTGATGA
GTTTCAAAAGAAAGTAGCGGCTTTCCAAGAAGAAATTGCTAAGGTACAAAAAGAATCTGG
TGTAATAACTCCTGAACAAGTACAACAAAAAGTCGTTGAAGATATTAATGCGAAAATTAA
ACAAGTCGCGGAATCTAAAGGCTATACTTTAGTTCTTCCTCCATCGGTCGCATTATATGC
TAAAGATGGAAATGCAGCAGATATTACAGAAGAAATTCTAGTTGCAATGGGTGGAAAAAT
GCCAGAGGCTCCAAAAACTGAAGTGCCTGCAGCGGAAGTCACAAAACCAGAAGAAGTGAA
AAAATAATGGCTGAATTCCGTTTAATTGAATTAGCGGAGCAGATCGGCGGTACTCTAAAG
GGTAACGCCGATTTGGCTATTTTAAGCATTGCTCCTTTAGATAAAGCAACTTCTAATCAA
ATTACCTTTATCTCTAATGCAAAATATCGTCCACAGTTATCGCAATGCCAAGCGGGAGCT
ATTATTGTTTCTGAAGCTGATGTCGAATTTTGTGCCGAAGGTCAAAACTTGATCGTGGTT
GGAAACCCTTATGTTGCTTATGCGATTTTAGCTCAATATATGGATACAACCCCAAACCCT
GCCGAAAATATCGCTGAAAGTGCCGTGATCTCACCTGATGCTAAATTGGGTCATAACGTT
TCTGTCGGTGCAAATGCTGTGATTGAAAGTGGTGTTGAAATCGGTGATGATGCGGTGATT
GGTGCTGGCTGTTTTGTCGGAAAAAACAGTAAAATTGGTGCAAGAACCAAATTATGGGCA
AATGTGTCGGTTTACCATAATGTACAAATCGGCTCAGATTGTTTAATTCAATCTTCTGCC
GTTATTGGTAGTGACGGTTTTGGCTATGCAAATGAGAAAGGTCAATGGATTAAAATTCCT
CAGACTGGTGGCGTGATTATCGGTAATCGTGTTGAAATTGGGGCTTGTACCTGTATTGAT
CGTGGTGCTTTAGATCCAACGGTGATTGAAGACAATGTGATTATTGATAACCTATGTCAA
ATTGCACATAACGTACATATCGGTTATGGCACTGCGATTGCTGGAGGTGTCGTAATGGCT
GGTAGCCTGAAAGTAGGACGCTTCTGCCAAATTGGTGGGGCAAGTGTAATCAATGGGCAT
ATGGAAATTTGTGATGGGGCAATCATTACTGGAATGGGAATGGTAATGCGACCAATCACA
GAGAAAGGAATTTACTCATCGGGTATTCCTTTGCAAACTAATAAAGAATGGCGTAAAACA
GCTGCTCTTGTAATGAATATTGATGAAATGAATAAACGTTTGAAAGCATTGGAAAAACGT
TTAGCTGAATAATTGATTGAGGTCTTAGTAGTGACAACCAAATTACAAACAGAAAATCGT
GAACCAAGAATTATTGAAGTAACTGAAATTATGGAAATGCTTCCACATCGTTACCCGTTT
TTATTAGTGGATCGTGTGGTAGATTTTGAAGAAGGTAAATGGCTCCGAGCTGTAAAAAAT
GTGAGTGTAAATGAGCCTTGTTTTACTGGGCATTTTCCAAATCAACCCGTTTTCCCAGGT
GTACTTATTTTAGAAGCAATGGCTCAGGCAACAGGGGTTTTAGCGATTAAAAGTTACGGT
AAATTGAAAGAAAACGAACTTTACTATTTTGCAGCAGTAGATAATGCTCGCTTTAAACGC
CCTGTAGTACCAGGCGATCAAATGATCATTGAAGTGACCTTTGTTAAAGAGCGTCGAGGT
ATTACGGCATTTACAGGTAAAGTTTATGTAGATGATACGCTAGTTTGCGAAGCAGACCTA
ATGTGTGCACGTAAATAATCTTGCTTGAATAAAGAGGAAAATACTATGCCATTAATTGAC
GCTTCAGCCAAAATTCACCCAACAGCCTTGATCGAAGAAGGTGCTAAAATTGGTGCAAAT
GTGGAAATCGGTGCATTTTGTGTTATCGGCAAAGATGTTCGCATTGGGGCTGGTACAAAA
ATTCACTCTCACGTTGTTATTCAAGGTGATACAGAAATTGGTGAAGATAATCAAATTTTC
CAATTTGCAAGTATTGGTGAAATTAACCAAGATCTTAAATATCAAGGTGAACCAACTAAA
ACCATTATTGGACATCGTAACCGTATCCGTGAAAGTGTGACTATTCATCGTGGTACGGTT
CAAGGCGGTGGTGTTACGCGTGTAGGTAACGATAACTTATTTATGATTAACTGCCATATC
GCCCACGATTGCTCTATCGGTAATCGCTGTATTATTGCGAATAATGGCACTTTAGCAGGA
CACGTTACTCTTGATGATTTTGTGATTGTTGGCGGAATGTCAGCTATTCATCAATTTGTC
GTTGTGGGTTCGCACGTTATGTTGGGTGGTGGCTCAATGGTTAGCCAAGATGTGCCGCCT
TATATAATGGCTCAAGGCAACCACGCACAACCGTTCGGGGTTAATCTTGAAGGGCTAAAA
CGTCGTGGTTTTGAGAAAGCGACAATGCATGCAATCCGCAATGTGTATAAGCTAATTTAC
CGCAGTGGTAAAACCTTAGAAGAAGCTATTCCAGAAATTGAACAGTATGCAAAAACAGAA
GCAGCGGTCAGTTTATTCTTGGATTTCTTTAAACGTTCTACGCGTGGCATTATTCGTTAA
TTTGTTCATGCTCTCTTATTGAGGAATTAAAATATTCGAGCATACATTCTGTATCAATAG
CAAAAATGTATCCATATAAGATGTTGTTCTAAAGAATATAGATACATCGATTTTTAATCT
GACATATTAAATAGTAGTTATTCTATAAAAACCTGTTGACAAATGTTCTATTTTAGAGGA
TTCTCCCACTTGTCTTTCATGCTTAACATTTAGAGAATAGCGATGAACCGTTTTTCTATG
ATTATTACCACGACGATGACCATTATGTGCAAACATAGTGCGGGTGTTCGTGGCTAGAAA
ACGGAACAATATTCAACGAAACCCGCTTTAACAAGCGGGTTTTTTTGTAACAAAATTTGC
AAACATTAACTATTATCTTCAGGAGAAATTATGCGAGTTCTAAAATTTGGAGGCACTTCT
TTAGCCAATCCAGAACGCTTTTTACAAGCCGCTGACATCATCGAAAAGGCACATTTGGCA
GACCAAGCCGCAGGCGTACTATCCGCCCCAGCTAAAATCACTAACCATCTTGTCGCTATT
GTCGATAAAGCCCAAACAGGCGAATCCTACGAATCTCATCTCACCGAAGCCACCGACATT
TTCAATAACATCATCAACGGATTATATGCCGTCAATAACAATTTCGACCGTGAAGGATTA
AGTGCCTTTATCAAAGCAGAACTAGACGACATCTGCAATATTGCAGCTGAAGCAGCAAAA
AATAAATTCTGCCCAGATAATATCGGTGCAACAGTGCATAGCCGTGGGGAAAAATTGTCG
ATTGCGATGATGAAAGCGTGGTTTGAAGCGAAAGGTTATGAAGTTACTCGCATTGATCCT
ATCGAAAAATTATTAGCACACGGGAGCTATTTAGAATCTTCTGTGGATATTGCTGAATCG
ACCAAACGTATTGAAGCTCTTTCTATTCCAAAGAAAAACGTCGTGTTAATGGCGGGCTTT
ACGGCAGGTAACGAACAAGGTGAATTGGTGTTACTTGGTCGTAATGGTTCAGACTACTCT
GCTGCCTGTTTAGCCGCTTGCTTAAAAGCGAATGTGTGCGAAATTTGGACGGATGTGGAT
GGTGTTTATACTTGCGATCCTCGTTTAGTACCAGATGCGATCTGTTTAGAGTCTATGAGC
TATCAAGAAGCGATGGAGCTTTCTTACTTCGGTGCGAAAGTGATCCACCCTCGCACTATT
GGTCCGTTAGTACCGTTAAACATTCCATGCTTAATTAAAAATACCCATAATCCGGAAGCA
CCAGGCACAATCATTGACAGTAATGTAGTCAATGATAATTTAAAAGTGAAAGGGATCACG
AACCTTGATAATGTGGCAATGTTCAATGTTTCAGGCTCAGGTATGCAAGGTATGGTTGGT
ATGGCTGCTCGTGTGTTTACTTCGATGTCGCAAGCGGGTATTTCCGTGAACTTAATTACA
CAATCTTCTTCTGAATATAGTATTAGTTTCTGTGTGCCTGTAAAAGCGGTCGAAAAAGCA
CTCTGTGCGTTAAACAATACTTTTGCTCAAGAGTTAAAAGATGGCTCGCTTGATCCTGTG
GAAGTGATCAAAGATCTCTCAATTATTTCTGTGGTTGGTGACGGTATGCGTACCGCCAAA
GGGATTGCGGCTCGCTTCTTCTCTGCACTGGCTCAAGCAAATATCAGCATTGTGGCGATT
GCACAAGGTTCATCAGAACGTTCCATTTCTGCGGTTGTGCCGTTAAATAAAGCGATTGAA
GCGGTTAAAGCTACACATAAAGCGTTATTCAATAACAAAAAAGTGGTCGATGTCTTTTTA
GTGGGTGTTGGCGGTGTGGGTGGCGAATTGATCGAACAGATCACAACCCAGAAGGAATAT
CTTGCAAAGAAGGATATTGAGATCCGTGTTTGTGCATTAGCTAACTCAAATAAAATGTTG
CTCAACGAAAACGGCTTAAGCCTTGATAACTGGCGTGCGGATTTAGAGTCGGCGACACAG
CCATCTGACTTTGATGTGTTGCTTTCATTCATTAAATTACATCACGTTGTTAATCCTGTT
TTTGTCGATTGTACGACAGCACAATCGGTGGCAAATCTTTATTCTCGTGCATTAAAAGAA
GGCTTCCACGTGATTACACCAAATAAGAAAGCGAATACCTCAAGCTATGCTTATTATCAG
GAAATGCGTGAAAATGCTCGTCAAAGCCAACATAAATTCTTATATGAAACCAATGTGGGC
GCAGGCTTGCCTGTAATCGAAAACCTACAAAATTTGCTTGCTGCCGGCGATGAAGTCGAG
AAATTTGAAGGGATTTTATCTGGTTCACTCTCTTTCATTTTCGGTAAGTTAGAAGAAGGT
TCAAGTTTGTCTGAAGCAACCACCATTGCTAAAGAAAAAGGCTTCACTGAACCTGATCCA
CGTGATGATTTATCAGGGCAAGATGTGGCTCGTAAATTGCTGATTTTAGCCCGTGAATGT
GGCTATCCATTAGAGCTGGAAGATATTGAAGTGGAAGGTGTTTTACCAAAAGGTTTCTCT
GAAGGCAAAACTGCAGCAGAATTTTTAGCGATGTTGCCGGAGCTTGATGTGGAATTTGCA
AGACGTGTGGAAAACGCGACCGCTTGTGGCAATGTGTTGCGTTATGTGGGCTCCATTGAA
AACGGTAAATGCCGTGTCGCAATCAAAGAAGTAAACGGTGATGATCCACTTTATAAAGTG
AAAAATGGTGAAAATGCCCTTGCGTTCTATACCCGTTATTACAGCCCGATCCCACTGTTA
CTGCGTGGCTACGGTGCGGGTAATGATGTGACGGCAGCGGGTATTTTTGCGGATATTTTG
CGTACACTGAATTAAATCTACATTTGCAAAATTTTGTTCCAAACTAACCGCTTATAACGG
ATGCCAAGCGTGGCGTCCCCACAAAAATGGTTATAAAAACAAAGGAAAAAAATGACATTA
CGAATTTATGCTCCAGCTTCAAGTGCAAATTTAAGTGTCGGGTTTGACTCTCTTGGCACA
GCCATTTCGCCGATTGATGGCTCATTACTCGGCGATGTAGTACAAATTGAAGAGTGTGAT
CAACCGTTTGAGTTGGAAAGTGTCGGTTATTTTGTGCGTAAACTGCCGAAAGAACCGCAA
AAAAATATCGTCTATCAAGCTTATGTACTGTTTAGCGAACGCTTGAAATTGCGTGGTGGC
GTAGTGAAAAATTTACGCCTTACCCTTGAGAAAAATATGCCGATTGGCTCAGGCTTAGGC
TCAAGTGCTTGCTCAATTGTGGCTGCTCTCGTAGCACTGAATAAATTCCACGATGAACCG
TTTTCAAAAATGGAATTGTTGGAAATGATGGGCGAACTAGAAGGTAGAATTTCTGGCTCA
ATCCATTACGACAACGTTGCACCTTGCTATTTAGGCGGTTTGCAACTGATGACTCAATCT
CTCGGCAATATCTGCCAGCCGATTCCGTTTTTTGACGAATGGTATTGGGTGCTGTCTTAT
CCTGGGATTGAAGTTTCCACCGCAGAAGCCCGTGCGATCTTGCCGAAAAGCTATACACGC
CAAGAGATGATCTCACAAGCTCGCTATTTAGGCTCTTTCGTTCACGCTTGTCACACTCGT
CAAGATGTACTTGCCGCAATTATGATGAAAGATCTTATTGCTGAGCCGTATCGTGAGTCG
TTACTGCCAAACTTTGCCGAAGTCCGCCAAGGTTGTAAAGATTTGGGGGCGTTAGCGGTG
GGTATTTCGGGTTCAGGCCCAACTATGTTCGCCATTGCACCAGATTTAGAACACGCTCAA
AAACTGGTCGATTATCTTGAAAAAGATTATCTACAAAATAATGAGGGTTTTATCCATATT
TGTAAGGTGGATAATTTAGGAGCGAGAGAGTTGAAGTAAGCTCGGCATACATAATTATTC
TCATAGACTCCGCCCTTATTAAGGGCGGAAAAGCAAGAGAAAATATAAAATGTCTTAGTA
AAGTAAATTCCTACCCCCTCAAATCATTCGCCTGTTGCAATAAATTACGGCTCTCTTTAA
GGAACTGTTCGGAATAATCGCCAAACCAACAATGCACTTTTTCAAAGGCATCAATAAAGC
CCTGTTTATCGTTTTGCTGAAAGAATGCCAAGCTCTTTTCAAAACTCTGTTGTAGCGAGG
CAATGACATCTAAATTTTCAGGCTTATCGGCGATAATTTCTGCATACAATTTCGCATCTT
GGGCAAATAGACGACCGATCATCGCCAGCTCTAAACGATAAATCGGTGACGAAAGTGCAA
GTAATTGCGGTAATTTGACCGCTTGTTGCGATAAATGTAAGCCATAAGCAAAGGTGGAAA
AGTGGCGTAGTGCTTGAATGTAGGTCATTGCGTGATCGTGTTCTGTGGCATCGATCTCTT
CAATCTTCGCTCCCCAAATCCGCATTTGGTCAAGCAGCCATTGATAACGTTCAGCAAAAC
GTCCGTGACAACAAGCGATCACTTGTTTGGCAAAACTTGCAATATCTGGCCCAAACATTG
GGTGAAGCCCAACAACGGCTCCAGAATGCACTTCTAACATCTTCGCTAACGGCTGTGCTT
TGACTGAGGTGAGATCAGCTAAGATCATCTGTTCGTTCAAATACGGCTGTAAACGCTCAA
GGGTGTCTAAGGTGTTGGCTATCGGCACACAAACCACCACTAAATCCGCTCCGTGCATAA
TCTGTTCGGCTTGCTCCCAGTCATCTCGATCAAGGCGTTCGACCGAGTAGCCCGATAATT
CAAAATAGCGGGCAAACAGTCCGCCTAACTTGCCCAAGCCACCAACAACCACGATTTTCC
GCATTTGCTCATTTGTCGCTTTAAAGCCGTGTTTATTCTCGTTGGCATAAGATTCCCGCA
TTAGACGACGCAACACATCTTCAATCAAATCAGCAGGAATGCCCTGACTTTCTGCTTCTT
GACGGCGAGCGGCAATCATTGAGGCTTCACGTTCAGGGGCATAAATCGGCAAACCGTGCC
GGTGCTTAATTTTGCCAACTTCTGCCACCAGTGAAAGACGTTTTGACAATAATTCAATTA
ACTGTTGATCGACTTGATCGATCTGTTCACGAATAGGATTTAATGGGTTCATACTACTTT
CTTAGGGTTTCTGCAAAATCGGTTAATAAGGTTTCCGTTGTCTGCCAATCAATACAAGCA
TCTGTAATAGATACGCCATATTGCATCTGTTCAAAAGGTTGCTCGGATGATTGATTGCCT
GCAAACAGGTGGCTTTCGATCATTAAGCCGATAATAGATTGATTGCCTGCGACAATCTGT
TGTAGCACATTTTTCGCCACCAACGGCTGACGGCGGTAATCTTTATTAGAGTTGCCGTGG
CTACAGTCGATCATAATCGCTTCAGGCAAGCCGGCTTTGCGTAATGCTTGCTCGCACTCT
TGCACATATTGTGCTTCAAAATTCGGGGATTTTCCACCACGTAAAATAACGTGTCCATCA
GGATTGCCTTTGGTTTGCAATACCGTCACTTGCCCCTGTTGGTTAATGCCAATAAAACTA
TGCCCCATTGCAGAAGCCTGCATTGCATTAATCGCCACGCCCAAATTTCCGTCCGTGCCG
TTTTTAAATCCCACCGCCATTGATAAGCCAGATGCCATTTCTCTGTGGGTTTGAGATTCC
GTTGTTCTTGCTCCAATCGCTGACCAACTAAACAGATCAGCAAGATATTGTGGGCTAATC
GGATCTAAGGCTTCGGTTGCAAGTGGCAAGCCCAGTTCAGCTAAATCCAACAATAATTTA
CGTGCAATGCGTAACCCTTTTTCAACATCGAAGGTGCCGTTTAAATGTGGGTCATTAATT
AAGCCTTTCCAACCCACCGTAGTTCGTGGTTTTTCAAAGTACACTCGCATTACAATGTAA
AGTTTATCTGACACTTTATCTGCTAATACTTTTAATTTTTGGGCATACTCTAATGCAGAT
ACAGGATCGTGAATGGAACAAGGGCCGATAACAATAAGCTGGCGTTTATCACGTTTATGA
ATAATATCTGAGATCACTTTTCTTGATTCTTCAATCTGTTTACGCAGATGCTCCGGCAAC
GGAAACTCTTGTTTTAATCCCTTTGGCGTTAGCAAAACTTTTTCATTACAAATGTTTACG
TTGTGTAAACTATCCTGATTAAATACAGTGTTCATTTTTATTTCCTATAATTGTAAAAAA
ATCAATACAGAGGTAATTTACAACGTAATTGGCAAAGTTTCAATGGTTTTTTGAGTTTAA
TCTATCAAGCTGTCAAAGCCCTATAATATTTCGGGCGGACACATCGGTCCGCCCAAACAA
TGATTTTATAAATAATCTTGAATTTTCTGTTTCACCTGCTCTACTGAAATTCTCTCCATC
AGTCCATCACCTTTCGCACTTGTCGCCCAAGGCAACTGATCCCAAGGTTTTCCACGACTT
TCTAATACAACCTGATCATAAACAGACACCACTTTATCTAAATCTAAATAAGGGCCTGTA
CGGCGTGGGTTATGAATCGCATATAGACCAATCACCTTCGTATTTTGAGTTGTCGCAATA
TGAGCTGGCCCCGAATCCGAAGATAGCACCAAATCCGCTTGACGAATTAATGCGGCAAGT
TGTTTTAAATTGGTTTTTCCTGCAAGATTAAGGCTGTTCAGTGCAAGTTGTTGAATTTTT
GCTGCTACTTCCATCTCATAAACCGATGGAGAGCCTGCAATAATCACATTGATGTTTTGT
GCTAATGCAAACTGTGCAATTTGCCCATAATTTTCAGGCGACCAATCTTTCTCTTTTTTG
CTAGAACAAGGGGCAATGACTAAATTTTTTCTTTGTTTATCAATAAATTGCGACGTATAG
GCTAAATCTGCTTCACTTACAGGTAAATCCCAAGTTGGGCGTAGATCTTGCACACCAATC
GCTTTAGCAAACATCATTTGACCGTCTAAAACGTGGGGGGAAGCGGTCTGTTCCACCTTT
TTATTTGTAAATAGCCACTGTCCTTCTCTTGCCCGATCTTGATTAAAACCTACTTTCTGT
TTTGCTCGAATACCTAACGATAAAATAGATGCACGCAATGCCGTTTGCATATTTAACAGA
TAATCAAACCGCTTACTGCGAAGCTGTTTCCATAACGCCAAAATCCCTTTCCATCCCGTT
TTTTTATCATAAGGCACAAGGGTTACATTCGGAATGCCTTGCATTAAAATCGACTCTGTT
TTACCAATAATCCAAGTGATTTCAGCTTGCGGATATTGGCGTTGAATGGCTTGCACGACA
GCAAGGGTATGGCAAACATCACCAATCGCAGAAAGGCGTAAAATACAGATTGATTGTGGG
CTGTTCATCTTCATTCCTATAAACATTTCGCAGGTTTTGGCAAGCCTGCAATTTTGGTTG
CCTGTTTTGCTGGGCCTTCGGGGAATAAACGTTGTAAATAACGGCTACTGCCTTTTTCTT
CACCAAATTTCTGTGACAAGGCTTTTACCAGCATTCGGATTGCAGGGGATGTTTTGTATT
CTTGATAAAATTCTCGCACAAAATAGACGATTTCCCAATGGGCTTCGCTAAGTTCAAGGT
TATCTTTTTGAGCGATAACTACGGCAAGTTCAGGCGACCAGTCGTCTAAATTTTTCAAAT
AGCCGTGTTCGTCTGTGGGGTATTGTTGATGATTGAGTTCGATAAAATGAAGCATACAAG
ATGAGGGTGTAGGATGAAAACTCTAAAAAAAGAGCCCAGCATTCTAAAAAGAACTTAATT
AAAATGCTTGGCTATAAATATATTACTTCGTCAAATCAATCTGATAAATCGCAAAGCCTG
TTTCATCAGTGCCAACGAATGACATTGGATATTGTGCTTTTTCTGCAATAAAGGCTTTCG
CTTTATCGCTTGGCGACGTTTCAAAATAAGGCTCATCAGATGGGCCAGTGTGAGCAAGTG
CTACGATTAAATCCGCCCCCGCTTTTTTCACGATTGGCACATATTTTTCAGCCGTTTTCA
CAATATCACGAGCTTCCACTTTGCCGTCTAAATGGGCTTTATCCCAAACTATTACTTGTG
GTGGAACGAAACCGATATAACCGACATTTAAAGTATGTTTCACGCCATCTTCATCAACCA
CTTCTTTTTTCTGAATGAAGTATGGTTGGTAAACTGGCTCATCAGTACCTGGTTTAACGC
ATCAATCGCAGGGTTAGATTTACCCTCTTTATAACCGACCGCAACTTGATAATCCGCAAT
CGGATTACCTTGAATTAAGTCACCATTATCAACAAGTACACTATTTTAAGCTTCTTTTCG
AGCTTGTTCAATTAACGTTGCGGCACGAGTAAAACCAAATTTTGTTGTTGGCGCATCTTT
ATAATAGTCAAAATCCGTTAAAAAACTGTGAATATCCGTTGTGCCAATGATACGTAAGAA
ACTTTGCTATCACCAGCTGCAAATGCAAAGCGATTTGCACTAATGGCTAATACAGTGGTC
GCACCAATTTGAAGAAAACGTCCTCTGTTCATCATAACAAGTATCCTCATTGATATAAAA
AAAGGGAGAGTATTATAGTCAATAATACTCTAAAATGCCTTAATCCTTTTATCAAATCTG
TGATCGACTTCACAAAATAGATAAATTAAGGCTGTATAAAAACCGCTATTCTAATTTCTG
AAGCGGTTACTTTAGGGGGAATATAGAACAGATAAAAACTAGATTATCTATGTAATTAGA
AATAAATAATACATATAAATCTACTTAAGATCCCTATACCTCATAAAAATCCCTGCATGA
TAAGCAGGGATCTTATTAGATTAAACTTTTAATAGGTTACTCTTTTGACTTCCAAATTAA
CGGATCAACACCACGGCGAATAAGCTCTGGGTGATCTTCAATTTTGAATACAGGCTGCTC
TACCCCTGCTTTCACTTGTTTTTGGTAATCTTTTAAGATAACCCAAACAATTGGAGCAAG
TAAAACGATAGACACTAAGTTGATCATCGCCATTGATGCCATTACGGTATCGGCAAACGC
CCAAACAATACCGCCATCACGCACAGCACCGAAGTAAACGAAAAATAACACGATTAAACG
GAAGGCTAATACGAAACTTGGTTTGTTACGGATATAGCGAATATTGCTTTCTGCATAAGC
ATAGTTACCGATAATTGAAGTGTAGCAGAATAACAATAAGATAAAGGCTAAGAAGTGTAA
GCCAAATTCACCGATGTGGAACTCTAACGCTTTTTGGGTTAAAGATACGCCACGCAATGA
TTCGCTACCATAATCGTTAGACATTAAAATAATGATTGCGGTACAAGTACATACAATAAT
GGTATCCACAAATACCCCTAACATTTGAATTAAGCCTTGACTTGCAGGGTGTTTTGCATC
TGACGTTGCCGCTGAGTTTGGTGCAGAACCCATACCCGCTTCGTTTGAGAATAAACCACG
TTTAATCCCCATTAACATCGCTTGTGAGAATAATGAACCAAAGATACCGCCAGCCATTGC
AGAAAAGTCAAAGGCACTGGTAATAATTTTATTTAAAACTTCAGGTACTCGCTCAATATT
CATCCCTAAAATGATCATTGCCATAATTAAGTAGAATAACGCCATCATCGGCACAACTTT
CGCTGAAACCTGACCGATACGTTTAATCCCACCGAAGATAATCGCTGCAGTCACAATCAC
TAACACAATGCCCACATAATGCGGATCCCATTCCCACGCATTACGCGTTGCTTCAACGAT
AGAGTTTGCTTGAACCGCATTGAACGCAAAACCGAAGGTAAAAATTAAGGTAATTGCAAA
GGCAATCGCAAGCCAAGGAGCTTTTAAACCACGCTTAATGTAATAAGCTGGGCCTCCACG
GAACATACCGTTTGGATCACGCACTTTATAAACCTGTGCCAATGATGATTCTGCAAATGC
ACTACTCATACCAATTAACGCTGTGATCCACATCCAGAACACTGCACCTGGTCCGCCTAA
TGCGATAGCAGTCGCAACTCCACCGATATTACCCACACCCACACGGCTTGCCAAGCCTGT
TGCAAAGGCTTGGAACGGGGTTAATGACTCGCCCTCTGCAGCACGGCCAGACCACATTTC
ACGGATACTACGAGGTAATAAACGTAATTGAACTAAGCCAGTGGTAATGGTAAAGAATAA
ACCAGCACCTAAAAGGGTTAATACAGTAATATCCCAAAGTGGACCGTCAATCGTGTTCAC
GATCCATTTTAAAACATCTTCAAAAATTGAAACGATGCTATCCATCGAAAAGACCTCATA
AAAAAGTAAAACAATTTCGGCATTTTAACGATTTTTTATCTTTTGAAAAGATTTTTTTAA
TTAAAATGATAAAAAAAGTTAATGATTAGTTATTTAGCGAGCTGGACTGGTTTAAATAAC
AAATTCTGTCTAATTAGCAAATAATACAAGGGACACCACGCTTGGTGTCCATTGAATATG
ACATAACTTAACGCTTAAACAAAAGATTTTGGCTTGTATCTAACAAACTACTGTGGAATA
AGGTAAAACCAAAACCGATCAAAAGTAATCCAATCAGCAATTTTCCGAATAAAACAGACC
GCTTGTGAGCAGAAAATGAAAGATACCAATGGCTAATATGCACCGCTTTACGGCGAGCGA
AAAGTACCAAACAGGCAAAAAGCGTTAGCGTTAGCCCCGTTCCCGTTGCCATTAATAACG
CAGAAGCTACCCCCCACAGGTACAAATCCAAGGTATAAGCTAAAAACAGCACTAAAATTG
CCCCTGAACACGGGCGTAAGCCAATGCTAAAAATCAACATCAGCGTGCTTTTCCAATCCG
TTGCAGTTGCCATTTCAGATGAACTTGGCAAATGTTTATGCCCACAGCCACAATCTGCAG
AATGTTGATGATGAGCAGTAATAAGCGGTGATTTTGGGGCTATTTTTTGCAAATGGCGAA
TTTGAAAGCCCTTTGGCTTTGCTCTCACGCTTTTTAACGCTTGATAACACCAATAAAGCC
CAAACAACATCATTACAACAAAACTGCCTCGCTCAACCCATTTTAACGCTAGATTAAAAT
AGCTACGAGAAAGGGTAAAAATTACCACAATAATCGTCACTAACCCAATCGCCACCAAGC
CTTGCACTAACGCAGACAACAACGTGATTTTTACCGCTTGTGGCAGTTTGGTTTGTTCAA
AAGAGAGATAGCTGGTCAGAATAAACTTACCGTGACCTGGGCCGACGGCGTGAAACACGC
CATAGATAAAACTCACCGCCATTAAGCTCAGCCCTGCCTGTTGCTGGTTTTCGTTTAGAC
GATTTAACGCCCCTGAAAGGGCAAAATTAAATTCCCTCTGCCACTCGCTGACTTTAAATA
AGAGATAGGGATAAGCCTGATAAATCGCAAAAAGAGCCACCAATCCGATCGCTATCCCAG
CCCAATACTTTGCCTTTATTGACATACAATACTCACTTTTTGCGCAAATTGTGCGCCTAA
AGACAAGCCACGTTCTGCTGGCATATCGGGGGTTTCATTTTTATCTAATGTCGATGCATA
CAACCGCAAAGATTGATTTACCGTCGGCTCAATCATCTCAACTTTACAAAGATTTTGCTC
TGTGCTACTGACATCACTCGCTTTTTCGTAATTCATTGCTAAGTAATAACTTGGCTCAAA
GGTAAAAAAACGGAATGACTGCCCTTTTACCGCTTTAGGTTCAGCCAGTAGCAAGGTGAA
ATGGTAAATAATACGATTATGCTGAATTTCAACGGACGAGTTATGCGGTTTAGCTTTAAA
CTTAATCGGTTCATTTTGCTGATTATAAAGCTCGCTAAAATAGTGGGTACTCACCGCAGA
TTCATCTAACTCACGCAAAATTTTATTCATTGCCTGTTTTTTATCCTTACTGCTGTTGAT
TTCATAGATCAGTTCAGCTGATGTAATCTCATCAAGTGTCCAGTACAATTCAAAACCTTC
CAGCTTACCTTGTTGAATTAGCACTTTATTTTTCATATCAAGGAAAGAGTGTGGATGAGC
AAAAACAGAAAAAGAGAGTAACAGAGAAATCGTGCCGATAAGAAAACGCTTAAGCATTTG
AAATCCTTATAATGAAATCAATTTTAAAATCATTATATCAGACTTTTATAAGGGCTTTTT
GTTCCGACATGCTTCAATAAAAAAGCGAACAGACAAAATCTGTTCGCTCTTAAAAATTAG
GCTGAGTCGGTCGATAAGCCGAGTTCTGTCGTGGACAATCATTCCTCTAGGCGTACATTC
ACACATACGCTCAAGCAACCTACCCGAATCCCAAGCGGGCAACTCGTTGGATTCCTATTT
GGTCTTGCTACGAGTGGAGTTTACCGTGCCGTGAAATGTTACCACTCACGCGGTGCGCTC
TTACCGCACCCTTTCACCCTTACCAGCAGAAACTGGCGGTCTGCTCTCTGTTGCACTAGT
CGTAGGCTCACGCCTCCCAGACGTTATCTGGCACTCTGCCCTGTGTAGCTCGGACTTTCC
TCTCGTTTACTTGTCCCACTAGGTCGTTCTTACGAACGGTTAAGGGCTTCAATAAACCAG
CGATTGTCTAACCAACTCAGGCTGGCGAGTATAGCGGATTTATGAACTTTTGCAACAAAA
TGAATTGTCTCATCCCTATTATCAACGTTGATTGAATCACTTGGAATATATGATTTATAT
TCAACAATTTTCAAATTAATGCATACAAGCCAGCTCTTTTCTTTAATGTATTATGCTACC
AAGTCTTATCCTCTTAACGAGCAATCCCCTTATGTCTTAACAACGCATCTAACGTAGGTT
TGCGACCACGGAAGCGTTCAAACAAGACCATCGGCTCTTCTGAACCGCCACGGGTTAAGA
TATTATCTAGGAAAGACTGCCCAACCTCACAATTAAAAATACCTTCCTCTTCAAAGCGTG
CAAAGGCATCTGCCGATAATACTTCTGCCCATAAGTAGCTGTAATAGCCTGCGGCATAGC
CCCCTGCGAAGATGTGGGAGAAGCTGTGTGGGGTACGCACGAAAGTCGGTAATTCCACCA
CTGCAACCTGTGCTTTTACCGCTTTTAGCGTATCTAACACAATATTTTCTTTCGGCTCAC
TCATATGTAAACGGAAATCGAATAAACCAAATTCTAACTGGCGTAACACAAACATTGCTG
CTTGGAAGTTTTTCGCTTTCAGCAACTGGGTCAATTTCTCTTTTGGTAGTGGCTCGCCTG
TTTGGTAATGTCCTGAAATAAAGGCAAGGGCATCTTCTTCCCAGCACCAGTTTTCAAGGA
ATTGACTTGGTAGCTCAACTGCGTCCCACGGCACGCCGTTAATCCCTGAAACGTCACCCA
CATCAATTTCGGTCAGCATATGGTGAATACCATGCCCAAACTCGTGGAACAGCGTAGTAA
CTTCATCGTGTGTAAACAGAGCTGGTTTATCGCCAATCGGTTTATTGAAGTTACAGGTTA
AGTAGGCAACAGGTTTTTGTAATGAACCGTCCGCTAGACGTTTTTGATTGATACAATCGT
CCATCCAAGCACCGCCACGTTTATTTTCACGGGCATATAGATCCAAATAGAATGAACCAC
GCAAGCGGTCAGTTTCATCGAAAATATTGAAAAAACGGACATTCTCGTGATAGCTATCAA
ACTCTTTCTGCTCTTCCACTCGCATACCAAAAATGCGTTTCACCAGTTCAAATAAACCTG
AAAGCACACGTTCTTCAGGGAAATAAGGGCGAAGCTCTTCATCGTTGATTGCATATAAGG
CTTGTTTCTGTTTTTCGCTATAAAACGCAATATCCCACGGCTGTAACTCGCTTACGCCAT
AGCTCTCTTTTGCAAAGGCTTTTAGCTCAGCTAACTCTTTTTTGCCTTGCTCTTTAGAAC
GATTTGCTAAACCTTCCAAGAAATCAACCACTTGCGTTGGGTTTTCCGCCATTTTTGTGG
CAAGGGAAAGCTCGGCATAGCTTTCAAAACCGAGTAATTTGGCTAATTCTAAGCGTAACT
CAAGGGTTTCAGCCATAATGGCTGAGTTATCCCATTTACCTGCGTTTGGGCCTTGATCTG
ACGCTCGTGTGTTATAAGCTTCATACATTTTCTGGCGAAGCTCACGGTTTTCACAATAGG
TCATCACAGGCAAATAGCTTGGAAATTCAAGGGTAAAGCGGTAGCCTGATTTCTCTTTAC
TTTGTGCTGAAAGTTTCGCCCCTTCAAGTGCTGACTCTGGCAAACCTTTTAGATCCGCTT
CGTCTTCAATCACAATATCCCAACCCATTGTTGCATCAAGGACATTGTTGCTAAATTGTG
AGCTAAGTTCAGATAAACGAGCAGAAATTTCGCCATAGCGTTTTTGTTTATCTGCTGGCA
ATGAGATCCCTGATAACTCAAAATCACGCAAGCTGTTTTCAATCGCTTTTTTCTGAGCGA
GCGAATAAGTGGCAAACTCAGGGCTATTTTTCAGTTTGACATAGCCTTGATACAACCCCT
GATGTTGCCCAACCCAAGTGCTGTATTCGGATAACATCGGCAAACACGCTTGATAAGCTT
CACGCAATTCAGAGCTATTTTTTACTGAATTGAGATGCCCAACAGGCGACCACGCACGAG
AGAGTTTATCCCCTGTGATTGCTTGCGGTAGGTAGAAGTTTTCCCACGTTGGTGTATTAA
TTTGAGAAACTTGTTCAATCGTATCACGGCATTGTTGAATTAACTGCTCAATAGCAGGCA
CAACGTGTTCAGGTTGAATTTGAGAGAATTTAGGTAAACTTGTGTTGTTTAAAAGTGGAT
TTGACATTCGATTTCCTCTTTATTTGATAAAAGTGCGACATCTTACCATTTTAGCGATTA
TTTTCATTAGTTGATTGTGATTTATGGGGGAAGCCGTTAAAATTTCAGTTATATACAAAC
TGCAAACTGCAAAAAATTAAACACAACCGACCGCTTAGGAAAACGCAATGTCTTTAGATT
TATCGGATATTCGACAACAAATCATTCAAATTGACCGCAACTTATTGAAATTATTATCGG
AGCGTCATCGACTTGCGTTCGATGTAGTGAGAAGCAAAGAGATCACGAAAAAGCCTCTAC
GAGATATCGAACGTGAAAAACAACTGTTACAAGAATTGGTTAGTTTTGCTCAAGCGGAAA
ATTATCAACTTGACCCACAATATGTTACGCAAATTTTCCAACGTATCATTGAAGACTCTG
TCTTAACACAGCAACATTACTTGCAAAATAAACTGAATCAGAATCAAGAAAATGCCACCA
TTGCATTTTTAGGTATGCGTGGCTCTTATTCTCATCTTGCTTCTCGCCAGTTTATGAAAA
ACAGCACGGCTTCTTTAGTGGAACTCAGTTGCGAATCTTTCGATTCAGTTTTTGAAAAAG
TTCAGCAAGATGAAGCCGATTATGGCGTGTTGCCGTTAGAAAATACCACATCAGGTTCTA
TCAATGAAGTTTATGATTTGTTGCAACATACAGACTTAACCCTTGTAGGCGAATTAGCTT
ATCCTATTAAACACTGTGTTTTAGGAACAAACAATGCTGATTTTGCCCAAGTGGATACCA
TTTATACCCACCCACAACCTGCACAACAATGTAGCCAATTTATTCATAGTTTAGATAAAG
TGCATATCAAATACTGTGAAAGTAGTTCTCACGCTATGCAGTTAGTGGCTCGTTTAAATA
AACCAAATTGCGTTGCGTTAGGTAATGAAGATGGCGGGAAATTGTACGGTTTAAGCGTGT
TAAAAAGTGGTATTGCGAATCAAGAAAACAATATTACTCGCTTTATTGTAGTGTCTAAAA
AAACTATCAATGTTTCGCCACAAGTACAGACCAAAACCTTGTTATTAATGACGACGACTC
AACAAGCGGGTGCTTTGGTTGATGCGTTGATGGTGTTCAAGCAACACGGCATTCGTATGA
TTAAACTTGAATCTCGACCTATTTATGGTAAACCATGGGAAGAGATGTTCTATGTGGAAT
TAGATGCCAATATTCACAATGAAAATACCCAAAATGCCTTGAAAGAACTTAAAACAGTGA
CGAGTTTCTTAAAAGTATTGGGTTGCTATCCAAGTGAAATTATTGAGCCAGTCCAAATCA
ACAATATAAGTTAGGAAATCTCTTAGATATTCCTAGCATGTTACTTATAATGGCAGCTGC
CAATTAATTTCTTCGACTCCGTGAGAACGAAGGTAATCATTGGTTTTTGAAAAATGGCGA
CAGCCTAAAAAGCCACGATGTGCAGAGAGCGGTGATGGGTGAGGGGCTGTGAGAACGCAA
TGACGAGAGCGATCGATAAATTGTCCTTTTTTCTGAGCATGGCTTCCCCAAAGCAAAAAT
ACCAGATTTTCACGATGTAGATTGAGTTGATGGATCACCTTATCAGTAAAGGTTTCCCAA
CCGATATTGGCGTGTGAATGTGCTTTTCCTTGCTCAACGGTGAGAACCGTATTTAACAAT
AGCACCCCTTGTTTTGCCCACTCAATGAGATAGCCGTGTGATGGTATTTGAAACCCAACA
TCTTGGGATAATTCTTTGTACATATTAACCAGCGAGGGAGGCGGAACAATTCCTGGTTTT
ACTGAAAAAGATAAACCGTGTGCCTGATTGGGGCCGTGATAAGGGTCTTGCCCTAAAATA
ACTACCTTCACATCTTTGAATTCAGTTAAAGCAAAAGCACTAAACACTTCATTTTGAGGT
GGGTAAATTACTTTTCCAACTAAACGTTCTTGATGTACATATTGCAAAATATGTTGAAAA
TAGGGTTGTGTTTTTTCTTCCCCAATGGCATCAGTCCAACTGTTCATATTCTATCCTATT
ATTAAATTGTTAAAAATTAAAATGAACTGTTAACTCTTGTCTATTTTTTAAGCCATCATC
AGTTTTTTTGATAAAAATGCTTAAATTTTTCTCGCTTTTTAAAGGATTAAAGTTAGAATA
CTCAAAATTTTTTGAAACTTTAAACTTTTTTTATAATTTACCCAACATACTAGGAGCTAA
AAATGATCAAAGGTGTACAAATCACTGAATCTACCAACAAAAACTTATTAAACTCTTTCT
GGTTATTAGATGAAGAGAAAAATGAAGCACGTTGCTTAGCAGCTAAAGGTGATTTCCAAG
AAGACCAAATAGTTGCAATCAGCGAATTAGGTCAAGTTTCATACCGTGAAGTCCCAGTTA
ATGTTGCACCAACCATTAAAGTTGAGGGGGGTCAGCACTTAAACGTAAACGTATTACGTC
GTGAAACATTAGAAGATGCAGTGAAAAACCCTGAGAAATATCCACAATTAACTATCCGTG
TTTCTGGTTATGCAGTTCGTTTTAACTCATTAACACCAGAACAACAACGTGATGTTATTA
CTCGTACTTTCACTGAAAGTTTATAATTACATCTTTTCTCAGGCCCTACCGTAAGGTAGG
GCTTTATTGTATCTATTTTGACATAGTAGCAGATATGTTTTCTACTATATCATTATTTTA
AACCCAATTTCTTCTCAAGATAGTGGATATTCGTTCCACCCTTGCAGAAGTTTTCATCAG
AAAGAATCTGTTTATGAAGTGGGATATTGGTTTTAATTCCTTCCACGATCGTTTCTGACA
ATGCATTTTCCATACGACGAATTGCAATATCACGATTTTCAGCAAAGGTAATCAATTTAC
CAATCATTGAATCATAATGCGGTGGGACTGAATAGCTAGCATAAATGTGAGAATCCCAAC
GAACACCTAATCCACCTGGAACGTGTAAACGGGTGATTTTACCCGGTGATGGTAAGAATG
TACTTGGGTCTTCCGCATTAATACGGCATTCAATCGCGTGACCACGCACTTTAATATCTT
CTTGTTTAACTGAGATTGGTAAACCTGCAGCAACACGAAGCTGTTCTTTTACAAGATCAA
TACCTGTAATCATTTCTGTCACAGGGTGTTCTACTTGTAAACGGGTGTTCATTTCAATGA
AATAAAACTCGCCATTTTCAAATAAAAATTCAAATGTACCTGCACCACGATAGCCGATTT
CACGGCACGCATTCGCACAACGTTCACCGATAAACTGACGTAATTCAGGGGTAATGCCTG
ACGCTGGTGCTTCTTCCACCACTTTTTGATGGCGACGTTGCATAGAGCAATCACGCTCTG
CCAAATAAACCGCATTGCCGTGTGTATCTGCAAGCACTTGGATTTCGATATGGCGTGGAT
TTTCAAGGTATTTTTCCATATAAACCATATCGTTATTAAAGGCTGCTTTCGCTTCTGCTT
TGGTCATCGCAATAGATTCTTCCAAATCTTTTTCGTGATGAACCACACGCATACCACGAC
CACCGCCGCCACCAGATGCTTTAATGATCACTGGATAACCAATTTTCTGTGCAATTTCTT
TATTTTTGGCGACATCATTACCGATAGGGCCACCAGAGCCAGGCACACAAGGTACGCCTG
CTTTTTTCATCGCATTAATTGCAGAAACTTTATCGCCCATTAAACGAATTACATCTGCTG
TTGGACCAATAAAGATAAAGCCTGAATTTTCTACTTGTTCTGCGAAGTTTGCGTTTTCAG
ATAAGAAACCATAACCAGGGTGAATCGCATCAGCACCAGTTACTTCTGCAGCGGCAATAA
TCGCAGGAATATTTAAGTAACTTTTTGTTGATGGCGCAGGACCGATACATACTGTTTCAT
CCGCAAGGAGAACGTGTTTCAACTCACGGTCTGCCGTTGAGTGAACAGCAACCGTCTTAA
TGCCAAGTTCACGGCACGCACGCAGAATACGCAATGCAATTTCGCCACGGTTTGCAATGA
CAACTTTTTCTAACATAAGAGATACCCTTAATTGAAAGCGGTCTTTTTCGTGCAATTTTT
TGCAAAAATCTGACCGCTTGTAAGAAATGGATTATTCAATAATGAAGAGTTTCTGATCAA
ATTCAACCGCTTCGCCGTCGTTTACAAGGATTGCTTTGATTACCCCTGCTTTGTCTGACT
CGATACGGTTCATCATTTTCATTGCTTCAACGATACAAAGTGTGTCGCCTACTTTCACGG
TTTTACCCACTTCAACAAATGGAGCTGCTTCTGGGCTTGGGCTACGATAGAATGTTCCTA
CCATTGGTGAAAGAATCGCGTGACCAGATACTTCCGCTGTTGGTGCTGGCGCTGCCGCAG
GTGCTGTTTGAGCTGCTGGTGCAGGGGTTGCTGCAGGTGCTGGCGCTGCTTGTGGTGCAG
CAACATATTGTACTGCCGCAGGTGCAACTGCTGGTGCTGCACGGCTAATACGTACTGTGC
CTTCTTCAGACACTTCTAATTCAGTAATGCCTGATTCTTCAACTAACTCGATAAGTTTTT
TAATTTTGCGAATATCCATAATGAGATCCGTATTTGAATGTAAAAATAAACAAACTCTAT
GTTCAAAGAACATAGAGCAAAATTTTGCGTAGATTACCTGAAATTTTATTAATTTGCGAC
GAAAATCTGATAAATTTGCCGAATTTATTAGCAAATTTGCCACTAATCGTAGCAGTTCAG
TTTTCTTTTTTTACTTCAGACAACAAAAAATGGATTTATTTCCCTCTCTTTAGAAATTGA
ATAGCATAATCTAAGGCGTAATCGTAACCTTTTGCCCCTAATCCACAAATCACGCCTTTT
GCGACATCACTTAAATAGGAATGATGACGGAAAGGTTCACGGGCGTGTACGTTGGATAAA
TGGACTTCAACAAAAGGAATAGCAACTGACAATAAAGCATCACGCAAGGCAACGCTGGTA
TGAGTAAACGCACCGGGGTTAATGATAATGAAATCGGTATTTTGGAATGATTGATGAATA
CGGTTAATAATCGGCTCTTCGCCATTTGCTTGAAAATACTCTAGACAATAGCCTCTTGCC
TTCGCTAATTGTTGGAGGTGGTTTTCAATATCGGCTAAGGTTTGTGAACCATAAATATGG
GGCTCTCGTTTCCCTAGCATATTTAAATTAGGTCCGTTTAATAACAAGATTTTTTTCATT
ATATTATCCTTACAAGCGGTTAAAAATGAGCAAGATTTTGCAATGTTATCAAATTCTAAC
CCTCGCCCCTTGTGGGAGAGGGGAGAGAATTTAGCTACTTATGTTGTAATTACTTTTATC
ATTCAACATTCGAACAACTTAATGGATATAAATTCAATTTTTCCATCAGCACTCTATCGC
CATCTTCTTCTGGGTTTTCCGTCGTTAATAATTTATCCCCATAAAAGATCGAGTTTGCGC
CGGCCATAAAACACAAGGCTTGCATGGCTTCTGGCATATTGCTACGCCCGGCTGAAAGGC
GAACATAACTTTTTGGCATCGTAATACGCGCAACAGCAATGGTTCTCACGAATTCTGTCC
AATCGAGATCTTCTGCATTTTCAAGTGGTGTGCCTGCCACTTTAACCAATTGGTTAATCG
GCACGCTCTCTGGTTGAGGATCAAGATTGGCTAAGCTGGCGATAAGTCCGGCTCGTTCAG
CTCTTGTTTCATTCATACCAACAATACCGCCGCAACAGATTTTTAACCCTGCGGAGCGCA
CTTTACCTAAGGTATCCATTCGATCATCGTGAGAACGAGTGTGAATGACCTGATGATAGC
GTTCCGGATCGGTATCTAAATTATGATTGTAGTAATCTAATCCGGCTTCTTTTAAATCTT
CCGCCATACCTTCTTCTAACATACCGAAAGTACCGCAAGTCTCTAAACCTAGGGATTTGA
CCGCTTTAATGATGGCGGAGACCGTCTCAATATCTTTAGGTTTAGGACCTCGCCACGCTG
CTCCCATACAAAAACGGCTTGCTCCTCGAGCCTTGGCAATTTGGGCTTTCTCAACAATAT
AGTTCACATCAAGCATACTTTGCTTTTCAACACCCGTGTCATAGCGGGCAGATTGTGGGC
AATACTCACAATCTTCAGCGCAACCGCCCGTTTTAATGGAAAGTAGCGTAGAAAGTTGAA
TGGCATTTGGATCAAAATGTTGTCGATGAATTTCTGCCGCCCGAAAAACTAAGTCCATAA
AAGGCAAATCAAAAAGTTCTTCAACTTGGCATTTACGCCAATATTGTGCCGTTGGATGCG
GCGTGAGCTCATTTTTGGCTTTTAAACGTAGCGAATAGGTCGTCATACAAGATCTCCAAA
AAAGAGGCACAAGCCGTTGCTTGTGCCATTCAGTGCGAAAATTACTCTTCGATAGAACGT
AATAAGTCGTTAAGACCCACTTTACCTAATGTTTTCGCATCCACTTTTTTCACGATCACT
GCACAGTATAAGCTGTGTGAACCATCTTTTGCAGGAAGGCTACCTGAAACCACCACAGAA
CCGGCAGGAACACGACCGTAATGGATTTCGCCTGTTTCACGATCATAGATTTTGGTTGAT
TGACCGATAAACACGCCCATTGAGATCACACAGCCATCTTCAACAATCACACCTTCTACG
ATTTCAGAACGTGCGCCAATAAAACAGTTATCACCAATAATCGTTGGGTTAGCTTGTAAC
GGCTCTAACACACCGCCGATACCTACGCCACCTGATAAATGCACGTTTTTACCAATTTGC
GCGCAAGAACCCACCGTTACCCAAGTATCCACCATTGTACCTTCGCCAACATAAGCACCG
ATGTTCACAAATGATGGCATTAACACCACGTTTTTCTCGATGTGTGAACCTTGACGCACA
ACGGCACCTGGAACAGCACGGATACCATCTGCTTTGAACTGCTCTTCGCTATATTCACCG
TATTTGGTCGGCACTTTGTCGTAGTATTTAGTTTCTGCACCATCAATGATTTCGTTTTCG
TTGATACGGAATGAAAGTAAAACCGCTTTTTTCACCCATTGATTAACAACCCATTCACCA
TCAATTTTTTCTGCAACACGCAGTGAACCATTATCTAATCCTTTAATCACTTCTTCGACA
GCCGCACGAGTTTGTGCATCAACAGTTTTTGGAGTAATTTCAGCACGACGCTCGAACGCC
GCTTCAATAATTGCTTGTAATGACATTTGCATTTCCTTCTTGTGAATAAATAAAAACGGC
GAACGTTTTAACATATAAGCGGTGGGATTGCTACTAAATTTCACAAAATAATGTAATAGA
TACATATAAGCGGCATGATTCTACGGATTTTTTACAAATCCAGATTTTCTCTTTGACTAG
TTACTTCAAAATCTGTAATATTCGCACCCTATGCAAAAGGTAAAACTACCCCTAACTATT
GACCCATATAAAGACGCTCAGCGTCGAATGGACTACGAAGGCTACATTTCTGCGAACCTA
CTTAGCCGTTTGGGTGAATCTGTTGGTCAAATGCTGGGCGATGCACAAGTTACTTTATCG
TTATATGTTGATCCGCAAAAACTCACAGTGGTTAAAGGCACTGCGAAAGTTGATGTGGAG
CTAGACTGTCAACGTTGTAGTAACCCATTTACGCAAACACTCGACTGCACATTTTGTTTC
AGTCCAGTGTCTAATATGGATCAGGCGGACAATTTGCCTGAGATTTATGAACCAATTGAA
GTTGATTCTTTTGGTGAGATAAATTTGCTAGATATGATAGAAGACGAATTCATTCTGTCA
TTACCCCTAGTGCCGATGCATACCGATGAACACTGTGAAGTGTCCGAAAGCGAATTAGTT
TTTGGCGAATTACCAGAAGAACTGGCAAAGAAACCAAATCCTTTCGCAATATTAGCTAAT
TTAAAGAAAAACTAGATCTAGTAGGAGTATAGCCAATGGCTGTTCAACAAAATAAGAAAT
CTCGTTCACGTCGTGATATGCGTCGTTCACACGATGCATTAACCACAGCTGCAGTATCTG
TAGATGCACGTGGCGAAACCCACTTACGTCACCACGTTACCGCTGACGGTTATTACCGTG
GTCGTAAAATCAAATAATCAATTGGATCTCGTAGAGGTTTAAATTGACTCATCTAACTCT
CGCGTTAGATGCGATGGGCGGGGACTTTGGTCCCCGTATTACTATCCCTGCATTATCACT
TGCGTTGGCTCAACATCCAATACTCAGTTGCATCTTGTTCGGCGACCAAGCTGAAATATC
CCCCTATCTCAATAAACTTTCTCCCGATATTCAACAACGTATCGAATTAGTCCATACAAC
AAAAGTGATCGAAGCAGACTTGCCTTTTGTGCAAGCGATTCGTCAAAGTAAAGGCAGTTC
AATGCGTTTAGCGATTGAAGCGGTAGAAAATGGAAATGCTCAAGGCTGTGTAAGTGGCGG
AAATACAGGTGTACTGATGGGGCTGGCAAAACAATTGATTGAACCCTTGCCAAACATTGA
TCGTCCCGCATTAACATCTTTGATTCCAACAATTAACGGCAACTCAAGTGTGATGTTAGA
TCTTGGTGCAAACGTTGAAGCAGATAGTGAACTATTGCTTCAGTTTGCGGAAATGGGCAA
TGTGTTTGCAGAAGTGATGTTGGATTTGGTCTATCCACGTTTAGCGTTGCTGAATATTGG
AACAGAAGAGCATAAAGGAACACAGCAAATTCGAGATGCTCACCAGCAATTAAAACAATG
TAATCATCTAAATTACATTGGCTTCTTAGAAGGGGATAAATTAATGAATCATCTTGCTGA
TGTGATTGTCTGCGATGGATTTAGCGGTAATGTTGCACTTAAAACACTTGAAGGTGCGGC
AAAAAATATCCTTTCACTCTTTAAAAAAACAACGGAAGATTCACATCTTTGTCGCAATAC
CAAACGTTATTTACTACGTTTAATCTTTTATCGTTACTATAAAAAGCTACAACAGATCAA
CCCTGATCGCCATAACGGTGCCACACTGCTCGGCTTATCGTCCGTGGTTGTAAAAAGCCA
TGGTGGGGCAAGTGAGCGAGCGTTTTTCTATGCAATTGATTACGCCAAACAACAAATTAA
AAATAACATCCCTACAAAAATCTCCCAAAGACTTATTCTAAACAATTAAGCTCGCTGTAT
CACAGGTAAAGTTTTATTCAGAAAAAACTTTTCTTTTTTTTAAAAATCGCTACTATACGC
CGTCCTCAAATATAACCCAACATTTGAGGCGTTGTTTCCAACCTATCCAATCCTAGGGAG
CAATAGGGTAAAAACAAAAAAGCTGAAACGCTTTTTTTAATAAGTAGCGAGTCAAATGCC
CCAAGGCATCTTATCTTTCAGGATAAGAAAGCTTAGGCTTCCCGCAAGGTACCCGACTTA
TTTTTTTAACCTCTTATAGAAGGTCTATTTTCAAATGACAACAACTCCTGTAAATCCGAT
CAATCAAGCAACTAACGAATATTACTTAACTCGTCAAAACGAAATGGAATCGAATGTTCG
TAGTTATCCTCGTAAATTACCGCTTGCAATTGCAAAAGCACAAGGTTGCTGGGTCACTGA
CGTTGAAGGTAACGAATATTTAGATTGCTTGGCTGGTGCAGGTACTTTAGCACTCGGACA
TAATCACCCAGCCGTTATTCAGGCTATTCAAGATGTATTAGCAAGTGGTTTACCGCTTCA
TACCCTTGATTTAACTACGCCGTTAAAAGATGCTTTTACCGAAGAACTACTCTCTTTCTT
CCCGAAAGGTGAATACCGTTTACAATTCTGTGGCCCTTCTGGTGCGGACGGCACAGAAGC
AGCAATCAAATTAGCGAAAACCTATACAGGTCGCGGTAATGTAATTGCATTCTCAGGTGG
CTACCACGGTATGACCCACGGTTCGCTCTCAATGACAGGTAACCTTAATGCGAAAAATGC
CGTGCAAAACTTAATGGCAGGCGTACAGTTTATGCCATATCCACACGAATACCGTTGCCC
ATTAGGTATCGGTGGTAAAGAAGGTGTTGATGCTTTAACTTACTATTTTGAGAACTTTAT
CGAAGATGTTGAAAGCGGTGTGGTAAAACCAGCAGCTGTTATTCTTGAAGCAATTCAAGG
TGAAGGCGGTGTGGTTACCGCACCAGTGAAATGGTTACAAAAAATCCGTGAAGTAACGAA
AAAACACGGAATTGTGTTGATTTTAGATGAAGTTCAGGCAGGGTTCTGCCGTTCAGGTAA
AATGTTCGCCTTTGAACACGCAGGCATTGAGCCAGATGTTGTGGTAATGTCAAAAGCTGT
AGGTGGTAGCTTACCGCTTGCTGTACTTGCGATCAAAAAAGAGTTTGACGCTTGGCAGCC
AGCAGGACACACAGGTACATTCCGTGGTAACCAATTAGCAATGGCAACAGGTTATGCGTC
ACTTAAAATTATGCGTGAGCAAAATCTGGCGAAAAACGCAGAAGAGCGTGGTGCATTCTT
AAAAGCAGAATTGCAAAAACTAGCACAACAATATCCGTGTATCGGTAACGTTCGTGGTAA
AGGTTTGATGATGGGGATCGAAATTGTTGATGAGCGTCAGCCACAAGATCGCATCGGTTC
TTACCCTGCAGATAGCGGACTTGCTGCGGAAATCCAAAAAGCCTGCTTTAAAAACAAATT
ATTGTTAGAGCGTGGCGGTCGTGGCGGTAACGTTGTGCGTATCCTTTGCCCATTAATCAT
CACTCAAGCAGAATGTGAAGAGATGATTAAACGTTTCAGCAAATCGGTTGCCGATGCGTT
GAGCACAGTGCGTGGATAATTCGTTAACAAGCGGTCGGGAATTGCAAAATTTTTACCAAA
TGTGACCGCTTGTAGGGTGCGTGTAAACGCACCTTTCGTCTATTAATACGGTGCGTTGAT
ACGCACCCTACGAGAAAAGAAAAATGGCTGATATTTCAAAACACAAACAAGCCCTATTCT
GCAATGACGCTCAATCTATTGCAGACTACCAAAGCTCAATGGAAACCGCCGTACAAGCGG
TGAGTAACTGGCTACAAAATGAAAAAATGTACACCGGCGGTAGCATTAAACAGCTACGCT
CAGAAATTGCCTTTAACCCATCAAAAGAAGGCTTGGGCGTTGCTAAATCCCTAGATCGCT
TAATTGAATTATTCCTCAACAAAAGTTTAAAAGTACACCACCCACACTCTTTGGCTCATT
TACACTGTCCAACAATGGTCACCAGCCAAATCGCCGAAGTATTAATCAATGCCACCAATC
AATCAATGGACTCTTGGGATCAAAGCCCAGCAGGTTCATTAATGGAAGTGCAACTCATCG
AGTGGTTGCGTGAAAAAGTAGGCTACGGCAAAGGACAAGCGGGTGTTTTCACTTCTGGTG
GTACGCAATCTAACCTAATGGGCGTATTACTTGCTCGTGATGCGTGCATTGCAAAACACT
GGAAAAATGCCGACGGTACAGAATGGTCAGTGCAACGTAACGGTATTCCGCCTGATGCAA
TGCAAAAAGTAAAAGTGGTTTGCTCGGAAAATGCACACTTCTCTGTGCAAAAAAATATGG
CAATGATGGGAATGGGATTCCAATCTGTTGTAACTGTACCGTGTAATGAAAATGCTCAAA
TGGACACCAATGCGTTGGAAGCAACCTTAGCCAAACTTTATTTAGAAGGCAAAGTTGTGG
CTTGCGTTGTGGCAACAGCAGGCACAACGGACGCAGGGGCGATCGATCCACTCAAAGCCA
TTCGTGCGATTACCAACAAATTCGGTGTTTGGTTACACGTTGATGCGGCGTGGGGCGGTG
CATTACTGCTATCCAATGAATATCGCCACTTCCTAGACGGTATCGAGCTCACCGACTCAA
TCACCCTTGATTTCCACAAACACTTCTTCCAAAGTATCTCTTGTGGAGCGTTTTTATTAA
AAGATGAAAACGAATACCGCTACATCGACTACAAAGCAGATTATCTCAACTCAGAGTATG
ACGAAGAACACGGCGTACCAAACTTAGTAGCAAAATCACTACAAACCACCCGTCGTTTTG
ACGCATTAAAATTATGGTTTACGGTGGAAGCCCTTGGTGAAAATCTTTACGGCTCAATGA
TTGACCACGGCGTGAAATTAACTCGTGCCGTTGCAGACTACATCAAAGCGACCGACGGCT
TAGAGCTATTAGTTGAACCACAATTCGCTTCCGTGCTGTTCCGTGTTGTACCGCAAGGCT
ATCCGACAGAGTTTGTCGATGCCTTGAACCAAAACGTCGCAGATGAACTCTTTGCCCGTG
GCGAAGCGAATATCGGCGTAACCAAAGTCAACAACGTACAATCGTTAAAAATGACCACCT
TAAGCCCGATTGCGACCTTAGAAAACGTTCAGGCTTTATTAGCTCAAGTCTTGAGTGAAG
CAGAGCGTATCAAAGATGCAATTGCAAAAGGTGAATATACACCGGCGATTGATTAAACAT
AAAGAGTTTCTAGGATGATGAATAAAAATTAATTTCTACGCTATAAAACGAATAAGAAAT
CATCAATAACTCTTTTATTTAGTTCATTTTTAGTTAAATTCATGCTAACCCTATAAAATA
GATAACACCCTATTTTATAGGGTAATTTTTTATTTATCCCTAAGATTTAAACAATTAGTA
AGCTGATAGGAAAAAGATGACAAACAGCAGATTGCGTACTACCATATAGCCCAATTTTAT
TGGATAACGAGTTCAAATGATGCACCGTAGATTTCAAACCATTGCGATTGTCGGCAAACC
TCGTCACGATATAGCTTTAGAAACGCATTTAGCTGTGTATAACTGGCTAAAAGATCGTAA
ATATAATGTGTTAGTCGAAGAAAAAATTGCCACTCAACTCAATTTAGCTAACCCGATGAG
CATTGCAGAAATTGGCGAATGGGCGGATTTAGTAATTGTGATTGGTGGTGACGGTAATAT
GCTGGGTATGGCTCGGCAATTAGCGAAATATCGTGTACCACTGATTGGCATTAACCGTGG
AAATCTTGGTTTTTTAACAGATATTGCCCCTCAAACAGCCTTTGAGCAACTGCATAGTTG
CCTTGAGCGTGGCGAGTTTATGATTGAAGAACGTTTCTTACTTGATGCGAAAATTGAGCA
AAATGGTAAGATCATTGAAGCAAATAATGCCCTCAATGAAGTTGTCGTTCACTCTAGCCA
AATCGCTCGTACTATTGATTTTGAAGTGAGTATTGATGGCAAATTTGCTTTTTCGCAACG
TTCCGACGGGTTAATTATTGGAACACCTACAGGTTCAACCGCCTATTCGCTTTCCGCCGG
TGGCCCAATCTTAACCCCTAATTTAAATGCGATTGCTCTTGTTCCGATGAACCCACACAG
CCTTTCTTCTCGTCCTTTGGTTGTCGATGGCGATAGTGTTATTTCAATGCGTTTTGCTGA
GTACAATCAGTCAAATTTAGTGATTAGCTGTGATAGCCAACGTTTACTGCCGTTTAGCCC
TGATGAACGTATTCTTGTGCAAAAAAGCCCGGATAAGTTGCGTCTATTGCATTTAAAAGA
TTACAACTACTTTAATGTTTTAGGTTCAAAATTGGGCTGGTTGAGTAAGTTATTTTGACA
TAATATGTTTCAAAAAATTGGCATAGCGACTATTTTGTCTACTATGCCCCAATATTGCTG
GGAATAATCCCCTAAATGATTTCTTAAAATTTTAATTTTTGTACGACTATCGTATAACAT
CAGAAGTTGCATTTAGCGCCTGACGCTGTGCTTCAAACAACTGCTCAATCCCTTTCTGTG
CTAAATCAAGGAGTTGCAATAATTCCATATGGCTGAACGGTTCACCTTCGGCAGTGCCTT
GTACTTCCACTAAACGACCGTCTTCAACCATCACCACATTCATATCGGTTTCTGCGTTAG
AGTCTTCCACATATTCCAAATCACAGACCGCTTGCCCATCGACAATCCCTACAGAAATTG
CCGCCACTAATCCTTTCATCGGATTTTCTTTCAATAAGCCATCGGCGATCAATTTGTTAA
TCGCATCGTGTAACGCAACGCAAGCCCCTGTGATAGACGCTGTGCGTGTACCGCCGTCGG
CTTGTATCACATCACAATCTACCGTAATTGTACGCTCACCTAAGGCTTTCAAATCAACGA
CTGCACGCAAAGAGCGAGCGATTAAACGCTGAATTTCCATTGTACGACCGCCTTGTTTGC
CTTTCGCCGCTTCACGTTGGGTTCGGCTATGGGTTGCTCTTGGCAACATACCGTATTCGG
CTGTCACCCAACCTTGTTGTTGCCCTTTGAGAAAACGTGGTACAGTTTCTTCGACAGTGG
CATTACACAGCACTTTGGTTTCACCAAATTCTACCAACACAGACCCTTCGGCATAGCGAG
TATAGTTACGAGTGATTTTTACAGGACGAGTTTGATCAACAGGACGATTATTTGGACGCA
TATTTATTCCCTTTCTCTAAAAAATTTCCCCTATTCTAGCAGAATACCAAGTACAATATG
CCAAATTTTGTAACAAAGAGAAAAGAGTACAATGATTTACAGTATGACCGCTTTCGCCCA
CCTTGAGCTTAAAAAAGAGTGGGGTAACGCCGTATGGGAAATCCGTTCGGTTAATCAACG
TTTTTTAGAAACTTATTTCCGTCTGCCTGAAGCCTTTCGCAATTTGGAAATGACCTTGCG
TGAACGTCTGCGTACGACACTAACCCGTGGTAAAGTAGAGTGTAGTTTACGCATTGAATT
AAATGCTAATCAAAACAATGGCTTAGCTTTAAATCAAGAGTATGCCAAACAGGTGATAAG
TTCATTACAATGGCTAAAAGAAACGGCTCAAGAAGGCGAAATTAACTTGGTGGATATTCT
GCGTTTCCCTGGGGTTGTCGATAACCAAAATCAAGATCTCGACCAGATCAGCCAAGATTT
ATTAGACGGTTTTGAGCAGATCCTTGTAGAATTTATTGCAATGCGTGGACGTGAAGGGGC
GAATTTACAAGCCTTAATTCAACAGCGTTTAGACGCTATTGCCACAGAAGCAACAAAAGT
ACAGGCTCAAATGCCGAGTGTTTTACAGTGGCAAAAAGACCGCTTGCAACAGCGTTTTGA
TGAACTGAACTTGCAACTTGACCCACAACGTTTAGAGCAAGAAATGGTGCTACTGGCTCA
AAAAGTCGATGTAGCGGAAGAGTTAGACCGATTACAGCTACACGTCAAAGAAACCACGTC
TATTTTGAAAAAAGGCGGTGCAGTTGGACGTAAATTAGACTTTATGATGCAAGAGCTAAA
TCGTGAAGCGAATACGCTGGCATCAAAATCGATTAACGCTGATGTCACTAATTCTGCCGT
TGAGTTGAAAGTGTTAATTGAACAGATGCGTGAGCAAATTCAGAATTTGGAGTAGTCAAT
GAGTCAGACCTTAACCCCATTTCATACCTTTCATTTGCCTGCAAAAGCATCGGTCATTAT
CGAGTTCAACAGTATTGAACAACTATTAACCGAATGGCAAAAAGCTGATCACGCACAACA
ACCGATTTTATTGTTAGGGCAAGGCTCTAATGTGCTGTTTTTAGATGATTTTGACGGCAC
AGTATTAGTCAATAAGCTCAAAGGGATCGAGCATCGTCAAGACGACCACTTTCACTATCT
ACAAGTTGCTGGTGGTGAAAATTGGCACGAACTTGTGCAATGGACGTTGAAGCAAGGAAT
TGGCGGGCTTGAAAATCTGGCGTTAATTCCTGGTGTTGCTGGTTCTGCACCGATTCAAAA
TATCGGGGCTTACGGGGTAGAATTTGAGCGTGTTTGCGATTATGTCGATGTACTAAATCT
CAAAACGGGTGAGCTGTTCCGTTTAACGAAAAACGAGTGTGAGTTTGGCTATCGAGAAAG
TGTATTCAAGCATCAATATCGTGAGCATTATGCGATTGTGGCTGTCGGTTTGAAGTTAGC
AAAGGCGTGGCAACCTGTTTTAAATTACGGTTCTTTGGCACAATTTGATCCAAACACAGT
AACGCCACAGCAAGTGTTTGATGAAGTCTGTGCCGTACGCCGAACGAAATTACCAAATCC
TGATGAGTTTGGTAATGCGGGTAGTTTCTTTAAAAATCCCGTAGTGGAATTTGCAAAATT
TCAACAGATTCAGACCGCTTACCCGAATATTCCACACTATCCGCAAGCGGACGGTTCGGT
CAAATTACCTTCGGGCTGGTTGATTGACCAAGCAAATTTAAAAGGCTTCCAAATCGGTGG
AGCGGCAGTTCATACCCAACAAGCGTTGGTGCTGATTAATAAAGAGAATGCTACTGGGAC
TGATGTTGTGGCACTAGCCAAAGAAGTCCGTCGTCAAGTCCGTGAAAAATTTGGCGTGGA
ATTACACCCAGAAGTACGTTTTATGGGACGACAGGGCGAAGTGGATAGTGAATTTGTGAC
AAGGTAATTGGCAATGGGATTTGATCAACATTTAATTACATCGGCATTAACGCAAGGACA
AGCTCTTGTATTTAAAGAGATTGACTCCACCAACGAATACCTACTGACTCACTATAAAAC
CTTGCCATCAGGCTCACTTTGTGTTGCAGAGTCCCAAACGGCGGGGCGTGGCAGACGTGG
ACGGCAGTGGTATTCACCTGAAAGTCAAAACGTTTATTTTTCAATGTTATGGCACTATCC
TTCATTGGATATTCCACAGCTCTCATCACTAAGTTTAGTGGTATCAGTATTAATTGCCGA
GACCTTCCAAACACTGAACGTACCGCATATTCAAATTAAATGGCCCAATGATATTTACTA
TCAAGGTAAAAAAATGGGGGGCATTCTAATTGAGAGCCGTGTCGATAAAACGGGAATTTA
CCTTGTGATTGGCATCGGCTTGAATTTAGGAATGAACACTGTCGATAAAAATGTGGTAAC
GCAGGCTTGGAGCGATCTCTCAGAACATCAGATAGATCGTTCCCAACTGGTTGCTGAGCT
AGCTAAACGTTTACAAAATGCCCTAGTGACTTACCCACAAACCACCTTTGAACCCTATGC
GGAACGTTGGCAACAGTTTGATATTTTCCGTCATCAAGCGGTTAGATTAATCACTGAAAA
TGAAGAAATTCATGGGATCTCCCTTGGGATTAATGAAGAAGGGGAATTGATTTTACAGCA
AGGAGAAATTATCCGCCGTTTTGCGACAGGTGAAATGTCATTGAGAGGAAACTAATCGTC
CCTATCTCAATTCATATTTTAGGGATGCCGTAATCAAAAGAGTTAGTGAAAGTTAGAAAA
ACAGAACCAACTCTTTTGTCCACTATGCTTTTTTAGGCTGTAAAAATAGTTATATACTTT
CTAGTTGCTTGCTTCGTTGAAAAATGAATTGAATTAACGTATTATCAACATCCATCACTA
CTTTTCCCTTAAATACATGAAAGCACTATTCATCTTACTCGGTTTTATCTCAATGATATT
AGGTTTAATCGGTATTATTGTACCTGGATTACCAACCACTCCGTTTTTGCTTTTAGCATT
ATATTGCTTTGGCAAAGGTTCTAAACGACTAAAACAGTGGTTTTTATCTACCTCTATCTA
TTCCAAATATCTCAAGTCTTTCGATCAAACACGAGCCATGACACTTAAACAGAAAATCAG
TATTTTGGCGTTTTCTGTGCCATTCTGTATTTTTGCTTTCTTTGTAATCCCTCACATCAT
CGGCAAACTGATCTTAATTGCTGTGATTATCTTTCAATATTATTACTTCATCTTTAAGAT
TAAGACTTTAGAAAAATAGGCTCTCAAGGTAAAATAACAAGCTGTCTAAATTTGCAAAAA
GAGAAAGAAAATGACCGCTTGTTTAAGCAAAGAAATCTTAAAAATTGGCTTAGTTTCCGT
GTCTGACCGAGCTTCTGCCGGTGTTTATGCCGATCAAGGCATTCCTGAATTACAGGCTTG
GTTACAAACTGCCATTACCACACCTTTTGAGCTTGAAACTCGCCTAATCCCTGATGAACA
AGCACTTATTGAGCAAACATTGATTGAATTAGTCGATAACCACGCTTGCCATTTAGTCCT
AACCACAGGCGGTACAGGCCCTGCTAAACGTGATGTTACACCCGATGCGACCTTAGCTGT
TGCCCATCGAGAAATGCCTGGCTTTGGCGAACAGATGCGACAAGTGAGCCTACATTTTGT
ACCAACGGCTATTCTCTCTCGTCAAGTGGGAGCAATTCGACATAGCTCACTGATTTTAAA
CCTACCAGGACAGCCAAAAGCAATTAAAGAAACTTTGGAAGGGGTGAAAGATCAAGATGG
AAAAGTGCTTGTTCGTGGTGTTTTCAGTGCAGTTCCCTACTGTTTACAACTTTTAAGCGA
CATTTATATTGAAACTCACCCTGAAATTTGTGAGAGTTTTAGACCGAAATCAGCAAGAAG
ATAGGATAACTTATGAAAAAAATTGAAGCCATTATTAAACCATTCAAATTAGATGATGTC
CGTGAAGCATTAACGGATGTGGGAATTACGGGAATGACGGTTACTGAAGTGAAAGGCTTT
GGTCGTCAAAAGGGGCATACGGAGCTTTATCGTGGGGCAGAATATGCGATTGATTTTCTG
CCGAAAGTAAAATTAGAAATTATTGTGGCTGATGAGCAAGTTGATGAATGTATTGAAGCG
ATCATTGATACGGCACAAACAGGCAAAATCGGCGATGGTAAGATTTTCGTGTATGATGTA
GAACGTGTTATTCGTATTCGTACGGGTGAAGAGAACGAAGAAGCAATTTAAGGAATAAAA
TGAAAAAAACAGGTTTATCGTGGTTGTGGTTAAGTGTCGTGGTATTAATCACAGATTTAT
TGAGCAAATACATTGTGGTACAACGCTTTGAGCTTTATGAAAGCGTGAATGTTCTGCCGA
TCTTTAATCTTACTTATGTGAGAAACTATGGGGCGGCGTTTAGCTTTTTAGCGGATCATT
CAGGCTGGCAAAAATATTTCTTTTTAGGTTTAGCTATTGTCATTTCTATTGCATTGATTG
TAATGCTGTTTAAAAATAAAGCGGAGCTCAAACTGCAAAATTCAGCTTATGCTTTGATTA
TTGGTGGGGCAATCGGCAATGCGATTGATCGTGCTTATAATGGCTATGTGGTTGATTTTT
TAGATTTTTATTGGGACATTTATCACTATCCTGTATTTAACATTGCCGATATTGGTATTG
TGGTGGGGGCAGGATTGCTGATTTTAGAATCCATTTTAGAACATCGTAAAAGTAAAAAGA
GTAATTAAATGAACATTATTTTAGCGAACCCAAGAGGGTTCTGTGCAGGTGTAGATCGTG
CTATTTCAATTGTAGAGCTTGCCTTAGAAATTCACGGTGCGCCGATCTATGTGCGTCACG
AAGTTGTACACAATCGCTTTGTGGTGGACGGATTAAAAGCCAAAGGGGCGATATTTGTTG
AAGAGCTTGATGAAGTGCCAGATGGTGCTATTGTGATTTTCTCTGCACACGGGGTTTCTC
AAGCGGTTCGCCACGAAGCCAAACGTCGTGAATTGAAAGTTTTTGACGCAACCTGCCCGC
TTGTAACCAAAGTGCATATGCAAGTCGCTCGAGCGAGTAAGAAAGGCACAAAAGCGATTT
TAATCGGACACGAAGGACACCCCGAAGTCGTCGGCACAATGGGGCAATATGATAATGAGA
AAGGTGGCATTTTCCTTGTAGAAGATGTGGAAGATATTGCTAAACTTGGCTTAAAAGAAG
ATGAAGATCTTACTTTTATGACCCAAACCACCTTATCTATTGACGATACAATTGATGTGA
TCGAAGCCTTAAAACAGAAATACCCTGCAATTCAAGGTCCGCGTAAAAATGATATTTGTT
ATGCCACCACGAACCGTCAGCAAGCGGTGAGAGAATTGGCGAAATTAGCACAGTTAGTGC
TAGTAGTGGGGTCTAAAAACTCGTCCAACTCAAATCGCTTAGCCGAGTTAGCTTCTCGAA
TGGGAACACCTTCACAGTTAATTGATGGGCCACAGGACATCGATCCAAACTGGCTACAAG
GGGTGACAACGATCGGCATTACCGCGGGTGCATCTGCCCCTGAAGTGTTGGTGCAGTCTG
TGGTTGAGCATTTAAAAACATTGGGTGTCACCAAAGTCGAAGAACTGGAAGGTTGTGAAG
AAAATACCGTTTTTGAAGTGCCAAGAGAGCTACGCATTACGGAGGTAAACTGATGAGTCG
TTTTAGAATTGAATGGGAATGCCGTCGTGGTATGCGTGAATTAGATAAAATGATTATGCC
GTTTTATCAAGAACATTTTGATAGTTTGACCGCAGAGCAACAGTACACTTTCGTGGAAAT
GCTTCGCTATACCGATCCAGAGCTGTTCCGCTGGTTTATGAATCAAGACACACCTCCAAC
AGAAGCGTTACAAGAGATGGTGAGATTGATTCAATCGAAATTGGTCTATTGAGTAATGAT
ATGTAGGTAAAGTATTTAGCATGTTAGATAAAATGGTTGTTTATAATCCCTGTTTGTGTG
TGGGAAAACCCAAAAGAACTATAGAAATATTTTCTTTGGAGCTAACGTTGATCAGCCCCT
ATTATTAAGACTTATATCATTATCTAAATGAAAAAAGAAAAATCCGAATTTCCCTTGGCA
CAATCTCGTGTGGATGCCCCTTTTGCCAAAGGCGTGTTGGCGTGGTATCAGCAATACGGG
CGTAAACATCTGCCGTGGCAACAAAATAAAACCTTGTATGGCGTTTGGCTATCTGAAGTG
ATGTTACAGCAGACTCAAGTGGCAACGGTTATTCCCTATTTTGAGCGTTTTATTCAACGT
TTTCCCACTATTATTGATTTAGCGAATGCACCCATTGATGAAGTGTTGCATTTATGGACG
GGGTTAGGCTATTACGCAAGAGCAAGGAATTTGCATAAGGCTGCACAACAAATTAGAGAT
GAATTTGGCGGTCAATTTCCGACAGATTTTGCTGATGTGTTTGCACTTTCAGGTGTCGGC
AGAAGTACGGCTGGGGCGGTACTCTCTTCGGTACTTGATGCACCTTACCCGATTTTAGAT
GGCAATGTTAAACGTGTGCTTTCTCGTTATTTTGCGGTTGAAGGTTGGTCGGGCGAAAAA
ACGGTTGAAAATAAATTGTGGGATCTGACCGCTCGTGTTACACCAACTTCGCAAGTGGCG
GATTTTAATCAGGCGATGATGGATTTAGGGGCGATGATTTGTACACGCTCTAAGCCGAAA
TGTTCTCTCTGTCCGTTAGAAAAGGGTTGTCAGGCAAATGCCCAGCAGGCTTGGGCGGAT
TTTCCAGCCAAAAAACCGCAAAAGGCGTTGCCTGAAAAACAGAGCTACTTTTTGATTTTA
AAACAGGGGACAAAGGTCTTATTAGAAAAGCGTGAAGCAAAAGGGCTTTGGGGTGGGCTT
TATGTCTTTCCGCAATTTGAACATTTAGACGATCTCAAGCGGTCAGTTTCGGGCAAAAAT
TTGCAAATGACACAATTAATTGCCTTTCGGCATACTTTTAGCCATTTTCATTTGGATATT
TATCCTATTTTGGCGGAACTTAGTTTACAAAGAAATGCCGAAATCTTACCGCTTGGAGTG
GCAGAAAATCAGGGAAATTATCATTTGCGTGTATCTTCAACAGCGGATTATTGGTATGAT
TTAACTCAACCTAGCGAAGTGGGTTTAGCAACCCCAATAAAACGCATTTTAGACGAATTA
ACTTTGACATTAGGACAGAAAAATGGCGCGTAATGTATTTTGTGCATATTTGAAACAAGA
AGCAGAAGGTTTAGATTTTCAACTTTATCCTGGGGAATTAGGTAAACGTATTTTTGATTC
AATCAGTAAACAAGCGTGGGCAGAGTGGATCAAAAAGCAGACAATGTTAGTCAATGAGAA
GAAGCTTAATATGATGAACCCTGAACATCGTCAGCTTCTGGAAACAGAAATGGTGAATTT
TTTGTTTGAAGGAAAAGAAGTCCATATTGAAGGTTATGTGCCTGTAGAGTCAAAATAGAG
ATAACCTAATGAACAAATATAAAAAATTCCTGCCGTTATTGGTACTGATCCCTTTTTTAG
CATCTTGTGGAAGTGATACGCCGACGAGAAAAGGTTCTAAAAAGCCTCACCCTGATTATT
CTAAAAATACCAATGGTTTAGATATTTTGATGGGGCAATTTTCACGTAATATCGATCAAA
TTTGGGGCGTTAATGAACTGCTCCAAGCAAGCCAGAAAGACTATGTAAAATATACGGACA
AATATTACACCCGTAGCCATATTAGTTTTGAAGATGGTCAAATTATCATTGAAACTTTGG
CGGATCACAACCGCTTGCGTAATTCGATTATTCACACATTATTGATGGGATCAGATGCTA
CAGGGATCGATCTATTTGCTTCGGGTGATGTTCCTATTAGCAATAATCCTTTTTTAGCAG
GTCAAGTTGTGGATCAATATGGGCGTTCTGTAACCAATGTGGCGGTTGCTAATGATTTTG
CAACTTACCTATTGCAAAATAAATTAAAAACACGCCGCTTGAAAAATGGACATACCGTTA
CTTATGTCACGATTCCAATGATTGCAAACCACGTTGAAGTTCGTGCAAGACGATATTTGC
CATTGGTTCGTCAAATGTCAAAACGCTATGGCATTGATATGAGCTTAATTCTGGGTATTA
TGGAAGTTGAATCAGCATTTAACCCTTATGCAGTAAGTTATGCGAATGCGATTGGTTTAA
TGCAAGTTGTACCTCGTACAGCTGGACGGGATATTTTTGCGCGTAAAGGTTTTGGTGGCC
AGCCTAATCGTGATTATCTTTATAACCCAAGTCAGAATATTGATGCTGGTACAATGTTCT
TAACCATTTTGCGTGATGAGTATCTAGAAGGAATAACTGATCCTACATCAAAACGTTACG
CAATGATTTCAGCATATAATAGTGGGGCTGGCGCAGTACTGAGAGTGTTTGATAATGACA
AATTAATGGCGATTGAGCGAATTAATAACTTAGATCCGTCAGCAATTTATCGAATTTTAA
CCACCGCTCATCCATCTTCACAAGCAAGAAACTATTTGGTTAAGGTAAATAAAGCCCAAC
AAAAATACCGTAACGTGAGATAACACGTTGTTTTTTAAACAAATTGAATAAAAAGCGATC
CGTTAAACAGATTTTTTTATTTTTTTGAAAAAAAACGTTTGACGAGAGGGGCGGAAATCA
GCATAATGCACCCCGTAACGACGAGATGCCTCGATAGCTCAGTCGGTAGAGCAGGGGATT
GAAAATCCCCGTGTCGGTGGTTCGATTCCGCCTCGAGGCACCATTTATGTTACAACTCTT
TTCCTCCTTAGTTCAGTCGGTAGAACGGTGGACTGTTAATCCATATGTCGCAGGTTCGAG
TCCCGCAGGAGGAGCCATATTTTTAGCCCCGATGAGAAATCATCGGGGTTTTTCTTTTTC
TCTCTATACCTAGGCATAGTAGAAAAATGGTTGCTAAAAAGTGGCTTAAAGCCTTATAGT
ACAAGGATTTAAGTCCTTTTTTTTTTAAATAACCATCTGTCTTCTTTCACAAAGAAATTA
CGTCTGATAGATATTTAGATTGATTACACAAGTAAAACAAACCTATAAACAATTAGCAGA
AAGGTATCAATGTTTCATTAGAGCTACTCAACATTATTTTGCATAAAAAGAACAGTAGAT
ACCATAATGTTAAATTTTCCCCATCCGTCTTTCGGGCCCTTCCCCCCGTTTGTGGGGGAA
GGGGTTAATGAGTAATAAACTAAGGTTCGATGAAAGTACGCAGGAAGTTTGGTAGAGAGG
GAACTATCTCTCCAACGCTATCGCCAACAAAGTAATCGGGTGTAGGCAGGTTAAGTTGGT
GGACATATCAATTTGCCATTTACAGGTTTCGCACTCGGAAACGACATAGTCAAAACCACC
GTTATTGATGTGTTGGAACAACGGATTGCCAATGGCTTGTGAAGTTTCATAGTTTTCCGC
TTTGAAGCCGTAAGTCCCTGCAATACCACAACATTGTGATGGTAACATCACAATTTCAAT
CCCTGGGATATGTTTTAATACATCAAGGGTGTAAGGCGCCCAACCTGCTTTATCAACGTG
ACAAGCGGTGTGATAGGCAATGCGTAATGGCATCTGTTTGAATTTTGGTTTTTTGCCTTG
ATTAAACAGTTCATAGAGATATTTAGTGACGATATGAACGTGTGGACGGACTTTGGCGTT
GTTCATTCCTAAAACGTGATGATATTCGTCACGCAAATTCATCGTACAGCTTGATGATGT
CCCTACTACGTCAAGCTCTCGGTTCATCACTACTTTTTCAAGTTCCGCAAGGTTGAATTT
TGCTAACCCTTTTGCTCTTTCTGGGAAGCCATTTACAGCCAATGGCAAACCACAGCACTT
CTCTTTTTCAAGTAGCATTACGCCGATATCCATTGCGTTAAACACATCAATCAACTCTTT
ACCAAGTTGTGGATTGTTGTAGTTCACATAACAGCCGTGATAGTAAGCCACTTTTTCACG
ATAAAGGGCTTGGCGTTCTTGCTCTTTTTTCATATACCAGTTACGGAATGAACCAAAAGC
GTATTTTGGCAACGAGCGATGACGGCTCACTTTGATGGTTTTTTCAAGCAAGAATTTGGT
TGCTTTTAGACCAGTAATGGTATTGACAATCGGGGCTAATGGGGTGTTCATTTTGCCCAT
AATGTCGGTGTTGCTCAAAATAGCATCACGCAGTTTGTGCATTAGCGGTTTGTTTTGGCG
ATCTAAATGACGGTTTCTCGCTCGCACAATAATGTCACCAATTTTGACATCAGACGGACA
AGCTACTTCACAACGTTTGCAGTTGGTGCAGTATTTGAGTGCTTCATCATAAAGTTCAGA
GCTTTTTAAGCGTAAACGCTCACCATCTGGACCTGATTGTTTCGGACCTGGATACATCGG
GTTATTACGCGAAACAGGGCAAATCGCCGTACAAGCGGTACATTTAATGCAACTTTCAAA
GGACTCATCAAAACCGTGATGAACAACGGCAGAATGGGTATTTTGTTGAGCTTGTTCGAT
TAAACGTTGAATGTTGTTCATATTATGCCCCCACAATTTCTTCTGCAACGGCAAGTGCCG
TTACCACTGCCACACCTGAGCCACAGCCTAATTCAAGGCTATTAAAACCGCCAATGACGT
TGCCAGTTGCATATAAATTCGCCATAAATTGCCCATCTTTGCGAACTTGGCATTTTTCGT
TGATCGCAACCCCTGCCGATTGATACGGTTGTGGCGATGAAAAGCGATTAGCCGTCCACG
ACAAGCGGTCGGTTTCATTGAAATCTTTGCAACCAACAATATCGGCTTGGAACACTGGTT
CAAAAATGCGATCAAAGTCTGCTTTTAAGCCGTTGCTGAAATAGCTTCCTGTGGCGAGTA
CAAAATGTTCTGCACTGATCGCATTGTCTTGGTGAAGCTGAGTATAAATCCGTTGTACTT
TGCCATTTTCAATATCGGCTTTTAATGCTCTGTCGCCGTTTAACATCAAACCGCCCAAGC
GTTCAAAACGGTGGCGAAGTTGTTTATGTTGGCGAATACCGAGCAATGATGGCGGTAAGG
TTGGTAATTCAAAAATCGTTGCTTCCACCGCTTGTTGTAACTGGTTGAAGAAACTTTGAT
CGTCCAAGCCAAAACAAGCTGGTAAGAAGATCGCTTCTGCCCCTTTGGTTGCCGTTTTGA
TTTCTGCCACAAGATCACGGAAAGCCAATTTGTGTTCTAACACTTGAGCGATATTCACAC
TACGGAACTCACGAGCATTGTTACGCAGTTGGTCAAGCTCTGGAATGTTGAGATAGCCAG
TGCTTAATTCGCAGTGGGTAAATTGTGGGTTCTGTTTTAGGTTATCGGCTAACAGTTGTG
GTTGGAAGTCGTGATAGCCTTCGATCCCCAATATCGCAATTGTTTTATAGAGGAAAGGTT
CGCTACCTTTGACTGTTGGCACACTGTTTGGCGATAACCACGCTCCACGCAAGCCACCTA
AAGGCGTTACTCGTAGGTGATTTTGTGCGGTAGAGCCGACCAAATCGAGCTTGAGCGATG
TGGCGAGTTGTTCAAATTGTGTCGCTTTGGCAAGGACTTTCTCTTTGCCAAGTAAGCTGT
AAGGGTGTTGTGGCAACTGTTTTGCGAAAGTTGCATAGGATTTGCAAAAATCAGCGACAA
ACTCACCGCTTGGTAAACGGCTGAGTAAATCCATTGAACCCGATGAGAAATCAATCGCCG
CTTGACCATTGTTGATAATCACACAACGTTTACCCTGTTCTTGTAGGGCAACCCCACAGG
TTAAGCCTGCAAGACCGCCACCGATAATGACTACATCAAAATTCATTGCTATCTGTCCCC
TGTTGAGCTTGCTCTGCAAGCGGTTTCACATCATTTAGACCTAATAAACTGTAATAGATC
CAGCTAGTAAAATCGGCTTCTCGAATGGCATCACCCCACGCAATCGGCTCAATCCCACGC
CAGCGTTCTTCCATAAAAGAAGCCAGTTGAGTGGTGGATTGTCGTGGTGTTGCCACTTCA
AAACGGGTCATCAGCCCAGCGGCACGGCAGGCACAGAGTTCTGCTTGGCAGGTTCCCATA
CCAACGCGGGTACGGCGACGTAGATCGACAAGATTATTGACACTTAACTCGTCCACCGCA
TAGCGAACTTCCCCTGCGGTGACCGCTTCACACTCACAAACCAGAGAGCGGTCAAGACGT
TCTTTATCCAACAGGCGAGTAGCACGAGAGCCATGACGATAAACTGCAGAATAGCGAATG
GTACTTGGCAGTGAAATGACTTTTCTGTTGGTTTCCGCTCGGCTTTCACTTGAACCAGGT
AAGGCTTTTTCTGCAGTAACACAGCGGTCGGTTTTGTTTAATTTTTTGCAAACAAGATCC
GTTGCCCACTCAGCCATTAAGCGATAGGTCATTAACTTACCGCCTGTAATAGTAATAAAG
CCTTCTAAGCCATCACGCTCTTGGTGATCGAGCAAGACGATACCACGACTGACATTACGT
CCTGATGGATCATCATCGGTAGCCACTAACGGGCGAACCCCTGCGTAAGCACGCAATACA
CGGGTATGTCTTAAACTTGGTGCAAGTTTTTCGCCTTCTCTAAAGAGAATATCGACTTCT
TCAGGGGTGACGATCATATTGTCGATTTGATCGTAAGGAATACGGCTTGATGTTGTTCCA
ATAACGCTAATAGTGTCGCCTGGCACGAGAATATCCGCATCGGCAGGCTTACGGCAACGG
TTGATCACCATTTTGTTGATACGGTGTCCCATCACCAGTAATGCGCCTTTGGCGGGGAAC
ATTCTGATTTTCAAATCGGCATATTCAGCAATGCCTTGTCCCCAAATACCGCCAGCATTC
ACAACCACAGGGGCAAAGAATTGACGTTCCACTCTGTTTTTATGGTCGTAAACGTTCACG
CCAATCACTTTACCGCCTTCACGAATTAACCCTTTCACTTCGCAATAGGTAAAGACTTTC
GCACCATTCTCTGTGGCATCTAACATATTTGATGCTGTTAGGCGAAATGGATCAATGGAA
CCATCAGGCACAACCACTGCACCGACAAGAGCTGGATTTACCGAAGGCTCCATTTGCATC
GCAAGTTTTGGATCGATAGCCACCGCTTCAATGCCTGACTCCGTACAGGCTTGAATAAAG
GTTTTTTGATAGGCGAGATCATCTTCAGGCAAAGTAATAAACAACCCTTCCGTTTCATCA
ATACAGTGACGAGCAATCCGACGTAAGATTTTATTTTCTTCAATGCACTCCGTTGCAGAC
TCACGATCATTTACCGCATATCTTGCTCCACTATGCAACAAACCGTGATTACGCCCTGTT
GCCCCTGTCGCAATATCTCGACGTTCAAGCAAAATACAGTCAATGCCACGCAATGACAGT
CACGAGCAATCCCTGCCCCTGTTGCACCGCCACCAATGATAATCACATCCGTCGTTAAGG
GTGAAAAATCTTCCACATTTTTATACATATGAGGTGATATCTTCATTGTTACCCCCACAA
AACAAACAAAAATAAATTAAATTGTTGATATTCTATCCCCAATCAACATTTTTAAACAAT
AAAATGAGCGAAAAAGAAATTAAATTTGTGATAACGCTCACATTTATCCAAATTGCTGAG
CAAGTTTTGTGAAATAGCTCACAAGCAGCAATCCCAGGTACGTTACTCTGTGGTTGGGTA
TCTGACAAACTATTCAAAGGTAAACGTGGTTTAACAGGCTTCATCTTTATGATCCTTACC
ACCGCAGCAGTAGTTGCATTATGGATGAACCCAGCAACACCAGAAGCAGAACTTGCACAA
TACGCAGGCAAAGGCTGGTATGAAAACCCATATCAATTAATGGACTTCATCTTAATGACC
ACAATCGGCTTCTTAATCTACGGACCAGTAATGTTAATCGGCTTACACGCTCTTGAACTT
GCACCGAAAAAAGCAGCAGGTACAGCAGCAGGTTTCACAGGCTTATTTGGTTACTTAGGT
GGTACAGTATCTGCATCAGCAGTGGTTGGTTGGGCAGCAGAGTACTACGGCTGGGACGGT
GGCTTCTATGTAATGATCGCAGGTGGCGTATTAGCAGTATTGTTAATGTTCATCACAATG
CTTGAAGAAGGCAAACATAAAGCGAAATTAGAAGATAGCTATGGTAAATAATTAATGATT
AAAAGGAAGACATTTTGGTCTTCCTTTTTTATATCTACAAAAAGAGGAAAACAGTATGAA
ACTCACAAAATTTGCATTAGGTTTAGTCGCAACAGCAGTATTAGCAGGTTGCTCAACATC
AACCCCAGTCGCAACACAATCAGATAAATTAATTATCGCTCACCGTGGTGCAAGTGGTTA
TTTACCAGAACATACTTTAGAGAGTAAAGCTCTTGCCTTTGGACAACAAGCGGATTATTT
AGAGTAAGATCTTGCAATGACCGAAAACTTCAAAGTAGAAGATGGCAAACAAGTTCAAGT
CTACCCAAACCGCTTCCCAATGTGGAAATCTGATTTCAAAATTCACACCTTTGAAGACGA
AATTGAATTTATCCAAGGCTTAGAAAAATCCACCGGCAAAAAAATCGGCATCTACCCTGA
AATCAAAGCCCCTTGGTTACACCACAAAGAAGGCAAAGACATTGCGTTAGAAACTTTAAA
AGTGTTGAAAAAATACGGTTATGACCAAAAATCAGACCTTGTTTATCTACAAACCTTTGA
CTTCAACGAGTTAAAACGTATCAAAACCGAATTGTTACCAAAACTTGGTATGGACGTAAA
ACTTGTACAATTAGTGGCTTACACTGACTGGCACGAAACGGAAGAAAAAGACAAATCAGG
TAAATGGGTAAATTACAACTACGACTGGATGTTTAAACCAGGTGCGATGGCAGAAGTAGC
GAAATACGCAGACGGTGTTGGACCAGGTTGGTATATGTTGATCGACAAAGAGAAATCAAA
AGTAGGCAACATTGTTTACACTCCATTAGTTAAAGAGTTAGCCCAATATAAGATGGAACT
TCACCCGTACACAGTACGCAAAGACGCACTACCTGAGTTCTTCACCAACATTGATGAAAT
GTATGATGCCCTACTCAACAAAGCTGGTGCAACAGGTGTATTTACTGACTTCCCTGATAC
TGGGGTGGAGTTTTTGAAAAAAAGGTAAATAAAAACGGGTTAGACTATAAATTTTTTAAT
AGACCTCACTATCTATGGATGTAGTAGTGAGGTTGATTAGATTATTTTACTCTCAACTTC
GCCAACACGGCTTTTAGTTGTTTATCCAACGGTGCTGTCACGACCATTTCTTCGCCCGTT
TTAGGGTGAACAAATCGAATAGAATGGGCGTGTAAAAATAGGCGGTTTAGCCCCGCTTGT
TGCATTTTTTGGTCAAATTCACGGTCGCCGTATTTGTCGTCAAGTGCAATCGGGTGTCCT
GCGTATTGAGTATGCACACGGATTTGGTGCGTTCTACCTGTCACAGGCGAAGCCTTGACT
AAGGTCGCTATCGGATAACGTTCTTCAATTACAAATCGGGTCTCGGACGGTTTGCCTTCT
TCACTTACTCGTACAATACGTTCACCACTGGCTAATTCGTTTTTCAATAGCGGTGCTTTA
ATCACTTTAACGTGCGATTGCCACTGCCCACGCACGAGCGCGAGATAATCTTTCTGTACC
ACTTTTTCACGCAACTGTTCGTGCAAACTACGCAATGCGGAACGTTTTTTCGCTACTAAC
AACAGCCCCGATGTATCTCGGTCGATACGGTGAACTAGCTCTAAAAAACGGGCTTGTGGG
CGTAACGCTCGTAAGGCTTCAATCACACCGAAGCTCAAACCGCTACCACCGTGGACGGCA
ATGCCTGACGGTTTGTTAATCACTAACATCACTTCATCTTCATAAAGAATTTGATGTTCA
AGCTCTGCAACTTTGTTGAGTTTGGTCGAAATCGGTGCTTCATTTTTTTCTGCCACACGC
ACAGGCGGAACTCGCACAATATCGTCCGCTTGCAACTTATATTCGGGTTTAATCCGCCCT
TTGTTTACTCTCACTTCGCCTTTACGCACAATACGGTAAATCAGGCTTTTTGGCACGCCT
TTGAGCTTGGCGAGTAAAAAGTTATCCAAACGTTGCCCAGCTTCATCATCACTGATCGTA
AAAAATTGAACGCTGGCACTAATTACTTTTTCTGTTGTCATTTTGATATAAAGAAAGGAA
AAATGAATTGGATTTTATCACAAATTCTGTCTCGTGTTAGAATAGGCTGAAATTGATATA
GGAGAACATAATGAGTACCACAGAAAAAACAAAAGAAATCATACCTGAAATCACTTTACC
CCCTGAAGCGAAAGAGATTATTACTGATGTAAAAAATCTTGAACTTCAACAACTCCTGGA
AAATTGGATTATTCCCTATGGTACTAAATTGTTAATTGCAATTGCGATTTTTGTTATCGG
GCGTTATTTGGCAAGGGCTATCAGTACCCTTATCGGCAAAGCGGTATTAGCATCAAGCAA
AGATGAAATGCTACAAGGTTTTGTTCGATCTATCGCTTATTTTCTGTTTTTGCTGATTAC
AGTGATTGCCTCACTTTCACAATTAGGCATTAATACGAGTTCGTTAGTGGCATTGATAGG
TGCGGCTGGTTTAGCCATTGGTTTAGCCTTGCAAAACTCATTACAAAACTTTGCTGCTGG
GGTAATACTATTAATCTTTAAACCATTTAACAAAGGCGATTTTATTGAAGCTGGTGGTAA
ATCAGGCAAAGTTGAGCAAATGGGGATTTTGATGTTAGAGCTAAGAACGGTCGATAATAA
AACGGTGTTGATCCCAAACGGTAAAGTATTTGCCGACAGTATCACCAACTACTCCCGCAA
TGAAACTCGTCGCATCGACTTCATTTTCGATATTAGCTATGAGTCCGATATTGAGAAAGC
TAAAGAGATTATTGCTCAAATTCTGTTTGAAGATGAAAATGTTTTACACTATCCAGAGCC
TACCATTGCAGTCGGTAACTTAGCGGCAAGCAGTGTGCAGTTATTTGTGCGTCCGTGGGT
ACAGACGAATAACTATTCAACTACACAATTTGCGATTTTGGAAAAAGTAAAAATTGGCTT
TGATAAGGCTGGGATTTCGATTCCGTATAATCAGTTAGATTTACATTTGCCTGAGCAGAC
CTCGGTAACCTTTACTAAATAGTGAATCCTAATAATTAGGGGAAAAAATATATTCTGTTT
TCCATAAATAGAATATTATTTTGTGAGTTCCCCGCTATTTATAGTGGGGCTCATAGAATT
TTTCAGGTTATTTAGGTATTATTTTTTCCGATTATAAATTTCCTTAGCCTTAGGCACTAA
ACGTGCTAAATTCGCTTGGCGATCTTCGTTTGACGGGTGAGTAGAAAAAATAGACAAACC
TGAACTGCCGTTCGCTTGGCTCATTTTCACCCACACATTTGGTGCTGCTTCGGGGTTATA
ACCTGACTCTGCCATTAACATCAAACCGACTTCATCGGCTTCTGTTTCTTGACTACGAGA
GAAGGGTTTATTGGCAACTAAATCCACCCCTGCACTGAGCAGACCCTCTGTATCTACCCC
TGTTGTTGCGGTCACTGCAACATCAGCAAGTACACCAACAATACCTGTCACTGCGCTAAC
AGTACGATCTGATTTGCCATGTTCTTGCAAAGCGTGAGCCATTTCATGTCCCATCACAAC
CGCAATCTCGTCATCAGATAAATTCAACTTATCCACCAGCCCTGTGTAGAATGCCATTTT
TCCACCAGGCATCGCCCAAGCATTCAATTCACTTAATTTCAGCACAATGATTTCCCATTG
AAACGGCACACCTGTTTTATTTGCTCGTTCCGCATAAAGCTTCATCTTATTGAAAACCGA
ATGAATGCGATGAGCTGTCGTTGAGCTAGTATCTAACATACTTTTTGCTCTTGCTTCCTG
CTTCACTTTAGCATAATTACTTTCTGCTTCTTGATTAATTTGGGCTGTGCTAACACAAGC
GGTTAAAAGTAGTGAACAAATTGCTATAACGCTAAGATTCTTGAAAAATTTCATACTTAA
TTCCTATCATAAAAAATGCCAAAGCGTTTACTTTGGCATTATATTCGGTCAATAGTTTAA
TTATTTTTTCGCACGTTCGAAAGACTCTAAGATCTCTTGACGAGCTTCATTCACATCGCC
CCAACCTTCGACTTTCACCCATTTGCCTGCTTCTAATGCTTTGTAGCTTTCGAAGAAGTG
TTGGATTTGTGCTTTTAATAATGCTGGTAAGTCGCCTACATCTTTAATGTGATCGTACTC
TTTGGTTAATTTGCTGTGTGGAACTGCAACTACTTTCGCATCGCCACCTGCTTCGTCAGT
CATTTTTAACACGCCAACTGGACGGCAACGAATCACTGAACCTGGTTGAAGCGGGTATGG
CGTTGGAACTAATACGTCCACAGGATCGCCATCAGAAGAAAGGGTATGGTTTACATAACC
GTAGTTCGCAGGATAGAACATTGCTGTTGCCATAAAACGATCCACGAAAATTGCACCACT
TTCTTTATCCACTTCATATTTGATTGGATCTGAATTTGCAGGAATTTCAATTACAACATA
AATATCATCTGGTAACTCTTTACCAGCAGGTACATTTTCTAAGCCCATTTTGGTTTCCTT
CTATTAAATAAGGGTGAAAAATTGGCAAGATTATAACGGATTCATTGCCAATCAGCAAAG
CAAGCGGTGAGATTCTCACAAAAATTTGCAAAAAATAATAGGGTTCTGACCGCTTGTAGT
AATCAAGTAATTACCCACCTTACCGCAAACAAATGTTCAACCTTACGCTGTTGTTCTAAT
TTATCTCGGATACGAGCAAATAACCTATCTCGCTCTTCCTCAATTTCCTCTTCCACATCA
AAAATATTTGCCCTTAATTGTCGGCGTTTTTTCTCTAAATCTTTCAATTGTGTTTCAAAA
TTTGCAAGTTGTTCTAAATTTGCTGCTTGGTTTTTCTCACGTTTGACTTGTTTGATTTTT
TCACTCACTTCCACAATGGCTTCCTGAGCAGCCTTGATTTTATCTTCTGCCCATTTATCC
AAACGTTCGCTTTCTTGTTTTAATAACGCCATTTGTGTTTCAGCCTGTTTTGCACTTATG
CCCTGAATAGCTTGATTGACATTGCTTTGTAAGTCATCGGGTAAAGCAACATTATCTGCG
TTTACCTGAGCCGATACGCTAAACAATTTTCGGCAAAAATCCTCATCTAACCATTCACCT
GTATCGGTTCTGGCGGTAAAAACAAGCTGTTCCTGTGTTTGGTTTTCTCCATAAAAACCG
AGCTTATCCACCCATAGCCAACCTGATTGCCGTTGGTGTTCCGCTAACACAGATAATTTC
GTTGGGTGCCGGCTATAATCAAACTGCACACAAGCCACATCGGTTTGAACTTGCTGACAA
TACTCTAAACACCATTCGCCTAAAGGATGGTTTAAGCGATAATCGTATCCTGTCTGCCCC
TCTCGTTGTTGCAATTGATAGCGTCCCGTTTGAGCTGTTTCAATAGGCGATTGTTGCAAG
TAAAAGGATTTTTGGGCTTCGTCAAATTTCGCATAATCTTGTAATGCAAATTGGCTTGCA
TACCAAAAATAGCGGCTGGTTTTATCCAATAATTGTTGGCTTTGGGAAAGCTGTAACTTC
AAGCGTTCGTGCACATCTTCATCAAAATGGTCTAACAAAGCCGAACTTGCCGTCTGCATT
GCCTCTTGGATTTGTGTTTCCATTTCTTTTTGTAAGTCATCAAAGGCTTGCTTGATTTCT
TCCGCACTGCGGCAACTATCGTAAATATGAGCAATACGTTTTTCAAAATCCAAACCTGTT
TCAATACGCCCTAGAATTTCATCAGATGCACCGAATACGCCATCAAATAACTTAAATTTT
TCGCTTAACAGTTCTAAAACTCGTTGATCGGCTTCATTGCGTTGGCTCAAAAAGTTAATT
ACTACCACATCAAATTTTTGCCCATAACGATGGCAACGACCAATGCGTTGTTCCACTCGT
TGCGGGTTCCAAGGCAAATCGTAATTGATAAGCAAGGAACAGAATTGCAAGTTTACCCCT
TCGGCTGCTGCTTCAGTGGCAATCATAATCTGTGCATTGTTCTTAAAGTGATCAATCAAC
GCCGTACGCATATCCACTTGTGGAGAACCTGTTATTCGACCGGCATTATTTTCATCAGCA
AGCCACTGTTCATAAACGCGTTTGGCATCAGTGTGATGATTAGCACCTGAAAAACTCACC
ACTTGATTGGCATAGCCATTGGCAATCAAAAAGTCATATAAATAGGCTTGCGTTCGCACA
CTTTCTGTAAAAATAATCGCTTTTTGAGCTGCACCAAGTTCCGCCATTTTGGCAAAACCG
GTTTGTAGTGCGGTTAAAAGTGAACTTGCTTTACTATCGTGGCGTAATTGTTTGGTTTGT
GCGATAAAACCTTCAATTTGAGCGATTTCATCATCTAGTGTTTGACGATCATCCGATGTT
AATCCTTCATCATCATTTGACTCATCATCTTCCCACTCTTCATCCAACTCATCGGCTAAG
TCTGCTTCACTTTCTCTCAAATCAAGTAATAAATATTCTTGTTTAGCCTGTTGTTCTTTG
AGTGTATAAAGGCGTTTTAAGATAATGCTAAGCGTATCCGCCACGGCATAAGGGCTGGAA
GCCAATAATTTACGCAAAATCAAGCCAATCAAATGACGTTGTCGCTTCGGTAACGCCAAG
CTATGTTCTTTGCTGATAAAATCCGATACAGCTTGATATAACGCCTGTTCTTCATCGCTT
GGATAGAAATTTTGGGTAAGCGTATGGCGTTTGGTATAGCGGATATATTCCAACACATCT
TTGCGTAACGTTCGCTTTACCACAGTTTGCAGACGGCTTTTTAATTCCGCCATATTGTGC
TCATTGACAAACTCACGGCGAAACACCTTTTCATCACCAAATAAATATTCGTCAAGCAAG
GTAGATAAACCATAAAGTTCCATCAAACTGTTTTGCAATGGTGTTGCAGTGAGTAGTAAC
TTTTTACGCCCATCAAATGCCGAGCGTAATGTTTGCCCCATTTTATTACTGGTACGATGG
GCATTACGCAGTTTATGCGCCTCATCCATCACGACGCAATCAAACAGTTCTCCGGCCAAA
AAATTCGCGAGTTTGGTTGCATATTGGTAAGAAATAATTATGACTCTCTTGCCCATGTTG
GCTTGCAAAAAACTTGGCAAGCTGCCTTGATATTCTTGTTTTAATAGCGATTTATCCAAA
ATCACACAAGGTAAACCAAACTTTTCAGCCAATTCATTTGCCCACTGTTTCCGCAACACC
GCAGGGCAGATTACCAACAAACGGCGTTTTCGTTCCGCCCATAATTGGCAAAGCACCAAA
CCAGCTTCCACCGTTTTGCCCAAACCCACTTCATCGGCAAGTAATACGCCACGCTCAAGC
GGATTTTTCAGTGCAAATAACGCTGCATCAATCTGATGGGGATTAAGATCTACTTTAGCA
TTAAATAAACCGTCTGAAATACGAGCCACTCCATTTTCGGAACGACACAAAATTTCATTG
GCAAAATACTTCGCTTGATACGCTGTGATATTCATACAAATTTTCCAATTACCTACTGCA
TCAACAAATGAAACAATTCAACATTAATATAAAAATTTTCTTTTCCTATTTTGGTTTTCG
CTAAAACACCTAAAGCAACCAATTCGTCAAGACGCTTAACGGCTGTATTACGATGGATTT
GACAATCTTCCATTACAAAGTCAATTTTTGTATAGGGATATTTGAATAAATTATTTAATA
ATTCATGACTATACACTTTAGGTAAATTTTCACGAATCATCTGTTTTTGCTTCATCATTA
GAGCTTTGATTTCATTAATCAATTTAACCGATTGAATAGCCGTTTCAGCAATACCATTAA
GCATAAAAATCAGCCAAGGTTCCCATTGTTGGGTTTCTCGTACTGCTTGTAACAATTGAT
AATATTCACTTTTATTACGATTGATGTATCGTGATAAATACAAAACAGGCGTATCTAACA
ATCCTTGCTGAATCAAATACAAAATATTGATAATTCTCCCTGTACGACCATTTCCATCGT
AAAAAGGATGAATACTTTCAAATTGATGATGAATTAATGCCATTTTAACCAAAGGGTCAT
AATCCATTTGTTCAGAGTCGTTGATAAACCTTTCTAAACCAGCCATCAGATTTTCGATTT
CATCATAGGTTTGAGGTGACATATACACCACTTCTTGCGTGGTTTGATTCACTAAACCAG
TTCCTGCTTGTTTGCGGAAGCCTGCGTTATTACCTTCCAACTCACGCTGTATCTCTTTAA
TTAAATTTAGGGTTATCAAACCACTTTTTTGTACTTCATGAAATCCTAAACTCATTGCCT
GAACATAATGATGAACTTCTTTAGCTGCCCCAGAAGCAAATTGCTGTGTGGCGTAATTAC
TCTGATATAAGTCATCTTGTGTGGTTACAATATTCTCAATTTCTGAACTTTCTTTTGCTT
CTTGCAAAGGCAAAGTACCAAGCAAAATATTGGGATTTGGCATCGTATGCACGACACCTT
TTAACTCCCCCAATGCACGATGTGCGTGGGTACAGGCTTTAAAAACAGATTTGCTTTCCA
AATCTCCCAACGCGAATAAATCAGGAATGACGTAATTCATACTTCGTTCTCATCAACATA
AAAATTAGGAATAATGTGCACATTCACACAACATACACAAGAAAATGGGATTTCTTGTGT
ATGTTATTCCGATATGCACACAAAATCCACTTTTCTTGTGTACGTTATTCCCACTTTACC
ATTTCAAGCATCTACACCACTATTGCAGCATCATCTTAAACATCTGTTTGAGATAAACCT
GATTGCCATCCATAAACAAAATATGTTTCTCGGCGAAATCTTGTGTTGTTAAATGCCCCA
CATTGAGCAAATCTGCCTGTTTGGTAATAGACAAAATAAAGGCAGATAAAATCGGAGTCT
CAATCTTCAATTCACTTGCCAACTTTTGCAACTCATCGTATAACCCAAATTTGGCATTGT
CTAAATCCATATTGCGAATGCCTTTCGGATCAATCAAGCTAAGCCATTGTTTACCTGTTT
GATTGTCCACAAGCCACAGCAAAAAGTCGGGATAGAAATTGCCCGCCAAAGCAAAACCCA
AGCCTTTGGACTTATTGGCAGCATTGCGTAATAGATACAAATCTTTGCCTTGCGTCCACT
CGCTCAACTTGCCACTTGCTTTGGCATTGACTAAATCACTGATTAAACGCAGTTCACTTT
CATCGCCAATGGCAAGCGGTTGAATACTAAACGGCAAATCTTGGCGTTCTAAGCAAGCAA
AAATGGGTGCATACAAATGCCCATCAAAACAGAGCATTTGCAACCCTTTGTCGCCACCAT
AAACAGGTTTTACCCCATTGCTAAACTCGCTAATGCCGTCTGCTAAGGCTTCTAATCGTT
GTTTGATTTCATTACCTTCGTCATTATCAGGCAAACTAAATTGGTATTTATCCAACATAG
AGCCATTGCTGTCATCCACCGTAACCACTTCATAAAACTGCCCTTCGTAGGCAGCTTTTA
AGCGGTTATAAAAGGCTTTCACATATTCCAGCAATAAATCGATCAAAATCTCTTGCTGCA
ACGCCACTTGGGCAAAACTATCCATCTTTAACGCCGCTTTTGGCATATACAAACGATACC
AATGACTTTGCTCGGCAAATTGGCGTAACTTCGCTTTATCTAATCGCAAGTTATACCAAG
ATTGCTGATGTTTAAAACGTGCCACTTGCAGATAAATCTTATCCCAATCAAAAAAATCAA
ACAGTGCCGAATTTAACTTCACTTCATCACGCTGTTCGCCTTGCGTTTGAGCGATTGCCG
TGCCTTTGGTGGCAAAACTTTGCACTTTTGGATAGCGATCTAGGCTAATTTCAATCTCTT
TAATTTTGTTCTGCCATTTTTCAGGAATTTCAAACAGATAAAGCTGCTTTTCCACTCGCT
TAAACGACTGTTTACGATTGCCTTTGACTTCTTCTTTGAGTTTTAAGGTTTTCAGTTTGA
TAGCTGGCAAGCGTTTTTGCACAGGGAAATCCAACGTCAGCATTTCATCGCCGGTTTGGA
TATCTTCATCGTCCAAATAACCACGGAACACTTCCATATAATCGGCGTTGATACCAAAAA
TATTGAGCGTTTCCAGTTTTTCTAAAAAGACACCTTTCGGACGAACGCTTGGCAATGAAC
GTTTGAGCGACCATTCACGCCCTTTTAATCGCACGCCACGCCCAAATAACTGAATAATCT
GGCTACCTTCGCCTTTGCCCATATTGAGCAAGCCCATCGTAGAAACACGCCAGCTTGACC
AACCTTCGGTAAACTTACGTGAACCGATTAAGATATTCACCGGGGATGTTTTATGATTAA
TTTCAGCAAATAAACCGCCATTAAACTCATCGCTCACCGCATCAAACTCATCGGCAAAAT
TTTCTTGTGCGGTTTTCAGCAAACCAGAAGCATCGCCGATATTGATAACACCAAATTTCT
CGCCTTGTTCGCCAAGGGATAATGCCAGTTCGCCATCGCTTTTTTTCAAATGGGTTAAAC
GCAGACGGCTTGAATGTGTCGCCCCAAAAATCTTACGCAACATATCTTGGTACAACGTAG
CCACATCATCGACAAAAGAGAGCAACGGCACAAAACGCCCTTTGAAAACGTGTTGATTTT
TATCGTTTAATAATTGAGCGTTATCCAACAACAACTCTTTCAGCCATTTTTGAACTTGTT
GCGGTTCATTTACAAAAAAGGCAAGCTGTCGCACTACCGTGAGAATATCGCTGTTATCGT
CCGCCACTTTATTTCCCACAAATACCATCAACGGCTTTTCAATATTCCATTCCGCCAATG
TCGATTTGTGCTGTTCAAACAAATAAAGTTGTTGATAAAACGACAACAAACCTGCCACAA
AATAAACAGGCAAATGCTCATCAAAACCTTGTTTTTCAATATTTAAAATCAGGCTCTCTT
TACCATAGCCATCGTGATAAAAATGCTTATAGGAATAATCAAACAACACCGATTTAGCAT
AAGTTTCAAGCACTGCAGTGGTGCGAACCTTTGCCATTTCCAGCTCATCAAGGGTTAATT
TGGCTAAGTCGTCTTCTGATAAACCTTTTAACGAACCTTTATTAAACAATAACTTGGCTT
TTGCTTTTTGCTTGTCTTCCACTTGTTTAGCAATGGTTTTGCGGCCTGCCACCGCTTGCC
CAAGCGTTGCCGAATATTCAAAGGCAAAACCGCCTTTGACTAAGGCTTCACGGCGTAACA
GCCACTGTTCGCCCGATATGCCACGATGCCCTTCGTCCACCAACACCAAATTATTGCCTT
CAAAGGCTTCTACCGACACGGTTTTATCGCCCGATTTGTCGGCAAGTTTATTGACATCAA
TGATTTCAACGCACTTGCCAATGCCCACTTCATCCACGCTAAAATTAAAGGTTGCCTGTG
CCGTGGTATTTTTATCAAAAAAACTGGCTTGAAAGCCTGACAATTCAAGCTCTTCTTTAT
GCTGACGGCTTAAACCTTCGTTTGGGGTAAGCACAATCACTTTATCCGGGCGTACAAGCG
GTTGGTTTTTGCCGAAATAATGCAAATACTGCAAAATATTGACGTGCATTAACAAGGTTT
TGCCCGAACCTGTGGCGTTCCAAAAAGCGATTTTATTTAAATCATTTAAGCGATACTCTT
CAAAATCTTGTGCTTCTTTGCCCATCTCTTTGGCGTATTGCACCAACTGCTGATTAAGTG
CGGTCTGCAATTCGGCTTTTTTATTGAAATACCAATCCAAATAAATTTCGGTAAACAATA
GCGATAGATACTGGAAGTATTTTGGACGCAAAATATGACCGCTTGTGCGATTACGCTTTT
CCGTGATTTTTTGCCAATAATGCACCAACCTCAAATCATAAGCGGCAAACTCTGCAAGGC
TTAGCGGATTATCGTGTTCAAAAAATAGCTCATTGCTTAGGCGATGATAAAAATGGCTCT
GCCCATCGCTGGCGATATAGTCGTCATTTTCTACGCTTTCCAACAGGCTTTTAAACTCAT
TTAACGATGTTTTGTGAAATAGCGAAAACAGCCAACGGTTTAAAATCAAATGTTGGTCAA
AATGAAATTTCGTGTTTTGGGGTGCTTTTGCCATTATGCATCCCCCTCAAACATCAAGGA
TAAGAACGCATCTTCAATGCTGACAATCTTCAAGCTACCACTTTGCTCGCCGTCCCACAC
GGTTTCAAGGGTATGGTCGCCATTGACATAGACTTGGCTATACTCACTATCAGCAGGGTT
GATGCCCAAACGGTCGAACTGTGCTTGCAAACCGTCATAGTCGATACGTTCACAATCACG
CCAAAAAATCAGCGTTTTTTCGTCCGCACTTTGGTTCGGCAGACGGCATTCAATCGCCAC
AAAACCTTGCTCGGCACGTTTATCATCCACATTGATAACTTTCGCCCCAATCAGGTAATT
AAAGGTTTCCACCAAATCCACTTTTTGCCATTCATAGGCACCGGCACTGGTGGTGCTAAT
GTTTAAGCCATAATCAAAGGGTTTCTCAAAATGCGATACATTAAGCAAACTGCCACGACT
TTCTAAATTAAGCATATAGTGGAGCAAATAGTCTTGTTGTACATCGTCTGAAAGATTGTC
AAACAAACCACTGTGGCGAAGTTCAAGGTTATTCAGCGTATCTTCATAGCTTTCCAGTTT
TAGTACTTTAACAATTTGCGGTACACCTTGTAGGTTCTCCGCTTTACCTTCTACAACAGG
CTTACCATCTTTCCACGCCTTGCTATAAATCACTTTTTGCACACGCGGTTTGAGTACCGT
ATCAAAATATTCACCTTGTTCTACAAGGATATATTGACGGTTGCCCTTATCTTCACGGTT
TAGGTTAATTACAGCGTGAGCGGTGGTGCCTGAGCCTGCGAAGTAGTCTAGGATAGTTTG
ATTTCTGTCATCAATTAAAGTTACTAGTGTTTGAATAAAAGTAATGTTTTTAGGTGCGTT
AAAAACATCATCTTTATGAAATAAATTTTTCAACAATGTTCCTGCGGAAGTTGTTTTGAA
ATCTAATTCAATTGTAGATTTAACATTTTGAATTACTCCACTATATTTTTTATTAGACAG
AATACTTTTTAATCGAATGGTTGTGCTAAAGTTCTTTTCATATATTTTATTATCTTTAAA
CTCCAAAGCCTTATTTTCAAATAACCCCAAAATTTTTCTATCTGTATAAGTATTTTCTAC
AAATGAATTTCCAAGATAAGAGATATATCTTAAATAACCTTGAGAAATTAAACTTTCATC
TACTTCACTTAATTGTGTTTCTTTTTTCAAAATTAGATTTTGTGATTTTTCATGATAATA
AACAGTATAGTGTTTATCTGAATTTAAATTTTGTACTAAATTATTAAATTTATTTTCACC
AACCAACACTCGCTTACCACTATTATGGACATAGTTACCATGTTCATCTTGTGTTAAATC
TTTAATATCTTTTGGAATATTTTCTACGAAATAACTTTTTGAGTTATCTAAAACATAAAT
TAGACAATAATCATTACACACGGAAATAAATTTAGAGTTTTTTCTACCTTTTGGGTTGTT
TTCAACAGTTAATAGAGAAATAAAGTTTTCTCTACCGAAAACATTATCAGAAAGTAATTT
CAAATTAGCTTGCTCATTATCATCAATACTTTGGAAAATCACACCTGCTTGATTTAGTAA
GGGTTTAGCAAGTGTCAAACGACTATGTATCAGTGTTCCCCAACTTGAACTTTGATATCC
ATCTTTATAAATAAACCCATCTCCACCCGTATTATACGGCGGATCAATATAAATACATTT
TACCTGTTCACGATAACGGGCTTGTAATAAATTTAAGGCTTGGAAATTATCTGAATGAAT
AAGAGTGCCGTTGATATGGCTATCAAAGTCGCCCAGTGAGCGTGAAAGTTCGGAAATCAG
TGTTGATTGGAATGTGGCAGAAAAGAGTGATGTATCCACAACAAGATGTTGTAAATCATT
ATAACTATTTGAATTTAAACAGGGTTTACCCCCCCCCCCCCGCATTGTTTGCTTTTTGAG
CATTTAAAAATGCTTGAGCATCCGCAGACGGCAGGTTAAATAGGCTTTGCCATTGGGCAA
GCTGTTTGACGTTGTTTGCAATTTCTTCAATAAATCTGCCCGCTTGTTCGAGCTGCAAAA
TATGGCTAAGGGTAATTAAATAGTGATGCCCCGCCACAAATTTCTTTTTCAGCCACAATT
TTTTCTGGAAATTTTCCAACTGTGCCAAAAAGGCAATAAGCTCTAAAGCAATGCTGCGTA
AGGTTTGGATTAGGCGTAAATTGGCTTCAAGCGGTGCGAAATGGCTAATATTTTGCACAT
CGTCCAAATTCATCACTTCGTTTTTGATATAAAAATCCAATTCACGGCGTAAAAAACCGC
CTAAATCTTTATGGATAAAATAGTCGGCACTGTTTTTCTGGGTGTAGTCGCTTAAATGTT
TTTCCAATAAAGTGCGGTTAGGATTTTTCTCGGTTGGGCAACGCTCGGCTAAGGCAATCC
ACTTGGTTTGTAGCAAATCGTGAGCTTGCAACGTGGCTAAATCTTGTTCCAAGATTTTCT
CTTGTTTTGCCGATTTTTCAAACGGTTTGTAATCAAACAAAATGGTTAAAGTTTTGCCGT
CTTCGCTTTGTGTGATTGGGTTGATGTCAATCATTTCCAACTCGCCATCTTCATTTCCAC
GTTCAATGGTTTGTGCGGTAGCAAGGGTAAACAAACGCTTCGTATCGTTATCTTTGCGGT
TGTCTTTGGCAATATCGGCACTGTTTAAACGGAAAAAGACGGTACGACCATCATCAAGGC
TAAAACGATAATTGCTGAAATTCTCGCCCGATTTGGTGTAGTACTGATCTTTATTCGCCC
AATGTAGCAACACTTCTTCGCCTGAATAAGGCACGGCATAAGTATCGCCTTTATAACGGC
GTTGGCTGATAAAATCGCCTTCTTCGTAATAGCGACTGAAAAAGGTTAAAAGATGGCGAT
AAACCGCCGTCTCGTGATCAGCACTGCCTTTTTTGGCTTGTTCAATTTTGCTTTGCAGTT
CTTGGACTTTGGGTGATTGGTTTGGGTCAATGCCTAGCTCTTGAGCTTGTTTTTTGGCTT
GCTCCAGTTCCGCCTGCCAGCCTGCGATTTGCTCACTTTGGTTATCACCCAACGCCTGCT
TCACTTTTTGTGGCAAGGTTTGCGAAAGATACTTTTCAATCTCTTGGCTACGCGTGTTTA
AAATCCGATAAATCCCAAAATCCAAATCTGCACGGTTGATTTGGAAGATTTCTTTGAGTT
TATGAGTGAGTTCGATAAGTTGGGACATAAGAATTCCTTCAATTTTAGGTAAATTTGGGG
AATTATAGCAAAGATAACTTGAGTGTTAAGGCTCTTACTCCGCAAAAATTTGCAAAAAAT
AATAGGGTTCTGACCGCTTGTGATTTTATTTAGTGCAATGATAAATTCTAATAATGTCAA
TTTACGCAATAACAAAAACAGCTATAATCAAACTCGCAAAAACAACTACAGTATGTAAAC
ACAACATCAAACATTCAACATTAACAACACAGGATTTTTATTATGGCTAACTATTTCAAC
ACATTAAACTTACGTGAAAAACTTGACCAATTAGGTCGTTGTCGTTTTATGGATCGTAGC
GAATTTGCTGACGGTTGCAACTTCTTAAAAGGCAAAAAAATCGTGATCGTAGGTTGTGGT
GCGCAAGGTTTAAACCAAGGTTTAAATATGCGTGATTCTGGTTTAGATATTGCTTACGCA
TTACGTGCAGAAGCGATTGCAGAAAAACGTGCTTCATTTACTCGTGCAAGCGAAAATGGT
TTTAAAGTTGGCACATACCAAGAGTTAATCCCAACTGCAGATTTAGTGATTAACTTAACC
CCGGATAAACAACACTCAAAAGTGGTTGCAGATGTGATGCCATTAATGAAACAAGGTGCT
GCATTTGGTTATTCACACGGTTTCAACATTGTTGAACAAGGCGAGCAAATTCGTAAAGAC
ATCACTGTGGTGATGACAGCACCAAAATGCCCGGGTACAGAAGTGCGTGAAGAATATAAA
CGTGGTTTCGGTGTGCCGACATTAATCGCTGTTCACCCTGAAAACGACCCGAAAGGCGAA
GGTATGGCGATTGCAAAAGCGTGGGCAAGTGCGACAGGTGGCGACCGTGCGGGCGTGTTA
GAATCTTCATTCGTGGCAGAAGTGAAATCTGACTTAATGGGTGAGCAAACCATCCTTTGC
GGTATGTTACAAGCAGGTTCTATCGTGTGCTACGACAAATTAGTGGCAGACGGTAAAGAT
CCGGCATATGCAAGCAAATTAATTCAATACGGTTGGGAAACCATTACTGAAGCGTTAAAA
CAAGGCGGTATCACATTAATGATGGATCGTCTTTCTAACTCAGCAAAAATCCGTGCCTTT
GAATTAGCGGAAGAAATTAAAGTCCAATTAAACGATCTTTACTTAAAACATATGGACGAC
ATCATCAGCGGTGAGTTCTCATCAACAATGATGGCAGACTGGGCAAACGGCGATGCAAAC
TTATTCAAATGGCGTGAAGAAACAGGCAAAACAGCTTTCGAAAATTCACCAAAAGCAGAG
GGTATCAAAATTTCTGAACAAGAATACTTCGATAACGGTGTCGTGATGGTTGCAATGGTG
AAAGCCGGTGTTGAAATGGCATTCGATGCAATGGTTGCAAGCGGTATCTATGAAGAGTCT
GCATACTATGAGTCATTACACGAGCTTCCGTTAATTGCAAACACTATCGCTCGTAAACGT
TTATACGAAATGAACGTAGTTATTTCAGACACTGCGGAATACGGTAACTACTTATTCTCA
CACGTTGCAACGCCAATTCTTGCAGAGAAATTAATCCCAATGTTACAAAAAGGCGATTTA
GGCGAACCAACACCAACCGTTGAAATCGACAATGTGTACTTGCGTGATATTAACGATGCC
ATCCGCAACCACCCTGTTGAGTTAATCGGCCAAGAATTGCGTGGTTATATGACAGATATG
AAACGCATTGCTGTTGGCGACTAATTTTTAGTGATAAAAAAGCCTGCTATGGAAATAGCG
GGCTTTTTGTGTTTGGTTTAATTAATATGAGGCTTTGGTATTCTACAACTAGCCCTTACG
TTCGCAAAGCAAGAGCAGTAGTGCATTATCATAACTTGCAAGATTAAATTGAATTAGGGG
CTGACGTAGATGATCTGCACCCCAAAAGTTGGACTAAACAACCAACTAATTAAGGTGCAG
ATTTTTATGACTAAATACACCCAATCTTTCAAACAAAAAGTCATCGAATTTTATTAAAAC
AAAGCGACATAACTACAACAAAAAAAGCAAGATAAATAACAATTTCGCTTTTTTCACATA
CAGCAATAAAATTTCATTTTTTAGAGAAAAGGGCTTTAACTATTCCACTAGCTAAAGCCC
TTTTAGTCTTTTTTACGTCTTTAGTGACGTTTTCAATCAATCAGAAAACCGTTTTTTGAC
GGTGCAAGCAAACAATCTGATTGAAAGGTAAAACCTATTTACTTAATACAACCTTGAATT
AAATAACCTGCTGATTTTCCAACAAGGAAAGGGGCGTTAATATCCGTGCAACGAATAATT
TCCACTTTACCGCCTTTCTCTTGGTAAGTATCAACAAATAAGCCGTCTTTACGTCTTACC
GTGTAACCGTAAGACGGTTCAAAAATATTGCCTTTTTTGCCTTTATCTTTACCGTTTGCA
ACATAAGCCAAAACAATGCTATTTGACCAGATTTTTTCTAAATTGCCGTCTTTTCCTTGA
GAAGCTGCACCGATTTTTACCGTTTCAACGCCAATCAATTCAGCAAAAATTTCAGGGGTT
AAAATGCCTGTGCGAGTGTATTTGATACGTTCTAAAAGGTTTGTATTTTCTTTTAAAATT
TTCCAAACATCTGAAGCAATTACACAAACATTAGGCAAACGCCCAATAGTAGCAGAAACA
GCTTCTAAACCATCATTGATGAATTTTAAAGGGCCAGATTTTGCATTTGTGAAACGTTGT
GTTTCAGTCAGTGTAACAACATTTTCAGCTGAATAATTCTCTGCATTTTGTGCAATTTCA
GCAACAACCACTTCACGCCCTAACGCAATGACATCTTGAACAACAGAAAGAGCGTATTTT
TTCAAAGGATAGCTGGCATCATTATCTTCACGATAATCAATAGGGTATTCAATATCGTGT
TCTTTTAATTCTACGCTTAAACTTGTTACATCTTCAGGCGTTAAGCGGTTAGAGTCGCCG
TGTAATTCTCGAACGGTTGAACGAGTGCGAAAAGCTAAACGCCCAAACTGTGGGATTTTG
CCCGCTTCTTTTGTAAGGTTATCAAATTTAGGAATATACAAATTTAAACCTCCATTAAAT
TTCCCAAATAATTCTAAAAAATGAAACCTAAACTTTGCTTTATCACCTTGTGCCTTTTCG
TAAGCTTGTTCAATACAACTGTCTAAAGTTTCGATTAAATTATTGTAAGCAACTTCAGCA
TTGTTCATATATCGCTCTGTTTTAATCATTCAACCAATACCGCAAACTTTAAACTGATTT
ATAAAACTGCTCTTTTAAACTACTTTAATAAAACACTTATACTGCAATACATAACTAATG
CCAAATACAACAAGCAAGAATCAAATTTAAGGCGTTTACGAGCGTTTATAAACACACTAA
AAGACAAAAGAGCTACACTTGTTCGGCTTAAACAGAAAAAGGGCTTAAAAGGGCGTTTTT
GTGGGGATTAGTAAAAATTAGGGGAAATTTGACCGCTTGCAAGAAAAGATTTGAATGGTT
CAACTTAATGAAAGAAATTCTATTTTATAAAAATCAAATAGTTATGAGTAAACAACAATG
ATTTTAAAGTTGAACATTCAATTTTTTAATTAAACACTTGCTATTTATCTTAAAACGCGT
ATGACTGTTCTCAAGGTGTCGTAACCTTACACAAAGCGGATAACCGCACCCGATAGATCA
AGCGGTTTTTTGTACCTAAAATTTGCAATTTTGGGGCAAAAGGCACAATTTATTTAAACT
CAATACCGAGGGGGCGAGGAATACAACACCCGAAAGGGAAATAACTCCAGCCGTCTTTGT
GTGGCTTACGAACCCCTTGGCACCCTATTTTATAGGGTAAAATTTCGTAAATACACAAAG
GAGTTCATTATGAACGCTCAACAGTTCCCCTTTTCTCTTCAAACAAAACTTATCAATAAT
CGCCAACAATCTTTTATTTCATTAAAAGAGCTTGCACACGTTGCTTTTAGCTGGCATCCA
ACCACTAAAGAAAGCCAACAACATTTAACTAAATTAGGCTTTCAGGCTGAACAAGATTAT
TTGATTATTCAAAATAAAGCACGGAATGAAACGCTTGATTTTTGGCTTTCCATTGAAACC
GCCATTAGCTTTATAGATAAAACAACAGACTGCTGAACACCAATTATCAAACGTTGCTTA
GAAGCCTTGGGCGAATTACGCAAAATGAATAAATCAGCCGTAAACGAGCTACGACCAGCG
ATAAACCAACAACGTTTTATTGTAGAAACCAATGCTTTTTTAAATACTTATTTTCAATAT
GACCATCATTTTTTAATTAGTGAAGATGATTTTGTTGCACTTGAGCGAATGAAAGGAGCT
TGCACAGCTTTTGAGCAAATGCTACTTGAAGTGAATAATAACCGTTCATTAAGCTATGAA
GCCTTAGCCGATTTATTTTCTTGTTGTACCGCTCCTCTATTTGACGTGCTGAAACGTATA
AAAGACGTAGGCGATGAAACCAATACAATTAAAGCCTTAGGGGCTGTTGATTTTTTGAGT
TTAAATCTTAACCAAACAACAATTTCCCCCAGCGAATACAACAAATCATTGCTAGCGATG
CCGCATAATTTCTTGCTAANNNNNNNNNNNNNNNNNNNNNNNNNNNNNNNNNNNNNNNNN
NNNNNNNNNNNNNNNNNNNNNNNNNNNNNNNGTGAACTTCACCCCCGTCAGAACAAAATC
AATAGGATTTCCACAACTATCTACTGCTAAATGAATTTTTGTGCTATTACCTGCCACACT
TTTGCCAATCGCTTGCGGATTTTGACCGCTTAGTTTGTATGGAATGGTTAGGTTTTGGCG
AACTAAATTATACCAAATTTCTATGTCGTTTGTTTTTTGTACTTAAAAGATCAACACGCT
CTAGACATTTTGAATAAATTAAGAGCATACAAGAAAATTTTTTAAAAAAGTGCTAGACAA
GCGAGAGTGAAATCACTAATATACGCCTCCGTTGCGACGCAGTACTGAAAACAACGCGTT
CGTAGCTCAGTTGGATAGAGCGTTGGCCTCCGGAGCCAAAGGTCGCAGGTTCAAATCCTG
TCGAGCGCGCCAGAGGTAATGCAATATCGACTAGAAATGGTGGCTATAGCTCAGTTGGTA
GAGCCCTGGATTGTGATTCCAGTTGTCGTGGGTTCGAGTCCCATTAGCCACCCCATTAAA
TATATGCAGTGGCATATCAGACGGCGAGTAGCGCAGCTTGGTAGCGCAACTGGTTTGGGA
CCAGTGGGTCGTAGGTTCAAATCCTATCTCGCCGACCACTTTATTTTGCTCTTTAACAAC
TTATCAGACAATCTGTGTGGGCACTTGTTGATTGACTTTGTTTAAAAATATTTTTTTAAT
TTTGAAGTCT
>H263 Scaffold4
AATGGGTCACACAAAACTAAGAATAAAATAACAAGAATTTTTCAACTTTTATCAATAAAA
GTTAGAAATAATAGGCGGAAATCTAATAAGTGCTAAAGTCATTTAGACAATATATTGATT
CTGAATGGATTTTTATTGATAGCAGTGTCATCAAGGCTCACCAGCATGCAACAGGTGCAA
GCGGTCAAAATCCGCAAGCGATTGGCAAAAGTGTGGCAGGTAATAGCACAAAAATTCATT
TAGCAGTAGATAGTTGTGGAAATCCTATTGATTTTGTTCTGACGGGGGGGCTTTGAATTT
ACATAAACTGACACTTTTTCCACTCTTAAAGGATACCAGTAATGTCATTTATCTAAGGTA
AGAAGCTGTGGGTAAATTAAAAGGCGGGTGAGCTGAATAATCGACTATTTTTATTCGATC
ACTAAAACGCTGATAATGCAGCACATATTCAGACGTTCTATCGCCAAAAGGTTTACTTAA
ATCAAAGGCAAGGATACCAATGTGATAATGCCATAGATGATTTTCTCGCGCATATTTTAC
TTTTTGAGCAAAGTGCGGATCGTTTTTATGCACGTTGTCGGAAGATTTATTCCTGCCTTC
AAGGTTGGTAAAGCCAAAATTTTGAATATGCTCAACGAATTCAACGATCGCATCTTGGTC
TTTTACTGGAAAATTGGCAAATTCTTTACGAAAAAGTGAGCCATATTCAATTGTCAAGTT
AGCCATTAAGTAACCACTCCTTAATTGCTTTTGCACTTGTTAAGTCCGAAGGCATTTCAA
TAGTTTCACTTTCAACGTGTGCTTTCATTCTTTCTAGATCGTAGTTAAATGCAGGCTCTT
CCACCTTATCGGCAATTTGTTTTTCTACGTTTTGAACGTAAGAAATTAGTGCTTGTTTTT
CCATTCCTGATTGAATTGCTTGCACAATACACGCCATTTGTTGATGAAAGTAATCCGATT
GAATATAAATTTGAGCCATATTACCTCCAATGCTGAATAGGGTTGCATTTATTCTAACAG
AAATTTTTGTTGGAAGAATAAAAAAATAACGGCATAACGAGAAATCATTATGCCGTTAAA
TTTGTAGGGGCAAATGACATTTGCCCTAATATCAATAGATTAAATCGAACGTTTAATCTC
AACCACTTCGAATACCTCGATTTGGTCGCCGACTTTTACATCATTGTAGTTTTTCACGCC
GATACCACATTCCATACCGTTACGGACTTCTGAAACGTCGTCTTTGAAACGACGGAGAGA
TTCTAACTCGCCTTCAAAAATTACGACGTTATCACGTAATACACGGATTGGGTTGTTACG
TTTGACGATACCTTCAGTGACCATACAACCTGCAATTGCACCGAATTTCGGGTGACGGAA
GACATCACGCACTTCTGCCAAGCCGATGATTTCTTGTTTAAATTCAGGTTGTAACATACC
GCTCATTGCTGCTTTGATTTCGTTTAATAGCTCATAAATGATTGAATAATAACGTAAATC
AATGTTTTCGCTTTCGATAATGCGACGTGCTGAGGCATCTGCACGGACGTTAAAGCCAAG
TACAATAGCGTTAGACGCTGCCGCTAAGGTTGCATCGGTTTCCGTAATACCACCTACGCC
AGAGCCAACCACTTTCACTTTTACTTCTGCCGTTGAAAGCTCGTGTAAAGATTGAACAAT
CGCTTCTACAGAGCCTTGTACGTCTGCTTTCACAATCACGTTCAATTCTGCAACATCGCC
TTCCGCCATATTGCTAAACATATTTTCAAGTTTCGCTTTTTGTTGGCGAGCCAATTTCAC
ATCACGGAATTTACCTTGACGGTATAACGCCACTTCACGCGCTTTTTTCTCATCACGCAC
CACTGTCGCTTCATCACCTGCGGCTGGTACGCCTGAAAGTCCTAATACTTCCACAGGAAT
TGATGGACCAGCTGATTCAATGTCTTTACCATTTTCATCACGCATTGCACGAACACGGCC
ATATTCAAAGCCACAAAGTACGATGTCGCCTTTGTTTAACGTACCTGATTGAACAAGGAT
AGTTGCAACTGGACCACGACCTTTATCGAGGTAAGATTCGATAACCACACCGCTTGCCAT
ACCCTCTTTTACCGCACTTAATTCTAATACTTCCGATTGAAGAAGAATGGCTTCAAGTAA
GTCGTCAATCCCCATTCCTTTTTTCGCTGAAACAGGAACAAATTGAACATCACCACCGAA
TTTCTCAGAAATCACTTCGTGTTGTAATAACTCTTGTTCTACACGCTCTAGGTTTGCTTC
TGGTTTATCAATTTTGTTTACCGCAACCACAATCGGCGCACCAGCTGCTTTCGCGTGTTG
GATTGCTTCAATGGTTTGTGGCATTACGCCATCGTCAGCTGCTACTACAAGAACAACGAT
ATCCGTTGCTTTCGCACCACGCGCACGCATTGAGGTAAATGCCGCGTGTCCTGGTGTATC
TAAGAAGGTAATCATCTTACCGTCGTCGGTTTCAACGTGATATGCACCGATATGCTGAGT
AATACCACCAGCTTCACCTGCTGCTACTTTCGCTTTACGGATATAGTCTAATAATGAGGT
TTTACCGTGGTCAACGTGTCCCATAATGGTCACAACTGGCGCTCGGGTTACTTTTTCTGC
GTGTAAGTCACGATCTTCTAAGATCGCTTCTTCTAACTCATTTTCTTTACGTAGAATAAC
TTTGTGTCCCATTTCCTCTGCAACAAGCTGTGCAGTTTCTTGGTCAATCACTTGGTTAAT
GGTCACCATTTCGCCCATTTTCATCATTGTTTTGATGATTTCGGTCGCTTTTACTGCCAT
TTTGTTCGCAAGTTCTGCCACAGTAATAGTTTCACCGATCACCACATCACGCGTAACTGC
TTGAGCTGGCTTAGTGAAGGCTTGTTGTAATGCACTGCCTTTCTTCGCGTGTTTACCCTT
GCCTTTGGTATCTTTTTGGTTACGGCGGTCAGATTGACGTTCATTTTTACTGCCGTTTTC
ATCATCACGTCCGCCTTTTTTGGTTTTCGCTACACCGCCTTTGCCACGTCCACGATTGCC
TTCACTACGACGCTCAGAGTCACGTTCTGCTTCTAACGCATATTTAGAAGTAAAGCGGTC
ATCTTCATAGTCTTCGCCATTTTCAATCGCTTCTTCACGGGCAATTTCTGCTAAACGGCG
AGCATTTTCTGCTGCACGTTTTGCGTCCATTTCCGCTTTTTGGCGAGCCACTTCTTCTTG
CTTACGACGCAATTCAGCTTCTTCTTTACGTTTTGCCTCTTTTTCAGGATCAACCGCTTT
TTCTTGTTTTGGTTGAGCTTCTGCTTTTGGTTGCGCTGGTTTTGGTTGTTTATTTGGCAT
TACAGGCACTTGATGTACCGTTTTTTTTGCTTCTTCGGCTTTGGCAGCTTCTGCTTTTTT
AGCCTCTTCTTTCGCTTTAGCTTCCGCTTCTTGTTTCGATTTCAGTGCTTCTTCTTGGGC
TTTTTTAGCTGCTTCAGTATCCACTTTGCGAGATTTACGCACTTCCACTTGCACTTCTTT
TGCTTTACCGCCTGCAGTCGTACCGCTCACGGTTGTTTTAGTACGACGCTGTAAACTTAA
TTTCTTCGGTGCGTCTGTTTTGATTTCATTTTCACTCATTCTTTCTCTCCCTGTTTTTAG
CTAAACCAGCAAATTTGACGAGCCGCCATAATTAATTCTGCGGCTTTTTCTGCGGTTAAT
TCTTCAATATCAGCTAAATCATCAACACTTTGCTCTGCAAGGTCTTCAAGAGTGGTAATC
TGTTTTTCTGCTAATTTAAAGGCGATATGGCGATCCATACCTTCAAGATTTAACAATTTA
TCTTCAATATGTGCCTGTTTTAATGCTTCTTCTTCCGCTAACGCTTTAGCTGTGATCGCA
TTTTTAGCACGCGCTTGAAGTTCTTCAACTAGATCTTCATCTTCTAAGCCATCAATTGCT
GTCAGTTCCTTAACTGGTACATAAGCAATTTCTTCTAATGAGGTAAAGCCTTCTTCAATT
AAAAGATGAGCAAATTCTTCATCAATTTCTAAAGCGTCCATAAAGAGATTAATCACTTTA
TTGTCTTCTGCTTGATGTTTTTTTTCTAACTCATCGGTTGTCATCACATTTAATGTCCAA
CCTGTTAATTGGGTGGCTAAACGTACATTTTGACCATTACGACCGATAGCTTGTGCAAGC
GCGTTTGCTTCAACAGCAATATCCATTGAGTGATTGTCTTCATCAACAACGATTGAGCTA
ACATCAGCAGGTGCCATTGCGTTAATCAAAAATTGTGCTGGGTTGTCGTCCCACAACACG
ATATCTACACGCTCACCGCCAAGTTCGTTAGTAATTGCCTGTACACGCGCACCACGCATA
CCGACGCAAGCACCTACTGGATCGATACGTTTATCATTGCTTTTCACGGCAATTTTGGCG
CGAGAGCCTGGATCACGAGAAGCCCCTTTGATTTCAATTACTTCTTCACCGATTTCAGGT
ACTTCAAGTTTGAATAACTCTTGTAACATCACTGGTTTTGCACGAGTAACGAATAGTTGA
GGACCTTTTGACTCGGGCTTAATTGCATAAAGTACACCACGCACTCGGTCACCTGGGCGG
AAGTTTTCACGCGGTAACATATCTTCACGCACAATCACTGCTTCAGCTTTAGTGGTATCG
TCCTTTTTACCTGCAAGCTCAAGAATAATACTTTCACGACTTACTTTTTTTACAGTACCG
ATAACAATTTTGCCCTCTTCTGAACGGAATTGTTCAATCACTTTATTACGTTCCGCTTCA
CGAATTTTCATGGTGATCACTTGGCGAGCGGTTTGCATTGTTATACGGTCGAATGCGATA
GACTCAATCTCATCTTCAACATAGTCACCTAATTGAATGTTCGGGTCTTCAAATTGAGCC
GCTTCTAAAGTAATTTCACGAGTGTGGTGATGCACTTTTTCTACCACTAACCAACGGCGG
TAAGTTGTGAATGCCCCTGTTTTACGGTCAATCACTACACGCACATCAATATCAATGCCG
TTGCCCGTTTTACGATCTTCACGTTCTGCAGCCGCTTTCTTTTTCGTTGAAATGGCTAAT
GCGGTTTCAAGTGCCTCAAAAATGGCATCTTTTGGTAATAATTTTTCATTGGATACCGCT
TCTGCGGCTAATAAAATCTCTTTACTCATTGGTTTTGATTTCCTTAGAAATTAAAAACGG
GGATTAAATTTGCTTTTTGAATGTTGCCAAAGGCAAAAGCCTGCAAATTGCCATCAACTT
TTAAGGTAATTAAATCACCTTCAACACTCACTAATTCACCTTGCCATTTACGGCGATCTA
ACATTGGAATGCGTAAATGAACAACAATTTCACGCCCAACAAAGCGTTGATAGTGGGCTA
ATGTAAATAATGGACGATCTAACCCAGGGGAAGATACTTCTAGGTTATATTTATCCGCAA
TCGGATCTTCCACATCAAAAATCGCACTCACTTGACGGCTAACATCGCTACAATCATCAA
CCGTAACACCGCCTTCTTTATCAATATATAAGCGTACAGTTAAAAAACGACCTGCACGTT
GGCACTCAACGCCGACAAGTTCAAATCCCATTGCATCAATGGGATCGGCGACAAGCTCTT
GTAATTTTTGTTCTAATGTTGCCAAGGAAACCTCCATTTGACAGATATAAAAAAAGGACT
TGAAAAAGTCCCTTTAACACAACAAAGCTGACTATGTAGCCACAAAAAAGCCTCAAACTA
CAACAGTTGAGGCTTCAAGCGGTTTGTTTTATCTAACATTTTACAATTTCAAATGCCTAG
ATAGAACAAAACTCATCGTCTTAACCAAAACAATGAGCCTTAAAACTGGTTGCGGGAGCC
GGATTTGAACCGACGACCTTCGGGTTATGAGCCCGACGAGCTACCAAGCTGCTCCACCCC
GCGTCTGATGTGGTGCATTATAGGGGATAAAAAAATCCGTGCAACTCTTTTTTTTAGAAA
TTAAGAATGAATGCTAGATTTTTAGTCAAAATATGCTTAAGCATTATCTTTCAACAAAAA
CACCCCTTTATTTTTTATTTCTATATAACAATTTCTTTGGGATTCATCATAATCTTCTGG
GTTAAGGTTAATCATTAATATTTTCCCTTGCCAAAGTGCGGTAATTTCCCAATGGTTTCC
CATATAGACAGCCTGCTTAATTTCACAATATTGAGCTGCAGTTCCATCACTTAACAAGCG
GATACTTTCTGGTCGTAATCCGACAAGACAATCCCCATCAGGTACTTGAAAACGTGCTGC
ATTTTCAAGGGTAAAAGAAAACTCACCGATATTAATTTGATTGCCTTGTCGTTTTCCTGA
AAAAATGGTTGATTCCCCCATAAAATGAGCAACAAAGAGAGAGTTTGGCTGTAAATAGAG
ATTTTTAGCCGTATCTTTTTGCATAATGGTACCCTGATCCATCACAATCACTTCATCAGA
CACTGCAAAAGCTTCACTTTGATCGTGAGTAACATAGAGTGAAGTAATATTGAGCCGTTG
TTGTAACTCGCGGATTTTTTCTCGCATTGAACGGCGTAAATTCGCATCTAGACTACTTAG
AGGCTCATCAAATAAGAGAACTTTAGGCTTGAGAATTAACGCTCTTGCTAATGCCACTCG
TTGTTGCTGTCCGCCTGAAATTTGATCGACATAGCGATCTTCAAACCCTATCAGATCGAC
TAACTCTAATGCTTCTTTTACTCGCTGTTTTCGCTCTTCTTTGGATACACCCTGCATTTT
TAGCCCATATTCCACATTTTCACCAATCGACATATGTGGGAAAAGTGCGTAAGACTGAAA
TACGATACAAATATCTCGCTGTTGCGTTGCGTTGTGGGTAACATCTTCGCCGTCAATAAA
AATTTGTCCTGCTGTGGGGCTTTCTAAACCTGCAACTAAACGTAACACAGTGGTTTTGCC
ACAGCCAGAAGGGCCGAGTAACGTGACCATTGAGCCTTGTTTAATTGAAAAGTTTAAGTT
ATCTATAACTCTATGTTTACCAAAAGATTTGCTGATATTTTTCAACACGAGAAAATCATT
TTTTTGTTCCATTTTTCTCTCCAAATTCATCTTTTTGCTTTGAACGGGCTATATGCATGT
CGCCAACAAGCCAATCAAATAAGAAAATCATTGCCATCATGACTACAATCAACATTGAGC
CATAGGCAATCGCCATTCCATATTCCCCATCCTCTACTCGATTTAAAATATATGAGGTTG
CGACGCGTGTGTCTGCTGTAACTAAAAAGATGATCGCACTGACTGTTGTCATTGATCTAA
TAAAACTCGTAACTAAGGCAGAAAGTAACGCTGGTTTTAAAAGCGGTAAAGCGACAAAGC
AGATTGTTTTTAATGTTCCAGCTTTCAGTGAGAGCGAGGCTTCATCTAAGGCTTTATCTA
ACTGTCTTAATCCAGCAATAGCCGCCCTCATTCCTACTGGCATATTCCGCATCACCATAG
ACAAAATAATAATAAGCCCTGTTCCTGTCAGGTAAATAGGTTGATGGTTAAAAGCCAGAA
TATAGGATACCCCAGTCACTGTTCCTGGTACGGCAAAACAAAGTAACGTCAGAAATTCTA
AGGGCTTTTTCCCTTTAAAATCACGGCGAACAGTAATATAAGCAATCAACAAACCAAAAA
TAGCCGTAATCGGTGCTGCACTAGCAGCAAAAATAACCGTTTGGATTAAAGATGGCCACG
CTCCACTATTAAATCCTTGTCCAAAAAGATTGAGGTAGTTATTGAATGTCAGTGTGTGGT
CTATTCCCCAACTTACGGTAAAGCTACCGTAAAAAATACTACCGTATAGTACAAAGTTAA
ACAGAACCCAAAAACCTAAAGTGCAAATAATTGCCCATTTCATACCGCTTGGTAATGCTT
GTACATCACCTCGATAAGATTTACCTGATACGGTGATATAAGATCGATTGCCAATCCAGA
GATATTGCACCACAAAAATCGCAAGGGAAAAGAGTAACAAGATCACACCTAAGGTGCTTG
CCGAAGCATAATCTAACTGTGAACCAGCAATATAGAAATAGATTTGAGTGGCAATAACGT
CAAAACTTCCACCTAAAACTAAAGGGGTGCTAAAGTCTGCAAGCGATTGGATCACCACAA
CTAAAAACGAGTTGGCTAACGCTGGCTTGAGTAATGGAAAAAGAATATAGAAGAAGGCTT
GATAGGGGTTAGATCGTAAAGTATAAGCGGCTTCCTCAACAGATGGGTGAATAGATTTTA
ATGCACCGTCTAAAATCATAAAAGACATTGGGGTCAGAGCGAGGGTATGGGCAATCACTA
TCCCTGTAAAACCATAAAGCCAGTTATTACTAAAGCCAAGATAATCGACTAAAAAAGCAG
TCACATAGCCCGAACGTCCTAACATAAGGGTGACACCTAAACCAACAACAAATGGCGGTG
TTACAATGGGTAAGATAGAGAAAATTTTTCCAATAAACGCCGTGCGTTTTGCAATCCGTG
TGGTATAAAGAGCAAAGGCTAAACCAAACAACGTAGATAAAATCCCAACGGTTGTCGCAA
CACTTAATGAATTACCAATCACTCTTAATACATAAGGCTGTTGTAAGATAGACAACACTT
GACTTGGTACAAATTCACTGCCGTCGTAAAACATTGAGATGAAAATTGCCAGTGTTGGAT
AGACCATAAAGAAAAAGATCAACAAAATAATGCTAATCAATGAGGCAATAATAAATCTGT
CACCCTGCATTATTTTTAATTCAGCAAGGGCATTTGTCGCTAACGCAATCAACGCAACAA
TTAAGAAAAAAACCGCATAACCTAAGCTGATTTTTGCTAAAATTGCGGAAAGAAAGATAA
AGAGAAACAGCCCAACTGCCCCGAATAACTCACATTTACTTCGTAATGTTGAAGGTGTTT
TGTTCGGATACAGATAAAGCAGTAGGGGAAAAAACCATATCCAAGTAAGGTTAATATCAT
TCCACCCCATAGCCTGTTGAAATTCAGCTGAAGTTGCTTCAAACAGTCCATATTGCAATG
CTTTTACTGGGAAAAAGCAAAAGCCTAAAAAAGCAAAAATAACCCAAGTCAATGAATGAC
GAAAAAAAAATGTTTGCATAACCCTCTATAACATCTATTCCACAATCTTTCATCATTCTA
CTATTAAACAAAATGATAGAATAGTTAAATTATAATTCAGCGCCAACTAAATAATAATCA
ACCCGATCTTCAAAAAAAGATCGGGTTTGAGTGTCATACTTTAAGAACGCCCAGCAAAAA
AAGCGAATCGTTCTAAAATAGAACCATTCTAGCTCAAAAAAAAACAATCAAGTTTCCAAA
TAAAAAAATATTAGCTGAGAAATAGTAGACCAGCTAAAAAGATAACAAGGAATTTACCCC
TCCAAACTCTTCCGTCAATTTTTCTGTAAACAGACGTAATTCTTCCGTCATTAACAGAAA
ATCCGCATCGAAACGTTGGGCTTTGTCTTCTTTCAAAATATCATCGTTCTTTTCACGCAC
TTCATCGGCAAATTTGACACGGGCAAGAGTGGCATCTTCGTTCAACACAAAAGAAAAATG
ATTTTCCCAATCTAACGCAAGTTTTGTGACAAATTTGCCCGCTTGTAAATGTTGGCTAAT
TTCGTCGCTTTCTAAATCTTGGCGTTTACAACGGATTACGCTGTCGGTATCAAAAGATTT
TAATTCTGCTTCTTCCAGAAGTGTCAGCCAGCTTGGTGTATGCCCTTTTGCCACCCAATT
TGTCATCACTTCGCTCGGCTGTAGCGTGAAGGAAATCGGCACAACAGGCAGAGAGCCAAG
GGATTTGCGTAATAAAGCAAGGGTGTCTTCGGCACGTTTTACCGAGCCACTATCTACATA
AACGAGCTGTTTATCTAAGTCTAACCAAATCGCCGTAAATTGGTGTTTACTAAACGCACG
AGGCAACAACATTGCCACAACATCATCTTTGATCGCCTGCTTTTCCGTTTTTTTCAGCTT
ACGTTGCTCTTTTTGTTCTAAGGCTTCAATGCGATTTTCCGTTTCTTTTTTGACGACGTG
AGCTGGCAATAATTTTTCTTCTTTATGAGAAACCAGTAGGAACTGCTGACCCTGTGCAAA
GTGCAACAGTTCACTTCCTGCAAGCGGTGACGACCAGCCAAATTTTTGCATATCGCTTTG
TTGGCAAGGGGTGAATTTTGTTTGCTGTAATTGTGCGTCTAATTCACTGCTAGTGAAGCG
TAATTCACTGGTTAAACGGTAAATCATTACATTTTTGAACCAATATGTCATAACATCTCT
CTTTATCTAAAATTCATTATCAATCAATAAGTTACTGAAAGTTCATCATTCATTACTTTG
ATTATATCACCATAACTCAAAATGATAGTAACCATTTTGAGCACGAATATCACAATCACT
TAGTCTTGGTATAGAAGTATAGTAGGAAACTTTCCAAGCTCAAATTACTATAAACGTGAC
AAAACATTTTCTTGCTTAAAACACCAAATGTAAATTTTGTGATCTTTATCTCATTTTCGA
ATATTTTCGATTGTTTTTGTTTTTAAGGGGTATAAACTTACTTTCGAAAGCAATCGTAGT
ATGCAGTGGTTGTTTTGATGTAGGAGAGAAAATGAAAAGTAGCGTAGAAAGACGTTCTGA
TATTTTGGCGTTATTGCAAAAAACAGGCAGTCATCGAGTTGAAGCATTGTCTCAGCATTT
CGGGGTTTCGACGGTTACTATCCGCTCGGATCTTAATGTGTTAGAGCAACAAGGCTATAT
TACAAGATCGCACGGTTTTGCAGTGTTAAACTCCAGATTAATAGCGGAACTTTCTATTGC
GGATAAAAGTAATAATTATCCCGAACTCAAACAACAGATTGGTCATCTTGCCGCTTCTTT
GTTAAAAGAGGGTGAGAAGGTGATTTTGGACTCTGGAACGACAACGAAAGCAATCGTAAG
TGCTATTAGCGATCTTAACTTGACAGTATTGACAAATGGGCTTGATGTCGCAATGGCATT
GGTTTCTTGTCCAAATGTTGAAGTAAGAATGACGGGTGGGGTTTTACGGAAAAATGCGAT
GTCGTTTTCGGGAGTAATGGCGGATAAGAATTTGCAACATTATCGCTTTGATAAAGTCTT
TTTGGGTGTTGATGGTTTTGACTTACAAAAAGGGGTGACAACCTTTAACGAACAAGAAGC
TCAGCTAAATCGCTTAATGTGCGATGCGGCGGATCAGGTGATTGTGGTGACGGATTCGAG
CAAATTTGGTCAATATAGCCATTTTGTTATTTGCCAAGCCAATCAAATAGATGTGTTAGT
CACGGATAATAAAATTCCTCTGAGTTATCGAGAGTATCTCGAAAATGTCGGGGTGCAAGT
GTTAATTGCGTAGTTTCATTCTCTTTCCTTATAAATAAATCCATTTATTTGTGAGGGATA
TGCAATGATCCTCAATATAGCTAACCAAACATTAGAAAAGCAGAACGCTTTTTGGACGGC
AAAGGAAATTGCCCAACAGCCAGCGACTTGGCGTGAAACGGTTTCTATTGTGAAATCGTC
ACTTGTTATTCCATTTCTTCAGCCTCTTGTTGAATATGCAAAACAAGGCGAACTTCGTGT
TATTTTTACGGGGGCAGGTACTTCCGCTTTTATTGGTGAGGTTGTTGCACCGATATTAAG
CCAGCATTTAGGTTGTGCTGTCGAAGCGATTGCAAGTACTGATCTTGTATCCAATCCTTA
TCAATATCTTTTTGCGGATAAACCAACGCTTTTAGTCTCTTTTGCTCGCTCTGGTAATAG
CCCTGAAAGTATTGGGGCAGTAGAGCTTGTCGATGAAATTGTAGAGGAAGCGTATCATTT
AGCTATAACGAATAATGTCAATGGGGCATTATTTAAAAAATGTCAGCAAGATCCGACCGC
TTACCCATTAGCATTACCAGAATCAACCCACGATAAAGGCTTTGCAATGACCTCCAGTGC
CAGCAATATGATGTTAGCCGCATTAGTAGCATTTTTACCTGATGTGTTTGATGATAGCTG
GGTTGAGGAAACGGTATCGGTGACAGAACAATTACTAGAACGGGATCTGCTCGAAATCCA
ACGTTTAGCCCATCTACCATTAAAACGGATTGTCTATTTAGGCAGTGGGCATTTCCAAGG
GCTTGCCCGTGAAACTTCTTTAAAACTACTTGAACTCACCGCTGGTGAACGTCTTGGCTT
CTTTGAGTCGTCAATGGGCTTCCGCCACGGACCAAAATCCCTTGTTCAAGATGAAACGCT
CATTTTTATCTTCTTATCTCAGCAACCTTATACCGCACAATATGACCGTGACCTGTATCA
AGAGTTAGTCAGAGATAAAAAAGCCAGAGAAGTGGTGTTATTAGGCGATACAAGCGGCTC
GATCCACGCTGAAATTCACAAATTAGATGACGCAGCACGGATTTTCCCATTCTTAGTAAT
CGGGCAACTTTACTCGTTTTATAGCTCGCTCTATCTTGGCTACACCACGGATAACCCTTG
TCCGACAGGCGAAGTTAATCGTGTGGTGCAAGGTGTAACGATTTATCCATATTGATATAC
AGGAGGAAAAGATGGCAATTTTAAACGTACGGATTGATGGTCGTTTAATCCACGGGCAAG
TGGCTAATTTGTGGACATCATATCTCAATATCACTCGCATTATGGTTGTGGACGAAATTG
CTGCAAACAGCGATATAGATAAAGCAGGCTTACGCTTGGCTTGCCCGGCAGGGGTGAATT
TAAGCGTGTTGCCTGTGGAAAAAGCAGCCGCCAACATTAACGAAGGGCGTTATGACTCTC
AACGTGTTTTGTTGGTAACAAGAACCCCACAAACGATCTTACAGCTTGTGGAGGCAGGCG
TAAATCTGCCGGAAGTCAATGCAGGGAATATGCCTAAAACGGATCTAACACGTCCTATCC
GAAAAACAGTACACGTGACTGAAGACGATGTGGAAGTGTTTAGAAAACTTTCTGAAAAAG
ACGTGAAGCTCACTGCTCAGTTAGTGCCTAATGAAGAAAAAGTCGATTTAATGAAACTTT
TATAGAGGAGTAACGATTATGATCGAATGGTGGCAAATACTTTTGATAACGCTCTATGCG
TTCTATCAAATCCTAGATGAAATCACGATTGTATCTAGTGCTGGTTCACCTGTGTTTGCA
GGCTTTATCACAGGTTTAATTATGGGCGATTTAACAACAGGATTGTTAATCGGCGGTTCA
ATGCAATTAACCATTTTAGGTGTAGGTACCTTCGGCGGTGCATCTCGTATTGATGCAAAC
TCAGGTACTGTTATCGCAACTGCATTCTCTGTTGCAGCCGGAATGGATCCACAATTAGCT
TTAACAACCTTAGCTGTTCCAATCGCAGCGTTAATGGTTTATACCGATATTTTAGCGAGA
ATGTCTAACGTATTCTTCGCTCACCGTATCGACAAAAATATCCAAGACCACGCTTATAGT
GCAATCACAGTAAACTATCTCTGCGGTGCAATCGCTTGGGGTCTATCTCGTGCATTACCA
ATCTTCTTAGCGTTAGTGTTTGGTGGTCCATTTGTGGCAAGCCTAGCAGAAGCAATGCAA
ACAGGCTTCTTAAAAGTTATCGCAGATGGCTTAACCCTTGCAGGTGGCGTATTACCAGCG
TTAGGTTTCGCAATCTTACTTCGTTACTTACCGACAAAACGTCACATTGCATACTTAATC
CTTGCATTCTCACTCACAGCAATCTTCATTACTCTCTTCGGTAACATCAATGCTGTAGGT
GCATCAACAGGTGTAAGCAACTCAATCAGCAGCGTACCAATGCTTGCAATGGCAGCAATC
GGATTTGCATTCGCCTACATTGTTTACCAACGTAGCGTAGAAGGTGGCTCAGCCCCAGTT
GCAAAACAAAATACCACTTCTGACAAAGGAGAAATTGAAGATGACGAACTCTAATCAACA
AGTCGGAAATCCAAAAGGCTACAAATTAACAGATGCGGACTTCCGCCAAATCAATATCCG
TAACTTATTCTTCAACCAAGTTGGTTGGAACTACGAACGTATGCAAGGCTCTGGCTATTT
ATGGATTATGTTGCCACAGCTACGCAAAATGTACGGCGACAACACACCTGAATTACAAAA
AATGATGGTGATGCACAACCAATTCTTCAACACCAGCCCATTCTTTAACACTATTGTTAA
AGGTATCGACTTGGCTCTTGAAGAAAAACAAGGGGTGAAATCACTTGAAGCCGTTGCAGG
TATCAAATCAGGTTTAATGGGACCATTTGCCGCTATCGGTGATGCCCTATTCGGCTCACT
TGTCCCAGCAATTATGGGTGCGATTGCCGCAACAATGGCAGTAAACGGCAATCCGCTAGG
TGTCGGCTTATGGGTTGCGGTAGCGATTGCCACAATGGTATTCCGTTGGGTACAACTCAA
AATCGCTTATCGTGAAGGGGTAAACTTAGTGACCAACCTAAGTCACCGCTTGAACGCACT
AACCAACGCAGCAACAGTGCTTGGGGTATTCGTTGTGGGGGTAATGTGTGCCACGATGGT
GAATGTCAAAGTACCGTTTGTCGCTACTATCGGTGAGAAAGTCGTTTCCGCCCAAGCGAA
CTTAGATCTTATCTTACCAAGATTAGTCCCTGCGTTAGTGGTGTTCTTCATCTACTGGTT
ACTCGGCAGACCGAAAATGAACTCTAACAAAGCGATTATGATCATCATCGCACTCTGTAT
CTTGCTCTCTTGGGCTGGATTGTTGGCGAAAGGGTAATTTGAACGGGACACGAAGCGTCG
TGTCCCTACAACCACTTCGGATTTAGTCTTGTAGGAACACGCTGTGCGTGTCCGTCAATA
ATCATTCAACTTGATTAATAATGTGGTTGTGGGAAATATTGGGACGGACACACGCAGTGT
GTCCCTACCCGCGTATCAATACAACGTTATTGTAGCAACGCCACGCTTGGCGTCCTAAAA
CAAGCGGTCAAATCCATTCAAAATGTTACAAATAACTAAGATCTAAAACCCAATCACTCT
TTCCTAGATTTATTCGGTTTTATATCTTTCAAGCGAGGTGAACTATGCCTTTCCAAATCG
GCGAAAAGGATTTCCTACTCAACGGAAAACCGTTCAAAATTCTGTCAGGTGCAGTACATT
ATTTTCGTATCGTACCAGAATACTGGTACAAAACACTCTACAACTTAAAGGCAATGGGGT
GTAACACGGTGGAAACCTATGTGCCGTGGAACTTACATCAGCCACAGCCTGATCAATTTA
ACTTCAGCAAGCGGGCGGATTTAGTCAAATTTTTGCAAACGGCAAAAGATCTAGGGCTGT
ACGTTATTCTTCGCCCAACACCTTATATCTGTGCGGAATGGGAGTTTGGCGGATTGCCTG
CGTGGTTGCTTAATATTCCAAATATCCGCTTACGCCAAAACGATCCGCTGTTTATCGCTG
AAATCGACCGCTATTTCCAAGAACTACTTCCACGCATTGCACCTTATCAAATTACCCAAG
GCGGTAATATCCTAATGATGCAAATCGAGAACGAATATGGCTCGTTCGGCAATGATAAAA
ACTACCTAAGAGCTATTCGGGCGTTGATGTTAATTCACGGGGTGAACGTACCGCTTTTCA
CGTCAGACGGTGCGTGGCAGAACGCCTTAGAAGCAGGGGCGTTGATCGAAGATGATATTT
TACCGACGGGGAACTTCGGCTCTCGTTCCAATGAAAATTTAGATGAGTTGCAACGTTATA
TTGATAAGCACGGCAAATCTTACCCGTTGATGTGTATGGAATTTTGGGACGGCTGGTTTA
ACCGTTGGAAAGAGCCTGTGATCCGCCGTGATGCTCAAGATTTGGCGGACTGCACCAAAG
AGTTACTCGAACGGGCAAGTATCAATTTTTATATGTTCCAAGGCGGAACGAATTTTGGCT
TTTGGAACGGCTGTTCCGCACGGTTAGACAGCGATTTACCGCAAGTAACCAGCTACGACT
ATGATGCCCCTGTTCACGAATGGGGCGAACCGTCAGAGAAATTCTACCTGCTACAAAAAG
TGTTAGGGCAGTACCCTGATGCCAGCCCGATTGTCGATCCGATTTTGCCAAACATCACCG
CTTACCCACCGCTTGCAGTGCAAAATGAAGTGTCGCTGTTTGGTACTTTAGACACAATCA
GCGAATGTTATGAAAGCCCGTTCACTCAAACAATGGAACAGCTAGGGCATTACTACGGTT
ATCTGCTTTATCGAGCCAAACCGACGGCATATAGCGGTGAGATCAAGCTGAGAATTTACC
AAGGTAGAGATCGTATCCAGATTTTCAACGACAAACAGAAAGTCGCCACCCAGTACCAAC
ACGAGATCGGCAATGAAGTGATGTTACAGACACCCAATGGCGAGTTCCAACTTGATCTGT
TAGTGGAAAATATGGGACGGGTTAATTACGGCGGTAAGCTACTTGCACCGACACAACATA
AAGGGATCGGTGCAGGGGCTGTGCTTGATCTGCATTTCCACACAGGCTGGCAACAGTATG
CGATTGATTTTGACCGCTTGGAAGAGATTGATTTTGATGGCGAGAAAGATAGCCAAACGC
CTTCGTTCTATCAATTTAAGCTACACCTAGACCAAGAACCACAAGATACCTTTATTGATA
CCCGTGCATTCGGCAAGGGGGTAATTGTGGTAAATGGTGAGAATTTAGGACGTTACTGGA
ATGAAGGTCCAACTTGTTATCTCTATCTGCCTGCACCGTTACTGCATAAAGGTGAAAATG
AGATTATCGTCTTTGAAACGGAAGGGGTGAAGATCGATAGCTTAACGTTTAGCGATAAGC
CGATTTATAAAGAGTTGAATACCAAAAACTTATAAAGTCGTAGGGACACACTGCGTGTGT
CCGTTGTGTATCAATATGTTTATTTTTAGATACACGTAGTGTGCCCTAGGCTGCTGACAA
ACCATATATTAGATGGATTGAATATTGTAGGGTGGGTTTTAACCCACCAATAAAATCAAT
ATGTTACGGCTATATGGTGGGTCAAGACCCACCCTACAAGCTACTTTGTCAATAATCTGG
GACACACTCAGTGTGTCCCTACATCATAAATGATAAAAAAGGAGCAACTATGAGCTTAAT
TTTAATCAGTCACGGAGAGTTTGCAGAAGGCTTACTGGATACTGCCGAAATGATTTTAGG
CAAAATCGACAATGCTCAAACCGTCTGCTTATACCCACACGAAGGCAATGAAGATTTCCA
AGTGAAATTTGAGCAAGCACTGGCGAATGCAAGCGGTGAGATTGTGGTTTTTTGCGACAT
TATGGGCGGTACGCCGTGTAATGTGGCAATGCGTTACTTGCCGAAATTATCAGGGTTATA
TAGCGGAATGAATTTACCGATGGTGATTAGCTATGTGAGTGAAGAAGACACGGACGGCTT
ACTGGAAAATGCCAAAGAACAAATTCACGATGTGGCTCAACAACTTAAAAACTTAGCGTT
AGGCGATGATGAATAGGAGTAGTAGTAGTATGTCTAAACAAGATTTAATGAAAAAACTTT
GCACCAAAGAGGGCATTATTGCTGCTCTTGCGATTGACCAACGTGGTGCGTTACGCCGAA
TGATGGGCGATGATATAACCGCTCAACAGGTCAGCGAATTTAAAACCTTGATTTCTCAAG
AATTAACCCCCTATGCGTCGTCGATCTTGCTTGATCCAGAATTTGGCTGGGCGGCTTCAG
AGAAACGTGATGCAAATTGCGGATTAATTATGGCATACGAAAAAACAGGCTACGATAAAA
GTATTGCCGGACATTTTCCTGATTTGATCAATGATGCTTCTGTTCATCGCTTAAAAGAAA
AAGGCACACAAGCGGTTAAATTATTGATCTATTTTGACATTGATGAACCGCACGAAATCA
ACGACCGCAAAGCCGCTTTTGTTGAACGTGTGGCTTCTGAGTGTAATGCAGAACAAATTC
CGCTGTTCTTAGAGATCTTGACCTACGACGGTTCAAACGAAGATAAAGTCTATAACGCCA
AAGTCAAACCTCGCAAAGTAATCGAAGCGATGAAGTTCTTTGCGGATAAACGTTTTGGGG
TAGATGTCTTGAAAGTGGAAGTGCCTGTAGTGATGAGTTATGTGGAAGGCTTTACTGACG
GTGAAGTACTTTACAGCCAAGCGGAAGCTGCCGCATTTTTCAAAGCTCAAAGCGAAGCAA
CGGATCTGCCGTTTATTTTCCTAAGTGCAGGAGTGTCAGCCAAACTGTTCCAACAAACCC
TTGAATTTGCTCACCAAGCAGGCAGCCGGTTTAACGGCGTACTGTGCGGACGTGCAACTT
GGGCTGGTGGTGCGGAAGCCTACAAAGCCGAAGGTGTTGAAGCCGCTCGCCAGTGGCTTA
AAAGACAAGGTAAACAGAATATCAGTGAGTTGCTCGAAGTGTTAGAACGCACGGCAACGC
CGATTAAGTAGAAAAGTAAATTGCCCCTTTTGAGTATAGAAAGGGGCAATCTATTTTAAA
CGTGAGGGTTACATTCAGGTAGTGTACCTTCAATTTCAAAGAGTACATCGCCATCTTTAA
AGAAGACATAGCCCCCATTTTTCATTTTTGTCCAGTTCTCATTTTTTGTGAGAGGCTGGG
TTGTAATAATGGTGACTTTATCACTTTCTTCCGTATATTTACGGAAATCAATCATTACAT
CATCATCACGCAATGCTGTGCCGAATGGGGCTTTGCGACAGACATAATGTAAGTTTGTTG
AGCAACGTGCGATCATCCAGTGCCCATTGGAAAGAATAAAATTAAATACGCCGTGTTTAG
CGATTTCACTGGCAATATCTACAATTGCGTCAAAAATCTCTTTTTCACTTGGTTTTTGTG
GAAAACGTTGTTTTAGGCTGGCAACTATACAGCAAAATGCGGCTTCAGAGTCCGTTGAGC
CTATAGGCTGATAGTGATTATTCGGGCAAACTTTGACATCAACCGTGCCGTTGTGGGCGA
ATACCCAGTTTTCACCCCAAATTTCGCGGATAAATGGGTGGGTATTTTCTAAATTGACAT
CGCCACAGGTTGCTTTACGGATATGGGCGATAACGTTAAAGGATTTAATTCGATATTGAC
TGACGAGATCTGCCATTGGTGATGAGGCACCTGGGCAATTGTCTCTAAAAATACGCACAC
CTTTGCCTTCAAAAAAGGCAATGCCGAAGCCGTCGGTATGGTGGTCGGTTAAACCTGCAC
GCCGTCGAAATCCTTCAAACGAGAAAGTAATATCGGTCGGCGTATTACAATTCATTCCTA
ATAATTGACACATAATTTACTTCTTTATTTACTTCAAAAAAATATAAAAATCCCACCGCT
TGTTATCATTAACAAGCGGTGGGATTTAAGCGAAATTTGACAAAAAATTCAATAGGAAAA
TTATATTTTATTGATCTTAATTCGCCTCTTTTTTAATTAATGAGAGTAAAAAGAGTGTTC
CTGCACAAACAACCACTGAAGGACCTGCTGGTGTATCTTTGAGGGCGGAGAGTAATAGTC
CGCCACTGACCGATAATATGCTTAATCCGATGGCGTAAATAACCATTGTTTCAGGTGTTT
TGGCAAAGCGTCTTGCGGTTGCAGAGGGGATAATCAGTAGTGAGGTGATGATTAAAGCCC
CGACAAATTTCATACTTAATGCAATGCTTAATGCGGTAAGCAACATTAATAAGAGGCGTA
GGCGTGCGACATTCAAGCCTTCAATTTGAGCTAATTCAGGGCTGACTGTGATGGCGAGTA
GCTTTTTCCAATACAGAGCCAGTAGTGTCGCAATGCCGATAACCCCAATGCCGATAAAGA
GTACGTCGTTAAAACCAATTGCAAGAAGATCACCAAATAGGTAGGACATTAAATCAACAC
GAACATTGTCTAATAGGCTGATGGTGATAACGCCTAAGGATAAACTGCAATGGGCGATAA
TGCCTAATAGGGTATCGACCGAGTGAGTAGAGCGCTGTTCTAACCAGACGAGGCAAAGAG
CGAGTATGACGGTCATTAGAATAACAGCAATATAGGGATCGATTTGTAGGAAAATCCCTA
ATGCAACCCCAAGTAATGCGGAGTGAGAGAGGGTATCACCAAAATATGCCATTTTTCGCC
AGACGACAAAAGCCCCAAGCGGTGCGGTGATGAAGGTTAAAAATACGCCTGCTAACCACG
CAGGAAATAAAATCTCAAACATATTGCCTCAATCAGTGATGTCCGTTACAACGACATACA
TTGCCTTGTAAGTCGTGGTGGTGATTATGGTGATGAGAATAAAATGCCACGTTTTTCGCA
AATTGATCGCCAAAGAAGTAGATAAAACTTGGGTCACTTGAAATTTTTTCAGGTGTACCA
GCACAACAGATATGGCGATTAACGCATAGCACTTCGTCCGTATTTGCCATTACAATGTTT
AAATCGTGAGAAACCATTAAAATAGCACAGTTTAACCATTCACGAGTTTTATTTAATAGT
TGATAGAGTTCCGTTTGCCCTGTAATATCCACCCCTTGCATTGGTTCATCTAAGACAAGC
AGTTGTGGACGATCTAAAATTGCACGGGCAAGCAGTACTCGTTGTAACTCACCGCCAGAT
AATTTTTGCATACTATGCTTAGCAAGGTGAGTGATTGCAAATAGGGACAATGCTTCATCT
ATCAAGGGTTTAGTGCTGTTAGGCTTGAGATATAGAAATTTTTCAACGGTAATAGGAATA
GAGTGATCCAGATGCAATTTTTGTGGCACATAGCCAATTTTTAGCTGTGGTTGGTGAATA
ACCTGCCCTGATGTTGCCGGCTGTAGTTTCAGCAACACTTTTAATAGGGTAGATTTACCC
CCCCCATTAGGACCAACGATAGTTGTGATAGAATTGGGGTAGATGTTTAAATGAATATTT
TCAAGGGCAACTTGTGTACCAAAATTCACATTAATCGCTTTCAGTTGCACAAGGGGCTTC
GTTAAATTGTGGATCGGCTTAATTTGCTTGATCTGCATAACATTAATAAATTTAAGGATT
TAAGGAATTAAAATTAGCGGATTTTTTTCAGTTTTACAAGAAATCTATGGGAATTTTTTG
CCTATTCCTTTGTCTATAACAAGTTCGCACTAGAAGAAAATTATTTAGGATAGAATTTTG
CAACACGTTATTTTTGCTAGAGATCGCCGTCGTAAGAAGAATAGAGTAAAGGCATTTGTG
TTTTTGGTGATTATATTATCTATCTTTATTGGTATCGTTTTAATCTTAAAAAAACAGGGC
TCAAATTCTTCAGAAACGCAAGAAATTCCGATTGCATTGGCGACCCAGTCGTTACCTGAA
GTCAATCAAGAGAGTGAAAAACTCGCTGTTCCTACTCAAACAGAACAAGCGGTTGGATCT
GTCCCTGAAGTTTCTACTGCTTTATCTCATGGTGAACCTAAGTACATCAATATTGACTTC
ACTGCCTCGGCTAAAGAGGAACAGGAACAAGTAAATGCTGAGCCTGTTGATGAAAATGCA
ACCTCTTATGAAGATGAATTGAGTGATGTTGATGATGAAATAGAAGGGCAACCTAAAGCA
GCTGTTCCTGAAAGTGAAAAATTATCGGAAGAAGCAGAAAATGTATTAGAAGATGTGTTA
GATATTGCAGATCAAGCATTACGTATCCAAAATCAGTTTAGTTATACCGTAACTCAAGGC
GATCAGCTAAAAGATGTACTAGAACAGTCAGGATTAACACATGCCACAGCAAAAGCCTTA
GAAAAAACCTTTCCACAGTTAGCCGATCTTAAAGTAGGACAACAATTCTACTGGATTTTA
GACAATAACGGTGAGCTAGAATATATGAACTGGCTCATCTCAGAAAAAGAAGAGAAAATT
TTTGAGCGTAAAGCTCAAGATCAATTTGCGGTACAAACAATTCAGAAAAAAGGCGTTTGG
CAACAAGATGTGATTAAAGGCACCATTAATGGCAGTTTTAGTGCAAGTTTAAAAGCGGTA
GGTTTATCTCAACGTCAAATCAATCAGTTAGCTAACGGTCTGCAATGGCAGATTGCCACC
AATAAATTGAAAAAAGGCGATAAATTTGCAATTTTAGTAAAGCGTGAGTATATCAATGGC
AAGGTCACGGATTTAGGAAATGTCGAAGCTATTCATATCATCAGTGGCAAGAAAAGTTAT
TATGCTATTCAAGCAGATAATGGACGTTATTATAACCGTCACGGTGAAACGTTAGGTAAA
GGCTTTGCTCGCCACCCATTGCCATTCACACCAAGAGTTTCATCACATTTTAATCCTCGT
CGCTTACATCCAGTAACAAGACGAGTTGCCCCTCATAAAGGGGTGGATTTTGCTGTTCGA
TCTGGAACACCGATTATTGCCCCTGCAGATGGTGTGGTTGAACATATCGCTTATCAAGCA
AACGGCGCTGGTCGTTATATTAAACTACGCCATGGGGGGCAATATACTACGGTGTATATG
CACTTAAGCCGTTCGTTAGTTAAAGTTGGGCAAAGTGTTAAAAAAGGACAACGCATTGCG
TTGTCTGGAAATACAGGGCGTTCAACAGGTGCACATCTGCATTATGAATTTCATATCAAT
GGGCGACCAGTTAATCCAATGACAGTAAAATTGCCGGGTATAGGATCTGGTATGCCCGAT
AAAGAACGTAAAGCATTCTTAGTGAAAGCACGGAATATTGAAACAAAACTTAAACTCTAG
AAGGATTTATAATGAAAAAAAGTCTATTGACCCTAATTAGCCTTGCAATCTTAGGTACGG
CACAGGCGAATGATAAAAACTTACAGCAACAGCTTGAGAAAATTGGGGCAACCAATGTGA
AGTTGTCAGAATCTGCCTTGCCAGGTTTTAAAACAGCGATTTCTGATCAAGGTGTTGTGC
AAATTAGCAATGATGGACGCTATGTAATACACGGGCAGATTTTTGAATTAAAAGATGGCA
AAATCACGGATATTACTAATCGTGCATTGCTCTCAGAACTCAATAGTCTAGCAAAAGAGA
TGATTGTTTATCCTGCAAAAAATGAAAAACACGTTGTCACTGTTTTTATGGATATTACCT
GCCATTATTGCCATTTATTGCACTCAAAGATCAAAGAATATAATGATTTAGGCATTACTA
TTCGTTATTTAGCCTTCCCTCGTGGTGGTATGAATACTGAAACGGCAAAACAGATGGAAG
CAATTTGGACAGAAAAAGATCCAGTCTTTGCGTTAAACGAAGCAGAGAAAGGTAACTTAC
CAAAACAGGTAAAAACGCCAAATATGGTGAAAAAACATTATGAACTTGGGATTAAATTTG
GGGTTACGGGTACGCCAAATATTGTCACAAAAGAAGGTGAGTTAATCGCTGGCTATGTTG
AGCCAAAAGAGTTGCTCAAAATGTTAAGTCACTAATCCTTAATTTAAACTACAAGCGGAT
AGGTTTTATTCTGATATCCTCCCCGCCTCAAGAGGCGGGAATTCCTAAGTGTAAATTTTA
AACGTATTTAAAGACCTATAATTTCATCGTTTGAATACTGATAAAAATTGACCATGCATT
AGCTTCTTGAAAGCTGCCCTCCCCCAATAGATTTCATAATTTTGTGATCTCTTTCACATT
TTCTCTTGAAATCCCCTTGACAATCCCAATTTATAGTTTCGTCAAGCGAGAGTAATCTCG
AAGTCAGAACATTTAATAACAGAATTTAGAGGAAACTATGAATATTGATAAATTTACCAG
CAAGTTTCAATCAGCAATTGCCAATGCACAATCTTTAGCCGTTGGCAAAGATAATCCCTA
TATTGAACCGGCCCATTTAATGCTTGCCTTGTTAAAGCAAAATGATGGATCAATCACACC
GCTTGTCACCAGTTTAAATGTGCAACCTAACCGTTTAAGCAGTGAACTTGATGGCATTAT
CAGCCGCTTGCCGCAGGTGCAAGGGGGCAATACCCAGCCGTCGCAACAACTTTTTCGTTT
GTTAAATCAATGCGATAAATTGTCGCAACAGTTTGGTGATAGCTTTATTTCATCAGAGCT
ATTTGTGCTTGCGGCACTTGAAGATAATGGTGATCTAGGCAAGTTATTGAAAAACTTAGG
TTTAACCAAAGAGAAGGTGACAGCCGCCATTCAACAAATTCGTGGAGGGGAGAGCGTGAA
TAATCAAAATGCAGAAGAAACGAGACAAGCGTTACAAAAATATACTATTGATTTAACCGA
GCGAGCTAAGGCAGGCAAACTTGATCCTGTGATCGGGCGTGATGAAGAGATCCGCCGTAC
GGTGCAAGTGTTGCAACGCCGTACTAAAAATAACCCCGTGCTTATCGGTGAACCTGGTGT
GGGGAAAACGGCGATTGTCGAGGGTTTAGCACAACGTATTGTCAATGGCGAAGTGCCTGA
GGGTTTGAAGAACAAACGGGTATTGTCGTTGGATATGGGAGCGTTAATTGCAGGAGCAAA
ATACCGTGGTGAGTTTGAAGAACGTTTGAAAGCGGTATTAAATGAACTTGCCAAAGAAGA
AGGGCAAGTGATCCTGTTTATTGATGAAATTCATACGATGGTTGGGGCAGGTAAAACCGA
TGGAGCGATGGACGCTGGTAACTTGTTGAAACCGTCCCTTGCCCGTGGTGAGTTGCACTG
TGTCGGGGCGACAACCTTAGATGAATACCGTCAGTATATTGAAAAAGATGCGGCTCTGGA
GCGTCGTTTCCAAAAAGTGTTGGTTGATGAACCAACGGTGGAAGACACCATTGCGATTTT
GCGTGGTTTGAAAGAACGTTACGAAATTCACCATCACGTTCAAATTACCGACCCTGCGAT
TGTGGCGGCAGCAACTCTTTCGCACCGCTATATTTCAGATCGCCAGTTACCCGATAAAGC
GATTGATTTAATTGATGAAGCGGCTTCCAGCTTGCGTATGGAAATCGACTCTAAACCAGA
ACCGTTAGATAAACTTGAACGCCGTATCATTCAGTTGAAATTAGAGCGTCAAGCGTTACA
GAAAGAAGAAGATGAAGCCAGCCGTCAGCGTCTTGCAAAATTAGACGAGGATCTGACCGC
TCGTGAACGTGAATATGCGGAGCTGGAAGAAGTATGGAAAGCAGAAAAATCCGCTCTATT
AGGCACGCAACACATTAAAACCGAGTTGGAAAATGCCCGAATTGAAATGGATCAGGCTCG
CCGTGAGAATAACTTTGAAAAAATGTCAGAGTTGCAATACGGCAAAATTCCGGCCCTTGA
GAAGCAGTTGCAAGAAGCGGTAAAACGTGAAGAAGAGGGCGGTGAAAATCATCTGTTACG
CACCAAAGTGACCGATGAAGAAATTGCCGAAGTGCTTTCTAAAGCCTCAGGTATCCCTGT
ATCCAAAATGATGGAAGGGGAAAAAGAGAAACTATTACGAATGGAAGAGGTGCTACATAA
ACGGGTCATCGGTCAAAGTGAAGCCGTTGATGCAGTGGCAAATGCGATCCGTCGTAGTCG
TGCAGGCTTGTCTGATCCAAATCGCCCTATCGGTTCATTCCTATTCTTAGGGCCGACAGG
CGTAGGGAAAACAGAGCTTTGCAAAACATTAGCCAACTTCCTATTTGACGACCAAGATGC
GATGGTGCGGATCGATATGTCCGAATTTATGGAAAAACACAGCGTATCTCGCTTAGTTGG
CGCACCTCCAGGATATGTTGGCTATGAAGAAGGCGGATACTTAACCGAAGCAGTTCGCCG
TCGTCCATATTCGGTTGTATTGCTCGATGAAGTAGAAAAAGCACACCCAGATGTATTCAA
CATTTTATTGCAGGTGCTTGATGATGGTCGTTTAACTGACGGACAAGGTCGTACGGTGGA
TTTCCGTAATACTGTCGTAATTATGACATCAAACTTAGGTTCGCACTTAATTCAAGAGAA
TGCGGAAAATATGAGTTACGATGAAATGAAAACTATCGTGATGAATGTGGTTGGGCAACA
TTTCCGCCCTGAATTTATCAACCGTATTGATGAAACTGTGGTATTCCACCCATTAGATAA
AGAAAATATCCGTGCGATTGCAAGAATACAGCTTGAACGTCTAATTAAACGTATGGCGGA
GCGTGGCTATGAAGTGACGGTGACCGATGCGGCAGTTGATCATATCGGCGAAGCAGGCTT
TGATCCACTCTTTGGGGCAAGACCGCTTAAACGTGTAATTCAGCAAGAGCTTGAAAACAC
CTTGGCACAGCAAATTCTCTCTGGCAAATTGTTGCCGAATAGTCCTGTGACAGTGGATTA
TCAAGAAGGAAGGGTTGTGGCAGTTCAGTAAAAGAGTAAGAGCGTAGAGATACGCCCTTT
GTTTTGTGAAATACATTGACTTTTCTATGATTTCTCGCTAATTTGTGGGCGTTTTTAACA
CAAAAACTATTTATTTACAGGAGATTCTATGCAAGATCGTTTAGTCACTTCCACAAGAAG
TGAATCCCTTCTTAGCACACATAAAGTATTACGTAATACTTATTTCTTACTTGCGTTAAC
GCTTGTATTTTCGGCAGTGGTTGCATCTGTCACAATGACACTTAATTTACCACGTTTACC
TTGGTGGGGAATGTTAGTCGGTTTTTATGGCTTACTTTTCTTAACCAATGCAACGGCAAA
TAGTGCAGCAGGGTTAGCAAGTGTTTTTGCGTTAACGGGTTTCTTAGGTTATAGCTTGGG
TCCAATTTTAAATGCTTATATCAGCAATGGCTTAGGCGATGTGGTTGCATTGGCTTTAGG
GGCGACTGCGTTGGTATTCTTTAGCTGTTCTGCTTATGTATTAACTACTAAACGTGATAT
GTCTTTCTTATCGGGTATGATGATTGCGTTGTTCGTGGTGTTATTAGTGGGTATTGTGGC
AAATATCTTCTTAGCAATGCCCACGTTAAGTTTAGCGATCAGTGCATTATTTGTAGTGTT
CTCAACGGCTGCAATTTTATATTCAACTAGCAACATTATCCACGGCGGTGAAACAAACTA
TATCCGTGCAACCGTTGATTTATATGTGTCTATCTACAACCTATTTGTGAGCTTATTACA
GCTTTTAGGAGTATTTAGTAGTGATGACTAAATAAATTTAGCTCATTGGATTCATTAAAA
ATAGTTATAAGGGGACGCTAATTTAGTCCCCTTTATTATCAATGCGCCTCATCCCAATTG
CTTCCAACTCCAACTTCCGCAATCAATGGCACTTTAAGCTCAATCGCTTTTTCCATTTCG
GCTTTAATCAGTTGGGTGTAATGCTCTACTCTGTCGGCTTTAACTTCAAAGACTAATTCA
TCGTGTACTTGCATAATCATTGCAATATCTTCGCAGTTTCGCACCGCTTGATCGATCCCG
ATCATTGCCACTTTGATAATATCTGCCGCCGTGCCTTGCATTGGGGCGTTGATGGCAACA
CGTTCTGCCGCTTTGCGTCGCATTTGGTTGCTTGAGTTAATTTCAGGCAAATATAAACGG
CGACCAAATAGGGTTTCAACATAGCCTTTTTCAGCGGCTTTTTCACGAATGTCTAACATA
AACTGTTGCACGGCTGGATAACGCTGGAAGTAAAGTTCCATATATTTTTTCGCATCGGTA
CGAGAAATGCCCAGTTGATTTGCCAAGCCAAATTCAGACATTCCGTAAATCAAGCCGAAG
TTAATCGCCTTGGCACTACGGCGTTGTTCACTGGTCACCGCTTCCAACGGCACGCCAAAA
ATTTCCGCCGCCGTAGAACGGTGAATATCTTTACCTTCGGCAAAGGCTTTGATCATATTC
GCATCATTAGCAAGATGTGCCATTATGCGTAACTCAATTTGCGAATAGTCCGCCGCCAAA
ATCACATAGCCATCACGGGCAATAAAGGCTTGACGGATACGTCTGCCCTGCTCGTTGCGG
ATCGGAATGTTTTGTAAATTCGGATCGCTTGATGAAAGTCGCCCTGTTGCCGTGACCGCT
TGATGATATGAAGTATGCACTCGCCCTGTTTGTGCATTAATCATCTGTGGAAGTTTATCG
GTATAGGTTGATTTCAATTTGCTCAAGCCACGATGTTCTATCAACAGCACTGGCACTTGG
TGTCCCATTTGAGCCAATTCTTCCAACACTTCTTCGTTGGTTGATGGCGCACCTTTCGGG
GTTTTCTTTAAAATCGGTAAGCCGAGTTTGTTAAATAAAATCTCTTGCAGTTGCTTAGTG
GAAGCAAGGTTAAACACTTCTCCTGCTTCTTGATGTACAAGGGTTTCAAGCTCTTTTAAA
CGCTGTTCAATCTCAACTGAATGTGCCAACAGTTTGGCAGGATCGATTAATACGCCGTTT
CGTTCCACACGGGAAAGTACGCTCACCAACGGCATTTCGATTTGCTCAAACAGTTTCACC
AATTCAGGCGTTTTTTGTAGTTCAGACCATAAGAGTTGATGTAATTTCATTGTAATTTCG
GCATCTTCCCCTGCATATTCTGTTGCTTTATCCAGTTCAATTTGATCGAATGTAAGCTGA
TGTTTGCCCTTACCTGCCAACTCTTCAAAAGGAATAGTTTGATGTCCCAAATAACGCTCT
GCCAAATTGTCCATATTGTGACGACCTGTGCTGTCTAGGGTGTAAGATTGCAACATCGTA
TCAAAGGCAACCCCTTGTAGCTCAATGCCGTAGCGTGCAAAAATCGTTAAATCGTATTTG
ATATTCTGCCCGATTTTGCGGATATTTGGGTTCTCTAAAATCGGTTTTAGCTGTGCCAAA
CAGTCCGCTTTGTTCAACTGGTTAGGCAGTAACGCTTCGACTTCATCGAGTTCTGCTTCA
CTTTCACCAAACAGATCCACTTGGGTCGGCTGTGCAATTTTACCTTTGTGTGCCAATGGA
ATGTAGCACGCTTCGCCATTTTCTAAGCCAAATGAAATCCCGACTAAATTTGCTTGCATT
GCATCTAAATTGTCTGTTTCGGTATCTACCGCCACAAGCTGTGCCATTTGCAATTTTGCC
AGCCATTTGGTAAACAGCTCAGGGCTGTTCACACAATCGTAAGCGGTGCGATCTATCGAA
ATTTTTACAAAAGGTGCAGATTTTTGTTCTGAACTGACCGCTTGTGTGGCTTGATAATTG
TTCGGGATTTTCTCTGCCGATGTTTGTGTCACTGGGTTAGCGTCATTCATCACTTCGTTC
AGCCAACGTTTAAATTCATAACGACCAAAGAGTTCTACCAGTTGATCTCGCTGTTGTGGT
TGAGTAACAAGCTGATCGTAAGTGACATCAAGAGCAACATCGGTTTTGATTGTCGCTAAT
AGATAAGAGAGATCGGCTGTTTCTTTTTCTGCTTCCAGTTTCGGTGCAAAGGTTTTTGCC
CCACGAAATGATAACTCTGCAACTTTGTCTAAATTTGCATAAATCGCTTGCATTGAGCCA
ATACCTTGCAACAACGCAATCGCCGTTTTCTCACCAACACCTTTTACCCCTGGAATATTA
TCGGACGAGTCGCCCAATAAGGCTAAATAGTCGATAATCAACTCAGGCGGAATACCATAT
TTTTCAATCACCCCTTCACGATCTAACAAGGTATTGTTCATCGTGTTAATCAGCATAATA
TGATCGTTCACCAGTTGAGCCATATCCTTATCGCCCGTACTGATTAAAACGTGCTTACCT
GCTTGTGAAGCCTGCACTGCAAGCGTTCCAATTACATCATCAGCTTCCACCCCTTCAATC
GACAACAGCGGAATACCCAATGCTTTAATCATTGCGTGCAAAGGTTGGATCTGCGAATGA
AGCTCATCGGGCATCGGCGGACGGTGGGATTTATACTGTTCAAACAGCTCATCACGGAAA
GTTTTCCCTTTCGCATCAAACACGACGGCAATATGGCTTGGTTCAACCTGTGCAATCAGG
CTTTTTAACATATTCAACACGCCATACATCGCCCCTGTTGGCTCACCTTGTTTGTTAGTT
AAAGGGGGAAATGCGTGGAATGCACGATATAAATAGGACGAACCGTCCACTAAAACGAGC
GGATTTTGTGCGATTGTTGCCATTTGAACTCTCTTTGATCTAAATAATTTGGGCTATTAT
AGCGAAAGTGGTGGGATTAAAGAAAAGGTTTTGGGAAATTATGTCTATCCATATTTTTCC
CCAAAACGCCCCCCATACAATGGGGGACTTTACGATTCTATTAACATCGGTAATTCTGAC
ATACTCACTAATTTATAATCAGCCAAAGCCCAGCGAGGGTCGTCCCATTCCGATTTTGCA
GGAATAACAACGGTTTTCATACTCGCTGCTTTACCTGAAATCATACCTAAAACCGAATCT
TCTACGGCAAAACAAGCAGATGTTGGAACGCCAAGTTGTTTTGCTGCGTGTAAATATACA
GCTGGGTGTGGCTTGTTGTACTCCAATTCCTCAGCAGAAGCCAAATAATCAAAATATTCA
GCTATGCCGCAGCTATCAACAATGCCTTGTAGCATATTTCTTGGCGAAGCCGAAGCAACT
GCGATTTTAATCCCCCGTTGTTTTAAGGTAGATAAAACCTCTTTCACATTTGGCATTAAT
GGCTTCGCTTCAAGCACCTTTCCAACTACATATGCCATCAACTCTTCTATTAACTGAGTA
CGACTCTTTTCTTTTTCACCATATTTTTGTAGCACATAATCAACCAGCGTACCAATAGGC
GACCCTGTAAGAGTCATCATTTCAGCTAAGGTTACAGGAAATTGATTTTTCTGAAAAAAT
TCAGTACTTGCTTGATACCAAATAGGTCGGGAATCAATTAACGTACCGTCCATATCAAAA
ATTACAGCTTCGCTCATTTTACATTCTTCCGTTATTGATTATTACAAGTGCTTCCCCTAA
AACAAAGCAATCACTGTATCCTACATGCTTTTCACCTTTGAAATATAATTGGCAATTCAT
TCCTATTCAGATAAATAGATAGAAACTAAGTTATATCCCCAATTTTTCCTTATAATGCAA
ACGGCATACAGAAAGATAGCTGTCGTTTCCACCGATTTGAATTTGCTCTCCATCTTTTAC
CGCTTCACCTTTCTCATTCATACGAATAACAAAGCCTGCTTTACGTCCACAATAACAGAT
GGTTTTGAGTTCTTCGAGCTGATCAGCCCAAGCGAGTAGATAGCGACTTCCCTCAAATAA
TTCAGACTGGAAATCGGTGCGTAAGCCGTAACAAAGCACAGGGATTTTTAATTTATCGAC
CACTTCAGTCAGTTGATAAACCTGCTGCCTGGTAAGAAATTGTGCTTCATCAATAAGAAT
ACAGTGCAATTTTTCATCGGCAATATAAGCGGCGATTTCATCAAATAAATTGCTATCGTT
TTTGAATAAACGAGCATCTTGTGAAATACCAATTCGAGAGGAGACTTTCCCTACGCCATA
ACGATCATCTATCGCCGCAGTATAAACAAGGGTATTCATTCCTCGTTCTTGATAGTTATA
AGATGATTGAAGCAAAGTTGTGGATTTCCCTGCATTCATCGCAGAGTAATAAAAATAGAG
TTTAGCCATAATAAATGAAGTAATAAAAAACGGCTAATCAAAAGTATTAGCCGTTTATTC
AAACAAAGATTAAACGTTGTCGATTTGCCCTAACAGAGAGCGTAAACGATCTTGGAAGTT
TTGATGTTCAGTTTTTAATTGCTCGTGTTCTTGACGCAGAGTTTCATTTGCACGATTAGC
TTCCTCGTTTTTACCTTTTAACTCTTCAACTTCTAATTGAAGTAATTGAATGGTTTCAAC
AGCCTGTTTAATTTTTTCTTCAAGTTGGTCTAAAATTGCGACTGACATAATATGTTCCTC
TAGTGAGTAGTAATGAAAGTGTAAAGATTTTACCTTACTTAGAAGAAATTTTCATTATAA
AGTTCGGGGTTATGGATAAAAAAGCACACTGTTAGACATAAACTTTTTGTAACTTTCTCA
ATTAGGGGTAGTATATGTCTATCAAAAATTAGATATTAGATTAGTGGTAAAGTAGCTTGT
AGGGTGGGTCTTGACCCACCATATAATCGTAACATATTGATTTTATTGATGGATTAAAAC
CTACCCTACAATATTTAACCTATTAATATATGGTTTGTTAGCGGTCTAGTACCTAGTACG
GAGATGAGATGAAATGAAAATTGAGAAGAAAAGTAATGAGGCAATTATTGAGCCAATTGA
AGATAATTGGAATTGGTTAGATGAATTGGGAGAGCCAGATCCTACGTTTAATTATCAACA
TATCAAAGAATTTAAACGTGTACCATTATTAAATTACGAAGATTGGCTAGCTGAAGATAA
AAAAATCCCCTAACAAATTGTCAGGGGATTGCGAGATTATTTCACACGAGAAACATATTC
GCCTGAACGAGTATCCACACGGATAACTTCGCCGATTTGAACGAAAAGTGGAACACGAAC
TACTGCACCTGTGCTTAATGTCGCAGGTTTACCACCTGTACCAGCGGTATCACCTTTTAA
GCCTGGATCGGTTTCGATAACTTCTAATTCAACAAAGTTTGGTGGAGTAACGCCGATTGC
AGAGCCATTCCATAATGTAATGATACATTCTGCTTGATCAACTAACCATTTATCGTTTTC
GCCTAATGCTTTTGCATCTACAGAAATTTGTTCGAACGTTTCCGGGTGCATAAAGTACCA
GAAATCTTCATCTTTATAAGAGTAAGTGTAGTTGTAATCTACAACATCAGCCGCTTCAAC
AGTTGAGCCTGATTTGAAGTTGATCTCTAATACTTTACCAGAGATTAATTTACGGATTTT
TGTACGGGTAAATGCTTGACCTTTACCTGGTTTTACAAATTCATTTTCAACGATAACGCA
AGGTTCGCCATCTTGGATAAATTTTAAACCTGGTTTGAAATCATTAGTGCTGTAACTAGC
CATTGTGATCCTCAGAATTTAGATAAAAAGTAACGCCCAAAGGGCTAAATAAAAAGACGT
ATATAATACACTAAAAACGGCAGGCAAAAAATTAAAATTTTTCTGAAGTATGGCAGATAA
AGTCGTTTCAGGTATAATCTGTTTTTTCAATCAATGAGGAAATAAAATGAAAAAAGCAGT
GTTAATGGGATTAGTTCTTGCCCTTACCGTTTCAACCGTTCAAGCGAAAAAAGCAGGTGG
AATGAAATTTTCTTCAAGTAAAAAAACACCAGCAACGGTTCAGCAGTCCACAACACAACA
AAAAGCCGATGCGGACTTTAATAATACGCCAAATCAAACAATGCCAAATGCAGGGGCGGC
TCAACAAGCTCAAGGCAACCGTTTAGGCAATTTTGTGACAGGGGCGGCGGCAGGTTACTT
ATTAAGTGAAGCTCTTTCCCCGACGGAAGCACAGGCTCAAACACCAGCAACCAATCCAAC
GGAACAATTAACCAAACAGGTACAACAGGCACCAGCCGTGCCAACCTTTAAAGCAATCGA
TCCGCAAAACGACCCTTACCTTATTGAGAAAACACCGGGTTATTTACGTTACTGCTTAAA
TGGTGTGCAATATATGGTGGGAACCAATAACAGCCAATTACCACCAACATTGATGGTAGA
TAAAACCAACGCACCAATGCAGTGTGTGATTAGCCAGTAATTTCATCAGCAAAAGGGGCA
AATTTGAACATCTCATTTTACGACGCACCAACGAAAGCTCAATGGCTACAAGATCTGGCT
GAAGCCTTTAATCGACCAGAAGATTTATTGAATTACCTTGAGCTAAACATTGCAGATTTT
GAGCAAGATCTTACCGCTCGTAAACTGTTTGCGTTAAGAGTGCCACGCCCCTTTGCCGAA
AAAATGAAAAAGGGGGATCGGGCAGATCCCCTTTTTTTACAAGCGATCACATTACAAGAA
GAATTTACCAATGTTGATGGCTTTGTCCAAGACCCACTGGAAGAACAGCATTCGCCAGCC
CCTAACATTTTGCATAAATATCATAACCGCTTGTTATTTATGGTAAAAAATAGCTGTGCG
ATTAACTGTCGCTACTGTTTCCGCCGCCACTTTCCCTATGATGAAGTCAAAAGTGGCAAA
GCAACGTGGCAGAAAAGCCTCGACTATATAAAAGCACATTCCGAAGTGGAAGAAGTGATC
TTATCAGGAGGCGATCCCTTGATGGCAAAAGACCACGAAATTGACTGGATTTTCACCCAA
CTAGAACAGATTTCCCATATCAACACCGTGCGTATTCACAGCCGTTTACCTGTGGTTATT
CCCAACCGTATTACAGACGAATTATGTGAACGGCTATTACAAAGTCGTTTGAAGGTCGTG
TTAGTGACGCACATCAATCACGCCAACGAAATAGACAAAATCTTTGCAGAAAAAATGCAG
AAGCTAAAACAAAGCAATGTTGTGTTGCTCAACCAATCTGTCTTGCTCAAAGGGATCAAC
GACAACGCCCAAACCCTCAAAGCCCTAAGTGACAAATTATTTCGCTACGGCATTTTACCC
TATTATTTGCACCTATTAGACAAAGTGGCAGGAGCGAGCCATTTTTATATTGAAGACAGC
AGAGCCTTTGAAATTTATCGTGAATTGCAACGCATTACATCGGGTTACTTAGTGCCGAAA
TTAGCACGAGAAATGGCGAAAGAGCCGAATAAGACATTGATGGGTGTCTCTGCTTAATTG
ATATTCAGTTCCTTAATCGCTCAATCTCTTTACTAAATTCTTCTACATCATCAAAACTTA
[truncated: 1,799,221 more chars]
