# Supplementary material for: Whole-genome sequence analyses of Glaesserella parasuis isolates reveals extensive genomic variation and diverse antibiotic resistance determinants
Source: PeerJ. 2020 Jun 22;8:e9293. doi: 10.7717/peerj.9293 (PMC7316082; doi:10.7717/peerj.9293)
Supplement: Supplemental Information 53 [file peerj-08-9293-s062.fasta]

>H313 Scaffold1
TTTTCGTTAATCCATTATGAACCGATAATTTCTGCTTCAGTTCTTTAAATAACCCTTCCA
ACCTATTTGTTGTTTTTTCTATATTTAGGTGAGTATATTCTTCAAAAGTGGGCTTAAAGC
CTTGTACTATAAGGCTTTAGCCCACTTTTTATCAACACTTTTGTCTACTATGCCTAGGAC
AATCCCAATAAAAATAAGGCATTATCTTACAAAATATTAAGGCTGTGAATCACAGCCTTA
ATAAATTATGCTTCTTCAACAGATAAATTTTCTATACCGTCGTCTTCAATTTCACAGATT
CGTTCAAGGCTGACAACATGTTCGTCTTCTGCGGTACGAATAATACGAACACCTTGGGTA
TTACGTCCTACAAGGCTGACTTCGTTTACACGGGTACGTACTAATGTACCGGCATCGGTA
ATCAACATAATTTGGTCATTTTCTTCAACCTGAACTGCTGCAACCACTTTACCGTTACGT
TCATTCACTTTAATTGAAACCACCCCTTTTGTTGCACGAGATTTGACCGGATACTCACCT
AAGGCAGTACGTTTACCATAACCGTTTTGGGTAACGGTTAAGATTTCACCTTGAGTATGT
GGAATTACAAGGGAAACCACTTTATCGGTGGTTAAGTTAACACTTGAGGCTTCTTCAGCT
TCTTCGTTTTCAACAGTTTCAATATCGACTTCTTCAGCATCATCGACTGAAATTTCGGTT
GTTGCTAATTTAATACCTCGAACCCCTGTTGCAACACGCCCCATTCCCCGCACTGCAGTT
TCTGCAAAGCGTACCACTCGACCTTGCGCCGAGAACAACATGATTTCACTCTCGCCATTG
GTAATATCTACCCCGATTAATTCATCACCCTCGCGAAGTTTTAATGCAATTAGACCGCTT
GATCTAACATTACTAAATGCATCGAGCGAAACTTTTTTCACCGTACCACTCGCCGTTGCC
ATAAAAATAAATTTATCAGCGCTAAATTCACCATTTGGAACGGGAAGAATTGCAGTGATA
CGCTCATTCTCCTCTTTTACAAGTGGAAGAATATTTACGATTGGCGTACCTCTTGCACCA
CGGCTTGCCTGTGGTAATTGATAGACTTTTAATTGATATAAACGACCACAGCTTGAGAAG
CAGAGAATGGTATCATGAGTATTAGCGACCAATAATTTTTCAATGAAATCATCCTCTTTC
ATTTTCGTTGCTGATTTACCTTTACCACCACGACGTTGTGCTTCGTAATCCGATAACGGC
TGATATTTCACATAACCAGCGTGCGATAAGGTCACAACTACATCTTCTTGAGCAATTAAA
TCTTCTAAATTAATATCGCCTGAAGCCGCAGTAATTTCAGTGCGACGCTCATCGCCAAAT
TCGGCTTTGATTTTTTCAAGCTCTTCACGGATGACTTCCATTAAACGCTCTGAGCTATTT
AAAATGTGTAATAACTCGCTGATTTCTACCAATAATTCTTTGTATTCGTCTACGATTTTT
TCGTGTTCTAAGCCTGTTAAGCGGTGCAAGCGAAGCTCTAGAATTGCACGAGCTTGGACT
TCCGATAAATAATATTGCCCGTCACGTACGCCGAATTCAGAGGCTAAATCTTCTGGACGA
GAAGCATCTACACCCGCTGCTTCAAGCATTGGTGCAACATTACCTAACGACCACGGACGA
TCCAATAAACCTTCACGTGCTTCATCGGCAGTTTTGGAATTTCGAATCAGCTCAATCACA
GGATCTATATTGGCTAATGCAATCGCTAGACCTTCTAAAATATGTGCACGTTCACGTGCT
TTACGCAATTCAAAGACTGTACGGCGTGTTACAACTTCACGACGGTGCATCACGAAAGCT
TCAATAATCTGTTTGAGATTGAAAATTTTTGGCTGACCATGATCGAGTGCCACCATATTG
ATACCGAAAGTCACTTGCATTTGTGTTAGAGCGTACAAATTATTGAGTACCACTTCACCA
ACAGCATTATTTTTGATTTCAATAACAATCGAAATCCCTTTTTTATCAGAATAGTCTTCA
ATACTTGAAATACCTTCAATACGCTTATCACGCACCAATTCGGCAATTTTTTCGATTAAA
TTCTTTTTATTAACTTGATACGGCAATTCCGTGACGACAATCTGCTCACGGCCTTTTGAA
GTTGTTTCGACACTGGCTTTGGCTCGTACATACACTTTGCCACGACCTGTACGATAAGCA
TCTTCAATCCCTTTACGACCATTAATAATCGCCGCCGTTGGGAAATCAGGACCGGGAATA
TGTTGCATCAACTCTTCAATCGTAATTTGTTCGTTTTCAATATAAGCTAAGCAACCGTTT
AACACTTCATTTAGGTTATGAGGAGGAATATTGGTTGCCATACCCACGGCGATTCCCGAA
GAACCATTAACAAGCAATGCCGGAATTTTAGTCGGTAATACATCAGGGATCATCTCTTTA
CCATCATAGTTTGGCGAGAAATCCACTGTTTCTTTATCCAAATCCGTTAACAATTCTTGC
GTAATCTTCTGCATACGCACTTCGGTATAACGCATTGCCGCAGGCGCATCCCCGTCAATC
GAACCAAAGTTCCCTTGACCATCTACCAACATATAACGAAGAGAGAACGGCTGAGCCATA
CGCACAATCGTATAATACACCGCAAAATCACCGTGAGGGTGATATTTACCGATCACATCA
CCGACTACACGTGCCGATTTCACATAAGGTTTAGATGATACGTTACCGCTTTGATCCATA
GAAAAAAGTACGCGTCGATGAACGGGCTTCAAACCATCTCGCACATCTGGTAACGCTCGC
CCAACAATCACAGACATTGCATAATCAAGATAGGAATTTTTTAGTTCCTCTTCAATACTG
ATAGGAATAATATCTTTAGCCAATTCACTCATTAAAATTTCCTAATTGCGTTGTAAACAT
ACCTAATTATTTCTATAAGCTATTCAATTATTAAGTGAAAACCTTCTATAGAAAGAAGGT
TAATTATAACATTTTAAATAATCAACTTCAATACAAAAGTTAATTATTTTTAAGATAAAA
AACATATAAAATATATTACGAACTTACTTTTAATAGTGATAAATTTAGAATTATTTTTAA
TAGGAGGATCAATAAATATAAGATATAACATTTAATATCAATTTTTTATCAAAGTATTTT
CAATCATAAGAATATAAAACCATTTAAATTAAAGCATATTCCATTACCTAAGTATCATTT
TACAGAAGGAATCATGTCATTTCCAGAATACAAAACTCTATGCGATTATTTAAAGGAACA
TAATTTATGTTATTACTTTATTGTAAAGTTCTTAGGAAGCACTGGAGCTAGAATAAGTGA
ACTAGTAAAATTCACAATACAAGATTTAGAACAAGGATATGCTGAATGACACTCTAAAGG
AAAATTTAGAAGAATTAATATTCCTCAAAGCCTGATTAATGAATCTCGTGAATTTTTTCA
AAATCATAAAAAAGAATTATTCCTGAATAGATATGGAGCACCTATTTCAGCTAGAGGTAT
TACTCATAATTTGAAAATATACGCAGAAAAGTGTGGCATCAGAAAAGATGTTGTCCACCC
TCATAATTTTAGGCATTTCTTTGCTATACAATTTTTAAAGAAAAATAATAATATTGCTTT
ATTAGCCGATCTGTTAGGGCATTCAAATGTAAATATGACTGCTTTATATCTAAGACTATC
TCATTCAGAACAACGTGAGGCTATAAATAATTCAGTGAATTGGTAATTTATTATATACTA
CTTCATATAGGCTTATTTCTATATAAAAAATGGCAATATAGATTTATATATTGCCATTTC
CAATATTACTATTTTAATTAGCCTTTGTAGTTGTAAATGTGAGCAACTAAGTCTAATACT
TTGTTTGAGTAACCAGTTTCGTTGTCATACCAAGAAACAAGTTTCACGAATGTATCTGTT
AATGCGATACCTGCATCTGCATCAAATACAGAAGTTTCAACTGCACCGTTGAAGTCTGTT
GATACTACTGCATCTTCAGTATAACCTAAAACGCCTTTTAATTCGCCGTTGAATGTTTTA
CCTTCTGCTGCATCTTTGATCGCTTTTTTGATCTCTTCGTAGCTTGCTGGTTTTTCTAAG
TTTACAGTTAAATCAACAACAGATACGTTTGCTGTTGGAACACGGAACGCCATACCTGTT
AATTTACCGTTTAATGCTGGTAATACTTTACCTACTGCTTTCGCTGCACCTGTTGAAGAT
GGAATGATGTTTTGTGCCGCACCACGACCACCGCGCCAGTCTTTTGCTGATGGACCATCA
ACAGTTTTTTGTGTTGCTGTTGTTGCATGAACAGTTGTCATTAAACCTTCTTTGATACCA
AATGTTTCGTGGATAACACGAGCAAGTGGTGCTAAGCAGTTTGTTGTACAAGAAGCGTTA
GAAACGATGTCTTGACCAGCATAAGCGTTGAAGTTTACACCGTTTACGAACATAGGTGTG
CTATCTTTAGATGGACCAGTTAAAACGACTTTTTTCGCACCAGCTTCGATGTGTTTACGA
GCAGTTGTATCGTCTAAGAATAAACCTGTTGCTTCAACTGCGATATCCACACCAATTTCA
TTCCATTTTAAGTTAGCTGGGTCACGCTCAGAAGTAACACGGATTTCTTTACCGTTTACA
ACTAATTTGCCGTCTTTTACTTCGACAGTGCCATCGAAACGACCGTGAGTTGAATCGTAT
TTGAGCATATATGCCATATACTCAACATCAATTAAGTCGTTGATACCAACTACTTCGATG
TCATCACGTTTTTGTGCTGCACGGAATACGATACGACCGATACGGCCAAAGCCGTTAATA
CCAATTTTAATTGCCATAGATTTTCTACCTATATTAAAGTTAAACAAAATTTGTTCTTTC
CTAGACATTGGAAAAGCGAGAGGATTATAACACAATCTTTCCCTTTTCTGACAACTAAAG
AACAGAGCAAAATATAGCAGATAAATTTTATGTGATCTATGTCAAATTTTTTAAAACCCT
CTCTTGCTTTTAACTAAAAAAAGTTAGAATAATTGGTAACAAACCAATAAGAGAAAAGGA
TTTAAAATGATTAAAGATATTAGTGAATTAACCGAAGAACAGATTGAAATTTGTTTAAAT
GCAGGTACAGAAAAACCTTTCAGTGGTAAGTTCCTAAAAGAAAATAGGGTGGGGACATAT
CGCTGTGTTCGTTGCCATAATGCGTTATTTCGTTCTGATGCCAAATTTGATGCTGGTTGT
GGCTGGCCAAGTTTTTATGAAACGATCTCGGAGTCTTCATTACGTTATGTAGATGATTAT
AGTTTAGGCAGACATCGTGTTGAGATTCGCTGTGGCAATTGTGATGCCCATATGGGACAC
GTTTTTAAAGATGGGCCTCAACCTACAGGATTACGCTTCTGCTTAAATTCTATTGCATTA
AACTTTAAGTGGGATCAAACCGGTGAAGAAATAGATGGGTAAAATAAAGAATAAAAGTTT
CTCGGTATAATAAAAATGCCCGCTTTTGCGGGCATTTTTTAAGTTTCTTGGATTCAAAAG
TGATTACATAGAAACTTCTTTTGAACCTTGAACTTGGATTTCAACACGGCGATCTGGTGC
TAAGCAAGTGATTAATGCTTTACGACCTTTAACTGCGTCACATGTGTTACCAGTTACTGG
GTTAGCTTCACCGTAACCTACCGCTGTTACGTTAGCTGGGTTAACACCTTTAGAAACGAT
GTAGTTTGCTACTGTTTCTGCACGTTTTTGTGAAAGAGTTAAGTTGGCAGCATCTTTACC
AATACGGTCTGTGTAACCGTTTACTTGTACAGCAGGGTTTGCTAAACCTAAATTTACGAT
CTCAGTGTGTACTGCGTCTAATGTTTGTGCTGCAGCTGGTTTTAAGTTTGCTTTACCGAA
GTCAAATAATACGTCTGAGCTGAACGCGAAGTTTTTAGTTACAACTTCTGGTGCTGCTGC
AACTGGTGCTGCACCTTGACCAAAGCGATATGAAATACCTGCGGTCACAGAATGAGAATC
TGGGCTATAGTTGTAAGTTGCTCTACGATTCTCTTTCGCTTCAGCTTTAGTGAAGTTACC
TACATTGCTCAACCATTGATATTCAACACGGAAAGCTAATTCAGGAAGAATCGCATACTC
AACACCTGCACCTAATACTAAAGAGGTTTTTAAGTTATGAGCTTTTTGAGTTTGCACTCC
AGCTGTTTGGCTATAACGTTTGTAATCGTTACGAACTAATGCAGCACCAACTTTACCGTA
AACATCTAAACCGTTTAATACTTCATAGCTTGGTTTTAAGCTTAAGTGTGTACCGTGTGC
AGAGTGTTTGAATGCACGGAATTCTTGTTTGTTACCACGAACACGACCAAAGTAGTCATA
ACCTAATTCAACTGCTAAGTTGTCGATGATTTGGTAACCACCAAACACACCGTAAGTTAC
AGAGTTACGGTTAATAACGTATCCATTAGCGCTAGTTGCATAACGAGCATCGTTCTTATA
TTTAGAGTTTAATTGGTTAATATCATTGTGGAATGTTGCCCAACCAGCTTTAGCACCTAC
ATAGAAAGTGTTAGCTTGTGGAGCAGCTTGAGCTACAGAAGCAACTGCTAAACCTGATAC
TGCTAATGCAATTAAAGATTTTTTCATTTTGATGATCCTCTATTATCGTCATCTAATTAA
ACAAAATTCTTAGCGTAATCATTACGCTAAGGCTTTAACTACGCTTTCTATTCTTCAATA
CGAAAAGAAAGTCGAAATTTCGCCTACATTTTACTAAAAAAATCCGAAATACAAGCGAAC
TTTTTCAAAGAAGCCGTGTCGAGGCTGAAATTTCTTACATTCCTGTCTTTTCTTTCTTAA
AGAACGAGGCAAGAATGCAACTATTATACCATTAATATAAAAGAAATCAATTTATAAGCA
CTCAAGGAAATGTAAGTAAATGTAATAAATTGCAACTTTTTAAATGCTTTGCCAATTTTT
TTGTAGTAATTTTCATTAAATGAAAATCTTGCTAAGATCTCGTTAAAATTTTAACAGATT
AAAAAAACTATGATCCCACGCCTTGCAAACATACCTCAACTTAATCCGCTTGTTCAGAAA
TATTTAGCTGAACTCAAACAGCAACATTTCAGTGGTGATATTGCGTCAAACTATGCTGAT
CGCCTTTCTCTTGCCACCGACAACAGCGTCTATCAGCAACTGCCCCGAGCGATTTTGTTT
CCGAAATCCGTTGCTGATGTGGTGATTTTAACCAAACTGGCACAAAAAACCGCATTCCAA
GCCTTAACCTTTACCCCGCGTGGTGGCGGTACTGGCACGAACGGGCAATCGCTGAACAAC
AATATCATTGTTGATCTCTCTCGTCATTTAACTCAAATTTTGGAACTGAATGTACAAGAG
CGTTGGGTGCGAGTGCAAGCTGGCGTGGTGAAAGATCAGCTTAATCAATTTCTCAAACCG
CACGGGCTATTCTTTTCCCCTGAGCTTTCAACCAGCAACCGAGCAACCTTAGGCGGAATG
ATCAACACAGACGCATCGGGGCAAGGTTCGTTGCAATACGGCAAGACTTCCGATCATATT
TTGGCGATTAAAGCGGTGTTGATGAACGGCGATATTTTGGAAACACAAGCGGTCAAAACC
GATGATTTTTTTGCAAATGTCGATCAACTTAATCTCACGGCGAATGGCAAAAAATTGCAT
AGCGAGATCTTCCAACGTTGCCAAGCGTTACGCCCGACCGTGCTGAAAGAACTACCGCAA
CTGAACCGCTTTTTGACGGGTTATGATCTGAAAAATGTATTTAACGACGATCTCTCCGAA
TTTAATTTAACCCGTATTCTCACTGGCTCCGAAGGTTCTCTTGCCTTTATTTGCGAAGCT
AAGCTCAATCTTCTTCCGCTTCCTGAATACCGAACGCTGATTAACATTAAATATAATTCC
TTTGATGCGGCGTTACGTTCCGCCCCTTTTATGTTGCAAGCCCAAGCCCTATCGGTTGAA
ACGGTGGACTCCAAAGTGCTGAACCTTGCCAAACAAGATATTGTGTGGCATTCGGTGTCG
GATCTGCTCACTGAAGATGAACACAATCCGATTTTGGGGATTAACATTGTTGAATATGCT
TCAAATGATAAGGCTCAGAATGAAGTGCGGATTGCCAAGCTGTGCCAAGCTCTAGATGAA
AAAATCCAAGACGGCACAAGCGGTATCATCGGCTACCAACTTTGCAACGATGTGGCTTCG
ATTGAAAAAATTTATGCAATGCGGAAAAAAGCGGTCGGTTTGCTAGGCAACGCAAAAGGT
TGGGCAAAACCGATCGCTTTCGTGGAAGATACCTGCGTACCGCCTGAACATTTGGCAGAT
TATATTGTGGAATTTCGCCAACTGCTCGACGATCACGGCTTAGACTACGGTATGTTCGGA
CACGTCGATGCAGGGGTGTTGCACGTTCGTCCTGCCCTTGATTTATGCGACAAATCACAA
GTTGCCAAATTCAAGGCAATCTCCGACCAAGTGGTTGAATTGACTGCAAAATACGGCGGT
TTGATTTGGGGCGAACACGGCAAAGGTATGCGTTCTGCCTATGGTGAGCGGTTCTTTGGT
GAAACCTTATGGAAAGAGTTGCGTTATATCAAACAGCTTTTCGATCCGCAAAACCGCTTG
AACCCGGGTAAAATCTGTACGCCGTTAGATAGCCAAGCCAGCCTTTATTCGATTGATTCG
CAAATGCGTGCCGATCTAGACAGACAAATTCCTATTCAAGTGCGAGAAGCCTTTAAAGGG
GCAATGAATTGCAACGGCAACGGTTTGTGCTTCAATTTTGATGTACACAGTACAATGTGT
CCGTCAATGAAAGTGTCGGGCAACCGCCTATTTTCACCGAAAGGAAGAGCAACTTTAGTG
CGTGAATGGCTACGTTTACTGGCGGAACAAAATGTTTCCCCTGATGAGTTGATCTTTGAA
AAACAGCAAACATCGGCGAAATTAGTCGATTTTGCGAAGAAAATCCGCAATCAGTGGCGA
AAATCACAAGAGTATGATTTCTCCCACGAAGTGAAATCAGCAATGGATACTTGCCTTGCT
TGTAAAGCCTGTGCCAGCCAATGCCCGATAAAAATTGATGTGCCGACGTTCCGCTCACAA
TTTAACGAACTCTATCACCGCCGTTACCTGCGTCCGCTGAAAGATTATGTGGTGGCAAAC
CTCGAATTTATCGCACCGATAATGGCAAAACAGGCGAAGTTGTTTAACTTTTTCAGTGCC
AACAAACTGGCTGAAACCGTTGCAAGTAAAACCATCGGAATGGTCGATCTGCCAGCGTTA
TCCGTGCCGACCTTACAGCAACAGTTAGTTGAAATCGGCTATCAAGGCAAAACCTTAGAA
GAGCTGGAACAGCTTGCGACAAGCGGTCAACTAGACACAGAAATTTGCAAATATGTCCTT
GTGGTGCAAGATCCGTTCACCTCTTATTATGATGCCAAAGTGGTGGCAGATTTTGTTCAG
CTCGCCCAAAAACTTGGCTTCAAAGCGATTGTGTTGCCGTTCAACCCAACGGGTAAAGCG
CAACATATCAAAGGCTTTTTGCACAAGTTTGCCAACACCGCTCGCACGCAAGCCGAATTG
TTAAACCGTGTTGCCAAATTAGGCATTGCAATGGTTGGCGTTGATCCTGCCTTAACCTTG
ATTTACCGTGAAGAATATCGCCAAATTTTAAAAGACGACTGTGGCGAATTTAAGGTGTTG
CTGGCTCACGAATGGCTGTTGGCTCAACTGAAAAACGGCACTCTCGACCATTGCCAAAAA
TCAGCTGAAACCGACCGCTTACCGTGGCACTTATTTGCACACTGTACCGAAAGCACCTCG
CTGCCAAACAGCTTGAAAGAGTGGCAACAGATTTTCGCCCATTTCGGCGAAACCTTAACG
GCGGAAAATATCGGCTGTTGCGGAATGGCAGGCACATTCGGGCACGAAACCAAACACCTT
GCAATGTCAAAAGAGATTTACGCACAATCGTGGCAAGTGAAGTTACAAGGCAAAACCTTA
TCCCGTTGCCTTGCCACTGGTTACTCTTGCCGTAGCCAAGTGAAACGAATGGAACATCAG
CTACTCAAACACCCTGTGCAAGCGTTGTTGGAAGTGATTTGACCTAGATAAAAAATAGGC
ATAAAATAAAAACAGGAACGGCGGTCACCGTTCCTGCTCGGTTTCACTGCTTAGCCCGCA
CTACCCTTAAGTAACAGGCATAGCAGAATAACAATTAACCACAAAAGAATGCGTTTCATT
GTTTTTATCTCCACGGATAACATTAAACGTAAAGATCTACTAAAACAGCCCGCTAGGTGC
TTACTGGCGGACTGATTTTTCGCAGATCCGCCTCTGTTTTATTATGTTTAAACAATAAAA
CATTGGGAAAAATTATACATAAAGCCTGTTTATTTGAACAGGCTTTTGTTTTATCTATAT
ACGGAAAATAAAAATGATTTGGAAAAAAAACACAACGATTGAGCAACTTAATCAACTCTG
CCAACACTCTGCCATTTCGCATTTAGGCATTGAATTTACCGCTCAACAAAACGATAGTCT
AGAAGCGACCGTACCTGTCGATCATCGCACAACACAGCCATTCGGCTTATTACACGGCGG
TATTTCTGCGACTTTAGCGGAAACCTTAGGCTCTGCAGCTGCATTACTTTGTTGTGAAGA
AAATCAAATCCCTGTCGGCACAGAATTGAATATCAGCCATTTAAAAGCGATAAAAAGCGG
AAAAGCCACGGGCAGAGCAACACCGTTACATTTAGGTAAAGAGAGCCAAGTGTGGCAAAT
AGAAATTCGAGATGATGCGCAACAGTTATGTGCCGTGGCAAGATTAAGTACTAAGCTACT
CTCCCAAAGATAAAACAACCCCCCAAACCTTTCGATTTGGGGCTTTTCATTTCTCATAAT
GGTGGGGGAATCCCCACCTATAAATGATTACTCTTCATCACCATCAAACCCAGTATTTGG
CATAGTAGACAAAATAGTTGCTGATTCCTCAAAAACTATGCCAAGTGGACAAAACAGTTG
CTAATATCTATTTTCTTTAAATATTAGTAACTCTTTTTATTTAAAAAATCCTGTATAAAC
AACATATTATGCTTTTTTGTTAATCCATTATGATTATTTAATTTTCGCTTAAGTTCACTA
AATAATCCCTCTAAACGATTTGTCGTCTTTTCTATATTTAATTCAGAATGTTTTTCATAG
GTAAAAATATAATCCATATAATACTTTAAACTGGCATAAGCGCTTCTTACATTGCGATGT
TTATAAGGAAAATAGCCTTTTTCATTCGCTTTATCACTCCTTTCTTTTAAAAAATCTTGA
TGTTTTATAAACCAAGAGTGTAATCGCCGATAAAATTCATTTTTTGAGCTTTTTGTGAGT
GTTTTTGCAATTATTTTTAATTCTTTACCCGCTTGTGATTGATGTTTTTTTCTTAATTTC
CGCATCACAATTGCCACCATATGAAATTGACGCATCTGTACTGGCGTATTAAATAAATCT
TTCATCAAACCACGTCTACCATCACAGGTAATCGATTGAATTATATAGCCTTTTTCTCTT
AACCTATTCAGGGCAAGTTTNNNNNNNNNNNNNNNNNNNNNNNNNNNNNNNNNNNNNNNN
NNNNNNNNNNNNNNNNNNNNNNNNNNNNNNNNNNNNNNNNNNNNNNNNNNNNNNNNNNNN
NNNNNNNNNNNNNNNNNNNNNNNNNNNNNNNNNNNNNNNNNNNNNNNNNNNNNNNNNNNN
NNNNNNNNNNNNNNNNNNNNNNNNNNNNNNNNNNNNNNNNNNNNNNNNNNNNNNNNNNNN
NNNNNNNNNNNNNNNNNNNNNNNNNNNNNNNNNNNNNNNNNNNNNNNNNNNNNNNNNNNN
NNNNNNNNNTCTTTTTAGCAACAAATTTGTCTATTACACCAGTAAATATCGCATAGGACA
TTAAAGAAACTGCAACCTTATTGAGGAGAATTAATTATCCCTCTTATACAGTAATGATTT
GATTTTTTAATGTCTGCTATTAACCTCACGGTTAGAGCAATCTAACCGTGAGATGTTAAT
AGCTATACTCAGAAAGACTCTAAAATATAGGAGTTTTTAATATAGAAACTAAGATAGATG
TTCTAAAAATGCTGGCAAATTTTGAGCCCCTACTTGTTGAGCTACGACTTCTCCATTTTT
AAAAATCAATAAAAATGGAATACTACGAACACCAAATTCTGCTGGAATCTGCTGATTTTC
ATCAACATTCATCTTCACAATACGAGCCTTATTTCCAAGATTTATGGCTAAATCATCTAA
TACTGGACCAATTGCTCGGCAAGGACCACACCAAGGAGCCCAAAAATCTAATAATACTGG
GACATCCGATTTTAATACATCTTGTTCAAAAGATGCGTCAGTTGTATGAATTACTCTACT
CATAATTTTTCCTTAACTAAAATAAAAAAGAAACGCTTCTATAACATCTAAAGCGTTAAG
ACGTGCACAAGATAGTGCTTTATTCCTGACTTTTCAAGTAGGAATTAAGTATTAATGTAA
TTAATTTTACCTAGCGTGCTATGAAGTTTTATACTTAGGGAAATTTCCACTATGTATAAG
AATACTAAACGGCAAATCCTCATATAGTTCAGTGAATAACTAACACATTGATACATTATA
TCTTATTTACAACATTTTTATGGGACATATCTGTTGATGCCTTTGTCTACCTTACAAATT
TAGGAAAATATCCATAGGCTAAATACCCCCTCATACACCAATTTCCCCCCAAATAAAATA
AACACTGCCCCAGCAAAATTATCTAGATAGCGGTTATATTTGGCATAAAAATGGCGAATA
GCTGGTCGAGAAAATAGCAAAGCGACAAGCCAGAAATAAACCACTGCACTGCCCACTAAA
ATGGCAAGTACCGCAAGTAAGTCCGCTAATGCCGAGAGATTAGCAACATAACCAGCTAAA
ACACTGCTGAAAAACACCACAATTTTAGGGTTGGCAAGGTTAATCATTAACCCTTTTAGA
ATTTCTTTAACGGCAGAAGTTGTTTGTGATGTTGATGTTGCCGAGCCAATTTCCGCATTT
TTCGTGATTTGCACCATTTGAATGCCACTATAAGCAAGATAGCTTCCGCCACAAATCATC
AGCACAAATTGAAATGAAGGGAAATGTTTATTAAGAAATGCCAAGCCAAACAAAGTGAGC
AATGCCCAAAATGCAACACCGATAGAGATACCGATAGCACCTAAAATCGCATTTCGGCGA
GTATCTGCCATTGCTTTACGGCTGACATAGAAAAAATCAGGACCAGGGCTAATTAAGCCC
AGTAATTGTACGAAAAAAATTGTCCACATTTTAAATGCACCAAGAGATCAAATAGAGAGT
AATAATCGAGTAGATTGCCGCTAAAATATCATCAAACATAATGCCTAATCCGCCTTGCAG
ATGTTCATCAAAATAGCGGATAGGGTAGGGTTTGAGAATATCAAACAAGCGGAAAGTGAC
AAAGGTCAGCAGATAATAGAGCCAGTGATGTTCAGGCAGAAAACCGAAGATCACAAACAC
CGCAACGATCTCGTCCCAGACGATCCGCCCATCATCGTGTACGCCAAGATCGTGACTGGT
TTTGTCGCAGATGTAGCACCCAGCAACAAAAGTGATCAAGCTCAGTAACACAAAAAAGAG
CGTGCTTTCTGTGATGTGCCACAACAAGATCGCCCCCCCTAAACCAGCCAAAGTTCCCCA
AGTACCAGGGGCAGGTTTGATTAGCCCTGAACCAAAGCCGAATGCGAGAAAATGAATAGG
ATTTTTTAAATTTATCTTCATTGTTAATTAAAATGATCAAAGCCAACTTGATTAGGGTGT
GGATAAACAGTGCCGTGTTTTAGTAAGGTTAAACGACCGCTTGTTTCGGTGATTTTACCG
ATACAATGGCAAGAAATGCCTAAATCTGCAACGGCTTGTTCCATTGCAGAACGATTGTCT
TCCGATACGGTAAAACAGAGTTCATAATCTTCCCCACCCGTTAAAGCAAATTGTTCTGCC
TGTTCTTGTGAATAAGTTTGTAACAGTGGTGCTGAAAGCGGTAACTTATCCACATTAATT
TCCGCTCCGCAACTACTTCGTTCTAAAATATGCCCTAAATCTGCTAACAATCCATCGGAA
ATATCAATCGCACATTGTGCATAGTTGAGCAAACATTGTCCTAATGCCACTCTTGGCGTT
GGGCGTAAATGGCGTTGGATTAAGTAGTGCTGAGCGTCGGTTAATATGGCTGGAGGATTG
AGCAACAGGGCTAACCCTGCCGAGCTATCGCCTAAATGCCCTGAAACATAGATAAGATCC
CCCACCTGTGCTTTATGGCGGAATAACCCTTTGTCTTTAGGCAGAAAGCCTTGTGCGGTC
AAGGTGATCGCCAAGTGACCTTTGGTGGTATCACCGCCGATTAAAGCGGTTTGATGCTCG
GCTAAAATAGCAAAAAGTGATTGGCTAAAGCTATCAAGCCATTGATGATCAACGTCGGAT
AAGGTTAATGCCAAGGAAACCCAAGCGGGTTTTGCCCCCATTGCTGCGAGATCGCTCAGA
TTAACCGCAACGGACTTATAAGCTAAATCAGCAGGGGAAATCGTAGGAAGAAAATGTGTA
CCAAGCACTAAGGTGTCTGTGGTAATGGCGAGCTGATGATCCGTTGGAATTTCTGTCACC
GCACAATCATCGCCCACGGAAAGTAAAATATCGTGGCGATCTAACCGCTTGTCACGACTA
AAATAGTGCTTTATCAAATCAAACTCGCCCATTGTAATCCTTATTTGCGGTTCAACGCAG
GGGCTAATTTATCTAATACGCCATTGACATATTTGTGGCTATCGTCAGAACCGAATACTT
TTGCCACTTCAATCGCTTCATTAATTGCCACTTTGTAAGGCACATCTAATTCAAATTTTA
GTTCATAACCGGCTAAACGTAAGATAGTACGTTCAATCGGATCTAATTCATTATCTGCAC
GATCTAAATATGGACGAAGAATATCATCAATAACATCTACATTTTCTACCGTACCGCGTA
ACAATTTACGGAAATAAGGCATATCTACGCCTTGCATATCTTGATCGGTCACAAAGGCTA
ATTCAACTTGTTCAATGCTATTTTGCGAAATGTACCAAGAATAAAGTGCTTGCACCGCAC
ATTCTCTCGCACGACGACGGGGAGAAACTTTCATAAAACCTCAATTTATCGAAATAAAAA
TAGTCGGCAATTCTAACACATTGTAGCCTTTTCCCGCAAAATAAAGGTGAAGTTATTTCT
GCTTTTCCGCTCCTATTTTTTCAGATTTTACAATATAAGGCGTAACAAAAATAACCAGCT
CCCGTTTAGAGATTTTATCTCGGTTTTGGCTAAATAAGCGTTTAATCACGGGGATACTGC
CTAACAGCGGGACTTTATCTTCGCCTTTGGCGATCAGATGTTGAAAAATACCGCCTAATA
CGATGGTTTCGCCGTGTTTAGCAAGGACTTGTGTATTAATTTCTTGTTTATCAATCGTTG
CCATCATATTGTTCATCTGGTTATTTGGCGAATTTTGGCTAATGGCAAGATCTAACAAAA
TCTGATTTTGTTTAGAAATATGTGGCGTGACTTCTAGCCCCAAAACCGCTTCACGAAATT
CAATATCGGTGATTTCCTTTTTCTTACTGTACATTGCATAAGGAATCTCTGTACCTTGTT
TGATACTCGCTGGTTTTTTATCTGTTGTGAGTAAGCGAGGGCTTGCAATGATCTCAATGT
TATTTTCGCTCTCTAATGCGGTGAGTTCTAAATGAAGTACACGGCTGTTGATAGCGGCAA
TTTGTAAGGCAACGGAAGCGGACGGATTTACTGGAAAATTTACGTTTAAGTTGTTGGTAG
TTAATCCGTTGCCCTCTAAGTTTCCTGCCAATTTGTAGTGATTTTCGTTAGGGGAAAATA
AACCCCAACGCACGCCAAGTTGTTGTAAATGTTCACTGCTGATCGTGACAATTCGGGCTT
CAATTGCAATTTGTTCCGTTGGTTTATCTAGGCTTTCGATAAGTTGAGTAAAGTTTTTAA
CCGATGCGGCACTGTCTTTGACGATAATACTATTACTGCGATCATCAAAATGAAGATAAC
CATTCTCTGATAGCAAGTTGCCTTGCCCTTTTGTCAAAGACTCTATTACTTCAGAGGCTT
TGGAATAGTGTAACTTGATTGTTTTGGTGATTAATTTAGGCAGAGCATTAACTAATTGTG
CCGTAGTATGTTGTTTATGTTCTTGGGCTTGATGAATATAGTAAATGCCATTTTCTTTTT
TTAAATTTAATTGATGTGTTTTGATTAAACTATTTAATATCTCATCAAAATGGCTTTTTT
CTACTCTGAAATTTTTTGTATCTTTAATCTCATCTGAAATCGTAATATTTTTTCCCGTTT
CTTCAGCTAAATAACCAATAATTTCTGCCGTAGGGGCATTTTTTATAGAAAGCGAAATTT
GTTGGTTTGCTAATACAGGAAAAGTAGCAAAGAATAGCAGGAATAAATAACGCATAAGAT
ACTCCTAAAATTTTGAAGTAAACAATTTAGGGGATTGGCAATTTTCTGTTTTTTGCCAAT
CAATATAACTAACCGATTTAAAATCAATCTCTTTAATTTGAATAAAGGAATGGCTTAAAT
AGTCGTTAGGATATAAATCTATAAGCTGTTTTTTATCATCTATAAAAATCGCTCGAATTT
TATCGTCGATCTGAATAATGCCGATAAGCTGTAATTTATCAAAATCTGTGGTGAGGTGAA
TTTCGTTCACCTTCTCTGTTGGCGTACAAGCGGTCGTTTTGTTTTGATCTTTTGCCGTTT
GTGGCTGATCTTGGGTATTTTCCTTGGCATAAAAAGGATCTGCCATAGTAACAGCACTTA
GAAAGACAAAATAGAAAAAGCATAATCGCATTACGGTTCTCCTGTGTCAGCTTGAAAAAG
TAAAGTGGCATTGAGTTGAATATATTTCTGTTTTGTTTTTTTAGTTAAATGAATTTCCTG
AAATTTAACTGTTGTTAATTGATTAAGATCAGCAATCACATTAAGTACCTTTTGCGTAGA
TTGGCTGATTAATAAATAGATTTTTCTTTCTTCCATATTCCATTGAATACTGTCAATTTC
TACGCTGTTTTTATCCAAGATTTTTTGAATTTGTTGATTTATTTGGGTTAATAATTCACT
TTTATCTTGAGCAAGTTGATAACGTTGTTGTAATAATTTTAATTGTTGCTGTTTATGTTC
GTTAATCTGTTTAAATTCAGTGAGCTGTTTTTGTTGTTGAGCTATTTGCTGATTAAGATA
AAGATAATTCCCTATTGGAAATGCCATAATTAACAAAAATATTCCCGATAGAATAAATAT
TTTATTTTGGTTTAAATAATATAAACCACGATATAATGGATGTTGTGGCATTAAATAATA
CTTGGCTAAGGACAATTTCATTCTTTTTCCTTTAAATCAATATGTAGGCTAAATTCAATC
TCGCTTTTTTCACGCGTTTCAAATTGTTCTATTTGATAAATGTAATTCATTGCTTTTAAT
TGTTGTTCAAGCTCGCTAAATTGAGTAGGGCTAGACACTTTGCCTTTGAGTTTAAAGACG
GTATTTTCTGCTTGGTATAGTTGGGCTATCTCAATAATCCCTGATAATTGAATGCCTAAC
AGATAATTCAAAAATGCGGTAATCTGCCTATTTTCTAGGCTTTGTGTGCTTTTATTTTGT
GATTGCAAAGTCAGTTGTTCAATCTGCTGGCTTAATGCGGTTTGTTGCTCTTGGCTTTGT
TGTCGCTGTTGAGCCAAAGTGTGAAATTGATGTTGTTGCTGTTGATTTTGCCAACTGATA
AGTAACGCCAGTAGTGTGCTAACCACAAGACAAGCGGTGAGATGCTTGAGGTTTTTTTGC
GACTGTTTCAACCATTGCTGTTGGCGGTAGCCATTTAGATTGATGCCTTGCCATTCCATA
AACTTGCTCCTAATGCAATGAGATAAGGATAAAAGTGGGGAAGATGTTGAGCTTGGGGCA
AGCCGTCCACTTCAATGATTGGTTTGGTGCTATTATTCTGCTTTTCGACGATAATTCGTT
GATTTTGAAAGTGAATAAATTTGTCTTGAATGTGGAAACTGTGTTCAAGAATTTGCGTTT
CCGTTATTTTTGTCAGAAATCCTACCGCTCGTAGTAGGCAGTAGAGTTCGCAATCTAAAA
TAGCCGTTGGGTCAAAGCTGTTGCTTTTTCTTAGAGCATATAGATTAAGCTGGCAAAGGT
GGCTTTCGGCTAAAGGGGTAATGTGGTAATCAATGTTTACTTCAGATAAAGCTAAAGGTA
GGCTCTGTTTGAGTACACGAATGATTTGCTCAGCTTGTTTTAAATGGGAATGTAGCTCTG
GCAGTATCAAGGTTTTTCGCCAAATATGCTGATGAGAAATGCCTTGAATAAGCTGATAGT
TAAAGGGAAATTGTTGTAGGAAACTATCCGCTTCTACTTTGCTTGAAAAGTAAAAGGTGT
GAGGTTGTTCTTGTTCAAAATAGACGATACAAGCGGTATTTTCTTGCCAGAAAAAGCCAA
CTTGAATAGGTTTGAGTTGCGGTGTTGTACGAAATTGAAAGAATTTACCCATATTTCCCT
CGAATAAAAAATAGATTATGAGGTCAATTAAAACTATAATTACTCGTTTCTACCCCACTG
ATGTATAAGCAGGGGGCAGTTTTCGGATTTAGGTTATCTTGACCTAGAATTATCCTTTCG
TCATTTAGCAAAAGAGAATTTTTCGATGAAGATCGTAAAAATCATATTTAGTGCTTTACT
TACACTAATAATTGTGGGTCTAGTTGCTGTAGGTTTTCTTTATGTTCATTTAAAAGAAGA
TTTACCTGATGTAGCAAGCCTAAAAACCATTGAACTTCAACAACCTATGCAGATTTTTAC
CGCTGACGGTAAACTCATTGGGGAAGTCGGGGAGCAACGCCGTATTCCTGTGAAACTTGC
CGATATTCCGCAAACCTTAATTGATGCGATTATTGCGACAGAAGATACCCGTTTTTATGA
ACATAAGGGGATCGATCCTAAAGGCATTATGCGTGCCGTTTGGCGTTCAAGCCAAGGGGA
TACGCAAGGGGCGAGTACCATTACGCAACAGTTAGCGCGCAACTTTTTCCTTTCGCCAGA
ACGCAAACTTGAGCGTAAATTAAAAGAAGTAATTTTGGCGTTAGAAATTGAAGAAAATCT
GTCTAAGAATGAGATTTTAGAGTTATATCTTAATAAAATTTACTTGGGGTATCGCTCTTA
TGGGGTGGTGGCTGCGGCTAAAACCTATTTTGGTAAAAAGCTAGAAGAATTAACCTTATC
GGAAATGGCGATCATTGCAGGGCTACCAAAAGCCCCTTCCACGATGAACCCTCTTTTCTC
GCTTAAACGAGCAGAAGCACGCCGTAATGTAGTGCTTGGGCGTATGTTAGAAGTCGGAAA
AATCACCAAAGCTCAGTATGAACAGGCTAAAGCAGAACCGATTAAAGCCAAATATTACGG
TGCTGCGTTAGAATTTCGCGCCGACTATGTGACAGAAATGATCCGTCAAGAAATGGTAAA
ACGTTATGGTGAAGAAGTCGCTTACACCAAAGGTTTCCAAGTGTTTGCAACAGTGTTATC
AGCTGACCAAAAAGAAGCACAAGATGCACTACGCAATAACTTGATTGACTACGACCGCCG
TCACGGCTGGCGTGGAGCTGAGAAACTGTGGAACCCTAAAGAGAAAGCGTGGGACGAAGA
AAAGATCATCGATCACCTAAGCAAATTGCCAAGCTCTGAGCCATTTACGAGTGCGGCAGT
ATTGGCAATTTCAAAAGATAAAGCGAATGTGATGTTGCCAACAGGGGAGCGTGTTGAGCT
TAAAATGTCTGGAATGCGTTGGGCAAGAAAATTTATCAATGACTCCGCCCAAGGTAAAGC
ACCTACTCAAGTAAAAGACGTGATCAATGTTGGTGAACAAATTTGGGTGCATCAAAATAG
TAAGGGTGAATGGGAATTAGGGCAAATTCCAGATGTAAACTCTGCACTGGTTTCACTAAA
TAGTGATAATGGGGCGATAGAAGCGATTGTGGGCGGTTTCAGTTTTGAACAAAGCCGTTT
TAACCGTGCAACACAATCTTTAGTGCAAGTAGGTTCTTCGATTAAACCTTTTATCTATGC
TGCAGCATTAAATAAAGGATTGAGCCTTTCAACCACTCTAAGCGACACGCCTATTACTAT
TACAAAAGCAGGACAAAAACCGTGGACACCGAAAAATTCACCGAATGTGTATGAAGGTCC
GTTACGTTTGCGAGTAGGCTTGGGTAAGTCGAAAAATGTGATGATGGTGCGTACAGTTCA
GATGGCTGGCGTAGAGTATGTAGCGGATTACTTACAACGCTTTGGCTTCCAAAAAGATCA
ATATCAAGCGACAGAAGCATTGGCATTAGGGGCAGCGTCCTTCACGCCGTTAGAAATGGC
TAGGGGATATGCTGTGTTTGATAATGGTGGCTATTTGATTGAACCTTATATCATTGGTCG
TATTTTAGATAGTACAGGCAATGAACTCTTTAAAGCAAACCCTGCAATTGCCTGTTTAGA
GTGTGATGATAAGCCAGTCATTTATCCAGAGCCAACCTATTTTGATTTTGTCAAAGTAAA
GGAAACTACAGAAGAAACTGTAATTCCTAAAGATGATGAAAGTGATGTTATTCCTGAACT
GGATATTGCCACTAAAACCAAACAAAATGCCCCAAGCTTGATGGCAGATGCCATAGCTGT
TAATCGAGAAGTGCATTATGCCCCAAGGGTTATCAGTGGGGAAATTGCATTCTTAATGCG
AAGTGCATTGAAAACAGCTATTACAGGTGAAGCTAGTCAAGGCTGGAAAGGAACAAGCTG
GCGTGTGGCAAATGAGATCAAACGCAGTGATATTGGTGGAAAAACAGGGACTACAAATAA
CGCCAAGATCGCTTGGTACGCAGGCTTTGGCTCAAACCTCGTGACGACAGTTTATGTTGG
TTTTGATGATAATAAACGTGAATTGGGACGTGGTGAGGCTGGCGCTCAAACAGCGTTGCC
AGCGTGGATTAAGTATATGAAAGTGGCTCTTTCGGATAAAGAAGAGCGAAAAGAACAGTT
GCCACCTAATATCATAGAATTACAAATTGAGCCTACAAGCGGTCTATTAGGGGGAAATAT
GAACGAATACTTCATTAAAGGAACTGAACCTAAGAAACGTTATATTGTAGAGAAGGCACT
TGAACAACCTCTAGGTACAAATCCTGAAGGAACTGAAAAAATCAGTAAAGAATTATTCTA
AAATTCGATAATTCTCTTTGTTCCAGTTGAAAAGTAGGGCGATTTATTGAGATAATATCG
CCCATCTTTATTTTGGGCGATTTGTGGTAAATTTATAAGATAAGTGTTTTAATTTTAATC
ACTTTTACAAAATTCAACATAAAACAGACCGCTTGTATGTGCAAGCGGTCTGTTTTTTCT
AAAAATTCACAAATCAATTTTTCACTCTATTTTTATTTATAGAACAAATAATGGCAGAAA
AACGTAATATCTTTCTAATTGGCCCTATGGGTGCAGGTAAAAGCACGATTGGTCGTCAAT
TAGCACAAATGTTAAATATGGATTTTTTAGACTCAGACGCTGTGATTGAAGAGCGTGCTG
GGGCAGATATTGATTGGATCTTCGATATTGAAGGTGAAGCTGGTTTCCGTAAGCGTGAAG
AGCGTATCATTAATGAGCTGACACAATCTCAAGGTCTTGTGCTTTCGACGGGCGGTGGTT
CGGTGTTGTCTAAAGATAACCGCAATGTGCTTTCAGCTCGTGGTATTGTGGTTTATCTTG
AAACTACGGTGGATAAACAGTTTGAGCGTACTCAACGTGATAAAAAACGTCCGTTATTAC
AAACGGAAGATCCATATCAAACGTTAGTTGAATTGGCGAAAATTCGTAATCCGCTTTACG
AAGAAATTGCGGACATTATTTTGCAAACTGATGAACAAAGTGCAAAAGTAGTCGCAACGC
AAATCATTGATATGATTGATAATTTACAGTAATCAGGGAAGTCTATATGTTGCAAGTTAA
TGTGGAATTAAAAGAACGTCGCTATCCTATCGCAATAGGGGCAGGGTTATTAACGGATCC
GATGAGTTATCACCCGTTAAAATCAGGGGATAAGGTGATGATCGTGTCTAATCCAACGGT
TGCTTCCCATTATCTTGCAACAGTAGAACAAACGCTAACAGCTATCGGTTGTAAAGTTGA
TTCGGTTTTAATTCCCGATGGCGAGCAATATAAAAACCTTGACTCACTCAATCTTATTTT
TACCGCATTACTTGAAAAAAATCACAATCGTGATTCGGTATTAATTGCGTTAGGTGGTGG
TGTAATTGGCGATGTGGCTGGCTATGCTGCTGCGTCTTATCAACGTGGTATCCGTTTTAT
TCAAATTCCAACCACCTTATTAGCTCAAGTGGACTCTTCCGTTGGGGGAAAAACGGCGGT
AAACCACCCGCTTGGCAAAAATATGATTGGAGCGTTTTATCAGCCGATTTCAGTCATTGT
TGATACAAATACCTTAAAAACCTTGCCTAAACGTGAAGTGAGTGCAGGCTTAGCGGAAGT
GATCAAATATGGTGCAATTTTTGATATTCAATTTTTTGAATGGCTTGAACAGCATATTGA
CGATCTCGTTGCCCTTGAACAGTCTGCATTAGAGTATTGTATTCAACGTTGTTGCCAACT
GAAAGCCGATGTAGTGGCTCGCGATGAAACAGAAAAAGGCGACCGTGCTTTGTTAAATTT
AGGTCACACCTTTGGGCACGCGATTGAAGCATATCTTGGCTACGGTAACTGGTTACACGG
GGAAGCGGTTGCAGTCGGTATGCTTGAAGCAGCTGCCTTGTCGCATATTCTAGGCGATCT
TACAGAACAAGATGTGGCTCGTTTAGAAAAATTGATTGCTCGTGCAACCTTGCCAACCAT
TTCACCAGATGGAATGATGCCTGAAGAATATCTACCTTATATGTGGCGAGATAAAAAAGT
ACTAAGCGGTCAGTTGCGTCTGATTTTATTAAAATCACTTGGCACAGCTTATGTCACCGC
TCAAGCGACCGAAACTCAAGTGTTAGATGCTATCCGTCGATTTACTCAATCCTAAGTTTT
AACAATGAAACAGCGAGCCTTTTTAAAATGGGCAGGTGGGAAATTTCGCCTGACCGATGA
AATTAATCGGCACCTACCCCAAAAGGCTTGCCTAGTAGAGCCTTTTGTTGGGGCTGGCTC
AGTTTTTCTTAATACACATTTTGAACGCTATATTCTTGCTGACATTAACCCTGATCTGAT
TAATCTCTTTAATGTGATTAAAGCTGATGTGGAAAGCTATATCCATCAATCGCAAGCCTT
GTTTAATGATCCACAAGCAAATACGGCAAAATTTTATTATGAGCGACGTAAGGAATTTAA
TGCTTGCCAAGATCTGCTACGTCGTTCAGCACTGTTTCTTTATCTCAACCGTTTTGGTTT
TAATGGTTTATGTCGCTATAACCAAAAAAATGAGTTCAACGTGCCATTTGGCGATTATAA
AACCCATTATTTCCCTGAAAAAGAGTTACGCTTTTTTGCGGAAAAAGCTCAGAAAGCGGT
ATTTATCTGTGCCGATTTTCATCAAGTCTTTCAATATCTATTAGATAATCCTGATGATTA
TGCGGTCTATTGCGATCCGCCTTATGCCCCGTTGAAGCAAGAAACGAATTTTACCCATTA
TGCTGGGGGCGGTTTTTCCCTTGAGCAACAAATTGCTTTAGCAGACAGAGCAAAACAAGC
TCAACAGGCGAAAATCCCTGTCTTAATTTCAAATCACGATACCGAGTTTACTCGGCAAAT
CTACCGTGGAGCAAAAATCAAAAAACTGAAAGTTCAGCGTCACATCGGTCAATCCATTGA
CTCTCGAATTAAAGTCGATGAACTTTTTGCTCTGTTCTCTTAACTTCCTTTTGTATGCAG
TAGGAAAAAATATGAATACACAACCCCAAGAACGCCAATCGTGGTCAAATCGATTGGCAT
ATATTATGACCGTAGCAGGTGCAACCGTTGGTTTTGGTGCAACGTGGCGTTTCCCTTATT
TAGTCGGTGAAAATGGTGGCGGAGCTTATGTCTCGCTATTTTGTATCGCAATGATCGTGA
TCGGTATTCCGATGATCTTGGTTGAAAATGTGATTGGTCGCCGTATGCGAGTAAATGCCA
TTGATGCCTTTACGGGAAAAGCGAATGGTAAAGCCATTCACCCTGCGTGGAAAATCTTGG
GTTATATGGGATTATTAGGATCTTTTGGTATCCTTGCTTACTATATGGTGCTTGGTGGTT
GGGTATTAAACTATATCGGCAGTCTTGTAACGGGCGGTTTAGATCTATCATCACCTGTTA
CCGTAGAAACTACATCTACTTATTTTAAAGAGAGTATTTTTAACAGCCCAGTTACCATTT
TGGCTTATACTGGCTTGTTCGTATTAGTAAACTACTTCATCTTAGTCAAAGGCATTGTTG
ATGGCATTGAGCGTTCAGTTAAATATCTTATGCCGATACTCTTTATCTTCTTGATTATTA
TGGTGATCCGTAATGTCACTTTACCAGGGGCAGCGGAAGGGATTAAATTCTATTTAATGC
CTGATTTCTCAAAAATTACACCGCAATTGTTTGTCTTTGTATTAGGGCAAGTCTTCTTTG
CACTTAGCTTAGGTTTCGGCGTATTAATTACCCTTTCTAGCTACTTAGATAAAAAAGAAA
ATCTAGTGAGAACTGCGACAATCACAGGGGTACTAAATACGGTAATTGCAGTCATGGCAG
GCTTTATGATCTTCCCATCACTCTTTAGCTTTGGCATTGCCCCAAATTCAGGCCCAACAC
TCGTCTTCCAAAGCCTACCGATTGTCTTCTCTAATATGTGGGGCGGTACGATCTTTGCTA
TTATTTTCTTTGGATTATTAGTGGTCGCAGCATTGACGACCTCATTAACCATCTATGAAG
TGATCATCACCGCTTTACAAGAAAAAACTAAAATGAGCCGTAAAGCAGCGATTTTCTGGA
CACTTACCCTGATTTTCATTTTTGGAAATATTCCATCTGTACTAGGCGATAATGTCTGGA
AAGATGTCACCATTATGGGCAAAAGTATTTTTGATGCCTTTGACTATATCAGCGGTAACA
TTTTATTTATTCTCACCGCTCTTGGCAGTGCAATTTTCGTTGGTTTTGTCTTAAAAGATG
AAGCGAAGGAAGAATTAGGGGCAGGGAAAACATTAACGAATTTGTGGTTTAACTATGTTA
AATATGTGATACCGCTTTTGATTTTAGTGGTATTTTTTAGCTCGCTTTAATTTAAACTGA
CTTAACAAGTGAGCATTTACATAATAAAATTCACAACTCAAGCAGTAATCAATAGGGTTA
CTAATCTACTCCACTATTTTTATTTTAAGAGGTCTTACTATGAAAATTATCTTATTAGGA
GCACCTGGTGCAGGCAAAGGTACACAAGCCCTATTTATGATGAAGAAATTTGGTATTCCA
CAAATTTCAACAGGGGATATGTTCCGAGCTGCCATTAAGGAAGGAACAGAGTTAGGTAAA
CAAATCAAAGCATTAATGGACGAGGGAAAATTAGTTCCAGATGAATTAACCGTTGCCTTA
GTTAAAGACCGAATTTCTCAACCAGATTGTGCAAATGGTTTCCTGCTAGACGGTTTTCCT
CGCACTATTCCACAAGCAGATGCACTAAAAGAAGCTGGTGTAAAAATCGACTTTGTATTA
GAGTTTGATGTGGCAGATGAAGTAATCGTTGAGCGTATGAGTGGACGTCGAGTTCATCAG
CCATCTGGTCGCACATATCATGTTGTATATAATCCACCGAAAGTAGAAGGTAAAGATGAT
ATAACTGGCGAAGACCTAATTATTCGTCAGGATGATAAACCAGAAACTGTACTAGAACGT
TTAACGATTTATCATAAACAGACTAAACCATTGATAGCGTACTATACTACGGAAGCTGAA
GCAGGAAATACTCAATATTACCGTTTAGATGGTACTCAATCTGTAGAATCTATAAGCGAT
GAACTCAATAAAATTTTAGGGTAATTTCCTTTCTACATATAGAATCAAAAATAGTTGCTA
AGAACCAATACGATCTTAGCAACTATTTATCTCAACGTTTTATTATTTAATATGTCTTTC
TTTATACCCCGTATAAATTTGTCTTGGACGGACAATTTTGAGGCTCTCTTCGCACATTTC
TTTCCAATTTGCAATCCACCCGACTGTTCTGCCTAAGGCAAAAATAACAGTAAACATGGA
AGTTGGAATGCCTATGGCTTGTAAAATAATACCTGAGTAGAAATCAACATTAGGATAAAG
TTTGCGTTCAATGAAATAAGGATCGCTTAAGGCAATGCGTTCTAGTTCCATTGCAACTTC
AAGTAATGGTGTTGTTATTCCTAATTCTGCAAGGACTTCGTGGCAGGTTTCCCGCATAAC
TTTTGCCCTTGGATCGTAGTTTTTATATACTCGGTGACCAAATCCCATTAGACGAAATGG
ATCATTTTTGTCTTTGGCTCTTGCGATAAATTCAGGAATACGGTCAACCGTGCCGATCTC
CTGTAGCATTTTGATACAGGCTTCGTTTGCTCCGCCATGAGCTGGCCCCCACAGTGATGC
AATCCCTGCCGCAATACAAGCAAATGGGTTTGGACCAGAGGAAGCAACGCCTCTTACTGT
TGATGTTGAAGCGTTTTGTTCGTGGTCTGCGTGAAGTGTGAAGATGCGATCCATAGCTCG
TTCTAGTACAGGGTTAACCACATAAGGTTCACAAGGTGTTGCAAACATCATGTGTAGGAA
GTTGCCTGCGTAGGATAAGTGATACTGCGGATACATAAATGGGCGGCCGATGTTGTATTT
GTAACACATGGCTGCAAGGGTTGGCATTTTGGCTAAGAGGCGAATGGCGGTTTTTTCTCG
ATGTGCTTCGTCATCACTGTCTAGCATGTCATTGTAGAATGCGGCTAAAGCACTACTTGC
TGCACACATAACCGCCATTGGGTGCGAATCTCGGCGGAAACCTTGAAACAAGCGGGTAAA
TTGTTCATTTACCATGTAATGTGAACAGATCTCTTTTTTGAACTCAGCCAATTCTTCTTC
TGTAGGCAGTTCTCCATTTAGAAGAAGATAGGCGATATCAAGATAGGTTTTATTTAAAGC
AAGCTCGTCAATCGGATAGCCACGGTGCAGTAAGACACCTTGTTCGCCGTCAATGTAGGT
GATACTGGATTGGCATAGGGCAGTAGATGTTAGCCCTTGATCGTAGGTAAAGAGTTGGTG
CTTTTGCAATGCCTCAACGCCAATTGCATCAAAACCTAAGTTACTCTGATAAACGGGCAA
TGGAATTTTACGCCCATCATTAAGGTGAAGTTCTGCAGTTAAAGTCGGGTGTAGTTTAGG
CATTTTGTCCTCCCTGTTATCGTAAATTTTATGCAAAATCAAACCGCTGTTTGAAAAATG
AGGTTATCTGCTTTTTGGGTATAACGTTGAATTTGGTCAAAATTCATGTAGCGGTATGTA
TCCGTTTTATCTGCCTCTAGGCGTTGTACATAATCTAAATACTCTTTCCATGTGGGAATG
CGTCCTAGTAATGCACAGACTGCCGCAAGCTCTGCAGAAGCAAGATAGACAAAAGAGCCT
TTACCCATGCGATTTGGGAAATTGCGTGTAGAGGTTGAAACAACGGTTGAGCCGTCGGCT
ACACGAGCTTGATTTCCCATACAAAGTGAACAACCTGGTATTTCAATTCTTGCTCCACTT
TTGCCATAAATGCTGTAATAGCCCTCTTCACTAAGTAGTGTTGCATCCATTTTAGTTGGC
GGAGCAATCCATAAACGTGTTGGAATTATGCCTTGATGCTGGTTAAGCAATTTACCTGCG
GCACGGAAATGACCTATGTTCGTCATACAAGAGCCAATAAAGACTTCATCGACTTGTTGG
CCTTGCACTTCGGAAAGTGTTCTAGCATCATCAGGGTCATTTGGGGCACAAAGAATAGGC
TCTTTGATGTCATTTAAATCAATTTCAATGATAGCGGCATATTCAGCATCGCTGTCTGCT
TCTAATAATTGTGGGACAGCCAGCCACTCTTCCATGGCTTTAATTCTGCGTTCAAGGGTT
CGTTTGTCGCCGTAACCCTCAGCAATCATGTATTTTAGTAAGATGATATTAGACTGAAGA
TATTCGATGATCGGTTCTTGATTTAATTTGATGGTACAAGCCGCAGCAGAACGTTCGGCT
GAGGCATCTGAAAGTTCAAAAGCCTGTTCAACTTTAAGGTGCTCTAATCCCTCAATTTCT
AAAATGCGACCTGAGAAGATATTTTTCTTACCCGCTTTTTCTACCGTCAATAGCCCTTGT
TTAATGGCATAATAGGGAATTGCATGTACGAGATCTCGTAAGGTAATGCCTGGTTGCAAT
TCGCCTTTAAAACGGACTAAAACAGACTCTGGCATATCTAATGGCATTACTCCTGTTGCA
GCCGCAAAGGCAACTAAGCCTGAACCTGCAGGAAATGAGATGCCAATCGGAAAACGTGTA
TGTGAGTCGCCACCTGTACCTACGGTGTCGGGCAATAGCATTCGATTAAGCCAAGAGTGA
ATAACACCATCACCTGGACGTAGTGAAATACCGCCTCGGTTCATAATGAAATCAGGTAAG
GTATGATGTGTCACAACATCTACAGGTTTAGGGTACGCGGCCGTGTGGCAAAATGATTGC
ATCACTAAATCAGCTGAGAAACCTAAACAAGCGAGATCTTTAAGCTCATCACGGGTCATT
GGACCTGTGGTATCCTGTGAGCCAACACTTGTCATTCGAGGTTCGCAATACTGCCCTGGG
CGTATGCCCTCCACGCCACAAGCTCGCCCAACCATTTTTTGTGCAAGTGTGTAGCCGACT
GTTGTTTTAGCCTGTATTTGAGGTTTAACAAACACTTCACTTTCTGGCAATCCTAGTGCC
ATGCGTGCTTTATGTGTCAAACCTCGACCAATAATCAATGGAATACGTCCGCCTGCACGA
ACTTCATCAAGAAGCACATTCGTTTTAAGACTAAACTGGGCTAATACTTCGTCACTGCCA
TGCTTACAAATTTTGCACTCATAGGGATAGAGGTCGATTACATCGCCCATATTTAATTGG
CTTACATCCACTTCAATGGGTAATGAGCCTGCATCTTCCATCGTATTGAAAAAAATAGGA
GCAATCTTACCGCCTAATACCACACCTCCAGCTCTTTTATTAGGAATGTAGGGAATGTCA
TTTCCCATGAGCCATAAGACCGAATTTGTAGCCGATTTACGTGAAGAACCTGTTCCTACA
ACATCGCCAACATAAACAAGTGGAAAACCTTTTTGTTTAAGGGCTTCAATCTGTTTCATT
GGACCAACTACACCAGCTTGGTCAGGTTCAATACCCTCCCGTTCATTTTTAAGCATAGCC
AGTGCGTGCAATGGAATATCTGGGCGTGACCAAGCATCTTGTGCAGGCGAAAGATCATCT
GTATTGGTTTCTCCTGTCACTTTAAACACGGTCAGTGTGAGTTTTTCGGCTAATTTTGGA
CGAGATAAAAACCAATCAGCATTGGCCCAAGAGGTTAATACTTCTTTAGCAAAGCGGTTT
CCTTGCTTCGCTTTTTCTGCCACATCATGAAAACTGTCAAATACCAAGAGCGTATGAGAG
AGTGCTTTGACGGCAATAGGAGCAAGGCTTGGATCATCAAGTGCTTCAACAAGCGGTTCA
ATGTTGTACCCCCCTTGCATTGTGCCTAGCAAGCTGACGGCTTGTTGTGGGGAAATGAGC
GGCGAAACTGCTTCCCCTTTTACTAAGGCTGCTAAAAAGCTGGCTTTAACATAGGCTGCT
TCATCAACCCCTGCTGGTATTCGATTTTCAAAGAGGTGCAAGAGTAATGCTTTATCTGCA
TCAGCAGGTTCTTTAAGTAATTCAATAAGCTCTGCTGTTTGCGCTGAATTTAATGGCAGT
GGCACAATACCTTGTGCAGCTCGTTCAAAAACATGTGTTTGGTATTCAGTTAAGAAAGAC
ATAATGATGATCCCCACTTCAATATAGATAAAAAATGAGCGATGAGATAATCATAACAGA
GAGAGTAAAAACGACAAGCAATAAATTTAACAAATTTTACATTTTGTTAACAAGATCACA
AAATTGCATGATTATCTCTATGTGTATAAGTGGTTACATATTGGCGACAATATCTTGGGC
AAATTCCGAAGTTGTACGGAGTGTTGCCCCCTCTAATGTTTCCGTAAAATCAAAGGTCAC
TGTCTTATTTGAGATGGTTTTGGATACTGCGTTTACCACTAAATCTGCCGCTTCAGTCCA
ACCTAAATGGCGTAGCATCATTTCGCCACTGAGTATGATCGAGCCTGGATTTGCTTTGTT
TTGACCTGCGATTTTAGGCGCTGTACCATGCGTTGCTTCAAAAATAGCCGCCTCTTCCCC
TATGTTTGCACCAGGTGCAATACCAATACCGCCAACTTGTGCCGCAAGTGCATCGGATAT
GTAGTCACCATTGAGATTAAGCGTTGCAATCACATCGTAATCACTTGGATGTAATAAAAT
TTCTTGTAAAAAAGCATCAGCAATGCAATCTTTGATGATGATCTCTCGTCCTGTATTTGG
ATTTTTTAAACGATGCCAAGAGCCATTATCTATTGGCTCTGCACCAAAGTCTTTGGCAAC
TTGGTATCCCCACTCTTTAAATGCCCCCTCGGTAAATTTCATGATGTTGCCTTTATGCAC
TAAAGTGAGTGATTTACGATCATTATCAATCGCGTACTGTAATGCAGCCCGCACTAAACG
CTGAGTCCCTTCTTTTGAAACAGGCTTAATACCAATGCCACATTCTTCCGTAAAGCGAAT
TTTTTTCACGCCCATTTCCTGCTGTAAAAAAGCGATTACTTTTTCAGCTTCATGGGAACC
TGCCGCCCATTCTACCCCAGCATAAATATCCTCTGAATTTTCACGAAAGATCACCATATC
CACTAATTCTGGATATTTCACAGGACTTGGCGTACCTTGGTAGTAACGGATTGGACGCAA
GCAATTATAGAGATCTAACTCTTGACGCATTGCTACGTTTAAAGAACGAATCCCCTTACC
GACAGGGGTCATCAATGGGCCTTTGATCGCAATATGATACTGTTTAATTGATGCTAATGT
TTCTTCGGGTAGCCATGTGTTTTCACCGTAAAGTCGGTTAGCTTTTTCCCCTGCATAAAT
CTCTAACCAGTCAATTTTTCGTTGACCTTGATAGGCTTTTTCTACCGCAGCATCAATTAC
AAAACGCATGGCTGGTGTGACATCAACGCCAATTCCATCTCCCTCAATAAAAGGAATAAT
TGGGTAACTTGGAACAGACAATGAACCATCATGATTTAGTTGAATAGCTTGCCCTTTTGG
TGTAGTGAGTTGAGATAGCATTATTTCCCCCTTAAATGCGACCTGATACCGCTTAATTGA
GTTTGAAAATAAAAACAGCAGATGTTGTATTTTTTACAAGCAACGGGATAATACCATCAG
ATAACAAATTTAACAAAAAATTTACATTTAAAAATTTTCATCATTATCTGCAAGTTACAT
AAATTAAATTCATGAAATAATGAAAATAATTTTATTGACATCATATCGCTGGCATTTTAA
AGTTTTAGCCATCTAAACGTCTAAAAAAGACGGCAGTATGCAAACTAAACATTATACAAA
TAACAACAATGGAAGCTCGATAGAGGTGTTGAATGAGTTATGCAAAAGAGATTGATCTTT
TAAATCAAAGTGTTGCCGACTTAAACGGCAAAATTAATGTGTCTTTTGAATTTTTTCCAC
CTAAAAATGAAAAGATGGAAACGCTGTTATGGGACTCTATTCATCGTTTGAAAGTGCTTA
AACCGAAGTTTGTTTCTGTGACTTATGGTGCAAACTCTGGGGAACGTAATCGCACGCACT
CTATCGTAAAAACCATTCAACAAGAAACTGGGATTGTCGCTGCTCCACATTTAACAGGTA
TTGATGCACCCCTTGACGAACTTCGTGCTATTGCAAAAGATTATTGGGACAGTGGCATTC
GTCACATCGTGGCTTTGCGTGGTGATGAACCTGCAGGCTATGCGAAGAAACCTTTTTATG
CGTCGGATTTAGTAAAACTGTTAAAAGAGGTTGCCGATTTTGAGATTTCTGTTGCCGCTT
ATCCTGAGGTTCACCCTGAAGCAAAATCAGCACAATCTGATTTGCTCTATTTGAAACAGA
AAATTGACGCAGGTGCAAGCCGTGCTATTACGCAGTTTTTCTTTGATATTGATAGCTATC
TTCGCTTCCGTGATCGTTGTGCAACGGTGGGGATTGATGTTGAAATCGTGCCTGGCATTT
TGCCTGTGTCGAACTTTAAACAGCTAGAAAAAATGGCAAAAATCACTAATGTGAAAATCC
CTAGCTGGATGGCGAAAATGTATCAAGGTTTAGACGATGATCAAACTACGCGTAACCTTG
TAGGGGCAAGTATTGCAATGGATATGGTGAAAATCCTCTCTAAAGAGGGAGTAAAAGATT
TCCACTTTTATACCTTAAACCGTTCAGAATTAAGTTATGCTATTTGTCATACTTTAGGGG
TAAGACCTGAATAAGCTATTCACTATAGACCAACCCGATCTTCGCAGATCGGGTTGTCTC
TATTTGGATGCTTATCTTTCTGTATTCAAAAACGTAACTTTCTTGTAAAATCCAACCGCT
TATCACGACATTTTATAGAGGATTTATAATGACATTAAAAATTGGCGTTGTCGGCGCTGG
TGGCAGAATGGGTCGTCAGTTGATCCAAGCCGTAAATAACGCAGAGGGCGTAGAATTAGG
TTCAGCATTTGAACGTAAAGGATCATCATTAGTCGGGGCTGATGCTGGCGAGTTGGCTGG
TATTGGGCATTTAGGCGTGACTGTCACGGACGATTTAGCTTCACAGCTCAATCATTTTGA
TCTATTAATTGATTTTACTCGCCCTGAAGGGACGTTGGAACACATTGCTTTTTGTGTCGC
ACATAATAAAAAAATGGTGATCGGCACAACTGGTTTTGATGATGCGGGCAAACAGGCGAT
TAAATCTGCATCAGAGGAAATCAGTATCGTCTTTGCTTCAAATTACAGCGTTGGGGTGAA
CTTAGTATTTAAACTGTTAGAAAAAGCGGCAAAAGTGATGGGCGATTATTGCGATATTGA
GGTGATTGAAGCTCACCACCGCCATAAAGTTGATGCGCCATCTGGCACGGCACTTTCAAT
GGGTGAGCATATTGCCAAAACCTTAGGTCGTGATTTAAAAACGCACGGCGTATTTGCGCG
TGAAGGGATCACAGGGGAACGTAAGCGTGATGAAATCGGTTTTGCGACGATCCGTGCAGG
TGATGTAGTCGGTGAACACAGTGTTTGGTTTGCTGATGAAGGCGAACGTATTGAAATTGC
CCATAAAGCTTCAAGCCGAATGACTTTTGCTAACGGTGCTGTGCGTGCAGCAAAATGGCT
TCAAACCAAACAAAACGGTCTTTTTGATATGACCGATGTGTTGGATTTAAACAATTTATA
ATAAAGAAAAGCGGTCAGATTTAATCAAAATTTTGCAAAAGGATAGATATGAAATATAAC
AACATTGAAAGTACTTTAGTCCAACTGGGTAATCGTACTGATGAGCGTACCGGTGCGGTG
GCGACCCCGATTTTCCTTTCGACTGCCTATGGACATATGGGGATCGGCGAGTCCACAGGC
TTTGACTATACTCGTACCAAAAACCCAACTCGTAGTGTACTTGAGCAAGGCATTGCGGAC
TTAGAGGGCGGCGATGCAGGTTTTGCGTTAGCCTCAGGTATGGCGGCAATTCAACTGGTG
ATGTCGCTCTTTACTGCCCCTGACGAGTGGATTATCTCTAGCGATGTTTATGGCGGAACT
TACCGCTTGTTAGATTTTAGCTATAAAAATAACAATACTGTGAAGCCTGTTTATGTGAAC
ACGGCAGATCTTGATGCTATTGAGAAAGCGATTAATCCAAATACTAAAGCGATTTTTGTT
GAAACACCGTCTAATCCATTGATGGAAGAGTGTGATGTTGCAGCGATTGCGAAAATTGCT
AAAAAGCATAATTTACTGCTGATTGTCGATAATACTTTCTTAACACCAGTATTATTCCGC
CCGATTGAACTTGGGGCAGACATTGTTATTCACAGTGCAACCAAATATTTGGCAGGACAT
AATGATGTGTTAGCAGGTTTGGTGGTAGCAAAAGGGCAAGCGTTATGTGACCGCTTGTTC
TATTTGCAAAATGGTGCTGGGGCGGTGCTTGCACCGTTTGACGCTTATATGATTATTCGT
GGCTTAAAAACCCTTGCGTTGCGTGTTGAGCATCACCAACAAAATGCCACTGAACTCGCT
AAATTCTTATCGGAACAACCGCAAGTGCAAGATGTGCTTTATTCTGGTAAAAGCGGTATG
TTATCTTTCCGCTTGAAAGATGAAAACTGGGTTAATCCATTCTTAAAAGCGATCAAGATG
ATTACCTTTGCGGAAAGTTTAGGCGGTACAGAAAGTTTTATTACTTACCCTGCAACCCAA
ACCCATATGGATATTCCTGAAGCAGAACGTATCGCTCGTGGTGTATGTAATAAGCTCTTG
CGTTTTTCGGTGGGGCTTGAACACGTTGAGGATATTAAAGCAGACTTGCTACAAGCATTT
GCTCAGTTGAAGTAAATTGGTGTAATAGACAAATTTGTTGCTAAAAAGTGGCTTAAAGCC
TTATAGTACAAGGCTTTAAGCCACTTTTTTTGAAATATAAACAAAAAACTACCCATTTTG
CCAAAGTCCGAAAATAAAGAAACATGGTATACAAAATAATACTCAACCTTACTTTTGTAA
TGAATGTCATAAAACGTTTATCTTAAAAAATGAATTTTATTAGCGATTACGTCCTTAGTT
TATAAAACGCCAAACGTTTTTAAAAGAATGAAGTGATAAAGCCAATAAAAAAGACCATTT
CCCTTATAAACGTCGTAATGCAAGAAGTGCTTATACCAGCTTAAAGCGTTATATGGATTT
TATTTTTACCTATGAGAAATATTCTAAATTAAATATAGAAAATACAATAAATCGCTTAGA
GGGATTATTTAGCGAGCTTAAGCAAAAATTAAATAATCATAACTGATTAACAAAAAGGCG
TAATATTTTGTTTATACAAGATTTTTTAAATAAAAAGAGTTGCTAAGAATAATTAAAAAT
ACCCATTAGCAAGTATTTTATTTATTATACCTATCAATTAGACAATCTGTTTTTTTGCAA
TGCGCGATGTTTTACTTGATGTACGATATTTGTAATCACCCCAGCGATATTTACATCACT
CCATTCTTTAATGCGTAAATTAGGTTCTGAGGTGTCTAAAGAAAATAAAATCTTCTCTCC
ATTAATCTCACTGAAAAATTGGTAGAACTTATACTCTTGATTTTTCTCTAATACCAAAAG
ATCGTTAATTTCAGCAGATTGATTATTCTCTACAATTAACAAATCATCTAATTCGATCCC
CCATGCAATTAAATTAGGGTTTTTCACATGAACCAGAAAGGTTTCAGAAGGACGACGAAC
ATAAAGAGAATAGAGATCCAGTTTGATTGGGTGCTTTATATTAGAATCTCGATAAAGGGG
TAAAGGCTGATGGGATTGTGCCAATGTTAGTGATCTAAGATACGCCATAAAAATCCTCTA
AAATAAATCTGTGTGTTTATACAGTTATTTTACTGTTTAAACACACAGTGTCAATAGGAA
TTTTGCGTTTTAGTGTAAATTTTTACAGGTAAATCATCAATCAATATTTTTTAGCTGTTC
TTCAGATAATGTTTCTTGCTCACTATTTTCTGTTTTACCATCTTTTACTTTAAACTCTAA
ATTTTGAAAATAGGCTTCTCGGAAAGTAATGTAAGGATCTTGAGATTGCTTCAATAACGC
TTCTTGTCCTATAAGCTGTGCACGGGAATCTACTCCTTGTACGACATATTTTGTGATACT
CCAAGGTGTAGCGAGTAAAGATAAAACTGGATAACTAGTATCTACTAATCGACCTAAATC
TTGACGAGGCGTTGCGGGTCCATACATTGGTAACATCACATAAGGTCCTGTAGGCACATT
ATACGCGCCTAGAGTATCCCCAAATTCTCTACGTTTATCAATTTTAAGATCATTGGTCAT
ACTCGCGAAGTCAATTAACCCGCCTAATCCAAAGATAGAGTTAAACCAAAAGCGAGTAAA
GTGAACCATCGCTTTTTGTCCTTCCCCTTCAATTAATCGGTTTACAAAGCTGGCAGGTTC
ATCAAGGTTATTTGCCACATTGACTAAACCTGTTTTAATTGGGCTAGGTACATAATCTCG
CCAACCTTTTGCCACAGGTTCAAGAATATAAGGGTCTAGATATTCGTAATTGACTTTCCA
CATGGCACGGTTAAATCCTTCCAACGGATCTGAACGGGTGCCAGTTTCAGGATCAATAGA
AGAGGTGCAAGCGGTTAGAAAAGCGGTACTGAGTACTAAAAATAGAAGTTTAATTTTTTT
CATATGACTACTTTAAAAAAGGGTTGTGTTGTTTTTCACGTCCTACTGTGGTATGAGATC
CGTGTCCAGGAATAATGATAAAATCATCTTCTAAATCAAATAGTTGTGTTTTTATTGTAT
AAATGAGCTGCTCAAAATTACCTTGGTATAAATCGGTTCTTCCAATACTATCTTTGAAAA
GCACATCGCCACTAAAGGCAATTTTATTCTCAAAATCAAAAAAGCCGATATGACCTGGTG
AATGGCCTGGTAAATGGCGAATATGGAATGTTAAAGCCCCAATTTGAATTTTATCACCTG
CATTTAACCAGTGATCTGGTAGAAAAGCGGACGATGCAGGAAGCCCGTAGCTCTGACAAA
TATTAGGAAGTTGTTCAAAAAGAGGTTGATCGTTTTGATGAGAACCAAAGACATCAACAT
TAAAATGTTTTCTCAGTTGATCGACAGCCATAATATGATCAAGATGACCGTGAGTAATCA
ACAATTTCTGCACATTTAATTGCTGTTCTTCCACAAACCGAATTATTTTGTCTGCATCAT
CACCAGCGTCAATAATAACCGCATTCTTTTCGTTATCCCAAACGACAGAACAATTTTGTT
GGAAAACACTTACAGGGATAATTTGCAAATTAAACATAAAATCAAACCGCTTATGAATCA
CGCCAAGTACGAACAGGGCCAGTGTCGACGTGGACAAAATTACTGTGAGGATAATAACCA
ACTCCCCCGTTATTCAGGCTTTCTGCTGCCGCTTTTATGCGGGCAAGAGGAACACCTTCA
ATACGGAAATCAATGGCTTTACCTAAAATATGGTAGCTATTGCTAGCAACGCCTCGACTA
CGACGGCGTAATCTAGCATTTGTTTGAGCAGAACGATATCCGCTTACAATAAGAATTTCA
GATTTACGAAGACCCAAGCGAGCTTGAATTTGAGTTAATTTTACGAATAGTTTTGGGTCA
ATTCGCTTAATTCTGTTGATATGCACATCGCGCATAATATGATTTAATTTGTTAAGATCC
TTTGCAGCAAATCCGTTAGTGTGATAATTAGCAGATAAGGTCTCGCCTGTACTTAAGCGT
TTTAAACGTAGAATAAGAGGTTTTGGAGTTGACGTTACCGCATGAACTAAATTAGGTAAC
AAGGTTGCACCCAAAACTATTCCGCCTAATGCAAGCCATCTTCGGCGTTGTAAATTTGTT
TGTTCCATTTTATCCTCGCATTTGGGTTATTTACCGACAATCTCTCCTTTAATCTCTTGA
AGGTAAATATATTCAGCCTGACTTCGACATTTTATCAAAAAGGAAGTTCTAAAAAATAGC
CTATCGTTTTCGGAAATTTTTTATTTTGTGGACTAGATCACACTTTTTACTTTTTCCCAA
TCTAAGTTGATTTTAGGTAATGATTTATCAAATTGATAAATATCAGGTAAGGTGTATATT
TTACCGCCTTCAATCCAGGATGTTACATAATATAAATAAACAGGATTATCTGAACGAATA
GGTGCAGAAGTTGTTTTTTTGCTTGCAAGAACGTCCTGTTTTCTCTGCGCTGACCACCCA
GCTTCTGCTAATAATAACGTAGCTAGTTCATCTGCTTTAGCTACACGAACACAGCCAGAG
CTTAACGCACGATTTTTTTTACTAAATAACCCTCTATTTGGTGTATCGTGCAAATAGATT
GCATCGGAACTTGGCATATTAAATTTATAACGCCCTAAAGCACTATCATCTCCCGCTTTT
TGACGGATATGATACGGGAAATTATTTTTTCCTTCATAAGCTGCCCAGTTGATACTATGA
GCACTGAATTTATTCCCTTTCCCATCTAAAATTTCATAGCCTAATTTATCAGCAAGGATT
GGTTCTTTACGAAGTTTTGGTACTAAATCTTTATTCTTAATTGTTGATGGAACATTCCAA
GGCGGATTGACGACAACGTTGCTCAGTTTGCTGTACATGACAGGTGTTTTGCGATCATTT
CTTCCCACGATTACTTTAGACTGTAAAACAAGTTTGCCCTCTCTGAAATAATAGAGCTGA
TAGCTTGGGATATTGACAAAAATTCCATTATTAAAACTTGGAATAAGACGTAAACGCTGC
GCATTAAGTGCTAATTGAGTAAATGAAGGCGTGTTTACACTACCTTTATTCTCTTTTGTA
GATTTTGCTGATTTATTACCACCCTGATTGAGAGCATCATTAGATGATATTTCAAATAAT
TTTTGTACGGTTTCTTGGTAAATATGGTTTTTAGGTATTAGATCCGTGACAAACTGAGCG
TAGCGATCTTGCTTAATCGCTTCCAACCAAGTAGCAATACGATATTCTGTTGGTGTTTTA
ATTGAATAACTTCCTAAATGATATAACCATTGATTTGCAAATTGATCGACATTTTCTGTG
TAATAGAGATAGTCTAAGAAACTATCTGTGAGTAGAATATCGCGAGCAAATCCCTCATTC
ATATTTAGAATTTGTTGTAACGCATTAGCCGATTTAGGCGAAACGCCGCTTACAGCGAAT
ACTGCATATTCTTTTAAAAACTGTTTTTCTGCCACTTTATCTTTCCACAAAGGGGCAAAC
TCATTATTGAGATAGACTTTTGCTGTCGTATTGGATAATAGTAAATGATAGCCTAATGTT
TCTTGTTGAATACGTTGTTCGGCATGAATTAATTTTTCGGCTTCAATGCGTTTTCTTTCA
GCCAATTGAAATTGATATTCTGCATCTTGTGTCAGTTCAGCAATACGGACTAATTGCGCT
TTAAAACTTAACTGAGGCAAAATTTGTTCATCAGGAACAGGCGTTGCAGCATTATGTTGA
GAACTAACATTCAACGCACTTCCATTTTCAGCAACCACAGCACTAGAAAACAATATTACT
GACAAAAAAGTTAAACTTTTCATTCAATTTAATCCATTAGGAAAATGAGTAATAAATCAG
ACCGCTTAAACAGCGGCCTGATAAACTTCCACATTATAAACGTATTTATTATTTTTTATC
AAATTGTAACCAATCAACCATCATCTGCTCCGTTTCTTTTAAGAAGAAATCTGGGGCTTC
ATAGTCTTTTGGTAACTGTTCAAGATCTTTGATCTGTTTTTTACCTTCACGTTTAAAGCG
GGCATTTAAATCTTTCAAACGACGAGCTTCATCAGATTTACTCTCTTCTTGACGAGAAGC
CAAATTAAGTGAGGTAAATTTACGATCATCTCTTTCCTTATTAATTGCGATAGTTTCATT
TAAAGCAATAAATTCAGGATTTTTAGCAATACGTTTTTCGTGATTTTCAGTGAGTTGTGC
AACTACATCTCTAGCTTTTGCGACTTCTGAATAAGTTGCTGCAGGAATTTTATCCCAAGG
CAAAGCATTATCTTCAAATCCTTCCCCTGTTTTTTCTGCATTGATAATTTCAGGGAAACG
AATATCTGCTTCAACCCCTTTAATTTGGGTGCTGCCACCATTAATTCGATAGAATTTTTG
GATTGTATATTGGATAAAACCTAACGGCTCTTGATCCAAATCATAAACCATATTTAAAGA
ACGGTTTTGTTGAACAGTACCTTTACCAAAACTTTGCTGCCCGATAATAATCGCACGATT
GTAATCTTGCATTGCAGCCGCAAAAATTTCAGAAGCCGAAGCACTATGACGGTTAATCAT
CACTAAAATGTTGCCATCATATAATGTTGTACTATCGGTATCTTCGTGAACACGAATACG
ATTAAAAGCATCTCTAACCTGAACAACAGGACCATCTTTAATAAATAATCCCGTTAATTC
CACTACCTCAGGCAAAGAACCGCCACCATTTTCACGCAAGTCAATAATCAACCCATCTGC
TTTTTTGGTTTTCATCTGTTCGAGAAGTTTACGCACATCTGCAGTCAAACCAATATAGAA
ACTTGGAATTTTGATCACAGCAATATTTTTTCCGTCTACTTTATCAACAGTTAATTTCGC
TGCACTGTCTTCAAGACGAATTTTATCCCGAACTAAACTAATAATCTTGGTTTTGCCGCC
TTTAGCAGGTTCAATTTCAAGATAAACCATCGAACCTTTTTTACCTTTGATATTATCGAC
AACATCATCTAAACGCCAGCCAATCACATCTTCGATTTTATCTTTTGATTGCCCCACACC
AACAATTTTGTCACCTGCTGCAATTTTTTTACTACGCGCTGCTGGCGCACCAGGCACCAA
AGATTTGATGATCGTAATATCATCTTCCATTGAAAGCGTCGCACCAATGCCTTCTAAAGA
CAAGTTCATACTCTCTTGGAAACGTTTAGCTGCACGAGGTGAAAGATAACTTGTATGCGG
ATCAATTTCTCTTGCAAAAGCGTTGAGATAAGTTTGCAGAATATCATCGGCTTTATTTTG
TGTTAAACGACGAATTGCCAAGTTATAACGTTTAGTCAGTGTTTTCTTGATTTCAGGCCA
TTTCTTATCTTTCAAATAAAGATTAATAATATCGTTTTTTACTCGTTGCAACCAAAGCTC
ATCAGCTTCTGTGGTAGTTTTCGGGAACGGTGCTTTTTCACGATCATTTTCAATTTGATC
CTGCCCTTTTAAATCAGGCTCTTTATCTAACAAAGACAAAGCATATTTATAACGTTCATA
ACGACGTTTTGTCATTAACTCATACATTTCAAAGGCAATATCTAGTTTGCCTTCATAGAG
TTCTTCATCTAACTTGGTTGCATACTTAGCACGCAATTCATCAATATCAGACTGTAAAAA
GGTATTGTGAGAACCATCAAGCCAATCAATATAACGATTAAAGATTTTCTCAGAAAAAGC
ATCATCTAGTTGAAACTTATGATAATGCGATTGTGTTAAACGAGCTGTAACACGTTTAGT
TGAAATACTATGTTGTTCTGTTGGTTTTGGAATGATTAATTCACTTTCTTTTATTTGAGG
TTCTGCAGCAAAACTATTTATGCTACAAACTCCCAAACATAACCCAAGTAATGTGGTGAA
TTTATTATATTTCATATCAATCCTATAAATGCGACTATTTCTTGCCTTTGGCAAATTTGC
TTTCTAATGCGGACAAACTTTCTAAAGATGCTTTTGGCATTTCTTGTTTTTTCGTTTCAG
CCCGTTTTTTGGCATGTGCTTCACGTGCTTTTTGTTTAAAGAAAGTTTTACGCTCTTCCT
TGCGTTTCTCTTTTAATTGTAGAGCTTTACGTTCTGCATAAGCTGCTTTTGCTTCGGCTA
AAGATTGCGCTGCATGTTCTGCTTGTGCAGCTTCAACAACACCCGCTTCTTCTCCTTGAA
GACCGACACGTACAGCACCTTCTTTACATGCGTGTAAGTAACGCCAGCTCATTGTATAAA
CGCGTAATGCTTGACGAAGCCCCGTTTTACTGATTTTTTCATCATCACTCAGCGCTTCAA
CTAAATCTTGGAAAAGTCCAATTTTTAGAGGTTTAGCTTCGCCTTCTAAACTAAAGCAAA
GCGGAAATTTTTCAGCCAAATAAGCAATGATTTCTTTTGTAGATAAAGCGGTTTTTAGGT
TTTGAATGGTATTAAGTTGTTGTTCAGACATAAAATGTTCCAATCTAAAAAATGAATGTT
AGGTAAGCGAATAAAAATGCTACCTACTATATTTTATTTAGTTACAGTAGTCCATAGACT
TTCCAATAAGTTCCTTATTCTTTAGTAAAAATTTTATTTTTTAAAATAATATTTGCCTTA
TACAGTGATAAATGTTGTAATGCTGCCCGTTGAAATTTTCAACCATTTTTAGGGGCTGAC
GTAGATTAGCCCTAAATTTCACACCATTTTCGCAATGTTTTTAACTGCTCTTTTGGTATC
CCAAAGTTAAACCGAAATTCACATTCTTTCAAGAATAAAGGGAAACTTTTTCGGTCAATC
CCATTATATTTTCGGAGTATCCGCTTGGCTTGACTCCAAAAATTTTCAATGCCGTTGATG
TGATTTTGTTTCACTGTAAACAGCTCCGAATGGTTAATTCGTTCGTGGTGAAATTCGCTT
ACATCAAGGGCATCATAACTATGGTAAGTATCTGTATAAACCCAGCTGTCGGGCTTGATT
TTCCTTGCTATAACAGGCATTGGCGTTGTTGTCTGCGTATCATTGACCACCACAGTAAAT
ACTTTTCCTTGCCGTTTCAATATCCCCAAAACAGCCACTTTCCCTGCCGCTCCACGACCT
CGTTTTCCTTTACGATGTCCACCAAAATAGCTTTCATCCAACTCAATTTGTCCGTCAAAT
ACTTCATCCACTTCAAGTGCTAAATGATAGCAGATGACCTCGCGGATTTTGCGGTAAAAC
AGTGCAGCAGAGTTAGCATTTATCTCTAACAAATTTGCCGCAGAACGGACAGTGACTTCT
AATACAAAAAATTCAAGGAGATTTTTTGTATGGATTTCTTTAATTTACAATGAGTTATCT
TCATTTTTGTAGGTTAGCATACTAGCTAATCTACGTCAGCCTCTAAATCTTTCATCAAAC
CACGTCTACCATCACAGGTAATCGATTGAATTATATAGCCTTTTTCTCTTAACCTATTCA
GGGCAAGTTTNNNNNNNNNNNNNNNTCAGAAAAACGTTGTATCCATAATGATATTCAGGT
ATCGATTTGAAGGCAGTTTTAAAGCCGTTTTAAGTGCTTTATCGATATATCTTTGAATCG
TTCTGACTGAACAATGATATTTAACGGCGAGTTGTTGATAGGTTTGTTTTCCGGATGTGT
AATCAGTCCAAATCTTAATTGGATCTAATTTAGTTTTTAAGATAAAGGTTTTATGANNNN
NNNNNNNNNNNNNNNNNNNNNNNNNNNNNNNNNNNNNNNNNNNNNNNNNNNNNNNNNACT
TTTTAGCAACTATTTGTCTATTACACCTATTTAATTTTCGCTTAAGTTCACTAAATGATC
CCTCTAAACGATTTGCCATCTTTTCTATATTTAATTCAGAATGTTTTGTCTGTTACATGA
ATTTCCTACTCCGCCAACCCCTGATCCCACTCTAATGCTTCTTCAGGTAATTTACGTTGT
AATAAAAATCTGCGGTTAGCTTCTGCCTGAGGTTGAACAACCTTACTTGATGGGGTTGAG
AAACTAATTCCGCCGTTAAATAATTGAGACATTGTGCCTGAGTTGATACTGACACCATTG
AGGCTAATATCCATTGTATAGCCTGACGAAGCCCAGAACTCGCTATTTTTACGGACAAGG
TGTTTATATTGGTTGGCTATGCGTAAATGGATCAGCACTCGGTCGCCGAGTTCGCTTAAA
CTGAGCTGTTGTACCATACCCACTTGCATTCCTCGATACATTACAGGGGCTTGAGGGGTG
ATGCCATTTGCGTCTGTGGTTTCCACAATGATTGGGAAGCCGTTGCCGTATTGTGTATCT
GCGGTGTCCGTTGCCCCTAATTTGAACTGTGTTTTTCGTTTGCCATTTCCGGCTTCTACG
CTGATGTAGTTTTGAATAACGGCATCAAGATTTTTGAAGCCTGTTGTGTCAATTTCAGGG
GAAACGGCATTAAATTTGCTACCTGCTTTGGCAACGATGGCATAATATTGTCCTTCGATG
TAAGCGGTGGCTTTAACCTGTTTTTTTGCATTGTCTAGCTGTAGCGTTTCAACATTGCCG
ATGGTTAATCCCATATACTTAATCGGCATTCCTTTGCTTAATTTAGAAGCATCTTGAGCA
ATCAAGGTGATATAAGTATTACCAGAAGTCGCTTTCGTGTAACTGCTGTATAAGGTTTTG
TTACCTTTAGTTCCTTGATTATCAAAGCTAATCGCCCCTTTGAGTGTTCGCATTAGTGAA
CCCATTTTGAGATTAACACCGTTGGTAGACACGTTTACCTCTACCGCAGGCTCAACCCAA
AATCGACTAGTTTCCGTCAGCAGATGGCGATATTTAGGTTCAATAAATAGATCAACTTCA
AACTTCGTTTTTTGTGGGCGAATATTAAGTACTTCACCTATCGGGAAGTTGCGATAAAGC
ACTTGTGAGCCTTTATCAATGCCGGATAATTCTGTAGCAGACAAACTCAGCGTTGCCTTT
TTCTCACCGCTTACAATACCAGCTTCAGCACTCTCAAGATCTTTGTATAACGGATATTGT
TTTTTCGCTTCCCCTTGAGCTTTATCTGAGAGAATACGAATACCGCCAGCAAGCCATTCA
GATGGAGAAGCAGATTGTACTCTTAGACCATCTAAGCCAACAGCAATATCTAAGTGTGAA
ATCGCCACAAATTTGCTGTTCCCTGCGACAAGGGTACGATAAGGCGGATAGATGATGCCT
TGAAATTCTACGCCGTTAAGCGATAACTGGCGTTTCACAATTTCGCCAATTTGTATATCG
TTATAATAAATGCCCTGCCCTTCGCTTACACCATAAGATTGCGGCGATGAAAGGGTAATT
GCTAAAACGTTAGGACGAGTGAGCAAATAATCAGCTTCTTTTTGTACATTAAACGTCAGT
TTAGGCTCGCCATCACCCTTTTCAATTTCAAAGTAAGTCCCTCTCAATAGCTCACCCACT
TTACTCAATTGTTCTTTATTGAGTGCAAATTTAGGTTCTTTCAGGAGAATTTGACTGCCT
GAGCGTAATAAATCCGTATGTGCAGGGTCGATCAATAATTTACCTTGAGTTGTCGCTTTG
GTTGGTTTGGTTTCAAAGTAATCTTGTTCGGTTTCATTCAGTTCGAGGTGCGAAAGTACG
CCAACTTGCAGGTTTTGGAAATATACCGGCGTTTCATTTACTTTTAAATTCGGCATCATT
GGCAAGGTGATATTGACTTCCGTCCCTCGTTGAGCCAATTTTAAGTTATCGAAAAGTTGA
AAACGTTCGCCCTGTTTGGCATTTGTTGCCATCTCAGGCGAGTCAAAAGCAACAGCCCCT
TGCACCATTGAAGCAAGGCTATCTACATTGAGATTTACGCCAGTAAGATTGGCATTAAAT
TGAATACCGCTAATGTTCCAAAAGCGACTTTCTTTTTTGACGAGATTGGCGTATTTTTTA
TCAATAACTACGTCAATTTCGACATTCTTTTGATCTGGAGTAAAGCGGTAATCGGCAATG
CTTCCCACTGGCACTTTTCGATAATACACGCTTGCCCCCACAGTCATTGAGCCTAAATCT
GAGGCAACTAATTTCACCAATAAATCGCCATCAGCAACGGTCACTGCAGGTGGTTCATCT
TCAGCCACAAATTCATCTTCACTAGAGGCATCTTCATCATCATTCGGCAATAAAGTGATG
TAGTTACCTGAAACAAGTGCATCCAACCCCGACACTCCAGCTAAAGAGGCACTCGGTTTG
ACTAGCCAGAACTTTGTTCCTTCTTTTAATACCGATTTCGCTTCGGGATTAACTTCCGCC
TCCACCTCAACCTCTTTTAACTCATTGATAAAATAGACTTTTTTTACTTGACCAATTTGC
AAGCCTTGATAACGAATAGCGGTTTTTCCTGCAGTAATCCCATCGCCTTTACTAAAACGA
ATGGTAATTTTCTGTCCTTGCTCTTGAAGAATTTGGAAAAAAAGCAAACAACCAATCACA
AAAGCGACAATTGGCAATAACCAAAATGGCGAAATTTTACGAGGCTGTCTAATTTTAGCA
GGAATACTGTTTGGCATATTTTCAGACATCATTTTATCACTTTTAAATACAAGCAAGCGG
CGAGATTTTGCAAAAGGTTTGCGAAATCTCACCGCTCTTGTGTTTATTAACTCATTGAAA
AAGAAGAATTATTTTTTGTCTTTCTCATCACATTTTTGAATATTGCTACATTTACCATAC
AAATATAAGCTATGGTTTGCAAGCTCAATTCCGTGTTGTTGGCTGATTTCACGCTGACGG
CGTTCAATTTCAGAGTCTTTAAATTCAAACACTTTACCACAATCCATACAGATAATATGG
TCGTGCTGGTGGTTCATATTTAATTCATAGACGGCTTTATTCGCATCAAAATTATGGCGA
GTTAAAATGCCAACTTCTTCAAATTGATTTAATACACGATAAACTGTTGCTAATCCAATT
TCAGACTGACGTTCTAGCAATAATTTATAAATGTCCTCAGCAGAAAAATGCTGCATACTA
TCACGGGTGATTTGCATTAACTCAAGGATTGTTAAACGTGGCCCAGTAACTTTTAAACCT
ACTTTTTTCAACAATTTCATATTTTCTTCAGACATATATCCTCCAATAGATATATTAAGC
TAATTCCGCTAAATACATTTCATCAAAAATTTGTTTACACCAACGGTTTACACGTTCTTC
GGTGAGTTCTGGCTGGCGATCTTCATCAATACATAAACCAACAAAGGTTTCATCATCAAT
TAATGCTTGTGAAGCCTCGAAAGTATAACCTTCCGTAGGCCAGTGACCGACAATTGTACC
GCCATTAGGTTCAATAACATCACGCACAGTTCCCATTGCATCACAGAAATATTCTGCATA
GTCTTCTTGGTCGCCACAACCAAAGATACCCACGATTTTTCCTGTAAAATCAATTTCTTT
TAATGTCGGCATAAAATCGTCCCAATCTGCTTGAGATTCACCGTAATACCACGTTGGAAT
ACCAATTAATAAGAAATCGTAGGCTTCAATATCTTCCTTCGTGCTTTTTGCAATATCACG
AATATCCACTAGATTTTCACCTAGTTGTTTTTGAATCATTTTAGAAATGTTTTCTGTGTT
TCCAGTATCACTACCGTAAAATAAACCGACAACTGCCATTTGAAATACCTATTTACTTAA
TTCAATGGAATCTCCATTGAGATAATCGTTTAAAATGAGTTCAATTAACTGCCCTCTAGA
CAGCCCTTTTACCGCAGCTTCTTGTTCCAATGCCGCTACCAAATCCGAATGCAATTTAAG
CTCAATCCGTCTTAATCCTGACGAACGATCTCGCCTGAGTTGATTACGTTTATTAATTCT
AACTTGTTGCTCTCCGCTTAGAGGATTTGTGCGAGGTCGCCCAACCTTTGGCATATTTTC
AAACAGATCAAGCGTAATACAATCCGAATCTTGCTTTGCCATTACTACAATTTTTGGGCT
GAGTGCTTCTTACTCAGATGCGAATGAGAAGCTAATTATCAAAGTGCGAACTATAGCACA
ATATAGAATTATTGGAAACGCCCTATCAAAATATTCATTATAAATTGAGATTACCTAAAA
CATAATTAGCTATTATTCTGCTGCCATATAACTAAATAAAAAATGTAAACTAATTTTAGT
TAGTCATTACTTAACCTATGTCGGTAATAAGCCACAACCATAATCACCAATCCCCCGATA
ATCATTGGCAATGAAAGCAACTGCCCTCGTGTGATTAAATCCGCTGCCGTATTTACATTT
GGATCGAACTCTCGGAAGTATTCAACGATAAAACGGAACACCCCGTAGCCAACTAAGAAC
AAGCCTGCCACCGAGCCTGTCGGTCGAGGCTTACGGATATAGCCATTGAGGATAAAGAAC
AGCACTAAGCCTTCTAAAACCGCTTCGTAAAGTTGAGAGGGGTGACGAGGCAAATAACCG
CCACTTGGAAACATTATCGCCCAAGGCACATCTGTCACACGTCCCCAAAGTTCATCATTA
ATAAAGTTACCAATACGTCCTAATCCTAAACCAAAAGGAATAAGCGGTGCGATAAAGTCA
GCGGTTTGCCAAAAGTTGCGATTTTGACGGCGAGAGGTCCAAAGCATTGCGACAATCACA
CCAAGTAAACCGCCGTGGAACGACATTCCCCCTTCCCAAATACGAAATAAATAGAGAGGA
TCTTGTAGGAAACGGTCAAAGCTATAAAAGAACACATCACCAATTCTTCCCCCTAGAACA
ACGCCCCAGAAGCCATTAAACAGCAGTTGATCGACCTGTTCGACACTCCATACCCCATTA
GAATTTTTCGCACGTTTGGTACCAAGCCAATAGGCAAAGCCAAAACCAAGCAGGTACATA
ATGCCGTACCAGTGTAAAGAAACCGGACCTAACTGCAACGCAACGGGATCGATATTAGGA
AAAGTTAAAAACTGTTCAGACATAAATTTCCTTTATTTTAAAAACATATTCACGGCAACA
CACATCAAGAAAACGGCAAAAGCACGTTTTAAAATCGGCACAGGCAATTTGTTCGCTGCC
GTTGCCCCTAATTTTGAGGTAAAAATAGAGGTCAGCGTAATCCCCACCAACGCAGGTAAA
TACACATAACCGACCGCATATTGTGGCAAATTAGGATTATCCCAACCACTAATCACAAAG
CTAATCGCTCCAGCTAATCCTAATAAACCACCACAAAAAGAAGAAGTGCCAATCGCTTTT
TTCAGCTCAATCCCTCTGCTATTTAAAAATGGCACAATAAAAGCACCGCCTGCAATGCCA
GCAAAACTGGATAACACCCCGATTACCCCTCCAGCAATCAACGTAGATTGAGTAGTCAGA
GGCTTAGGCTCTGCTTGCTTTGGCTTGAGAGATAAAAACATCTTCAGCGAAAGATACAGG
ATCATCACCGCAAAGATTTTTGTCATTACACTTTTTGGCAGATCACTCACAATCAAGCCT
GAAATAAACACCGCCACCATCAACGCAGGCACAAAAAACTTCACAACTGACCATTGCACA
TTACCAAGTTTATGATGGCGTTGTGCTGCCGAAAATGTGGTTAGCACAATCGTTGAAAAC
GACGTACCCAATGCAATCGACATCAACAAATCATCTGGCACACCAATTTGAGGCAACAAA
TACACAAGGGTTGGAACAATAATCATACCGCCACCGATACCAAACAACCCTGCTAAAAAA
CCAGCAACTGAGCCTAAAATCAAGCAACAGACAAACATTTCCACCATCATTTTTTCCCCT
TAAACACCCGATATGGTTTACGAAGCTCACGTTTTGGCTGAGTACGAAACTCTTTTCTCT
CGTGGGTAAACTCTTTGTTATCTCGATTTTTCTCGCTTTCGACTTTTTTCTGCTCACCCA
TCAACACCTGAGCAAACTCTTTCATCACCTTGCGGTACACATCACGTTTAAACGACACCA
CCTGTCGCACAGGATACCAAAAGCTCACCCACCGCCAGCCGTCAAACTCTGGCGTTTTAC
TGGTTTTAAGATTAATAGCCCCCTCGTCTGCCACTAACTGCAACAGAAACCAACGCTGTT
TTTGACCAATACATACAGGTTGAGTTTGCTCATTACGAACTAACCGTTTTGGTAATTTAT
ATCTCAGCCAATACTTCGATGCCCAAAGCAATCGCACATCTTTTTTCGCTAAGCCGACTT
CTTCATAAAGCTCACGGTACATTGCTTGCTCAATGTTTTCCCCCTCATTAATCCCCCCTT
GAGGAAATTGCCAAGAGTTTTGACCAAACCGCTTCGCCCACAGAACCTGCCCTTGCTTAT
TACAGATAACGATACCAACATTCGGGCGGTAACCATCGAAATCGATCAATTTAGACCGCC
TTATTTAATCAATTTGAAAATGGTGTGATTGTTTCATACTTCGGCTATTTGAACAACTAG
CAAGGCGAAAACAAGCGGTAAGATAACCAAATTTTTTCACAACGGTGGATAACTCTGTGG
ATAACTTGGAAATTTGTTGATAACTTTTTTGGGATAAACGATCTAACCGTTTGATCTCTC
TTTAGATCTTATTTCCTGTTCTCGATCATTTTTGATCCCTTTTCACTGTATAAGCACACA
TTTAATCGCTCATTTTATTTTCTTTCTAGGATAACTTAACCACTTTTCAGACTAAATTGC
CATTCTATTCACATTTGATGTGCTTTTATCCCCATTCCCTGTGGATAAAATTGTGATAGA
TCGGGATAATGATCGTGTATAACCTAAAATCAGCCCAGATATTTTGCTTTTTTCCTTTAA
AAAACAATATGTTATTTCATTCTTCTTATCGAAAAAAACAAGTGCTCATTTATTAAACAT
AATATAAACATTAACAACTATCAAAATAGTGAATTTGTGGGAAAATCATGTTTAATGTTA
GAATCCAGCCCGTTTTTCTAATTGTTCTACAAAATTTTCGTTTAAATTTAGCTTCTCGGC
TAAGTGGGATAAAAATACGATCTCTTTTCTAGAGAGCTCTTGACAGACCAAGCGTGCAGC
AAGGTAAACTTGTGCCGCTAAAGCGGTGTCGTTTCCGACAGTTTTTGCAATTTCATTCAC
GGATACTGGCTCGTGCATTTCATGCAGTAACCATTGTTGTAATTCAGGGTCATTACCGCC
CTCTTTTAAGATTAAAGCTTCTTCGTTCTCATCCAGCTCACCGTCTGCTAATGCAGCTGC
AAGCATTGTACGTAAAATAATTGCTCCCTTCTCTTCCGAACTATCCGCTTCAAAAGCTGT
TTGGCTTAGTTCTGTCGTTTGGCTTGTTGCCTGGTTCTTTTGATAATCTTGATAGGCTTT
GTAAGCCAATCCACCAAGTGCGGCTAAAGAGCCGAGCTTAGTCAAATTAGCTCCGCCGTT
TCTGCCCAACACCATTGATAGAATACCGACTAATGCCGCACCGCCACCAACTTTGGTAAT
AGTATCTACGTTGCCAGATTTGATCTCACCGGCAGTATTTTTGGCAGAACCCAATACAGA
GCTTAATACGTTACCTAAGTCCGATTTACTTTGATTAGCGGTGTTGCCGACAGATTTTAA
AACGCCGTTTAAAATGCTATTAAAATTCATATTGCTTTCCTTTTGGTTAATAAAAAATAG
TTAAGAGTAGACATTATGTTATCAAAATAATTCAATTTTTTTCTGCAATAAATTTCTTTG
CCAACGCCGACAGTGCATCGGTCACATAGACTAACAGCAAATAACAGAGCAGATAAAGGG
TAATTTCAGAGTAATGGAAAAAACTCATCGCCAGTTTAAACTGCATACCTAAACCACTTG
CCCCAACAAAACCGACAATCAGCGTTGCCCGAATAATGTTTTCCATACGATAAAGAATGT
AATTGAGAAAAGTACGCATCACAGCAGGATAGATCCCGTAAAACAAAATTTGGTTTTGTG
AAGCCCCATTTTGCATTAAATGGCGTATCGGTTTTTCATCCATATCTTCAACCACTTCGC
CGCACAGTTTGCCTAATACACCGAAATTGTGAATGGCTAATGCTAATGCACCTGGAATGA
TCCCTGGTTTGAAGATAAAGACTAAAATCATCGCCCACATCAATTCCGGTACGGATCGAC
TAAACAGAAATAGCCCCCGACTGATATAATAAGCGACACGATGATACCAGTATGTTCTGT
GGCGAAAGTGTCCCTGTGCCACGTTGCGAGCGGACGGCAGAACCAAAAGGAACATCGCCA
TGCCTGCAATGCCTGTTGCCAGAATACTCATCACAAAGGTTTCCCACGAGAGCCATAGGG
CTTTTTGCCACATTTCAGGGTCAAGATAGGCAGGTAGCTCTTCACCCACACCAGCCATTC
CAACTAAAAATTCCGTAAGATAATCCCAATTTTCCGCTCGAAACAGTTCACTAAGTGCAG
TGGGTTGATCTTTAAGAATATAGCCCCACGACAGCCCGATAAGTCCTAATACTATCCAAA
AAGAATAGCGGATAAAATAGCGGTCGATATGTTTTCTCATTTTACTCGGCTCCTGACAGC
ATAGCTCCAGCGGTCAACCAAAACGATTAACCCAACAAGAAAGATCAAGAATGTCCAAAC
CTGATCGTATTTCAGATCTTGTAGGGAAAGCTGAATTTGCATACCGATCCCTCCTAACCC
AACAAAAGAAAGTACCGATGAAGAGCGGATCGCACATTCAAGGCGATACATGGTATAGCT
CAACATCGTCGGCAAGGCTTGGGGCAAATAGCCATAAATCAGACATTGTAACGGCGTTGC
CCCTGCTTCTTTTAGTGCAAAAATCGGCTTAGAAGGCACGGCTTGTAACGTATCTGCATA
GATTTTGCCTAAGTAGCCAGAATAAGGAATAGCAAGGGCAAACACTGCACCTATCGGATT
TAACCCGACAGCCGCAACAAAGAACCATGCCCAAATCAATTCGTGAATAGCACGTAGAAA
ACCCAATATCGCTCGAGCTGCCCCCTGCAAAATGAGTGAACGAAACAGCACACCGGATGC
AAAGGTGCTTAAGCAAAATCCGCCAAGCATAGACAAAGAGAGTGTAATCAAGGCATAAGC
AAAAGTGAGCCAAGTGGATTGCAAGGCGAGTTTCAGTAAATCAGTAGAAAAGTCAGGGGA
CAATAAACTGGAAAATAGTCGATTAAGCGTTGCCCAACCACCAGAATGCATCAACCCTTT
GTCGTTATCGACGGCAAATAGGCTCAACAAAAATGCAAGCAACAACATGCCCGTCAGCAA
ATTTCGCCGTTCATTTAGTCCAAGCGGTCGGTTATGTTTCATTTTTTACCAATCCGTATA
AGACATTGAATTGCTCTTGAGTGACTTGTTCTGTTTGCAAATCAAACACAATTTTTCCCT
GTTTAATGCCGATCATACGATCAAAATAGGCTTTGGCATATTCCACCGAATGCATACTGG
CAATCAATGTTTTCCCCTGCTCTCTCACCAGCCCAGTCAATAATGCCAAGACATTTTGTG
CATTAACAGGATCGAGTGCGGACACTGGTTCATCAGCTAAAATCAATTTAGGGTTTTGCA
CTAACAGACGAGCTATTGCAACACGCTGCTGCTCACCACCCGACAGCTCGGCAGTTGGCT
GATCGATTTTATCCAATAGCCCAACAGCAGCAAGTGCTTGCTCGGCAAGGTGTCTTTCTT
GAGGTTTAACCAAAGAGAACAAAGATTGCCAAAAGCCCCACTGGTTCAGTCTGCCAGCCA
AGACATTGTGGATAACTTCCAGTTGTTTGACTAAATCATACTGTTGATGAAGCATACCGA
CTTGTTGAGCAAACTGTTTGTTATCTGGGTAATCTTGAATATTGCAATTTTCCAGCCAAA
TCTCACCGCTTGTTAAAGGCACGGAACGCATAATGCTATTCATTAATGTCGATTTCCCCG
ATCCACTCGGCCCGACTAACGCCACGATTTCACCTGAGCGAATGGTTAAACAGATGTCGT
CTAAAACGGCTTGCTTGCCGAAATGTTTGGTGGTGTGGTGGAATGATAAGAGAGATTGCA
TAATGGAATTATTGTCTATATTGCTTACAGGTCAATATTGTAGGGTGGGTCTTGACCCAC
CACATGAATGCGATTTTAAATGGTGGGTCAAGACCCACCCTACAAAATAACATTATTTAA
TCAACTTCAACTCTTTCGCTACTTTCTCAATATCTTGATAGTTGCTGTTTTGCGTTGGGA
TAAACTTCTCGGCAGAGAGTAAATTCATCACCTGCGAGCTTGACGCATCGGCTTTTAATA
ATGCCGCTTTGACTTTCTCTTTGGTACCGTCACCAAATTTTTTATCAACAAGATTAATGG
TCCAGTTGTAATCATAGTAATCTGGTATGGTGTAGAAAAGCTCGACTTTATCGTGATTAA
CCTTGCCTTCTTTCACCATTTTATCCCAGTACTGCTTATTCACCGCACCGATTTGTACAG
AACCTGCTTCTACTAAGCCGTAGGTTTTATCATGCGAACCGCTGTAAGTCGGTTGAGCGT
CTAAGTCTTTTTCAGGGTTAACTCCGGCTTCTGTTAAGAAAAAGCGTGGCATTAAGTGAC
CCGATGTCGAACTTTCGCTACCAAAAGCAAGGGTGTGACCTTTAACATCTTTAATCTCTT
TCACATTATCTAAGCCTTTTTGCTTGATAAAGACGGACTTAAATTTCTCATCTTGCGGAC
GTTGTGCGATAGCTTCAGCACCTTGTACTTTGGCACGAGCTTGTACCCCCGTTAAACCAC
CGAACCAGACTAAATCAATTTCGCCACGACGGAATGCGGTGACTACGGCAGCATAATCGG
TGACAGGCACATATTGCACCTTTAACCCTGTTTCTTTGCCTAAATACTCAGCAAAACTGT
CGAATGAACGGGTCATTTCGGCAGCGTTATAGTCAGGAATAGCACTGATTTTAAAGGTTT
TATCGGAAGGTGATGCGATAGCAACTGAGCTAAACAGCACGCTGAGAGCGGTGAAAGCAG
TTGCAAAACTTGCAAAAAGCGTTTTCATGGTGTTCTCCAAAAGAAATGTAAATAAATTGT
GATGTTCAAAATGAACGAGCGAAAGATACGCTATTTTTTATAAAAAACAAGAGATTTCTG
TGATTCGTTTGGGAAATCATTTTATCTTTGATAATATCATTACCGTTTTTACTAAATATC
AAAAATACAATGGCATTAATCGAATACAATCCCCCTGTTGAGCCTTGGCTTGACGAAGTT
TATCGTGATAATCATATTTTAGTGATTAATAAGCCAAGTGGCTTACTTTCTATTCCCGGA
AATCGCCCTGAATATCAAGACAGTGCGATGGTGCGTGTACAACAGAAATATGGTTTTACT
GAGCCAGCTCACCGTTTAGATATGGCGACAAGCGGTATTTTGTTGTTTGCATTAAGCAAA
CAGGCGGAAAAAGAACTCAAACGTCAATTTCGTGAACGTGAGCCGAAAAAGCACTATCAA
GCGTTAGTTTGGGGCAAATTAGGCGAAAAAGTTGGCGATACGGGGACAATGAATTTTCCG
TTAATTTGCGACTGGGAAAATCGTCCACGCCAAAAAATTTGCTACGAACGGGGCAAACAA
GCGGTTACTTTTTATGAAATTCTTGCACATTATCCCAATAACACCACAAGGGTGAAATTA
ACCCCTTATACTGGGCGTTCACACCAATTACGCGTACACTGTTTAGCCTTAGGGCATCCA
ATTGTAGGGGATAAATTTTATGCAAATCCGTTGGCAAAAAGTCTATCGCCAAGGCTCTGT
TTACACGCAGAAGCATTAACCATTACGCACCCAGTTACGCAAGAACTGATGACATTTGAA
GCGAAACCTGAATTTTAAAAGGCAGATAGCATGAACTTTCAATGGCAGAAATATCCTGAA
AATACACAAAAATTATTCAAACTTTCGATCCCGATTTTCATCTCTCAGTTAGCTGCGTCA
GGAATGGGACTGGCGGATATTATTATGGCTGGGTTAGTCAGCGATGATGATGTGTCGGCG
ATTGCAGTCAGTAATTCGATCTACTTTCCCTTGTTTTTATTTGTGCTGGGGATATTAAAT
GCGATTACCCCAACGGTTTCTTATCTGAACGGTTCGAGCCAACGTTCCCTGATTGCACAT
CAAATCCGTCAAGGTGTTTGGATTGTATTAATGCTTAGCGTACCGTTAATTTTTATCTAT
CTCAATGCTCATTTGATTTTAGATCTAATGGATACCCCAAAAGCCTTTTCAGGAAAAGCA
CAAGATTATCTTACCGCTTTAAGTGTCGGGATTATTCCAGCTTTGCTTGCGGTGAACTTA
CGCTGTTTTAACGACGGACTATCCAACCCTAAACCAGCGATGTATATCACCTTTTTTGGC
TTAATTTTAAACATTCCGCTCAACTATATTTTTATTTTCGGCAAACTGGGTATGCCTGAA
TTAGGGGCGGTCGGTTGTGGTGTGGCAACGGCAATCGTAAACTGGGTAATGTTTGGGCTG
ATTTTACACTATTGTTATACCAATCCAGCACAAAAGGATATCCGTCTATTTGAAAAATGG
ATCGAAAAACCCTGTAAAGCAACCTTAAGCAAACTGTTCAAACTTGGTACACCGATAGGG
TTTGCTCTGTTTACCGAAGTGATGCTGTTTGCGGCATCTTCCTTGATTATCTCACCGCTT
GGCTCGCAAGTGGTGGCAAGCCATCAGGTTGCCTTACAAACCAGCTCGCTCTTTTTTATG
ATCCCACTCTCATTTAGCATTGCCACAACCATTTTAGTTGGGCAAACGTTGGGAGAAAAA
CGTGTTGCAGAAGCAAAATATCTGACTCATCACGCCATTTTTACGGGTGCAATGGTCGCA
ATGGGGCTGGCAATGGTGATTTTACTGCTCAAAGATCTGATCCCCTATGCCTTTACCAGT
GATCCGACTTCTATTGTAATCGCATCTAGTTTATTGATTTTTGCAGCGATCTATCAAATC
CCCGACTCTATCCAAGCGGTATGCAATGGCATTTTGCGTGGTTATAAAAATACCAAACCT
ATTTTGCTAACAACCTTAATTTGCTACTGGTTAATCGGAATGCCACTAGGTACTATTTTG
GCTCGTACCGATTGGATCGTTCAGCCGATGGCGGCGGCAGGATTTTGGCTGACATTCTGT
GTCTGCTTAAGTTTAGCCGCAGGGCTATTTTTCTACTTTATGCGGAGAATTCAGGCTATG
CCAGAAGAGATTTTAATTAAAAAACTAGAGTCTATTAAATAGCACTTAAAGTTATGTCTA
TCCTTTATTGTACCAGATGGGGATAGACACAACTTTACTCATTGTCATTTTATATTAGGT
ATTCATATATAGCTGAATTATCCAGCTTATCTCTTTATCATTTATCCGATACCCCTCTTT
CAAATTCGGCCCACAAGAGTTCGAACCAATACCACTCATTTTATAATCGACACACAGAAT
GTGATACGGCGATTTTTCTAGTTCGTAATGATGTTTTTTCAGGGTCAATTCTTCCTGTGT
ATAAGGGGAAAAATTGAAGCTGAACGGCTGTGGTGCGGTAATCTCGAGATCTTGGGTATG
AAGATATTCACAACCGTAGTGACTGCCGTTTTCCTGTGGTTTGACGTAGTCTTGATAATT
TTGCTCGGCAGTGGTTTGGTATAGACCTAGTCGGATTGTGTGGTGTTTGTCGATGTAACT
TTCACTCTCGCCATAGCCGAAATGTCCTGATCCATCAGGAAGATATGGGGCGTGGTCGCA
CCATTCCCAGATAAAACCACCGCAAGCCCCTGCATATTTTTCAAAGGTTTGGAAATAATC
TTCTAAATCACCGTTAGAGTTCCCCATTGCGTGCGAGTATTCGCAGAGTAGGAATGGTTT
GGTTTGTGGCTGTTCAAAATAGCGATCCATATCTTCTGTGCTGGCATACATTTCGCTATG
AAAATCTAACGGGGTAAGATCATTGCGATGTTCAGAATGTTGATAAATGGTACTTTCATA
ATGAACCAGACGGCTTGGATCTCGCTGTTTGATCCATTTTGCACTGGCTTCAAAATTTTC
CCCGTAACCTGCTTCATTACCCAGCGACCAGAACAGTACCGATGGGCGATTTTTATCTCG
TTCTACATTAGCGTAGGTACGGTCTAAGATTGCTTGTTTGTAGTCTGGGTGTCGGGCAAA
ATAGCAGAAATTATCTATCGTTTGTTGCTGAATACGTTGGTTATCATCTTGTTTTGCTAC
ATTCAGTAAAATGCTGTGTTCTGGCGTTGGAACGTATTGCATACTGGCACCGTGGCTTTC
TATGTCACTTTCGCTAATCAGGTAGAAGCCGTAGCGGTCGCATAATTCGCTAAACCAAGG
GGCATTCGGGTAGTGGGCGGTACGAATAGCGTTGATGTTATGTTGTTTCATCAAGCCTAA
AATCCTGTTCTGCTTGCTCACGGCTGATAACATAACCCGTTAGGGGATCGCTGTCGTGGC
GGTTTACTCCGCGGAATTTGATCGGGTGGTTGTTGAGCAAGAGTACACCGTCTTTGACTT
CGATCCGACGAAAACCGACCGCTTGTTCAATCACTTCGTTTCCATAGGCAAGGTGTAAGG
TGTAAAGTTGTGGCTGTTCGGCATTCCAGAGCTGTGGTTTGTCAATTTTTACCTTGAAGT
GATCGCTTGTCTGTTCGGCGATTAGGCGATGTTGTGGATCACATAGTTGGAAAGTGAGCT
GTCGTGGCGATTGCAGAAAGGTACATTCGACCGATAAATCCGCTTGATCTAATGCTTCAG
ACAGGCTGGTTTTGATAAAGAAATCTTGTAGATAATTTGGTTCACGTTCCAGCAGATAAA
CATCTCGGAAAATCCCTGACATACGGAATTTGTCCTGATCTTCCAAATAGCTACCATCAC
ACCATTTAAGCACCACGACATTGAGCTGATTTTCCCCAGAGATTAAAAAGTCGGTGACAT
CAAATTCGTTTGTGCAATGACTGACCTGCCCATAGCCAACAAATTGTTGATTGAGATAGA
GATAAAGGCAAGCGTCCACCCCTTCAAAATTCAGTAAATAGCGTTTTGTCGATTTAGGCT
CGTAGTGGAATGTCCGTTGATATACACCGCAAGGATTGTCGTGTGGCACATAAGGCGGTT
CGAAAGGGAATAGGTAGTTGATATTTGTATATTGATGTTGTTCGAAGCCTTGTGTCTGCC
AGTTTGATGGCACAGGAATGCGATGCTCAAAAGGCTGAGAAAGAAAATCTTCAGGCAAAT
CCATCACGCTCGTAAAATAGTTAAATTGCCATTCACCATTGAGTAGGGTAAATAGGCTAG
ATTGTTCACGCTCAAGGGGGGCGAGCTTATCTTGTGTCGCAAAGGGAATAAAATAGGCGT
GATGGGGTGTGGTGTTAATGTGAAATAAAGTGGGATCTTGGTGATAATTTGGTAACGGCA
TAACATCAATTCCATTGCTAAGAAATGGCAAAATGCTATCACTCGCAATCCCTGACTTCA
ATCCATTGCAATGTAACATTTTAGAAATGTGATGAAGCTCACAATTATTTTTATGTTCAT
TTCTAAAGTTATAGTTTACAACCACATTTTACCAATTCTTAAACTCATATATACAACTGC
TTTCAATACAAAAAACCATTAATTTCTTAATATTTGGTGATCACAATCTCACCGCTTGCA
AAGCTGACTTTAAGTGTATTACTGCGACATTCTACCTTAAATATCTGTTCATTTTGGCGG
ATTTCGTTTTCACAGGGCTTCCCTGCCATTAGTAACGCAATCTGATTTTCGGCAATTTGT
AGGGCTTGCTGTTGCTGAAAAATAAGCGCGCTTTGCTTATTTTGCGTATGTTGCCAACGG
CTATAAGCTAAATATATCACTGAAAAAATCAACATAACGACCATTAATGATGTCAGGCTT
TCTGCTTTAATGAGCTTATTCATTTGCTAATATATTCCGTGAATAAGGCAAATAGTGCCA
AGATGAAAATTTATTTTCCAGATGTTGAATAACTTCTTTTTTATAACTGAGATTTCTTTC
TTCTCGTAAATTATCATAGGTGGAATAAAGTGTACCATACATTCTTTTTCTTCCTGTAAG
ATCAAATAAATAATCGGTAATGACAATACCGTAAAAATCTTTTTCTAACTTTTCATTAAT
ATCTTGTAATGCAATCACAATTTTTGGATTCTCTAGACTACTTTCTGGCAACTCCGCTAA
ATGATTGATTTTATATATTTCCGATTGATAAGGTAATAAATTCAACCAGTTTTCAATTTT
ATCCACTTGAATATATTTTTCTTTGGTTGGTTTAAAAGGATCAAAAATAGATGAAAATTG
ACAATGAAAACTGTATTTCATTACCTTAAACTCAAAAATAACATTAGTCTGTTTCTGATT
TTGGCATTCTATTTCAGGATCTATTGCTAACTTTTCAATAAGTTGATATTTATCGGTAAG
ATATTGCTGATAATAGAATAGGCTCACTTTTTCTTGTTTTAATAAGCTATCTTTATTGAG
AAAAATGACTGCAAACAGACCGCTTAATAATATCAAGGTAATTAATAAAATACTGGCTGG
ATAATAACGTTTCATTTATCACTTCCATTTAATAGGTAACTATAAGCGGTAGCTTTATAT
CTTAGTTGGTTATCTTTGCTAGACGAGAGAGCCAGTTCTATTTTCAATAATCTATTCTGC
TCAAGCCACTCAAAAGATAAATTTTCGACATTATAATCAGACATATCTGACATTTTTCGC
CAGTTGCCTTTTTGACAATTTGTTAGGATTTTTTCACAATCTGCTTGGTGACAGAACTGA
ATTTGACTATCTTCATAAATAAAAATCGCTTTTTTCTCAAATTTAAAACCAAAAAATTCT
CGGCTTACCTCTTTGGTATTATTTACACCATTTATTTCGCAAGATTGTTTTTTATTTCGA
TTACCTACACAGCCATCACTACTTAAATCATAGAAAAACATTAGACAATTTGGATTGTTC
AGTGAATAACGCTTATTATCGTTTACAAATAAACTATAATTGGTTTCTTTTCTATTTTGT
CCTTGATAATTAAAATGTTGAATATGTTGTTGAAAATACTCAAGTAATTGGTGAGTATGC
TTTTGTAAATTCAATAATTCCCGTTGTTTGATTTGATTGCGATAGCTATCACTATAAAAA
GAAGATAAACTCCATAAAATAATGCAACCTAGAAATAAAGATAATAATATTTCAACCAAA
CTAAAGGCGTGATTAACAACTGGTGCGTTTGCCTTTTTGAATAACATTAATCACTCCATT
TTGTTCTACTTGTAAGATTTCATAGATTTTATTTACCGTAACCCTTAAGCACTTTGACTC
TAATCGCCCAGACTTTCCATCAACATTAATAAAAACTTTGGGATATAAACTATTATTTTT
AACTACGGCATTTTCTGTTTGATAGAGATAATAACTTTTTTGAATATCACAACTTGCGAT
ATTCAAACAGTTACAAGCGATCTGTTTATCACTGATTTTTTCAATGGCGACCATACACCA
TTTTTTATCTGCTACATTTTGGCTGATAGAAATAGAATAATTCTGTTTTTGATAGCGTGC
TTTAGCTTGAATTTGATAAATAAAAGACTTTATCTGATCGATTTCATTATTTAAAACGAT
ATGATCTTGTAAATAAAATAAGGTGGGGGAAAAGAAATAGAGTGCGATTGCCATTATGCT
CATCGCAAATAGAGTTTCAATAATAGTGATCGCACGAAACATAATATCTCTCCCAAAGTG
AGAGAGATATTAGATGTTGAAAGGATTTTGTAAATAGGCAATTTTTATTTTTTCGACATA
GATCGAAAAATTAGAAAGATGTTGTATCTTGGAATAGACCTACTTTTAAGTCTGTGGCAG
TATAGATAATTCTGCCATCAACTTCGACTTCGCCATCAGCAAGCCCCATCACGAGCTTAC
GGTTGATCACACGTTTCATATTGATACGATAAATCACTTTTTTAGCCGTCGGTAGAATTT
GCCCTGTAAATTTCACTTCGCCAACCCCTAAGGCTCTGCCCTTGCCTTTACCGCCGACCC
AGCCTAAGTAAAAGCCAACCAGTTGCCACATTGCGTCTAAGCCTAAGCAACCCGGCATTA
CAGGATCGCCGATAAAGTGACAGCCAAAGAAAGGCAGATCTTGGTTAATATCTAATTCCG
CTTCAATATACCCTTTCTCAAACAGACCTTCTTTGTCGGTGATTTTGGTAATTCTGTCCA
TCATCAACATCGACGGTGCTGGCAGTTGTGGACCTTCGCTACCAAAAAGTTCGCCTCGTC
CTGACGCTAAAAGATCGTTGTAATCATAACTTGGTTTGATGTTAGGTGTACAAGTGTTCA
TTATTTTGTTCCTGTAATAAAGTAGAAAAGTCCGTTATTGACGGTTTATGTTACGTTTGC
TTGATAAAGACATCTTAACAGACTTTTAAAATAGCTAACAGTTGTAAGCTGACTTGTCGG
ATCAGTGCCCCTTTAACAGTTTGCGAATTTTTTGGAAAATCGAACCGCTTGTATCTTCAT
TTTCGCTCTGTTCGATCCCTTGATGAACTAACGCAAAAATGGATTTTTTCTCACTGTTTT
CAGGCAGATCTTCATCATAAAACGGGTGTTGCAACAGAATTTGCAAGGCTTCAAAGACAT
CTTCGACCGCCCAAATATGAAATTTTCCTGCTTCAATCGCCGATAATACCGCCGGTTTTA
AGCTCAAATGGGAAACGCATACCGCCGGAATAATAGCCCCTTGTTTCCCCGTTAATTCCC
TTGCTTCACAAACATTGAAGAAGCCTTCAATTTTCTGATTAACGCCCCCTACGCTTAATA
CATTCCCAAATTGGTCAATCGCCCCTGTCACCGCAAGGGATTGTGGCAACGGCAACTTGG
TTAAGGCACTGATAAGCACGCAGAAAATGGCTAACGATGAACTATCCCCATCAATTTCAC
CATAAGATTGCTCAAAGGCAACGGACGCTGAAAACGGAAGCTGTGTCGGTAATTCCAGTA
AATTTGCCAAGCAAGATTGAGCGATAATAATCCCTTTAGAGTGAATATTGCCCCCCAGCT
CCACTTTGCGTTCAATATCGTGAATTTCTCCATCACCATATTGCACGTTACAGCTAATGC
GTAATGGCTCACCAAAACTATGGGGAACACCATCAAACTCGACCACAGATAAGCCGTTAA
TTTGCCCGATGGTTTCTTCTTCCGTTTCAATATAAAGCTGATGATTTAAAATATCATTTA
AAACAAATTTATTTAATACACCAGATTGTTTTTCTAAATAATCAAAATAATCTTGAATAT
GGTTAAATTGGGTTTGTTTTGGATAAAAATGTTGTAATCCTAATAAATGTTTTTTTAATA
ATGTCGGTGAAATAGAAATTAATGTTTGGTTTTCACTTTCACGAATATAATAATGTAAAA
GCTGATTTAAACCTGTTTTAGAAAAGGTTCTATTTAGATATTTTTTAGCTGAAGATTGAA
TATAGCTTCCCCATTGTTCGCTATTTTCTTCATCAATATTCAAATACGACTCGATTTCAG
CATATTGGCAAAATTGATATAAATCTTCATCATAATTATGTAACGTTGCAATATCATCTC
GACTACCTACTAATATCAATTTGAATTGAGATTGAATAGGCATAATTGCTTCAGGTAATT
TACCTGCAATAATAGGATCAAACTGCCCAAATAACAGAGCTTGTTTTAATTTATCCCATT
GCACAATATCTAATAATAATGCACTCACATTTAAAATAAGAATACCCTGATGAGCTTGCT
CAATCGCCCCTGCCACCGTTTTAATCTGATTTTCTTTTTCTAAATAAAGACTATATCCAA
ATAAACTTTGGCGATTAAATTCTGTTTTTAGCACCGTTTGGCAATGTAAATTTTCAAAAT
AGTCCGTGATTTCATTTAAAAATTCGGGAAATAATTCCGTTTTCAAAATGAGTGCCGAAC
CAAATTCACTCAGGGCAAATTGTTGCATTGCCTGCTGTGTATTTGGTTGAAAATCCAAAA
ATCTCACCGCTTGATCGGTCTGTTTAAAAGGATAGTGAACGCTTAATGATTGCAACGATA
ATGGGGATACTTGCACAAATTTGCCTCTTTATAGAAATTTGCTTCATTATACCTATAATT
ACGCTATACTTCACAAATAATTCGGAGGCAAAATGCGATACCAAAAACTTGAAATTCAAG
AAGCAAGTTGGAAATGGAAATACTTGCTGAAAAAATATCGTGAAGGCGAAAATATCACCA
AATACGACGAACAGAGCTTGATCGAATTGAAAGTTCAATTATTAACCACCTTACAAAACT
CGCCCGAAGAGATCGAGCAATGGATTAAGGCGGAAATGACATCTGAGCAACGCAAGAAAA
TGCGTCAATCTATTCGAGCAAGACGCAAGCGTTTTTTCAATGCCGAAAAGCAATCTACCC
GTAAAAAATCTATCGATTTAGAATACGCCAGCTGGCAACGCCTGTCCAAGCAAGCCAAAG
AAATGGATCTGACCTTGTCTGAAACCATTCATTATTTGATTGATGAATTAGAGAAGAAAC
AGATTTATGCAGAGCAAGTGGATAAGATGAAAGCAAATTTGAAGGCGTTGTTGGGATAGC
GTCATTTAAAACATAGGGAGTAACAGGCAAAATGGCCCCTAAAAAGTAGCCTTAAATTGT
GCTTTGTGTAATTACTTCCCTTTCACCTCAATAATCATCACTTCCGATTGTGAACCTAAA
CGCATCGGAATCCCCCAAAATCCGTATCCCGAAGTGACAAAAAAATGTCCATTGCCGATT
TTTTCATAACCGTGAGCAAGTCGGTAAATAAAGTGAGTAATGATATTCGCTGGGAAAATT
TGCCCATTATGGGTATGTCCCGACACTTGAATATCAATAGGCAGTTGAGCGTGTTGCTCA
ATTTGTGTTGGGCGGTGATCCATTAGGAATACAGGTAAATTTGTATCCACCTGAGCCAAT
AACTCTGCTGTTTCAGGGCGATTTTTCACTAATTCATCATTACGCCCAATAATGGTAAAT
TTTCCGTCTAAGGTGACCGCTTGATCCCATAGCACCGTAATACCAGCTTTAGTGATTTCT
TGATAGATTTCAGCTTCAGCCCCAAAAAGATCGTGGTTTCCCATTGTGGCATATACCCCA
AGCGGTGCTTTTAGCTTTGCCAAATGCGGTTGCATATTTTCAGCAAGATAGGCTTCGACA
TTATCGTCCATAATGTCACCTGGAAGTAAAATTAAATCCACTTGTTCTTGATTAAAGATA
GTTGCTAACTTATCTAGCTGTTTACCGCCAAAAAATTTCCCTAAGTGGAAATCGCTTGCA
ACACCAATTTTGAGTGGCTGTATGGGTTTATCTAATGTGACTTGATAGTGAACCACTTTG
GGTGAATAGGCATTGTAAATGGTCAGTCCAATTAACCCTAATAAAACAGGTAAATAGCTT
ATTTTAAGCCAGCGATTAAGGTTATTTGGCGAGAATATCTGTTTGCCGACAGTATAAATT
CCCCCAAAACAGAAGCTGATAAAAAAGATAAATAGAAGTAATGTGAGTATTAAAGCAATT
AAGCGGAAGTTTGGCAAAATGCGTGTAACGTGCAATATCATCAATAGATTTGCTGCGATA
TAGACAGAAAATGTGATGATCTTGCGACTTTTATTTGATAAATCGCATAGCAAAGTTACT
GTTTTAGAAAAACTAAAGAGCAGAAATTGAAGTGCGATGACTGAAACGGCGGTGATAATG
TAATAGCGATATTCCATATTTATTCTTTCCAAGAAAAAAAGCCCAACCAAAACGGCTGGG
CTTAAAGTATAGCAAATACAAGTGTAAGGAGAAAATAGGTCTTTAATTAGCTTATTTTGC
TAATTTTTGACGAATCGCATTTGCTAATTCCGGGCTAACTTTTTCAAAGTGAGCCATTTG
TCTTTCTACGATTTCAGGGATAGTCACACCTGATAAACCTGCAGCAAAGTTACCTGCTAA
GCGATCTTTTTCTTCCGCTGTAAACAAGTTATAAAGTGCTGCCGGTTGTGAGTAGTAATC
TTCATCGTACTCACGGAAGTTAAAGTGTGCAGCTTCACGCTCAATTTGTAATGGTAATTG
ATCGTGGGTTGGCACATAAGTATCAAAACGGTTCGGAGCGTAGTTAGGGTGGTTACCACC
GTTTGCATCTACACGCATTGCACCATCACGGTGAGTCGTGTGGTATGGGCATTTTGGTGC
ATTTACAGGGATTTGGTGGTGGTTTACACCTAAACGGTAACGCTGTGCATCTTGGTAAGA
GAACAGACGACCTTGTAACATACGGTCTGGTGAGAAGCCGATTCCCGGAACGATGTTAGA
TGGTGCAAACGCTGCTTGCTCTACTTCTGCGAAGTAGTTTTGTGGATTGCGGTTTAACTC
TAATACACCCACTTCGATCACAGGGTAATCTGCGTGTGGCCATACTTTAGTTAAGTCAAA
GGCATAGTTATGTTTGTGAGCATCTGCTTCTGGCATAATCTGCACTTGAACAGTCCAACG
TGGGAATTCACCACGCTCAATCGCTTCATATAAATCTTTTTGGCTAGATTCACGATCTTC
ACCTACAACTTTAGCCGCTTCTTCGTTAGTGAAGAATTTGTGACCTTGTTGTGTTTTGAA
GTGGAATTTCACCCAGAAACGCTCGTTGTTTGCGTTTACAAAGCTATAAGTGTGGCTACC
GTAACCGTTCATATGACGTAAAGTCGCAGGAATACCACGATCTGAGAACAATGTCATAAT
TTGGTGCATTGATTCAGGGTGACGTGACCAGAAATCCCACGCTGCATTCGCGTCACGCAA
GTTAGTTTGTGGATTACGTTTTTGTGTATGGATAAAATCTGGGAATTTTAATGGATCACG
GATAAAAAATACGGGTGTATTGTTACCCACTAAGTCCCAGTTACCTTGTTCTGTATAGAA
TTTTAATGAAAAACCACGCACGTCACGCTCTGCATCGGCAGCCCCACGCTCACCAGCAAC
AGTTGAGAAACGTAATAATACTTCAGTTTGCGCTCCCGGTTTAAATACTGCAGCTTTTGT
GTATTTGGTAATATCTGCAGTGACAGTGAATGTACCGTAAGCTGCTGAACCTTTAGCGTG
AACCACACGCTCAGGAATACGCTCACGAGCAAAGTGTGCTAATTTCTCTTGAAACCATAC
ATCTTGTAAAAGAAGTGGACCACGTGGGCCAGCAGACATTGTGTTGTCATTATCAACAAC
AGGGATGCCTGCTGCTGTTGTTAAGGTTTTTGATCCGTGATCAAATGGACATTTATACAT
AGTGAATTTCCTCCAAAAATAGCTTATTAATAGGTTACGAGTATTATCATTGATAGTTAT
AAGTTTGTAAAACTATTGAATTAATAAAAAAATACTATTAATTTTCAACGCCAATCTTTA
TTTGGTTTATTTATAAATCCGCCTCATCACCACGATCTTGTAACCATTGTTTGCGATCTT
CAGCCCGTTTTTTAGCAAGCAACATATCCATTAATTCAAAGGTTGAAACCTCTTCATCAT
CGCTATTATCTTCTAAGGTTAGCTGAACTAGACGTCGTGTATTTGGATCCATTGTCGTTT
CACGCAATTGACTTGGGTTCATCTCACCTAAACCTTTAAAGCGTTGAACATTTGGTTTTC
CTTTTTTCTTCGCGAGACGAGTTAAAATAGCCTCTTTTTCAGATTCATCTAATGCGTAAT
GCACCTCATCTTTACCAATATCAATACGGTAAAGTGGCGGCATTGCAACATAAACGTGGC
CATTTTTTACTAATGTTGGGAAATGGCGGAGGAACAAGGCACACAATAATGTGGCAATGT
GCAAACCATCTGAATCCGCATCAGCAAGAATACAAACTTTACCGTAACGTAGTTGGCTTA
GATCTTCATTGTCAGGATCAATGCCTAATGCGACAGCAATGTCGTGCACTTCTGTAGACG
CGAGAACTTGATCAGGTGATACTTCCCAAGTGTTGAGAATCTTACCTCTAAGTGGCAAAA
TCGCTTGAAACTCTTTATCTCTCGCTTGTTTTGCAGAACCGCCCGCAGAATCTCCCTCTA
CAAGGAATAGCTCAGTACGCATTAAATCTTGTGAAATACAATCTGCCAATTTTCCAGGTA
AGGCAGGGCCACTAACCAATTTTTTTCGTACGACTTTTTTTTCAGCTCTAAGGCGATTTT
GTGCAGAACTGATTGCCATTTCAGCCAGTTGTTCGGCAACTTGTACGTTTTGATTTAGCC
ATAAACTAAAAGCATCTTTTACACTATTTTCAACATAACTCGCCGCTTGTCGTGATGATA
AACGCTCTTTGGTTTGCCCTGCAAACTGTGGTTCTTGCATTTTAAGCGATAGCACATAGC
AACAACGTCCCCAAACATCGTCGGCAGTTAATTTGACACCTTTAGGCAACAGATTTCTAA
AATCACAAAATTCAGCCATCGCCTTAAATAAACCTTGGCGCAAACCATTGACGTGTGTGC
CGCCAAGTGCAGTTGGAATCAAGTTTACATAGCTTTCATTAATCTGCTCGCCACCCTCTG
TGAGCCAGCTTAATGCCCAACTCACAGCTTCAGTTTCCCCAATCACTTCACCAACAAAAA
GAGGATTTGGCAGATATTCATATTCTTTCAATGCATCTGTTAAATAATCACGCAAGCCAT
CTTCGTAGTACCACGTTTCTTGGGTATTATTGATATGGTCGGTAAAATTGATCGTTAATT
TCGGACAAAGTACCGCTTTGGCTCGCAATAGATGACGTAGGCGACTAACCGAAAACTTCG
GCGAATCAAAATATTTTGGATTTGGATAAAAGCGAACCGTTGTGCCTGTTTGGCGTTTTG
GACAAGAACCGATCACTTTCAGCTCTTCCACTTTAACGCCATTTGCAAAAGCAATGGTAT
AAATCTCGCCATTACGTTTAATGGTGATCTCAACACTTTCAGAAAGGGCATTTACAACCG
AAATCCCTACACCGTGCAAACCGCCTGAAAAGGTGTAATTTTTATTAGAGAACTTACCGC
CTGCGTGCAGTTTTGTTAGGATAAGTTCCACCCCTGAAATTTTTTCAGTCGAGTGAATAT
CCACAGGCATACCCCGTCCATTATCAACGACTTCAAGGGAATTATCGCTATGTAAGATAA
CATCAATTTGATTAGCAAAACCTGATAACGCTTCATCGACACTGTTATCAATTACTTCTT
GCCCTAAGTGATTTGGACGAGTGGTATCAGTGTACATACCTGGGCGAAGTTGCACAGGTT
CAAGATCTTTGAGAACGGTAATTTCATCAGCACCGTAGCGTTTTTCTGACATAAGTATCT
CTTTACAGCCTATAGGAAAACAGAGAAATCACTCTAGTAAGTTTGAACGATTAGATTCAA
TGAAAAGATTCTTTATATTGATTAAATGAAAGAAGATATATATGGAAAATCAATCACGAA
AATTATTAAATTGAAGAGGCTGCCCTAATTCAGCATTTTTCACAAGCTGTATTGTCGATT
GTAAATCATCACGGGATTTTCCTGTTATGCGTATGGAATCTCCTTGAATTTGAGCTTGTA
CCTTGATTTTAGAGTCTTTAATAAGTTTAACAAGCTGCTTAGCCATATCGGACTTAATCC
CTTGTTTTAATTTAATTTCTTTTGTGTAAAGTTTACCATGATGTTCACTTTCAGAAGGAA
TATCTAGGGAAGTATGTTGAATACCACGTTTAATACAGCATCCTATTAAAATTTCAATTA
ACTGTTCAAGTTGAAAATCAGATTCTGTAGTAACCCGTATAAGTTCATTTTTTTCATTAA
GTTCTATTGTGGCATCAACTCCTCGAAAATCATAACGTGTACTTAATACCCTATTTGCAT
TTTCTACTGCATTGCGTACTTCATGTATGGTAAGTTCAGAAACAATATCAAAAGATGGCA
TCTTATTCTCCTTCTATGAAATCAAATCAGAGTTTTTTCGCAATTCTACCATAGTATTCC
ACAAACTATGAAATTAATTCTTATAAGATTTCTTGATGTATTTTATTAGATTGAAGAATT
GTTGACGTCCAAGTCTTTAAAGACGAAGGCTCCAACTAGCTCCGATTGATTGTTATAGGC
TACCCTCGGTGAGCTCTTTCTGCTGAACACTTATTATCAAGTAATAACAAACTTAACAAG
ATTGAAATAACTTACGCTATTTGTACCTTATATCTCCGCCCGAAAGGGTAAGTTTTATGA
CACGTAGCTAATAAAAGCCACCTCAATTTCTCAAGGTGGCTATATTCAATAAATCAACGC
AAATTACGCTTGACCTTTCACTTCTTTACGACCATTGAAAGGTGCTGGTGTACCTGCTGC
TGCCAATGCTTCTTCGATACGGATTAATTGGTTGTATTTCGCAACACGGTCTGAACGGCT
CATTGAACCCGTTTTGATTTGACCTGCTGCTGTACCCACCGCTAAATCAGCGATAGTTGC
ATCTTCAGTTTCGCCAGAACGGTGTGAGATAACCGCTGTGTAACCTGCATCTTTAGCCAT
TTTGATTGCTGCTAAAGTTTCAGTTAATGAACCGATTTGGTTGAATTTGATTAAGATTGA
GTTTGCGATACCATTTTCGATACCACGGCTTAAGATCTTAGTATTGGTTACGAATAAGTC
GTCACCTACTAATTGAACTTTGTCACCTAATACTTTAGTTTGGTACGCAAAACCTTCCCA
GTCTGACTCATCTTGACCATCTTCGATAGACACGATTGGGTACTCTTTGCATAAGCCTTC
TAAGTAGTGAGTAAATTCTTGAGAAGTGAATGATTTACCTTCACCTTTCATTTCGTATAA
ACCGTTGTCTTTGTTGTAGAACTCAGAAGACGCACAGTCCATCGCTAAAGTTACATCTTT
ACCTAAAACATAACCTGCTTTTTCTACTGCTTCTTTGATACAAGCTAATGCATCTGCGTT
AGAAGCAAGGTTTGGTGCGAAACCACCCTCGTCACCCACAGCAGTATTTAAGCCTTTCGC
TTTTAATACTTTAGCAAGGTTGTGGAATACTTCAGCACCGATACGAAGTGCTTCTTTTAA
TGTTGATGCACCCACTGGTTGGATCATAAACTCTTGGATATCAACGTTGTTGTCTGCGTG
CTCACCACCGTTGATGATGTTCATCATTGGTAATGGCATAGAGTACACGCCTGGAGTACC
GTTAAGCTCTGCAATGTGAGCATAAAGTGGTAAACCTTTTGATGCTGCAGCCGCTTTTGC
GTTTGCTAAAGAAACCGCTAAAATTGCGTTTGCACCAAATTTAGATTTGTTATCTGTACC
ATCTAAGTCGATCATAATTTGGTCGATTTCAGCTTGGTTAGATGCATCTTTACCTACGAT
TGCATTAGCAATTTCGTTGTTTACTGCAGAAACAGCTTTTAATACACCTTTGCCTAAGAA
ACGTGCTTTGTCGCCATCACGCAATTCTAATGCTTCGCGTGAACCTGTTGATGCACCTGA
TGGCGCTGCTGCTAAACCAACAAAACCACCTTCAAGGTGAACTTCTGCTTCAACAGTTGG
GTTACCACGTGAGTCAATGATTTCACGACCAATTACTTTAACGATTTTTGCCATTGTTAA
TATCCTCTATGAGAGTTAATAGTTAATGTTGAAAAGACTTGCATATGGTAATGGGATTTT
ACAAATTTGTCTTGTAAAAAAGTGATGAGCTTCACAAAAATTTAAAGGATATTTGATCGA
AAAGGGATTTTTCTAAATTAAGACCAATTATATATTCGAGTATTAAATACCGATATAGAC
TTTTTTCTATCATCATTAATATGGACTAAGCTATATAACATCTAATCTACTTTTACGATC
ACTGGCACAAATTCTTCCTTACGTAAGAAATTTTGTTCTCTAAAGTTAATCGGAAAATGG
CAGGCAAATTCGTGTTGGCGGAATTTGCGTAGCGGTGGTTTAACGACACATTTTTTCTGC
GCAAAAGGGCAACGAGGCCCAAGACGGCAACCAATAGGCATATCTTGTAACATTGGAACT
GAGCCTTTAAGGGTATTCAAGCGACCTTTAAAAGGCAAAGGTTTAGAAAAATCGGGTACG
CTATGCAATAGTACTGCGGTATAAGGGTGATAAGGGGTTTCCATAATGGTTTCTTTCTCT
GCAATTTCAACGGTTTGCCCGCAGTACAAAACGTTAAATGAATCTACCCACTTGTAAATA
CTGAGCATATCGTTACTCACTAGAATAATAGACGTACCAAGATTTTTGTTCATACTGGAA
AGCAAGCGATAAATTTGTAGCTGTGTGGTCGATTCCATTGTATTGGTTGGTTCATCAGCC
ACGAGCAAGCGAGGCTGATTTGCCACTGCCATTGCAATCATCACTTTTTGTGCTTCACCT
TCGGTAATATCCGTTGGATAGCTTTGCATAATATCTTTATGATCTTTTATCCCCACTTTG
TGTAGTAATTCAATGGCTTTTTTCTTTTTCCAGCCAAAACGTTCCCACCACTTGCCTTTA
AAGCGGATAGTTTCGATTAATTGTTTACCAATACGTTCGCTTGGGTCTAAGCAAGAGAGT
GGATCTTGGAAAATCATTGAAATCTGATCACTAACCAGTTTTCGGCGCTGATAGGGGGAA
AGTTTCAGTAATTCAATATCGTTAAAGCGAAAGCGGTCGGCAGTAATGATCCACTCGTCT
TTGACTAATCCGCAGATCACTTTAGCAATTAAACTTTTTCCTGACCCTGATTCGCCAACT
AAACCACATATCTCACCGCTATCAAGGGTAAGATTGATATTATCTACCATTTTTATACGC
CCGTTTGGCGTATCAATTTCGATACTTAAATGTCTAATATCCAGTAATGCCATTGTTTCC
CTTCCCTAATAACGATATTTTTCAAGCACCCGTACAATGCTGTTTCCAAGCATTGTAATG
ATAAGTAGAGTAAAAATGATAGCAAATCCAGGAAGAATGACCGTCCAAGGGGCAACATAA
ATTAATTCAAGAGAATCGCGGATCATCGCTCCCCATTCTGGCGTTGGGCTCGTTGCCCCC
AGTGAAATAAAGCTCAATGCACTGATGTCTAACACGGCAATAACAAAAATATGCGCAAGT
TCTTTGACGGCAATCACAGTTAAATTAGGTAAGATCACTTCACGGATTAAATCTCGTTTT
CTTGCTCCCTCTAGTTTTAAAGTGATGACATATTCTCTCGCCAGCTCCCGTTGGGTCATT
TGATAAATTTTATGGATAAAGTGAGGCAACATAGCAAGAAAAATGGCCAACATTGCATTA
ATGAGAGAGACCTCCATTAAAGTTGCAATGATGATGGCAATCAGCAAAATCGGCGTAAAT
AAAAAGGTATCAAAAAGATGACTGAGAATAAAAATAGATCCACTCCGTTTTGTCCCTGCA
ATCACGCCAAGAATGCCACCTAAAATACCGATAGCAATGGTAATGACCAATGCTGAACCA
ACGGTGTAGTAGAAGCCGTAGAGGACGCGACTGAAAATATCTCTTCCTAGATCGTCTGTG
CCAAAAAAATGGCTAATCTGACCGCTATCACTCCACGATGGTGGCATTAATTCCATTCCG
CTAAATTGCCGATCGGCTGCATAAGGGGCAAGTAAATAGCCAAAAAAAACCAATCCCATC
AGAAGAATAAAGAGATTAAGGCTGATGAGTGCAAAGGTGTCTTTCCTCAACTCTATCCAA
AATTGGCGTAAATACGCAGATTCTCGAAATTGTTCGGGGTCTTGTGCGAGTAGCATTCTT
TATTACCTTTTTACTAATACTGAATATAACAATAACATCTTTTACTCTTAATTCATTGTT
TGATAGACAGTATAGCATTCTATTCTTGTTCTAACATCGCCAACAAATGTTGTTTCAACA
TCGCCTGTTCTTCCTCCGCCAAAGCCCCATTTTGCTGATTGCTCACCACAAAAAAATCCT
CCACCCGTTCACCAATGGTCGTAATTTTAGCGTTAATCAAATTCAACTTAAGCTGCCCGA
AAATATACCCAATTTGAGCCAACAACCCCTCTCGGTCTAAGGTAAATAGCTCAAAAGCGG
TCTGATTTGGCTGGGAATTTGCTAAAAAACGGATCTTGGTTTTTCGCTTAAACGCCTGAT
GTTTAACGGATTTTTTACTTGGATTAAACACTTTCTCCGTATTCGCAAGCAAGGTTTTAA
CCAATGCCGACTGAATTTGTTCACTTCGCTCATCATCGAGTGGCTCGCCGTTCATTTCCG
TAATAATAAAACTATCCAACACCAAACCATGATCGCTCGTAAGGATTTGAGCATCGTGGA
TACTCACTTTCTTCTGACTTAACGTCTGTGCAATTCTCGCAAAAAGCTGGGCTTGGTCTT
GGCAATGCACAAAAATTTCTGTCGCTCCCCGTGCATACTGATTGCTAATCAACACCATCG
GCAACGCAGGATCTTTTAAATAATGCAAGGCGTGCCAATAAAGCTGTGTCGGGCTGTTTC
GCACAAAATAGCTTTCAGGACAGGATTGCCAAAATTGCAACATCCGTGTTTTTTGTTCAG
CCGAAAGTAACGCCTCAAGTTGTACATAGGCTTGCTGTTGATGGGCTTGGCTCAGTTGCT
GATGATTAATCGTTTCCTCACTGCCTAACTGCAACTGCTGTTCGGTAAATTGAAAAAGTT
TAAGGAAAAGCGACCGCTTCCAATCATTCCAAAGGGTTTCATTCGTCGCACAAATATCCG
CAACGGTTAAACAGGTTAAAGCAGCTAAAGCGGTCGGATTTTTCACCACATTTGCAAAAG
TTTTCACCACATCGGGATCGTGAATATCCCGACGTTGTGCCGTAATTGACATCGTCAAAT
GCTCTGCCACCAACCACGCCATATAATCACTTTGCTCTTGAGAAAAGCCGTGTTGTTGAG
CAAAAGCACGCATATCTTCCGCCCCAACTTTAGCGTGTTCGCCCTCTCTGCCTTTAGCAA
TATCGTGGAACAAGGCTGACAAATAGAGCAACGGACGGTCTGCCAGTGTCGGAAACAGAC
GACAACAAAGCGGATGTTTTTCGGCATTTTCCTGTTGCAGAAAACTTTCTAATTTAAGCA
TCACCTGAACCGTATGCTCGTCCACCGTATAAATATGAAAAAGATCAAACTGCATCAAGC
CTTGAATACCAACCCATTGCGGTAAGTAAGCGGTTAAAACGCCCAACTGATGCATTGGCA
TAATGGCTCTTTTAACCACATCAGGCTGAGAAAACAGCCGAATAAAGCGATGTCGAGCTT
GAGGCAGTTCACACAACGGCTGGTTTAAGGTCTGTAACGCCAGCCGAAGTTGTCGCAACG
TCGTACTGGCTACACGCACCTGCGTATGCTGAGTGAGATAGAAGAAAAGATCCAAAATCC
GCTCAGGTTGTTGCTTAAAAATCAAAGTGTTACTACAAATTAGCTGTTCCCCTTGCAAAT
AAAAATAGTCATCAAGCGGCTGTTTTTGCTGTACATTTTGCAAAGCCTGTAGCACCTCTT
GATGAAAATGATTGAGCAACAATTGCGTTAATTGCGAAATAGATTGCGTCGCCTGAAAGA
AATCTTTCATCATCGCTTCCACAGGCTGATTACCCTCGCCCTGATAGCCTAACTGCTCAC
TCAGTTGTAACTGGCGATCAAACCGCAAGCGGTTATCGTAACGCTTTAATTGCAAATGCA
AGGCAAACCGCATTCTAAATAACGTATGTTGAGCCTGCTGAAGCTCAATAAATTCTTCAG
GATATAGCAAACCCCGACTAAACAAACTCTCTAGGCTATACAGCCCATAATGGCGTAACA
TAATCCAAGAGAGCAAGTGCAAATCCCGTAGCCCCCCCGGACTATGTTTTAAATCAGGCT
CAAGGTTATAACTGGTATTATGATAACGAGCATAACGTTCATTTTTTTCCGCCATTTTTG
CCTCAAAAAAGGCTTGGATAGACCAAAACTCCGCGTGGAACAGCTTGCTCATCAGCTGTT
GCCACAAGGCTTCATTACCAAGCAAAAAACGGCTCTCAAACATATTCGTTGCCACAGAAA
TTTCCGCTCTGCCCACCTCAACACACTCCGCCAAGGTTCGCACACTCGCCCCCAGCTGAA
ATTTGCAATCCCACAAGAGGTTAAACAGTTGATTTAATTGATTTTGCGTCTGTTCATCTA
AAGGCTGTTCACTCAACACCAAAATATCCAAATCAGACAGCGGAAACATCTCCCTCCGCC
CATATCCCCCGACTGCCACTAAAGCCAAGTCCTGCCGCTCCATAAACCCAAATTGTTGCC
AGAGCGTTGTCAGTAAATCATCATAAAAATGGCTACGTTGTTCGAGTAAATTTTTGATAT
CTTCAGTACTAAAAAGGGATTTTTGTGTGCTATTAAATTGCTGAAGTTCTGTTTTTAAAG
TTTGTGTATCAATCATAGCGGTGAGTTTTAGCATTATTTTACGAAGAATTGTAATGGATT
TCTGAGCGTCCACCAAAGAGGATTTTTAAAGTAAATTGTATGAATAACAAAATTTCTTTT
TAGGCTGAAATTCCCAAAATCTCACCACTTATTCTATGTTAGAATTCTAGCAAATTTTCA
GATAAGGATTTTCAATGAGCAAACAGGGTAAACCATTTATTTTACATTCCCCCTTCAAAC
TCTCAGGCGACCAACCGACTGCGATTGCCAAATTAGTCGAGGGATTGAATGATGGCTTGG
CACATCAAACCTTGCTAGGTGTAACAGGATCGGGCAAAACCTTTACCATTGCCAATGTGA
TTGCGACTTTAAACCGTCCAGCAATGGTGCTTGCCCCGAACAAAACCCTTGCGGCACAAC
TTTATGCCGAGATGAAAGCCTTTTTCCCTGAAAATGCGGTGGAGTATTTCGTTTCCTACT
ACGATTACTATCAGCCCGAAGCCTATGTGCCTGCTAGCGATACTTTTATTGAAAAAGATG
CCTCTATTAATGAGCAGATCGAACAGATGCGATTGTCTGCCACCAAATCTTTTTTAGAAA
GACGGGATACGATTGTAGTCGCATCGGTGTCGGCAATTTACGGCTTGGGTGATGTGGATG
CCTATATGCAGATGATGTTACATCTGCAAGTGGGGGAAATGATCGACCAACGCAAAATTC
TCTCTCGCCTTGCTGAATTACAATATACTCGTAACGATCAAGCCTTTCAGCGGGCGACTT
TCCGTGTGCGTGGTGAAGTGATTGATATTTTCCCTGCCGAATCGGACGGTGTCGCTCTGC
GTGTGGAACTGTTTGATGATGAAATCGAAAATCTGTCCTTATTCGATCCGCTTACAGGGC
ATAGTTTAGGGCGAGTTCCCCGTTATACGATCTACCCAAAAACTCACTACGTTACGCCGA
GAGATCGGATTTTAGAAGCGATTGAGCAGATCAAAAAAGAACTTGCCGAGCGTCGAACTT
ACTTTATCAAAGAGAATAAATTACTCGAAGAACAGCGGATCGCCCAGCGTACCCAGTTTG
ACATTGAGATGATGAACGAGTTGGGCTACTGCTCAGGCATTGAAAACTACTCACGCTATT
TATCGGGCAGAAAAGAGGGCGAACCGCCCCCGACCTTGTTTGATTATATGCCGTCTGATG
GCTTGCTGATTATTGATGAGTCCCACGTTACCGTGCCACAAATCGGCGGTATGTTTAGGG
GCGACCGAGCAAGAAAAGAAACTTTGGTGCAATACGGTTTCCGTTTGCCATCTGCTTTAG
ACAACCGTCCGTTGCGTTTTGAAGAGTTTGAACGCTTATCGCCACAGACAATCTATGTAT
CGGCAACCCCTGGACCTTACGAATTAGAGAAAAATCCTGATGTAATCGACCAAGTGGTTC
GTCCGACTGGCTTGTTAGATCCAATTATCGAAGTTCGACCTGTGGCAACGCAAGTGGACG
ATTTATTATCGGAAATTCATAAGCGTGTAGCAGTGGACGAACGAGTGCTAGTCACAACGC
TGACCAAAAAAATGGCGGAAGATTTAACCGACTACCTCGATGAACATGGCGTGCGAGTGC
GTTATCTACACAGCGACATCGACACAGTCGAGCGGGTCGAAATTATCCACGATTTACGAA
TGGGAATGTTTGATGTGTTAGTCGGGATCAACTTGTTGCGAGAAGGTTTGGACATGCCGG
AAGTGTCGCTGGTGGCGATTTTAGACGCTGACAAAGAGGGCTTTTTGCGTTCCGAACGTT
CTTTAATCCAAACCATCGGGCGTGCTGCCCGAAACCTCAACGGCAAAGCGATTTTATACG
GCGACCGTATTACCAATTCAATGCAAAAAGCGATCACCGAAACTGAACGCCGTCGAGAGA
AACAACAAAAATACAACGAAGAACACGGCATTGTGCCACAAGCATTGAACAAAAAAGTCG
GCGAGTTGCTTGATATTGGGCAGACGGATAAACCGAAACGCAGTAAGAAATCTGCAAAAT
CAAGCGATGATCAAACCGCTTACACGCCGAAATCTCGCAAAGAGTTAGAAAAAGAACTGA
AAGTGCTTGAGCAACAGATGCGAGATTTTGCTAAAGATCTTGAGTTTGAAAAAGCGGCTG
CGGTGAGGGATAAGATTCATCAGTTGAAGGCGTATTTGTTAGAACTTTAAAAGTAATTTA
AATTACTCATAAAGAATACTAACCATATTGAGATTTATACAGTATCAATCACAAACTCAA
ACCAATCAATCACATCTTTTTCGTGAATGCCGTTGGGGATTAACACCCCTGCTCTTTTCA
CTGAATTAGGATCTTGTGAAATCAGTGGGTGCCAATCAAACAACGGCTTGCCTTCATAAA
TCAGTCGATAGGCACAGGTTTTCGGCAACCAGCCAAAATCGGATAGGTTCTTTTTGGTGA
GCTTGGTACAATCTTTTTCGATTTTGCAACGCTCCGCATAGTTGCTACACCGACCTGTAT
TCACATCAAGCAAATTACAGGCAACAGAGGTGTAATACAGCCGTTCCCGCTTGCCTCTGC
CTTGAATATATTTGCGGTAGCAACACTTACCACAGCCGTCGCACAGGGCTTCCCACTCTG
CTTCATTCATTTCAAGCAGAGTTTTGGTTTGCCAAAAAAGCGGTGTGATTTGAAGATTTT
TTTGCAACATTAACGAATAACAACCGCTGTGCCAGTCGCAACCACAATAAACATTCCTTT
ATCACCGCCCATAGACTGATATTCCATAGACACCCCGACAACGGCATTTGCATCTGACAC
GACTTCACCAAAGACTAAGCCTTTGTACTCAACGATTTGATGATTTTCAATATTTGGAGT
TGTGGTAATAATCATAATGTTCCTATTTCAATTGCTGTTTCAGGGATTGTAATGCAATCG
CTCTATGGGAGATTTTTTTCTTCTCAACAGTTTCAAGTTCTGCAAAGCTGCAGTTTTTAG
GCGGATAGAAGAATAGTGGATCGTAGCCAAAACCGTTTGAACCACGTTCTTCACGCAAAA
TTTGTCCGTAGCATTCCCCTATCGCAATTTTCGGAGTCGGATCAGTCGGGTGCTGTAACA
TCACAATGCAACTGACAAATTTTGCCGTGCGATCTTCATCGGCAACATTTGCCATTTCAG
CCAATAATTTTTGGCGATTGGCTTGATCGTTTCCTTCTTCACCTGCATAACGAGCAGAAT
AAAGCCCCGGTTCACCACCCAATGCTTCAACCGCTAAACCAGAGTCATCGGCAATCGCCG
GTAAACCTGTCATTTGTGAGGCATAACGGGCTTTAATCAATGCATTTTCTACAAAGGTTA
AGCCTGTTTCCTCTGGGCTTTGAATGTCAAATTCACTTTGGGCAATCACGTCAAAGCCAA
ATTCAGCTAACACATCAGCCATTTCTTTCACTTTTCCTTGATTGCCTGTGGCAAGGACAA
TTTTGGTTTTGTTCACTATCTCTTTCGTCATATTGAAATTTCTGAAACTATGAGCATTCA
CAAACACAGTTGCTACCTTAAAAATTGTTTTCTAGGACGCCAAGCGTGGCGTCCCTACTA
GGTTTAATGTCGGCGGTTTAATACAAACTCGGATCGCTCTCATTCGGTCGGGTTTTAAAA
CGACGATGTAGCCACATATATTGGCTCTGAGCTTGCATAATCTCGCTTTCTACGACCTTG
TTCATTAAGGTTGCAGTATCAACGTCATTTTTGCACTGGCTAAAATCTACTGCAGGCCTG
ATTTTGACGGTATAACCTGAAAAATCGTCGTTTCGCATTGGGGTAAATGGCACAACGATA
CTATTTGGGGCGGAACGTAATAACATTCTCGTTCCAGCTGTTGTACACGCTTCTTTCACC
GCAAAAAACGGCACAAAAACACTGTTTTTGCGTCCGTAATCGTGATCGGGAGCATACCAA
ATGGTTTCCCCTGCACGAAGAGCTTTAATCATACCGCGTAAATCTTTGCGATCTAGCATG
GCTTTGTTAGAACGTACTCGCCCACGAAATTGAATCCAATCTAACAGCGGATTATCATTC
GGACGATATACGCCAATCCCTTGATGATGAAGCCCGACAATTCTTGCCCCAAGTTCAAGG
GTCAGAAAATGAACACCGACAAAAATAATCCCCGAACCCTCAGGCTGATTTTTCAGATGT
TCCAATCCTTCTATTTTCGACCATTTAAGAATACGTTCATCTGACCAAAACCACGCCATC
CCTGTTTCAATAATTGCCATTCCGACAGATTCGGCATTTTGAGCTAAAATTTCATCAATT
TGACAAGCGGTATAATCTGGGAAGCAAAGTTCCAAATTCCGTTTGGCAATTCGCATACGG
CGTTTATCCAAACCTAATCGGGTAAACAGTTTACCTAAGCCCTTACCGACTTTCGCTAAA
ATAGGGTAAGGTAAGCATAAAATCAGTTTGAAAATTCCCAATCCTAGCCATAAACCCCAA
TACTTTGGATGTAAAAAGGCTCGCTGAAAAGGAGGAAGTGGTTTATCTATCATTATGTTG
TTTCCATTGATTTCACTGACAAGCGAATCCACTCCAGTGCGATTTCTCGATGAGCAATGA
ATAAATTATACACGGCATCTTCACTTAATACGCCTCGAATCATCTCTGAGGGAATTTCCC
CTCGTTCATCAGCATTATAATCTTCTTGCCACTGTTCAGCATAATAATTTTCTAGCTCTC
GGATTTTTGGTAAAAGAACTATCCACGACTGTTGAAGCTGTTCCATTTTATTCATTAGGC
TATTTGCTTCATTTAAAATCTGTTCCATTTCATGAATTTTTGCCAAGCGAGTTTCTGATA
ACATAAATACCTCTCACAAATATCGTTGGAATTATAGTCAAAAAAACCAGAAAAGTGTTA
AGTAGATCAAGTTTTTGAAAATTGTTTAACTTTAGGGGTTGAAATTTTAGGGGGAAAGGC
ATAATTTGAAGTCATCCATTCAACGACCAACAAGGTCATAATAAAAGAGGTACATGCTAT
GACAATCAATATTTCAAGCAAACAAATGGAAGTGACCCCTGCAATTCGTACGCACATTGA
GGAGCGTTTGGCTAAACTGAATAAATGGCAAACTCAGTTAATTAACCCTCACTTTATTAT
CCACAAATTACCAAATGGTTACGAAGTTGAGGCTTCTATTGGAACCCCTGTTGGCGATTT
ATTTGCAAAAGCACATGATGAAGATCTCTATAAAGCTATCAACGAAGTAGAATCAAAACT
TGAAACCCAGTTAAATAAACAAAAACATAAAGGTGAAGCACGCAGAGCAGATGATAGTAT
TAAAAAAGCGAATGAAGCATTATAGATGGCGTAAATATTTGTATCTGAGATAACATATCC
AAGCGCTGTTATTTGTACATCTATCTCTAATTCTAAGTATCTTCATTTTAAACTTATGGT
GGTCGCTTAGGCGATCACCAAAATCAATAAGCTGGCTGTTTCTAGTTTAGAGTTAGCATG
CTTCATTTTTGCCATCTTATTAATTGCGGCAAGTAGGCAAATTTGTTTGCTGATCTGCCA
AAAACTATGCTATTTAAAATGTCACATCATCAATTGGAAATACGTTTCTTTCCTTAATTA
CTCGACGGATTACATCACCTAGAGATTCAATAACACTTGTCGTATAATATGCCGAATTCC
TGCTCACCTATAAAAATACCTGTATCTAGATGTATTATCACAGAAACAGGTATTTACACA
AATTTATTCCATGCTCTATAGAAAGTTAGAACTTCATCTCTACTGAAAGGACATAGTTTC
TACCAGGGGCTGCATATCTTGCGTAATCTTTCACATTAGTATGCTGATGAATCGCATTAA
GCGAAGATTGACGTACGGATTCCCAAGTGGTGTAACGGTAATTCATCAGATTATATACAC
CCGCTCGTACCGTTACATGTTTCCAAGGGGTGATATATCCCGTTAAGTCAAAGGTATGCC
AAGAGCGTGTTCTTTTTTTCGTAGCAGTTCGTTCATAATTGGCAAAACCGACTTGTTCAT
TACCTCTTAACTCATCTGGATTTTTTCCGCTGGAATGAGTCATTGTTAGATTCACGCCCC
ATTTTTCATCTGGTTGATCGTAACCGATCCCTACGACATAGCGAGCAGGCTGGATGGTGT
CTAACAATGGGGTACGAATGTTCATATACCCAGGATAATTTTTCACCTCTTTTACTCGCA
TTTTGCTATAAGCCAATGTTGTGTAAATGCCCTCAGGAATTTTATCAAATACCCCATTCC
AATCTAGCTTACCAATAAGATTAATGCCGTCCAATTTAATATCTTGCACATTAAAATAGT
TAATCATTGATTGAGTTTGGTGCATTCTTTCTGCTGGAGCAATCAACTGCTTATAGTCAT
TTTTGAAATAACTGACTTCAACGATACCAAAATCACCTTTGAAAGTCGCAGCAACCTCTT
GGTTTAAGGATTTTTCAGGAGATAACTTCTCTGTTTTTTGGTAAGCATCGCTGGAGCCTG
CTCTTGCACCATCATAGCGTAAGCCAAATAGCTCTTGGAAACTTGGCACTCTAAAGCCTG
ATGATGCTCGATAAGAGAGCGATAGGAATGACGTTGGTTTTGCGACTATGCCAATATTCC
ACGCACTGTTTTTATAATCGCCTTGATTTGCCCAGCGATGAGTGCTACGGAATTTATGCT
TATCGAAACGGTAACCCAAACCAATATCCAAATACTTGGTTATAGCAAAATTATCTCTCA
GAGCAATGTAGTGATTATGCCCTTTGATTTTACTTGTAGCACAATCTGCTTTGCCTGCAA
TAGTGCCAGTATAGTCACAGACATTTTGAGCATAAATCTTCTGATCTTTTAGCTCATAGA
TGTAAGGATTATTTTGATAACCGTTACCACTGATACGATGCCAAGTTCCCACAGAAAACT
CACTCAAAATTTCGTGGCGTTTTAAAGTGGAATTAAAACGGTCTGAACCTAATAACATAT
TTAATTGATGTTTGCCCAATCCCGTTTGTATGGTTTTATCTAACGATAGCTGAATGGTGT
CGTGTTTTTCTTCATAAGAACTTTGCTCATTTTTAGTGGAAGACCAAAGTTTATCAAGAG
TTGCACGGCAGTTCTTATCTATGGTTGGATATTCGGAACAGTTGTTCTCTCTCAAGCGGG
TAGATAAATCAATTTTTTGCTGATCGAAACTTAAAGATAGACTATCAATCAGACGATCTT
TATCTTGATTGGTATAACGATATAAAGCACCTAAGCGATCACGAGTGTGCCACTCATCAA
TAAAACGAGCTTTTGCCCAACGTAATCCTTTTGAGGATTTCACACCATCTTCTGTAAAGT
AATCAATAGCAACACCATCTAAAGCATTACTACGATATAACCCTTTAGCATTATTCATTG
GATACCACGTATTACCATTTTTTAAATCTGATAGCTGCCAATAAGCAGGATAGGTCATAT
CGCGAGTATCATAGCGTTGCTTGCTATGTTCATAAACACCAGCCACATAATGTTTTGGTG
AAAGGCTATAACCTAATTTAACCAACCAAGAATCAGATTTATATTTCACTGGATCAGGCA
AAGCTCGTTCTTCACCTGTATATTCTTTAGCACTAAGTTGCTCTGTTATATGCTTCTGAC
CATCATAAGACACTCCAACCTGCTGACGTGGTTCGCAGTTCAAACTTGGACAATCATTCT
TAACTTTAAACCAATTGCTATCTTGAGGATTATTGTCTGCGAGATCCACTCTTTGAATAC
GCTTAGAACGACTTTCCGCATCCTTATGAGCTTTCGTTTCTTTACCATCACGATGAGTGT
AAATCACAAGTGCATCAAAGCCATTATGAGAACCAGCAAAAGCAAGTGAGTTTAGCCATT
GCTGATTTTTACTACTGTAAGCACTTTTGGTATCCAATCCCCAAGATTGCCCTGGTTTAA
TAATATCGCTTACCTCTTTGGTACGGAATTGCACCGAACCGCCTAGCGAACCACTACCAA
ACTCAGAAGAGCTAGCCCCTTTACTAATTTGGATTGAACGCAGATTTTCGTATTCTATTT
CATTAATGGCACCGCTTGAGGAACGTGAATATTGGCTTACATAGGATTGAATCTGTGGCA
AACCGTCTAATGCCAAGCCCACACGATTACGATCTACCCCGCGAATTGAGTAGCCTGTCG
TTGCACCTCGCCCTTGTTCTACCACTGAAATACCAGGATCGTAACGAGTCAGATCTCGCA
TCCCTAACACTTGATCTTTACTGAGTGAGTCTGGCGTTTTCACCACTTTCCCTAAGCCTG
TCACTTCGTTCTCTTTTTTATGCACTTTCTTTTTGGTACCTGTGACATAAACATCGTTCA
ATTGTACCGCTTGTTCTGCATAGCTTTGTGCGGCAAAGAGGCTAAGAAGAGCAAGGCTAA
TAAGATTTAATTTATTTTTCATAGCAAATTCCTTATTATTTTTTTACTTGTTGTTTTGCA
CCAAAGACAGCACCTACACTGCCATTGTCTGATTTATGGAAGAATTGTCCGCCAAGCTCT
GCTGCCGTTGGACCATAGAAGCCACCATTAACTGCTACATCGCTAAATTTCACATTGTCA
TAACGTGAACTGCCTGAGTCTAGAGCGAAGCCAGTATCTGAGGTTTTAGCTTTTCCGGTA
AAACCATTACCATTAATTTTTGCATCTACGGTAAACACAGGATTTACACCGCCTTTATCA
AATAACTTGCCGCTTACTTTTTTATCACCAAAATTAACATCAAATTCTGAGCGATAGCCC
GATTCTCGATTATTATCCGCTTCCGCTATCCAGTTCGTCCCTTTAGATACGAGTGCATCC
CAAGTACCAATATATTTATAGTTTCCGCCTTTTGGCATCTTATCCGTTGTAGTACGTTCA
CCTTGTAGGAATAAACTATTATCTTTGGCTGTTTCACCCTCTTTTTGCCATAATTGACCA
AATTTCATATATTCCAAATTACTACAGCAAGCTACAGCTACCATTGTTTTACCGTTGATC
TCAATCGTTTTACTGTTTTTAAAATCGGTACCTGCCAGATCCATTTTTTTCCCATCAATA
ATTAAAACGGAAGCATCGCCAAAATTGGTAAGTTCTGAAGAATTAAAATGAGTTAAATCA
ATTTTTGAGGCATCAATAATACGAACGGTGTCAACATTAGAGCCATTGTGTTTTGCTGAA
AAAACGGCAAAAAGAGATTTGTCATTTGTGATAAATTTTCCTGCAAGTTCTTCTGCCTTA
GGTCCATAGAAACCACCTTCAAGATAATCAGAAGACTTACCTAAAATTGCATCACTAGTG
TCTTTGGCTATTGCTTTACCTCTAAAACGATTTCCTTTAAGTTCTGCTTCAATACTGTAA
CGCTCTAATGATTCTGCATTTGCTGTTTTGCTATTTAATTTTCCTTTTAATTTTTTTGTT
GAAAAATCAACTTCAAATTCAGATGTATAGGTTCTACCTTTAGCATTTGCAGATGTTGTT
GCAATTCTCTGCCCTGGACCATACCCATTAAATTCAGGGTTACTATTAGGTCTTTTGGCA
TCTAAATTAGCATCCGAGGTAAAATCCCATTCACCTTGATAGGTAAGGACTGGTCCCTGC
GGTAATTCTTTTGAGGGAGTGATGCCTTTATAAAACACATAACCTTTATCACGAGTACCA
TAATGATCTACATCAATTGCATAACCAGAACGAACATACTTCATCGTTTTATCTGCTGTT
TTATCTACTACCCAGCCATAATTTTGATCAGCTACACTTTTGATAGTCTCGTGATTTGGT
ATTTTCTTGAGATCTTCATCAGTAATTGCTTCTGGATTTGAAATTTCCGTTCTTTTTACT
CCACTTTGACTCACCGGAACTTTTACAACATACCCCAAAGCAGGTTCCATCAATTCCCCT
AACTGTTCTTTTACTTTCTTATCGGTTTCCACATCCTGATACTCTTCTTTAGACACGCCC
GTTGTCTTATTAGGTTGAACATCTTCTAAATCAAAACTTCCTTTTCCACCAGAACAAGCG
ACAAGAAACAGAGAAGTAAACGCTAACGCATAGGGATTAAGTTTAAAATGCATATTTGCC
TCCGATATAAAAACACTGCATTTATTTAGTTGGTTGGGTTACAAAGCCAATTTTGGTTAG
CCCAACGTTTTGGGCTAATTCAAGGACTTTAACGATATGTTGATATTCCACGGAAATATC
CGCAGAAATAGCAATAACGGTATTTTTATTTTCCTGAAATTTTGTCAGAAATGATTGTTT
TAATTCTTCTTCATTCACTAACTTCTCACCTAAATAAATGCCCGTAGGATTAATCGCCAC
CCTGAAAATATCTTTTGCTTCATCTTTTTTCTCAACATTAGCGGTTGGTAATTCAAGTGG
AATAGATTGCGTTAATATAGGCATTGTGATCATAAAAACAATTAATAACACCAACATTAC
ATCAACTAATGGCGTGACATTAATTTCTGACATTACCGAATTTTCATTTTTATCAAAACT
TCCAAATGCCATTATTTATTTTCTCCATAGTGATGTAATAAATAGATAAATAACTCGTTT
GCGTAATGATCTAAATCTTGAGAAAGATTACGATTAAGGCGAGTAATTAAGTTATAGGCA
AGTACTGCAGGAATGGCGACAAATAATCCCATTGCCGTTGCAACTAATGCCTCCCCTATA
GGTGCAGATACGGTTGCAATACTGACTTGCCCTTGCTGACTAATATCCATAAGTGCATTA
AAAATTCCCCAGACTGTGCCAAACAATCCAATGAAAGGGGCAACCGCACCAATAGAAGCG
AGTGCAACTAAACCGCCATCATATTTACGCAACGATTGAGTGATGGCATTTCGCAAATGC
AATGTCAGGAAATCTTTAAATGGAAGTTGATGAGATAAATGGTTCTTTTCTTTAGCTTGA
TATAATTCACATTGTTTAAAAGTTAGCTGTAAAATATCTGCAATTTCAGACCGCTTGTTT
TGAATATATTGCTCTGCTTGAATAAGATTTTCAGCAGATTTTACTAATTGAAAACTTTGT
TGATTATTTTTTCTTACACCCATCATTTTAATTAGACGGATTAAAATAATACTCCAAGAT
AAAATACTCATCACGACTAAAATTCCAAAGGAAATAGAAAGTACAATATCTTGTTGCTGA
AGAAGTTGAATTAAATTCATAAATTACCTCAAATAATTTAGGCTGCTGCCCCACATTTAA
AATGAATACTGAAAATCACACTGCCTACCACTGCACTATTATTTATTTTGGCTGGTTGAT
AGGTGTGTCCCGATGCCATTCTGCTTGCTTGATTATCCAAACGTTTAATACCTGAAGAAG
ATAAAATCTCTACATTTGTTGCTTTACCGTTCGTTCCTATTGTTACCTTTAATTTCACAC
TGCCTACATCATCAGATTCATCAGAAATATCTGAACAACGACCTCGCATTGCACTGCCAT
AACCTGCACCAAGAGAAGCATCTACTTTGGCATTTCCGGTCACAGACTTACTCCCTTCAA
CACCATTTTGATTTCCTTGTTGATGATTTTGGGCAACTTGGCTTGTGTTTGTTTTTTTAT
CTGATAGAGGTTTAGGCGATAACTCTTTCTTTTTCTCTACTTTTTTGGTGAGCTTTTCTG
GGGATTTTTTTATCTCTTTTTTCACCTTTACTTCAGGTTTCTCTTCTTTTTTAACGAGAT
CTGCTTGTGAAACATCTGCTACTTCTGTACTGAGTATTTGCTCTGGCTCTTGTGTCACCT
CTGGTTCACTTTCACTTTTCACTTCAAGGGGCTCTTCGCTTCCTAAATTTACTTCAACCA
TTTGTAAATTTTCTAAGTCCCCAAAATGATTGAGATCTCTATCCCAAGATAATTGTGAAA
TCGTATATGCCAACCCGATATGAACAAGAGTTACAGATAAAAAAATCGAAATGTTATAAA
ACCTGTTATAAAACCATTGCAACATAATATATGAGTATATTAGAATAAGTCTAGCAACCA
AAATAAAAATCATTATCAACAATTATATCTGACAAGTTTGACAATTACAACATTAATTCA
AACAATGTAAGTACCAGTTAAGTTATTGTTAATAAAAATCAACAACCTTGACATTGCTTC
ACGCTTTTATAGGAACGTTATGAATCACTCGTTTATTAGTGCAACACTTTTATTAGTCTT
AGCTAACTACTCTATAGCAAAACTATCTCAGGATAGTATTACTGAACATCTAAATGATAA
TAGAGTCCAAGCAGAAAAAGCCGATATCCTCATTCACAGCCATCAATTTAAGGTTCATCA
AATCGCTAAGGAGGAAACGGATAAGAGTAGTATTACAATGACTTCAAAAGAGTTGGTAAA
ATATCCAGATTTAGTGATAAGAGCATTATTGCCTGCGGTAATGCAAGGTAATATTGACAA
TGTCGAATTGCTTTATCCCATTTACCAACAGCTTCCTGCACAATTTCACGATCCAATTCT
CACCAAATGGGCATCGGCAATTGTGGCAAAGAAAAATCAGCAATATACGGAAGCGATCAA
GTTATATCGTCAGATCCTTGCCGAACAAGCAGATATTCAGCCTGTTCGTTTACAACTTGC
GGTAGCCCTATTTGAAAATAACGAATTAGAGGCTTCAGAAGATCAGTTTAAAAAACTGCG
TTCAGAACCGCTTATCCCCGAAATTACCCAACTTATCGATCAATATCTTAATGCGATAAA
CCAACGAGATCGTTGGACGTTTTCGGGTGGCGTGACTTATCTTAACGATCCTAATATCAA
TAATGCACCGAAAGCAGGAACAACCTACGGCAACTGGCACGCACCAAAACGAGAATCGGC
AGAAGGTGTCGGTTTTAATTTCGATCTCGGTAAAAAATGGTCGTGGGGAAATGGTTTCTT
TAATGAACTACGTCTTGCTACCAACGGCAAATACTACTGGGATAATAAAAAATACAACGA
AATGAGCTTACGAGGCAGTGTGGGGCTAGGTTTTCAAAATGCAAAATATAACCTGAGGCT
GTTGCCATTTATGGAACAAACACTTTATGCAGGTGGCTCTAATCAAAGTGATACATTAAG
ACGTTTTTCTAAATCAGGCGGTTTAACCCTTGAAACAAACTATTGGTTATCACCTAAATG
GCAACTCAACACTAACTATGAATATGCCGAACAACGCTATGCAAGTCGCTTGCACCTCAA
TGGCAATTATCACTTTATCTCTGGTGGGTTAGTTTATTTAGCCAATGCAAACCAATATTG
GTTTGCAAATTTAAACTACAATCGCACCGCTACTCGTGATAAAGATGATAGCTTTTTCCG
TCGGGGGATTAGTTTAGGTTGGGGACAAGAATGGGGCAAGGGGCTTTCTACTCGCCTCTC
CGTAAGTGTAGCTCAAAAACGCTATAAAAAAGAGGCGATTTTCCGCATTATTCAACGTAA
TAAAGAATATGGCTTCAATGCATCAATTTGGCATCGTGCCGTGCATTTATGGGGGATCAC
TCCTCGTTTAACCTACAATTTTACTAAAACGCAAAGTAACCACGTTCTTTATAGCTATGA
TAAACATAGGGTGTTTATTGAGTTGAGTAAACAAATTTAAACTTATTGTTTGTTATACCT
CTGCACCTCACTCTGCAAATCCAACCCTTTCAACCACGCCATTTTTTCTTTGATTTGCTT
TTCCATTCCACGTTCGGTTGGGAAGTAGAATTGAGTATCTTTCAGTTCAGGTGGAAAATA
ATTTTCCCCTGCAGCGTAGGCGTTAGGTTCGTCGTGGGCGTAGCGGTATTCTTCGCCGTA
ACCTAAGGATTTCATTAAGTTAGTCGGTGCGTTACGCAGATGTTCAGGAACATCGTAATC
CTTGCCTTCTTGAGCTAGGCGTTTGGCTTGTTTGAATGCGGTGTAAACGGCATTACTTTT
TGGGGCAACGGCAAGGTAAATCACCGCTTGAGCGATAGCCCGTTCGCCTTCGTAAGCCCC
TACTCTGGTATAACAATCCCACGCTGCAAGGGCGACTTGCATTGCCCTTGGGTCGGCATT
GCCGACATCTTCTGAAGCTATCGCAAGTAGTCGGCGAGCAACATACAGTGGATCGCCACC
AGCGGTTAAAATACGAGCATACCAGTATAATGCACCGTCAGGGGAAGAGCCTCGAATGGA
TTTATGTAAGGCAGAAATCAGGTCGTAATAGCGGTCGCCACCTTTGTCAAAACGAGCTTG
GCGTTCGCCCAACACCTCGGTGAGCAAGGCTTTATCCAGCAATTTTCCTTGTGGTAATTG
TTCTGCCATATCGCACATTAATTCAAGGCAGTTGAGAGAAAAACGTCCGTCGCCATTGAC
GTAGTCCGCCAGCAGTTGAAGCACATCATCTTGAATGATAAGTTTTTCATTGCCTAGCCC
ACGCTCATCTGCAATGGCATTTTGTAAAATTTTTAGAATATCGACCGCTTGTAGTGGCTT
GAGAATGTAAATTCTTGCCCTTGATAGCAAGGCGTTATTCAGTTCAAAGGACGGATTTTC
AGTGGTTGCACCGATAAAAATAATGGTGCCGTCTTCAATGTGGGGTAAAAAGGCATCTTG
TTGGCTTTTGTTAAAACGGTGAACTTCATCAACAAAGAGTAAAGTACGTCTGCTGGATTG
TCGGTTGAGTTTGGCTTTTTCGATGGCTTCTCGGATCTCTTTGATACCGCTGGTGACGGC
GGATAGGCGTTCAACTTCGGCATCAAGTTCGTTTGCGATAATTTCTGCAAGGGTGGTTTT
GCCTGTTCCTGGGGGCCCCCATAAAATCATTGAGTGGCTATGCCCAGCTTCAATCGCTCG
GCGTAGGGGCTTACCTTCGCCGATCAGGTGTGATTGTCCGACATATTCAGCTAAAGTGCG
TGGTCGCATTCGAGCGGAAAGGGGACGAAAATCCGCAGAAAAATCGAAAGATAAGCTGTT
CATTAGCGTAAATGCAGTCCTCGGCGTATGTGTCGCATCAGTAAGAAAATCCACGGCCAT
AAGATACCGCTTATGATCGCCCCGATAATTTCTTGGGTGTTAAATTCTGCACTATGTAGC
ACTAATTCGATAAAGAAGATGAAGAAACGAATAAGTGCGATATATGCCATCACGAGTAAG
CTCTGTAACCATAACGAGAGATTACGCAAGATAAGATGATATTTGGCAACAAAATAGATC
GCAATTGACAATACTAAAGCGTGAATGCCTAAAATTGAGCCTAAGATCAGATCCCAAACA
ATTCCTGCTAAAAAAGCGGTGCCGACACTAACTTTATCAGGCAGAGCTAATACCCAGTAG
ATAAGCACTAATACAACCCAAGTTGGGCGTAATCCTTGTAAATCCACAGGCCAAGGCATA
ATCTCTAGGACAAAAGCGATGACGAAAATGAAGGTCAGCACTAACATTTGGAAGATCATA
TTTTCACGCATTATTCTGCCCCTTGCTCTGTGCTGTGATTAATACCGTTATCGACTTCTG
GCTGTGTTGCTGGATTTACAGTTTCTTCAGGTTCGACAGTTTCTTCTTTTTGTTCATCAC
TACTTACTTGTTCTTTTTTACTATTTTTCAAGCGGTCTAATGGGTTTAGACTTTTACGTC
TTTCTTCCACAGCATCACGCACATCTTGCGGTGAAAGGCTTGATGCATTGCGGATTTCTT
CGCTTGTTGGCCATAACAGTAATAAATAACGCAGGCGATCAAGTGAGGCGAGCGGTCTAG
CCGTTGCTCTGGCAAAATGGTTTGAACCATCATTTTGTACGGTTTCAATTACGGCAACGG
GATAGCCTTCAGGGAAACGTCCGCCTAAGCCAGAGGTGACAAGTACATCGCCTTTGGCAA
TATCCACAGTTCTTGGTAAGTTATCCAAAATCAATTCATTGCTGTGTCCGTTGCCATTGG
CTATTGCTCGAACATCGTTACGCAAAATTTGTACGGGAATGGCGTGAGTGACATCGGTTA
AAAGTAATACTCGACTACTGTTTTTCCCGACAGAAATCACTTGCCCCACAACGCCTCGTT
CATCAATTACGGGCTGACCAACAAAAGCACCGTCACTTTGTCCCTGATTTATTACTACTT
GTTGGCGGTAAGCGTCCATTTCTGCGGTCAGCACTTCAGCTACTTTTTTATATTCATCTT
GGCGTAAAGGGGAACTAAGTAGTAAACGTAAACGTTGGTTTTCTACTTTGAGTTGATCGA
GTAGCAATAAGTCTGCGTTCTTTTCACGCAGTTGTTCTTTTAATACTCGGTTTTCAACTT
GCAGTTTTTGACTGTCGATAAAGTTATTACTTACACCGTCTAATAAGGTGCGAGGGGTAT
TTGCAAAATAATACAAGCCACTGACCGCTGTTTCGAGGACATTACGCATTTGGATCATTG
CACTGCTTCTACCATCAAGTAAAATCAGGCTGATAGAGATCGCTATTGCAAAGAATAGTC
TTACGCCGATAGGTGGTGCTTTCGCAAAAATTGGTTTCATATTTCAGTTATATTTAATGG
ATCTTGTTAAATGCAAAATGGACAATAGCCGTTGATATTGTCCATTTTTATGCTAATAAC
TCAAGGTTGAATTAGTTGTCGTCACTAAAGAGATCGCCACCGTGCATATCGATCATCTCA
AGTGCTTTACCGCCACCACGAGCCACACAAGTTAATGGATCTTCGGCAACGATAACAGGC
ACGCCCGTTGCTTCTGAAAGTAATACATCAAGATTTTGTAATAAAGCACCGCCACCTGTT
AATACCATTCCACGTTCAAAAATATCGGCAGCCAACTCTGGTGGACATTGCTCTAGAACC
CCTTTTACTGCATCAACAATGCCTGTTAAAGGTTGTTCAATCGCTTCTAACACTTCTTTT
GAGCCTAACACGAATGTACGAGGCGCACCTTCTGCAAGATTGTGACCGTGAACTTCCATT
GTGCGAATTTCATCTTGATTTTGAATATAAGCTGTTGCGATCTCTTTTTTGATACGCTCT
GCAGTTGTTTCACCAATCGCAGAACCATAGTGACGGCGCACGTAAGCGATGATTGCTTCA
TCTAATTTATCACCACCAATACGCACCGAAGCAGAATGAACGATACCGTTTAATGAAAGT
ACCGCAACTTCTGTTGTACCACCGCCAATATCAATTATCATTGAACCAGCAGCTTCTGCT
ACAGGTAAGCCTGCACCAATCGCCGCAGCCATAGGCTCTTCAATTAAATAAACTTCACGA
GCACCAGCACCAATCGCCGACTCTTTAATTGCCTTACGCTCTACTTGAGTTGCCCCTGCT
GGTACACACACTAACACACGAGGACTTGGACGCATAAAATTGTTGCTATGCACTTGTTTG
ATAAAATGCTGTAGCATTTTTTCAGTAACGTAGAAATCCGCAATCACCCCATCTTTCATC
GGACGAATAGCTAAAATGCTTTTTGGTGTACGACCTAGCATTGATTTTGCATTACTACCT
ACTGCTGCAATACTTTTTGATGAACCAGCACGATCTTGACGTACCGCAACTACTGACGGC
TCATCAAGCACGATACCCTGCCCTTTTACATAAATTAACGTGTTTGCAGTACCAAGGTCA
ATTGAAAGGTCGTTTGAAAATAATCCTAGAAATTTCTTAAACATAAAAGGGATCCATTAA
ATTTAGTTAAAAGCAAAATAAGCCCATAGACTTAGGGCAAAAAATTGGGCATAAATATAG
CAAAAAAGTCCTAATAACTCCAATGAATAATTTATCTTTTGCAAGTTTTATTACTAAATC
CTCCGCTTGTAAAAAATCGGTTAAATGATTTTAAGATTTCTTCAAAATAAACGTGAAAAA
AATCCCCCAAGAAGTTAAATAAATGATACATTTGCAATGTTTTAATTCATTATTATTTTA
ACCACAACCTACAGGAGTCTTTATGCTTATTGGTGTACCAAGAGAGCTGTTAGACGGTGA
AACTCGTGTGGCGGCAACGCCAAAAACCGTAGAACAGATTAAGAAACTTGGTTTTGAAGT
CATCATTGAAGAAAATGCTGGCTTTAAAGCAAGTTTTGAAGACGATGCTTTCGCTCAAGC
AGGTGCGACTATCGCCAACGCACAAGCCGTTTGGAATGCAGACATTATTTTTAAAGTCAA
TGCACCAACCGATGCGGAAATTGCATTAATCAAGGAAGGGGCAACGCTTGTGAGCTTTAT
TTGGCCTGCTCAAAATCCTGAATTAATGCAAAAACTTTCTGCGAAGAAAATCAATGTGTT
AGCGATGGACGCAGTGCCGCGTATTTCTCGTGCGCAAGCCCTAGATGCTTTAAGTTCTAT
GGCGAACATTGCTGGTTATCGTGCCGTTGTTGAAGCCGCTCACGAATTTGGTAGCTTCTT
TACAGGTCAAATTACCGCAGCAGGTAAAGTGCCACCTGCGAAAGTACTTGTGATTGGTGC
AGGCGTTGCAGGTTTAGCCGCAATTGGTGCAGCAAACAGCCTTGGTGCCATCGTGCGTGC
GTTCGACTCTCGTCCTGAAGTAAAAGAACAAGTACAATCAATGGGTGCAAGTTTCCTTGA
AATTGATTTTAAAGAGGAAGGTGGCAGCGGTGATGGCTATGCGAAAGTGATGTCGGAAGA
ATTTAACCGCCGTGCATTAGCACTCTATGCTGAACAAGCAAAAGAAGTGGATATTATTAT
TACCACCGCACTTATCCCAGGCAAACCAGCCCCACGCTTAATTACCAAAGAGATGGTTGC
CACAATGAAACCAGGTTCGGTGATTGTGGATTTAGCGGCTGCAACGGGCGGTAACTGCGA
ATTAACCCAAGCAGGTAAAGTGGTTACCACAGAAAACCAAGTGAAAATTATCGGTTATAC
CGATTTACCAGGTCGTTTACCAACTCAATCATCTCAACTTTACGGCACCAACTTAGTCAA
TCTCTTGAAATTACTCTGCAAAGAGAAAGATGGCAACATCAATATCAATTTTGAAGATGT
AGTATTGCGTGGCGTTACCGTAATCCGTGATGGCGAAGTCACTTGGCCGGCACCACCAAT
TCAAGTATCTGCACAGCCACAACAAAAAGCGGCAGCAAAACCTGCGGAGAAAAAAGAAGA
AAAACCGGCAGATCCTCGCATTAAATATGGCTTATTAGCCTTAGCGGTGATCGCATTCTT
ATGGTTAGCCTCTGTTGCACCAGCGGCATTCTTATCTCACTTCACCGTCTTCGTTCTCTC
TTGCGTAGTGGGTTACTATGTAGTTTGGAACGTCAGCCACGCATTACATACGCCATTAAT
GGCAGTAACCAATGCAATTTCAGGTATTATCATTGTCGGTGCGTTACTACAAATCTCACA
AGGTAGCTTCTTTATCAGTGCGCTTGCCTTTATTGCGATTTTAGTGGCGAGTATCAACAT
CTTCGGTGGCTTCAAAGTTACCCAAAGAATGTTAGCAATGTTTAGAAAAGGTTAAGGAGA
AAGAGTATGTCTTTAGGTTTAGTACAAGCGGCATATATTGTCGCAGCCGTTCTCTTTATT
ATGAGCCTTGCAGGGCTTTCTAAACACGAAACGGCAAAAGCAGGTTGTTGGTACGGCATT
GTGGGTATGACCATTGCCCTTATCGCAACCATTTTTGGACCACAATCACAAGGAACCATT
TGGATTTTAATCGCAATGGCAATCGGTGGTGCTATCGGTATTCGTCAAGCATTAAAAGTG
GAAATGACCGAAATGCCTGAGCTTGTGGCAATTCTTCACAGCTTCGTAGGTTTAGCGGCG
GTATTAGTCGGCTTTAACAGCTACGGTCTTGCACACGAAACAGATCCAGTGCTACAAAAT
ATCCACAATGTTGAGGTATTCCTTGGTATCTTCATCGGTGCGGTCACTTTCACAGGTTCT
GTGGTTGCTTTCGGTAAATTACGCGGCATTATCAATTCAAAAGCATTAATGTTGCCACAC
CGCCACAAATTAAACCTTGCGGCACTTGTAGTTTCTGCATTATTAATGGTTGCTTTCTTA
AATAACCCAGAAAATATTTTCCCTGTGTTAGTGATGACTGCAATTGCTCTAGCCTTCGGT
TGGCACTTGGTGGCTTCTATCGGTGGTGCGGATATGCCAGTGGTTGTTTCTATGCTTAAC
TCTTATTCAGGTTGGGCAGCCGCAGCAGCAGGCTTTATGTTAAGCAATGACTTGCTAATC
GTCACAGGGGCATTAGTCGGTTCTTCAGGTGCGATCCTTTCTTACATTATGTGTAAAGCA
ATGAACCGCTCGTTCATCAGCGTTATCGCAGGCGGCTTTGGTAACGATGTTCAAGTCAGC
TCAGATGAAGAACAAGGTGAACACCGTGAAACCACCGCAGAAGAAGTGGCAGAATTACTT
AAAAATGCAAGCTCTGTGATCATCACGCCAGGATACGGTATGGCAGTGGCACAAGCACAA
TATCCTGTGGCAGAAATCACCCAAAAATTACGCGACCGTGGCGTAGATGTTCGCTTTGGT
ATCCACCCAGTTGCAGGACGTTTACCAGGCCATATGAACGTATTGCTTGCTGAAGCGAAA
GTGCCTTACGATGTCGTATTAGAAATGGACGAAATCAATGACGATTTTGCAGATACTGAC
GTAGTCTTGGTTATCGGTGCAAACGACACAGTAAACCCAGCGGCAATGGACGATCCAAAC
AGCCCGATTGCAGGTATGCCAGTACTTGAAGTGTGGAAAGCACAAAATGTTATCGTGTTC
AAACGCTCAATGGCAGTGGGCTATGCAGGCGTACAAAACCCACTGTTCTTCAAAGAAAAC
ACTCAAATGTTATTTGGTGATGCGAAAGAACGTGTGGACGATATTTTAAAAGCCTTATAA
GTAGCAAAAAATAACCGCAACTTATAACAATAAGGTGCGGTTATTTCTACCTATATTTAT
GTTCAAAAACAAGCAGTTCTTGCTTCTCTCTATGTTTGGCATCCCCTAAAGTACACAAGT
AACATCGAAAGAGGCAGTATAATTTCTTGGACTTTAGGATCAACCGTACCTAATCAAATA
CATTCTCAATTAGAGAATGTTCGACCATTTCCTGTCTTAGGGTAGACATGATTTTTATAT
ACTAAAGAATAAAATAATCGAATATTTAACGATTCTTATCAGATTTTTTGTTAGGATAGC
ACTTTAATTTTTCTATTTGATTTTTGAGTGATTACAACGAGGTTTTTATGAACCCAAGAC
GCAAATCTAGACTGAAAGTGGTGATGGCAGTGTTAAGTGGGCTTGCCGTTGCTGTTGGTT
TAACCTTATATGCGTTAAGCCAAAACATTGACTTATTCTATACGCCATCAGAGATTATCT
ATGGTAAAAATAATGATCCAGAAACCAAGCCTGAAGTTGGGCAACGTATTCGTGTAGGGG
GTATGGTGGTTGATGGGTCGGTAAAACGTGATGACAAGACCCTTAAAGTGACCTTTGATC
TCAATGATATTGGGCCTGCAATTCAGGTGGAATATGAAGGGATTTTACCTGACTTATTCC
GTGAAGGGCAAGGGATTGTGGCACAAGGTACTTTAGTTGAGCCGACAAAACTGAAAGCAA
CCGAAGTGTTAGCTAAACACGATGAAAACTATATGCCACCTGAATTAGGCGATCAGATGA
AAAAGCAACATCAGCCGATGGGGATTTCAGAAGCAGATCTCAAAGGAAAATCAGAACGTG
ATGCAACGCAGATCTCTCAGCCGTTTGGAGAAAATAAATGATTGCTGAATTAGGTAACTA
TACCCTTGCTCTTGCTCTCTCATTGGCAATTTTATTGGCGATCTTACCGCTTGTTGGTGC
TTATAAACAAAATGCTAGTCTGATGGCATTGGCTCGTCCGATGACGTGGGCGGTTTTTTT
AGCATTATCAATCTCGTTTGGCTCGCTTTTTTATCTGTTTGCGGTCAATGATTTCACTGT
GCAGTATGTGGTGAATAACTCAAACAGCACGTTACCGTTAGAGTATCGCCTTTCCGCTGT
TTGGGGTTCTCACGAAGGATCTTTGTTGCTTTGGATTTGGCTACTTTCCCTTTGGAGCGT
TGCCGTTGCGACATTCAGCCGACAAATGCCTGAAGAAGCCATCGCTCGTGTATTGGGGGT
AATGGGCTTGGTTAGCATTGGCTTTTTAGTCTTTATTCTGTTTACTTCTAACCCGTTTAA
CCGAACTTTCCCTGATTTTCCTGTTGATGGTCGAGAGCTTAATCCGATGTTGCAAGATGT
TGGCTTAATCTTCCACCCTCCGTTACTGTATATGGGCTATGTGGGCTTTTCTGTTGCCTT
TGCTTTTGCTATTGCGTCGTTGATGACAGGTCGTCTTGATACTGCTTGGGCGAGATGGTC
ACGTCCTTGGACTATGGCAGCGTGGGTATTTTTGACATTAGGTATCGTACTTGGCTCTTG
GTGGGCATATTACGAGCTTGGCTGGGGCGGTTGGTGGTTCTGGGATCCTGTGGAAAATGC
CTCGTTAATGCCGTGGATTGCTGGTACGGCATTAATTCACTCTTTAGCGGTTACGGAAAA
ACGTAGTACATTCAAAGCGTGGACGGTCTTGCTGGCTATTCTTGCTTTTTCACTCTGCTT
ACTCGGCACATTCTTAGTGCGTTCAGGGATTTTGGTATCGGTTCACGCTTTTGCTTCTGA
TCCAACTCGGGGCTTATATATTTTGGCTTATCTCGTGGTGGTTATTGGCGGTTCGCTACT
GCTTTACGCTTATCAAGGCAGTAAAATCAAGAGCTTAGACAATTCCGAACGTTACTCACG
AGAATCAATGTTATTACTCAATAATGTGCTATTAATGGCGTTCTTATCGGTGGTCTTTTT
AGGCACGATTTTACCGTTAATTCATAAACAAATTGGTTTAGGGACAATTTCTATCGGAGC
ACCTTTCTTCGATCAGATGTTTATGATCTTAATGGTGCCTTTTGCATTTTTATTGGGAAT
TGGACCGCTTGTAAAATGGCGTCGAGATCAGGTTTCTGCTATCCGTAAGCCAGTCCTCAT
TTCATTAGCCGTAATGGTATTGCTTGGCTTTGGCTTACCTTATCTTTTTGCCAGCAAAAT
TACTGTCAGCGTGGTATTAGGGACAATGATGTCCATCATTATCGTGGCATTGAGTTTGTA
TGAACTACATCAACGAGCAACGCATCGTCATAGTTTCTTGCAAGGCATTTTGAAACTTTC
TCGTTCCCATTGGGGGATGGTGTTGGCTCATTTAGGGGTTGCAATGACTGTGTTTGGTAT
TGCCTTTAGCCAAAATTACAGTATCGAAAAAGATGTACGAATGAATGTGGGCGACAAAGT
TGAAATTTTAGATTACAACTTTACCTTCAAGGGTATTCGTGACTCAAATGGGGCAAACTA
TATTGGTGGCACAGCGGATATTGAAATTCATCGAAATGGTAAATATGAAGCCACACTACA
CGCAGAAAAACGCTTTTACAATGTCAGTAAAATGGGTATGACTGAAGCTGCGATTGACTG
GGGATTTAGTCGAGATCTCTATGCAGCCTTAGGTGAACGTTTAGAAGATGGCTCTTGGGG
CGTACGTTTATACTACAAACCGTTTATCCGTTGGATTTGGTTCGGTGGATTGTTTATGGC
GATAGGTGGCATACTTTGTATGATGGATAGACGTTATCGCTTAAAACAGAATAATTAACT
ATGTTTATCGCTCTTCATAAGGAATAATCGGCATGGTAGACAAAATAGTTGCTAATGTTT
ATTTTCTCTAAATATTAGCAACTATTTTTATTTGAAAAATCTTGTATAGACAACATATTA
CACCTTTTATTTACGAAGTAATTTATAAAACAGAGTAAGTAAGACTGTTGGCAATAATCT
CGGTACCACTCGCATAGTAAAAGTGATAAAACCTGAAACGATATTCTGCATACCCACTTG
GTGTTTTAATTTAAATAAACGCCATTCTGCCTTAGCCTGAGCGATACCACGACGGCGGCC
AACCATACCATTTCCAACACGAGCATAAACCAAAACCTCAGGCAAATTCGCTACTTTTTT
GCCTAATGCGACCAATTTAATCCAGAGATAATAATCTTCTTGTAAGTCTTGATAGCCACC
ACATTCAAGCACAGCATTTTTTTGGTAGGCGACCGTCATATGATTAAATGGGCAACGTTT
CTGTGTAAACTCTACAATGGCTTTGGTTTCTGTTGGCACACGACGATAGCTGACAATATC
ATTAATATCTGAGCCAAATTCAGCAATTTGTCCGCCAAAAATAATGGTATCGGGATTTTG
TTCAATAAACGCAATCTGTTTTTCAAAACGTTCTGGAATACAAATATCGTCCGTATCCAT
ACGGAATACCCATTCATTTATGCAGTGGATTAAGCCATGATTGAGTGCTTTTCCTAACCC
TTGATTTTGCTCAAGTCTAACGATATTAAGCGGTAAGATCTCCGCAAAATTTTGCATAAC
TTGTTCTAATTCGGGGGTAATAGCTCCGTCAAATACAACAACAATTTCGTCCGCTTGAAC
CGTTTGATTTTTTAAACTTTCAAAGCATTCGGTTAAATATTCTGGTTTTTCCTTAAAATA
TAAGGACATTAATACGGAAAATTTCATTAAATAAACCTTTTCATATTGATTGCAAGTTTT
GGTGAAATAAATATGAGAGTAGCAATCACCAAATGTTTAATATTTTTACTTTGTAAGAAC
ATCTGCCAATAATAACAAGCCGCTTTACGAGATAAATTCATTATATGTGGGTAAGAAAGC
ATATATAATGCATTAAAAGCAAAGTTTTTTTGTTGAATATCTGTTTTTACATATTTTTGT
TTAATAGTTTCAATCGCTAATTCAGTATTTTGTGTATTTGTCGATACACTTGCTCGTTTA
GTATGGAAAGTACAGGTTGTTAAGGCTTGAGAAACATGTTTTGGTTTAAATTCGTTATGC
GAAATGACTTTCAAAATAAAATCATAGTCTTCTAGAGATTTTAAATCCGTTGATAATCCA
TTGACTGCAAAGAAAAATGATTTTTTAATCGCAATCATCGGCATTCCACCTACTTTATTT
GCCAGTAAAATATTCTCTAAAGTGACCGCTTGTTCATTTTCATAGGGGCGAGTGATATAA
CTAAACCCTTCATTTACCATCACACATTCAGAAGGGTGATAAATAAAATTAATCGTCGGG
TTTTCATTAATTGTTTTTGCCAGTATTTCACATTTTGGATGAGCAAAACGATCATCATCA
TCTAAAAAGAGTAGCCACTCGTTTTCAGCAAATCTTGCTCCTACATTACGACTTTCTGCT
GCTCCTAAATTCTGTTCATTCCTAATCACATTGACAGGAAATGGGTAGAGATGTTTAATT
TCTACTGGCTCAACAGAGTGATCATCGACAATAATCACTTCAAAATTATATTCCGTTTGA
TATTCCAAACTTGTTAATAATGCAGGAATTTCATTTTTTCGATTATAAGAAGGAATAATA
ATACTAAACATTTTCTGTCTTGTTATTTAAAAATAGAATTTTATTTTTACCTTCATTGCC
AAATAAAGATAAAAACATTAATAACACTAACATAATTAATGAAGGTAACGGAACAATGGC
TAAGGAATAAAATGCCCATTTTTGCGTTTGTTTTAAATTAATTCGACCTTGTTTTAATCC
ATCAAAAAAAATAGGGAGTGAGTGCTTTATTTACTGCTTGTAAAATAATCATCAATATCG
CAGCAATTTGAGCCCCCATCGCATATAAACCTAAATCAACTTGATTAAATTGATGATAAA
TAAATACACGATCTAACTGCCCTTTTAAGAAAGGGCTCACATTATGCAAAATTAATGGCG
TACCAAAAGCAAGCACATAAAAAAGTGCTGATTTATATTGCTTCCATTGATATTTTTTAC
TTACCGTCTTTTTGCTATAAATCAGGTAAGCTAATAAAAATACCAGTACATTGCCTAATA
AAATCCCAAATAATCTTTTTTCGACCAATTCCGTTTGATAAAGTTCGAGAAGTAATACCG
TAAAAACAGCAGTGCCTAAGCTAGAAGCAAATTGCAAAATGGCATAGGAAATCGCCTGTT
TTTGACACTGTCGAATGCGCAGCTGAACACCTAATAAGGCTTGGAAAATGGCATTGCCCG
TGAAGTCAGTTCACCGATTAAATAAACTGCACTGTCTTTGATGGCTCTCATTGCATCTCT
TTCTCAATCAAGCTATCCGCCAGTTGCAAATCTAATGTGGTATCAATATCGACTGAGCGA
TAGGTTGGCATTAAATAGAAACGCACAGGTGGAATAAAGAAGTATTTTTCTTGAAGTAGG
CTGGCGACATCGTTGATATAAATCGCCCCATTCGCACGGTATGCTTTTGGTAATTGCTGA
CGTGGTGCTTCAAAATCTTTGATTTCATTCATCGGGAGAATATCATCTCCATTTAAAACA
AATGATTTATACGGGTGGTGTTCACATTCACAAGCGGATACCACAGACTTACTTTTTCCA
CCTAAAAAGATTTCCATCGCATTGCGAATATCTAACGCATTGCGAAGTGGGCTAGTGGGT
TGGAAATGAGCGACAACGCCTTCACGGATATTTAAGGTTTCTAAACAGTGCAAAATAACA
TCAATAGAACGAGTATCACTTTGAGCCAATTCAGCAGGGCGAAGTAGTGGTGTTGCACCA
TATTTTTCACCTTCCTGTAAAATACGTTCGCCGTCTGAAGTGACAACGATTAAGTCAAAC
ATTCCAGACTCTTTTGCTGCTAGAACTGCACGGCCTACGAGCGAAATTCCGCCGACTAAT
TGTAAGTTTTTATCTTTAATCCCTTTCGAGCCTGCTCTGGCTGGAATAATTGCAATTTTT
TTCATAAATCTAACCGCTAGTAATATGGTTAATAAGACTTGCCATTTTAATTTTAAAGAG
CGAGTTAAACAATAGACAACGGAAAAGGAATGAGGAATAATAAATCTCTTTTACTTACTT
GACAAAATTGCCTACTCATTATGTTTGCTATCACAAAATTTATTACTGCGGTCATTCTTC
CACCATTTAACATTCTGATTTTATGGTTGTTTTCTTTAATTTGTTTCCGCTTAAAATGGA
AAAAATTAGGTTATCTCTCAACTTTTTTAGGTGTAGCAATGCTCTATATTTTCAGTATTC
CCTATACTTCGCAAAAATTGCATGATTCTCTGGTAACGGAAGATAACCTTAGTATTGAAG
ATTATAAATCGGCTCAAGCTATCGTTTTACTTAGTGGTGGCTTGCGTGATAGTAAAGAGT
TATTTGGCAAATTAGCGATCAGCGAAATAGCATTAGAGCGGGTACGTTATGCTGCTTTTT
TACAAAAAGAAACGGGCTTACCTTTATTAATTACGGGAAGTAGCCCAAAAGGGACTTCAG
AAGCTGCCGTCATGAAAAAAGAGCTCGAACAATTTTTCCATATTCCAACACAATGGTTGG
AAGAAAAAGCCAAAACGACGGCTGAAAATGCGAAGTTTTCTAAACCGATTTTAGAAAAAG
AAGGTATTAATAAGATTGTGCTAGTGACAAACCAGTGGCATATGCAACGAGCAAGAATGC
TATTTGAGCGAGAAGGTTTTAAGATATTACCTGCAAGTGTTGGAGCAGGAAAAATGCCTG
AAACCTATGGATTAAATGTATTTTACTTTATCCCACAATCAGGAGCATTACATAGCAATA
TGCACGCCCTGAAAGAATGGATTGGATATTGGAAAGAGAAATAACGGATATTATTAGGTT
AATACATTTAGTAGATCAGCCCTAGTGTAAAAACAAATATCACTAAAAATTCAAATAGGC
CGACTTGTTTAATTTTCCAGTTTCTTTTTGGCACAATAACCGCTCTAATTAACCCAATGA
AATAGGCAAAGCTAATGCCATAATCGCCTAAGGCGAGATAAACAAAGATAAATATACAAT
GAAGTCCTATACTGAACTTACAGTAAAGAGGATTTTTCCGCTCTCGAGCAACGCTTTTTA
CATAAATTGTTGTCCCAATAAAAAATAACGTAGGGTGGAGTAAAATCTCAAAATTATATT
GGTTCGTTGCTAAATAGAAACTTGCCATTCCAATTATGCCGAAGGTTAAAATACCTGCAA
TATCATTGATTAAGTTTCGTTCATCTTTTTGTTTTGCATAGTAAATTTGGACCCCTGCAA
GCGGCAGGATTGGGATTATAAATTGCAAAATAGAAAAATGACTTAAGAGTACCGGAAATA
TAAATATGCCGCTAAATACGGCATAAATAATCATCCAGCGTTTATATTTTTCATTTTGTT
TTTTACTAACAACAGAGAAAAAAGGATAGGAAAAGAGATAAGTAAAAAGCCAGCTAAGCC
CAAGCCAAAAATGATTCATTACAAAATGGCTAGCAGAAATACCATAAATAAATGGTACAA
ATGCCATCACTAATGCTCCGTGCTGATTAGAAATAATCGGCTTTTCTTTAAATATCATGC
TTATTTATCTACTATTTTGTCTAGGTTCCCATATCCAGTTTTAAATTTTATACTCTACTA
TATTGATTTACTTTACTTGTAGCTTCTTCCCTACAAAGATTTTATTTTGTTTTAAACCAT
TTAGCTGCCTCAATTTTTCAGGTGTTGTTTTATACATGCGAGCAATGGAATAAAGTGTTT
CATCTTTCTGGACAACATGATATTTCGCATTGAGATTAACCGTTTTTTCTGACGCTTTAG
ACGATTGTTCTTGCTTAGTTTTCGTCGTTATTTTTGTTTTCTCTTTAGTTTTTTCCTTAG
GCGAAGTCACCGCTACTTTAGCTTTTTTATCTTCCTTAGAGCGATTTTCTACCTTTTTTT
CAGCTTTCGATTTCTTGGTTGATTTTTCATCATTAACTGCTATTTGATTTGGCTGTTTTG
GTAATCTATTTTTATATGCAATTAATCCTTGATAAATCGCCTTTGCAATCTGACGGCGAT
AAGCCTTTGTAGCTAAACGTTGTTCTTCCGTTGCATTAGATAAAAAGCCTGTTTCCACTA
GAATTGAAGGAATGTCAGGGGAACGCAATACGCTAAGGCTGGCGTGTTGTGGCGAACTTT
TCGCTAATTGCGTAACATTTCGCAGTTTGTCTAAGACTGTTTTACCTAACTCATAACCTG
AACGTTGTGCGTGAGAAAACTGCAGATCAAGCACTGTCTGGTTCAAGTAACGTTCATTAT
TATTTGCTAAAACCGAACCTGCCCCACCTAATAATTCCGATTGCTTTTCGTGATCTTCCA
ACCATTTTCCTAATTCATCATTTGCACGGCGATTAGATAAAACCCAAACCGAAGCCCCTT
TTAGATTATCTGAACTTGGTGAAGAATCAGCGTGAATTGACACTAGATAATGTGCCTTAT
TTTTACGAGCAATTTCAGTTCGATTAGGTAACTGGATAAAATAGTCGCCATTGCGTGTCA
TTACTGCCTTGAAATTTGGATCTGCATCTAACAACGCCTTTAGTTCTCTGGCAATCGCTA
AAGTCACTTCTTTTTCTTTAACCCCTAAATTTTTACCGATAGCCCCTGGATCTTTGCCCC
CGTGTCCAGCATCAATGGCAATGGTTAATTTTGCTTGTGCGGAAAGAGCAAGAAATAAAC
TCATTACCATAAAACAAACATAATGTCGTAATTTCTGCATAGTATTACCCTAAGCGGTCT
GATGTTCTAAATAATCTACAATCTGTTTTGCCGAGTTGTTTTGAGGCATAATAGCTAGAT
TTCGCCCTGTTTCTGCATAGTCAATTTGAATAATAAAGTCCGCAGATGGGATCATTCCTT
CCCCTCGACTTGCCCATTCTAGTAAGCAAACCGTTTGTGGACGGAAGTAGTCCCTAATTC
CCATAAACTCCAACTCTTCAGGATCACTCAAACGATATAAATCAAAATGATATAAAGCAT
AAGGGGGAAGCTGATACTCTTCCACTAAAGTATAAGTTGGACTTTTTACATTCCCATTAT
GCCCAAAAGCACGAACAATGCTCCGAGTGAGCGTCGTTTTTCCAGCCCCTAATTCTCCAT
TCAGATAAATCACAATCGCTTTTTCACTATGATTTTCTAAATAGCGTTGAAGTTGTTGGG
CAAAACGCTGACCAAAATTGAGCATTTCTTCTTCAGTTGCAAAATAAAATGATTGCATTA
TTGTTAATCTAAATTAATAAAATGGTGACGATAAAACTTCAGCTCTTCGATGGACTCTTT
AATATCATCTAAAGCTAAGTGGCTGTTTTTCTTACTAAATTGTTTAAGCATTTCAGGCTT
CCAACGACTTGCAAGCTCTTTTAATGTACTCACATCTAAATGGCGATAGTGGAAGTAGTC
CGCCAAATCTGGCATATATTTATAAAGGAAACGCTTATCTTGTGCAATACTGTTACCACA
AATCGGCGAAGCCCCTTTCGGCACCCATTTCTTCAGGAAATCTAATGTCTGTAATTCGGC
AGCACGTTCGGTTAATTTACTCTGCTTCACACGATCAACCAACCCATTTGCAGTATGGGT
TTTCACACACCATTCGCTCATTTTATTTAATAATTCATCGGGTTGATATACGGCAAGCAC
AGGGCCTTCAGCCAAAATATTCAGATCTTTATCGGTGATAATGGTAGCAATCTCTATAAT
TCGCTCTTTTTCAGGATCAAGCCCTGTCATTTCGAGATCGATCCAAATTAAATTTTGTTT
GTCTTGTTGGCTCATCTTTTTCAATTAATTATCTAAAATTCCACAGGATATTATTTATTG
TAGCATTTCATGCACCACTTTCATAAACCCATCAGCAGTAGCATAAACTTCTTCTTTGCC
TTGAGCTTTTAAAATCATATCGGAAAGCTCACGGAATGCGGAATGTCCGCCTTTACGTGT
TAAGACTAAATCAGCTTGATTTTTGACATAATCAAAGGCATCGCCCACGGCAACCGCTAG
TCCACAGACTTCAAATGCAGGCAAGTCCAACGTATCGTCGCCTAAAAATGCAGTTTCTTC
GGCTGAAACCCCCGCTTGTTGCATTAATTCAAAACAAGCATCTCGCTTAGACATTTCGCC
AAGTTGGAAAAGGGGAATGCCTAAATCTTTGATGCGACGGCGTAAAATCGGGGTGTCACC
GCCCGATAGCACTGCAACTTGAATACCACAAGCAAGGAGCATTTTAATCCCTAAACCGTC
TTTCACATTGAAGTATTTTAATGCTTCGCCATTTTCGGTGTAATAAAGGCTACCATCAGT
AAGAACACCGTCCACATCGGTAATCACAAGTTTAATTTTTGTTAGTCTTTGCATAAGTAT
CCTTGATTTCAGTTAAGTGGAGTTTTATGATCTTGCCCATTATAGCCTTTTGGAGTAGCC
AATGTCGATTTCTCAAAATTTAGCGACAATTTCTCAACAAATTCAACAATATTGTCAGCA
AGCTAATCGCCCTGAACAGAGTGTTAAACTGCTTGCGGTGAGCAAAACTAAACCCATTTC
AGCCATTGCCGAAGCCATTGAAGCAGGACAACGTGCTTTCGGCGAAAATTATGTGCAAGA
AGGTATTGAAAAAATTCAATATTTTGCGGAGAACGACACATTAGAATGGCACTTTATCGG
TTTATTACAATCGAATAAAACGCGTGTAGTGGCGGAGCATTTTGACTGGGTACAAACGAT
AGATAGGCTCAAAATTGCACAACGTTTAAGCGAGCAACGTCCTGAACACCTGCCTGTACT
GAATGTTTTAATTCAAATTAATATCAGTGATGAAGCATCTAAATCGGGTATTTCTGCGAA
AGAAATGCTAGAATTAGCCACTCAAATTAGCCAACTGCCACGTTTGAAATTGCGTGGTTT
AATGGCAATTCCGAAGCCTGAAAGTGAGCCTGAGCAACAGAAAATCGCCTTAGCTCAAAT
GAATGAACTGTTTCTTCAATTACAATCTCAATTTGAAGGGATTGATACGCTATCAATGGG
AATGTCTGATGATATGCCAAGTGCAATTGAATGCGGTTCGACAATGGTGCGTATTGGTAC
GGCGATTTTTGGGGCAAGATCTTAAATTTGATTGCACTTAAAGACAAATATTCTTATCCT
TTCCACATTTGAAAGTTCTAAGGGAGAAGCTATGCGACCTAAAGCAAAATTTAGAAAAGA
TTACCGTCAGCCTGATTTTACTATTCATCAAATTTATCTTGATGTTCAGCTTGATCCTGA
GCAGACGATTGTCACATCGACGTTGTCGGTCATGCGTAAGAATGCAGAAGCGACTACGTT
ACGTTTAGATGGGCATAGCTTTGAATTTTTATCGATTAAATTTAATGGCGAGCCATTCAA
AGAATATCAAAAAGATGATGAGGCTTTGACTTTAAATTTAGCCGATTTCCCTGCGGATCA
ATTCGAGCTGGAAATTCAGACAAAACTCAATCCATCAACAAATACGTCACTACAAGGGTT
ATATCAATCAGGCGAAGGGATCTGCACGCAATGTGAAGCGGAAGGTTTCCGTCAGATTAC
TTATATGCTTGATCGCCCTGATGTGCTTGCAAAATATCGCACCAAAATCACCGCTTGTAA
AAGTAAATATCCATACCTGCTTTCTAACGGCAACCGTATTGCTCAAGGGGAGCTGGACGA
TGGTCGTCACTGGGTGGAGTGGGAAGATCCGTTCTTTAAACCAAGCTATTTATTTGCCTT
AGTCGCAGGGGATTTTGACCTGTTACAAGATAAGTTTATCACGATGAGCGGACGTGAAGT
TGCCCTTGAAATCTATGTGGATAAAGGAAATCTTGACCGTGCCACTTGGGCAATGGAGAG
TTTAAAACGTTCGATGAAATGGGATGAAGAGCGTTTTGGGCTGGAGTACGATTTAGACAT
TTATATGATCGTGGCGGTCGATTTCTTTAATATGGGGGCAATGGAAAATAAGGGGTTAAA
CATTTTTAACTCGAAATTTGTGCTAGCTAATCCGCAAACTGCAACGGACGATGATTATTT
GAATGTTGAAGCGGTGATTGCTCACGAATATTTCCATAACTGGACGGGCAACCGTATTAC
TTGCCGTGACTGGTTCCAACTCAGTTTAAAAGAAGGTTTGACCGTTTTCCGTGATCAAGA
ATTTACTTCAGATTTATGGTCAAGATCGGCAAAACGGATTGAAGATGTGCGATTGTTGCG
TGCGGTGCAATTTGCCGAAGATGCAAGCCCGATGGCTCACCCTATTCGCCCTGAAAAAGT
GATTGAAATGAATAATTTCTATACGGTTACCGTCTATGAAAAAGGGGCGGAAGTTATTCG
TATGATCCATACCTTACTTGGCGAAGAGCGTTTCCAAAAAGGAATGAAACTCTATGTGGC
AGAAAATGATGGCACGGCGGCAACCTGCGAAGATTTTGTGTCTGCAATGGAACGTGCTTC
GGGAGTGGATTTGGATCTATTCCGCCGTTGGTATAGTCAATCGGGTACGCCTGAATTAAC
GATTTCTGATGAATATGATGAAAAACGTCATACTTACCGCTTGCACGTTTCTCAAAACAC
ACCACCAACCGCTGATCAGCTAGAGAAAGTGAATTTACACATTCCGTTGAAAGTAGCGTT
ATATGGTCAAGATGGTAAGAAAATCAAGTTACAACACGAATTATTAACTGTCAGTGATGT
GTTAGATGTGGTCCACGAACATCAAACCTTTGAGTTCCATAATGTGCAACAACGCCCTGT
GCCTGCACTGTTGTGTGATTTCTCCGCCCCTGTGCGTTTAGATTATGATTATTCGACAGA
ACAGCTTTTGACGCTCTTGAAATTTGCTGAGAATGATTTTGTGCGTTGGGACGTGGCACA
AATGTTGTTTAACAACGAATTGCGTGAAAATCTAAGTCGTTACCAACAGGGCGAAGCAAT
GGCATTCTCACAAGGTCTGTTAGAAGCGCTCACCTTTGTGATCGACAATGCAAATAGAGA
TCCAGAACTCGCCGCTTTAACCTTAACCTTGCCAAAAGAAACGGAATTTGCGGAGTTGTT
TAAAGTGATCGATCCTGCAGGTATTGCGGCTGTTCGTCAATTTATGCAACAAGCGATTGC
TGATGAATTAAAAGATCACTTCTTAGTCGTTTACAACCAAAATAAATTAACGGAATACCG
TGTGGTTGCCGAGGATTTGGCAAAACGGGCATTACGCAATGTCTGCTTGTCTTACCTTGC
CTTTACCGAAGTGGGTAATACCTTGGTACACAAACATTATCATCAAGCAAACAATATGAC
GGATACTTTGGCGGCACTCTCAGCTTCAACCAAAGCACAACTTGCTTGCCGAGATCAGCT
TCTTGCCGATTTTGAACAAAAATGGCAACACGATGGCTTAGTGATGGATAAATGGTTTGT
TTTACAGGCAACACGCCCAGATGAAAATGTACTTGAAATTGTGCAAGATTTATTAACGCA
CCCAAGTTTTAACTTTAAAAATCCAAACCGTGTACGTTCACTCGTTGGAGCATTTGCAAG
TCAAAACCCAAGCGCGTTCCACGCCATTGACGGTTCAGGTTATCGTTTCTTAGTCGATAT
GTTGATTAAGATGAACGAAAGTAATCCGCAAGTGGCGGCACGTTTAATTGAGCCGTTAAT
TAAACTTTCTCGCTATGACACTCAACGTCAAACCTTGATGCGTCGCGGCTTAGAGCGTTT
GAAAGGTTTAGATAATCTTGCTCGTGATTTGTTTGAAAAAATTGAAAAGGCATTGCAGTA
ATGATCTGGCATAAAGCATTATTTTCCTTTCACGGAAGACTAAACCGCAAAGGCTTTTGG
ATCGGCTTTGGGATCAATTTTGCATTTTTATTTATTTTTGCAAATTTTATCTTAAATCTG
ACCGCTTTCAGTTGGATCAGCGTTCTACCTTTGACTGTTTCCCTTTATAGTTTATCGGCG
GTTATCGTTAAACGCCTACACGACCGTAATCGTTCAGCGAAAGCCTTATTTATGGTTGCT
GTGCCGATATTGTGCTATCTCAGCTCATTAGGGGCAGAAGGAACAATGGCATTTGTGCTA
GGCGTTATGATGCCGATGTTTATCGGAACGATTTTAGTGATGGAATGGGGTGTTTTTGCA
GGAAGTCCTGAAGCTAATCAATATGGTGAGAAAGGATTGAGTGTGAGATTTAAATAATTG
TAGGGTGGGTCTTGACCCACCATTTCGTTGTAATCTCTTGAATTTATTGGTGGGTTAAAA
CCCACCCTACAAAAATGTTTTTTAAATCTCCCCCAGCCCCTCTTTTTCAAAGAGGGGAGT
TTACAAATTTTAATAACAAACAAATACAAAATGACCGAAATAAAACTTAACTACCACAAA
ACCCATTTTTTAACCTCTGCACCTGATATTCACCATTTACCAGAAGACAGTGGCGTGGAA
ATTGCCTTTGCAGGGCGTTCAAATGCAGGGAAGTCGACGGCATTAAATGCCTTAACTAAT
CAAAAAAACTTGGCTCGTACCTCTAAAACCCCAGGGCGTACGCAGTTAATTAACTTATTT
GAAGTAGAACCAAATTGTAAATTAGTCGATTTACCAGGCTATGGCTATGCGGCCGTGCCT
GAGCAGATGAAACTTCAGTGGCAACGTTCTTTAGGTGAATACTTGCAGAAACGTGAATGT
TTACGGGGCGTAGTGATTTTAATGGATATTCGTCACCCGTTGAAAGATCTCGATCAGCAG
ATGATCGAGTGGGCGGTATCTGCGGAGTTGCCTGTATTATTGCTACTTACCAAAGCGGAT
AAACTTAGCCAAAGTGCGAGAAGCAAAACCGTCAAAATGGTGCGGGAAGCGATTTTACCG
TTTCAAGGCGATGTGCAAGTCGAAGCCTATTCTGCATTAAATCGTATTGGTATTGATAAA
CTTGCGACTAAATTAGATAGTTGGTTCGCCGAAATTTTTACTCAAACCCAAGAGATAACT
TATGTATAACTTAACCGAATTACGCCAAGAAACCGATGAAATCATCAACTCTTTATTAGC
CGATGGAAGCGATCCTGAAGCCCTTTATATTATCGAACACCACGTTGCTCACCACGATTT
CGATAAACTCGAAAAGTTAGTGGTAGATGCTTATAAGTTGGGCTATGAGATTTCTGAAGC
AGAAGAAGTGGAAGAAGAGAATGGCGATCTCGTGTTTGTGTGCGATATTGTTAGCGAAAT
TAAACTAGATGCGGAACTTATTACCGCTCAACAAAAAGAGCTACTGCCGTTAATCGAAAA
ATCGGGTGCGGTTTATGAAGGCTGGGGAACTTATTTTGAAGATCCGAACAGTGATGAAGA
TGAATATGGCGATGACGGCGAATTTTTCGATGACGAAGATGATGATTTTGATGATGAAAG
ACGTTAACCATTAGCAGAATTATGAAAATAAATGATAACCCTATGTAGAATATTTACCAT
GTAAGAATCAAGTAATAAGGAGGAGCAATGCTAACAAATTGGTCAGAAGGTTATGTTAAT
GATATTAATTATACGACAGGTTATTACGATGGATTAAATAGCCACCAATTAATTTGTCCA
TTCTTAATAGCAAATTTACAGCCGCCAAAAGTCATTAATGCGTGTGAGTTAGGTTTTGGG
TTTGGTGTATCGCTTAATATTCATGCAGTAGCAGGAACAGTAAAATGGTACGGGACTGAT
TTTAATCCTTCTCATGCGTTCTTTGCTCAACAATTAGCAAACCAAGGCAATCCAGATAAA
GTCGTTATTGCAGATCAATCTTTTGCCGAATTTTGTCATCGAGATGACTTACCTGATTTT
GATTTTATTGCTCTACATGGTATTTGGTCTTGGATTTCACCACAAAATAGAGAAACTATC
GTTGATTTTATTCAACGTAAATTAAAAGTAGGTGGTGTAGTCTATATTAGCTATAACACA
TTACCAGGATGGGCAGGAAAATCACCAATTAGATATTTATTAAATCAATACTATAGTAAA
TTATCTGCTACTCTAGAATCAAAAGATCAAGCGATTAAATCAGCATTAGAACATACAAAG
AATATGCTTTCAGTGAGTAATAGTCTCCTTTCTCTCTCACCTTATTTGTTGGAACAAGTT
GAACAGATCAAAGAACAAAATTCTAATTACGTCATTCATGAATTTACTAATCAGAATTGG
TATCCAATGTATTTTTCAGAAATTGAATCCTGCTTGAAACAAGCTAAATTAAGTTACGCA
TGCTCCGTTTCTTATTTAGATGATTTTGATGAGGTTTTATTTGATGAAGAGCAACAAAAA
TTATTATCTAGCATTCAAGATCCTTCTTTATTTCAAACAGCAAAAGACTTTATTTTAAAT
AAACAATTCCGCCGTGATTATTGGGTTAAAGGAAAATCTCAACTTACTAATCAACAAGGA
GAGAAAGAATGGAAGAAATTAAATATATTACTTGTTTCATCTACAACAAAAATTTCGACC
ACGATTAAAAACTACCGACAAACGGAATTTAAAGAAGAATTATTAAAACCTATTATTGAA
AAATTATCTGATTATAAGATTCACTCGTTAGAATCTTTGTGTGAAGCCTTAAAAGGGGAT
ATGCCTCCAAATGCATTATTTAGAATAATTGCCCTATTAGTAGCTCGAAAAGAAGTTGTC
ATTACTCAATCGGCTGAAACAATAGAAGCAGCTACAAATTCCTGCCAGAAATTTAACCGA
GCTATATTGGATAATCCTTTTGCTTTTAATAACGTTAACTATCTGGCAAGTCCTGTGTCA
GGTGGTGGGATTTATTATTCTAATATTGAATTACTCTTTTTATCTGCATATGTACAGAAA
ATTCCAGAGAAACAGTGGGAAAAATATGTACGTACTATTTTAACAGCACATAATCAACTA
TTACGTAAAGATGATAATATTCTATCTTCTGAAGAAGAGATACTTGGAGAAATATCTCGT
CTGAAGAAAGAATTTTTAGATGATAGATTTGAAATTACAAAAAGTTTAAAGGTGGTCTAG
CCCCTTTTTCACCCAATATTGATACGGCTTAGTATCTGTTTGACTTTTTAATAGCTGATG
ATCCATAAATTGACAAAAACTCGGAATATCACGAGTAGTTGCAGGATCGTCAGCAATAAT
TAGCAACACTTCACCATCTGCCATATTGCGAATGGTTTTGCGAGTAAGCATTACAGGTTC
AGGACAACGTAGCCCTAGGGTATCTAAAGTGTGGTTAATGGTTAGTTCGGTCATCGTTAT
TATTCAAAATTAAAAATTACAGGATATATATGCAACAGCTTTTCTCTCAACACATCGCAC
GTATTCAACAAATCGTACAGCACGCCTTAGAGCTGGCTCGTCTTGACGGGCTTTGGATTT
ATGCAGGGCAGGCAAAATACCATTTTTTAGACGACCAAACATCGCCATTTAAAATCAATC
CGCATTTTAATTATATTTTCCCTGATCCCACCGCAGAACAAAGTTGGCTTTTTTTAGACG
GTAAAAATAAACCGAAACTCTATTTTTATGCACCGCAAGATTATTGGCATTGTACGCCAA
ATCCGCCGACATCGGCATTTTTTGCTGATGAGTTTGAATGGCAAATGCTCACGGATAGCC
AACAAATTCGACAATATATCCTTAATCCGACCCATTGTGCCTTTATAGGTGAACAAACGG
AGTTGGCAAAATCACTAGGTTTTGAGCATATCAATCCACAGAAAGTGCTAAATGTACTGC
ATTTTGAGCGTTCGATCAAAAGCGAATTTGAAATTGAGTGCATATATCAAGCTCAACTCA
CCGCTTTAACAGGACATCACGCGGCAAAAGAGGCTTTCTTTGCTGGTAAAAGTGAGTTTG
AAATTAATTTAGCCTATCTTCAAGCGACCAAGCAATCGGATAACAATGTGCCTTACGGCA
ATATTGTTGCGATCAATCAGCATAGTGCGATTTTACATTACACAAAATTGGATTTCACGC
CACCTTGCGAACGCCACAGTTTTTTACTTGATGCTGGTACAAGCTATCTTGGTTATGCCT
CCGATCTTACTCGAACTTATGCTTTTGAGCCACAAAGTGAATTTGCAGCAATGATTGCTC
AAATGGAACAGTTTAAACTGGATACGATTGCTGATATGCAAGTGGGGATGAATTATCTGA
GTTACCATACCCAAATGCACCGTTGGATCTCGCAAATGCTTCACCAGTTTGAGTTTGTGA
AATTACCTGCCGATCAAATTTTTGAAGAGGGTATTAGCCGTACCTTCTTCCCACACGGTT
TAGGACATCAGCTTGGTTTGCAAGTCCACGATGTTGCAGGCTTCCAACAAAACCACCGTG
GCACACGCAAAGCTCCGCCTGAGATTTATCCAAGTTTGCGTTGCACTCGTGATTTAGCCG
AAGGTATGGTGCTTACCATTGAACCTGGGTTCTATTTTATTGAGATGTTGCTAAATCAAT
GGAAAAACCACCCGCTTGCTCGTTTCTTTAACTGGCAGAAAATCGACGAATTTAAACGCT
ACGGCGGTATTCGGACGGAAGATAACATTGTGATGAGAGCGACGGGGGCAGAAAACTTAA
CGGCAAAAGCTGAAAGTATCAGTAGCAGATAAGTAATTATTACAGATCCCATTTAGCTTA
AAATATCTAAATGGAAAGTTGGTGTACTCATAAATAATATTTCTAATCTAAAGAAAATAG
ATCTAATAATGTGGCAAAGCTTTGCGATTTCACTATATTGTGAAACTCTTCAATGTAAAC
TTTATCTAGATCTGTTTCCCTGATTGCTGCGTATAAATTGCTATATAAGCCATTAGAAGT
GATTTTTCTTGCAACAACATAGCCTTTTTCTAAATATGGTTTTACAGCCCAATAAGGTAA
GGCTGCAATACCTCTTTTACTGGCAACAAGCTGAATGATTGCGATAGTTAATTCACTAGT
GCGTCTTGTTGGGTTTATTCCTACTGGTTGTAAGATTTTTTTCAATAAATCTAACATATT
GTCGGGAACAGGATAATGAATTAGTGTTTCGTGACGAAAATCTTCAGCTTCCCAAATTTC
TTTTTGTGCCAAAGGGTGATCTTTGGCACAAATAGCAACCATTTCATAAGAAAATAAAGG
TTTATAAATAATACCAATGGACTCTTCTATTTCTGATACAACAGCCCAGTCTGCTCGGTG
AGTAAGCAATAGACCAACAGTATCAGTATGAAAACCAGACACAATATCTAATTCTATTCC
CCCCCAATTTTGTCTAAAAATATCCATTGCTGGCATTAACCAATCAAAACAAGTGTGGCA
TTCAACAGCAATCCGTAATTCTCCAACTTCTCCTTGTTTAATTCGGGTTATATCTGATTC
AGCTTCTATTATTTTAGGTAAAATTTCATAAGCGAGCTGTACTAAACGTTCTCCAGCTGG
AGTAAAATGGATTGGCTGAGTTTTACGTTCAAATAGAGTTAGATCATATTGATCTTCTAA
CAATTTAATTTGATGAGATAATGCTGATTGTGTTAAATGAATACATTTGGCGGCAGCTGA
AACACTGCCGCTTTCTTTTAAAGCAATAATAGTTCGTAAATGACGAAGCTCTAAGAAAAT
TGGTTTCATTAGTCTGAATTTTGAATGTAACAACTACAATTGACCTAGAATAGCATGTAT
TTACTATATTAGAAAATCGTTTTCCTAATCAGCATTACTTTATTTTTTTATTAGCATGCT
GGGTTAAACACATAGTTTCTATTATCTATATCATTTTATAAATGGCAAATAGCCTTCTAT
TTAAATATTACTTAAAATATGAAAAAAACTATTTACTACCATAAATTAGCAATATTACTT
TCTCTATTTTTTTCAAATGAACCGATTGTTGCTAAACATATAGCACAGAAAATATGTATA
GTTGTAGGTATTTATGATGGCGATACTTTAACCTGCTTGCACAATCGGACACAACTTAAA
GTACGCCTGCAATATATTGATGCCCCAGAATTTGCCCAGCCTTTTGGTAATAAGGCGAAG
CAATCGTTAGCTCAACTGGCATTTAAAAAAGAGGTTGAACTTGAGATTACGGGGTATGAT
AAATATCAACGGCTGTTGGCAGTGGTTTATGATCAGAGGGGTGAAAATCTTAACTTAATT
CAGGTGCAACGAGGAATGGCGTGGGCGTATCGCCAAACGCAACCGATGTATCTGCAAGCT
CAGCAACTTGCTCAACAGCAAAGAATAGGTTTATGGCAAGATAAAAATCCGATCAATCCT
GCGGACTGGCGTGCAAGTAAGCGGTCAGATGAACATTCATTTTGGCAAGGTTTTTCGCCT
AAGGCACCGCTTGCCACTATAGATTGTAATGTGAGGAAAAGTTGTAACGATCTTCCCGAT
TATGACACGGCGAAACGCTACTTTAAACAGTGCCGTTGGCGAGAGCTAGACGGCAATAAT
GATGGTATCCCTTGTAATAAACTTTATAGAAAGGCTCAGCGACAATGATTAATCACACTT
TTCGTTCCCATTTCCCTTTTTTTCAAGATAATCCCGATGCGGTATATTTAGATACTGCCG
CAACGACACTCAAACCGAAAGTGTTGATAGATGCAACGCTCGATTTTTATCGTTCATCTG
GTTCGGTTCACCGTAGTCAATATGATTTTCCTCAAACGCAACGTTATGAATTAGCAAGGG
ATTTAGTGGCAAAACGTTTCAATGTTGCAACACGAGATGCGGTTATCTGGACAAGTGGCA
CAACCCATTCACTTAATTTGGTCGCAAATGGTTTAGCTGACAGTATTGAAGCTAGTGATG
AAATTGTGATTTCTGTGGCAGAACATCACGCTAATTTTATTCCGTGGCAACAACTTGCTG
AGCGTAAACAAGCTAGATTGATTGTGCTACCGCTTAATAGCAACTACCAAATTGCCCCTG
AAACGCTACAAACAGCCTTATCAGAACGCACTAAAATCGTTGCGTTTAATTTGGTGTCAA
ATGTAACAGGGATTAGACAGCCTGCAGAGCAATTGATACCGCTTATTCGTCAGCAATGTT
CAGCCAAAATTGTGCTTGATGTTGCACAAGCGGTCTGTTGTGAACAAATTGATGTACAAG
CACTTGATGCCGATTTTTATGCGTTTTCTGCACATAAGATGTACGGACCAACTGGGGTTG
GCGTATTAACAGGGAAATTGAGTAGCCTTGAGCAACTCCGCCCTCTTTTATTTGGCGGAA
AAATGTTACAAGAGATTACTGAGCAAAAGCTCACGATGGCAACATTGCCTTATCGTTTAG
AAGCAGGAACACCAAATATCGCAGGAATTATCGCTTTTGGTGAGGTGCTGGAGTGGTTGG
AAAAATGGGATTTTTCAGCCTTAAACTCACCGCTTTATCAGCTTGCTAAAGAGGCTCGCC
AACGGTTAGCAGCTTATCCAAATATACGCATTTTAGCGGAAGGAAGTTTAAGCCCAACGA
TTAGCTTTGTCTTTCATCATCAACATCACGCAGATATTGCGGCGATTTTAGCCGAGCAAC
AGATCGCATTGCGTAGTGGTGAACATTGTGCCAAACCCTACTTACGTTATTTAGCACAAA
ATGGCACCTTGAGAATATCTCTTGCTCATTACAATGTTCAAGCGGATCTTGACCGCTTTT
TTACCGCATTAGATTTTGCTCTCGACATTTTAGAAAATTAATATCAACTTAGATCAAAAA
ATCGTAAATTTCCCGATTTTCTGCTAGAACGAAAGGGCGTTATAGGGTAATCTTTGCAAG
TTTTTTGATTTATTTTTTAAAATTAAATTTATAGGTATTGATATGGTAAAAAAAATTGCA
GTATTAACCAGTGGCGGTGATGCTCCTGGTATGAATGCAGCGATCCGTGGTGTTGTGCGT
GCGGGTTTAAGTGAAGGTTTAGAAGTATATGGTATTCAAGACGGTTATTACGGTTTATAT
CACGACCGTGTTATCAAACTTGAACGCCGTTCAGTGTCTGAAGTGATCAACCGTGGCGGT
ACATTCTTAGGTTCTGCACGTTTCCCTGAATTTAAAAATCCAGAAGTGCGTGCAAAATGT
GTAGAAACCTTGAAAAAATATGAAATTGATGCGTTAGTAGTTATCGGCGGTGACGGCTCT
TATATGGGGGCAAAACTATTGACCGAAGAACACGGCATTGCGTGTATCGGTCTACCTGGC
ACTATTGATAATGACGTTGCAGGCACGGATTACACTATCGGTTTCCAAACAGCACTTGAA
ACCGCATTAGAAGCAATTGACCGCTTGCGTGATACTTCAACTTCTCACCAACGCATTTCT
ATCGTTGAAATTATGGGGCGCCACTGTGGTGATTTAACCTTAAGTGCGGCATTAGCAGGC
GGTTGTGAATACATTATCATTCCAGAAAAAGGTTTTGATAAAGAGTCACTAATACGCAAC
ATCGAAGATGGTTTCAATAAAGGAAAACGTCACGCAATTATTGCGATTACAGAATTAATG
ACAGATGTACACCAATTAGCGAGAGAGATTGAAGAACGCTTTGGCCACGAAACCCGTGCT
GCTGTGTTAGGCCATACCCAACGTGGTGGTGCGCCTTGTGCATTTGACCGTATTTTAGCT
TCTCGTATGGGCGTTTATGCAGTAGAACTCTTGATGCAAGGCTACGGTGGTCGTTGTGTG
GGTATTCAAAATGAAAAATTAGTTCACCACGATATTATTGATGCAATCACTAATATGCGT
CGTCCGTTTAAAGAAGAAATCTTTAATACCTCTAGAAAATTATTCTAATAAAAAGTGGCA
CTAAGCCACTTTTTTATTATCCGTATCTTTAACCAAATCACTGAATGAGTCGGTGTTCTA
TTCGGCTTTATCCCAAAATACTAATTGCTTTATTTACTCATAGGTAATTTGTCAATTTTG
TGCTTTAAGGAAAGGCAATAGCAATAATGCGATGCCAGAGGCTGCACAAGCAATCACGAC
AAAAAATCCAGACCAGTGGTGTGATTCCATCACTAATGCTAAAGGATAACCAGCTATAGC
AGCACCTAAATATGCAAATAATCCCACAAACCCTGTTGCTGAAGCTGGAGTTTTTTTATG
GGAACATTCAGCAGCTGCCATACCAATAAGCATTTGAGGACCAAATACGAAAAAACCTAC
TGAAAAGAAAATTCCTGCTTGTAATATGAAATTTTCTTTTGGCATAAGCCACATTGCAAT
AATGGAGAAAAAAATACCAATAGCAAATAACAATGCCATTGGACCACGATTGCTAGCGAA
TAATTTATCTGATCCCCAACCAGCAACTAGAGATCCTATAAATCCTCCTACTTCAAAGAG
TGAAAGTGCGCTATTAGCAGAAACAAGATCATAGTGATATTTTTCAGTTAAATAGATATT
TCCCCAATCGTTATTTCAAATGTACCACATAAAATATTCACTCTCTCTTGCATTCCACGA
ATTCCAAATCCTGTTAACATCTGATATGTATCAAATCCAACCCCGTTATCTGTAATAATA
ATATGTATATTATTTTTTATTTCAATTTCTATTTTTACCTTATTTGCTTTAGCATATTTT
ATAATATTATTCAAACTTTCTTGACATAATCTATATATAGTAATTTCAAGAATATGTTCT
AATTTTAAATTTTGATCATTTTTCCATATTAATTCAGTATCAATTTGATTATCTTGAAAA
TTTAGTTCAATAAATAGATTCTCAATAGCTTGGGGTAAATCTAAATCATCAAGTAGACGA
GGTCGAATTCGATTTAGTAGTACTTTTGTTGTATCATAAATATTAAGAGATAATTGCTCT
ATTGTGGTTGATATTTTTTCATAATCAGGTGCAATCCTTTTTAAAATATTTGCTTGAGTT
CTAATGGCTGTAATATTTTGCCCGACCTCATCGTGTAATTCTCTAGAGATTTCTTGACGA
ATAGTTTCTTCAGTATTAATCAGCTGCCGAGTGAGTAATCTATTTTTATTTAATTCGACA
TTGAGTTTATTTATTGCATTAGATCTATGAACATGTACTGTCTTAAAACTCAAATTAAGT
TTTTCGCCTATTTCCTTTGGTTCAAAACCTAAGATTAATAACTCACAAATTTCCCTTTCT
CTTTTTGTTAATTGCCCTACCGGATTAGACTGTTTAGATGAAACTAATTTTGTGGTTAGT
TCTGGCATTGAAATATCAATAATACATACATGAGGTTTTAAATAAGGTAAATGTTGACGA
GCTTCTTTAGCAGAAGAAAATTCTCCAATAACAGTAACGTCACTCTCTAAAGAAAGGAGT
TGAGAAAAACCAGAGCGTACAATGACATGATCATCAATAAGAACAACATGAATCATAAAA
TCCTTCCAATTAATAATAGCGTATTTCTATAAAAAATACGGTGGAAAAGTCCACCGTATT
CTTGTTACTCAGCATATTCTATCTTTTACGAATTTTTTTCTCTTCTGCGATTGCAACGAA
GGCTAACAATCCAATACAAGTAATTGCTGATGCATGAAGTGCTGCAAAAGTACCACTCCA
TCCGGTTAGACCAAAAATTGGAGTACCGTCAGCAATCATTCCTAATCCTAGTTTTGCAAA
ACTATCTCCAATTAAGTAAGCAAAGGTACCTTTTACACCATCAGCAACAGCAATTGCTTT
TTTAGGAACAAACCCAACAGCAGCCACGCCAATCAGTAATTGAGGACCAAATACTAAAAA
GCCTAAAGCAAACAATGTCGTTAAATACATAAATTCATTAGTTGCAAACTGATAGAACTC
AAGAGTAAAAACAATCAGACCTAGGGCGATACAAGCGGTTAAGGCACGACGACCATTTGC
TAAATCAGATAAATATCCCCATAAGAATGTACCCACTAATGCCCCGACTTCAAATAGAGC
AAAACCGGAAATAGCAGCATCTTTTGAAAATCCTAATTCTTGATAGGCATATACTGGGGA
CCACTGATCAATACAAATGCGAACAATATATAGAAAAATGTTAGCAAAGCATAGTAGCCA
AATAACTTTATTTCTTAATACATATTGAACAAATATCTGCCATTTGGTCAGTTGATTTTC
TTCAGTATTACGATCTTCCTCACTAATTTCCTCCCCAAATAATTCTTCCGCTTTACCTAA
ACCATATGCCTCAGGAGAATCAGAACCATAGCGTAATCCTATAAATCCAATAATTAATGC
AATAATTGATGGAAATACAAACATTCCAATGACATGTCCATTAAAGAAGACATTAGCTCC
GAATAATGCAACTCCAGCAGCTGCCGCACCACCTACATTGTGTGATAAATTCCAGAAACC
CAAAAATGTTCCTCGTTTCTTTCTAGGCGTCCATTTAGTAATTGTGGAGTAGCTAGATGA
TCCCCCTGTACTTTGGAAAAAGCCACTAAGTGCATAGAATGAAATCATTAAGAACAGTGC
AATGCTCCCTCCTCCCATACTAGCACTAAAGCCAAGCATACAGATAGCTGAAAGAATAAG
CATAAATGGTACAAATTGTTTTGTATTTTTACCATCAGCATAATAAGAGACTACGGTTTT
CCCAATACCATAAGTAATTGAAAAACCTAAGCCAATAAGTCCTAAATCTGTTTTAGTTAA
ACCGTAAGTTTCGATCATATCATTTTGTGCGATGTTGAAATTCTTACGAATCAAGTACAT
TGCCATATAACCGATAAATACAACTAAATAAGATTGCATAAAAGGTTTGAACCACATTTT
CCGTCTTTCTTCTAGGGGTAGATCTAAGACTGGGCGTCTAACTTCAGCTAAAAATGAAAA
CATAATTTCCTCTGATATTTTTAAAAAGATATTTAAATTTTAAGAAAATTATTTCATTGC
TCCTTGAGAGAATCCCCTAAATAGAATAAGAAAATTTCCTAGTTTAGATACCGTTAACTG
TATTTTGTGACTAAGATCACATTTTAGGGTTTATTGTGAATTTCTAGGGACAATAACGGA
CAGATGGTTTTTCCCTTCAACCTTGGATATTTCTGCTATAACCGCAGGAGAAAAATGTAC
TCTCTGCTGTGTTAGTTGATAGACTAAGTCAAAGACAAGGGGCAAGTGAGAGATAATCAG
CACATGCTTCGCTCCCTCTTCTCGTAGAAATGCAAGATAATCAATCACTGTGTCGGGATT
TCCGTCAGGGGTAATCTCTTCCCATGTTTCCGCAAGATTTGCAAAACTTTGCATAGTGTT
GACCGCTTGCATACCTTGTTCTACGGCTTGTGCCGTTTGCTGTGTGCGAAGGTAGGGGCT
AATAATCACTTTATCTAATTTAATTTGTTGATTTTCAAACCTTTTTGCAAGCCATTGCCC
TTGTTGATATGCCATCAATTTACCCTGTTCAGTTAAGTTTCTCTGTGCATCAGTTGGGGC
ATTGAAACCTGCTTCGCCGTGTCGCATTATCCAAATATTCATCGGTTTATCCTCTTCGTG
GTTTAAACAGAACACTTTTAGGCGTATAATGCACGGCGTTTTTTGTTGTTGCAAGCAACA
GATAAAAGATTTCTATTTTTCACAATTTAAACAATGGAGTAATTGAATAATGTCTCGTAA
ACTCAGAAGAACCAAAATCGTTTGTACAATGGGTCCAGCTACAGATCGTGGCAATACGTT
AGAAAAAATCATTGCTGCTGGTGCAAACATGGTTCGTATGAACTTTTCTCACGGTGTACC
AGATGATCATATTGGCCGTGCAGCAAAAGTACGTGAAATTGCTAAGCGTTTAGGCAAACA
CGTTGCGATTTTAGGTGACTTACAAGGCCCTAAAATTCGTGTTTCTACCTTCAAAGAGGG
TAAAATTTTCTTAAATATCGGTGATAAATTTACCTTAGATGCAGAATTACCAAAAGGTGA
AGGTCACCAAGAAGCGGTTGGTTTAGACTATAAAAACCTACCAAACGATGTCGTTCCAGG
CGATATTCTTTTATTAGATGATGGTAACGTTCAATTAAAAGTGCTTTCTATTGACGGCGC
TAAAGTATTTACTGAAGTTATCGTGGGCGGTCCATTATCAAACAACAAAGGTATCAACAA
ATTAGGTGGCGGTTTATCTGCTCCAGCATTAACGGACAAAGATAAAGAAGATATTAAACT
TGCAGCGAAAATTGGCGTGGATTACCTAGCGGTATCTTTCCCACAATCAAGTGCAGATTT
AAACTATGCTCGTCAATTAGCAAAAGAAGCGGGATTAGACACTAAAATTGTCGCTAAAGT
AGAGCGTGCTGAAACCGTTGCAACTGAAGAAGCAATGAACGACATCATTTTAGGTGCAGA
CGTTATTATGGTGGCTCGTGGTGACTTAGGTGTGGAAATCGGTGACGCAGCATTAGTTGG
CGTTCAGAAAAAACTTATCCGTCGTTCACGCAAATTGAACCGTGTTGTAATTACCGCAAC
ACAAATGATGGAATCAATGATCAAAAAGCCTATGCCAACCCGTGCGGAAGTGATGGACGT
AGCAAACGCAGTATTAGATGGTACTGATGCGGTAATGCTTTCAGGTGAAACGGCAAACGG
TGATTATCCAGTTGAAACGGTAAAATCAATGGCAGAAGTCTGCTTAGGTGCAGAAACAAT
GCCAAGCATCAATGTTTCACGTCACCGTATGGAAGCTAAATTTGCAAGCATTGATGAAGC
AACGGCGATGTCAGCAATGTACACCGCAAACCACCTTGAAGGTGTTTCTGCAATCATTGC
ATTAACCCATTCAGGTGAAACCGCAAAATTAATGAGCCGTATTAGCTCTGGTTTACCGAT
CTATGCACTTTCTCGTAACGAACAAGCGTTAAATCGTTGTGCATTATACCGTGGTGTAAC
GCCAGTTCATTATGAACATGACAGCCGTACTATTGAAGGTGCGAAAAAAGCATTATCTTT
ATTAAAAGCACAAGGCTATTTAATGTCTGGTGATTTAGTGCTATTAACTCATGGTGATGA
GTTAAAAGAAGGTGGTACAAATACTTGTCGTATTCTTCGTGTAGAATAATTCTACTCATT
AGCAAAAAATCCACGCAAATGCGTGGATTTTTTTATGTATTCAACAAACCAATACCTGTG
TCTTCTCGATTTAGTCTAACGAATTTCACCTACCGAAACTTTAGCATCGGTATGTTTATT
GCCGATAATTCGATCTTCACATTTATTGTTTTCATCACAAATAGAGACAACAACGCTCTT
CTCATCTTCTAGTGTTTCAGGTTGTAGAGATTTAACTCCGAACTTATTATTTTCAACTAA
ATTACTCTGTTCGCGAGATAGATAAGTTGGCTTAATCCCGTTAAGTTTATCTAATATCGT
ATTTAATTGACGCTCATTAAGTCTTTTGATATTCCCATCTCCAGCCAACTCATCATCACC
ATAGTTTGTTTCTCTCGGTTGCTCATAAAATGTAAAATCAGTATTTTTCAACACGATAGG
CATATCTTTATGGCTGTAATAGGCTTTAGCACCATTTGGAGCTAGTGCAATAACCGTGGC
ATTCTCAATTGTAGTCTTTGTAGCATCGCCAAGGGCTAAAGCAAAGTTAGCTGCATTTGC
ATCATTATCCGCAGAACCTGTAATACCAATTTCAGGTGAAGGTTTAGGACCAGTATTTAA
CAAGGTAATAGTTAAATCATTTTTTGATTTTTCACCGCGTAATGTTGCATTTTTATCTGT
CATCAACGTATAACCTTGATGGCTTTTCAGGTTAATTGAACTTTTATTTCGCCCTTCTAA
ATCACCAACGACATACATTGTTGCCGCTTTCATTTTTGAACTTGGTGAAACATTCAGTTT
TTCAGCCCCCTGAATATTTAATGACGTGTGATCTAAAATCGTTTTATCTGCACTTAACCC
AATTTTATGGATACGATCGTAATCAGATTCAAAAGACATATTTCGGTCAAACGTAACATT
AAATTGACTATCGGTTAAATTAATATTTTTTGCCATAAGATTAATAAAACCATCATGCGT
TTTTATATTACTATTACGAATATTAATTGTCGTTTCTAAATGGCTTTTAGGTGTTTTAAT
AACTTCTTGTTTAATTTTGTCATAACTATTATTTGTAGCTGTCCACCAATCAAATGCATA
TAGGAACTCATTATTAATCCATTGACGTAAATTATTATTGAATTTCCATCGTCTTTGAGT
ATGATTTCGTTCTGTACGCAACGCTCTATCTTTGGTATTGAAAATCGCATAGTCATAGCT
TGGTTTTTCTTTATTATAGGAATATCCCCCATAAATATAGAAATTACCTCTTCCTATATG
AGTAAGACGATCAATATCAACATTATTAAAGCCACCAACAATGACAAAATCATCTACTTT
ATCAAGTTGCAAATTACTAATATTTACGCTAAAAGGCGATCTTTGAGTATCTTCTAAACA
ATAGGCAAGATTAATACAAGTTCTAGAATCTTCTAAATTTCTTCTTAAACCATTTCTACC
TAAAACAATAGCACCATTATTAAAATTAAATTTACTATCTATAATCTTAATATCTGAAAT
GCCTTTATCCGCAAAATGTTTATCCATTAGATCTGTTGCAATAAATAAACGCCCATTTTT
AGTATCTATATTTGCTTTATTAAAACGAATATAGCTAGGATTAGTATAATTTAATTGTGT
ATTTAATAATAAAACTGAATCAGTATCTTTATATGAGTCTATATTTATATCACCTGAAAT
ATCAAAATTATGCGCATTTAGATTTACTTCTCCTGAAATACCCAGTAAAGAACCTAAAAA
ATTACTGCTGATAAAAGAATTTTCACCTACTTTTTTATTACCAACATCAAGATTATCTGC
CAGCTTTAGATTAACTTTTGTTTTTAGTTTTTTAGAGCCGTCATCATAATAGTTTTTATC
TTCCCGACTTAAATCACCACTAAGATTAACTTTCTTTATAGCTGGGTCTAGATAGCTACT
GACTGCAAAATCAATACTATCTTTAATTGTAAGTTTTGCACCTTTTTCAGCATTTAAGTT
AATTTCATTCTTTTTCGCTTTTATTGTTAAATTTTCGGCTTGAATATCACTATTTTTTCC
AAATTTAATATCATCAGAAAATAAAGTTATTTTTCCAGATCGAGACATTACAACATTATC
CGCCTGTAATAAGCCATCGTTATTCACAAGGTTATTAATTAATTCATTTTTTCCCTTAGC
AGTTAGCTCAATATAACCATCTTCGGTAATAATAGAACCTGAATTTTTCACAATACTATT
TACTGTATTTTCATCAATATCTACATCAATGGATGTTGCCTCTAATTCTAAGCTAAATTT
TCCGCCAGCGCCCAAGACAACTTGTCCAGGGCTTTCAATAGTTTCATCACGTTCAAAATC
AATCCACTTAAATCCCCAAGGATTACCTTGACGGCAATCATTTGGATCGCTCCAACTACT
ATTACAATAGCGACCCTTAACTTTTTTCTCTTGTTTAAAGTATTTAGCTTCAATTATCCC
CTTATTTTCAACATCATTTCCAACTAAAACAACAAATGCATTTTCGCCATTTGCAACAAT
TTTACCCTCATTAATAATTTTTCCTTCAGCAGTTTTATGATTTTTACGTGGAGTAAAATT
GAAATTATTACTATTACTAATTTTTTCAAGATCTTTAGTTGTTGCAAGTAAGCTACCCAC
ATTGATTTCAGCACCTTTGGTTATAATAACTCCGTTAGGGTTAGCGAGAAACACTCGCCC
ATTTGCTTGCAATTTACCTTGTATTTGACTTGCATTTCCGCCCATAACACGATTATAAGC
AATAGCGGTTGAATCAGGCTGCTTAAATTCAACACTATTTTGTTTTCCAATATCAAAACT
TTCCCACTCAATACTCACTCTAGGTGATTCTTGAGTAATGGTCATTGCCTTATTTAAGGT
ATTAATTTTTGCATTGCCGTCTGTAATTTTATGGTTTTGAGGTAAATCAGCAGCATAAAG
ATTTGTTGTGCTAAGTGCTGTTGAAATAGCTACGGAAAGTAAAGTTTGTTTACGCATTTA
TGTACTCCTTAATTAAAATGTTTTAATTGCAGATAACCAAAATTGATTTTTATCTACATT
GTTATATTTTTTACCGATAGGTTTTGAATAAGCTAAATTGATAGAGTAATTATTAGGTTC
AATTAAATTCAAACCAACTCCGATGCTTTTTAAACGGACTTTATTCTCAACAGATTCGGA
TAATTTCTCAGTATTTTTATATTGTTTTCCAAAACCCTCATCATAAAAGAGTGAGCTTAC
TAGCATACTTTGTGAAAAAACAGGTAAGTAGTGTTTTAGTTCTGCTTGGATGATATGTCC
TTCATCTACAGAAACAGTGCCTGCTTGATATCCTTTTACCCCCGATAATCCACCTAGTAG
GAATTTATTGCCACTATCTAGATTTTTATCAGCGAATTGCCCACTAACGGCAAACGTAAT
ACTGAAGGATTTAGGTAAAAATTGCTCGTGAGATAATGAATAATTAAATGTCGTAAATGT
ACGTTTAGGCTGGTAATTCTCTGATAAATAGTGTTTTTTCTCATTGGTCGAATGACTTTC
TTTCCCAAAAATAGTATTGAAAGAAAAATAGGTAACACCTTCTTTTATACTATTCCAAGA
ACCACTCACTCCTATGCTAGTCGTATTTACTTTCCGTTTTTGTTGTAAATCAACAGATTT
TTGTTCATCTGACAATTTCTGATGATTAAATGCTAATTTACTATCTAATCTTAAACTTGC
AGTTCTAATAGTAGGGTGAGTAATATAACCACCTAAATTATAAGTACTCCCTTGAGCATT
AAGATCTTTAAAATTCGCACCTAATTTATATTTTAAATAGTTTGAATTCACGCCGACTCT
TGTGCCATATCCATCAATAATAAAAGAATAGTCCGCTCTTAAGTTATATAAATCGAAGGT
GTTAGAAGCAAGCACATCAAAATGTAATTCATCACCAAGCCCAACTAAGTTATAAATTTT
ATTTCCCAATGTTGTTCTATATTTTCCAGTATTATCATTTCCTTGATTATCAATGGAAAT
ATATCCCCCCCAACGTTTATTATCTTTAAGATTAACAGTAAGATCTGTTTTACCCGTATT
TTGTCCTGCTTTCAAAGATAACGCTGAGGTAATTCCTTTAATGTCATTAAGTAATAGAGC
TAACTTTTCTAGTTCATTTTTAACCAAATACGAATGGCTTTTCACAGTAGTATTCACCAT
CCGCATAACCAAGTCTTCTTTTAAACGGCTTCCATTTCTAACAACTACCTGATCAAGCGA
TCCCTTTATCACGAAAATTTGCAATTCACCATTATTAATTTCTTGTGGTGGAATAAAGGC
TTTAGCAACAAGATAATTGTTGTCACGATAGTAGTTAGTAATTTGTTGCGATAACCGATT
TAAGTCATCTAAGGTGATTTCTTGATGAAGATAAGGAGAGGTAATAGATGTCAGATTATC
TTGAATTTCGTTTCCGTCCAACTCCAGTAATTTGATTGAATCTAAACGGAATTTAAGACT
TTCTTTGTTGGCGGGAAGATTCTCTTCCTGTGTTGGTGTTTTGAACAGTTCTCCAGATGG
TTTTACTTTTGCTACTTGTATCTGGCGTGTCTGTTCCAACTGTTTGTTCAATGTTCCTGA
ATCTGGTATTGGATTTGCATAAGTAAAGCCAGATACACATGAAATAATGATTCCAGTAAT
TACATTTTTTCTATGGAAATGTTTCATTTTGATAGGTCTCCTTTATTAATAATGTATTAG
AACGCTTTTTCTATTCATTTTTAACTAAATGATAAGAATTATCAATATCATTATTGATAA
TTTACATTATCTTTTGTAGGATATTTATTAGTCAGACTAAAGGAGCAACTAAAATGAGAC
TATCAAAAATTTATACAGCACTCTTTCTCTCTTTGCCTACCGTATCCCTTGCAGATAGCA
ATGTTTCAGCTGAACTCGCTGAAATCTCTGTGATTGCAAGTAGGGATGCATTTCACTGGG
CAAATCACACAAGTGAGAAAGCAACCCTAAATAAAAACCAATTATTAACTCAACAACCCA
TAAGTACAGCGGATGCGATTAAAAGGATTACAAACGTGGATATTGCTGGCGGATCAAGGG
GAATTGCACAAAAGCCGATTATTCGGGGCTTAAGTGGTAATCGTGTTGTTCAAGTGATTG
ATGGCGTTCGCCAGAATTTTGACTTATCTCACCGTGGTTCATATTTTTTACCTATGGCAC
TAACCCAAGAAATAGAGGTGATTAAAGGTCCTACAAGTACTTTATGGGGCAGCGGTGCAT
TAGGGGGAATTGTTGCGATCAGAACACCAAATGCACTTGATTTATTGAAAGATAATCAGC
AAATTGGAGCAAAAATTCATCAAGGATACCAATCTGCCAATTCTCTCTCTGAAACAGATG
TCAGTGTCTTTGCCGCAAATGAGAAGTTTGATGGATTAGTGAGTGGCTTTTATAACCACG
CTGATGATTTACGTTTAGCGGACAGTAAAAAATTAGTAGACAGTCGCTATACTCAAAAAG
GCGGACTTTTTAAATTTGGTTGGCAAATTAATGATGAAAATCGCCTTGAGCTTTCTCATC
GTTTAAGTCATTTTGAACAAATTGCCCCAACCAACAATGAAGTTGCTGAAGAATTTACCA
ACCAAGATGTGAGAAACCTTATTAGAAACTGGCATAGAAATAATCCAACAGCTTCTTTTG
CTGAAATGACTCGTTTCTATAAAGGACTCACATCAGTACTAGGAAGTGTAAGTTATCGAG
CTAAACAAAAAATCACAGACCAAAGTAGTGCCTTACACTATTACTTTAACCCTAAAGACA
ATGATTATATCAATAGTCAATTGACGCTATACCGTAACAGTACAAAAGAAAAAGAGCAGC
GTATTGCAAGCGGTTTGCAAGATCAAACTAAACTCAGCACTATGGGTTTAAGCATACGAA
ATTCGACGGATCTAAATTGGTTAGCCCTAAACTATGGTGTAGATTTTATTTCAGACCGAG
TAGTAACACAGCGTGAGAAAAATGCCACTACCCCATTCCGCCCTAATAATTATGACGCTA
AATCTAAAAACAGTGCATTTTATCTTTTAACACATATTCCATTATGGAATGAACGCATTA
TTGTCTCGCCAAGTGTTCGCTACGATCACTTTAAAACACAAAGTGACGAAGCCAAATATA
GTGCAAGCCGTTGGTCTCCATCCATCGCTGCAACTTGGAAAGCAACAAATTGGCTAGATC
TTAGTACTCGTTATAATAAAGCATTCCGTACACCATCAATGCAAGAACGCTTTGTCAGCG
GGTCTCACTTTGGCACAAATTTAATGGGACGATCATTTAATAATACCTTTGTAAGTAATC
CAAACTTGCGCCCAGAAACTGCGAAAAATAAAGAAATTGCGGCGAAAGTTCATTTTGATA
ATCTCTTTGTGCATCAAGATAAATTCATCTTCAATGCCGCTTATTTCCAAAATGATGTAA
AAGATTTTATTCATCTTGATATTTTCCGAGCTTCACAAAGAGATATGATTCCATCTCTCT
CGCAGTATCGAAATGTAGAAAATGCTCGCTTAACAGGGTATGAACTAGAATTCGCTTACC
AGCAAGAACGTTTAGCATTGGGATTGAATTATGCTCAAACAAAAGGTAAAAACCGCCAAA
CACAGGAAGCCTTATCCAATATTCCAGCGAATAAATTAGGCTTTACTATTGATTATGCAC
TAGTACCTCAAACATTTATGATTGGAGCTAATATCACTCACTATGCAAGTCAGAAACGTG
TACCTAAAACACATGCAATGACTTATCCAAGTTATACTCTCACAGATTTAAAAGCAAGTT
ACACACCTTCTGGCGAATGGCGTAATTTACGTTTAGATATGATGATCGAGAATGTCTTTG
ACAAAAAGTTCCAACCTGCATTTAGCTTAATGGAAGGGGCTGGGCGCAATATTAAATTGA
ACGCGTCTTATCAGTTCTGATTTTTAACAAATATTATCTTAAAAAATCCACGCAAATGCG
TGGATTTTTTTATATACTGCTTCCATCAATTCCTATCAAATTTTTGCTTATGTTACCTCT
ACTTTATGCCTTAAAAACGGAGAATGTGATTTCTGAATTAAACTATCAATTTGCAAAAAT
GATCGATCAGAAACAGCAGGCTTATAACTATACGGTTCAACAACAGAATGTAGCAATCTT
TCTAAGTGCATTAGTTTCTTTTAATGTTATGCAAGGACATAGTTGTGTTCGTTTAAATTC
TGATTTAACAACCCACTTTTTTGACTTGCAAAAAAAGCATTTCAGCCGTGATTTTCATAC
GGAGATTTTGCAAAAAATTGAGGGGATTTCACCGCTAGAGTGGCAGTCGTTGCTACATAA
CCATATTGCTTTTAGCCAAGATCCTACACAGGTTGCACCTTTATTATTTCAACAGGATCG
CCTATATTTTTATCGTTATTGGCAGGCAGAGTATCGTGTAGCACGTTATTTACAACAAGC
GGTAAGTTCGGATTTAAAAAAAGCAGATATCGATCTTCATCGTCAAATTTTACAACGCTT
TTTCCCAAAACAAGCTGATACGGATTGGCAAAAAATTGCGGTTGCAACGGCATTAACTAA
ACGATTCTGTCTGATTTCAGGCGGGCCTGGCACAGGCAAAACCCGAACAGTTGCTATTTT
ACTTGCAGCATTACAGCTTAAACAATTAGAACAGAGCCAACCACTTTTAAAGATTGCTCT
TGCTGCTCCGACAGGAAAAGCTGCGGCTCGTTTAAAAGAAGCTATTTCAAATAATCTCGC
TAGTCTTGATCTTCCTGACAGTTTGAAAGCAGAAGTACCCACTCGAGCTTCAACAATCCA
TTCGTTAATCGGTATTAATCTCCATAGTGATCTACCTCGCCATCACACTCAAAATCCACT
GCATTTAGATTTGTTAGTCGTGGACGAAGCGTCAATGATCGATCTCTTCATACTGGAAAA
ACTGCTGAATGCCTTAAAACCAGATACTCGTTTGATTATGCTTGGGGATAAAGATCAACT
TGCTTCTGTAGAAGCTGGAAATTTAATGGGGGAGTTGGGTAGTTTGATCAGATTTGGTTA
TAGCAATGAGCATAGTGACTATCTAACTGAGGTAACAGAACATCAAATTTATCCTACAGT
GGAAAATGTCCCCGCAATTTGTAATTCATTATGTCATCTTCGTCGAAGTTTTCGTTTTGA
CGAAAATTCAGGGATTGGGCAATTGGCAGCACAAGTGAATGCTCAACAAGCGGTGAAATC
GTGGCAGATTTTAACGAATAGGGCTTATGATGATTTAACATTAGCGTGTTACCCTAAAGT
CACGGATTTTCCTGAAAAATCACAATGGATACAATACTGTGTAAATAGCGTGGTAGAAAA
AGCGGTGGAGTTATATTCCGATTACTTGAACAAAGTGAAAGCTCGAGTACTTTCCCCAGA
AGCCGTGTCTATCGGTGAGATATTTAAAGCATTCCAACAAGTACGCTTTTTGTCAGCCTT
ACGCGTCGGTGAATTGGGCGTAGAACGATTAAATCAAACCATTGCAGAAGCCTTATTACA
AGCACGTTTATTACATTTTAAACACAGCCGAGATAGCTACATTGGCAAGCCGATTTTGAT
TACAGAAAATGCCCCTCAACTTCATATCTTTAGTGGTGATATTGGCTTAATTCTTCCAGA
TGAAGCAGGAAGATTAAGAGTATATTTTGAAACAGAGCAGAATGGGAAACATTTAGACAT
TTCCCTTAGTCGTTTGCCAAGTTATGAACCCGCCTATGTAATGACCGTGCATAAATCACA
AGGTTCTGAATTTGATCATACTTTATTGGTAATGCCACTTTCTCATTCGCCAGTATTAAC
AAAAGAGCTGATTTATACGGCGATTACCCGTGCTAAAAAACAGTTTACCTTGTTTAGTGA
AGAAAAAATTTGGAAACAAGCAGTAAAAGCAAAAATTCAACGACAAAGTGGATTAAAAGA
ACAAATATTGGCAGATATTTTAATGAAATGATTTGGAATAAGTGGACTATAATCCACAGA
AATACTTTAGAAGATGTTAATGGCAAATTGCAGAAAATTCTGTTTCACATTAGAATAGGG
TACATATTCTTATTGATCAATGAGGAAAAACATGGAAACTATAGAAAAAATCCAAAAACA
AATCAGCGAGAATCCTATTCTTCTTTATATGAAAGGCTCTCCTAAATTCCCATCCTGTGG
CTTTTCTGCTCGTGCTTCAGAAGCTATTGTAAATTGCCAAGTTCCATTTGGGTATGTTGA
TGTTTTATCGAATCCAGATATTCGAGCTGAATTACCAAAATACGCAAATTGGCCAACATT
TCCTCAATTATGGGTAGATGGAGAATTAATTGGTGGTTGTGATATTGTTCTCGAAATGTT
CCAAAAAGGTGAATTGCAGACCTTGTTGAAAGATACTGCAAAAAAATATTCTCTATAGAG
TCTAACAATCACATTATTTTGCAGAGCTTGTTGTATAAAACAGCTCTGCCCTCAATTAAC
TTCTTGATTTTCTTTCAATTACTGATCATAGTATCGCTCTATAATACTTATTTCAAATAA
TACTTAATTTTGGCATCATGATTAAACGTCTCATTTAATTAGAGATTATTCCTTTCTATA
CTTTTTAATTATTTGTTAAAAAATTAGAGCTATATCACAATATTCCTCCCAAAATTTAGG
TAGAATACCGATGATTTCATTTATTCAATTGTATAAAGGACACAACTATGGATGACAAAT
CTCAATTACGCCAAGCAGCACTTGATTTCCACGAATTTCCTATCCCTGGTAAAATTGAAG
TTACCCCGACTAAATCCCTCGCAACGCAACGTGATCTTGCATTAGCTTATTCGCCAGGGG
TTGCAGAGCCGTGTTTAGAAATTGAAAAAGACCCAGCCGCCGCCTATCGTTATACCTCAA
AAGGTAACTTGGTTGCCGTGATTTCAAACGGAACTGCCGTGTTAGGTTTAGGCAATATCG
GTGCATTAGCAGGTAAGCCTGTGATGGAAGGGAAGGGCGTTCTGTTTAAGAAATTTGCAG
GAATTGATGTATTTGACATCGAAATTAATGAGAAAGATCCTGAAAAATTAGTTGAAATTA
TTGCTTCTCTTGAACCTACCTTTGGTGGTATCAACCTTGAAGATATTAAAGCACCAGAAT
GTTTTTATATCGAACAAAAATTGCGTGAGCGAATGAACATTCCTGTATTCCACGATGATC
AGCACGGTACGGCAATTATCAGTGCTGCTGCGGTGATTAATGCGTTGCGTATTGTGGATA
AAAAAATTGAAGAGGTGCGTTTAGTTGCATCAGGTGCAGGGGCGGCTTCTATTGCTTGCT
TGAACTTGCTTATATCCTTAGGTATGAAGCGTGAAAATATCGTTGTCTGCGACTCAAAAG
GGGTGATCTATAAAGATCGTGATGATCGTATGGACGACACCAAGAAACATTATGCGATTG
ATGATAATGGCTGGCGGACATTAGGCGATGCGATGCCAAATGCAGATATTTTCTTAGGCT
GTTCTGCGGCGGGTGCTTTAACGCAGGATATGGTTAGAACAATGGCGGCTCACCCGATTA
TCTTAGCATTAGCTAACCCAAATCCAGAAATTACACCGACAGAAGCGAAAGCTGCTCGTC
CAGATGCGATTGTCTGTACAGGACGCTCAGACTATCCAAACCAAGTGAATAATGTACTTT
GCTTCCCATTCATTTTCCGTGGTGCATTAGATGTAGGCGCAACAACAATCAATGAGGAAA
TGAAGCGTGCGGCGGTTTATGCGATTGCAGATTTAGCTCTTGCAGAGCAAAATGAGGTGG
TCACTTCTGCCTATGGTGGCGAGGGGACAACCTTTGGTGCGGATTATATTATCCCACGTC
CATTTGACCCTCGTTTAATTGTACGCATTGCCCCAGCAGTTGCAAAAGCTGCGATGGACT
CCGGTGTTGCTACTCGTCCGATTACGGATTGGGAAGCCTACCACGAGAAATTAACTCAGT
TCGTCTATAAAACCAACCTCTTTATGAAGCCGATTTTCAGCCAAGCAAAAGCAGAGAAAA
AACGTATCGTGCTTGCAGAAGGGGAAGAGGACAAAGTATTACACGCGACACAAGAAGTGG
TTTCTATGGGCTTGGCATATCCAGTCTTAATTGGACGCACGGAAATTATCAAAGCTAAAA
TTAAAAAATTAGGGCTACACATTGTTGCTGGGCAAGATTTTGATGTTGTTGATAATGAAC
ATAACAGCCAACACGATGAGTTATGGAAACGTTATTACAGCATAATGAAACGCAAAGGGA
TTACCGAAGCGATAGCTAAGCGTGTTGTGACCTCAAATACAACGGTGATTGCTTCACTAC
TCGTTGAAATGGGCTATGCTGATGGATTAGTGTGTGGTTTATTTGGTACATATAGTCGCC
ATTTAGAAGCTATCCGTGACATCATTGGCGTAAAAGAAAGTGTGAAAGTACCCGCTGCAT
TAAACAGCTTGGTTTTACCAACAGGAAACGTTTTTATTACTGATACCTATGTTAATGCTG
ATCCAACGGCGGAAGAACTCGCTGAAATTACCTTAATGGCAGCAAGAGAAATTCGTCGTT
TTGGTATTGAACCTGCGGTGGCATTGCTTTCACACTCTAATTTTGGTTCATCAAATCAAC
TAGGTGCACCAAAAATGCGTAAAGTGTTAGAAATTGTGAGAGAGCGAGATCCTGCCTTGA
TGATTGATGGTGAAATGCACGGCGATTTAGCCTTATCGGAAAAATTACGCCGTGATTATA
TGCCAGATAGTCCATTAAAAGGTTCAGCAAATTTACTTGTAATGCCAAATATGGAAGCAG
CTCGTATCAGCTATAACCTATTAAGAGCAACGACAACAGCAATTACTGTAGGACCTATCC
TATTAGGTATGAATAAATCAGCACATATTCTTAACCCAGTGTCTTCTGTTCGCCGTATCA
TTAATATGGTGGCGTTCGCGGCAGTGAAGGCTTAGTAAAAATGAAATGAGCGTGATTTTT
CACGCTCATTTGCTTCTTATTCCTCAAGTGTTTTTCTAAAATTGTTTTTGATGATTATGG
CTGCCTTGTTTTTATAATCGCTTTGGATTCTTTATCCATGATAACTTCAATTTTATGATC
TACAACCACATTCATATTAATCGTAATACCTTCAGGTGGTGTTTCAAGTTGTACTTTGGG
AGTACAAGCGGTCAAATTTAAGCAAAAAATTGTAAAAAGTGAGTATATAGCTTTCATTCT
TAGAAGGGATTTGATTTATTAGGTTTATCTTATTTAATCATCTTTTTTCTTTAACAATGA
AATAATCTCTTTCAAAGCAATGATTTCTTCATTTTTCTGAGCCAACATCTCGTCTTTATG
GGCAATAGTGAGTTTTAATTTTTCGATTTCGGCGGTAAGGTTTTCAGGCTCTCCATAATA
GTTAGTATTGTGATCATTCATCACAAAAAATACACCTTTTCCACCACCTTGCATTAGCTC
AAGTACATCAATATTAAAAATCTGGGCGATTTGTTCGAGTTTATGCAAATTGAGCTTAGT
TTCCCCACGTTCAATTTTAGCGTAACCATTAGTGGACATATTCATTTTTTCAGCCATTTC
TTCCTGTGACCACTGATTCATTTCACGCACCATACGGATTTTCTCATTTACACTCACAAA
TCGTCCCTCTCTTTCTTTTTCCACCCACAAATTGAGTAGATTTCCCACACAGTTTGTTGT
TAGCAGAATGTAAAGCCTACTTTTAAAATAGCTCGTATTTTACACATATTTTCGTTAAAT
AACACATTAAAATAAGGACTTTCTATGCGTTTGGCAGTTAAAACAGCAGCAATGGCAATT
TTGGTTTCACTCGGTGTAACGGCTTGTGGTTCGGGCGGTGGTGGCGGAGGCTCATCTACA
TCAACGAATAATCCAGAGCAAGCAAAACAAATCGAAGCCTTGAAAAAACAGGTAGAAGCA
GAGCAACAAGCGGTGAAATCTGCGCAGGATAATGCAAACCAAGCTTCTGAAAAAGTAAAA
GCAAGTGAAGCAGCTAAAGCTAAGGCTGAAGCGGAATTGGCAAAAGCTCAAGAAGCTGTG
CGTAATGCCGAAGCAGCAACAGCAGCAGAACAAGCCAAAGCTCAAGCGGCTGCAGATAAA
GCGGCAAAAGATTTAGCTGAAGCTCAAGACAAAATTGCGTCATTGGAAGAGGAATTAGCT
CCTATAAGAGCTGAAGCAGAAAGAAAACGCTTAGAAGCGGAAGAAGAAGCTAAAAAATGG
GCGTTTTTAACCCAAAGTGGAGAATGGCGACATATAGCAAGAGGTGATGGTTTAAAAGGA
TATGCTGAACATGCTTATATTGATGGAAAGGCATGGTATCTTTACCCAATCGGAGCATCT
GAGAGTTTGGTCTTACAAAATGGGATTGATTTTAATAAAAATACAATTTCCAACCATGTA
CAGATTTTACCTGTATATGCAAGTCGCCAATCAATTTCTGGTGAAAAACAAACATTCCAA
GTTGCTAACGTTCATTTTATTAACCAAGAATACTCTACTTATTTAAATTGGTCTTATTCC
GATAATATAAATGATGATGATCTGAGAAGATCAGCAGGTTATGTCGCTTTGCCGACATCT
CAAAATTCAGAATATATTAAAACCCCTGTAATCGCAACTTATCAAGGTAAAGCATTAGGA
ATAGAAAACTATAATATAGATACAAAAAATGTATATGAAGGAGAATTTTCTTTAATTGCA
GATTTTAAAAATGAAAGTGTCAAAGGGAATATAGCCAATCTAAATGGTAAAAATTATGTC
TTGGAAAAGGGAAATATAAATATTTCAGATCAAGGAAATCTTATTTTCTCTGGAAAAGTA
GATAATAACCTAGATTATAAAGGTGTTTTTTCTGGACCTAATGCAGAAGAAGTCGTTGGA
ACCGCTGGGACAGATATTAGCTTTGGTGGCAAACGCCAATAATCAATCGTAAGGGCGGGG
ATTATCCCCACCTAAAATCTAAGCTATTGCAGAAATGCCTTTATGTTGTACTAAAGAAAG
CAGTTTCAGTGCAGCACCACTTGGTTTTTTTACACCTCGTTCCCATTCGGAAACAAGATT
GCTACTTACATTTAAGTAGTGAGCAAAGACAGCTTGAGAAAAATTTTCTTTCTCTCTGAT
TTCTCGGATTTCATTGGGAGCGAGCGTTTTGACTGGTGTTAAACAACGTTTGTCAAAACT
CTGCATTGTTGTTTTATCAACCAAACCAATGTCGTGTAAATCACTCATCAATTCGTGGAT
CGCCGCATTTGCTGGGCTGTTGTATTGGCTCATTGGATACCTCTATAAATGCTTTGCCAT
CAAGGGATTTGGGTAAACGCTGTTTGATAACGCCAGAACCTAAATCGGCATCAATCAGAC
CATTTTCAATGTCGTTAATGGCATTTCTTAATGTGTCGTCTGAAATACGTTCTTTACGGG
CAAATTTATCAAAATGTTTAGATTTAAAAATTCTCATTAAATTTATACCGCTATCATCTT
TAGCGTGATAGTAAAAAATAAACAGAAAAAGTCAATAAATCTATCTTATGAAAAAACACC
TACCCCTTACCCTTTTTATCCCCCTAGTAGCAAACGCAACCCCTGAATTGGAAATCAAAT
CCGCCCAGCCAACATTGCCAACACAAGCGGTTATTTTTTCAGAAAAATCGGCAAATAATG
GGGAAATCACTTTAACCCAAGAGCTGATCAGTAAGCCCGAACTTACTCGTCAAATGTTAA
ATCGGGCGATTGATAGCCAACAATTTCATTTATTGCCTGAGCTGGTTCGGATTTATCAAC
AAACGCCCAATCCCGATTTGATACTGATCGATTATGCTAACGGCATTATTTTGGCAAGTC
AGGGGGACTATAAAACAGCAATCGATCTCTATCGTGGCATTATTGCGAAGCACCCTAATT
TTCAGCCTGTGCGTTTTCGTTTAGCACAAATGTTGTTTGAAGATCGGCAAAACGAAGCCT
CACTTGCACAATTTCGTAAGCTACAAGCGGACGGATTGCCTCCACAAATTGCAAATGGGG
TGGAACAATATATTGCTGCCATTCAGAAACGTTCAGACTGGTTATTCGACTTTGGTGTGA
ATTATTTGCACGAAAGCAATGTTAATAATGCCTCAAGCTCGCCTTATGTTCGAGTGGGGA
ATGTGCCGTTTAAGAAAACGGAAGAATCATTACCGCAATCAGCAAATGGGTTGAGCTACC
ATCTGAATTTGGCTAAGAATTGGAATGTTAGCGGATCCCATTATCTACATTTTGAGAACC
AATTTAGTGGAAAATCCTATTGGGATAATCATCAATTTGACGATCAGCAAAACCGTTCAA
GTCTTGGCTATCAATATCAAAATGCTCAAAGTCGTCTTGCTTTTTTGCCTTATTATGAAA
TGCGTTGGTATGGTAATCATCGCTATAATCACGGCTATGGCGTTCGGGGAGAAGTAGAGC
ATTGGCTTACATCACAATGGCAGCTTTCTACGGCTGGCGAGATGGGCAAGCTCAAACATC
GGGGCGAAAATCAGCTGGCGGATAGCACAACATTATTTGGTTCCACTACGCTACTTTATG
CCTTTAATGTGAAAAGTTATCTCTATGGCGGTGTAGATTTGTTGCGAGATCGGACGTTAG
AACGTTCTTTAGCCTCAAAACGTTATACAGGGCGAATTGGTTGGGGGCAAGAATGGTGGG
GCGGAATTTCCAGCCGTATTCAGCTCAGTTATGGCAAACGTGAATTTGACCAAGCTCACC
GCATTTTTAATCAGATACGCAAAGATAGAGAGTTAGGTTTGAATGTTACACTTTGGCATC
GTAACCTGCATTTTTGGGGAATTACACCGAAAATCAGCTATCAATATCAGCGAGTGAACT
CAAATTTAGTGGATCTTTATTCGTATAAACGAAATCGAGTTTATTTGAGTTTTGAGAAAA
GTTTCTAGTAAATAAGTGGCTTAGATAATTCTGAGCCTTTAGCATGTACTGAGTGCGGTT
ATTGTTTATCTAATTGTTTATAGATTGAGTGCTCAATATTCTGCTCAAACTGAGAACCGT
AGTTAATCAATTTCCACAGGTCGAACATATTCTCTTTATGGTTATAATTCAAATTGACTT
TCGCTTGTTTATGCTCAGTCAATCTAGAATGGATTTTAGCTGATAAATCCATATCGCCTT
TACTGTCTAAATTCACCGTTGCGGTGAAATCGTCAATCTCACTTTTATTGACCATATAAG
CCAAAATCTGTTCCGTATAGCCCCCTTGTTTAATCGCTTCAAGCAATTCAGGGGTAAATT
TTAGGTAAGATCTATCCGCTTGTGTCAATGTTCCATTGCAGATGTAGCAAGGTTTACCCG
ACAGCCAAAACGGAAAGATACCGTTGAATTTGCCAGTTAAATCCAGTTGGTGATACTGTG
CCAATTCTAAAATGCGTTCAAAACGAATATCAAACAGCTTTAAATAAGCGATTTTCGTTT
GTGGCAGGGCAAAGTGTTCGATATTTAAACGTCCATCAAGCAAATTTAAACTTAACTCTC
GTAAAAACAGAGGCTTACGTTTAGTGTAAGGTAAGTGTCCTTGAATTTTTACTTTGACAT
TGGTGATCGGAATACCCACATTCACTTCGTCAATATTCACATCAAGGGCTTTTTTCACAC
CAATATCTACTTCGCCCTGTTTGTATTGATAAGGGAGTGAGAAATCAATGCCCTTGATCT
CACCGTTTGGTAGAGAAACCGCACCGTTGCGAATAGCAAAATGCCCGCCAGCCATCAACC
CACGAGCTGCATTCGCACTAAATGACGTTTCACCTTTGATGGTACCGTTTGTGATGACCC
ATTGGTTTCTAAAAGGAAAAAGGCTTTGGAATACATTTGCAGGTTGCTCTGACCAATATA
GCTTACCGATTAAATCACTGGCATTATTGGTTAATTTTCGGCGAGCAAAGAGTTTAATCG
GTCCTAATTGATTGGCGGTAACATCGCCCCTAAAGTTAAGATTTTCCACTTCGCCGTAAA
AATTTAAGTGTGCCGTTGGCTTTTCTAAAGTGCCACCATAGGCAAAATTAATCTGCGGAG
AAAAGAGTTTTATTCCCCCAGTGAGATGAAATTTATCGTAATCAAAGTTAATCGGCTCAT
TCAAAACCAGCTCTGTTTTGGGAATGGATACCCCATTTTTACCAATCTGTTCCAGACTAC
CTTTAAATTCAGATAGTTGCACCAAATCTTTATGCCACACACCACGCCCAGACACCGCAA
GCGGTCGGTTTAAGGCTTTTATTTGCGAACTGCCCCAAAAACGCCAATTCCATTGATCTT
TCACCGCTTTTTTATCGGTTGGATCTTGGAAAAAGTGTAATGATCCCGCTTTGAAATTGT
TGGCATAACCGTCCAACCGCATTTCAATATTTTTAAAGTCAGGGCTTTCTCCACGGAAAA
TCGCTTGCAATCGACCGTGAATGCCCTGTTTATCTACCCGTACGCCAGCAAGGGGAAAAC
GCAAATCGTTGATGGTAAGAAAGCGTTCAGTCCCAGTTAGACGTAACAAAGCACCTTGCA
AAAAGCGTAAGGTGAGATCATCAAATTTTCCCCTTACATCTAAAGGAATAGTGCTATATA
AAATATGCTCACCTTGTTTGATATTACCTGTAATTTGTAGTGGCAAAATCAAACTGTCTT
GCTGAATTTCCCCTTGTGGACTACTGATCACAACATTGCCTTTCCCTTTGGCATTTTGAG
TAAGTAAGCTGATACGCACCGCCGTTTTTATCGGATAAAGCTCATCTAAGGAAAAACGGT
TAGGACTAATCGTAGTTGTCAGATATGCATTGAGCGGAAAATCATTTGAGAGTTGCCAAT
CAATTTTCCCTTTTTCAATCGTCAGGCTTTGCGTATCAAAATGAAACGGCAAGTTGAACT
GATTTTCAGGTGTTATGGCGGAATTTAACTGCCAATTTCCGTGAAGTTGTTGATCTTGTT
TATACCAGTTGAGCGTTGAATGTCCTTGTTGCAAACTTGGTTCCGCAATCAAGGCTTCAG
GCAAATGCCACTGATAATTCAAGCTAAGTTGCTGGGGCAATGCTAGAAAATGTTCATCTA
ACTGAGCAGAAAGTGTTACGTGATGTTGCTCATCATTATTTGGTTGATAGCTAAGTTGTG
TGGTGAGTTGCTGATTTGCAAAATTTGCGTCAAATGTGACCGCTTGTTGCTTAATGTAAG
CGGTCAGTTTTTGCTGAAAAAATGCAAATTTAATTTCACTTGGTGATTGCAGTAATCCCT
TCAAACGTTCATGCATTTCGTTGGGAAGATTTTTCCACGCCAAAGATTTGATTTCTATGT
TACCTTCTGGCAGTAACGCAAGGATCGTTTTAATGGTTTCTGTGGGATCGGTTTGGCTTT
TTTCCGATTTAGGAAAAAGAGATACGCAGGCGTAATCAACAGTCGCTTGATTAAGACGAA
TAGATTGTTCATCAAGCCATTGCACCGAAAGGCTCTCTGCCGAAATAATCGGACAATGTT
GATAGTAAATAGTAAATTGTGGCAGGATTGCTTTTTCTAAATGTGGCTCAATACCATAGG
GTGTTTCTATTTTCCAGCCCGTTGGCAATACAAGATTAATCGCAGAAGCTAATTGAGAGC
CTGAAAGCAACGATGCACCGCCAGCCATTAAAATGGCAAGTGCCGCACCGATAATCAATA
GGCTTCTGCGTAACATTTAGAGAATATTTGTTAATGGATAAAGCATTGCAAGGAAGGTAG
CGACCGTCCAAGCGGTTGGATTTTTGATGTTTTTTCCCTGTTTGCCGAGTAGCAACCAAG
CTAACATCATCAAAATCACAAACTGAACCCCAAAGAAGATAAAGTAAGGATAAATCACCA
TCTCAGGCATAATCGCAAGTTGTTGATATAACACGAAAATCACCCAAACATAGTTGATGA
TTAATACCATAAGTGCTAACAATACCAACAGTTTTAAAAAGCCTTCCAAACGGCTTTTCG
CTAGCATTAAATACCAACCGCTTAATAAAATACCGAGTAAAATCTGGGCAAAATTATTGG
CTCTAATCCAGTTAAACAGCGACGGTACTTCATACCAATAAATCAGCAAATATTGCAGCA
TACCAATGGCGGTGATGCCTAAGCCACAATAAATTACCGTACGATAAATCTCTTCATCTT
TGGGGAGTTTCCAATAGATAAACGGCAGAATAACAGAAGCAAATCCAGCGACTAATGCAG
GCGAATGCTTCGGGGTAAAGACAAGAGAATAGAGAAAATTACCCACCGCAAAGACCAAGA
GCCAAGGCAGAATAGCCGTTAAACGCCCTTTTTGCCCTGGGCAAATTTGCCCTTTCCACA
GCACCACGAAGCTAATCAAACAAACGCTAAAAAAGGTGAGCAGATAAGGAGAAACAAAGA
TTGCATTTTGTGGTGCAAAATAGTGATTGAGTGACATTTCAATCAATAACATCGTCACCA
ACGGCAAAATAGCGTGCGTGGCGATTTCTAATTTAGAAGGTGTATCGTGATCGTGAGCCA
TAGTTTCAATTCAAAAATGATTTTAGGGCGAGATTATGCCATAATATTGGCACTTTTTTC
TATTTTTAAGAGGATTTTACGATGCGAATTTTACATACAATGTTGCGAGTAGGAAACCTA
GAACGTTCTATCAAATTTTACACAGAAGTGCTTGGTATGCGTTTATTACGCACCAGCGAA
AATGAGCAATATAAATATACCCTTGCTTTTTTAGGCTATACAGACGAAAGCGAAAGTGCC
GTGCTTGAGCTGACTTATAACTGGGGAGTTGAGAGCTATGAGTTAGGTACTGCTTATGGT
CATATTGCGATTGGGGTGGATGATATTTACGCAACCGTTGAAGCGGTTCGTCAAGCAGGT
GGAAAGGTCACTCGTGAGGCTGGTCCTGTGTTAGGTGGCAAAACCGTGATTGCGTTCGTA
GAAGATCCTGATGGTTACAAAATCGAATTTATCGCTAACAAAGATGCACAAAAGGCGTTA
GGTTAATGGCTGAAACAGAAGCAACCAATTACAATCTATTGAAAAATCGCTTTCGTGGCT
ATCTTCCTGTTGTGGTTGATGTCGAAACGGGGGGATTAAATGCTCAAACGGACGCATTGT
TAGAAATTGCAGCGATTACGCTGAAAATGGACGACGACGGCTATTTGCATTTAGATGAAA
AATTTCATCGCCACGTTAAACCTTTTGAAAATGCCAATATCAATCCAGAGGCATTAAAAG
TAAATGGAATTGATGTAGATAACGCCGAGCGTGGTGCTGTGCCAGAAGATATTGCCATTA
CCGAGATGTTTAAAATGGTACGCAAAGCAGTAAAAGACAACGGCTGCCAACGTGCTGTGA
TTGTGGCACATAATGCGACTTTTGATCAGGCATTTCTACAAGCGGCGGTAAAACGCATTA
ATGCCAAACGAGATCCGTTCCACCCTTTTGCAATGTTTGATACGGCAACCTTGGCTGGTT
TTATGTATGGACAAACGGTCTTAGTCAAAGCTTGCCAAATGGCACAAATTCCTTTTGACG
GCAAACAAGCCCATTCTGCCTTGTACGATACGGAACGCACTGCAGAGCTGTTTTGTGCAA
TGGTGAATAAGTTGAAGGATTTGGGTGGGTTTCCCGATTTAAAGGCTAGAATGTAGTAAA
AGGTGAGAAATTAGAGGCGCAGCTTAATTTCTCACTGCTATTATACTTAAATATACTATT
TGCGATATTTCCCAGCCATTGCCTGATAAATGGCATTCTCATTTTTGAGCAGGGTATATT
TATTTTCAAGCAACGAAAGTTCTGAGCTACGTTCGGTGTTCATTGCACTTAGCCATTCAC
GCAATTCAGAGATACCTTGATCGTAGCGGTTTTTATAATATCCGCTGATTTTTCTATCGT
ACTCATATTTTTTCTGTAAATTCGCATAGCCACTTTTTGACAGTTGGTAAGTGGAATAGT
AGGTGTCGATTTCATTTAATGCGGTTGTTACTGTCTGTTCGTAGTTCAATTTAGCCAGCT
TGTAACTCTCTTCTGAAATCTTAATGTTATTTTGTACTCTGTTCCAATCTAAGAACGGCA
AATCAAAAGACACCACGCCACCAGCGACAGGGTTATCTGACGTATTGTTAAACTTCGTCG
AACTTCCTGTTAGGCTTCCCCCTAACGTGACCGTTGGGAACCAGCTATTTTCAGTTGCGG
TGAGGTTTTTAAATGCCCCTTGTAAACGCTGTAAGCTTGCCAGTACATCTGGGCGATTAG
CAATGGTTGAAACAGGAACATTCACATCAACATCTTGTAATTTGACCTTAAGAATACTCG
GATAATTGACTACAAGCGGTTCGTTCGGTTTTAAATTTAGCAAATTACGCAAAACTTGCT
CACTGGATTTTTGAGCTGATTGTAAGTTGATTAAGGTATTTTGTGCAGAAAGCACCGCTT
GCATTGATTGATCTACGCTAAGCTGGTCGATTAATCCCTGTTTGAATTTATTGCTTAAAA
TGCGGTTGATCTGCTCATAGCTTTTTATGCTTTGTTGAGTAATGCGGATTGCGTCTTGAT
AATAGGCAAGATTGTAATAGCTACTCACAACGGCATTAATTAAAGATAATCTCGCCGCTT
GTAAATCTTTTTGGGTAGCTTTGTGTTCCCATTCTGCCGCACTTGCGGTATCTCTTAAAC
GCCCCCATAAATCAAGGGTATAACTTAGGTTTAAGCTAATTTGATGTCCAATACTTGATG
TGCCAGTCGAGTTTAGGTTACTGCTAGAACCAACACCTTTTGAAGCAGAAGATTTTTCCG
AAGCAGTGAAAGTTGGGACTAAATTTGCCCCCACTAAGTTTGCATTATATAAGGCTTTAT
TCACGGAAATTGCCGTTTTTGCCAAATTGATATTATTGGCAAGTGCCGTTTCAACTAAGC
GGTTAAGCTGGGTATCATTATAGCCAAGCCACCATTGCTCATTGATTTGATATTGTTTCG
TAATGTCTTGATATTGTTGATAATCTTGCTGTGCTTTTTGTAGAGAGCCATCGTTGCTCA
TATTGGTACAAGCTGAAAGTACCAGTGCAGAAAGTAATGTAAAAGTAAGTTTTGACACTT
TCATTAGAAATTCCTTGATTAAAAAATGATGGGGCGTATTTTAAAGAAAACGCCCCATTT
CGACTAGCTCTAAACTGAACGATCATTCATTTTTTGCAAAAATTTACATAATGTATTGAC
TTGTTGATCAATTTCTATCGTTATATAATTTTAAATATAATGATTTTATCTTAATCACAG
AAGCTAGATTATGAAAAAATTTCTTTCTGCATTCGCTTTATTGGCGTTTGTGACAAGTGG
TGTGTCTGCCAATGAGCAGCCGATCAGTACCCATTTTGGCAATTTACCCAAAGCTGAGCA
TGTACAAAAAATTAAATGGAACAGCTTTTGCAATGGAACCCTGACATCATTTTTACGCAA
TTTACTGATATTGAGTTTGCTCTTATTACTGGCTATTTTGTTTTCGCTTAATCTCGGAAA
GTATCCGATTTCGCCAACAGCAGTGTGGCAAGCGGTCGTTTGTGCTTTCTCTGTTGAATG
CGAAACCAACCAAGTTCAAACGGTGTTATGGCATATTCGAGTGCCACGGATTATTGTTGC
TTGCTTAGTCGGGGCTGCACTAGCTTGTGCAGGGGCAACCTATCAGGGGATGTTTAAAAA
CCCGTTGGTTTCCCCCGATATTCTAGGCGTATCGGCAGGGGCTGGTTTTGGGGCTTCGTT
GGCGATTTTTTGCAATTTGCCGATGTGGTATGTGCAACTTTTTGCATTTGTCGGCGGTAT
TAGTGCGGTATTGTTGGTAACTGTGATACTGGAAACAAAAAACCTAACGATTGGCTATGC
CAGTCAGCCTTTGATCTCAGGGATCGATTTTCGTCTGGGAACAAATGACATCTGCTGTGT
GTTAGGGGCAAATGGGGCAGGGAAAAGTACCTTTTTACGCACGTTATTGGGTACTCAAGC
AAAATTGCATAGGGAAATTTTCTTTGCAAACCAACCGCTTGTTACCTATTCACCACAACA
GTTAGCCCAACAAATTGCCTATGTGCCGCAAGCGCATCAAAGTTTATTTCCCTTTACAGC
ACGCCGATTACCTTGCAGATAGCGTTGTGATTTTAGATAAACAACATCAGCCAGCCTTTC
AACAAGGGAAAAAAGCCGCTATGCTCACTCTTCATCAATTAGCCAAAACCTATCGTATAG
ATACGGCAAGTTTGGCTCAACATTTACCTTTTAAGGAATAACATGAATTCATTCTACGAC
ATTGATTTTGCTCAACTTTATAAACAACATCTGATTGCATGTCGTTATCATGATGTTACC
GCTGAGAAATGGGATAAGAAAGCGGTTAGATTTGCCGAAACTTTGTTGAAAAAGAGAACA
GTTATACCCGTCAATTTCTAGATAAAATGAAGATTGAACCGACAGATAGTGTATTGGATA
TTGGCTCAGGACCGGGAACGCTTGCCATTCCCCTAGCCCGTTTATGCAAACAAGTTTACG
CCTTTTATATCTATCTGTTAAACCGTCTTTATCAGCGTGGTATTCAGGCAGAACTGACTT
TTTACAGGGAGAAACAGGGGGCTTTCAAGGGGAAACATACCAAGATCTGCAAAATGCCGT
GGAGTTTTCGCTAGGGACATTAACCGAACTAGAACGACAAAAATTACAGGCCTTCTATCA
GCAAAAACAGCAATCTCAACAAAAAATCAGCCACGATCAAGCCCGTTGGGCGTTTATTTC
GTGGCAGGTGTAGAATATCGACAAATATAAGCGGTGTGATTTTGCAGAATTTTCTATATA
ACCTAATTGCGATGGTATAAAGAAAAAGTCTTCACCCTAGCTCAAATCCTGAGACATTCC
TTTAAGAGAATATATCAGGCTTTCCAAAACAATATTGCCCTAATTACATGTTCAATACTT
TCATTTTGCATATTAAAAAACAGTGGCAATCTCACTAACCGCTCGCTCTCTTTAGTCGTC
CATTTGTCTTCTCCACAAAATCGGCCAAACTGCTGCCCTGCAGGGCTTGAATATAATGGC
ACATAATGGAAGACCGTCAAAATTCCTTTTGATTTCATTGCATTAATAAAATCCGTTCGC
ACCTTGAGATTTTGCCATTTTATATAAAACAGATGGGCATTTGCTTGGCACTCTTGGGGA
ATGTAGGGCAATTCCACAATCCCTTTCTCTGCCAAAGGCTGTAATGCGTCAAAATAACAT
TGCCAAATCATCTGCCGTTTTTGTTGGATTTGTTCTAACCCTTGTAACTGAGCATAAAGG
TAAGCCGCTTGTATTTCTGACATTAAAAAACTTGAGCCGAGATCTCGCCAACTATACTTA
TCTACTTCGCCACGAAAAAATTGCTGACGATCTGTGCCTTTTTCTCGAATAATTTCAGCA
CGAGCGGTCAGTTCAGGCTGATTAATGACAATCGCCCCGCCTTCTCCCCCTGCGGTGATA
TTTTTCGTTTCGTGGAAACTGTAACAGCCAATATGCCCAATCGTGCCAAGTGCTTTCCCT
TTATAAAACGCATTAATCCCTTGAGCCGCATCTTCTACCACCCATAAGCGATATTTCTGT
GCCAATGCCATAATGCTATCCATTTCACACGCCACACCCGCATAATGTACAGGGACAATT
ACCTTCGTTTTGGGGGTAATCGCTTGTTCTATCAAGGCTTCATCGATATTCATCGTATCC
GGTCGAACATCTACAAACACGATTTTCGCCCCACGCAGTGCAAAGGCATTTGCCGTAGAA
ACAAAGGTATAGCTTGGCATAATCACTTCATCACCCGATTGAATATCAAGTAAAATCGCT
GCCATTTCTAGCGCCGCTGTACAAGAAGGTGTCAGTAACACTTTATGGGCGTGAAACCGT
TGTTCAAGCCATTGCTCACATAGACGGGTAAAGTGACCATCTCCAGATAGCTTATCTGAA
CAGATCGCTTGCTGGATATAATTTAGCTCTGTACCTAATACAGGCGGTTGGTTAAAAGGA
ATGTTTTGCATCATCGATAAAACCAATAATAAGTGCCGCTGATTTTTCCGTTTAAGCGTT
GATAAAGCCGAATTGCAGCTAAATTGCTCAGCTGGGTGGTAATCACCATTTTCGTCGCTT
GCTGACGTTTCGCCCAAGCGATCGCATTCATTAATAAGCGATAGCTAATCCCCTGCTTCC
GCCATTTTTCTGCGACCGCCAACAAGCCAATATGTGCCGTAGTCTCTTTTACTCGAAGGG
TAATCATCCCTTGTATTTCACCGCTTGTGGCTTCACTGAGTAAACAAATATCGTCAAATT
CTCCCTTAACTGCATTTTTAATCCATTGCCAATAAAATCGACGATTTTCTAACAATGAAA
ACCAAGGCGAACGAAAACGCGTTTGTGAAAACAAATACGAAAAGGGTTCAAGTTGAACCA
AATCCTGTTCCGTTGCCACACGACAAGCGGTCAGTTCAGGTGAAAAATGTGCAAGATCAT
ATTCAAAAACAATCTCACCTTCTACAAACTGAAAATCTTGCTGCTGCACCCAAGCTATTT
CCGTTATTGCCCAGCTTGGCAATTTTGTTTGAATGAGAGAGAAATCAGCGAGAACTAAAT
CCGAGTTGCTCCCTTTACTAATAAGATCCAGATCAGCGATATTTCGACCAAAAAAATTAG
AAAGCCAAAGGTGCTTATACATTTTTCCTCTCTTATTCATTAATTATCTTTCACATATTT
AAACTAGGCTGATTTTAGTCATGTTTTTTCATTATATTGAATAGGAGCAAACATATATCC
GATATTTTTTATTGTACGTTATATATTGCTAAGTGACGATAAAATAATTTACACATTCAA
TCTAGCCAAAAGTTTTGTAAATAGGTACAATCAAACGCTTGCATTTTATTAACATTTGCG
AAGAAAAATTTAACTTTGGAGAACGTTATGTCGTGGAACGAATCAGGCAATCAGCAAGAT
CCTTGGGGTAAACCAGGGCAAAAAAAGCCTGAACAAAAACAACCATCGGGTCAAGAAAAA
GAGCCGAATAAGCAATCAAATGAACAGCAACCACCTGATTTAGAGGAAGTTTTTAATAGC
TTATTGAGAAAAATGGGTGGCGGTAAAGGCAATGGTTCAAACCAAAATAACCGTCCAGCT
GTTTCTGCAGGAAAATTTTTACCTGTATTACTCGGCTTAGGCTTAGTTGTATGGGGAGCT
TCAGGGTTTTATACCGTCCAAGAGGCAGAACGTGGCGTAGTTACCCGTTTTGGCAAATTA
CACGAAATTGTTTTACCGGGTCTAAACTGGAAACCGACTTTTATTGATAATGTAACGCCA
GTGAATATTGAACGTGTGTTAGAACTGAGAACTAACGGCTCTATGCTGACCCAAGATGAA
AATATGGTGTTGGTAGAAATGACTGTTCAATACCGTATTGAAGATCCTGCGAAATATCTC
TTTAGCGTAACTAAGCCTGATGATAGCTTGAAACAAGCGACCGACAGTGCGTTGCGTTAT
GTGATCGGACATATGACAATGGACGACATTCTAACCACAGGGCGTGCGATTGTGCGTGAA
AAAACGTGGAATGCTTTGCGTGATATTATCAAAAATTATGATATGGGATTATTGATCACT
GACGTGAACTTCCAATACGCACGTCCACCAGAAGAAGTAAAAGCGGCATTTGATGATGCA
ATCAAAGCTCAAGAAGATGAACAGCGTTTAATTCGTGAAGCCGAAGCCTACGCAAGAGGG
CAAGAGCCAATTGCTCGTGGTCAAGCACAACGTATTTTAGAGCAAGCAAATGCCTACAAA
GAGCAAGTTGTGTTAAATGCTCGAGGTGAAGTACAACGCTTTATTCAATTATTGCCTGAA
TATAAAGCCGCACCAGAAGTCACTCGTGACCGCTTGTATATTCAAACAATGGAAAAAGTG
ATGAAAAATACACCGAAGTTAATGGTAGATAGCTCAAACGGCAATAATCTAACGGTGTTA
CCTATTGATAAATTAATGGCTAAACCGACAGTAAATGAAGCAGTAAAAACGCCATCATCA
CAACCTGTTATTCAACAACAGCCGCAACTTGCTCAACCTGTCAGCCCGGCACAATTGCCA
GCGGTGGAACAGAGTGAGCCTGTGCGTAAAGGGAGATTTTAAGAATGCGTAAATTACTTT
TACCTGTGCTATCCGTTGTTGCATTTATCCTTTTCCAATCGGTTGTCGTAGTACAAGAAG
GTCAGCGAGGCATTATGTTGCGTTTCAACAAAGTGCATCGTGATGCCGATAATAAAGTGA
TTGTGTATGAACCAGGTTTACACTTTAAAGTGCCTGTTATCGATCAGCTAAAAACCTTAG
ATGCTCGTATTCAAACCCTTGATGGACAAGAAGACCGCTTTGTCACCGTCGAGAAAAAAG
ACTTGCTGGTGGACTCTTATGTGAAATGGAAAATCAGCGATTTTGGTCAATTCTATACTT
CAACTGGTGGCGATACACAAAAAGCTTCAACCTTATTACAACGTAAAGTCAATGACCGTT
TACGTTCAGAAATCGGTTCTCGTACAATCAAGGACATCGTTTCAGGCTCTCGTGGCGAGC
TGATGGCTGGCGCTCAAAAAGCCTTAAATGACGGCGAAGATGGTGCAGAACGTTTAGGGA
TTGAAGTGGTTGATGTGCGTGTAAAACAGATCAACTTACCAAATGAAGTATCTGCGTCAA
TTTATCAACGTATGCAAGCTGAACGTGCTGCCGTTGCTCGTGAACACCGTTCACAAGGTG
AAGAAAAAGCAGAATTTATTCGTGCTGATGTTGATAAAAAAGTGGTGCTGATTTTAGCCA
ATGCAAATAAAATCGCCGAAGAGCTGAAAGGTCAAGGTGATGCAGAAGCGGCTAAAATCT
ATGCTGAAGCATTTAAACAAGAACCTGAGTTTTACAGTTTTGTGCGTAGTTTGAAGGCTT
ACGAAGAAAGTTTTGCCGCAGGCTCAAACAATATGATGTTGCTTAAACCAGACAGCGAAT
TTTTCCGCTTTATGAAAGCACCTACAAAATAGTTATATCCAAAGACCCGACAAATCGGGT
CTTTTTTATCTTTAAAATAGAAAGCTACAACGAGGTTGTAAAATTTTAGGTTGTTATATA
ACAGTTTATATTAACCAAAATGTAGGGACACACTGAGTGTGTCCGCTCATAAAAGATCAA
TTGAGGACACACTCAGTGTGTCCCTACAGTATGCCTGAAAGATTGAGGTTTAGCGTAACT
GTAACAACCAAAAAAATCTAATCGCTTGTATGCTTTTGACATTCACTAAACCTAACTAAA
AGAGGCAATTTATTATGGGTAAAAGTGTTGCAATCCTTGGGGCTCAATGGGGCGATGAAG
GTAAAGGCAAAATCGTAGATTTATTAACGGATCGTGTGAAATATGTGGTTCGTTACCAAG
GTGGACACAATGCAGGTCACACCTTAATTATCAACGGCGAAAAAACCGTACTTCGCCTTA
TTCCATCAGGTATTTTGCGTGAAAACGTGACCTGCTTAATCGGCAACGGCGTAGTTCTTT
CCCCTTCAGCATTAATGCAAGAAATGGGTGAATTAGAGTCCCGTGGTATTAACGTGCGTG
ACCGCTTAAAAATCTCTGAGGCTTGCCCACTAATTTTGCCATATCACGTTGCAATGGATC
ACGCTCGTGAAGCGGCGTTAGGTAAAAACAAAATCGGCACAACAGGTCGTGGTATCGGCC
CTGCTTACGAAGACAAAGTCGCTCGTCGTGGTCTGCGTGTCAGCGATCTATTCAACCGTG
AAGCCTTTGCGGAAAAATTAAAAACTATTTTGGAATACTACAACTTCCAACTGGTTCACT
ACTACAAAGTTGAGCCAGTCGATTACCAAAAAACCTTAGATGATGTTTTTGCGGTAGCAG
ACATCATCACAGGTATGGTTGCAGATATTACAACCCTATTACACAAAGCTCGTGCCAACG
GCGACAATATCCTATTTGAAGGTGCGCAAGGCACAATGTTAGACATTGACCACGGTACTT
ATCCATTTGTAACCAGTTCAAATACCACCGCTGGTGGTATTGCAACAGGTTCTGGTTTCG
GGCCTCGTAATTTAGATTATGTATTAGGTATCATTAAAGCTTACTGTACCCGTGTGGGAT
CTGGTCCATTTACGACCGAACTGTTCGATGAAGTCGGTGCAGAAATTGCTCGTAAAGGTA
ACGAATTTGGTGCGGTCACAGGTCGCCCACGTCGTTGCGGTTGGTTTGATGCCGTTGCTG
TTCGCCGTGCAATTCAAATTAACTCAATCTCAGGTTTCTGTATGACTAAATTAGATGTAC
TTGATGGCTTTGAGGAATTAAAAATCTGTGTCGCATACAAATTACAAAATGGCGAAATCG
TAGAATACTCACCGCTTGCGGCGGCAAACTGGGAAGGGGTTGAACCGATTTATGAAACCT
TACCAGGTTGGAAAGAGAATACTTTCCGTGTAACTAAATTAGAAGATTTACCGCAAAATG
CGATCAACTACATCAAACGCATTGAAGAAGTGTTAGGTGTACCAGTCGATATTCTTTCAA
CAGGCCCAGACCGTGTTGAAACAATGATTTTGCGTGATCCGTTTGTAGAGTAATTAGATT
TTAACGATAACAATCCCCTGGTTTGTAGAAATTAGGGGATTTTTTGTATAAAACAGATCG
GATCTGACCGCTCGTTTACATTTATATTGCGAACTTAGTGGCAAAGTAGTGTAAAATAGC
CAAGTTTTCGTGATTTATATTCATAGAGGAAAAAGAATGAAAAGAGTAGTCATCACAGGT
ATCGGCATTATTTCGAGTATCGGTAATAACAAAGAAGAAGTATTAGCTTCATTAAAAGAA
GGTAAATCAGGCATTGAATTTGTACCTAAATTTGCTGAAGTGGGTATGCGTAGCCAAATT
GCAGGGACGATTAAATTAAACCCTGCGGAATTAATTGACCGTAAAATTTATCGCTTTATG
GGCGATGCAGCTGCTTATGCTTACCTTTCAATGAAAGAAGCAATTGAAGATGCTGGTTTA
ACCGAAGAGCAGGTATCTAATGATCGTACAGGTTTAATTATCGGTGCTGGTACAGGCTCT
GCACATAGTCAATTAGTGGCTTGTGATGCAGTGCGTAGTCCTCGTGGTGTAAAAGCAATT
GGCCCTTATGCCGTAACTAAAACAATGGCTTCAAGTGTATCTGCTTGCTTAGCAACCCCT
TATAAAATTCGTGGTGTAAGCTACTCTATCAGCTCTGCTTGTGCAACCTCAGCACACTGT
ATCGGTCACGCAATGGAGTTAATCCAATTAGGCAAACAAGACGTGGTTTTCGCTGGCGGT
GCAGAAGAGTTATCTTGGGAATGTGCAACGGAATTTGATGCAATGGGTGCAGTTTCAACC
AAATACAACGAAACCCCAACTAAAGCTTCTCGTGCTTACGATGCCAACCGTGACGGCTTC
GTCATCGCAGGTGGTGGTGCTGTTGTTGTGGTTGAAGAGCTTGAACACGCCCTTGCTCGT
GGTGCAAAAATTTATGCGGAAATCGTAGGCTATGGTGCAACATCAGACGGTTACGATATG
GTTGCCCCAAGTGGTGAAGGTGCGGAACGTTGTATGAAACAAGCGATGGCAACAGTTAAA
GGCGAAATCGAATACATCAACGTACACGGTACATCAACACCAGTGGGTGATGTGAAAGAA
TTAGGCGCAATCAAAAATGTCTTTGGCGATAAAACCCCAGCGATTTCATCAACTAAATCA
ATGACTGGTCACTCATTAGGTGCAGCAGGTGCTCACGAAGCGATCTACTCGCTATTAATG
TTAGATAACGATTTCATTGCACCAAGTATCAACATTGAAGAACTTGATGAACAAGCACAA
GGTGTGAATGTCGTGACAGAACGCCAAGACAAAGCATTAACAACCGTAATGTCTAACAGC
TTCGGCTTTGGCGGTACAAACGCTTGCTTAGTTTTCCAAAAATATCGAGGCTAATCTTGC
TTAATTTTTGAAATCTGATATAAGGGAGTGGGAATTTTCCCACGTCTTTTTTATTTATTT
GGAGTGAATAATGTTAAAGTTTAAACATTTATTATCTATTTTAGTATTGGCAGTTTCAGC
AAATGTCGTGGCAAGCGGTGTATCAATGGAAATGTTTCAAATGAAACGCCAAATTAACCT
ATTAACGAATGCCCAAACAGCTGAAGAATTTACGCAAAATGCCGATAAATTTATTGAAGT
GTCTAAAAAAGCCCAAGCAACTATGCCAAATAGCTTAGATGGCGATCAAGAGAAATTCAA
AGGCTATCAACAAGGTATGCAAGAAGTCATCGATGTGGTTGCTCAAGCAAAAAACTTAGC
AAGTCAAGGTAATTTAACGGAAGCAAAAACAGTTATTGCACGTTTAGATAGCTTAAGAAA
ACTGTATCATTCGACATATAAATAAACATCTAGCCTAAAGTTAAATGGACGAAAATGGTG
TAATAGACAAATTTGTTGCAAAAAAGCAGCTTAAAAAAGTCTCTCCCACAATTTGTGGGA
GAGACTCATTTATTGAGAACATTAAGCTATCTTTCTCAATAATATCAACTAGTTGCTTAT
TCATTCTCTGATAGAAATAAGATTACTTTTATCACGATTAAATAGTGAATTAAGTACTCG
TTGAGAGTTAATTATTTCCTCATATAAAAAAGAATTTTCTAACCGTTCAACATAATCAGC
ATAACTTAAAATAAGTTACATTTTTACCTTCTTAAATTAAACAATTTTCTATTTCTGATG
CATTTTGTTCTAGCTCTCTTAATACCTCGATGAAGAATTCAAGAGTTTTGATCATTCTAA
TTAATTCATCCTTAGAACGTTGAATTTTTTCCCTATACGCTGGATATCCCTTTGCTTTTA
AGGGGACTATATAGTTCAGCATCATCCCTCGGTTTTCTGCTTTATCAATTTCATCTTTAT
ATATATTAATAAAACCATCCATTTTATTAATGAGTTTATTAATATCCTCAATAAGTTTTT
CTAGAATTTTTATTTGACCCAAATAGTTTTGTGATTCATTTGCCATAGATTTTCCCCTCT
TTGACTAGTTTAAAGCTTTCTGACATTATCAGCCAATCCACCTTGTATATGATTATTTAA
TTGGGCTTTTCCCCCTAATTTCTCTATTGCATTATTGGCTAATATTGCTTGAGTTTGAAA
GCCACTTTTGTGATTTCCTAATAAGAAGATAGCATCTCTAGTTAATTCATCAAAATATTT
CCAATGATGCTCCATTGTTTGTCGAAAATCATTAAGCGTATTGCTGAAAATTGCACTATT
AATAGCAGCCCTTAGATCATCAATTGCCTTTTTATTTAATTTATGCCAAGTATCTATTCC
CTCACAAAAATTGTTACAACAATCAATCTGGTTTTGTAGAGATTGCAAATTATTAAAACT
CATTATTTTTTCTCCATTATTTAGAATGTCATTTACTTTATTTTTTACGTTATTACGTAA
TTTCTTAATTGGGTCTAATCCTCCACCTTTATTACCACTATTGTTGATATCAAAGCTTGG
ATTTTCTAATGGGCGAGATGATGATTTCTCAATACGAGATTCATCTAAAAAATCTCCTCT
CCCTTGATTATCTAAATTTATCAAAATATTTATCCCAATCTGTATCAACTGGAGGAATGT
TTTCTGCAGATTCTGATTCTTTTAAAAAGATATCATTTTTCTCTTTATTAATTTCACTAT
TAAAGAAATTAATAACATCATTCTTATCGTCTAGAACCGATATTGAAGAACTTATTGAAT
TATCTGATAGACTGCTATGCATTGAAATATCATCTCTCGTTATCGTATTAATCACAATAC
ATTCGTAATCTCTTCCTCTATATTGTTCAATAACCTCTTGAATCATTAAATCATCTGCAG
GTTTATTCATTAAAATACGTTGATTATTTTCCTTGACTCCCATTCCATCGTTTAAAATAA
ACTGAAATGGTTTTAGATAAACAGGTGCTTCATTACCTATCATAAAGATTTTCATTGAAT
CTGATGTATTAACAGTAAAAGCAATACGCATTTTAAATTGTGTTAATAATTCAGAACTTA
TTGTATAGCCTGTTAGTGTCTGAGTAGACATAATCATATGCAATCCAAAGGCTCTTCCCC
GTTTAGCCAAATCAATCAATAATTTCTCTATTTTCGAAGATTTAGGATGCTCAAATAAAC
ATTGCACTTCATCAATAATTAAATAACTTCGACTTAACTGTGAGTCTGTAGATAATTTAT
TATATTGATCTATATTTTTAACATTTTTTGCTTAAATAATATTCCTCTTTCTTTTATCAA
ATTAGAGAATTTCTGCAATGCATCAATAACTGGATCAACTTGTGAATTATTTAACATCAA
GACTCGGATATGCGGTAATCCTAGGTACTTCTGAAATTCTACACCTTCTTTATAATCAAA
TAGGTAAAGTTCCGCTTGCTCTGGTGTAAACTGAGAAACAATTCCTTTAATAATATGATC
TAGCAGTGTTGTTTTTCCCGTGCCATTCATACCGACCATAAATGCGTGATAGGCTTGATT
TCTTGCTCCTAATTCAAAGTAACATTTCTCTTTACCATTTGGTGTTACCCCAACCTCAAT
TTCTAAGAATGCTTTTGGTTTAGATGCTTGACTAATTCTATACTCTTCTTTTAAATTGTT
TACAACTTGATTAAAGATGTGCTTAACCCCATCTCGTTGAGATAATTCAATAGTAAGTTT
ATTATTTTTGATCAGTGTGCTTAATTTATTAAATAGATGGGAATTTTCTTGAAGAAATAT
ATCTTTTCCGATTAATTCTAAACTTGGTATCTGACTAAGTAATTTAGTCATTCTATCACC
TAGTGCCTTTCTTTTTTTATCATCATCACCATTTTTGAGATAATGGTTAAATTCTTCATT
GTCAAAATAAAAAATAAACTTAACTCCTGCTGAATATGCTGAAGCAATAATAGTGTTTAG
AAAATCTAATCTATCATTTGATACCGCATAATCATTCAAATTAATAATATTTAATATGTA
ATTTTCTTGTGCCCTTGGATCAACTTGTTCATTATATTGATAAATTGAAGTAATATTATC
ATCAATTAAATTATAAGATCGCTCACGAACTAACGAAGCTAACCATTGATTAAATTTATT
AATGGCATCATCATCACTAAATATTGAAATATTTTTTTGCTCATTAAGTCGCATAATATT
TGGAAATATGTTATATAACGACTTATCAATAATATTAATTTTAGGTACTTGATAACGTAT
TAAGCCTAAAAGAAAATGAGCGGAAATATCTTCACAAAGATGGGCCACATTCTGCTTATC
CTTCTCTGTATAGTGAATAAGCAAACTATGACTATCGCTAGGAATCACCGCAGGATAGAG
TTGCCCTCTGGTCGGGTGGCGTAATTCACCAATGTAAATTCCCCAAGGATAATGGGTTCC
TTGAATTGCAATATCTGTTTGAATAAGCTGTTCTTGCATTGCTAACCTCGGTCTATAACT
CATTTATGCTAATTTACAATTATTTTGTATAAATCTGATACTATATAACCAAATTGTACA
AAAAAACAACTGTGCAATCTTTAAGAGAATATATTAGATAATTAAATCTAAGTGTTCTCT
AACCAATTGTTTTTAATGAAAATTAAACATTTTAATGTTTAAAATTAAGAGATTTTACAA
ATGATGTGTATAATGCGGAGACCTTATAATGTAAAAGCCCTTATCTTAGTTATAAACCGT
AATAACAGCCTTAAATAATTGCAAAATTCAAATCTTTGTACAACTGTTACAGCATCCTAT
TACTTGCTCAACCCCAAAAGGAAAATAAAATGACAACAATCACATTACAACTTGACGGCT
TACATTGCGGCAACTGCGTGAAAAGTGTAGATAAAGCATTACGAGAATTACCAACAGTAA
GCGACGTGAAAATTGATTTAGCAACCCAAATTGCTGTTATCGACGGTGAAGAACAAGCAA
AAACCTTGATTGATGCCATTGTTGATATTGGCTTTGAAGCAAAAGAGGCATAATCTAATG
GCTCAAGAGCAACAATTTTTGCTCAATGGCTTACATTGTGCATCTTGTGTTCGCCGTGTG
GAAACGGTTATCGGACGATTGACAAACGTGGAATATGTGTCAGTCAATTTAGCTGATCAA
ACTGCCTTTGTACAAGGTAAGGTCACGGCTGATGCGGTAGTACAAGCGGTGACAAAAATC
GGTTTCGGTGCAGAATTGCTAGAAAGCGAAGAAATTCGTCGGGCAAAGCAGCAAGCCCAA
ACTGCAGCAGCCTTAACCCAGAAGCGTCGTCAATTTACTGTTGCATTAGCGGTTGGGGTA
ATGTTAATGGCATACGGAATGTGGTTCGGTACGTCGCCAACTGTAGAAAATCGTCCGCTT
TGGTTTGCTTGGGCGGTCATCACCGCCAGCACTATGTTTTTTAGCGGCAAACACTTTTTT
ACAGGGGAGTGGACAAGTCTAAAACATCGTGCAGCCACGATGGACACCTTAATTGCAATT
AGCACAGGCGTTGCCTTTCTTTATTCGCTGTATTTAACGCTATTTCCTCAATCCCATTCC
CATTTGTACTATGAAGCCAGTGTGATGATCATCGGCTTTCTCAATCTAGGAAAATATCTT
GAGTTAAAAGTAAAACAGCGTTCATCGCTTGCCTTAGAAAAATTGCTGGATTTAGCACCG
CAGCAAGCGGTTGTTTTTGACGGAGAAATTACAAAAACCATTTCGACTAAAGGTATCAAA
CCACAGATGCGGATTCAGGCTCTGACAGGAGACAGATTTGCCGTGGACGGCGTGTTGCAG
AGCGGTTCATTATGGGTAGATGAATCAATGCTCACAGGCGAAGCGTTACCTGTTGAGAAA
CGAGTAGGCGATAAAGTGCGAGCTGGAACCATTGTTCAAGATGGTGCTGGTATTTATCTT
GCCGAGCAAGTGGGTTCGCAAACTGCACTAGCTCGGATTATTTCCGCAGTCCGTCATGCA
CAATCCTCTAAACCACCATTAGCACAATGGGTCGATAAGGTTGCGACGGTGTTTGTGCCT
ATTGTGGTGAGTATTGCCTTGTTCAGTGCATTAGTTTGGTTGGCATTAGGTCAGGATTTT
GCCTTTGCATTATCTATTTTCACAACAGTTTTAATCATCGCTTGCCCTTGTGCCTTAGGA
TTGGCTATTCCACTTTCCACCATTGCAGGGGTCGCTCGTTCGGCTGAATTGGGTGTATTA
GTAAGAAATATTGAAGCACTACAAGCGAGTAGTGAAATTGATACTTTGGTGTTTGACAAA
ACAGGAACCCTTACCACTGGCGAAATGCAGGTTACACAGATTAACACTTTAGGCAATGTA
TCTGCTGACGAAGTACTACGTTTAGCCAAAAGCCTTGAACAGCAAACGGCTCACCCGATT
GCTAAAGCGATTGTAAAATATCACCCTGATCTGACCGCTTATCCTGCGAGTAACATAAAA
GTTGCCAAAGGTTTAGGGATTTCAGCTCAAGTGGGAGAAAACAATGTAAAAGTAGGCAAT
CGGCAATTTGTTGCTTCTGACTTTTGTGAAGAGCAAGATTTGACTACGCAAGTTTTCGTT
TCACTCAATGAACAGCTCATTGGCGTGATCTATTTGCAAGATCAACTTCGCCCTAAAAGC
CAAGCGGTTATTACACAATTTAAACAGCAGGGCTATCGCTGCATAATGCTCACAGGCGAC
CGCCAAGCTACAGCAAACTATTATGCCGAAACATTGGGTTTAGATGAAGTGATTGCAGAA
GTGTTGCCGGAGCAGAAAGCTGAACAAATAACGAAGTTACAGCAGCAAGGGCGGAAGGTG
GCAATGATCGGTGATGGGATCAATGATTCTCCCGCATTAGCTCAAGCGAATGTCGGTGTT
GCAATGTACAATGGTAGTGAAATTGCGATAGAAACTGCGGATCTCTCATTAATGCAATCG
GGATTACAACCACTAGCAGCAATTTTGCCCTTCTCAAAACAGGTTGTACAGAATATGAAA
CAGAGCCTAGTCGGTGCCTTTATTTACAATATCATTGCCATTCCGATTGCTTGCGGTGTA
CTTTATCCTTTTACTGGCTGGTTATTAAACCCGATGATTGCGGCAGTTGCTATGGCTTTG
TCGTCTGTGACTGTTGTGTTAAATAGTCAGAGGTTGTTAAGATAAAAGTACAAAATAGAG
AGCAAAAAAGAATTCTATTTACCATCGTGTTATTACCAGCCCCAACCATTCAAGGAGTGA
TAGAGGATCACTATTTAGGTGTCTGCGTTACTGTTAGATTCATCTATTTCAGTATTTGTG
AGTAATGTTATTATGCTGAAGCATAACAATCTTATTTTATTGCTTACAGCTCCGTGCCGT
AAAACTCCGCTATTTTTGTCTACTATACCTTTTTGTTCACATCCAACAAAAAAGAGAAAT
AAAAAAGCCTTGAAGTTTTTACATTTCAAGGCTTTATATTATGTTTGTCTAGATCTGCTG
AAATCAATTTGGTGGAGATAATCGGGATCGAACCGACGACCTCTTGAATGCCATTCAAGC
GCTCTCCCAACTGAGCTATATCCCCAAAATTGCGAGAAATGATATGCTCTCGCTTTTTTT
CTGTCAATCTGAAAACAGTGCAAACAGATTAATTGATTAAAAACTAACTAGTTCTGCGCT
TCAATAAACGCAATCGCTTTTTGAATACGCGCAAGCGTTCTCTCTTTACCAACTAACTTC
GCAGTAATATCCATAGATGGCGACTGCCCTGAGCCTGTTACTGCAAGGCGGAATGGCATA
CCCACTTTACCCATACCGATGTCAAGCTCTGCGGCAGTTTGGTTCATTGCATCGTGGATA
TTTTCAACACTCCAATCATCACAAGCGGTCAATTTTTCCAATAATTTTGCAAGTGGTGCA
ACTGCTTCTGCTTTGAAGTTTTTTGCGACCGCTTTTTCATCGTAGCTATCAAATTCTTGA
TAGAAATAACGGCTTTGGCTCGCTAACTCTTTTAAGGTTTTTGCACGTTCACTTAAGACT
GGAATGACTTCTGCTAATGCAGCTCCTTGAGAGAAATCAATTCCTTGATCATTCATATGC
CATTCAAGGTATTTTGCGACATAGTCTGCAGGCAAACTACGCATATAATGTTGATTTAAC
CACTGTAATTTTTCAGTGTTAAAGGCACTTGCCGATTTGCTTACAGAATGAATATCGAAT
AATTCGATCATCTCTTCACGAGTAAAGATCTCTTGGTCGCCGTGTCCCCAGCCTAAACGC
ACAAGATAGTTAATTAAGGCTTCCGGTAAATAGCCATCATCACGATATTGCATTACGCTG
ATTGCACCGTGACGTTTAGAGAGTTTCTGACCATCATCGCCGTTAATCATCGAAACGTGC
GCGTAAGTTGGAATTTCTGCTCCTAACGCTTTTAAGATGTTGATTTGGCGTGGTGTGTTG
TTGATATGATCTTCGCCACGGACAACATGGGTAATGCCCATATCCCAGTCATCTACAACC
ACACAGAAGTTGTAGGTCGGTGCACCATCGGTACGGCGGATAATTAAGTCGTCTAATTCG
CTGTTGCTGATTTCAATGCGTCCACGCACGGCATCATCAAAGACCACTGAGCCTTCTGTT
GGATTTTTAAAACGAACAACGTGCGGTTCGCTCGGATCGTGTGAATGATCGCCTAAGCAA
TGGCGGTCATAACGAGGTTTCTCTTTATTCGCTTCTTGGTTTGCACGTAATTCGTCTAAA
CGCTCTTTGGAACAATAGCAGCGGTATGCTGTGCCTTCTTCAATCATTTGATCGATCACT
TGGTTATAACGATCAAAACGTTTTGTTTGGAAATAAGGACCGTGTTCCCACGCCAAGTTA
AGCCATTCCATTCCTTCAATGATCGCAGCGGTTGCTTCGGGGGTAGAACGCTCAAGGTCA
GTATCTTCAATGCGTAATACAAATTCGCCGTTGTTATGTTTAGTATACAACCAAGAATAA
AGTGCGGTTCTTGCGCCACCAACGTGTAAATAGCCTGTCGGGCTTGGTGCGAAACGAGTA
CGCACTTTTACATTCGGATCTAAAGGGAAAAGGGTTTCAATTTTCATATTATCGCCTATA
TTTTTTTGATTTTGATAAACAAAAAGATTTCCGTATTTTACCCCTCTTGAGCGGAAATCC
TAGTAGAAAATCAGCAATTTGGGCGAAAAATTCAACGAACAAGTAAAAAATAGCAAAAAT
GGATTGACTGAAAATTTTTGAACTCTATAATGCCACCCCACAACGACGGGCGATTAGCTC
AGTTGGGAGAGCACCTCCCTTACAAGGAGGGGGTCACTGGTTCGAGACCGGTATCGCCCA
CCACTTCAACTTTTGAAGTCCGTTGTTACAATCTAATTTAGTTTGAAAAGGGCGATTAGC
TCAGTTGGGAGAGCACCTCCCTTACAAGGAGGGGGTCACTGGTTCGAGACCGGTATCGCC
CACCACTTNNNNNNNNNNNNNNNNNNNNNNNNNNNNNNNNNNNNNNNNNNNNNNNNNNNN
NNNNNNNTACCAACCTTTCAAACTTCCCATTAGTTTAAATGCTTATCTTAAGTGGGCGAT
TAGCTCAGTTGGGAGAGCACCTCCCTTACAAGGAGGGGGTCACTGGTTCGAGACCGGTAT
CGCCCACCACTTAATCCAAGTGTTTAAACTAGTCGAAACCGCAAGGTATTCGGGCGATTA
GCTCAGTTGGGAGAGCACCTCCCTTACAAGGAGGGGGTCACTGGTTCGAGACTGGTATCG
CCCACCACTTACTTTTCATCAATCACTTTATTTTACAAACTTTTTGTCTTATCTAGCCGC
TTGTTTTTAACTTTATTACTATTTTTTCGATCCCTGTCGAAAAATTTATCTCTTGTTCTT
TCCCTTTTTTGTATTTCGATTAGGCTTTTTCTGTTTTTCCATAAACTATACGTTTTAAAC
GTATATTTAACTTAAAAATAGGAGTAGAATAATGAATGTCACTTTTGTGGAATTACCGCC
TTTTGAGGAATATAGAAAAAAGTATCTTGACGATGACACATTTAGATTATTACAAAATGA
GTTATTAAAATTTCCCGATAAGGGAGAGCTTATTCAAGGTACTGGGGGACTAAGAAAATT
GCGTATTGTAGATATTATTAGACAAAAAGGAAAAAGAGGCGGAGCTAGGGTAATCTATTA
CTATTATGTGCAAGGGAAACAAGTTTAGTTGTTCCACGCCTACAATAAAAACCAACAAGA
CGATTTATCTAATGAAGAACGTGTGGTTTTGGCGAATACATTAAGCTATTTAAAATCTTT
AGTGAGGTAATATATGGGAAAATTATTTAATGAACTAATGGAAGGGATGCAAGCATTAGA
GTTGCATTTAAAAGGCAAAATCACACTAAAAACCACTGTCGTAGAAGTTCCCGATCCGAT
AGTAATTACCCCTGAAGAAGTGAAAGCCATTCGCCAAAAATTAAATCTTTCACAAGCGGT
TTTATTATTAAAAATGGTTGAGAAATCACCAAAAACATTTGAGCAAATTGCGAGCATTTA
AGTGAATATCGGCTTGTTTATCGCAAGCCGAACTATTTTTGTGATCCCCGTCGAAAAATT
CATTATTTCAACTTTTCAAATCTTGTAAAAATCACTAGCCTAAATGAGCAGACAACAGTA
GAATTGCCGCCTTTAATTTAACTAAATTCCAGCAAAACTAACCTTTTGCCACAAACCGTG
TAACAACGAGGCTTTCAAACAATGTCTGAACAAATTCAAGCAACCGATGCAAGTTGCAAT
TCAACCAAAACTGAAAAAATTAACTTATTAAACTTAAACCGTCAGCAGATGCGTGAACTG
TTTGCGGAAATGGGCGAGAAACCATTTCGTGCTGATCAGCTGATGAAATGGATTTATCAT
TTTGGTGAAGATAATTTTGATAATATGACCAACATCAATAAGGTGTTGCGTGAAAAATTA
AAACGGATCGCTGAGATTAAAGCACCTGAAGTTGCCGTAGAGCAACGTTCTGCCGACGGT
ACAATCAAATGGGCGATGTGGGTTGGCGATCAGCAAATTGAAACGGTATATATCCCAGAA
GATGATCGTGCCACCTTGTGTGTTTCTTCGCAGGTGGGTTGTGCCTTGGCTTGTACTTTC
TGTTCAACGGCACAGCAAGGCTTTAACCGTAATTTGAGCGTATCTGAAATTATCGGGCAG
GTGTGGCATGCATCAAAAATTATCGGTAACTTTGGTGTAACGGGCATTCGTCCGATTACC
AATGTGGTGATGATGGGAATGGGTGAACCATTGTTGAATATGAATAACGTTATTCCAGCA
ATGGAAATTATGTTAGACGATTTTGCTTATGGTCTATCTAAACGCCGTGTGACTCTTTCA
ACATCAGGGGTTGTACCAGCGTTAGATAAAATGCGTGAGCAGATTGATGTTGCATTAGCG
ATTTCATTGCACGCACCAAACGATGAACTGCGTAATGAATTAATTCCACTGAATAAAAAA
TACAACATTAAAATGTTAATCGATTCAGTGAATAAATACTTAGAAGTATCAAACGCTAAT
CACGGTAAAGTGACGATTGAATATGTGATGCTAAGCCATGTCAATGATGATGTGGAACAC
GCTCATCAGCTTGCTGAAGTGTTAAAAAATACCCCAAGTAAAATCAACTTGATCCCGTGG
AACCCGTTCCCAGAAGCACCTTATGCGAAGAGTTCAAATACGCGTATTGATCGCTTCCAA
AAAACCTTGATGGAATATGGCTTTACGGTGACAGTGCGTAAAACTCGTGGTGATGATATT
GATGCTGCCTGTGGGCAACTTGCAGGTGATGTGATTGACCGCACTAAACGCACCTTTGAA
AAACGTAAATTTGGCGAAGGGATTGCGGTTCAAAATCAATAGCACATTTCAAGGTAGCAA
CTGTGTTTACACACAAAAAAGTTATTCAACTTTAACCCACAGATTCTGTGGATAAGTAGC
GTGTAGCATCCCATTTTTCATTGCGTCTAACCAACGCATTCATAATGGTTAGCAGTT
>H313 Scaffold2
CTTTGTTTTCCACTTCCCAATGCCCTCGCACGCACTTCGCCAATATTTGAATATCAACAT
CCAAACTACTGATATAAAAGACTTTTTTTTTTTTTTTTTTGCCATTATCTGACCGCTTGC
GACACACCTCCAACACCGATTTTATCCCCTTCCATTCCTCCGCTTTGCTCAGCCAATCAC
TCACTTTCAGCTTACGGTAGTAACGCTCATCAATTCGACTACGTTCCGCATTTACCTCCT
CATACGTCTCAAGCATTTCGGGGCAATCTCGGCTGATTTTGTGAAAATACGCCTCCACTT
CCGACTGAAATTGACGGTGATTTTTCTTCAACGGCATCACATAATCCCCTTTCTTTTCGA
TGATTTTCTCGGCAATTTTCTTCTGTGTATTCATCGCATCCACCGTTATAACGGCATTTT
TTAAGCAAAAACTATCGATAATTTCCATCACCGCCTGCTGCTCATTTTGCTTACCCGAGG
ATTTTTTCTGCGATAAAATCAAACCACGAGACTGGCTCCACACCGTCACACTGTGCAAAG
CACTTTGGGTTTCCGGATTGAAACTATGACGAAGTGTCTTGCCATCAATCGCAATCACTT
CACGTCCTTGTTGTGTGCGTATCTCATTGATAAAATTAAGAAAAACCTCATTAAACGCTT
GTGGCTCAATGCGTTTTATTACACGAGCGATAGTATCATCGACAGGAATACCACACTCAA
AAGGACGATATTTTCGCAACCAATCCAAATGTAATTCGCCAAAAAGTTTGATTTCAGTCC
AGCTGTTTGCCCCCGAANNNNNNNNNNNNNNNNNNNNNNNNNNNNNNNNNNNNNNNNNNN
NNNNNNNNNNNNNNNNNNNNNNNNNNNNNNNNNNNNNNNNNNNNNNNNNNNNNNNCATTG
AAGAATCTGAATGATTGGACTTTACAAGAGATAGAAAATACTATTTCTATTATTTAAGGC
ATAAAAAGGGGCATAGTAGACAAAATTGTTGCTAATGTTTATTTTCGAACGAGCTGTGAC
TTCTAATACAAAAAATTCAAGGAGCTTTTTTGTGTAGATTTCTTTAATTTACAATTAGTT
ATTTTCATTTTTATAGACTAACATACTTGCTAATCTAATACAGCCTCTAAATGAAATATA
AGCGGTCAAATTTGCAGAAATTTTTGCAAATTGCTCAAAAAAGTTAGACAATCCTACCAC
TTACAACACTGATATAAGGAAACATTATGCTAACCAACTACGAAGAAACCATTTTCAGCA
AAATTATCCGTAAAGAAATCCCTGCGGCAATCGTGTATCAAGACGAGCTTGTCACCGCAT
TCCGTGATATTGCTCCACAGGCGAAAACCCACATTTTAATTATTCCAAACAAATTTATTC
CAACGGTTAATCACGTTACTGCAGAAGATGAACAAGCACTTGGTCGTTTATTTACCGTTG
CTGCGAAAATCGCTAAAGAAGAAGGCATTGCGGAAGACGGCTATCGCTTGATCATGAACT
GTAATAAACACGGTGGACAAGAAGTATTCCATATCCATATGCACCTTGTTGGCGGTGAGC
CGTTAGGTAAAATGTTGGCGAAATAAGATGAAACACGCTTTTTCTCTTGTTGCACTGTTG
AGCGTATTTCTGACCGCTTGTGGATCAAATCCGCCGAGCTATCTGCCATCAGGCACAACG
CCGATTGTTAATATCGAAGCCAATGTCGCAGAGATAACGGACGTTGTGGCAAAATCGGAT
GAACTTGTGGTGTTTAATAAAAGTGAACACCCTCTGCATTTAAGCTATAAGCTGTTTTGG
TACGACAAAACGGGCGTGACGCAAACCTTGAACGGTGAAGAAACATCGTCTTGGCAACAT
TTGTTCCTTGAAGCTAAACAACGCCAAAGGGTTGCTTTAGACAAACCAACCCCTGAAAGT
GCAAACTACCGTTTTTACTTACGTTTTCAACGATAATGGCACTTCAATGGCTTGAACAAC
AGCAACAACAAGCGGTCAGTTCTATCACAAAATTAGCAGGGCTGACCGCTTGTAGTCATT
TGGTCGAATTAGCCAATGGCGAACGTTATATTTTACGTTCTCAAACGCAACGAGCCACCG
ATTATGGCATTGATTACCAACAAGAAGTCGCTTTTTTACGACTAATTGAGCCACTCGGTT
TCGCCCCTAAGGTTATTTATGCTAACAAAACCTCTGCTTTGTTAGCGTGGCTTGATGGGC
AAACCCCCAGCCATTTTAGCCAACCGTTACTCGAAAAATTAGCTGACCAACTAGCCTGTT
TACATCGCTTTGATTGGCAAGCGGTGCGTTCCACGACAAAATTGACAACCTTAAATCTTG
CCGAACGTTGCCAATTCTTATGGCAAAACTTACCGCTTGAAACGCAAAACGGCCTCAATT
TCACGCCCCCTTTTCAGCAAATTAGCCCCTATCAACAAGCCATTTGCCATCACGACATTC
ATCTTGCAAATTTAGTCGAACAAGATGAAAAACTCTTTTTGATTGATTGGGAATATGCAG
CGATCTCCGATCCTGCCTTGGAATTAGCGTTGCTTTTTCATAACAATCCTTTGTCTGCGG
AACAAAAGGCGTTTTTCTTAGCACGTTATTTTGCCAAATCAGGCTTTGATCCCACCGCTT
GTGTTGCCAAAATGGTGGAATATCAGCCTGAAATTGAGAAGTTGAATAGGTTGTGGTTTA
GATTAAGCCACTTTTTTGATACTATTTTTCAAACTTAAAAATGAACTTACAATTCGTAGC
ATTTACACTTCAGTCAAATCCAAATTCTTCGTTTCTTTTGACGCAAAGAGTGCAATCAAT
GTGATAACTGCATTAATTGCAAGGTAAATCCCCACACCGATTAAGCCATAAGCCGCATTA
ATTTTAATTGCGAAAGTTGCGGCAATGGTTGCACCTACAATAGATGCTAAGTTATAGGCA
AGTGATGCACCGGAATAACGTACTTCTGTTGGAAATAATTCTGGTAATAATGCCGCCATT
GGACCAAAGGTCATTCCCATAAAAATCATACCAACTACTAAGAATGCAAATACACTCATT
GGTGTGCCGTTTTCTAAGAAGAATGGCATTAATAAACCGAAAATACCGATACCTGCAGTC
ACATAGATTAACCATTTACGGCGACCGATTTTGTCAGCATAAATCCCTGAAATGCTTACA
AAAACACCGAAAATAATTGCACTAGACAATAATAAACCCGTGAACGTATTTGCAGGAATG
CCTAACCCCATTGAGTGACCTGCGGCTGAGAGCGTTGGTGCACTTTTTGAGTAAATTTGA
GCAAAGGCAGTCATAATGTAGAACAACACGTAGGTTGCGGTCATAATGAATGTACCAATA
ACCAATGGTTTTAAGTGATGTTTAAATACTTCGCTTACAGGTGCTGCGTGTTTTTTGCCT
TGAGCTTCAGCTTCTCTAAAAACGTGGCTTTCGTGTAAGCTAAGACGTACATATAAACCT
ACGGCAACAAGTACGATAGATGAAACAAACGGAATACGCCACGCCCATTCTACTAAGGCT
TCAGCACCGAAAATGTAGCTGACTAAGAAGAATGATGAGTTCGCTAAGAATAAGCCGATT
GGCGCACCTAATTGAGGGAATGTACCGTACCAAGCACGTTTACCGTCTGGTGCATTTTCT
GTTGCAACTAATGCTGCACCTCCCCATTCGCCACCTAAGCCGATACCTTGTCCGATACGA
CATAAGCAGAGCAAAATAGTTGCCCAGATACCAATGCTTTCATAGTTTGGTAATAAGCCG
ATAGTAACCGTTGAACCGCCCATTAATAATAATGAAGCAACAAGGGTTTTCTTACGTCCG
ATTTTGTCCCCAAAGTGTCCGAAAAGTGCCGAACCGATTGGGCGAGCGAAGAATGCTAGT
GCTAATGTAGAAAGGGAAAGTAATTCATTTGAAACAGGGTCATCGCTGTTAAAGAATTGT
GTGTTAAATACTAATACAGCTGCTGCCGCATAAATGTAGTAGTCAAAAAATTCAATTGCA
GTCCCGATCATTGCTGCAATCGCCACTTTGCGTGGATTATTTCTTAGAGTATGAGTTGTC
ATTGTCAAAAATCCAAAGGTTTCCGAAAAAAAGAGAGTGTAAATTAACACGCCAAAACCA
ATAAAACAACCCTATTTTTAGTATTAAAATCTATACAATCACTTATAAACGCCAATTAAA
GCACTATAACAAGAATATTATTCTTATATTTTAGATAAATTAGTTTTTTATTCTATTTTT
ATCACGCTAAAAAAGGATAAAAATTTTTTAACATCTAATGCTAAAAACCACCATAAGCGG
ATAGATTTATGCCTAATTTTGCTATGCAGATTAACTTTTACTTGTACGAATTTTATTTAT
CCGTATAATGCACAGCTTCAGTCACACCTGTTTTTAATCCTTGCTTCCAACGCTGGTGAC
TGGCAACCTTGGAGGCTGTTAACCCGTAAGGATCGACAATGCGTCACTACGAAATCGTTT
TTATGGCTCACCCGGACCAAAGCGAACAAGTACCTGGTATGATCGAGCGTTATACCGCTT
CTGTTAAAGAAGCAGGCGGTCAAGTTCATCGCTTAGAAGATTGGGGTCGTCGTCAATTAG
CATACCCAATCAACAAACTTCACAAAGCACACTATGTGCTAATGAATGTAGAAGCTCCAC
AAAACGTAATCGATGAGTTAGAAACTAACTTCCGTTACAACGATGCAGTTCTTCGTAGCT
TAGTGTTACACACTAAAGCAGCGGTAACAGAAGCATCACCAATGCTTAAAGCAAAAGATG
AGCGTAAAGCTCCTGAAGCTTTAGTAGAAGTTGAAGCTGAGGATGCAGACGAGTAATTCG
TCTATTGATAACTGTTTAATCTTAAGTGGCACTATCGCAACAACGATTAAACAAAGCCTA
AGCCCGATAGGTATTCCAACTTACTCTTTTTATTTAGAACATCGTTCGGTACAAAAAGAA
GTCAATTTAGAACGCCAAGCGTGGTGCAAAATCCAAGTGATTTTAGCAGGCAATCAATTT
AGTTTAATAACCCAACAAATGAAGGTCGGTGGAAAAGTTCGAGTAAAAGGATTTATCCAT
ACTCACAAAGACTACAATGATTTAAATCAGTTAGTCTTACACACCGAACAGATTGAATTT
ATAGATTAGGAGAAGCCAAAATGGCACGTTATTTCCGTCGTCGTAAGTTCTGCCGTTTCA
CAGCGGAAAATGTTGTTGAAATCGATTACAAAGATATCGCTACATTAAAGAACTATATTT
CAGAAAGCGGCAAAATTGTTCCAAGCCGTATCACAGGTACTCGTGCGAAGTATCAACGTC
AATTAGCTCGTGCAATCAAACGCGCTCGCTACCTTGCGTTACTTCCATACACTGACAACC
ATCAGTAATAAGAGAGGAAGAGTACAATGCAAGTTATTTTATTAGACAAAGTTGCTCAAC
TTGGTACCGTTGGTGACCAAGTAACTGTTAAAGCAGGTTTTGCGCGTAACTACTTAATCC
CACAAGGTAAAGCAGTTATGGCAACTGCAGCAAACATTGCTCACTTTGAAGCACGCCGTG
CAGAATTAGAAGCGAAAGCAGCAGAAGCATTATCTGCAGCACAAGCTCGTGCAGCAGCAA
TCGCTAACTTAGCAGCAATCGTAATCACTTCTAAAGCAGGTGATGACGGCCGTTTATTCG
GTTCTGTTGGTGCACGTGATATCGCTGAAGCAGTATCAGCAGCAGGCGTAGCAGTAACTA
AATCAGAAGTTCGTTTACCAGAAGGTGCATTACGTACTATCGGCGAACACGAAGTGAAAT
TACACTTACACGCTGAAGTAAATGCAGTAGTAACTATCAACGTAGTTTCTGAGTAATTTA
CGATTAAAGTAAAAAAATCCCCAGCCATTTGGTTGGGGATTTTTTTACATCTTTTCCAAC
TTCGCCACTTTGGCAATTAACCACTTAATCCCTTGTTGTACAAAGGCAATTTGCAGGCGA
GTATGATCACCGCTGCCTTCTACATTGATGATTGTTCCTTGCCCAAATTTCTCGTGGCGA
ACTTTCTGTCCCATTTTCCAACCACTATCTTCTTGTAAACGAGCGGTCGGATTAGCTTGT
GGTTTTGCAAAAGTAGCAGGGCGATTGATACTTCCACGCAGGCGGACTTCTCGGATATGC
TCTTCAGGCAGCTCGCCAATAAAACGTGACGGTAAATGGCGTTCTTCTTTGCCGTACAAG
CGGCGACTTTCGGCATAGCTGATCGTGAGTTTTTTCTTCGCTCGTGTAATACCGACATAA
GCCAAGCGACGTTCTTCTTGCAAGCGACCTTCGTCGAAGCTCATTCCGCTTGGGAAAATC
CCTTCTTCAACCCCAACGATAAACACCCGTGGAAATTCTAAGCCTTTGGCTGAATGTAAG
GTCATTAATTCCACATAATCTTGATGTGGTGAAGCCTGTGTTTCGCCAGCTTCAAGGGAG
GCGTGAGTTAAGAAAGCGGTGAGATCGGTCATCTCTTCTGCTTCATCTGGTTTTACAAAT
TGGCGCGTTGCAGTCACTAACTCCTCTAAGTTCTCAATACGAACTTCGCCTTTTTCCCCT
TTTTCTTGCTTATACATTTCATAAAGCCCAGATTTTTTAATCACAAAATCCGTCTGTTCA
AACAGTGGTATTTCTTCGGTTTCTTGTTCAAGTGCGTTAATCAGTTCGACAAAGCGAAGC
AAGGCTGAGGCGGAACGCCCCGAAAGATGTTCTTCTTGAACAGCCACTTGGATTGCTTGC
CACAAGGTGATTTGGCGAGTTCGAGTAAGCTGACGCAAAATATCTAAGGTGCGATCCCCT
ATTGCTCTTGGCGGTGTATTGACCACACGTTCAAAGGCAGCATCATCTTGGCGGTTAGCG
ATTAAACGTAAATAGGCTAGGGCATCTTTGATCTCTTGGCGTTCAAAGAACCGCATTCCG
CCATAAATTCGATAAGGGATATTGGCTTGAATTAGGGCTTCTTCGATAACACGGGACTGG
GCATTACCCCGATAAAGCACAGCACATTGATTAAAATCACCTTCATCTTCTTTCCATTGC
TTAATCTGTGAAGCGACAAAGCGAGCTTCATCTAATTCATTGAATGCACAATAAATATCA
ACGGGATCGCCGTCGCCTTTATCTGTCCAAAGATTTTTCCCTAAGCGGTTGTCATTGTTT
GCAATTAACGCATTTGCCGAATTTAAAATATGTCCTGTGGAGCGGTAATTTTGTTCAAGG
CGAATAGTTTGTGCGTTGTCATAATCATTCAAGAAGCGTTGAATGTTTTCCACTTGAGCA
CCACGCCAGCCGTAAATAGATTGGTCGTCATCGCCCACAATCATTACTTTGCCCGTTTTT
CCTGCCAATAAATGAATAAGATCGTATTGAATGTTATTGGTATCCTGAAATTCATCGATC
AGAATATGCTGAAAACGTTGCTGATAACGTTGTAAAATCAATGGGTTATATTTGAATAAT
TCATAAGCACGGATTAAGAGTTCTGCAAAGTCCAACAACCCTGCACGATCACAAGCCTCT
TGATAGATTTGATAGAATTTAACGAGCTGTTGTGAATGGAGATCATCGTGAGATTGTTTG
AGATCTTTTGCTCTTAGCCCCTGATCTTTTTGAGCATTGATAAACCACGCCACTTGTTTC
GGTGGAAACTGCTTTTCATCTAAATTATGCAATTTGAGTAAGCGTTTAATCAAACGTTGC
TGATCTTCCGTATCCATAATCTGAAAATCTTGCGGCAGATTGGCATCAATATAGTGAGAG
CGAAGTAAGCGGTTAGCAATGCTATGGAATGTACCGACCCACATACCGAATAAGCGGTGA
TCGCTAGATTGCGATAGGGTATATTCAATACGATGACGCATTTCCGCTGCGGCTTTATTG
GTGAAGGTCACAGCAAGAATATTGGACTCAGCGATATTTTCAACGCCAATTAACCACGCA
ATACGGTGGGTAAGCACACGGGTTTTCCCACTACCTGCACCTGCTAACACTAAATAGTTG
CCAATAGGGGCTGCTACCGCTTCTCGTTGTTTATCGTTTAAGCCGTCAAGTAATAAAGAA
AAATCCATCTCCGCCTCTTTATGTGATTTTATACAGTGTGATTATTATAACCTACAATTA
CAGATATGTATTTTAATTTTTTCATCAAAATTTTTACCTCAAATTTACAAAAATCACTTG
CATAGTTATGCAATAAAATTTAATATCTATTCAGTTTTAAAACTTTGATAGGAAGTAGTT
AATGGCAATTCGCATTAGTAATGTCAATTTCTTTTACGGTTCGAGCCAAGCCTTGTTTGA
TATTAATTTAAACATTGAAAAAGGCGATACCGTTGTGTTACTCGGACCTAGTGGAGCAGG
GAAAAGTACTTTAATCCGTACTTTAAATTTAATGGAAGTACCGCAATCAGGTCAGCTTGA
GATTACAAATCATAAGTTTGATCTGACCGCTAAAACCAATGCGAAACAGGTTGCATTATT
ACGTAAAGAAGTGGGAATGGTGTTCCAGCAATATCATTTATGGCCACATCTAACAGTAAT
GCAAAACTTGATTGAAGCACCAATGAAAGTATTAGGTTTAACGAAAGAGCAAGCGGTAGA
AAGAGCCAAAGGTTTGTTAGCACGTTTGCAACTTACTGCATTTGCAGAGCGTTTTCCGTT
ACAGCTTTCAGGCGGTCAGCAGCAACGTGTGGCGATTGCAAGGGCTTTAATGATGCAACC
AGAAGTATTACTGTTTGATGAACCAACGGCGGCCTTAGACCCTGAAATTACCGCTCAAGT
GGTTGATATTATTAAAGAGTTACAACAAACAGGGATCACCCAAGTGATTGTGACACACGA
AGTTTCTGTTGCTCGTAAAGTTGCCACTAAAGTGGTGTATATGGAACAAGGCAAAATTAT
TGAAATGGGCGATGCAAGCTGTTTTGAACAACCAAAAACAACGCAATTTGCTCAATATCT
TTCACATTCAGATTAATCACAACATCATACAATTAATAGGAGTTACTATGAAAAAATTAC
TTTTAGCAACCGTTTTAGCCGCAACTGCAGTTTCAGCTTATGCGAATGATAAAATTACTT
TTGCAATGGAGCCAAGCTATCCGCCATTTGAGCAAACTAATGAGAAAGGTGAAATCGTTG
GTTTTGATGTGGATATTGCCAATGCAATCTGTAAAGAAGTCCAAGCGACTTGTGAATTTA
AATCTCAATCGTTTGATTCGTTAATCCCTAGCTTAATTAAAGGTCGTGGCGGTTTTGATG
CGGCAATTTCTGCGATTGATATTACAGAAGCTCGTGCAAAACAAGTGGCTTTCTCAGCAC
CATACTACGAAAGTTCAGCAAGCTATATTGCTTTACAAGGTAAAGATTTAGCATCTGCTA
AAACAGTAGGTGTACAAAACGGTACAACTTACCAACAATACGCAACGGCAGAAGCTAAAC
AATATCAAGCAAAATCTTATGCGAGTTTACAGGATGCAATCTTAGACTTAAAAAATGGTC
GTATTGATTTAATCTTTGGTGACACTGATGTGTTAAGAGATATGTTAGGCAAAATCCCTG
AAGCACAATTTGTTGGCGAGAAAGTGACAGATAAACGTTATTTCAACAATGGCTTAGGCA
TTGCAGTGAAAAAATCTAACACTGAGTTAGTTGAAAAATTAAACAAAGGTATCGCAGCGA
TTAAAGCAAGCGGTGAGTACCAAAAAATTTATGATAAATGGATGACTAAATAATCATTAT
GTTTTTGGATTATCTTCCTCTATTGTATTCTGCAGCCCTAATGACCTTAGGGTTGGCAGT
TTGCTCTTTATTGCTCGGGTTACTATTGTCCATTCTTTTTGTGGTGCTTGAAACGCATAA
ATGGACAATGGTGCGTAAACCAACCACAGTTGTTGTTGCGTTATTGCGTGGTTTGCCTGA
AATTTTAGTGGTCTTTTTAATCTATTTTGGTGCGCCTGAAGTGCTTGAAATGATCACAGG
GGAATATGTCGAACTCGGTGCATTTGGCTGTGGTGTCGTGGCACTATCTATTATTTTTGC
TTCCTACGCTTCTCAATCATTGCGTGGAGCTATTCAAGCTATTCCGCTTGGGCAGTGGGA
GTCTGGGGCAGCTCTTGGATTAAGTCGTGGCTATACTTTTGTAAACATTGTAATGCCACA
GGTTTGGCGACACGCCTTACCAGGGTTAAGCAATCAGTGGTTAGTGTTATTAAAAGATAC
CGCTTTGGTTTCTTTAATCGGTGTACACGATATTATGCGACAAACGGAGTTAATTAACAC
CAGTACCCATCAGCCATTTACTTGGTACGGTACAGCAGCATTAATTTACCTCGGTGTAAC
CTTAGTTAGCCAAGTGATTATTCGTAAATTAGAGCTACGCTTCACTCGTTTTGAAAGAAG
GGGTAGATAATGTTGCAAGAATACTTTATGGTGATAGTTCAAGGTATCCCGACTAGTTTA
TTGCTGACGTTTGTTTCTTTAATCGTGGCATTTTTTCTTGCTGTTGGAATGACGTTTTTA
CTTTCAATGGAAAATCGTCTAGTAAAAGGTGCGATCAATGGCTTTCTGACCCTATTTACC
GGAACACCGCTATTAGTACAGTTTTTCTTAATTTATGCAGGTCCGGGGCAGTTTCCGTGG
ATTGTCGCAAGTCTATTTTGGTCTTTGCTATCAGATGCGTGGTTCTGTGCAATGCTAACC
CTTGCTTTAAATAGTGCCGCTTATACCACCTTACTATTTCACGGTGCAGTCAAAGCGATA
CCAAAAGGGCAATGGGAAACCTGTGCGGCATTAGGATTAAGTCGATTACAGACATTGAAA
ATCCTTGTTCCTTATGCGTTAAAACGGGCATTACCGTCTTACAGCAATGAGATTATCTTG
GTGTTCAAAGGAACATCACTGGCTTCAACCATTACCATTATGGATATTATGGGCTATGCT
CGCCAGCTTTATGGAACTGAGTATGACGCATTAACCATCTATGGTTTAGCAGGTGCGGTT
TATTTGGTTATTACAGGGATTATGACCGTAATCTTACGCAGAGTTGAACGCAAAGTGCTT
TCTTTTGAAAGATTAGAGGCGGAAAAGGCGTAAGAATTGAAAGATATGGCAGAGTAGATG
AAAATTAATGACCCTTTGCCCGTAATTTTTGTCTACTATGCCGTTCTTAATCTATTCCTC
TAATGGTTCTTCCTCAATCGGAGCTTGTCCTTCTGCTTCGTCGGCTTTATTTGGTTGGGT
TTGAGGCGTGTCTTTGCCTAGTGACAATGCGTCCCACACACTTAGTTTTGCTTCAACCAT
AGAACCGCCACCCGTACAATAGCGTTGTCCTTTATCTTTCCAAACAGGAATTTGACGAGG
GCTGGAGCAGTCCCAAGAGCCGTAGCTGTTGATACCTACCCATTGAATAGTTGGTATGCT
TGGTAGCTTGAACGCCAAGGGTTCGGCACGTTTAAGGTACTCTTTATATATTTGCAACGC
ACCGCTTGAACTGGTGAGATAGGTATCGCTATTGTTATCTTTACCTAACCAAACGGTCGT
GACATTTTCACCGTCTATGCCGACAAACCAAGTATCTCGTGCATTGTTGGTGGTGCCGGT
TTTGCCTGCGATATGCAGTTGTGCAAAATCTGCCTGTAGGCTACGAGCTGTACCTCGCTC
CGTCACTTGTTGCATTGCATAAAGTGTTTGAATTGTGGCTTCTGCAGGCAAAACGCGTTT
ACTTGTCTGCGTGAGAACAGGCTGATAAATTATTTCACCTGTTGGGGATATGATCGCTTC
AATTGTTGTAAGCGGTACTTTTAAGCCAGCATTTGCAATAACCTGATAAGACTTCGTGAC
ATCATAAGGTGAAATAGAATAAGAGCCGAGCAATGTCGCAGGATAAGGCGGAATTTCGGC
ATTATCCCAGCCCATTTCTTTCTGCTTGGCAATCACATTTTTCAGCCCAAGTTTCATTCC
AATGTTTACCGTAGGAATGTTAAGGGAACGAACTAAAGCGTCCATTAACATCACAGAACC
GCTAAAACGACGATCATAGTTACGAGGTGTCCAAGTATTACTTCCAACGGTAATGGTAAT
CGGTTGGTTAGCTATCGGCGTGTTAAGACGGAAATACTGCGGATTTGCCAAAGCAATGGC
ATAAATAGACGGTTTAACCAATGAACCGATTTGACGTTTGGTTTGAATAGCACGGTTAAA
ACCAGCATATTGTGTCTGAACTCCCCCAACAATCGCCCGTACTTTACCCGTTTTATATTC
CGCCACCACAATAGCAGATTGCAACTCTTTGATTTTCTTACTGCTATTTTCTAATTCGGA
TACCCCATTGATAACCGCCATTTCCGCAGAACGCTGTTGTTTTCTATCTAAAGTCGTGAA
AATTTTTGCCCCTGACAGCAGAGCAGATTTGTTCTCACCCAACTGACTTTTAATATCTAA
ATTTAAGGCGTGCATAAACGCAGGTTGCTGACGATAGATATTCCCTTTCTCTTTCACGCC
AAGCGGTTGTTTACTAAGTAAATTATACAATTCTTGATTAATCACCTTATGTTCTAGCAA
TACACGCAACACAACATTACGGCGTTCTAATGCCCCTTCTGGATTTTTCCACGGATTATA
GAGGGACGGACCTTTCACCATTCCCACTAGCAGAGCGATTTGATTTAGATTAATTTCTTG
AATAGGACGACCAAAATAGAATTGACTTGCCAGAGCAAAACCGTGAATTTGATAACTACC
ATTTTGACCAAGATAAATTTCATTTAGATAGGTTTCGAGAATGCGGTTTTTATCGTAACG
AAAATCTAAAATCAGCGACATTAACGCTTCATTTACTTTACGCACTAAGGTTTTTTCATT
ACTTAGAAAGAGGTTTTTAACTAATTGCTGAGTTAAAGTACTGCCCCCTTGCACTGTTCT
CCCTGCTTGATAGTTTGTCAAAAAGGCTCGAGCAATCCCCAGTGGACTAATTCCTTCGTG
TTGATAGAAACGCTTATCTTCGGTAAGTAGCAACGCATCAATAAGCAGACGAGGATAATC
CTGCAAACGTAACGCTTGACGTTCTTCATCGTTATCCGAATGCAACATTGCAATCATTTT
AGGGTCAAGACGAAATTCCTTGACCTCTTTAAGTTGCACTAAATCTTCAATACGAGCGAG
TTTATCACTGACAAAGCGTAAACGCAGTACACGTTGAGCTTCAGGATTTTCAGGGAAAGG
AAAAGCACGGCGAAGCAAAACAAGATTGTCACCTTCGATTTTGAAATCACCTGGTGTTGC
AATTAATGAAACTTCACGATAGCCATTGTCTAACAAGGTGAGTTTGACTTGCTCAAGGGT
AAGATTGTCATCAAGGCGAACACTTTCGATACGACTATAGACCTCGGCAGGCAATTGCCA
AATTTGCCCGTCCATTTTAGAACGAATTTTTCCATCTAAATAGATGCCGTATATCCCAAC
ATAGCAAGTGGCTAAGAGAGCTAGTTTTAAGCAAGTTGGGATAAAGTAGGGCTTTTTCGC
TATGGGTTCTTTCTGTTTTTCTTTTGTATTTAACATTATGGCTGGCTATAATTATTCAAC
TTATGAGGTAAAATTTTACAGGAAAATTTTCAAATCTCACGTATATTTCTCTATTGTTGC
TCAATATATTTACCAAAAATTATAGATAATGTCATTAATGTGAAAGGAATATTAAAGCAT
GGGTCAAAGGATTAAATATCATAGGAACACTTGGCAACATTTAAATAGTGATTTATATGT
CACATCAAGACTATTCTTTTTAATATGGTATAGATGGAATATGGCAAATATAATCCATGT
TTTAGGGGCTAATATTCCCCATCACAATCACACAATACTAAATTTCTTCCAAAATGAATT
ATTGGATGAACTACCGAATGCTTTTCATTTTTATGTTGTTAGTCGTAGTGATTTGTCTGA
AACTTTTACATTATTAGATATTAATTCATATCCAGATGAATATTTACTCACTCAAGAAGT
TATCAAAATTGCAAGAAAGGAACCAACCGCTTGGTTTGTGCTACATGGGCAATTCAATAC
ATCGTTGTGGTTAGCTATCTTGTTAGGATTAGTCCCAGCAAATCGTTGTGTTTGGCATAT
TTGGGGAGCAGATCTTTATGAGCTCTCTTCTTCTTTAAAGTTTAGATTGTTTTATCCATT
GCGAAGACTTGCACAACGTAAAATAGCACGCTTGTGGGGAACTTTAGGAGATTTAAATCA
CGCTTATCAACAATTAAAACGTAAGAGCTCTCTTGATCAACGGCTTTATTTTCCAACTAG
AATGCCTACGAATTTTCCGACTAAAAAATGTTCATATCAACGGACAATTTTGTTAGGAAA
TTCTGGCGATCCGAGCAATCAACATTTACTTGGATTAAAGCAAATTCGAGAGATATTTGG
CGAAAATGTACGAATAGTCGTGCCGATGGGGTATCCCACAGGTAATTCAAAATATATTGC
TCAAGTTCGCCAACAAGCAGAACAATACTTCCAACAAGGGCAGGTGAACATTCTTACTCA
GAAATTAGAATTTGAGGCTTATCTGGATCTACTGTCTCAATGTGATCTTGGTTACTTTCC
TTTTGAGCGTCAGCAAGGGATCGGAACGATGTGTTTACTCATACAGATGAACATCCCGAT
AGCCATTCATAGAGCAAATCCTTTTCAACAAGATTTACAAGCGGAGGGAATTAGCTTTCT
TTTCGCAGATGAAATCAGTGACTCAGAGATTATACGAGTTAAATCCCAGTTGGCTTTACT
TGATAAAAGTAAAATTACTTTTTTCCCCCTAAGTTATAAACAAGAGTGGCTGAACTGTTT
ACATTCTCTTGGTTTACAAGCGGTATAATTTCAGTAAAAATTACCCACCTTGTTTAAGGA
ACATTAACATGTTAGCGGGATTAATCCTTTTTTATGTAATCGCTATAAGTGTGTTGGTTT
GGATAATTCAACGAGATTATCGCCAGCAAGGCTTTTCATTCCATTTGCTGTTTAGTGGCA
TCTATCTTATTACCTTTTTCGGTGGGTTTCCTTTTTCGATGACGATGGCAAGGCTATTTG
AATATCGCCTTCCAGCCGTCTCAATGTTGTGGAACGTACTAGCAATCGCTTTAGGCGGCT
ATCTTATCTATTACGTAAGTTATCTTTATATAGGGAGAAATAAGCAAATACCAAAGTATG
CGGTGGAGGTAAAATCGCTAGCTAATCTGACCGCTTGGATTTTAATGATGATTGCAATAC
TGAGCCTATTAGTATTTATGTTGTTAAATCAGGGGCTATTGTTATTCAAATTAGAAAAAT
ATAGCCACATTTTTTCTGCTCAAGTTAGTGGTGTGGCTTTAAAACGTTTCTTTTATTTCT
TTTTACCCGCCTTGTTAATTTGGTTTTTCTTAAAGCCTACTAAAGAAAGTTGGTGGCTAT
TTTTGGTAGCTGGAATGACATTTGGGGTGTTGAGTTACCTAGCTGTTGGGGGCACACGAG
CTAACCTTGCATTAGCCTTTGTTATGTTTATGCTGTTGGGGTATTTGCGGAGGTTTTTAT
CATTTAAATGGCTGGTGAGGGCAGGGCTTTTGACAGTTATTGCAATGTTTTTGTTGGCAT
TATGGCGGTATCGGCTTAATGTACAAGGTTCGGAAGCATTTTACACTTTTCTTTATTTGA
CACGTGATACCTTTTCGCCTTGGGAAAATGTAGCAAAAATAATGGATGCAGAGATTGAGT
TTCAAGGATTAATGCCTATCGTGCGTGATTTTTATGTGTATATTCCTCAATCATTATGGG
AGGAACGCCCAGACATCGTGTGGAATACAGCAAACTATTTCACGAAAAGTGTATTAGGTA
ACTTTTCTGGTTTAGCTATGTCGCCAACGTTATTAGGCTCTTTTTATATTATGGGGGGTA
TGCCAATGATTGCTATAGGAATGGCGGTGGTTGGTGGTTTAATACGTATCTTTGATAATT
TTTTTGCCTATGGAAAAAATTCTGCAGTTATTCAAAGTTATTGTTTGGCAAATTTGTTCA
ATTTGATTGTATTGATACGAGAAGGCATAGATGCTTTTATTTCACGGTTCTGCTTCTTTA
GTGTGATTTTTGTATTTGCTTATATAGTAGCCTATTTGATAAATAGGGTGAGAGAGGGGT
ATGAATAAAGTATCAGTTGGTGGAGTTGAGTTATTAGCCGTTGAAAATCAGCAAACTTTG
GTAGCCTATTTATTGAATAATGGAGTTCTTCTAACAGGTAAATTGATAGCAATAAATGCT
GAAAAAATTATGATTTATCAAGAAGATAATGAAATGAAAAGGCTATTAGAGGAGGCTGAA
TATAAATATGCCGATGGAATAAGTGTAGTTTGTACTATTAGATCTAAATATCCGAAGTAT
TCGAGAATTGAACGCATTGCAGGCGCTGATTTGTGGGAGAGGTTGATGGCTGAGTTGGGA
GAATGCCGTTTACCTGTTTTCTTAGTCGGAAGCTCAGAGGATACCTTACAAGCAACAGCA
ATGAAATTGCAGGAATGGCAAGTAAAAGTGGTAGGAACACAAAATGGTTATTTTGCTAAA
GAGCAGGAAGAAGAAATTATCCAGAGAATAAAAGCGAGTGGTGCGAAATTTATTTCCGTG
GCGATGGGCTCGCCAAAACAAGAAAAATTTATGCAAAAAGCTCAGCAACTTTATCCTGAT
GCACTATATATGGGGGTAGGAGGCACTTATGATGTCTTTGTCGGTAAGGTTAAGCGAGCT
CCTAAATGTTGGCAAAATTTAGGTTTGGAGTGGTTGTTTCGTATTTTGCATCAGCCTACT
CGCTGGAAACGACAGTTGAGATTAATGAAATATGCTTATTTTTATCTAACAAAACGGCTA
TAAAGTTTGTAACGTATTTGGGATACATATTAACATTTCACAAAAATCACTTTCTTTTTT
AAAAAATTGTGAGCAATTTCACAAATTTTTATTTAATTGTTTGCGTAAAGTGTTCTTTTT
ATATCTCACCCTCAAAAACTTTCGCTTTCAAACATTTTTACTTTCTAATTTAATTTCCTT
AGGGGGAATTTATGGACAAATCATTAAAAGCTGCTTGTATTGGTGAATTTATTGGTACAG
GTTTGATTATCTTTTTTGGTGCTGGCTGTGTTGCCGCAGCACAGGTTGCTGGAGCCACAT
TCGGCTTGTGGGAAATTTCAATCGTGTGGGGACTTGCGGTCGCAATGGCTGTTTATGCTT
CTGCGGGGTTATCTGGTGCTCACTTAAACCCTGCTGTTACTATTGCGTTATGGAAATTCG
CTTGTTTTGATGGCAAAAAGATTCTGCCTTACATTCTTTCTCAAATGCTCGGTGCTTTCT
GTGCAGCAGCATTAGTGTACTTCTTATATAAAGATCTTTTTGCTGCCAGTGAAGCGGCAC
AAAATATTGTGCGTGGTGAAGGTGTCGGCTTTGCAGGTGTTTTCTCGACCTATCCTAATC
CACATATCAGCGTATTACAAGCCTTCTTTGTTGAAGTGGTGATTACCGCCGTATTAATGG
CATTAATTTTTGCTTTAACGGATGATGGTAACGGTTTACCAAGAGGTGCAATGGCTCCTT
TACTTATCGGTTTACTCATTGCGACTATTGGTGGTGCAATGGGGCCATTAACTGGCTTTG
CGATGAACCCTGCTCGTGATTTTGGCTCAAAACTCTTTGCATTCTTAGCTGGTTGGGGCG
ATATAGCACTCACCGGCGGACGTGATATTCCTTATTTCCTAGTACCTATTTTTGGTCTTT
ATTAGGTGGCTTTATCTATACTCGTTTTATTGGTAAGAATTTACCGTGCAACTGTAAATA
ATTTTCAGAGGTGATCCTATGACTAAAGAATACATCATTGCCTTAGACCAAGGTACAACA
AGCTCTCGTGCGGTGTTATTAGACAAAAATGCAAACATTGTTGAAGTGGCTCAACGTGAA
TTTACTCAAATTTATCCGCAAGCGGGTTGGGTTGAACATAACCCGATGGAAATTTGGGCA
AGCCAAAGTTCAACTTTAAACGAAGTCGTTGCAAAAGCTGGGGTAAAAGCCGATCAAATT
GCGGCGATTGGTATTACCAACCAACGTGAAACCACGATTGTTTGGGAAAAAGAAACAGGT
AAACCGATTTACAATGCGATTGTATGGCAATGTCGCCGTACATCTGATTTCTGCGAAAAA
TTAAAAGCAGAAGGTCACGCCGACTATATTCGTAAAACAACAGGTTTAGTGGTTGACCCT
TACTTCTCAGGCACAAAAGTGAAATGGATTTTGGATAATGTAGAAGGTGCAAGAGAACGT
GCGAAAAAAGGCGAATTGTTATTCGGTACGGTCGATACTTGGTTAGTCTGGAAATTGACT
CAAGGAAGAAGCCACGTCACTGACTACACCAACGCTTCTCGTACAATGTTGTTCAACATT
CACACAAAACAGTGGGACGACAAAATGTTGGAATTATTAGATGTTCCGCGTGAAATGTTG
CCTGAAGTGAAAAATTCTTCTGAAATTTACGGACAAACCAACATTGGCGGTATGGGCGGC
GTGCGTATTCCTGTTGCAGGGATTGCTGGTGACCAACAAGCGGCACTTTACGGACATCTT
TGTGTCGAATCTGGTCAAGCAAAAAATACTTACGGCACAGGCTGCTTTATGTTGATGAAC
ACTGGCGATCAAGCGGTTGAATCGAAAAACGGCTTATTAACCACCATTGCGTGTAACGCC
AAAGGTGAACCTTGCTATGCCTTAGAAGGTTCAATCTTTATGGCTGGTGCCTCAATTCAA
TGGTTGCGTGATGAACTCAAAATTATCCACGACGCTCGTGACTCAGAGTACTTTGCAACG
AAAGTAAGCAGTACAAATGGCGTATATGTTGTTCCTGCGTTTACAGGCTTAGGTGCGCCA
TATTGGGATCCTTATGCGCGTGGTGCTATCGTGGGCTTATCTCGTGGTGCAAACCGTAAC
CACATTGTGCGTGCAACATTAGAATCTATCGCTTACCAAACCCGTGAAGTGTTAGACGCA
ATGCAAGCGGATAGCGGTGCGAAATTAGCAACTTTACGTGTAGATGGCGGTGCAGTTGCG
AACAACTTCTTAATGCAGTTCCAAGCAGATATTCTCAATGCCAAAGTAGAACGTCCGAGA
GTGCTAGAAGTAACCGCACTTGGAGCCGCTTACCTTGCAGGCTTGGCGACAGGTTTCTGG
AGCAGCTTGGAAGAGTTACGTGGTAAAGCAGAAATCGAAAGAACCTTCTCACCTGACAGC
GATGAAGAAAAACGTGCAAAACGCTACAAAGGTTGGAAACGTGCGGTTAAACGTTCATTA
GAATGGGCGAAAGAAGACGCTGAGTAGTTTCCATCAATAGACAAGCGGTCAGTTATGGTA
AAGGATTTACTGTAACTGACCGCTTGTGTTTTATGCCTCTTTCTCGTGCGGACCGATTTC
TTTATTATGTCCTTCATCAAGATGAACAAAATTCACTAATTCATCAGCACTTACTTGGAA
CGCTTTACCAAACCCTTTTACAAATAATCCTTGTTGTGGTTTAAAGCAGAACAGCTTGAA
GTCTTGTAAGGTTGCTAACTCATCGACTAAATCGCCGTGACGGGCTTTTAATTTGGCAAT
GCCATCATTCCACTCATCACTATAGCGTTCGACAATGCGAGCGGTTGCGTCGAAGGTCAA
ACGGCGACGAGCAAAAATTTCACGGCTCTGACTTTCATCTTCCAGCAACATTAACGACAC
TTTCGGCACTTCCTGTAGGTTGCATGCGTGGCGGGCAATGGTGGAAATCAATACTTGATA
TTCACCATTGTTGATCACAAATGGTGCATAACTTACATTAGGGGTTCCCTCTTTATCCAC
AGTGGCAAGCACCAATGTTTTCATTTTTGCTTTAAATTCTTGAATTTCTGGCCCTAAACG
GTTTTGTAATACTTCTTGACGATTTGACATTTATCGCTCCTTTTTATTGAAATGTCTTAA
ATTTTTCAACTTGTGTTGGGAAGAGTTGCCGCTGCTCATCTCGACCGAGATACACTTTAA
AAATGGTTTGCCCGTTATGTGCAATAAAAGCAATGTTGTAGCTTTCTTTCCCTCTAAACG
GCAAGCTAACAAAGGCAATTCGAGCAATATTATCAAGCTTTAAATGCCCGTGAAGTGTGC
CTTCTTGATCCTTCATATTCAAATTGTAATAACCTCGAGCAAAGATCCCGCTTGGAAAAC
GGTCTTTAATTTCAAAAATGGAGCCTTCTTTTTCGATGATAGTTGTAAATGTTCCCCATT
GACTGATCGCTTGTAGAATCTCTTCCGCTCTATCTGCAGAGAACAAGCGGACAAATTCAC
TCGGTAAATTGCAAAGCACTTGCCCTTCTGGGAGAGCTAATTTTTCCGCAATTTCAAGGG
TAATCATATTCGGGTTTTCAGCAAGAAGCTGGGTGATTTGTTGTCTATAAGAGTTCATGT
TGTTATGTATAAGTTGATAATGATTATTATTTATTTTATAGTCATACTATGCTGGAATCA
ACTACTTTTACCAATCGCTTGCGGATTTTGACCGTTTGTGCCTGTTGAATGCTGGTGAGC
CTTGATGACACTGCGATTAATAAAAATCCATTCAAAATCAATATGTTGTCTAAATGATTT
TAGCACTTCTTGCCAAACACCCTTTTTAGATCAAAGATTGAACCGACGATAAATCGTGTT
CCACAAGCCAAATTCAGCAGGTGAATCACGCCAAGGGCATCCCGTACGAATGCGATATAA
AATCCCTTCCACTGTATTACGATGTTCAGGTTTATTATAAACACGTGCTGTACGGTCAAG
TAAATAAGCTAGGCGTTTCCAAAGATTATCTGTTAAAATAGTTCTAAGCGACATAGTTTG
TATGGGATGGTTAGGTTTTGGCGAACTAAATTATACCAAATTTCTATGTCGTTTGTTTTT
TGTACTTAAAAGATCAACACGCCCTATGCTTACAAAAATAATTTATTTTTTAGACATTAC
TTATTTGATGCCATAGAATGGTCAGTACATCATAGAAATATATAAATGACTTTACGTATA
ACAACTATGAACATCTGGCAAACAAAATCCCTCATAACTTGGCTACTTGCCCCTCTCTCC
CTGCTTTTTTGGTTGATTAGCCAAATTCGAGTGATGCTATATCGCAAAAAAATCCTAACA
TCTTACCGCTCGCCTGTGCCAGTCTTAGTGGTAGGAAACATTTCTGTTGGCGGAAATGGC
AAAACACCTGTGGTCGTGTGGTTGGTAGAACAGCTTCAACAGTGTGGCGTGAAAGTTGGG
GTTATCTCGCGTGGTTATGGTGGAAAGAATAAGCAATTCCCACAGTTAGTGACTGCCGAT
AGCGATCCCGAACTAATGGGCGATGAGCCTGTACTCATTGCGCAACGAACACTCGCTCCA
GTCGCCATTTCGCCGAACCGCCGACAAAGCATTGAACTATTATTGAGCCAATTTGAGTTG
GATCTCATTATTACTGATGATGGCTTACAACATTACGCCCTTGAACGAGATATGGAGTGG
GTTGTTGTCGATGGTGAGCGTCGTTTTGGTAACGGTTTTGTCCTGCCAGCAGGTGGCTTG
AGAGAGCTTCCAAGCCGTTTAAATTCGGTGCAAGCGGTGATTTGCAACGGAAAATCTGCA
CAAGCAGGCGAACATCTAATGCAGTTAGAACCTGAGTGGGTAATCAATTTAAAAACAGGC
GAGAAAAAACCGATAACCGATTTTTATCATCAGTCGGCGATTGCCCTTGCTGGCATTGGC
TATCCACCTCGCTTTTTTATGATGTTGCAAGATCTTGGTATTCAACTTAAAGCGAGCTAT
GGCTTCGCTGATCATCAGCCTTACACATTAGAAATCATCGAACCTTTGCAGAAAGACGGC
TTACCGCTATTAATGACCGAAAAAGATGCAGTAAAATGTCGTAGCTTTGCTCAACCGAAT
TGGTGGTATGTGCCTGTTTCTGCAAAATTTTCAGCACAAGATCCCGCTTGTTTATTAGAA
CCCGTCCTTGAATTAGTGAGAAAACAGAATGAACGAAAAACTGCTTAATACTATCGCTTG
CCCAATCACTCAAACAAAATTAGAGTGGGATAAAGAAAACAACCGTTTAATTAGCCGTTC
GGCGAATGTCGCTTACCCAATTGAAAATGGCATTCCTGTGTTACTGCCAGAGAAAGCGGA
GAAGCTATAAAGATATATAAACTGTAAGCCAGTTAATCCCATATTTATAACATGATGCTC
AACCCAAACAGCAAATTTGTTATCAATGCCAATCCTGCCATTTGCCCAAGAATAGGGCGA
AGTTCTGTTGGGTGTTTGTGTCGGTAAACAAATAAACCGTGTTTGACTAGCAAAGGGATT
GCCAATAAGTATAGGAAATTGTACCAATGAGCAAAATTCATTAGGGTGAATAAAAGATAG
GATAGTACAGCTAAGCTGAGTAAAAGAAGATGGTAACGGCGTCCATTCTGGCTACCGATA
TGGACAATGAGGGTATTTTTACCCGCTTGTTTATCCTGCTCAATATCGCGTAAGTTATTG
ATATTTAATACAGCTACAGATAATAGACCACAGCCAAAAGCAGGGAGTAATAGATCAAAC
TGCAGAGTATGGGCTTGCAAGTAGAATGTGCCTAAAACGGCTAAGAAACCAAAGAAAATG
AGTACGGAAATATCGCCTAAGCCTAAATAACCATACGGTTTTTTTCCTACGGTGTAGGTG
ATGGCTGCAACAATCGCTAAAATGCCAAGTAGTGCAAAAACTACAAGATCTTGCCAACTT
TGATAAGCATAACCAATTAATCCACAGCCTGAGATGAAAGAGAGTATCGCAACAAAGATT
AAGGCCTTTTTAAGCTGTTCACCCGTAATTGCCCCGTGTTGAATTGCACGTAAAGGCCCT
ATTCGTTCTGAAGTATCTGAACCTTTGATGTGATCGCCATAATCATTGGCAAAGTTAGAT
AAAATTTGCAATAAAATCGTTGTGATAAAAGCAAGTAAGGTAGTTAGCCAATCAAATTTT
CCTTGCCAAGCCGCTAAAGCAGAGCCGATTAGAATAGACGCTAATGCAAGCGGTAAGGTT
TTTGGGCGAGCCGTTGAAAACCAAATAGAGAACATAGAACCTTTATTCATATCAATAAAT
TAGTCACTTTAATGAAGTTTTTCTTTTAAAACTACGTATATTATTACAAAATGTTCTTAT
ATGTTTTGATTTTTAACAGAAAATTTGCCTTTTTATGACAAATCCGTCCTCTTTAACCCT
TTTTCCTATTGGAATGATACAGACACCTTATGGGGAAAAATTTGCCGTTCCTCGTCAGCC
TAATTTAGTCCGTGAAGGGCGAGGCATTTTGCGTTTGTTGCCACCTTATAATACACCTGA
TGCAGTACGGGGTCTTGAGCAATTTAGTCATCTTTGGCTTATTTTTCAATTTCATCAAAT
TCCCGAAAGGGAATGGCACGCTACTGTTCGTCCTCCTCGTTTAGGGGGGAATGAACGTAT
CGGTGTATTTGCCAGCCGTGCGACACATCGCCCAAATCCGTTAGGTTTGTCGAAAGTAGC
ATTAGATCGTATTGAGGTTAAAGAGGGCGAAGTTTATTTACATTTAGGCAGTGTTGATTT
AGTTGATGGCACGCCTATTTTGGATATTAAACCTTACGTTGCTTATGCTGATAGTGAACC
GAATGCGTTATCGGGGTTTGCTCAAGATAAACCTGAGGCGAAATTACAAGTGCTTTTGAC
TGAGCAAGCATTACAAGCGGTCAAATCTTGTCAGAACTTTGCGAAATTTGGTATTGAAGA
TCCTGTGCAATTTTTATGTGATGTGGTTGCACAAGACCCTCGACCTGCCTATCAGCAAGG
TAAACCAAGTGAGCGAATTTATGGTATGCACTTGGCTGGCTATAACGTGACTTGGCAGAT
AGATAAGGTGCGACAGGATCTTGCCCATATTTTAAACATTGAACTAATCTAGAGAAATAC
GTTCTAAGTGGTGTTTTACTCCCTGATATAAAAGGAATATAGAATGACATTGAAAAAATA
TTTAGCCATTTTACCGCTTGTATTTACTTCATTGGCTGTATCGGCAGAGCCAAATACCTT
TGATACCAACTCGACTTTCCAGTTTTCAACGCAAGTAAGTCGTGCGGTGGATAAAGATCT
GATGAAAGCTGAGGTATATAGCAGAATGTCAGGTAAAAACCTGAATGAACTGAAAAAGCA
AGTTTCTGCCCATCTCAATCAAGTGATCGAATTAGCGAAGCAAGATAAAAGCATTGAGTT
ATCGGCAGATGGCATTAGTAATTATCCAGAGTACGATAATAAAGGTAAGGTGACTGGCTG
GTTTGCAGAAGGTCGTCTGCAACTGAAAAGTAAAAATTTTGAAGCGATGGCGAAGGTGCT
TGAGAATTTAGGCGAGGACGTGGCTATTGGGCAAATTCATTTTAGTGTATCGCCTGAAAA
ATTAGCTTCTCTTGAAGATGAAATGACATTAGACATTATTGCTCAATTTCAGCGTAAAGC
CGAAGTTATTCAAAAAGGGCTAAATGCGAAACGTTATATTATTAGTAATGTTCAGTTAGA
AACCCCTAACGGACAGGAACATCATAGCCGTCCAATCGCACTAAGAGCCGCAAGTTATGC
GAAAGAGGCAGATGTGGATATTCCACTTGAGACAGGCAAAGCCACTATTTCTGCGTTTGC
TTCGGGGCAGGTGAAATTTGAAAAGTAAGGGCTTGAAATGAAGAAATGGATTAAGTTACT
CGGTCTTACTTTACTTTGCACTTCGGTAAGTGGCTGTTTAGTCACTTCTGTTGTCAGTGG
TGTCGTTGGAACTGCTGTTGATGTGGTTGATGCGGTGACGCCTGATATTGTGGATTAATT
GCAAAATTTGACCGCTTGTAAGAATAAGCGGTCATTTTGTTACTAACATTTGCAAATCCT
CTATAACAAGCTACAATGCCTAGAATTTTTTACCTAATAAAATAAGGATACTTAAATGAA
AATTACTAAAAATGTCGTGCCTAGCATTGCATACCAAGTTCGTACTCAAGATGGCGTATT
AGTAGATGAAGCACCTGTTGAGCAACCATTAGAATATTTACACGGTCACAACAATCTTGT
TATCGGTTTAGAAAATGCGTTAGAAGGTAAAGCGGTTGGCGATACTTTTGAAGTGCGTGT
TAAACCAGAAGAAGCGTACGGCGAATATAATGAAAATATGGTGCAACGTGTGCCAAAAGA
TGTGTTTATGGGCGTTGATGAATTAGAAGTGGGTATGCGTTTTATCGCAGATACGGATTT
AGGTCCATTACCTGTGGTGATCACTGAAGTTGATGGCGACGAAGTAGTGGTTGATGGTAA
CCATATGTTAGCAGGTCAAGAATTATTATTCTCTGTGGAAGTGGTTGCAACGCGTGAAGC
GACATTAGAAGAAATTGCTCACGGTCACATTCACCAAGAAGGCGGTTGCTGTGGTCACGA
TCACGATGAAGAAGATCACGGTTGCTGTGGTCACGATCATCACCACCATCACGGACACGG
CGGTTGCGGCTGCAATCACTAATTAAAGGTTGGTTGAACGATGAGTGATACCCCATTACA
ATCAGGCACGGATTACCTCCGTGCCATTTTAAGTTCTAAAATCTACGATCTTGCCCAAGT
TACACCATTGCAAAAAATGGAAAAGCTCTCAGAGCGTTTGGGTAATCATATTTCCATTAA
ACGTGAAGATCACCAGCCAGTGCATAGTTTTAAACTGCGTGGGGCTTATGCGATGATTTC
TAATCTCTCTCCAGCTCAGAAAAATGCAGGAGTGATTGCGGCTTCTGCTGGTAATCACGC
TCAAGGGGTTGCTTTGTCTGCAAAACATCTCGGTTTGCGAGCGTTAATTGTGATGCCACA
AAATACGCCGTCAATCAAAGTCGATGCGGTGCGTGGTTTTGGTGGGGAAGTGTTGCTCTA
TGGGGCAAATTTTGATGAAGCCAAAGCCAAAGCGATTGAGCTTTCCCAAGAGCTGAATAT
GACCTTTGTTCACCCGTTCGATCACCCGTTAGTGATTGCAGGACAAGGCTCTATTGGTAT
GGAATTATTGCAACAAAATGCCGATCTGAACTATATTTTTGTGCCTGTCGGTGGCGGTGG
TTTGATTGCGGGCATTGCCGTGCTGATTAAGCAATTAATGCCTGAAATTAAAGTAATTGG
GGTTGAGTCTAAAGATTCCGCTTGTCTATTTTATGCTTTGCAAGCAGGGCAACCTGTTGA
TTTAGAACGTGTCGGTTTATTTGCTGATGGTGTTGCGGTTAAACGTGTTGGCGATGAAAC
ATTCCGTTTATGTCAGAAGTATGTTGATGATGTCGTGTTAGTCGATAACGATGAAATCTG
TGCGGCATTGAAAGATGTGTTTGAGAATGTGCGTGCGGTAGCAGAGCCGTCGGGGGCATT
GTCTTTAGCTGGACTGAAAAAATATGTCGCTCAACACAATCTTGAAGGTAGAAATCTCGC
CTGTATCTTATCGGGAGCAAATCTTAATTTCCATACACTACGTTATGTGTCAGAGCGTTG
TGAAATCGGTGAAAAACACGAAGCACTCCTAGCCGTTTCTATTCCTGAACAAAAAGGTGC
ATTTCTCAAGTTCTGTCAAATTATTGGTAATCGTGCTGTCACGGAATTTAACTACCGTCA
CGCAGACGATCAGCAAGCCTGTATCTTCGTTGGTGTGCGTATTAGTGGGAATGCTGAAAA
ATTAGAGATCATTAAAGATTTACAACAAAATGGCTATCCTGTCACAGATTTATCCGATGA
TGATATTGCGAAAACCCATATTCGTTATATGGTCGGTGGTCGCCCAAGTTCTATTCAGCA
AGAAGAATTATACAGTTTTGAGTTCCCAGAGCAGAAAGGGGCGTTGTTGAAGTTCTTGCA
AACGTTAATTGATTGGGATATTTCGCTGTTCCACTACCGTGCTCACGGTGCAGATTATGG
TGACATTTTGGCGGCATTTGTTGTGAACAGCAGTGAAAAAGAGGCGTTTAAACAAGATTT
AGACCGATTAGGTTACCGCTATCAAGATGTTAATGATAGCCCAGCATATCAATATTTTTT
AAGGTAATTATTTATGGCAGAACGTAAATATTTTGGCACCGATGGAGTGCGTGGCAAAGT
GGGGCAATTTCCGATTACGCCTGATTTTGCATTGAAATTGGGGTGGGCAGCAGGTAAAGT
GCTTGCTACTCAAGGCTCTAAACAAGTATTAATTGGTAAAGATACTCGTATTTCAGGTTA
TATGCTTGAGTCTGCACTCGAAGCTGGCTTGGCTGCAGCAGGTTTATCCGCCGCCTTTAC
AGGCCCGATGCCAACCCCTGCGATTGCCTACTTAACTCGTACATTCCGTGCAGAAGCAGG
GATTGTAATTTCAGCATCTCACAACCCTTATGATGATAATGGGATCAAATTTTTCTCTGC
AATCGGTGAAAAATTACCAGATGAAGTCGAAGAAGCGATTGAAGCAATGCTTGATCAGCC
GATGGATTGCGTGGCTTCAGCTGAATTAGGTCGTGCAAGTCGTATTAATGATGCTGCTGG
ACGTTATATCGAATTTTGTAAAAGCACTTTCCCGTCACATTTAAGCCTTGAAGGCTATAA
AATCGTGGTGGATTGTGCGAATGGTGCAACTTACCACATTGCCCCAAGTGTTATGCGTGA
ATTGGGGGCAGAAGTGATCGAAATCGGTACACACCCGAATGGCTTGAATATCAATGAGAA
ATGCGGTGCAACGGACATTAAAGCCTTGCAACAAGTGGTAGTCGAAGCTGGTGCAGATGT
CGGCTTGGCTTATGATGGCGACGGCGACCGCTTAATTATGGTTGATCATTTAGGTAACAA
GGTTGATGGCGACCAAATTCTCTTTATTATTGCACGTGAAGCATTGCCTTCAGGCAAATT
ACACGGCGGTGTCGTTGGTACATTAATGAGCAATATGAGCCTTGAACTTGCCTTAAAAGA
GTTGGCAATTCCATTTGCACGAGCAAATGTGGGCGACCGCTATGTGCTTGAAGTTTTAAA
AGAAAAAGGCTGGAAGCTAGGTGGTGAAAACTCAGGGCATATTATCGTGTTAGACAAAAA
TACCACAGGTGATGGTATTGTCGCATCACTTGAAGTATTGGCTGCAATGGCATCACATAA
ATTAAGCCTAAATGATCTGGCTAAAGCTGTGCCACTTTTCCCACAAGTGTTAATCAATGT
TCGCTTTGCTGGTGGTGCAAACCCATTAGACAGTGAAGACGTTAAAGCTGTTGCAAAAGC
TGTAGAACAACGCTTAGCAGGCAAAGGTCGTATCTTATTGCGTAAATCAGGCACCGAGCC
GTTAATTCGTGTGATGGTAGAGTGCGAAGATGGGGCTTTAGCACAAAGTTGTGCGGAAGA
GATTGCAGAAGCAGTGAAACGTAACTAATGACAAGCGGTAAGATTTCTGCAAAATTTTGC
AAGGATCTTACCGCTTTATCTTTTTTAAATTATAATAACGCAAACGTTTGCTTTAAGGAG
GGCGCTATGGATCAACTTGAAATGAAGAAAATTGCAGCGCGTGCCGCTTTGCAATATGTT
AAACCCGACACTATCGTGGGTGTAGGAAGTGGCTCAACAGTTAACTGTTTTATTGATGCC
TTAGGTGAAATGGCTGGCGATATTAAAGGGGCTGTTGCTGCCTCTAAAGCATCTGAAGAA
CGTTTAAGAGCATTGGGTATTGAGGTATTTAGTGCCAATGAAGTGACTGAGCTTGATGTC
TATATTGACGGTGCTGATGAAATTACCCCCCGAGGTTATATGATTAAAGGTGGTGGTGCG
GCATTAACACGTGAAAAAATTGTGAGTTCACTCGCAAAAAAATTCATCTGTATTGTTGAT
TCAAGTAAGCAAGTAGATGTGTTAGGCTCTACTTTCGCTCTGCCTGTTGAGGTGATCCCA
ATGGCTCGTTCTTATGTTGCTCGTCAATTAGTCGCCTTAGGGGGATCGCCTGAATATCGT
GAAGGGGTTGTGACAGATAATGGCAATGTGATTTTAGATGTGTATAACTTCAAAATTTTT
GAGCCGTTAAAAATGGAACATACCATCAATAATATCGCAGGCGTTGTTACCAATGGTATT
TTTGCACAACGTTATGCGAATGTGACCATCGTAGGTACGCCTGATGGTGCGAAAATTATT
GAATAAGAAAAATCACTACGGAGAGTTGGGGGTGCTACTCAACTCTCTTCTGTATAAGGA
AGGCAATATGACAACCAAAGTTTCTTTAGATAAATCTAAAATTAAATTTTTGCTACTGGA
AGGCGTTCATCAAAATGCAATTGATGTCCTGAAGAATGCAGGTTATACCAACATTGAATA
CCATAAAAAAGCGCTTGATGGTCAAGAGCTAATTGATGCGATTAAAGATGCACATTTTGT
TGGTATCCGTTCGCGTACTTTTATAACAGATGAAGTCTTGCAACAGGCTCAAAAATTGGT
CGCTATTGGCTGTTATTGTATCGGAACCAATCAAGTTGATTTAGAGGCAGCAAAGCGCCG
TGGGATCCCTGTTTTTAATGCTCCTTTCTCAAATACTCGCTCCGTTGCCGAATTGGTGTT
AGGTGAAATCATTGTGTTAATGCGTCAAGTGCCAAAAGCAAATGCGGAAGTGCATCGTGG
CATTTGGAATAAATCTGCCGCAGGTTCAAATGAAGTGCGTGGTAAGAAACTAGGGATTAT
CGGCTACGGGCATATCGGTTCTCAACTAAGCATTATTGCCGAGTCTATCGGTATGCAAGT
GTATTTTTATGATATTGAAAATAAACTACCGCTTGGGAATGCTCAACAAGTTGCTAGCCT
TGAAGAACTACTTTCAACCTGTGATGCGATTTCATTACACGTTCCTGAAAATGCTTCAAC
AAAAAATTTAATTGACGCAAAACGTTTAGCCCAGATGAAAGAAGGTGCAGTATTAGTGAA
TGCAGCGCGAGGAACTGTGGTAGATATTGATGCCTTAGTTGAAGTATTAAAAACAGACAA
ATTGCGTGGCGCAGCCCTTGATGTGTTCCCTGAAGAGCCAGCTTCTGCAAGCGATCCGTT
TGAGTCTCCACTTTGCGAATTTGATAATGTGATCTTAACTCCACACATTGGTGGTTCTAC
ATCAGAAGCACAAGAAAATATTGGCACTGAAGTCTCAAGTAAATTTGTAAAATATTCTGA
TAATGGCTCTACATTATCAGCGGTCAATTTCCCAGAAGTTTCCTTGCCAGAACATAAAGG
CACAAAACGCTTATTGCATATCCACGAAAACCGCCCAGGTATTTTAAATCAACTCAATAA
AGTCTTCGTTGATGCGAATGTGAATATTGCCGCAGAATATCTACAAACTGATCCGACTAT
TGGTTATGTAGTTATCGACGTTGAAACCGAACAGACTGGCGAGGCATTAAAATGTTTGAA
AGAGATTGATGGAACGATTAGGGCTAGGGTTTTATACTAGCTGTTGTTTCCCCTCTAAAA
GTTGAAAGAAAAATGACTTTTGGAGGGGAATTTGGCTAGGCATAGTAGACAAAAAAAGGG
CATAGCAACCATTTTGTCTACTATGCCTAAAATCATTAAGCGTTTTTACCTTGATGCTCT
TTTGCCGCTTTCACAAATCCTTCAAATAACGGATGTCCGTCACGTGGAGTAGAAGTAAAT
TCTGGGTGGAATTGTGCTGCGATAAACCAAGGGTGGTTTGGCACTTCGATGATTTCGACT
AATTTACGATCTGCCGATAAACCGCTCACTTTCAAGCCTGCTGCTTCAATTTGTGGAAGT
AATGTATTGTTTACTTCATAGCGGTGACGATGACGTTCAACGATCGTTTCAGTCCCATAC
ACTTCGCGTGCTTTTGTGCCTTCGATTAAGTGGCATTGCTGAGCACCTAAACGCATTGTG
CCGCCTAAATCTGATTCATCTGAGCGAGTCTCAACATTCCCTGATTCATCTTGCCATTCG
GTAATTAAACCCACGACAGGTTGTCGACAGTGTTTATCAAATTCTGATGAGTTCGCTTGA
GTTAAACCTGCAACATTACGAGCATATTCAATTAATGCAATCTGCATACCTAAACAAATA
CCCAAGTATGGAATTTTATTTTCACGAGCATACTGTGCGGTACGGATTTTCCCTTCCACA
CCACGATAGCCAAAACCGCCAGGGACTAAAATCGCATCAACCCCTTGTAACACTTCAACA
CCTTTGGTTTCTACATCTTGTGAATCAATATATTTAATGTTCACCGTTAAACGATTTTTC
AAGCCTGCGTGTTTTAATGCTTCATTGACCGATTTGTAAGCATCTGGTAACTCAACATAT
TTACCGACCATACCGATAGTCACTTCACCCGTTGGGTTTGCTTGTTGGTACAGCACTTGT
TCCCATTCAGATAAATCTGCTTCTTTGCAAGTTAAGCGGAAGCGATCACAAATGAAATCG
TCTAAACCTTGCGATTTTAATAACGCTGGAATACGGTAGATGGAATCAACATCTTTGAGA
GAAATAACCGCACGCTCAGGCACGTTACAGAATAAAGCGATTTTTGCTCGCTCATTTGCT
GGGATCATACGATCTGAACGGCAGATCAACACATCAGGTTGAATACCGATAGAAAGCAAC
TCTTTCACTGAGTGCTGTGTTGGCTTAGTTTTCACTTCACCTGCCGTTGGGATATATGGC
ACAAGGGTTAAGTGCATAAACAATGTTTTTTCACGCCCCACATCAACGGCTAATTGACGT
AATGCTTCTAAGAACGGCAGTGATTCAATATCGCCTACAGTGCCACCCACTTCAACGATT
GCAACATCGTGACCTTTACCACCTTCAATCACTCGTGCTTTGATTTCGTTCGTAATATGT
GGAATAACTTGGATCGTCGCACCTAAATAGTCTCCACGACGCTCTTTACGCAAAACTTCT
GAGTAGATCTTACCGCTTGTAAAGTTGTTCGCTTTGGTCATTTTGGTACGGATAAAACGC
TCATAGTGACCTAAGTCTAAATCCGTTTCTGCACCGTCTTGAGTTACGAACACTTCACCG
TGTTGCGTTGGACTCATTGTACCTGGATCGACATTGATATAAGGATCGAGCTTCATAATA
GTGACATCTAAGCCACGAGCTTCAAGAATTGATGCTAACGACGCAGCCGCAATGCCTTTT
CCTAAAGAAGAAACAACGCCGCCCGTCACGAAAATATAATTCGTTGCCATTTTGTCTGCC
TTTTATGTGATAAATAGAGCTGAAATTCGGAATGGAATAAACCATCAGGACGGGAGCGTA
GTTTACAGCAAAACGTCCTGATAGGCTAGTAAGAAATTATTTATAAAGAAATATCCCGTC
TTCCTACAAATGAATGAGAAAGGCTTGTTCCGTCAACCATTTCTAATTCACTTCCGACAG
GAATACCGTGCGCGATACGAGTAACTTTAATATTGTGAATAGAACACATCTCAGCGATAT
AATTTGCGGTCGCATCCCCCTCAATCGTTGGATTGGTTGCCAGAATCACTTCTTGAAAAG
ATTCTTCTTCTAAGCGTTTCTGTAATAAATCTAAACCAATTTCACGAGGCCCTATTCCAT
CTAAAGGAGATAGATGTCCCATTAATACGAAATAACGCCCTGAAAATTGCCCAGTTTGTT
CAATCGCTTGAATATCTGCAGGCATTTCAACCACACAAAGTTGTCCGCTGATTTGGCGGC
GGTAGTTTTGGCAGATAGCACACTCATCTTCTTCAGTAAAAGTTCGGCAAGATTTGCAAT
GTCCAATGTGAGTCATTGCTTCGCTCAATGCTTTAGCTAAATTCACACCGCCTGAGCGGT
TACGCTGTAAAAGATGATACGCCATACGTTGTGCAGATTTTGGGCCGACTCCAGGCAATA
CACGCAGGGCTTCCATAAGATTTTCAAGTAAAGGGCTACTTTGCATAAGTGATATGATAT
AAATAGTAGCAGGGGCAATTTGCCCCTACTTTTAAACTGATTAACTAGATAATTAGAATG
GGAACTTCATTCCTGGTGGTAATTGCATACCCGCAGTAACACTTGCCATTTTCTCTTTTT
GCATTTCATCAGCACGGCGAACCGCGTCGTTGAATGCAGCAGCAACTAAATCTTCCACCA
TTTCTTTATCATCTTCCATTAACGATGGATCGATTTCGATACGACGACAATTATGCGCCC
CATTAATTGTCACCTTCACCAAGCCAGCTCCTGATTCGCCAGTTACCTCTAATTGTGCGA
TCTCTTCTTGCATTTTTTGCATACGCTCTTGCATTTGCTGAGCTTGTTTCATTAAGCCGC
CCAAGCCACCTTTTCCAAACATGTTATGACCCCATTAGATATTAATAAAAGAATAATAGT
TGACATTCTACTGAAGCAGTTTAGTCGGCGCAAGTGATAAAATTGGATCTCAGCTTTCTA
TTGTTTTAATAGCTTAGTATGGATAGAATCCAGCAACTTCTCTAAAACTTTTCTAAAAAT
CATTATGTTTAAACTCAAATCTGCCTTAATTAGACCAGTACAACGTATTAATAACGCAAA
ACTGACTTTTGATGAAACAATAGTTGTTTTAGTTAATAAACCTTACGGGGTCCTATCTCA
ATTTACTAACAATCAGGCATGCAAAACCCTGAAAGAATTTATTTCTATTCCAAATGTCTA
TCCTATTGGACGTTTAGATAAAGATAGCGAAGGTCTATTATTACTGACTAATAATGGTCA
AATTCAACATCGTTTAGCAAACCCTAAGTTTGAAAAAGAAAAAACATATTGGGTTCAGAT
TGAGGGCATTCCTCAACCAGAAGATCTTAATAGATTAGCTAGTGGTGTAATATTAAAGGA
TGGCTTAACAAAGCCAGCTAAAGTTAAAATTATCCCAGATCCTCATTTTAAATGGCAAAG
TGCCCCCAAAATTCGAGAAAGAAAAAATATTCCTACCTCATGGATTGAACTAAAAATTGT
TGAGGGTAAAAATCGCCAAGTAAGGAGAATGACTGCTCATATCGGATTTCCAACATTAAG
ATTAGTTAGGGTTGGAGTCAGTTACTTCAAACTAGGTTCTCTGGCTCCTGGAGAATATTT
AATTTTAGATAATATTCAAAAGAAGCTCTTATTTAAAAAATTAAAATTGAGAACAGTAAA
TCATTAAATTTTAATTAAAATTTGTACTATATTAGAATATAATCAACAAAAATTCATAAC
AAGGATAACATATGGCAATTTTAGTAACAGGCGGAGCTGGCTATATCGGCTCACATACCG
TAGTAGAATTATTAAATCAAGGCAAAGAGATTGTGGTGTTAGATAACTTATCTAATTCAT
CTGAAATCTCTTTAGAGCGAGTTAAACAGATTACGGGAAAATCCGTTCGCTTTTATCAAG
GCGATATTTTAGATCGTGAAATGTTACGTCGCATTTTCGCAGAAAATCAGATTGATTCGG
TTATCCATTTCGCGGGCTTAAAAGCCGTAGGCGAAAGTGTTCGAGAGCCGTTGCGTTACT
ACCAAAACAATGTGACAGGTTCCATTGTGTTGGTTGAAGAGATGTTAAAAGCCAATGTCA
ATACGATTGTGTTTAGTTCATCAGCAACGGTTTATGGCGATCCGAAAGAAATTCCGATTA
CGGAAGCTTGTGAAGTCGGTGGAACAACCAACCCTTATGGCACATCAAAATATATGGTAG
AGCGTATCCTAGAAGATACAGCGAAAGCCTTCCCACAATTTAGTGCAGTCGTACTACGCT
ACTTCAATCCTGTTGGAGCTCACGCAAGCGGTCTGATTGGCGAAGATCCTAACGGTATTC
CAAATAACTTATTACCTTATATCAGCCAAGTTGCCGTAGGCAAATTGCAACAACTGTCTG
TGTTTGGTTGTGATTATGAAACCCACGACGGCACTGGCGTGCGTGATTATATTCACGTTG
TTGATCTGGCAATTGGGCATTTAAAAGCGTTGGAAAAACATCAAGATGATGCAGGTTTCC
ACGTCTATAATTTAGGTACAGGCACTGGCTATTCTGTGTTAGATATGGTGAACGCCTTTG
AACAAGCAAACGACATTAAAGTGCCTTATAAATTGGTTGAACGTCGCCCTGGCGATATTG
CGGTCTGTTACTCTAATCCACAAAAAGCTCTTGAACAGCTAGGTTGGAAAACGCAATACG
ATTTAACGCAAATGATGAAAGACACTTGGAATTGGCAAAAAAATAATCCAAATGGGTATA
AGGGGTAAAAATGAGCGAGCAAGTAAAGGTTTCTCTTTGGCGGCAAATTTTCAGTTACAA
AATGTTGCTCTGCGTCTTTACAGGGTTTACATCTGGCTTGCCGTTATATTTTATCTATCA
ATTAATTCCAGCGTGGCTTCGCTCTGAACAGGTAGATTTAAAAACCATTGGTTTTTTTGC
TATCGTTGGTTTGCCTTACACTTGGAAATTTTTAGTTGCTCCACTGTTTGACCGCTATTA
CCCAAATTTCCTTGGTCGTCGCCGTAGCTGGATGTTTTTCACGCAGATAGCTCTATTGGG
GTTAATTGCTTGCTTCGGCTTCTTCAATCCAGCACAAGATATTAAACCCGTAATGATGTT
AGCCATTGCAGTTGCCTTTGTGTCTGCGGTACAAGATATTGTGGTTGATGCTTATCGCCG
TGAAATTTTGTCTGATGAAGAACTGGGTTTAGGTAACTCTATTCATATTAACGGCTATCG
TATTGCTGGGTTAATTCCAGGTGGGTTAGCGTTGATTGTTTCTGACCACTATCCTTGGGA
AACAGTCTTTTTGTTTACCGCACTCTTTATGATCCCTGGGATTATTCTGAGTTTATTCTT
AGCGAAAGAGCCAACAATTTTACAAGATAACCGCAATCTTCCTTTCCACGAAGCCTTTGT
TATTCCATTCAAAGAGTTCTTTCAACGTAAAGGTTTATGGCCGGCGGTTGGCACACTCAC
TTTTATATTGCTTTATAACTTAGGCGACTCCTTTGCGGCTACCTTACAAAGTGCCTTTAT
TCTGGATATGGGCTTTAGCCGCACCGATTTAGGTACAGCGGTAAAAATCAACGGACTATG
GGCTTCTATTGTGGCGGGCATGGTGGGTGGCGTGCTGATGTTGCGTATTGGCGTAAATCG
CTCTTTATGGATTTTCGGTGTGTTCCAAATGCTAATGTTACTCGGCTTTGCGTGGCTTGC
AAGTCACGGTAAGTTTGAAACAATCGGTACTTACGAACGCTTCGCTTTATCTGCGGTTAT
TATTGGTGAATATATCGGAATTGGCTTAGGCACAGCCTGTTTTGTCGCCTATATTTCTCG
TGAAACAAATCCACTTTATACAGCGACACAATTTGCGATTTTCACCAGCTTAACCGCGAT
TCCAAGTAAATTGATTGGTGCGACATCTGGGGCATTAGCTGAGAGCGTTGGCTTCTACCA
TTTCTATTGGATCTGCTTTTTCTTAGCGATTCCAGGAATGTTATGCTTGTTTTGGGTAGC
ACCTTGGAATGAAAAGAAATAGTACCCAGTTAACATATTGTAAAATATAATCTCGTTACT
TAATTCATACTAGGTGCTTTAAGCAGTTACTGTTATTATTACAGGCGGTGTTTTTTATAT
TATAGAGGAACTTTTTATGAACCAACTAGATGCTTTACGTCAAATGACTGTCGTAGTTGC
GGATACCGGTGATATTGATGCAATCAAAGCGTATCAACCAGAAGATGCAACAACAAACCC
ATCATTAGTTTTAAGTGCATCTGCACTACCTCAATATGCTCCATTAATTGATGAAGCGAT
TGCTTATGCAAAAGCTAAAAGCAATGATAAGGCACAACAACTGATCGATGCAGAAGATAA
ATTAGCGGTAAATATCGGTTTAGAAATTTTAAAAGTGGTGAAAGGTCGTATTTCAACAGA
AGTCGATGCTCGCTACTCTTACGATACGGAAAAAACTATCGCGAAAGCTCGCAAACTGAT
TGCGTTATATAACGAAGCAGGGATCAGCAACGACCGTATCTTAATTAAAATTGCTTCAAC
TTGGCAGGGTATCAAAGCGGCAGAGCAATTAGAAAAAGAAGGAATTAACTGTAACTTAAC
GCTATTATTCTCTCAGGCTCAAGCACGTGCTTGTGCAGAAGCTGGCGTTTACTTAATTTC
GCCATTCGTAGGTCGTATTCTTGACTGGTACAAAGCAAATTCTGATAAGAAAGAGTATGC
ACCAGCAGAAGATCCAGGTGTGGTTTCAGTGACTTCAATCTACAACTACTACAAACAACA
CGGCTATAACACTGTGGTGATGGGGGCAAGTTTCCGTAACGCAGGTGAAATCACAGAATT
AGCCGGTTGCGACCGCTTGACGATTGCACCAGCACTATTAAAAGAGTTACAAGAAAGCGA
AGCACCTTTAGTGCGTAAGTTAGAGTACAAAGGTGAAGTGAAAGCTCGTCCAGCACCAAT
GACAGAAGCTGAATTCTGTTGGGAACATAACCAAGATCCAATGGCAGTTGAGAAATTAGC
GGAAGGTATCCGTAAATTTGCGATTGACCAAGAGAAATTAGAAGCAATGCTTTTAGCGAA
GTTCTAATTATTCTTTAGATTAACAGCCCCGAAATATAATCGGGGCTTTTATTTGATTCG
ATATGACAAATATGGTTCTCTCCAATTATCTGATAGAGGAAAATAGTGGAGCAATGATAT
TCCTACAATTTTCGTTCCAATGAAAACCGATAACCTAAGATACACTAAAATGAGAAAACA
GCGAGGAGCGATAAAATAGGCTATATGAGTTTATATCTTTTACAAAATTTAACTACAGCA
AAATTATTTACAAATAGAGCTATTATCTCTATAAAGATTTCCCTCTCTATCATTGCCAGC
CTTATACAACTTCTGTATAATCTTCACCCTTTCACAAGTTCAGAATTTTGCAAAATTTGG
AGTAAACAATGGCTCGTGTAACCGTTCAAGATGCAGTAGAGAAAATTGGTAACCGCTTTG
ATTTGATTTTAACGGCAGCACGCCGTGCAAGACAGCTTCAACTTCACACTCGTGAGCCGC
TTGTGGCTGAAGAGGGCGATAAACCAACAGTTATCGCATTGCGTGAAATTGAAGAAGGTT
TGATTAATAATCAAATTATGGATCAACAAGAGAAATTTGATGCAATCGTGCAAGAAGTGG
CAGAGAAAGAAGCTATTTCATTCTTGGCTGATGTGCAAGCAAATTCATAATTAGATCAAA
TTTCGTTAAAAATGGACAATGAAAAGGGTGATTTGCCCTTTTCATTGTCCATTTTTCGTT
ATACATTACGAAATCTCAGTTTTTGTTGTGTGAGGTGTAAAGTGCAGTTATTTGAAAGTC
TTAATACCATTATTCAAGGTTATTTACCTGCGGATCAAATTGATATTGTGAAGCGGGCAT
TTGTTGTGGCTCGTGATGCACACGAGGGGCAATTCCGTTCAAGTGGCGAACCTTACATTA
CTCACCCTGTCGCTGTGGCGTGTATTATCGCCGAGATGAAACTCGATCACGAAGCGGTAA
TGGCGGCACTTCTACACGATGTAATTGAAGATACACCTTACACCGAAGAACAGCTTGCCG
CAGAGTTTGGCACAAGCACCGCAGAAATTGTGCAAGGTGTATCAAAACTGGATAAATTAA
AGTTCCGTACTCGCCAAGAAGCACAGGTAGAAAACTTCCGAAAAATGATCTTGGCGATGA
CCAAAGATGTGAGAGTTGTATTGATTAAACTGGCTGACCGTACCCACAATATGCAAACCC
TTGGGGCATTGCGTCCAGATAAACGCCAACGTATTGCGAAAGAAACCATTGAAATCTATA
CGCCGTTGGCTCACCGTTTAGGCATTGAACATATCAAAAATGAATTGGAAGATCTCTGTT
TAGAAGCAATGTATCCTTATCGTTATAAGGTGTTAAAAGCAGCAGTCGATATGGCTAGAG
GAAGCCGTCAAGGGCTGATTGAACAAATTTCAAAGGAAATTCAAATTCGCCTTGATGAAG
TAGGGATTAAAGCCCGTGTGTATGGTAAGGAACGTCATCTCTATTATCTTTATGGACGTA
TGCTGCAAAAAGTACAACGTTTTAATTCTATTTTGGATATTTACTCTTTCCGAGTTGTTG
TAGATAGTGTGGATAATTGCTATCGAGTATTAGGGCAGATGCATAGTCTATATAAACCTC
GTCCTTTCCAACTAAAAGACTATATTGCGGTTCCTAAAACAAATGGCTATCAATCTTTAC
ATACTTCAATGATTGGTCCTAAAGGTGTGCCTGTTGATGTATTAATTCGCACTGAAGAGA
TGGATCAAGCAGCTCGTTTTGGTGTTGCTGCATATTGGGGCTATCAAGAACAAGCTAATA
TGAGTGTTCAAGTCAGAACGCAACAATGGCTAAAAAGTATTGTGGAAATGCAACAAAATG
TAGGAAATTCGGCAGAGTTTATCGAAAACGTTAAATCTGATCTGTTTTCAAGCGACATTT
ATGTCTTTACTCCGAAAGGTCGTATCGTACAGCTTCCAGCCAATGCGACTGCTGTGGATT
TTGCCTATGCGGTACATACTGATGTGGGCGACCGCTGTATTGGTGCAGTGGTCGATCATC
AGCCGTATCCACTTTCTCAGCCGTTACAATCAGGGCAAACCATTGAAATTCAAACGGCAG
AAAGTCCACGGTTAAATGCATTGTGGCTGAACTTTGTGGTCACGGCAAAAGCACGCTCTT
GTATTCGTAACACCTTAAAAAACCAGCAGCGTACACAGGCAATTTCTCTTGGAAGACGAC
AATTATTGCTCTCACTTAATACCTCTAATTTTGAACATCTTGATCCCGTTGTAATTGAGG
CATTGCTAACAGATCTACAATTATCCAATTTTGATGACCTATTAGCCGAAATCGGTTTGG
GTAATCAAATTAGTGGAGTGATTGCTCAACGCTTATCTAGTAAGACCTTAGAGATTGATA
CAGACGGTAATCCTGAAAATAATCAATCTCTTGCAATCCAAGGGGTAGATAGCGGTTTGA
TTAGCTTTGCGAAATGCTGTTTACCTGTCCCTGGTGATGAAATTATTGCGCATATCAGTT
CGGGCAAAGGGTTAATGGTTCACTGCTTAACGTGCCGCAATGTGAAAGAAGCTGCGACGG
ATCACCGTCACTATATGCCGGTAAGCTGGGAAATTGCTAAAGATAAATCCGTTGAATTTG
AAGCAGAAATCGTGGTTGATATTCTCAATCAACAAGGCATTCTAGCTGGGATTACTTCTG
CGATTGCCAAAATGAACAGCAATATCCTTGATATTCACAGCCAACAGCGAGAAGGTGGCG
TGTATCAAGTGAAATTATTGGTCAGTGTGAAAGACAAAACACATCTTACCGAGATTTTAA
CTAAACTCAGCCACCTTGTTGGGGTTGTCAAGGCAGTTAGAGCAATGATCTAACTTCAAT
CTAAGCAATATCCTCACGAGTTAACACAAGCGGATATATTCCTGCCTGTTCTTGCTTAAG
ATGGTGGACTAATGCGGTGATTTGTTGGCAAATATTGTCTGTCACCGCATTGGCTTGAGC
CATTTTCTCTTCCGTGATCTCTTTCGGATATTGATTAAAGAGAGCCGCATCAAGCAAACG
TTCCGCGTGCATACCGTCACGGCAGTAATGTAGTACGCCAGCTTCAGTAAATGCTGTTGC
GACATAGCTGATTTTGGTTGTCGCAATGCCTAAAGCACCGTCTTCACCGCCCAATTCTCT
AAACAGTTGATGTTGTGGAAAACCGCCACAGGCAAGGAAGAATGCTCGGCGGAAGACCAT
ATTTCCACCACAGGCCATTCGCATATGTTGCCACGTATACTCAAAATTAGGGTGAGAAGC
ATAGCGTTCTGCAATGCCGACAGGTTTTAAGGCTAGGCGAACCACCATTGCTTCAGGGCG
GAAATGGAAAATCGCTTCGGCAACTTGCAACGCTCCGTTTTCATAAGCATCATCGGTATC
AAGAAAAGCGATAAACTCCGCATCACTTTGTAACTCTCCCCAATTCCGTGCCTTTGCAAC
ACCGCTATTTCGTGGCATCTGTTCAACTTTAATCTTATGGGGAACCTGTGCTTCAAACTG
TTTGGCAAGGGCAAAGGTGTTATCCGTAGAAGCATCATCAATGATCCATAATGTGCCTAA
TTCTGCTTGGTTAAGTACGCTTTGTACCGCTCGTTGAAGGTCTGTTCTGCGTTATAGCAC
GGGATAATCACATCGATCATTTAACGTTCCTCATTAAAAACAAAACCTTGCGGTGATACC
GCTAAAATTGACGCAGTTTTTCCCCAGTCGCCAAGGACTATGCGAGTAAATAAGCGGTCA
GATTTTGCAAAATTTTGGTCAAAATGCACCGCTTGCCTGTGAGTATGTCCGTGAATAAGC
CATTCGGCTTGATAGTTATCCACAATTTGAGCGGTAAATTCAGGATTAACGTCCATAATT
TCAGCCGACTTTTGTTGTTTATCTGCACGGCTTTTGGCTCGAATTTTCTGAGCGATATGA
ATACGCAGTTTGAGCGGTAAGCAGAGAAATAGCCATTGTCGCCATTTTTGATGGACTTTT
TGGCGGAATTGTTGATATTTAATATCATCAATACAAAGGGTATCACCGTGACAAATTAAG
GTTTTTTTACCATATAAATCAATCAGTTGATAATCGGGTAATAAGATCATTCCTGTGGCT
TTAGCAAAATCTTTACCAATTAGAAAGTCACGATTGCCGTGAATAAAATAGCACGGAACA
CCCTGATCCGTGAGCTGACGAATAGCGTGTTTCACTGTATCAATCAAAGGCGATTGCTCA
TCGTCACCAATCCAGAAATCAAACAGATCCCCTAAGATATACACTGCTTCAGCAAGCGGT
GCTTTTTCTGTCATAAATTGCAAAAACAGATCCGTCAATTCGGGTTGATTGTCGTTGAGA
TGAAGATCGGCGATAAAGTAGGTGGTCATTGTTTTTTGTTGTTATGATATGGAATGCCTT
GAATGTAGGGACACACTGCGTGTGTCCACAATATCTTTTTATTATTTGAGTGACGGACAC
ACGCAGTGTGTCCCTACACTAATTATTTTTCGCTATCAAACCACCCACGAATAAACTGCA
CAGACAAAAAGAAAGTCAATGCAAAGAAAGCATATAAAATATAGCTTACCCACGGTTTTG
ACACAGTCTCACCTTCCGCAAGCGGTGTGATTGACACGATATTTCTAAATTCATTCAACC
AATTAATTCGCCAGCCGTAGTACTTAATTTGTACCATCTGTTTTTCGTTCGCATAGGCTT
GTGCTTTTGCTTGAATATCGGCAGAGCCAAATTTGAAGTAAAGCGGTAATCCCCAGCCGG
TATCTTCATTACGGTAAACCATTACCGCTTTGGTATCAGGGTGTTCGGTGAAAAGAAAAT
ACACGTCACGCACTTCGCCATCGGCTGGATTTGATTTGCTGATTACCCCATCTTTATCCA
TACGACGCACTTCCATTCCTGTGACCATTGTTTGCTCATAGCTAGGAAATGCATAATTTA
CCCCACCAACTAATACGATGTGTAGTGAGAGTGACACTAAGATCAGAAAGTATTTAAACA
TTGCTCTCATAAAAAATCCTTATCCGAAAGTTCGGAGTGTATTGCCATTAAATTTTAAAC
AATTTTCGCACGTTTTGCGTGGTAATGTTAGCAAATTCTTCTAAAGATACGCCTTTTAGT
GTTGCGACATATTCACAGACTTCTCGAACATAAGCTGGCTGATTAGGTTTACCACGATAA
GGGATCGGGGCGAGATACGGAGAGTCGGTTTCAACTAACAGACGATCAAGCGGTACTTTC
CGCACCACATCTCGCAATTCTTCCGCATTACGGAAAGTAATAATCCCTGAAATCGAAATA
TAAAAACCAATATCCAATGCACGCTTTGCCATTGCCCAGTCTTCTGTAAAGCAGTGTAAC
ACACCGCCACACTGCTCGGCATTCCCTTGTTCTAAAAACTGCATTGTGTCTTCACGGGCA
GAACGGGTATGGATCACTAACGGTTTCTGCACTTGTTTTGCTACCTCGATATGTTGCTCA
AACAACGATTGTTGGAGAGCTTTGGTTTCGGGTGTGTAGTGATAATCTAACCCCGTTTCC
CCCACCGCAACTACTCTAGGATCTTGCACTAATGCCACCAGTTTATCATAGTCAAACGGT
TCATCTTCCACATTCAACGGGTGAACACCACAAGAGAGAGCCACTTCGCTACGATGAGCT
GTAAGTCGCTTCATCGCTTCAAAGCGACCAAGTGTCGTACAAATCGAGATCATCTGTTGC
ACGCCACGTGCTTTGGCATTGTCGATCACTTCGTCCACATTTTTATGGCGAGTTTCATAG
TCTAGCGAGTCTAAGTGACAGTGTGAGTCAATAATAAATAAATTGTTCAAGGTTGTTCCT
TTGTTATTTCCAATAAGATAAAGGGTAATATAAAAGTTTGTCGTTATCTGCATAAGATAA
AAATCCATATTTTTGATAAAAAGCAGCGGCATTTTTATCTTTGGCATCTACGACTATCGC
ATAAGCGGCAATATCGGCATTGACTACTCGTAATATCGCATCAACTAACAAAAATCTTCC
CAGCCCTTTTCCAATATAGCGTTTATCTAATGCTAAACGACCAAGCCGAACGACAGGAAC
GCTAGGATAACGGGGGAGTTTTTTCTGTTTCTCAATCGGAAGATCTTTTAGTGAAATGCT
AGAAGCAGCGAGAGTATAGTAACCTACGATAGTTTGATTTTCAGGATCAATTAACACAAA
GCAATTTGTTACTCGTCTTTTGATGTCTTGAGAAACTTGCGTATAAAAATAGCTATTTAG
CTCTTCAGAAGAAGAGCTAAAGGTATTTCTTGGAATGGTCAAATCCGAAAATCGAATAAA
AGAGAGCTTCGCAATATCCATCTATTTTTTACCAAAGATGGCTTGGTAATCTTGCATTGC
CTTTAGCATATTTTCGTTAGGTTGATGTGGTTCAAGTAATGCGTCTGCCAAACGATGTTG
ATCTTCAAGTGATAAATGAATAATTTCTGAATCAGCAATAACCTTACGAGCGGCAGCTTG
TAAATTCGTGATCATAAAATCGGTGAGCGTTATCCCTTCAATTTCTGCAGCACGTTTAAT
TAAGGCGTAAGTATCTGGTTTTACTCGAGCAGCTAGACGGCTCGTTGCCATTGTTGTCAT
AAAAATCCCCCTTGTTTGAAATTGTACATCAGTTAGACGTACAAAATCAATTTTACGCCC
TTTCCACCCCAAATGCCATCACTTGATCGATACTGTCAGCATTCATCGCAATCATCATTA
AACGATCCACCCCCAAGGCGACGCCCGAGCAGTTTGGCATACCTGCTTTTAACGCCTCAA
GGAAACGACGGTCTAATTGCTGTGGCGGTAAACCCATCGCTTCACGCAACACATTATCTT
GTTCAAAACGGCGAATTTGCTCTTTAGCATCACTGAGTTCATGGAAGCCGTTAGCAAGTT
CTAACCCTTTGTAATAAAACTCAAAGCGTTCAGCCACACGGTGATCTTCCGTACTGATTT
GAGCAAGTGCCGCTTGAGTTGCAGGGAAGTGATAAACAGCCGTTGGACGCTCTTTGCCAA
TATTCGCTTCGACCACTTCGCTAAATAAAAATTGCAGTAAAGTATCACGCTGTTCATCTT
CATCACATTGCAAGCCGTGTTCACGCGCTTTAGCCACCAGCTGAGCTTTAGTGGCAGAGA
GTGGATCTAAGCCAACGTAGGTTTGAAATACAAATTGATAACTAAAGGATTCCGCAGGTT
CACAGTCTAAAATCTGTTGTAACAGATCGTCCACTTCATTAATCAAACGGTACATATCAA
AATGGGGACGATACCATTCCAACATCGTAAATTCAGGGTTATGGCGTTTACTGACTTCTT
CATTGCGAAACACTCGGCAGAGCTGAAAAATTGCTCCACTACCGCAGGCAAGCAAGCGTT
TCATATGGTATTCAGGGCTAGTAATCAAGTGTAAGGTTTTCGCTTGGTTTGAAAACGGCG
ATAAGAATTGAGTACTAAAGGTTGAAAGATGTACATCCGTCACGGAAAACTCACTCATCG
CAGGCGTTTCAACTTCCAATACCCCACGTTCCGTAAAAAATTGACGGATCTCCGCCATAA
TTTTTGCTCGTTTCAATAAGTGTTGAATAGAGGCTGATGGTTTCCAGTCAGGTTGTTCTT
GCAAATTTTCCATTAAATTGTACCGCTTGTAATAAAAGTGGGACATTATAGCAGAGTAAG
TAGAGCGTGTTGATCTTTTAAGCACAAAAAACAAACGACATAGAAATTTGGTATAATTTA
GTTCGCCAAAACCTAACCATTCCATACNNNNNNNNNNNNNNNNNNNNNNNNNNNNNNNNN
NNNNNGCGGGAGGTGAAGTTCATGACAGTAAAGCTGCGCCTGAGCTTGTGGAATTGTTAC
CTGACAGTGAGACCATTGTTGCAGACAGAGGTTATGATTGTGAAGCCTTACGAGCGCTTA
TTTTGACAACAAAAGCAGTTCCGGTTATACCTCGTAGACGAAATTCAAAGGTGGGTAATG
AGGATATAGACTGGTGTTTATATCGTTATCGNNNNNNNNNNNNNNNNNNNNNNNNNNNNN
NNNNNNNNNNNNNNNNNNNNNNNGATTGTTGTTTGGTTAAGATTTAAACTCAAAAGATCA
ACAGCCCCTAGATGTTTGAATTTGACTATCTCTAAATAGGCCGTATGTCAGGGCGAATAA
AGATTCGCCCCTCATATGATTATTCAATCACAATACGATCTCGGTTTTTTTCAAGTGTCG
CTTTCCCGATACCTGAAACTTCGGTGAGCTGCTCAACATTTAAAAACTTACCGTTTTTCT
CACGATATTCCACAATTGCCTGAGCCTTTTTCGCTCCAATACCTACTAACTTATCTTGGA
TTTCTGAGGCTGTCGCAGTATTGATATTTACAACATTCGCATTTACTTTTTGTGTCGCTG
CGACTTGTTGCATCACTACTGGTGTAGGTTCTGTTGACGTAGTTACTTTTTCTTCAGCAA
ATGTTGTTGCAGAGAAAAGCCCAAATAAAAGACTGAATGTGTAACGAGAAAGTTTTTTCA
TAAATTACTCCTTAAAGGTTGGTTTAAATTGCACGCATACCTTACAAATCAAACAAACAG
CCTGCAATGAGTAAAAATGTGTTTTTCGACGCAGATCGAAAAAATTGAAAAATCTTCTAG
ACAATACTGCTATTTTTTTGTTTTAGTAAAAAGTTAGCAAAAATAGCAAGCTTATTGTGA
AATTTTTCTGAAAATCCATCAGAAATCCTTTAGAATAATACAATGTTTCCTTAAACTTAA
TCATTTGGGATACTCAAAATGAGCCAACAAAATTTACGTAAAGAACCTGTTTTTGGTGAG
CCTAGCGCAGTAAAAACAGAGAACGAAAATTCGGAAAGCAAATTAACTCTCTCAGCACAT
AAACTTACTAAGAAGGTTAATTTTTCATTACATTCAACTAAATCGCCAGGACACACTTTT
ACTCCAGTAATGAAGCGTCCTGTAGGTGGTACTTTTTCTTTTGCCTCAATGGAAGAACAA
AGAAATCAACAAGCTTCAAAAGAGCGTACATTGGAGCAACAAAAAACATCTGCATTTATG
TTTTCTCCTGTTGTCACCACAACAGAGGAGCCATTATCTGAAGCACCCCAAAAGGAAACA
GAAACAACAAATGCCGAGCAACCAGCAATGACTACTCAAACTATAGAGAGAATTCTGCCT
AGTTCTCAACCTAATTTTCAAAAATCAATCGCAGAAAAGGTACCATTTCAATCTCGCCGA
TTACTTCTTGTGGGGACATTGGTATTGGCATCACTTTTGATTCTTTTCTTGTTAAAACCA
AATACACCAGAAACACTGGAACAATTGGAACAAGATAATGCTCTACCTATTGAATTCCGC
CCAGTTGATGAAGCAGAAGCGAAGCGCGCAGAAGAAGCAAAAGCATTAACTGCCCCACAA
GCTCAAGTAGAGCAAGCTTCCCCGATATCTCCCCCCGTAAACACCGTAGAAATAATACTG
CCATTAACAACGGGAGGTTCGGCAGTTTCATCTAACGTTGAAAATGCTTCTATTACGCCT
ATTTCTGTAACAAGTACAGAAATTACAAAGCCTACTGAGGAAGTCGTAACAAAACCAACA
AGTAGCGCAAGTGTGAGCTATCAGATGGAAGAAGAAAAATCAGAAGTAGAGAAAATTCAA
GCTGAGAAAACTCAAGTAGAAAAAATTAAACCAGTTTCTGCTGTAACTCAAAAAGCAGAA
GTCAACATAGAAAAAGAGCAGCCTGCTAAAACAAAAGTGGTAGTCGTAACTGCTAAACCT
GTTGTTACATCAGCTTCATCTGGCTTTATTTCAAGCAAGACATTAACGATTCCAAAAGGT
GTGTCTTTAATGCAGGTTTTCCGTGACAATCACCTAAATATTTCAGATGTAAACGCTATG
AGCAAAGCAAACAAAGCGGTCAGCAATCTCAAAGTCGGAGAAAAAGTAACTGTTCGATTA
GACAAAAATAGCCGTGTTGTTGAAATGAGAATAAATGCTGGAATTTATACTCGTCAATCA
AATGGTACTTATATTTTTAAATAATAAATATTGAGGCAATAATATCATCATTGCCTCTCT
CTATATTTAAAAGGAGATATGAGATGATATCCATAATAGTGAGGAAGTATTCTTCAATAT
ATGCAATGATAGCATTGCTCTCTGCTTGTATGGTACCTGCTGTATCACCTGTTTCTCAAC
TTGAAAAGTCATTAATACCAACAAAAAATACCCAAATGATTGTTAAAATTAATGAACGTA
TTTATTACGAATATCTATGTGATAATAAACAAATCGTTAGGGTACAATATGACAACACAA
AGAAAAATAGAGCTGTTGATATTACTTTTCAGCAAAGTACCCATACGCTTTATTCAAGTG
TGACGAAAAAAGGCAAAAAATACAGCGATATCCGCTGGATATGGTCAGAAGATTTTGATG
GCAAAGGCACATTGCGAGATAACCGCAATAAAATCCTTGCCGAAAACTGTGTGAAGCAAT
AGGAAGCATAATGAATATTTTAGTTATTGCACCTTCTTGGGTTGGGGATATGATGATGTC
CCACGCCCTTTATCAACAGCTCAAAACCAACTATCCGAATTGCCAAATTGACGTGATGGC
ACCCGACTGGTGTCGCCCGTTACTTTCTCGTATGCCAGAAGTTCGCAAAGCGATTTCAAT
GCCAATCGGTCACGGCTCGTTTGCGTTATGTAAGCGGTACAATTTAGGCAAAAATTTGCG
AAATCAATACGATATGGCAATCGTTCTGCCTAATTCATTGAAATCTGCTTTTATTCCGCT
GTTTGCTAAAATTCCGCAACGTCGTGGCTGGAAAGGGGAAATGCGTTATGGCTTTCTCAA
CGATTTACGCACGAATAAAAACGACTATCCGATGATGGTACAACGTTATGTGGCACTTGC
GTTTGAGCAAGGTAAAATCCCGACAGCAGAAAACTTACCGATTGCTTATCCTTACTTACA
AGTCGATAGCGAGCAAATTGCACAAACCAAACAACATTTTGCTAAACAGTTTGAATATGC
CGAAAACCGTGAAGCAATTGGTTTCTGCCCAGGTGCAGAGTTTGGGCCTGCGAAACGTTA
TCCCCATTACCACTACGCAACACTGGCTCAAAAACTGATTGAGCAAGGCTATTCCGTGCG
TTTATTTGGTTCAAAAAAAGATGAAGAAGCCGGGGAACAAATTCGCAATAGTTTGCCTGA
AGCCTTACAACGCTACTGTATCAACCTTGCAGGACAAACGGATTTAAACCAAGCTGTTGA
TTTAATTGCTGATTGCAAAGCCATTGTCAGCAACGACTCTGGACTAATGCACATTGCCGC
TGCTCTTAACCGACCGCTTGTTGCGCTCTATGGTCCAACTAGCCCGCAATATACGCCACC
GCTCTCTAAATCTGCGGCGATTATCCGCTTGATTGAAGGTGGTTTAATCAAGATCCGCAA
AGGAGAAGGGCAAGACGGTTATCACCAAAGTTTGATCGATATTCAGCCTGAAATGGTGTT
GGACAAGTTAAATAGTAAGCTGTCAAAAAAAAGTTCACTTTAATTCTTTTCATAGACGTT
TTTTATTTTATTTCTCTAGCTATTTAGATAAAATAATCGTCGTTTATTAGGTATAATCGT
TTGACCTTCGGAGTTGCAATGAAAAATATTTTAGTGATAAAGTCAAGTATTCTTGCGGAT
AAATCAAAATCTAATCAATTGGTTGATCACTTCAAGTCTCAAATTTCAGCTAATATTATA
GAACACAACTTAGGTGAAAATCCGCTCCCGTATTATGATATAAATGCTGTATTAGATATA
CGAGGAAAATCACAAGATGATACTCAATATAATGCTCTGACTCTTTCTAATAATCTGATC
AATGAAGTAAATCAATGCGATCTCATTGTATTTGCTGTTCCTATGTATAATTTAGGTATA
CCAGCACAGCTTAAGACATATCTAGACTATTTAACCCGTATGGGCGTAACTTTCCGTTAT
ACAGAAAATGGTCATGAAGGTTTAATTAAAGGTAAAAAAGCTATTGTTGTGCTTACTCAC
GGAGGAGTCTATAGGGATACGCCTACAGATTTAGCCAAAATGTATATGCATGCAGTTCTT
AATTTTATTGGTATTTTTGACATCGAGTTTGTTTACGCGGAAGGTCTTGGCTATGGAGCA
GAAATTTCAGATAAAGCTCTTGAAGCGGCTAAAGTTGAACTGGATCGTATTGCTCAAACA
TTCTAATTTAATGATAAATACACCGTCTAATTAGGCGGTGTTTTTATATGTAACCGTTTG
TCTTTTATCCATATCAAATAACTACGCAATATTTACAAATAATCATTTCAATCTTACTGC
TTTTCAGTTAGTTTATTACTGTCTATTTGTTTATCTTAACTATAAGGAAACTCACTATGG
AAACTCTCTTTCAAGTAGCTCAAAATTGGTTAGATCAAGATCCTGATTTAGAAACTCGTG
CAGAGTTAGAGCAATTGATTTCGCAAGCAAAAGCAAATGATGCGAAAGCTCAAGCTGAAT
TATCTAGCCGTTTTGATGGACGTTTACAATTTGGTACTGCAGGCTTACGCGGTCGCTTAC
AAGCAGGTTCAATGGGTATGAACCGTGTACTTGTTGCTCAAACTGCGGGTGGTTTAGCAG
AATTTCTAAAAGGCTATGACAAAGAGCCATCTATCGTGTTAGGTTATGATGGACGTAAAA
ATTCAGATGTGTTTGCACGTGATACTGCAGAAATTATGGCAGCAGCAGGCATTAAAACTT
ATCTTCTTCCAAGAAAATTACCGACCCCAGTGCTTGCCTATGCAATCAAGTACTTTGATA
CCACAGCAGGTGTAATGGTCACAGCAAGCCATAACCCACCTGAAGATAATGGCTATAAAG
TTTATTTAGGTAAAGCAAACGGCGGTGGTCAAATCGTATCGCCAGCAGACCAAGAAATTG
CAGCTTGTATTGATAAAGTAGCACAAGGCAGCATCAAAGACTTACCACGCAGTCAAAATT
ACACCGTATTAGATGATGAAATTGTTGATGCCTATATTGCAAAAACAGCAAGCCTTGCTA
AAGAGCCACAAGTTGATATTAACTATGTTTATACCGCAATGCACGGCGTAGGTTATGAAG
TATTAAGCAAAACATTAGCCAAAGCAGGTTTACCGCAACCATCTATCGTTGCTGAACAAG
TATGGCCAGACGGTACATTCCCAACGGTGAACTTCCCGAACCCGGAAGAGAAAGGTGCAT
TAGATTTAGCGATTAAAGTAGCTAAAGAGAGAAATGCGGAATTTATTATTGCGAACGACC
CAGATGCAGACCGTTTGGCAGTGGCAGTACCAGATGCACAAGGTAACTGGAAACCTTTAC
ACGGCAACGTTATCGGTTGTTTCTTAGGTTGGTATTTAGCAAAACAATATCACGCACAAG
GCAAAAAAGGTGTTCTAGCGTGCTCACTTGTTTCTTCCCCAGCACTTGCAGAAATTGCGA
ATAAATATGGCTTTGAGTCAGAAGAAACATTAACGGGCTTCAAATATATCGGTAAAGTAA
ACGGCTTATTATTCGGCTTTGAAGAAGCATTAGGCTACTTAGTTGATCCAGATAAAGTGC
GTGATAAAGATGGTATCTCTGCAGCAATTATGTTCTTAGATCTTGTGCGTAGCTTGAAAA
AAGAGGGCAAAACCTTAGCAGATTATGCAGATGACTTTACTAGAGAGTTTGGGGCTTATG
TAAGCGGTCAGATCTCTATCCGTGTTGATGATTTATCAGCAATCGGTAAGTTAATGACTG
CATTACGCACCAATCCACCAAGCGAAGTGGGTGGTTTCAAAGTAGCGACTTTCTTAGATC
ATACGAAAACAGATCGCCAAAGCGATATTTTAGTCTTTGTGCTTGAAAACGGCAGCCGCT
TAATCGCTCGTCCATCAGGTACAGAACCGAAAATCAAGTTCTACTTAGATGCTCGTGGAA
CTGATCCGAAAAATGCAGAAGAAGTGTTAGCACAGTTTGATGCAAGCGTGCGTGCAATTC
TTCGTCAAGAGCAGTATGGTAAACAAGATTGCTAGTTGATTAAAATGTTAAAGCCAGATA
GATAGTAAAAAGTGTTGGTTTTAGTTTTTCTATTACCGACACTTTTCATATTTCCGTTTA
ATATTCATTAATCACCTATCAAATGTAATTTTTATTAAGAAAATGATGAACAATAAATTC
AATCCTAACCCCCCTAGTTTTAAGTCAGTAAAAGCATGTCAACCTCTTAAATTTAAAACG
AAAAAATCTTCACTACAACAAGATTATGTTCAAACATCAAAAAATGAGCACTACAAAGAC
AAACCAAGTTTATCGATTTATACAACTGAAGCTAACAAATCTAGTAAAGAAGGCTTTGTA
AAAGTCAGTGTAAAAGACAGAAATAAACCTATAAAAAGTAAAAGTGGTGCCCTATCTCCA
AGAGCACCAGAAAAAATCCGTAATAATCGAGCTAGTGAAATGAAAGTTTATGGAGAACAT
GCTTGTTCTGCTATTTTTCAACAACGCCCTGAAGCTATCGTTCGTTTATGGATTACCTCT
GAGTGTGCCCAAAAAACAGGAGCGTTATTAAGCTATCTTGCAGATCATAAAAAGGCATAT
CATTTAGTAGATACTGAAGAAATGCTGAGAGTTACAGGAACAGAGCATCACGGTGGTATG
TGTTTATTAGTAAAAAAATCTACACCATTCTCGTTAGAAGGCTATTTACAACTGGAACGA
CAACATGATTGCTTAATACTATTAGATGGTGTAAATAATGCTCAAAATATAGGGGGAATT
ATACGTACTTGTGCCTTTTATGGAATAAAAGGCATTATTGTAGAAAATAATGACATACTG
AATTCAAGTAATGCTGCTCGTGTTGCTGAAGGTGGTCTAGAATTTGTGTATCCCTTAGAG
ACAAAACATAAACACATTGCCTTAATGCAGTTACGTAAGGCTGGTTATCAAATTGTGCAT
TTAACTCGCCAAAGGCAAGCACCACATTTATCTAGAATAGTATTATCTAAAAAGATTGTA
TTTGTTTTAAGTGAAGTTATATCAAATGAAGTTGAATATCCTGAAGATAGTATTGTTCAG
CTCTCATTTGCTAATTCTCTCAATAGTGGGCTGAATGTGGCTGTAAATGCAGGGATTTTA
TTAGCGCAATGGTATCAAAATCATATGTTATAGCGACTAAATGATTTTACTCTAAAGATA
GTCAGAGATGATTATTTATACTTATGTTGAGTTTAAGCATTAATTATGTCTATTTGTTCA
CATAAACCTTGCACTTTTCTGATCGGAACAGACCGCTTTTTTGCATTCTTTTTTTGATAC
AACGGAGCCATTGAGGTAAAATCTTGACTTATTTTGTAACGAAAAGATAACGATAATGAC
AACGCAACTTTCCTTAGAGCAAATTTTAACTCTCGTTAAAGCGGATATGCAGGCAGTCGA
TCAGGCTATTCTTGCTCAGCTCAATTCAGATGTTGTTCTGATTAATCAACTAGGGCATTA
CATCATTAGCGGTGGTGGCAAGCGTATTCGTCCATTGATTGCGGTATTGGCTGCAAATAC
GGTTGGCTATAAAGGTCAAGAGCATATTACTTGTGCAGCTTTTGTTGAGTTTATTCATAC
AGCAACCTTACTACACGATGATGTGGTTGATGAGTCGGATATGCGTCGTGGACGTGAAAC
GGCAAATGCCCGTTTTGGTAATACGGCAAGTGTGCTTGTGGGTGATTTTATTTATACCCG
TGCGTTCCAAATGATGGCGAGTTTGCGTTCTCTTGATGTGTTACAAGTGATGTCTGATGC
AACAAACGTGATTGCCGAAGGTGAAGTTCAGCAGTTGATGAATGTCAATGATCCTGAAAC
CACCGAAGCGAATTATATGCAGGTAATTTACAGTAAAACCGCTCGCCTGTTTGAAGCGGC
AAGTCAATGCTCTGCGATTGTATCAGGTGCAGACCAAGCGACTGTGATTGCAATGCGTGA
TTATGGTCGCTATCTCGGTACGGCGTTCCAACTGGTTGATGATATTTTAGATTACAGTGC
GAATGCTGAACAATTAGGCAAAAATATCGGCGATGATTTAGCCGAAGGTAAACCAACCTT
ACCATTGCTACACGCAATGCGAAGCGGTAATCGGCAACAAGCAGCATTAATCCGTGAAGC
GATTGAACAGGGCGGAAAACGTGAAGCCCTAGACGAGATTTTGGCGATTATGGCAGAGCA
TAAATCCTTAGATTACACAATGGAACGTGCCAAACAGGAAGCACAGAAAGCCGTTGATGC
AATTGCTATTTTGCCGGAAAGCGAATATAAACAAGCGTTGATTTCATTGGCGTATTTGTC
GGTGGATCGTAGTTATTAAGTAAATGTTACTTTTCTTTGCTTCGCCAAAGAAAAGTAACC
AAAAGAAAGGCGACCCTACTTCACCGCTTATCTTCGCTTAGTTTAAATTTGCTTAACGGA
ACATTTTAAATTCGCCAACTTCGTTGGCTCAGAGAAAAATGTTCCTACAAATTTAAACAC
GCTCAGGCGGTTCAGAAGGGGTTATATATTGTGATAAGAAAATATAAATGACAGAACACC
AACCTCAAGAACACAAAGAAGCGTTACAACAAAAACGCAAATTAACCCGTAAAGGCAAAG
ATCCGAATACCCCTTTTGTGCGTGAAAAATTAGAACTGCCAAACGGACACAACAAACTTT
TACTACACTCTTGCTGTGCGCCTTGTTCAGGTGAAGTAATGGAAGCTATTCACGCTTCAG
GGATCGAATTTGCGATCTACTTCTACAATCCAAACATTCACCCACTCAAAGAATACTTGC
TTCGTAAAGAAGAGAATATTCGCTTTGCAGAAAAACACGGCATTCCGTTTATTGATGTCG
ATGACGATTATGAAAACGACCGTAAAGAGTGGTTCAAGAAAGCAGAAGGTATGGAGTGGG
AGCCAGAGCGTGGCATTCGTTGCACAATGTGCTTTGATATGCGTTTTGAGAAAACCGCCA
AATATGCCCACGAAAACGGCTATCCTGTTTTTACCAGCTGTTTAGGGATTTCTCGTTGGA
AAGATATGAACCAAATCAACGGTTGCGGACACCGTGCGGCAGCGGCTTATGATGATGTGG
TTTATTGGGATTACAACTGGCGTAAAGGTGGCGGTTCACAACGTATGATCGAAATCAGCA
AACGTGAACGTTTTTACCAACAAGAGTATTGCGGTTGCGTTTATTCATTGCGTGACACGA
ATAAATGGCGTTTAGAAACAGGGCGACAACGTATTGAAATCGGCAAATTGTATTATTCAC
CCGATTAAAAAATCTCCCCCTGCCCCTCTTTTTCAAAGAGGGGGAAATTTGCAAGCGGTT
AATTTTCAACAAATTTTTACAAATTTAAAAGAGGAACAAACAATGTCTAAATTTGCAATG
GTATTCCCAGGGCAAGGTTCTCAAGCGGTTGGTATGCTTGCTGATCTTGCACCTGTTTAC
CCTGTGGTAGAACAAACTTTCAAACAAGCAAGCGATGTGCTTGGTTATGATTTATGGGAT
TTAGTCCAAAACAGCACGGCGGAAGATTTGGGTAAAACTGAACGCACCCAGCCTGCGTTA
TTGGCAGCTTCTGTTGCTTTATATCGCATTTGGCAAGAGAAATTCCCTGAGCAAAAACCT
GCGGTAATGGCAGGACATAGCTTGGGCGAATATTCGGCGTTAGTTTGTGCTGGCGTGTTG
GATTTCCAAGATGCAATCAAATTAGTCGAATTGCGTGGTCAAGCAATGCAAAGTGCTGTG
CCAGCTGGTACTGGGGCGATGTTTGCGATTATCGGCTTAGATAATGAAGCGATCATCAAA
GCGTGTGAACAAGCGGCAAGTGAAATCGGCGAAGTGGTTTCAGCGGTAAACTTTAACTCA
CCAGGTCAAGTGGTGATTGCAGGCACAAAAGCAGCGGCAGAGCGTGCAGGCGAATTATGT
AAAGAAGCAGGCGCAAAACGTGCATTACCGTTAGCGGTGAGCGTGCCTTCACACTGTGTG
TTAATGAAACCAGCAGCAGAAAAATTAGCGGCGGCATTGCAAAATATTTCGTTAAACGCA
CCGCTTGTTCCAGTAATTAACAACGTAGATGTTGCGGTTGAAACTGATGCAGATAAAATC
CGTGATGCGTTGGTTCGCCAACTTTATAGCCCTGTGCGTTGGACGGAGACTGTCGAAAAA
ATGGCACAAGATGGCATAACAACACTGTATGAAATCGGTCCAAATAAAGTACTGACCGGC
TTGGCAGGTCGTATTGTTAAAGAATTATCGGCAAAAGCGGTAAATGATGTGGTATCGTTT
GAGGCGGTGGTGTTTTAATTAAAAATTTCCCCCTTTGAAAAAAAGGGGGATTAAGGGGGA
TTTAAAGATCTGGATATTTTCCCGTACCATTTAAAATCCCCCCCTAGCCCCCCCTTTTTC
AAAGGGGGAAATGGTTAAATTCAATTAGGAAAAATATACATGCAAAACAAAATCGCATTA
GTCACGGGAGCAACTCGTGGAATTGGGCGTGCAATCGCTGAAGAATTAGTGTCTAAAGGT
GCATTCGTGATTGGCACGGCAACCTCAGAAAAAGGGGCAGAGGCAATCTCAGCTTCCTTA
GGCGACAAAGGCAAAGGCTTAGTGTTAAACGTGGCTGACCTTACCTCAATTGAGCAAGTG
CTTGCTCAAATCAAAGAACAGTTTGGCGATATTGATATTCTCGTGAATAACGCAGGGATC
ACTCGTGACGGTTTATTGATGCGTATGAAAGAAGATGACTGGTTCGACATTATTCAAACC
AACTTAACATCAATCTACCGTTTATCTAAAGCGGTATTACGTCCGATGATGAAAAAAGGC
GGTCGTATTATCTCTATCGGTTCGGTGGTAGGTTCAATGGGTAACCCAGGGCAAACCAAC
TACTGTGCGGCGAAAGCGGGTCTTGTTGGCTTCTCTAAATCACTGGCTAGAGAGGTGGCT
TCTCGTGGCGTAACGGTAAACGTGGTTGCCCCAGGTTTTATCGCAACGGATATGACAGAC
GAACTTACCGAAGATCAAAAAAATGCGATCTTAAGCCAAATCCCAGCAGGCAAACTTGGT
TCAGCACAAGATATTGCAAAAGCGGTGGCATTTTTAGCTTCTGATGATGCAGCATATATC
AACGGTGAAACCATTCATGTGAATGGCGGTTTATATATGAATTAATTATTTCAAAAAATA
AATAAAAGCTGAATTTTGTAATAGGCAAAATTCAGCTTTATTTTTATCTATTATTGTGGA
TAATAAATCCTCTTTCAAAAATAAACTAGAGAAATACATTATGGTTAAAAATATCTTTGT
CATCGGCTTTATGCTGTTTGCAATTTTCTTCGGGGCAGGTAACTTAATTTTCCCGCCGAA
ATTGGGTTTCGATAGCGGAGCAGATTTCTGGACTGCAATTTTAGGCTTTACCTTAACAGG
TGTTGGCTTACCTTTAATCGCAACTATCGTTGCAGCTTGCTACGAAGGTGGTTATAAAAA
AGCCCTTGAAAATATCCACCCAGCGATTTCGTTGCTTTTCTTAGCGGCAATCTATTTGAC
AATCGGTCCATTCTTCGCAATTCCGCGTACGGGAGCGACCGCTTATGATATGGCAATTGT
GCCGTTTGTAGGTCAGCCTGATTCTACATCGCTATTTATTTTCACAGCTGTCTATTTTGG
TTTAGCACTTTGGTTAAGTCTAAACCCAAGCAAAATGATCGACCGCATTGGTACAATTTT
AACCCCTGCATTATTAATTCTAATTATTGCCTTAGTGATCAAAGTGATAGCTCTATTCTT
AGGCGTCGAAACAGCAGAAGCTAAAACCTTAGAATCACCTTTAACAAGCGGTATCTTAGA
AGGCTATCAAACAATGGACGCATTAGCAGCCTTTGCTTTCTCTGTGTTAGTGATCAATGG
TATTAAAGCAAAAAATGCAAATAGCAACGTATCTTTAGTTAAACAAACGACTTACGCTTC
TTTTGTCGCTGCAATTTCATTAGCCGTTATCTATATTTCTATCGGCTGGATCGGTTATAA
AATTCCATTAAGTGCAGAAACAGTGGCAGACGTTGCTGCTAAAGGGCAAAACTTAGGGGT
ATTTATTTTAAATGAAACCACAACCCAAGCCTTTGGTGAATTAGGTCGTACCGTATTAGG
TTTCATCGTAACTCTTGCGTGTTTAACCACAGCGATTGGTTTGATTGTAGCAACATCAGC
TTACTTCAATAGCATTTTCCCGAAAATTTCATACCAAGTTTATGCGGTGATTTTCACGTT
AATCGGCTTCGGTTTAGCAAACCAAGGTTTAAATGAGGTAATTAGCAAGTCTGTACCTGT
ATTACTCGTGTTATACCCGATTTCAATGACTGCATTGTTGGTATTATTAGTGAACTTATT
CTTCCCATTACCACGTTTAGCACAAGGTTTATCGATTGTATTTGTAACGGTCATTTCAAT
CTTATCTGTGGCAGGCGTTGAATTTATTGCTCAACTTCCACTTAAAGCCTACTCAATGGA
GTGGTTGCCATTTGCACTTGTTGGCTGTGTGATTGGTTATGTGGTTGGTAAAGTGAAAAA
AGATTAATTCATCTTATTTTGTTGTATAGGGGCGTTTTCGCCCCTTTTTTATAAGGAAAA
ACAATGCCAGAATTACCCGAAGTCGAAACAAGTATGAGAGGCATCTCGCCTTACCTTGTA
GGGCAGAAGATCAAAGAGATTATTGTTCGTCAGCCGAAATTACGTTGGGCTGTGAGTTCA
GAGCTTTCAACTATGCAAGGGGCGACGATAATTGAGATTTACCGCCGAGCTAAGTATTTA
ATTATTCAGACAGATAAGGGCGATATTTTAGTTCATTTAGGAATGTCGGGATCGTTGGGT
ATTTTATCGGTCAAAGAGAATAAGGCGATAGATAAGCACGATCATATCGATCTCATCACA
GAAAACGGCGTAATCTTACGTTATAACGACCCACGAAAATTTGGAACCTGGCTTTGGGCA
GAGCAAGCTGAAACAGCAGAGTTATTAGCAAATTTAGGGCCAGAGCCTCTTTCAGAAGCC
TTTACAAGCGGTTATTTATTTGAAAAAAGTCGCAATAAAACGGTTGCTGTGAAAAACTTC
ATTATGAATAACGCTATCGTCGTTGGCGTGGGCAACATCTATGCTTGCGAATCACTTTTT
ATGGCTGGAATCCACCCCGAATTAGCCGCACAAAATCTAACCGCGAAACAGTGTGAGAGA
TTAGTCACCGTGATTAAAGAGGTTTTGACAAAAGCGATTATCCAAGGGGGAACGACTTTG
AAAGACTTTATTCAACCCGATGGAAAACCTGGATATTTCGCCCAAGTATTACAAGTCTAT
GGTCGCAAAGGCGAGGAATGTAACGATTGTGGCTCTATTATTGAAGCTAAGGTAATCGGG
CAACGAAATAGTTTCTATTGTCCAAAGTGTCAGAGATTACCGAAGTAAATCACATAGTAG
ACAAATGTGTTAATGTTTTACAAACTATGCGTTTAATCGGTGTTATATAGCACTTGCTAC
ATAACACTGCTTTTTATATGGCATAGCAACCATTTTGTTTACTATTCCTCCGAAAATATA
ATGGGATTGATCGAAAAAGTTTCCCTTTATTCTTTAAAGAATGTGAATTTCGATTTAACT
TTGGAACACCAAAAGAGCAACTTAAAACGTTGAGAAAATGGTGTGGAATTTAGGGCTAAT
CTAATACAGCCCCTTTATTTATTACAACCAACGAGCAACATTTTGTTTATATTGGCGATA
ACTCTCTCCAAATTTCTGTTCTAAAATCCGTTCTTCCGGCTCGATTTGAAAACGGGTTAT
ATAAGCAATAAATCCCCACACGACAAGCAATGCGAACGCATTGCCTAGCCAAAATGCCCA
AGCGGATAATAGACTTGCCAACCCTAAATACATCGGATTTCGACTAAAGCGATAAATACC
TTGTGTTGTTAAAGCTGATGTTTTATTGGGAGCAAGCGGATTGATTGTCGTCTTATTTTG
CCGAAAAGCCCACAATGCACAGAGATCGACGCTAACCCCAAATATAAAACAGATTATCGC
AAAACTTTGATAGACCCAATTCGGCTCTGCATAGTTCGGCAGAAAATAGATCATTGTTGC
ACAAATCAGTGCAACTAATGGCGGAGGGAGTTTGAGTTCCATAGATTAATCTCACTAAAT
AAACGATGGAATTATGCTGTTTTCGTTGAATTAACGCCAGTCATTTTATCTATTTATGAA
ATTCGTGTAGTAATGCCAAAATCGCTTGCTGGCGGTTAGCAGGTAAATTACGAAAATATT
TCAACATTAAAATTTCATTTTGAGAAAGGCTCTCCCCTTCAAAATGCTCTTTTCCATAAC
GTAGCCATTCAGGGCTAATATTTAACCATTTAGATAAGGTTTCGATTTTATCAGGCGTAG
GAATAGACTGCCCAATCAGCCAATTATGTACCGCTTGTGGTGTAACGGGCTTATTCGGGT
GGCGAAGATTAAATTTGTTTGAAATTTCAGCTAAAGACAAAGATTGAAGCCCAGCCAATT
CTAAGGCGACTTTTAATCTTTTGCTAAAGCCTGTTTTATCGGATTCGGAGTGCATTTCTG
CATTATGAATAGCTATAAATCTTTTTTATCAATAAAACGATTTACGCTTTAAATAATTTA
ATTGATAAATAATTGTTTAGAAAAAGGATAATTACAAGGATATTTTCAGCATTTTATTTC
AAGGAGAAACTCTTATGTCATTAAAAAAAGTAACCTTAGCAAGTTTGATTCTTTTGGGCT
TAACGGCTTGTGGGAGTAGTGGTGGCGGTTCAGCAACTTCTGCCAATCAAAATACTTCAC
AAACTACGGAACAACAGGCTCAAATAGAAAAAGAGCGTTTAGCAAAAGAAGAAGCGGAAC
GTTTGGCAGCTGAACAGGCGGAAAAAGAACGTTTAGCGAAAGAAGAAGCTGAGCGTTTAG
CAGCTGAACAAGCAGAAAAAGAACGATTGGCAAAAGAAGAAGCTGACCGTTTAGCAGCTG
AACAGGCAGAAAAAGAGCGTTTGGCAAAAGAAGAAGCCGAGCGTTTAGCAGCTGAACAGG
CGGAAAAAGAACGTTTAGCGAAAGAAGAAGCCGAGCGTTTAGCGGCTGAACAGGCGGAAA
AAGAACGTTTGGCAAAAGAAGAAGCTGAACGCTTAGCAGCAGAACAAGCTGAAAAAGAGC
GTTTAGCAAAAGAAGAAGCCGAGCGTTTAGCGGCTGAACAGGCGGAAAAAGAACGTTTGG
CAAAAGAAGAAGCTGAGCGTTTAGCAGCTGAACAAGCGGAAAAAGAACGTTTAGCGAAAG
AAGAAGCTGAGCGTTTAGCAGCTGAACAGGCGGAAAAAGAACGTTTGGCAAAAGAAGAAG
CTGAACGTTTAGCAGCTGAAGAAAAAGCTCGTCAAGAAAAATTAGCTAGCCTTGTTGCTA
TTGCAAAGGAAGCGGGATTAACAGATTCGCAAGCAATGCAAGTTGCAAAAAACAATATGA
CTAGCTCTAAAGATCAATTTATCCAAGCCATTGAAACATTTAAAATTGATAGTGCAAAAG
GTTTCTCCTCAAATACTTATCAACAAGGATTTAACCATTTAAACTATTCTTCCTCATCAT
CTGCTAGCAATAGTTGTATAAACTTTAGCTGTACAAGCTGGAATGGTACAACAACCACAG
GTGAAACTCTCTACAATCAAAAATATTCTGTTGTTTCAGGGGATTACAGTGCAAGACAAG
GATTATTAAACGGTTCTAGGATTGATGAATCTTCATTTAGTAATATTCAAGTTAAAGGCT
TGAAAACTCAAGAAAATGCAATTCCAAACGAAGGCTCTGCAATTTACTTAGGTAAAGCCT
TTAAAGGTCAAACTGCTGGTGAGCTTACTTATAATGTTAATTTTGCAACCCGTATAGGCT
CAGGCTCTATATCTGGGTTACCAGTTGGTCAAGTAACTCTTGGTGAGGCAAATATTAATG
GAACAGCTCTTTCGGGTAAAGCTAATAGCAATGGTAACTATCGCCTAGAATTCTTTGGAC
CAAACGCTGAAGAAATTGGCGGTAAAATGTCATTAGATGGTAATAACTACGGCTTAGCAG
GCACTCGCGGCGAAATCCAAAAATAATTTGATATTGTAGGTCGGGCATTTATGCCCGACA
CCCCAATCAATAACCATTTGTCGGGCATAAATGCCCGACCTACATTTTATGAAACCATCT
CAATTCCCTTTTATTTTTTTACTCACAAGCCCGATACTTCTGGCAAATCCTTTTGCTGAT
CCTGTTAGCTTTGAACGGTTGTCACAAGCGGTCGGTTTTGAGCAAAAATTTGCAAAAAAA
TCGGCGGATCTGACCGCTTCCCCTAAAACCTCTTTGCCATTGGCGAATCCGCAAAGCCTT
GAAGCTCAAATAAACCAAGCGATTATCGAACAACAGTGGCAGCGTTTACCGACATTGTTA
CAGGCTTATCAGCAACAATCTCATTACGATATAACCCTTGTTCATTATGCTTTAGGGGCA
TTTTATTACGGGCAGCAACGTTATCCTGAGGCAATTGAACATTATCAAGCGGTTTTAGCG
CAACAGCCGACATTGGCTTACCCTCGTTTTGATTTAGGGGTAATGCTTTACGAAAATCAG
CAATACCGCCAAGCCACTGAACAGCTGACAATGACGAAAGCAAATTTAGACCCGTCAATG
CAACAGCTGACTGAACGTTATTTGGCTAGAATGGAGGAAGAGCAGAGTTGGCAACCGGAT
TTCAGCCTACAATATGTGCGTACCGATAATGTAAATAATGCGTCATCTTCGCCTGTGGTG
AATATCAACGGACGGCAATTTGTCAAAGATCAAGCCTCCTTACCGCAATCAGCAGAAGGT
TTTCGCTATGGTATTGGCGTATCAAAAGCCCATAATTTAACCGGTAATCACTACTTTAAC
GGTTCGGTTCATTACAGCGGTGTTTACTACTGGGATAATCAGGATTACAGCGAACAATCG
CTCCGTTTTAGCTTGGGCTATCAATATCGCAATGCCAAAATGGGCTTAGGTATTACGCCT
TTTATTGAGCAAAATTGGTTGGGTAGCCCACGTTATAGCAGACTATTCGGTGCAACCTTA
CACGGTTATCGCTACTTAACGCCAAAATGGATCGCTTCCTCTCGTTTAACGCATAGTCAA
AAACGTTATCACGACAGTTTAACTGCAAGCCGTTATGACGGTTTTAAAAACAGTGGCGCT
TTGACATTACGTTGGCAAGCGGTCAGATCTTGGCAAATTTTTGCAAGTATTGAAGCCAAT
CGAGAGCAAACTAAAGAAAAAGCCTCTTCTTCCCATAAAATTGGGGGAACGCTTGGTGTT
ATTTACCGTTGGAAACATTGGGGCAGCGAACTCAGTGGAGGCTATGCCAAACGCAATTTT
GAAGGGAAACATTACCTTTACGGCTATAAGCGTGTAGATAATGAATATCGGGCGAATTGG
TCGCTGTGGAATGAGCAGTGGGCATGGAAAGGGTTAATGCCGAAGCTGAATTTTAGTTAT
GTGAAAATTCAAAGCAATATACCTGATTTCTATTCAAGAAAAAATGGAGAATGGTTTTTG
ACGGTGGAAAAACGGTTTTAGGCTTGATTTCCTACCACCACATAATCCAACGGCTCATCC
CAACTCTCCAACGGCAAATATTCCAACTGCTGACATTGATGAGCCAACCCAACGCTGATT
AACTGTTTAGCTTGAGAAAGGGTGCGGTCGTAAAAGCCGCCACCCATTCCCAGCCGATTG
CCTTGTGTGTCACAGGCAACCAGTGGGACGAAGATCATCTCTAACTCATTGAGTGGCAAC
ACATTTCGTACATCTAATTTCGGTTGCAAAATCCCAAAGCGATTTCGTTCTAACTGTGCT
TCCCCTTGATATTGGAGAAAAAGCAGTTGGTTGGCTGAAAAGGGGTGTAGCACGGGCAGA
TAGATCTTTTTGCCTTGTTTGATAAGTCTATCCATTAACACAAGCGGTGAGATTTCGCCA
TTAAATGGCAAATAAAAAGCAATATGTTGAGCGGAATAACGTTCAATGAGTTCTAATGAT
TTTAGGATAATATCTTGTGCCGCAAAGGCTTGTTCATCAGCGGTTAAGGCTAGACGTTTG
GCTCGCATCTGCTTGCGAAGTTGATAGCGTTGTTCGCTTATAGAAAGTGGAGAAATATCG
TTCATAAAAAAGACCCGAAGTGCCGCCATCAGTTGTGGTCCTTGAACCAGACGGTCCAAG
GGAGTCGAACATTATCGTTTTTAGGCTTCTCGTAAACGAGCCTGCTCACCAACAATATAA
GAGCTCAACTCAAAGTGTTTTAAATATCGGCTCAGGGACGTAACTAACAACGCACACCTC
AGGCAAAGAGAATACTAACGGAATTTGCTAATTTTTCCTAGTGTTCAGATCAATAAAATC
ATAGAAATTCGCTTTATTCGTTATTTTCTTGACCAACAGAAACCGAATCCATCCCACTAG
ATTGGAATTTTGCAAGAGAACTATCTAGTTGCTCTACGCACGCCATTAACACATTTTTGT
TTTCAGCATTTTTGCGTTGTTCTTGTTCTAATTCATAGTTGAGATTTAAGGCAACGATCG
ACAACACTTTTTCAAGCTGAATAATACCAGATTGCTCTTTTAGCACTGCAACTCGATCTT
CTAACCGCTTGGCTGAAGCCAATAACGCTTCTTGTTGTTCTGGCGGGCAGTATAAACGTA
GCACTTGTCCAAAGAGCGATAATTCAATGTTATTTTTCGACATTGTTGAGAAATCCTTAC
GAACACAAAAATTTTTGCTATTATGCCACCCTTTGAACAAATCACAAATAATCTAATATG
GCAATTTCACAATCAAACGACTTTAAACAACTGATTTCTGAGTTACAAATCGACTACACC
TCTGCTGAGTTTCACGGTTTTTTAAGTGGATTAATCGCTGGCGGTATTCAAGATGAGTCT
TGGAAAACATTAACCTATCAATTTACCAATGATGGACATGCATTTTCTCAAGCTCCACTT
GCAAAATTAACCAAATTTTATCAACAACTTAGAGAAAGTTTTGATGAAACGAATACGCTC
TTTTCATTATGGTTAAATGAAGAAGATGGTTTTGCAATGGCAGATGGTATTGCCGAATGG
ACTGGGCATTTTTTACTTGGGTTGGGTTTAGCTCAGCCAACGTTACAGAAAGAAACCGAT
GACGTTGGCGAAGCCATTGATGATTTAGATGAAATCTCCAAACTAGGTTATGGTGAAGAA
GATAAAAACGATGAATTGCTAGACGCTGGCGAAGAAATTATTGAGTATCTGCGAGTTGTT
ACACTCTTTTTACATAGCCATTTCTCCACACCTAAAATGGCGGAAAAGCCAAAGGTTCAT
TAATATCAGGGGCATACGCCCCTTTTATTATGCCGCTTGGCGATGATAATGCCTTAACGC
CTGCTCTTTTTGACGGGCGGAGCTAAAAGATGAAATCCTTTTTAAATAACCAATTACTCT
AGTAGCGTGATCGATGTCTTTAGAACCACAACAGCTACATTGTGAAAGGGTGCGTTTATC
AATATGGTCACAGGCGTTACATAGCGTGATTTTCACATTGATACAAAAATAGTTACAGCC
TGTTTTTGCCGCAATGTCTAATAGTGAGCGGTAGCTCTGTTGGCTTAAGGCTTCTTCTAA
ATTTAGATGTAATGCCGAACCTCCGTCAAGATATTCGACCAACGCTTTTCCGTGTAATAG
AAATTTATCTAACGCATTGATTTGTTCATCTTCCACCACATAAAAATAAGAGTTATAGCA
CTCTCTCGGTACAACATAGCCCGCTTCCCTATCCCATTTCGCATTCTTCACCCCTAAATT
TTCCGCAGGGACAAATTCGGTATTAAATTTCACGCCGTAGGTTTTGCAAGCGGTCTGATT
GGCTTGATAAATTGCAAATAGTCGCTCACGCACAAAATCAATATATTCTGAATTGTACCC
CACCTTAATGCCCCGAAACTCTGCCGCTTCGACCATTCCGTTAATACCAATTGTCAGGAA
CTGCTTATCTAATGAGATAAACCCAGCATCATAAACAGGTAACATTCCCTCATTGAGATA
ATCTTCCATTAGCTTTCGGTAAGCATATTGATATTGATGGATCTTACCGACTTCTGTCAC
TAAATCTCGTCCATCTTGCTCCAAACGGTTCATATTGAGTGTAATAACATTAATTGAGCC
AGTTGCAACACCACCAGCCCCTAAGGAGTAAGAAAAAGAGTGATCGGCAATTTCATTGCG
TAAACGGCAACAAGATGCAAGCGAATCAGGATTATCCGATTGATAAATAAAGAAGGAATT
TCCTTCGGCTAAGGCTTTTGCCATTTTATCGGCAAACTCACTGTCTTTGCATTTGCCATT
TTCAGTCAGCATTGCCGCTGTCACGACTGGAAAGGTTAAAATCGCTTTTGTCCGCTCTTG
ATTAAACCACTGCATAAAGAAATCTTGCAACGCTGATGTGGTTTGCCAATTCGGTGCGGT
GAGATCAGAAAAGACAAAATTGCCGAACATCGCATTAAAATAGTAATGGTCGTAAATGGA
AATATTCCAAAAGACACTTTGATAACCACGAGCGGCAGCAGGTTGATTAATGCTATACAC
CACTTGCTGTAAATGGTTGGCAATTTCGTGTTGATGTGTTTGAAGATAATTATCGCCATA
ATCCTTACGAGCAAAATAGTCAAAATAGGTCAAAAACTCGACGGTTGCCACTGCCCCTGC
AAATTGAGAGCTAATCGCAAAGACAAGGTTAATAAAAGAGCCACAAAAAGAGGCAAGGTG
TTGCGGTGCTTGGGATTCCCCACCCAGTTTGGTTAAGCCATCTCTTAAAAAAGGATAAAG
TGTTACCGATACACAATAAGGCTTCAGACTGGTTTCATCGTGAACATAGATTTCGTGTGC
TTCAATTTGACGCAGATATTCGTCCGCAAGGGATTGACCAAAAATCTCTGCAATTTTACC
GCTTACTTTGGCTCGATTGATTTGTACAAAGAAATCCTTCATCAATTCCTGTTCCATTGT
TGCTAAATTCTTTTGGGTAACATTAGCGTTAGCGTCCATTTTTGAACCGTCCGCCGCATT
TTTAGCGTGAATGTATTGGTCGATAAAATTTAATTTGCCGAGTAGTTGCGAGTGTTCAAG
TCTAATCATTGTTTATCCTGTCTAAAATGTGCATTTAGCACTTCACCTGTTTGAAGATTA
ATAAATCGTTGGTTTGTGGTAATACAATTTAACCCGCCAAGTTCAGCAATCCAGCGACCT
GTTTTGACATAGTCCAACACTGCTAAAATCTCTTGTGGCAGTTGCTCAAGCTCCAATCCT
GTGTAAAGACAAGTTTTTAAACCAGACTGCCGAACAAGCTGTAACCGTTGCAATAGCAAT
TCAGGCAACCATTCTCCCCCCATAAACAACACACAACTAATCAGCCCTTGATATTGCGCT
AATCGCTGTTGTAAGTAAATTTCTGAGAGAATCTGACCGCTTCCAAGTTTCCAACTTTCT
ATGCTGTGGCAACCTTTACAACCTAAAGGACAGCCTGAAATCAGAAAAGCTAAAGAGGTT
TCATTGGGAACTTCTTGCCACACAATCTGTTCTGAAATAAAACGGAGCTGCTTCATTATA
TAACCACTATATCTTGTGGTTTTAAACCATTAAAAACACAATATGTAGTAGTTTATGCAT
TTTAATGTAAAGGGAATTGATAAAAATCAAAGTGAGTGAAATCACTTTGATAAGCTCAAA
AGAAAAGTAAGAAAATCAAAAGGATAGAAAATGTAAATTTTTTTGTATGATTAATGCCCC
AGCCAATTTCTCAACATCTGTTCCCCGTATTCCGTAATAAAAGACTCAGGGTGAAATTGC
ACGCCATAGATCGCAAGAGAGCGATGTTTAACTGCCATTAATACGCCTTGATCGCAAGTT
GCAGTAGCAACAAGCGGTGTATTTTCTAATGATTTTTGCGAAATCGCCCAAGAATGGTAT
AAGCCGATATTGAATTGCTTCGGTAAATTTTTAAACAATGGGTTGGCTTGTTGCTGAATT
AATGGGCGTTGCTGTCCGTGGCGAACTTGATTAAGATTGTAAAGTTCACCGCCCAAAAAT
TCGCACAAAGTTTGGTGTCCAAGACAAACCCCTAAAATTGACTTATGTTGGTGATAACGT
TCTAGCATTGCAAATAGTTGTGGATATGCTCTTGGTACATCAGGACCTGGTGAAATCATG
ATATGACTAAAACGTTCCACGTCGTCTAAATCTAACTCTTCCACCGACACCACCTGCATT
TCAACCCCGATTTTGCGTAATAAATCAACAAGGTTAAAAGTAAAAGAGTCGTGATTATCA
ATAATAAGCAACATTAAACATTATCCTGTGTTATCGGTTTTTCAACCAGTAAATGTAAAC
GAGTCGTATCCCAATCGGTTTCAAGTAATTCAACTTGTGGCGTTGTCTGATGTGCTTTAG
CGGAAAGCTGTTGGAACCGCTCGACTTTCCCTAGTAATCCTTGTTTACCGACCAGTGCTG
TTACACTTTGGTTATATTGATTGCTCGCTGTATTCAAGGTGTTACCCAATTTAGCAAGAC
GCTCTGCAATGACGCAAACCTGGTTATAAATATCCCCTGCTTTTTCACTGATCTCTCGTG
CCTCTGCATTACCTCGCTCAATTCGCCATAAATTTGCGACTGTGCGTAAAATCGGCATTA
ATGTTGTGTGAGAAACTAAAATGACATTACGTTCATAGCCATAATTAAAGAGCTGTGGAT
CGTGCTTCATTGCTTCAATATAAGCAGGTTCAATCGGTACAAACATCAACACGAAATCAG
GACTTTTTATCCCAATCAACTGGCTATAATTTTTCTTAGACAATCCATCAATGTGAGTAC
GAAGTGAACGGCAGTGTTCATCAAGTGCTTGTTGAATTGCAAAATTATCTTCGGATCGTA
CCGCTTGATCGTAGGCAATCAAGGAAACTTTACTGTCTAAAATCAAATGCTTATCGTCAG
GCAACTTCACCACAAAATCAGGAGCAAAGCGTTTTCCCTCTTCATCTCGGTAGCTCTCTT
GGGCAACATAATGTTCCCCAGCCAAAAGCCCTGCTGTTTGTAACGCACTTTCTAACTGAA
TTTCTCCCCAGTTTCCTGCAATTTTATTATTGCCTTTTAATGCCGTAGTGAGATTTTGTG
CTTCCTGTGACATTGACAGCCCAATCTCAAGCACGCGTTTGATCTCAGCCCCTAAATCCG
CATTGCCTTTTATTGCTTCACTATGCACCTCATTGACACGTTTTTGGAAACTTTCGATCT
GCTCTTTAAAAGGCTTGAGCAGTAAATCGAGTGCTGACTGATTACTCTCAGAAAAGGATT
TACTCTTTTCTTCCAGAATTTGTTGAGCAAGATGTTGAAATTCAACATTTAACTGCTGGC
GGACTTCTAGGAAATTCTTCTGTTGAGCTTCAAAATTTGCCTGTTTTTCCGAAAGTGTCG
TGCGTAATTCCGTTAATTCTTGCTGTGATTGGGAAAATTTAGCCTGTAACTGACCGCTTT
CTGCTTGCTGATGTTGTAGCTGTAACTGAGTTTGTTGTAACTGTTCTTCCAAACTTTCCG
CTTTAGTCTGAGCCGAACCGATCCGCTCTTTTAATTCATTAATATAACGCTCTAGTTGGT
CTTCCTGTAATTCTGCCTGCTCAAGCTGTTGCTGAAGTTTTTGAATCGCTAAATCTCGTT
CATTTAAACGCTCAAGGGTTGATTCTGCTTTTGTCTGTTGCTGAACGGCAAATTGTTCTA
CTTGATTTTTTTCAAGGGAAATTTGCTCATATTTTTGCGAGAGCGTTGAAAACTGCTGTT
GCAATTGTTCAAGATCCTGTTGTCGTTCTTGACTATCTCGTTGTGAACGGGAATAGCTAA
AAAAGAGCCAAAGTGAGATCAATAAGAGTAATGCTATCGTTGCATAAAGCCAAATTGGGT
CGAGATTCATAGGAATATATACTGTTAAAATAACTAGTGTTATTTTAACGAGTTTTGCTG
TTAAAAAGCAAGGGGGAAAAGTAGAGTCAGAATGGGACAGCTGTGCTCTATATAAAAAAT
TGCTACAATAGCCCACTATTATAGCCTTGCCTATATACAAGCTATCATTTTTTACAAATA
GGATTTTATATGACCCAATATCTTTCAACTTCATTTCCAGCTCACCGCCCTCGCCGTTTA
CGCAAACACGATTTTAGTCGCCGTCTAGTTGCTGAAAATAGCTTAACTACGAGTGATTTA
ATTTACCCTGTATTTATCATTGAAGGGGAAAATCAACGTGTAAGAGTGCCTTCAATGCCA
GGTGTTGAACGTTTAACTTTAGATCAATTACTGATTGACGCGGAATTATTAGTCAAATAT
GGTGTGCCCGCTATCGCGCTTTTCCCTGTGGTTGGTGATGCAAAAAAATCACTGATGGCA
GAAGAAGCTTATAATCCTGACGGTTTGGCACAACGTGCAGTAAGAGCGTTAAAACAAGCC
TTTGGAGAAAAATTGGGCGTGATTACAGATGTGGCGCTTGACCCATTTACGACTCACGGA
CAAGACGGCATTATTGATGAAGATGGTTATGTGGTAAACGACATTACGACTGAAATCCTA
GTGAAGCAAGCGCTTTCTCACGCACAAGCAGGCGCAGATGTTGTCGCACCAAGTGATATG
ATGGACGGGCGTATTGGTGCAATCCGCCAAGTGCTAGAAGCTCACGGTTTTATCAATACC
CAAATTATGGCATATTCTGCAAAATATGCGTCAAACTATTACGGACCTTTCCGTGATGCT
GTTGGCTCTGCGGGTAACTTAAAAGGTGGTAACAAGAAAACCTATCAGCTTGATCCTGCA
AATGGAAATGAAGGTCTGCACGAAGTCGCTCTTGATATTCAAGAAGGAGCAGATATGGTG
ATGGTCAAGCCAGGTATGCCTTATTTGGATTTAGTTTATCGTGTAAAAGAGACGTTTGGT
GTGCCAACTTTTGCCTATCAAGTATCGGGGGAATATGCAATGCATATGGCTGCGATTCAA
AATGGTTGGTTAAAAGAAAAAGAGTGCATTATGGAGTCACTGCTTTGTTTTAAACGTGCG
GGGGCAGATGGGATTTTGACCTATTTTGCGAAGCAGGTAGCAGAGTGGTTGTATCAAGAA
AAGTATAAATGAGCTGAGTTACGGAGAACATCGCGCTACTATTCCAATACCTTCCATATG
GAACTTTAATTTTGAAGTAGAATTACTGGACATTGCCCCTATATTGCGTTTAACTCTGTA
CTATTATTTATAATTGATAAAATGTAAAATTTTTCCAATCTGAATATTGGGTAGAATAAT
TAAATGAATTAATAAAAATTCTGGTATGTCAGGAAATAAAATGCTTATGAATTTGCTACA
TCCAACCGATTTAAAACGGTGCCAACTCACCCATCTTCATTCCTTCACTAAAGGAATGAC
CGTATATAAACAAGGCGAAACCGCCAAAGAGTTTTATTATGTCAATAATGGACTTATTGG
GCTTTATCATACCTTAGATAACGGCAAAGAGAGTCTTGTTCGTCTATATCAAAAAGGGGA
TTATTTCGGTTATCGAACATTGTTTGGCGATGACGGCTACCATTGCAATGCCAAAGTTTT
GGTTGAAGCGGAGATCATTCGGATTAAACCAAAAGACATTGATACTTTCTTCGTAGAAAA
TCCGCAGATGAGCAAATTTTTGTTGCAATCCCTTGCAAATGAACTGCGAGAAGCGGAACA
ACGCTTGGCAAAAAGTGCCTATTTACGCACCCTTGATCGTGTTATCGACAGCATTTATTT
TCTCACGGAAAACTTCCCTTACTATAACTGGACGCACCGTGAAATTGCCGAATATGCAGG
GTGTGAAACAGAAACAGCGATCCGTATTACTAAAGAGTTGAAACGCAACGGTTTATTACA
AGATTGGCATAAACAGAAGTAGGTCACTATGTTTGAAAACGCCCCCAAAGCCCATTTTCA
TTTGATGGCAAAACCGAGTAGCTTTCAATGTAACATCAAATGTGAATACTGCTTTTATCT
TGAAAAAGAATATACCATTGAGCAAGATGTGCGTTTTATGAATGAAGACACCTTGCGAAA
TTATGTGCGTAATTACATTCAATCAAGTGCAGGACAACGGGTTGAATTTGCGTGGCAAGG
GGGTGAGCCAACGTTATTAGGTTTGGATTTTTTTAAACAAGCGGTCAGATTTCAGCAAGA
ATTTGCAAACGGCAAAACGATCACCAATGCTTTCCAAACCAATGGCATTGCACTAAATCG
CCAATGGGCAGAATTTTTCAAAACACATCAATTTTTGATTGGTATTTCGATTGATGGCTT
GAGCGAAGTACATAACAAATATCGCATATCAGTCAATGGTCAGCCGACCTTTGAACGGGT
CAAACGAGCGGTAGATTTATTGAAAGACTACGGTGTGGAGTTTAATACATTGACGGTGAT
TAACGATCAAAATTGGCATAAAGGCAGAGAAACCTACCTTGCTTTAAAAGAGTTGGGTTC
AACCTTTATGCAATTTATCCCGATTGTCGAAACAGGCTGTGGCACAGCACCTTTTGCAAA
AAAGGAAGTAAAACCGACCGCTTTTTCTGTGCCACCGCAAGGTTATGGGCATTTTTTGCT
TGAAGTGTTTAAAGAGTGGGTGCAACAGGATGTCGGCAAAATTTATGTGTTGGAATTTGA
CAATCTGCTTGGGCAATGGCTTGGCTACCCGTCAAGCAGTTGTGTTCATCAAGAAACCTG
TGGCGAGTCGCTGATTGTGGAAGCGAATGGTGATGTCTATTCCTGCGACCATTTTGTCTA
TCCAGCGTATAAGGTGGGTAATTTAAATGAACAGCCTTTGGGCGAGATTGTGCATTCCCA
ACCACAACGCAACTTTGGACAACAAAAAAGAACCGCACTCACTCAGACCTGTTTGGCTTG
TGATGTGCGAACGTTTTGTCACGGCGGTTGCCCGAAACATCGAATGATTAGCCTACCAAA
TGAAGCAAATAAACATAACTACCTTTGCCAATCCTACCAACTCTTTTTCCGCAAAACTGC
TTCATTTATGCGAAAAATGCGAGATATTATTCGCGGTGGTGGATCGGCTGGGGATATTGT
GAATTTTATTGGCGATAAAGATGCTAACAAGAATATATAACAAACATTACTCATTGGATA
AAAAAAGAATACAGCCATATGACCTTTATGCTAATAAAAGAGTTATAAAAAAGGTAGTCC
TGAGGTCAGCTGAAGAAAGAAAAATCTTATATTTATCAATGAGTTTCTAACCTTTATCTA
AAAAAGAAGGTGTAATAGACAAAATAGTTGCTGATTCGTCAAAAACTATGCCAAGAGGAC
AAAACAGTTGCTAGTGTTTATTTTCTCTAAATGTTAGCAACACTTTTGTCTACTATGCCT
TTTAAGTTAACTGCTCACAATCACCCTCAAGCTATCCAATCGCCAATTTGCTTGGTCTAG
ATGTTTCAGTGATGCTTCTCGCAACTGCTCTAGGGCTTGAATTTCATCAGCACGAATGTT
TTTATTCACCGCTTGTAGTGATGTCAAGCGGTGTAATTCAGCACCTAAAGTGTGATCCGC
ATTCTGTTTTGCCTGTTCAATTAAGGATTGTGCCTGTGGTACAACTTTTTCATCGCTGAA
TGCAATCAGCTTCTCAATATCACCACGAGCCATCTTCGCAATTTTATTTGCCATCTGTTT
ATTGACCGGCTTGAGCTGTTTTTCCAACCCTGCAAACGACATCTGCGATGCCATATCGTT
GCCTTTGTTATCCAGCAAGATACGCACAGGCGTTGGCGGTAGGAAACGGGTGAGCTGTAA
ATCTTTTGGTGCTTGGGCTTCTACGATATAGATCGCTTCAAGCAGTAACGTGCCTGCCGG
CAAGTTTTTATTGACGAGTAATGAAACAGTACTCTTACCAATATCGGCGGACGTAATAAG
ATCGATACCGTTGCGGATCATCGGGTGATCCCACGTTAAGAACAACACATCTTCTCGCAT
TAAGGCAAGTTCACGGTCAAAAGTCACGGTATTGCCTTCTTCAGACAAGCCTGGGAAATC
AGGCACAAGCATATGTCCTGTCGGGCTAATCACAATGCTTTTCTCGCCCAAATCTTCCTG
CTCTAAGCCAATTACATCAAATAAATTCAAGGCAAAATTGACCAACTGCGGATTGTCGTC
TTGTTCAGCAATAGCTTGAGCTAATTGTTGAGCAGTTTCACCGCCGTTCGAGTTGAGTTC
TAACAGACGATCTCGCCCTTTTTCTAATTCCACTTTAAGCTGTTGTTGGCGTTTATGGGT
TTGTTCCACAAAGGCTTCGAAGGCTTCGCTACGTTCAGGATTGAGTAGGTAAGCGGTGAG
TTCCGCATTAAATTCTCTAAATAACGTTGCCCCCATCGGACAAGTTTCTTCAAAGGCATT
TAAGCCACGATGATACCATTCCGCTAAGATCAACTGGGTGGAGTGATTGAAACAAGGCAC
ATAGATTTCAATATCGTGTTTTTGCCCGATACGGTCTAAACGCCCGATACTCTGCTCGAG
TAAGTCTGGATTATCAGGCAGATTAAACAGCACTAAACGGCGTGCAAACTGGAAGTTTCG
ACCTTCTGAACCGATACTTGAGCTAATCAGCACCTGCGCGCCATCTTCTTGTTGAGCAAA
GTATGCAGAGGCTTTATCTCGCTCCACAATCGACATTTTTTCGTGGAACACCGCAGAGCG
AATAGCTTCTTTTTCACGCAACACTTGTTCTAGCTGAATGGCGGTATCCGCTTGCTTACA
AATCACCAGAATTTTTTCATCACGATGATTTTTCAAGAATGTAATTAACCACTCAATGCG
TGGATCAAACTCGTGCCACTTCGCATTTGGGTTCATACGTTGGAATAGGCGTTCAGGGTA
GAGCAGATCTTCCATCTTATTTCCCCCCATCATACACATTACTTTCAAAGCATTTGCATA
TTGTGTAGGCATTTCCAACACAATTTCATTGTAAATACGATGTGGGAAGCCTTTTACGCT
TTGACGAGTATTGCGGAATAGCACACGGCTTGTTCCGTGTCGGTCAATTAACTCACTAAT
TAACTCTTGGCGGACTTCCCGACGCTGTTCTTCGCTAGCATCCGAATTAATAATACGGAA
CATCGGCTCAACATCTTCTTCCGCCAGCAATTCGCTGATACTTTCCTGCTCTTTGGCACT
TAACGGCTTATCGTTAAGCAAGGTAGCGACAGCATCGGCGACAGGCTGATACTGTTTCTG
TTCTTCCACAAAGGCTTGATAATCGTAGAAACGGTCAGGATCTAGCAAGGCTAAACGAGC
AAAATGGCTCTCTTGTCCTAATTGCTCAGGGGTCGCCGTGAGTAACAAGACTGCTGAAAT
CTGCTTGGAGAGCTGTGCGACAAACTGATATGCCATACTTGGATTTTGCTCGTCCCATTC
CAAATGGTGAGCTTCATCAACAATCAACATATCCCAATCGGTATCAAGCACTTGTTTTGC
ACGCTGTGGATTTGCCGATAACCAATCGATAGAGGCAATCACTAAGGCTTCCGTTTCAAA
CGGATTTTCACTGATGTCGTTATTATCTTCATCTTTCTTCGTGAAATCGGCACAACGTTC
TTCATCAAACAGCGAGAAATTCAGGCTAAAGCGACGAAGCATTTCAACCAGCCATTGATG
TTGCAAACTTTCCGGCACAAGCACCAATACACGATCTACTCGTCCGGAGAAAAGCTGTTG
TTGCAAAATCATACCTGCTTCAATGGTTTTACCCAACCCCACTTCATCTGCAAGTAACAC
ACGGGGAGCAAGACGTTGCCCGACTTCTTTGGCAATATGTAATTGATGGGGAATTAGGCT
TGCACGAATACCACGCATTCCACGCAGTTCAGATTGAAACTGGGCTTGTTGATGCTTCAA
AGCACGATAACGCAGGGCGAAACGATCACTGCGATCAATTTGGGCAGAGAATAGACGATC
CTGCGGTTTACTAAAACTCACTTTATGATCGAGTTGCATCTCAGGCAGAACGCTCTCTAC
TTGAGTATCGACACGTTTACCTAAATAGAGTGCAACCCCTTGATTTTCAAAGACATCTTC
AATATCTAACTGCCAGCCATCAATACTGGTAACACGATCGCCTTTTTGGAATTGCACACG
GGTTAAAGGGGCAACGGCAACAGCGTACACACGTTGTTCGTCCGATGCAGGAAATGAAAG
GGTCACAGTGCGGTTATCCACTGCAGTGACAATGCCTAATCCTAAGTTATTTTCCGACTC
ACTAATCCAACGTTGTCCGACTACAAAGCTCAAACTTACCTCTCTGCGGTTCTACTAAAA
TTTTCGGAGACTATCTGATCTTGGTGGAGTAAGCGGTCAGATTTTGCCATTATTGTTTCC
ATAATTTGAACTGATTAATCAAACCATTCGTTGAACTGTCGTGGCTAGTAATGGTTTCGT
TATTTTCTAGCTCTGGCAAGATACGGTTAGCAAGTTGTTTACCTAACTCAACACCCCATT
GATCAAAGCTATAAATATTGAAAATTACGCCTTGAACGAAGATTTTATGTTCATACATTG
CAATCAACGCTCCTAAGGTGAATGGGGTGATTTTTTGGACTAGAATTGAGTTCGTTGGTT
TGTTGCCCGTAAATACTTTAAATGGCACAATTTCTACAACTTCTTCTAAAGATGTACCCG
CTTGTAAGAACTCTTGTTCCACTACTTCTTTTGACTTACCAAAAGCAAGTGCTTCAGTTT
GTGCGAAGAAGTTTGAAAGCAATTTAGGGTGATGATCGCCAATCGGATTATGGGTTTGTG
CAGGTGCAATAAAATCACAAGGGATCAATTTTGTACCTTGGTGAATTAATTGATAGAAGG
CGTGCTGTCCATTTGTACCTGGTTCACCCCAAATGATAGGCCCTGTTTGGTAATTGACAA
ATTTTCCATCTCGCCCAACATATTTACCGTTAGATTCCATATTGCCTTGTTGGAAGTAAG
CCGCAAAACGGTGCAGATATTGATCATAAGGTAAAATTGCTTCTGATTCTGCACCTAAGA
AGTTATTGTTCCAAATACCGATAAGGGCGAGTGTCAATGGGATATTTTGCTCTGCTGGGG
CATTAAGGAAATGTTTATCCATTGCGTGTGCACCATCAAGTAGTTGCTCAAAGTGTTCAA
AACCGATAGAAAGAGCAATAGATAACCCAATCGCAGACCAGAGTGAGTAGCGTCCACCAA
CCCAATCCCAAAATTCAAACATATTTTCTGTATCAATACCAAATTTAGCGACCTCTTTGG
CATTCGTTGAAAGAGCTACGAAATGTTTCGCCACAGCAGATTCGTCTTTTGCAGTATCTA
ATAACCATTGACGTGCTGAAAGAGCATTCGTCATTGTTTCTTGAGTAGTAAAGGTTTTTG
ATGCCACAAGGAAAAGGGTTGTTTCTGGATTGATTTTCGCTAAGGTCTCAGCAATATGCG
TGCCATCGACATTAGAAACAGAGTGCATTGTTAAGTGATTTTTGTATGGACGTAATGCTT
CAGTGACCATATATGGACCTAAGTCTGAACCGCCAATCCCAATGTTTACCACATCAGTAA
TCGCCTTGCCTGTGTAGCCTTTCCAGTCGCCTGAAATCACACGCTCACAGAAGCCTTTCA
TCTTCGCTAAAACCGCGTTTACTTCTGGCATCACATCTTTGCCATCTACTTCAACAGGGG
TATTTGAGCGATTGCGTAAAGCGGTATGAAGTACTGCTCGATTTTCTGTACGGTTAATTT
TTTCACCATTAAACATTGCGTAAGTGGCTGATTTAACTTGGCATTCATCGGCCAATTTAC
GCAATAGGGAAAGGGTGTGTTGGTTGATCGCATTTTTAGAAAAATCAACGAGAATTTGAT
CTTCAAAACGTAATGAATATTTATCAAAACGTTTTGGATCTTCATTGAATAGCTGTGGAA
TCGTCAAATTCTCAGCTTTGTGCTGTTCAAGGGCATTCCAAGCGAAAGTTTGGGTTGGAT
TGATGTTTTGCATTGAATTATCCTCTAAAATTTAATTTTGTGATTCAGTTGATGGTGTTG
AGCTTAGTTCATCTAAGCGTTTTTCTAATTCATTCAATTTTTCACGGGTACGAAGTAAAA
CTTGAGATTGAACTTCAAACTCTTCACGAGTGACCACATCAAGTTTAGCAAGCTGGGCTT
GTAAGATTTGTTTAAATTTTTCTTCTAAATCATTGCCTACATTTTTTAAACCTTGTGGTA
ATGCGTTGTGAAGTTGCTGTGCGATAGACTCTAAATTTTTTGGATTAAGCATAATGTTCC
CCTTGTAAATTAGGGCATTAATTCTAAAGAATTTCAGTAAAGATAAAAAGCAAAGAATAG
AGAGAATTTGAAAAATCAGAGAATTATTTGATCTAGAGAAATAAGAAGATGGCTGGGGTA
CTAGGATTCGAACCTAGGAATGCTGGGATCAAAACCCAGTGCCTTACCGCTTGGCGATAC
CCCAAAAGAAAAAAACTAACTTGCGTTAGTTCATTCGATTTGAAATAAGATGGCTGGAGT
ACTAGGATTCGAACCTAGGAATGCTGGGATCAAAACCCAGTGCCTTACCGCTTGGCGATA
CTCCAGTCGTTTTATTTGCAAGCTTAAAATGGTGCGGGACGAGGGACTTGAACCCACACA
CCTCTCGGCGCCAGAACCTAAATCTGGTGCGTCTACCAATTTCGCCAGTCCCGCAAATGG
TGGCTACAACGAGATTCGAACTTGTGACCCCAACATTATGAGTGTTGTGCTCTAACCAGC
TGAGCTATGTAGCCATTTGCGTCACCATATCGGCTTTGCGGGGCGTATTATGCTGATTTC
ACTCTACCTCGTCAAATACTTTTTTGAAAAAAGTAAATTTTTCTGCTTGTTTGACTAGAG
ATTCGGCAAATTGTCAGAAAAAACAACAATAATCTCTATAAAAGACTGATTTTATAATAA
GTTAACGATTGCCGTTTTAAAATTCCATTTCTTGTTTTATCTGTTTTAATATAGGTTCAA
CATCTGGTAATACATCTTCCCACAACTGAAACGCATAAGCCGCTTGTCCAACTAACATTC
CTAAACCATCTTGGTATTGTGTTGCCCCTTGTGAACGGGCGTATTCAAGAAATGGGGTCT
GCATATTTGGAGCATATTGCATATCATAAATGTTGGCTTGTGTAAGTAATCGTGCTGGCA
ATTCGACACACTTGCCTTGCAATCCAAGCGATGTCGCATTGATAATTAAATCGAACGACT
GTTCGGGAAGTTCATCGAAACAAGCGGATTGAATTTGCCCAAACTTTGCAAACTTTTCAG
CTAAACTGACCGCTTTATCTGCCGTTCGATTGTAAATGGTGATCTGCTGTTGAGCTTGTA
ATAAGGGATAAAGCACGCCTTTGGTTGCTCCACCAGCCCCTAAAATCAGTATGCGTTGAT
GTGGGTTAAGCCAGCCTAAACGGGCAAGATCGGACACTAATCCAACACCATCGGTATTAT
CCGCATATAAACGACTATCATCTAACCGCTTGAGCGTATTACAGGCTTCGGCTTGTAAGC
AACTTTCGCTATAAATATCCGCAAGGGCAAAGGCTCTCTCTTTAAAAGGGGCTGTGATAT
TTGCACCTTTCGCACCTTCTGCAAAAAATTGTTTGAGTTGCTGTTCAAACTGTTGTTCAT
CGCCTAATTTCGCTACATAAGAGATCGCTTTGCCCGTTTGTTGCCCGAAAAGTGTATGTA
TTCTTGGGGATTTGCTTTGTGCAATCGGATTTCCCCACACTGCGTACTGGTTCATTGTCT
ATCCTTGTCGAAAAATATGTTGGCTAAAAATGTCACGGATTTCAGACGGATTTGATTTTC
CGCCTGTGGCTTGATCTAATACTGGGAACGAGTTGCCAAATTGCTGTCGCACTTCGTCGG
CAGTTCGGCAAGGTGGGAGCGTCGTTAAATTTGCACTGGTAGAAGTGAGTGCAAAACCTG
TCGCTGTACAAAGTTCAACAACCGCTGGCACTTGGCATAATCGCACGGCAATGGTTTCAA
ACTGCCCTTTCAAATAACGTGGAACCGTTGCTTTGGCTGGCATTATCCAAGTAATCGCCT
GCTCGCCAAGCGTTTCAAAACGTTGCCATTCCACCTCTGTCAAATGTGTATCATCAATGT
AGGGCAGAAGCAGTTCTTTATGGTGAGCAATTAAAATCAACCCCTTGTCTTCTGGACGAT
TTTTTAATTGAAGCAGGGATCTCATCGCTTGTTCACTTTGCGGATTGCAACCTAATCCAA
AAACGGCTTCAGTAGGATAGGCAATCACTTGATTTTGTTTAAGTTTTTCAATAAGTTGAT
TAAAAGAATACATTATTCGCTTTCACTAAATAGATGCTGACATTTTCTGTTTGCACAGAG
AAAATAGGTTTTCCCACGCACTTTTTTTATGGTGGCGAGTTCACCCAAACATTGTGGGCA
TTGTTGTTTTACAGGCTTGGTAGGTAAGGTAAATTTACACTCAGGAAAACCTGAACAGCC
ATAAAATATTTTACCTGAACGCCCTGTGCGTGCCACTAATTTATGTTTTTGACATTCTGG
GCAGTCAAATTCTTCTTCGATTTCAGTTTCTTCGTGTACCGTAAAATGGCAGTCAGGATA
CTGGCTACAACCGATAAACATACCAAAATGCCCTTGTTTTAATTGCAATGGCGATTGACA
TTCAGGGCATTGTTCATCAAGGGTTTTGATGATATGACTTGCTTGGTGGATAGGTTTGAG
ATAATCGCATTGCGGATAGCTACTACACCCTAAAAAAAGTCCCTGCTTTCCCCGTTTTAG
TTGTAATGGGGAATGGCATTGCGGACATAATTCTGTCTGTTTCGTGGACTTAAAAAGGCT
CATTTTTAAACTATATTAACTCAAATTCAATCACAAAAAAGTCGTTATCGTTCGGGTAAA
TCTCTTTGATCACTTGTTTTAGTTCGGCAAGTGTCATATTTTCCTGTTTAGCATGTGTTT
CATTAAGCCGTTCAAACTGAATAGGGGTAACAGACAGCACACGAATACGGGCAAACAAGC
GGTCTGTTTCATTTGTAAAAACACTCAACTCTTGACCCGCTTGAAAATAGCTTTCTGACT
TATCTCGAATGGTAATGGTCTTTTTACCACTGACAATATCTGCTTCAAAACGGCTAAAAA
AAGTAATTTTATTCATCATAGTCACCATAATCCAGATCCAATAAATGCCTAAAATGATCG
TTATAAAAACCGTGGCTAACCATATATCGCCACATTTTTTGCTTCGCTTTTATATCCCAA
TGTGATGGTCTTTTTTTCTCAAAAAGACGTTCGGCAAGTTCAAAAAAATCAACTTCCGCT
TCATCAATGGCTTGGCTAATCACCCACTCTTTTACCCCTTTGAGCTGTAACTCTTGTTTT
AGACGGCGTGGTCCATAGCCTTGTTGTGAACGATAGCGGACGTAACTTATCGCAAAGCGT
TCATCACTTTGCCATTTATTCGCTTTTGCTTGTTCAATGGCTTGCTCAATTTCTTGTGCA
TTATATTCTTTAAGTTGTAATTTGTGGCGAATTTCAGCTTCGCTATATTCTCGTTTAGAA
AGTAGATAAAGCAAATAGCTATTCGCAGAATATTTATGTGTCATTTATTTACCGCAGTAA
AATAAAAATGCGGTTTTCACAAACCGCATTTCGCTATTATAGTTCTTCTTCGTTAAACTC
TTCGACATCGCTCTCGTCGATACTGTCGCTTGCCGTTACTTTTAATAGGCTATTTGGGTT
TGAAGCCAGTGTATTTCGGATTTCTTGTTCGAGTTTATCTGCAATTTCAGGGTTCTCTTT
TAACCATTTCACTGCATTATTTTTACCTTGTCCAATTTTCGTTCCATCATAAGAGAACCA
CGCCCCTGATTTCTTAATAAAGCCGTTTGCTTCAGCTAAAATCAGTAATTCGTTCATACG
AGAAATTCCTTCGCCGTACATAATATCAAATTGTACTTCACGGAATGGCGGTGCAACTTT
GTTTTTCACCACTTTTACTTTGGTTTCACTACCAATAATTTCATCGCCATCTTTGACTAC
ACCGCAACGACGAATATCTAAACGAACAGAGGCATAGAATTTCAATGCATTACCGCCTGT
TGTCGTTTCTGGATTACCAAACATTACGCCAATTTTCATACGGATTTGGTTAATAAAGAC
CACTAAACAGTTGGTATTTTTGATATTTGCAGTGAGTTTACGCAACGCTTGTGACATTAA
ACGTGCTTGTAAGCCCATATGCGAGTCGCCCATATCCCCTTCAATTTCAGCTTTTGGCGT
AAGTGCAGCGACAGAGTCCACAATAATAACATCAACTGCCCCTGAACGAACTAACGCATC
ACAGATTTCAAGAGCTTGTTCACCATTATCTGGTTGAGAAATCAATAAATCATCTGTATT
TACCCCTAAATTGCGAGCATAGACAGGATCTAAAGCGTGTTCAGCGTCAATAAAAGCACA
GGTTTTATTGCCTTTTTGAGCTTGAGCAATCAAAGAAAGTGTTAATGTTGTCTTACCTGA
CGATTCTGGCCCATAGATTTCAACAATACGCCCCATTGGCAAGCCACCAATACCTAAAGC
AAGGTCTAGCCCTAGTGAGCCTGTTGAAACAGACTCAATATCTAATTGCTCAGTCTGCCC
TAATTTCATAATAGAGCCTTTACCAAATTGTTTTTCAATTTGAGCTAGTGCCGCATCTAA
GGCTTGTTGTTTCTGTTCTGGTGGAACTTGTTTAATGACGGTATTGTTTTTTGAAGATTT
TTTATTCTCAGCCATAATGCTTTCCTTTGTTCATTGTTTGGATAGGGCAAATGCATTGCC
ATAAAACTGTAAATTATTATACTGTTTAACCATACAGTTGCAACTGTTTTTTTCAGTTTT
TCGATCTATATCACAAAATTTACAACTTTATCGAAAAATCCTATCGCTTGTAATCGGCAC
TGCCCTTTGAAGATCAAAAGGATTTAAGGCATTAATCACCATTATTTGTTCATAATCAAA
AAGTGCTTCTACAGGTATATCAATTAAGCTAATTTTTTGTTCGTCTAATAAATAACTTAG
TTGTGTACCTTTTAATAAATAATGATTTGGGCTATACCATTTTCCTTGTTTTAAAAAAAG
TAAATTACCAATAGAGCAATCACTAATAAAGCCATTATTAACAAGAATAATTTCATCACC
AGCGGTTTGTTTTAATTTATCTAATTCAAGTCGGTCAGTATATTTGAATTGATAATCAAA
ATTTTCTACATAAACGCATTGAAAGGTTTTTATTACTTTAGGTATATAATAAAAAAACTG
AACTTGATATTCTTTTGTATTGTAATCAATACGACAACGTACTAATCCTTTTTGATATGC
TTCAGGCACTTTAATAATATCTAACAGTTCAAAACTATTTTCGTGCTTAAAATAATATAT
AAATGCATTATTCATTCGTTGTTGATGATAAAAAATATTTTGTATCTTACCATCAATAAT
TGCTACCGTTTCAAAGAGTGGATATTGGCACATAAACCTTCTCTAAAATTTCATTATATT
CTCCATCTAGCTGACTTAATGCAGTAATTCCGCCACCGCTACGAAAATAATATGTATCCC
CTTGTTTTTCAATATAGCGAATAGCCACCGCACTCTCTACATTTTCACCATCAAAATAAC
CGAAAATCCCCGTATAATAACCACGTTCTTGTTGTTCTGCTTGTTGAATAATTTCAACGG
TTTTCACTTTAGGCGCACCGCTAATTGAGCCTGCTGGCAAGAGTTTATCCAACATTGTGC
CAATATTTTCTTGCCAATTTTCATCAAGTTCCCCACAAATTTCAGAACTCGTCTGATAAA
TCGCCCCACGATGTGTTTCCACTTTTTCAACATAGCGATATTTCGTGACCTGAATATATT
TTGATACTAAAGCTAAATCATTCCGAATTAAATCAACAATGGTATTATGTTCGGTAAACT
CTTTTTCTGAATTTAATAATTTATTTACCGCATCTTCTTCATTTGCATTTATTGTTCCTT
TCATAGGATAAGAATAGATTTTATTCGCTTTAATACGAATGAAACACTCAGGGGAAAAAC
AGACAAATCTTTCATCTAATAACAATTTGTATTTAGCTTTACTTTGCTGAAAAATTTGTG
CTAAATGATAATTTGTTTTAATTTCAGTTTGCTGAGTTAAGTTTAAAAGATAACTATTCC
CAATTTGGATCTGTTGTTGAACAAAATCAAAGGCTTTTTTATATTGTGGATAATCAGGTG
GAATAATCTCTAACTCAAAATTTCCATTTATTTTTAATGGTTGAATGAACTTTTGTTGTC
CATTAAAATCAAAATAAAGCCCTTTATCTTCAATTTCAGATAAAGGATAAATTAATGGTT
TCTGTTTTTCAAAATCAATTAAAAAGAAAAAAGGCAAACGCATTTTTCCATACTGATTGG
CTAGTTGAATAAATTGTTGCATTTTAATATTTCTATTATTCGGAGTTAAAACCTATGTCC
CATTCACATTCTTATATGGAGACGCACGCCCAACAAAATAAGACTATCCTATTGATTAGT
TTAGCTATTATAACGACTTTTATGGTTGTTGAAGCAATCTCTGGCTATTTCTTTAATAGC
CTTGCCTTACTTGCTGATGCCGGGCATATGGCAAGCGATAGTTTATCGCTCTTATTGTCA
CTTTTTGCATAACCTTGCAAAACGTTTTCACGAAATGGATATTCACGCTACATTGCAAAA
TGATTTAGCCGTTTATTTTGAACAGCACGGAAAAACAGAGAGCACCCACCATCATTAACT
ATTTGATATTAATCAAATAGTTAATAAAGACCGACTAAAATAGTCGGTTTTTTTGTTGCC
TTTAGTTAAAAAAAGCATAACATTTTCAACATAGTGCAACTTTGGAGAAAAATATGGACA
ACTTAATTTGCTATAAACAGATGCCAGTTTGGGATAAGGAAAGCCTACCACAGATGTTTC
AAGAGAAACATAATACTAAAGTAGGAACTTGGGCGAAATTAACAATCTTAAAGGGATCAT
TGAAATACTATGAATTAACTGAGGAAGGTGAAATCGTCAGAGAAATGATTTTCGACGAAC
AAAACCAGCCACCTTTTGTGGAGCCACAAATTTGGCATAAAGTTGAGCCATTAAGTGAAG
ATCTGGCGTGTCAGCTCGCTTTTTATTGCTCGCCGGAAGATTATTTCGCTAAAAAATATA
ATCTCACTGCAACACATTCTGAAGTATTAAATGCGATAAATTATCTTTCGACAGGCAAAG
TGTTAGACCTTGGCTGTGGAAGAGGGCGAAATGCACTTTATCTTAACTTAAAAGGGTTTG
ATGTAACCGCAGTTGATCAGAATGAAGAAAGTATCCATTTCCTCAATTCAATCATCGAAA
AAGAAGATGCACAACATATCCAAACGGGTATTTACGACATCAACCAAGCTAATATACAAG
GTGAATTTGACTTTATTGTTTCCACTGTCGTAATGATGTTCCTAAATCGTCATTGTATCC
CTGCAATTATCGAAAATATGCAAAAAAATACCAAAGTCGGTGGATATAATCTTATTGTCT
GTGCAATGAACACTCAGGATTTCCCTTGTCCAATGCCTTTTTCATTTACATTCCAAGAAG
ATGAACTGAAGCAGTATTATCAAGGCTGGGAACTTGTTAAATACAATGAAGATTTGGGGC
ATTTACATAAAACCGATGAACACGGCAATTGTATTCAGCTACGTTTTGTGACAATGTTGG
CGAAGAAGTTGGGGTAGATCGCGTAGTTCTAATCTTCAACTCAATTTTATGGCATAATGG
AAACTTTATAAGAATCTATTGTTATCAATGACAATAGATTTAGACCATTGACAAACTATA
TATTAGATGGATTGAATATTGTAGGGTGGGTTTTAACCCACCAATAAAATCAATATGTTA
CGGCTATATGGTGGGTCAAGACCCACCCTACAAGCTACTTTGTAAATAATCTGAATCTAT
TGTTATCAATAACAATAGATTCTTCGTTTTATACATTATTTGGATTTTATCAATGCAAGA
ACCTTACTATCGCGGGCGTTTTTCCGTTGCACCAATGCTCGATTGGACAACTCGCCACTG
TCGCTATTTTCACCGTCAATTTACTCAACATAGCTTACTTTATAGTGAGATGATTACCGC
ACCCGCAATTTTGCACGCGAAATATGATCTGCTTGCTTACGATCCCACAGAAAACCCTGT
GGCGTTGCAATTAGGGGGAAGTGATCCTGAACAGTTAGCGAAATGTGCAAAATTAGTGGA
AGAACGGGGCTATGCGGAAATCAATCTGAATGTCGGTTGCCCATCAGATCGTGTTCAAAA
TGGTATGTTTGGTGCCTGTTTAATGGGAAAAGCGGATTTAGTCGCTCGCTGTGTAGAAGC
AATGAAAAAAGAAGTGAGTATTCCTGTTACCGTTAAACATCGTATTGGCATTGACGATCT
AGATAGCTATGAATTTTTATGCGATTTTATTGAGAAAATTCAGCTTTACTGTAACGATTT
TATTGTTCACGCGCGTAAAGCGTGGCTGTCAGGTTTAAGCCCGAAAGAAAATCGTGAAAC
CCCACCGCTTGACTATGAACGAGTTTATCAACTCAAGCGGGATTTTCCACATCTTAAAAT
TAGCATTAACGGCGGGATTAAAACGATTGAAGAGATCAAACATCACTTGCAATTTGTTGA
TGGCGTGATGGTTGGGCGTGAAGCCTATCAAAATCCGTCTTTGCTTGGTTATATTGATCA
AGAACTGTTTGACCCAAACGCCGATATTGTTACACCAAAACAAGCCGTTGAAAAAATGCT
ACCTTACATTGAACAGCAACTTTCACAAGGCGTTTATCTCAATCATATTGTCCGCCATAT
TCTTGGAGCATTCCAAAACTGTAAAGGGGCAAGACAGTGGCGTAGGCATTTAAGTGAAAA
TGCGTGCAAACAAGGGGCGGGTGTAGAAGTGGTTGAACAAGCATTATCTTTTTTGCCTTA
CTAGTTGCAAAATCTATTAAATACTTAACGACTCAGGTGCTTATGGTTTATTGCAGGTGT
AATAGACAAATTTGTTGATAAAAAGTGGCTTAACGCCTTATAGTACAAGGCCTTAAGCCC
TCTTTTTGAAACATGAACAAAAAACTGCCCATTTTGCCAAAGTCTGAAAATAAAGAAACA
TGGTACATCAAATAATATTCAACGGTATTTTTGTCATAAATGACATAAAACCTTTATCTT
AAAAACTAAATTAGATCCAATTAAGATTTGGACTGATTACACATCCGGAAAACAAACCTA
TCAACAACTTGCCGTTAAATATCATTGTTTAGTCAGAACTATTCAAAGATATATTGATAA
AGCCCCTACAACAGCTTTAAAACTACCTTTAAATCGATACTTGAACATCATTATGGATAC
GACATTCTTTGGTCGTTATTTTGGTGTATTGGTGTTAATGGATTCAAATTCAAACAACGT
CATTTCCCATTATTTTGTGCGAACCGAAAAAGATATTTACTACAAACTTGCCCTGAATGG
GTTAAGAGAAAAAGACTATATAATTCAATCAATTACCTGTGATGGTAGACGTGGTTTGAT
GAAAGATTTATTTAATACGCCAGTACAGATGTGTCAGTTTCATATGGTGGCAATTGTGAT
GCGGAAATTAAGAAAAAAACATCAATCACAAGCGGGTAAAGAATTAAAAATAATTGCAAA
AACACTCACAAGAAGCTCAAAAAATGAATTTTATCGGCGATTACACTCTTGGTTCATAAA
ACACCAAGCATTTTTTAAAAGAAAGGGGTTATAAAGCGAATGAAAAAGGCTATTTTCCTT
ATAAACATCGCAATGTAAGAAGTGCTTATGCCAGTTTAAAGCATTATATGGATTATATTT
TTACCTATGAAAAACATTCTGAATTAAATATAGAAAAGACGACAAATCGCTTAGAGGGAT
TATTTAGTGAACTTAAACGAAAATTAAATAATCATAATGGATTAACGAAAAAGCGTAAGA
TTATGTTTATACAGGATTTTTTAAATAAAAAGAGTTGCTAACATTTAAAGAAAATAAACA
TTAGCAACCATTTTGTCTACTATGCCCCTTTATCTACTATACTGGATTAACCATTAATCA
TCTAAGAAACTGCGTAGAGTTTCGGAACGGCTAGGGTGGCGGAGCTTGCGTAACGCTTTT
GCTTCAATTTGACGAATACGCTCACGAGTTACATCAAATTGTTTACCCACTTCTTCAAGG
GTGTGATCGGTATTCATATCAATACCAAAACGCATACGCAATACTTTTGCTTCACGAGGT
GTTAATCCCTCCTCTAATACAGCATTCGTTGCAATTCGCAAACTTTCTGCTGTTGCAGAA
TCAAGAGGCAACTCAAGAGAGCTATCTTCGATGAAATCCCCTAAATGTGAATCATCGTCA
TCCCCCACTGGTGTTTCCATTGAGATTGGCTCTTTAGCAATTTTGAGGACTTTACGAATT
TTATCCTCTGGCATTCCCATTTTTTCTGCTAACTCTTCAGGTGTTGCTTCACGTCCCATC
TCTTGTAAGCATTGGCGAGAAATACGATTTAATTTGTTGATCGTTTCAATCATATGCACA
GGAATACGAATAGTACGAGCCTGATCTGCAATTGAGCGAGTAATCGCTTGGCGAATCCAC
CAAGTCGCATAAGTTGAGAATTTATAACCACGGCGATATTCAAATTTATCTACTGCTTTC
ATTAAGCCGATGTTACCTTCCTGAATTAAATCAAGGAACTGTAAACCACGGTTGGTATAT
TTTTTAGCAATAGAGATAACAAGACGTAAGTTGGCTTCTACCATCTCTTTCTTCGCTTTG
CGTGCTTTTAATTCGCCATCTGCAATGCGTCCGCCAATTTCACGGATTTGCGTAATGGTT
AAACCTGTTGTTTCCTCAAGTTTCTGCAAGTTTGCGATATTTACACGAATATTATCTACA
TAGTTGGCTAATTTTGGCACACCACCCTTTTTAGCATTGATCGCTTTATCAATCCACGCC
TCAGATAATTCATTACCTTGGAATACTTTGATGAAATCCGTCTTTTTCATGCCTGCATAT
TCTACAGCATAGCGTTGAATTTGACGTTCTTCTGCTCGCACTTGCTTCATCATTTTTTGC
ATCGTTTCCACTAACAAATCAAATTGTTTTGGCACTAAGCGAAATTCACGGAAAATATCG
GAAAGTGCTTGAATTTGATCTCTTGAACGCTTGCTAGTACGTCCATGTTTTTGGATTGCT
TGTAAGGCTTTTTGATGTTGCTCTTTTAATAGCGTAAATTTCTCACGAGCAAGTTCTGGA
TCAATGCTATTATCATCACCACCATCGCCTGATGATTCACCATCTTCACTTTCATCATCA
ATATCTGCAACGGTATCACTTTCGCTTTCTTCATCTAGATCGGCATCGAGGTCATCTACA
GGGGTACTTTCTACCGCATTCGGATCAACGAAAGCGGTTACAAGATCGGATAAACGTACA
GTGCCTTCTTCAACTTGATCATAACGAGCAATTAATTCACTTAAGGCCTCAGGGTATTCT
GCAATGACACACTGAACTTCGTTAATTCCTTCTTCAATGCGTTTTGCAATATCAATTTCA
CCTTCACGTGTAAGCAACTCAACCGTTCCCATTTCACGCATATACATACGAACAGGATCG
GTAGTTCGACCAATTTCAGATTCTACCGTAGAAAGTACTTTAGTCGCCTCTTCCACTACG
TCTTCATCGGCAATATTGCCTGCAAGCATCAAATCATCGGCATCAGGGGCAGTTTCCAGC
ACCTTAATCCCCATATCGTTAATCATTTGAATAATGTCTTCAATCTGATCTGCATCGACA
AGTTCTTCTGGTAAGTGGTCGTGAACTTCTGAAATCGTTAAGTATCCTTGCTCACGCCCT
TGAGCGATAAGAAGTTCTAACTGAGATTGTTGTTCTTCTAATTGAGAGTATTGTTCCATA
GCTTTATCCGTTCTTAAGAGCAAAAATAAGTAGTGGATTATACCACTGCTTGAGGTGCGA
TAAATAGTTTTGCAAAAATTTATAAGTATTTGACCGCTTACCGCCCAGTCAATAACATCA
TTAATTCCTGTTTTTCCTGCTGATTTAAACCTGTTGTACGATCTTTTGCCATTAAAATTT
CAATTTGTCGATCAAGCAGTTTCTTATAGAAAAAATCAAGCGTATCAATAAAAGTGTTTT
CGACATTTTCAGAAGATACCAAGTGATCCCAATTTGCCAATAATTCTAAATGGCGATAAT
TTGGGCTTTCTCGCAGATATTCCAATAAACCGCCCATTGAAATACCAAGATTAGCGTGAC
AGATATTGACTAATTCCAAAAATAAATCGAAGCCTTTTTCCTGCAAACTCTGCAAAAATG
TCACATCTTCAGGTACATTTTGAACCAAATGAGGATTTTGAAGCAGTAACGCAATCAGTA
ACCGCATCGGTGTCCTTTCAATATGTGGCATATTGTGGCGTTTAGGTGCAGTTTCAACAC
TTTTCTGAGACAGCATCGATTCCAATTGTATTGGATCAAGAATACCCAGTTTTTGCCCCA
ATATATTTCGTAAATACAAACGTAACATTTCCCCTGGAATACGCTTGATCAAAGGTAATG
CTAATGAAGCGAGCTTAGATTTTCCTTCTTTAGTGGAAAGATCGACCTGAGTAAGCAAAG
AATCAAATAAAAATTCACTCAATGTTAATGCTTGTTCCAAATAGCGTTCAAACCCCTCTT
TTCCCTGAACGCGAATAAAGGTATCAGGATCTTCCCCATCGGGTAAGAAGATAAATTTTA
TCTGTCTGCCATCGTGTAAATAAGGCAGCGCATTTTCTAATGCTCGCCACGCGGCATCTC
GCCCTGCACGGTCGCCATCGTAGCAACAAATCACTTGTTCTGTTGATCTGAACATCAACT
GAATTTGTTCACCTGTTGTCGCTGTTCCTAAAGAGGCAACGGCATTATTCACTCCAAATT
GAGCTAAAGCTACGACATCCATATAGCCCTCAACTACAAATAAAAACTCAGGTTTTTCAT
TATGTTGTAAGGCTTGATACAAACCATAAAGCTCATTGCCTTTATGATAAGTGGCAGATT
CAGGGGAATTAAGGTATTTCGGCTTTTCATCGCCTAATACTCTCCCACCAAAAGCAATTA
CTCGCCCACGCTTATCTCGAATCGGGAACATCACACGATTACGGAAACGATCATACACAT
TGCCACGATCATTTTTAGAGAGCATACCTGTATCAAGCAACTTTTGCACTTCTTCAGGAT
TGTTTCCAAAACGACGAAGCACTGCGTCCATCGCATTTGGTGAAAAACCGATTTCAAAGC
GTTCAATAATCTCTTGAGATAAACCTCGTTGCTGCAAATAGGCTTGACTAGCCCTGTCTT
GCGTTAATTGCTGTTGATAGAACTTAGCAACCAAATCTAACAATTCATAAAGATTACGCC
GAGTTTTATAACTGGCTTGTGGTTTGCCATCTCTATTGATCACATTTTCACGAGGCACTT
CTAACCCGTGCAATGCAGCAAGTTCCTCAATTGCTTCAGGAAACTCTAACTTGTCATATT
CCATTAAAAAGCTAATGACATTACCGTGTACGCCACAACCAAAACAGTGATAAAACTGTT
TAGATTGGCTCACTGTAAAAGAAGGACTTTTTTCGTGATGAAAAGGACAACAGGCTTGGT
AATCTCGCCCTGCTTTTTTGAGTTTAACACGACTATTGATCAGCTCGACAATATCGGTTC
GAGCAACAAGATCATCAATAAATGAACGAGGAATAGAGCCTTTCATTGATTATCTCCTTG
CTAGCAAGCGGATAGTTTTGCAAATTTTTTTACAATTCAGACCGCTTATAATGGACGGTA
TAAACATTGAAACCGTGATTCCTTAAAGGTTTCACGGTTCCAATTTAACTTCTGCTACCT
AATTTAAAATTAGTATAAACGAGTGTTACGCGCGTTCTCACGGAAGTTACGTTTAGCATG
ACGTTTTGCTAAAGACGCTTTTTCACGTTTACGAATTGTAGTTGGCTTTTCATAGAACTC
ACGAGCACGAACTTCAGCTAAAAGACCTGCTTTTTCGCAAGAGCGTTTAAAACGACGTAA
TGCTACGTCAAATGATTCATTTTCACGAACTTTAATTACTGGCATAAGCCATCACCTCAG
GAAATATATGTTTAAATGAAGCCGCACAAATTGGTGGCGGCATAGAACTAAAAAAGGTGA
TGCATTTTAGCTTAGACTGACTAATAAGTAAAGAGCACCTTATCAAAATAATCTACAAAC
ATACAGCTTTTCCAAAATAACTTTACTTTGGTATTCACTGAACAATAATCTTGGAACCAT
TAGAAAATACGATGCCTCTTGCCTCATAAATTGCATTTAATGCAATATTATTTCTAAAAC
TATCCTGTATATTCTGAGGCAAAGTATCCAATGAAATAGAGAATATTACTTCACTAGTTG
TACCTCTTTTTAAATTCTCTTTAAAAGAAACTGGGGTATCTTGTACAAGGACAATTTCAT
CTTGATAAGAATAATTCGTTTTCCAATGAACACTACGAATATTACGCTTACTTTTATTTT
TTATGGTATATTTGAAATTCACTATAAAGTTCGACGATTTATTCTGAGATATCTCAGCTC
CTATAAAATTAACTTCAATAGTATCAGTAAAGCGCTTTAAATTTTCTTCCTCTCTTGTGA
GTTTAGCATTCTTATACACATTTTTTTCAGAGACAAGGGGGCTATTTTTATAGTTTCTGC
ATTAACACCTAACGTAACCCAACTAGATAAAGAAAGTACAATCAGATATTTTATCAATTT
CATATTTCTCTCCTTAATAGTACATGCATAGAAGACCATGTAAGATTATCTTCATCTCAT
GTAGAGAAGACTTCCTTATCTCGGACATATTACAAAAATTACAGTAGAATGACAATTATA
ACTTATTCAGTCCAAGTAATTTTATAAAATAGAAAACCATTTTCCTATATATTTACAATC
TTGCTCCATCACCAACTGGTAACTTGGTTTTAGAAAACATGTATAAAAACGAAGTATGTA
TCTATAAATTCTTAAAAATACTTCAATACTTTTATTCTTGCAAAGAAAAAATACCGATTT
TCTAATAATCTCAAAAACCGGTATTTACATAAATTACTCCTCAATATCTAAATATCAATC
TTATTGAATTTGGTTTATAGAGAAGTATATTTCATTTCAATTATACGAAATGGACAAATA
TTATTTAGTATCTATGACTGGTGTTGCTTCTTCAGTCTGAGAAGACACTGCGTCCTTTAT
CCCATCCACTTTAGTTTCAACTAATTGTTTTACCTCTTCAATTGGATGAGATACTGCATC
TTTTAACCCGTCCACTTTAGTTTCAACTAATTGTTTAGTTTCTTCTACTTTAGTTTCTGT
TGTTTGTTTTACCTCAGCAACTTTCTCTTTTGCTTGATCACAAGCGGTTAAAGAAAGCGT
TGCTGCACCTAAAACTAAAGCGGTTAATAAAGATTTTTTCATAAAAATAATTCCTATAAA
TTAAGGTTTAAATTGCCACATTTAGAGTAAATACTTAGGAATTAGTTCCCTAAGCATTTA
CAAGTGATTAAAGATCAACCTTTTATTTTTGCAACCCTCGGTGCAGAATAAACGTGGCTC
ACTGCACTACTATGTCCGCCAAAGCCTTTTCCGTAGAAATAGTATTTTGAGTTCTGCCAC
TCTTTTACTTGAATTAAGGCAATTTCTTCCGCTGGTGCTGCTGCAACCGTCATTTCTACT
TGCGTATGTGCAACACGAGAGAATGTGCCTAGTTTCCCTTCAAACTGATATTGACTTTGA
TAAACCTTAATCGGTTCTGGAATCGGAGCTGCAACTTTCTGCTCAGATTCGACCGCTTGA
GGCCCTAGCTCTTCCAATTTAATATGGCGACGTTCGTGATTTTCTTTAACTAAATCTCGG
TTAGTCGGTTGAGAAACCACAAGTCCGAATGGTTTAGCCGATAAAGCCACTGCTTTCGGA
TCAACTTCTGCGGATTCTGCTTCAACTTTCGTACGACGTTTGTGGTTGTCTTTGACTAAA
TCACGATCTGAACTTTGAGTTACGAAATAACCAAATGGCACCGCTGAATCTTGATGAGCC
TGAGTGTTAGCTTCCTCTTTTACGGGTTCAGCTACTTCTCTTGCTACAGATTGAACTGGC
TGTTCTTGCTGTTGTAACATCTCATCAACAGATAAGAAACGAGGTTTCTCTTCCGCAACA
GCTTTTGGCATTTCGCTAAATTTAATCCAAACCTTACCGCTTGCAAGTTCAGGCGAAGCG
ACAGCCGAAGTTAATGGCATTACTGCTTTTACTTCCTCACGACGCTCACGACGACGCTGA
TTGCCTACGCGTAAATGGCGAGGTAAACGGCGTTGGCGAGGCTCACGTTGCTCTGTACGT
TCTTCTACTACAGGCTCTGAAGTTTCCAAAGGCATCTCTGCATTTACTGTAGTCACCACA
GGCTCTGCCACAAATGAATCAGCCGCATTCTCTTCTGCTGGTGGTAAAGAAGCGGTAATT
TCCGCTGAATGTTCTGCAGTTTCAATTCGCACTTTCTTACGTAAGTCACGACGTTGGCGA
CGCTCAGCCACTTTCGCTTCACGCTGTTGCGGAACTGAAACACCTACCACTTCTTCTACA
ATTTCACGACGTTTCTTAGGCTCTACTGGAACGACTTCAGCTTCTTTCGTTGCTTCAACC
GTGTTTTTACGCTCTTGGCCTTCGTTGCGGTTTGGTTTTTCACGGCGTTGCTGACGACGT
TCACGCTGGTTACGAGCCTTACCTTTACCTTGCTTCTTCTCAGGTTCTTTCTCTTCGCTT
GCAAACATTGCTTTGATTTTCGCAATAATTCGACTGATTAACGAAGGTTTTGCTGGCTCA
ACTGGTGTTGGTGCAGGCTGTAAATTTAACTCTGAACTTTGTAATACTGATTCAACGGTA
ATCACTGGCTTATTACGGCTAACCAACGCTTCTTCCGAATGGTGATGATGAATGTGATTT
TCTTCATCTTGTTCTTGGTAGCGTTTCGCTAAATCGTAACTTAAGGTTGGAACGATCTCA
TTCTCACGCAGGCGATATACGCTAAAGTGTGGGGTTTCCATACTTTCGGTTGGTACAACA
ATCACTTGGACATCGTGGCGTTTTTCAATGTCGCTAATCGCCTTGCGTTTTTCATTTAAT
AAGTACGAAGCAATTTCCACAGGCACAATAGCGTGAACCTGTACTGAGTTTTCTTTAATC
GCTTCTTCTTCTAATAAACGTAAAATGGAGAGTGCAATCGACTCGTTATCACGAATTTTT
CCTGTACCTTGACAGCGAGGGCAAACGTGTGATGACGCTTCACTTAATGATGGACTTAAA
CGCTGACGGCTCATTTCAAGTAATCCGAAACGAGAAATGCGTCCAAACTGGATTCTTGCA
CGATCTTGGCGTGTCGCTTCACGGATACGATTTTCCACTTCACGTTGATGACGAACTGGG
GTCATATCAATAAAGTCGATCACGATTAAACCGCCCAAGTCACGCAAACGTAACTGACGA
GCAATTTCGTCTGCCGCTTCTAAGTTGGTATTTAATGCTGTTTCTTCAATGTCTCCACCA
CGGGTCGCACGAGATGAGTTGATGTCGATAGCTGTCAATGCTTCGGTTACATCAATCACA
ATAGAACCGCCTGACGGCAAACGCACTTCACGTTGGAATGCTGATTCGATTTGGGATTCG
ATTTGATAGTGACTGAACAACGGTACTTCACCTTCATACAGGCGAACACGGTTGATAAAA
TCAGGACGCACAAGGCGGATATGATTTTTTGCTTTCTCAAATACCTTACGATTATCGATC
AAAATCTCACCAATATCACGACGAAGATAATCACGGATTGCACGCACAATCACATCACTT
TCTTGATGAATTAAGAACGGTGCAGGGAGAGATTCTGCCGCTTTTTTGATTGCCTCCCAG
TGATGTAATAAAACTTTTAAGTCCCATTGTAGCTCTTCAGGGGATTTACCCACCCCAGCA
GTACGCACAATTAAACCCACATCTTCAGGTACATCTAAGCAATCTAACGCTTCTTTCAGC
TCTAAACGCTCGTCCCCTTCAATACGACGAGAAATACCGCCAGCACGAGGGTTATTTGGC
ATTAAAACAAGATAGCTACCAGCCAAAGAGATAAAGGTCGTTAAAGCCGCCCCTTTATTA
CCACGCTCTTCCTTGCTGACTTGAACAATAACTTCCGCCCCTTCTTGAATAATATCTTTT
ATGTTTGGGCGACCTTGGAATACATAACCTTGAGGGAAGTATTCACGAGAAATCTCTTTT
AACGGAAGGAAACCGTGACGCTCTGCACCGTAATCAACGAATGCTGCTTCAAGACTGGGT
TCAACACGGGTAATTTTACCTTTGTAGATATTCGCTTTCTTTTGTTCGTGTCCTGGGCTT
TCAATATCCAAGTCGAACAGTCGTTGCCCATCAACAAGGGCAACACGCAACTCTTCTTTT
TGAGTTGCATTGATTAACATTCTTTTCATTGTGTTTTCTCATTTTATTTTTGTTAGTGCT
ATTCATAGGGTTTGGGTTTGTATTTTTGCTAATCTGTCAATCTCCCGACTGTCTAAGGAC
AAACTGACGTGAACCCTATGATCTAAGGTGATCTGTTTTATGTCTTACACTCAAAATCTG
ACCGCATAATCAATCACGATATTTGCATTTTTAACCGTTGCAAGCGGTACTTTTGTCTGA
TTTTCTACAATTTTATTCAGTAAAATTCAATAGACAGAAAAAGCGAGTCATTATGGCATT
TTAAGAGAAAAATAGAAAGGCAAAAGTAAATAACGTACCATAAATAACATTGAATGTATT
TTATACAATGTTTGCGGCTGCTAACGAAAAAGGTAGTCTCTCTAATAACTTCTGATGAAT
CTGACCAAATGCCCCATTACTCATCACTAAAATATGATCCGTTGGTTTAGCTTCCTTGAC
AATCAATTCCACTAATTCATCTAGGCTTGCCGACCATTGTGCCGGCTGGCTTAGTGCATC
TGTAATCGTGCTGACTTGCCACGGAATGGTATCGGGTTGATAAACAAAGACGGCATCAGC
GTCTTTTAACGATGGAGCAATTTCCTCTTTGTGAACGCCCATTTTCATTGTGTTTGAACG
GGGTTCTAATACTGCCAAAATGCGTTGTTCTTTACCTACTTTGCCACGAAGTGCGTCGAT
GGTTGCTAAAATAGCGGTTGGGTGGTGAGCAAAATCATCATAAACGGTAACGCCATTCAC
TTCCCCTTTGACTTCTAAACGGCGGTTGGCATTGATAAAGCTGTTTAAACCTAAACAGGC
TTGCTCAACGCTTACCCCCGCGTGATGTGCTGCGGCAATCGCCATTAAGCCATTGTGCAT
ATTGTGAGCGCCGAGCAAGTTCCATTCCACTTCCCCTGCTTTTTGCTGTTTATGGTAAAT
CGCAAAATGGGAGTAATCCGAACTTAACGGCTCGGCGTACCAATCTTGATCTTGCCCGAT
AAATTGCTGCTCGCTATAACAGCCCATTTTTAAGGTGTTTTGGACATTTTCATCTGATGT
TGCCGATAAAATGCAGCCATTTTGTGGCATTGTGCGGATAAGATGATGGAACTGGCGTTG
AATTGCTTTTAAATCATCAAAAATATCTGCGTGGTCAAAATCAATGTTGTTGATAATTAA
GGTTTTTGGATTGTAATGTACGAATTTAGAACGTTTGTCAAAAAAGGCTGAATCATATTC
GTCCGCTTCAATCACAAAGAAATCGCTTGAGCCTGCACGAGCTGAAATACCAAAGTTGCC
TGCAACACCGCCGATTAAGAAACCTGTATCAATGCCAGCTTGATCTAAAATCCAGCTTAA
CATTCCCGTTGTGGTAGTTTTGCCGTGCGTGCCTGACACAGCAAGCACCCAACGATCTTT
GAGTAAATGATCTCTTAGCCATTGTGACCCTGAAGTGTATGGCAAGCGGTGATTTAAGAT
ATGTTCTACGCAAGAATTACCACGGCTAATCGCATTGCCGATAATAATCATATCGGGAAC
AGGATCGAGCTGTGCAATATCGTAATGGGGGATAATTTCAATGCCACTTTTTTCCAAAAA
GGTACTCATTGGTGGATAAACATTGGTATCTGACCCTGTGACTTTATAACCTAACTCTCT
TGCAATAATCGCCACGCCACCCATAAAGGTTCCGCAGATCCCTAAAATATGAATATGTTG
CTGTTTCATAGCATTCCTTACATAAAAATTGTGAACAGTATCACAAAACAAAACTTTACT
CGAAAACAGGGTTTCAATGGGCGAGTATAATAAAGCAAACTGTATTGAATAGCTAATAAG
GAGATAAAAAATGAAAACATTAGGCGAATTTATTGTTGAACGCCAAGCAGAATATCCAGG
AGCTACGGGGGAACTCAGTGGTATTCTATCTTCCATTCGTTTGTCTGCAAAAATCATTCA
CCGTGACATTAACCGAGCAGGTTTAACCCAAGATATTTTAGGTGTATCTGGCGATGAAAA
CATTCAGGGCGAAACCCAGATGAAGCTCGATGTATTTGCCAACGAAACAATGAAAAAAGC
ATTAATTGCTCGTGGCGATGTGGCAGGATTTGCATCTGAAGAAGATGATACTTTCGTGGC
GTTTGATACAGAACGTGGTAGAAATGCAAAATACATTCTAATGACAGATCCCCTTGATGG
TTCGTCCAACATTGATGTGAATGTGTCTGTCGGAACAATCTTTTCGATCTACAAACGTGT
ATCACCGATTGGCACGCCTGTGACGATGGACGATTTTTTACAACCTGGGCGTAAACAAGT
TGCGGCAGGCTATGTGACCTATGGTTCATCAACAATGTTAGTTTATACGACGGGTAATGG
CGTAAACGGCTTTACCTATGATCCTTCTTTAGGTTTGTTCATTCTTTCTCACCCAAATAT
GAAAATGCCGTTTGAAGGCAAATATTATTCGATTAACGAAGGGCAATATCTCAAATTCCC
AGAGGGCGTGAAGAAATTCATTAAATTCTGCCAAGAAGAAGATAAAGCAACGGGGCGCCC
ATACTCTTCTCGTTATATCGGCTCATTGGTTTCAGACGTCCACCGTAACTTGTTAAAAGG
CGGTATCTACATTTATCCAAGTACGAAAAGCCACCCGAACGGTAAATTACGCCTACTTTA
CGAAGGCAACCCGATGGCATTTTTAGCTGAACAAGCTGGTGGTATGGCGACAGACGGATT
TAATCCGATTTTAGATATTAAACCGACAGAACTACATCAACGTGTGCCGTTCTTTGTGGG
TTCAACAGCAATGGTCCAAAAAGCGGGTGAGTTAATGGCTGAATTTCGCTAGTAAATAAT
GGAAAGAAACTCACCGCTTGTTTACGCAAGCGGTGAGTTTTTTATATCATTTTGTTATAA
AGACCACATTTTTGTTCTTTACCTTCAATAAAATAATCAGTATCTTACTCGCAATTTTTC
ACTCTTTATTGGAGATATTATGAAATTAAATACAAAATTCTCTCTCTTAGCCGCAACATT
ATTGGTTTCAACCGTTGCTCAAGCCGCAGATAAAACGTTTATTAACTGTGTTAGCCGTTC
ACCAACAGGCTTTAGCCCTGCATTAGTGATGGACGGGATTTCTTATAATGCAAGTTCACA
ACAAGTGTATAATCGCCTTGTTGAGTTTAAACGTGGTTCAACAGATATTGAACCTGCTCT
TGCAGAAAGCTGGACAGTGAGTGATGATGGTTTAACTTATACCTTTAATTTGCGTAAAGG
TGTGAAATTCCACTCAAATAAAGAGTTTACCCCAAGTCGTGATTTTAATGCGGACGACGT
AGTATTCTCATTTCAACGTCAGTTAGATCCAAATCACCCATATCACAATGTATCTAAAGC
AACTTATCCGTACTTCAAAGCAATGAAATTCCCAACATTGTTGAAATCAGTGGAAAAAGT
TGATGATCATACAGTGAAAATTACTTTAAATCGCCAAGATGCGACATTCCTAGCAAGTTT
AGGCATGGACTTCATCTCGATTTATTCAGCGGAATATGCAGATAAAATGTTAGCGGCAGG
CAAACCAGAAACCATTGATACAACCCCTATTGGTACTGGTCCGTTTGTGTTTGCAGGCTA
TCAAGTGGATCAAAAAAGCCGTTATTTAGCACATAAAGAGTATTGGAAAGGAAAAGCCGA
TATTGACCGCTTGATCTTTGAAATTGTCCCTGATGCTACGGCTCGTTATGCAAAATTACA
AGCGGGTGCTTGTGACTTAATTGATTTCCCAAATGCAGCGGATCTTGAAAAGATGAAAAC
CGATCCAAAAGTGAATTTACATTCTCAAGAAGGGTTAAATATCGCATATATTGCGTTCAA
TACTGAAAAAGCGCCATTTGATAATGTGAAAGTACGTCAAGCATTAAACTATGCGGTAGA
TAAAAATGCCATCATTGATGCCGTTTATCGTGGAGCTGGTGTTGCTGCGAAAAACCCACT
TCCACCAACAATTTGGGGCTATAATAACGAAATTACAGGTTATGAATATAGCCCAGAAAA
AGCAAAACAGTTATTAAAAGAAGCTGGCTTTGAAAATGGTTTTGAAACGGATATTTGGGT
ACAGCCTGTGGTGCGTGCTTCTAACCCGAACCCACGTCGTATGGCGGAATTAGTGCAAAG
CGACTGGGAAAAAGTGGGCGTGAAATCAAAACTGGTTAGCTATGAGTGGGGCGACTACAT
CAAGCGTACTAAAGCAGGTGAATTAACAGCTGGTACTTACGGTTGGTCGGGAGATAATGG
TGATCCTGATAACTTCTTATCGCCATTATTCGGTAGTGAAAACGTGGGTAACAGTAACTA
CGCTCGCTTCAAAAATCCTGAATTAGATGCGTTATTACACAAAGCGGTTGGTTTATCTGA
CAAGGCAGAGCGTGCCAAAATTTATGAACAAGCACAGGTATTGTTAAAAGAACAAGCCCC
TTGGATCAACGTAGCACACTCAATTAACTTTGCCCCAACAAGTAAACGTGTTCAAGACTA
TAAACAAAGCCCATTTGGTTATACTTACTTATATGGTACGAAGTTGGCGGATTAATCTGT
CTTAACAGGAAAGGGAAGCAATAAGCTTCCTTTTTCATTTCATTACCGATGAGAAGATAA
ATCAGCTATAATTCTTCCCAAAAGTAAAGAAATAAAATACACATCTTAAATAAGGGAGAA
TATATGGAAATTAAATCGTCACGGAAACGCTTAACCCTCAATGATATTGCACAACTTGCG
GGTGTATCAAAAACCACAGCAAGTATGATCTTAAATGGGCAGGCAGAACAATTTCGCATT
AAGCCTGAAACCCGCCAAAAAGTTGAAGAAATCGCAAAACAGCACGGTTATCGTGCAAAT
GCTTATGCAAAAGCACTTAAACTACGTCGCACCAATGTTATTGGTCTGGTCATTCCTGAT
TTAACCAATTATGGCTTTGCCTCTACAGCAAAGACTTTAGAGAAATTGTGCCGAGAGAAT
GGTTTGTACTTAGTCATTGCTTGTTCTGATGATAATCCTCAACAGGAGAAACAAGCGATA
GATCGTTTACTTGACCGTCAAATTGATCTCTTAATTACCGCTCCAACACATCAAGATCCA
AAATACTATAAATCCGTATTAAAGCACACTCTTCTATTACAACTTGACCGCTATGTTCCT
CAACTTGAATTAGGTTATGTGATTAGTGCTGATACCGAAAAAATTGCAGAACTAGTATCT
CTAACGATCCAACGCTATCAACTTAAAGAATATTTTTATTTTGGCGGTCAATGCTCACTT
TCTCCTAGTGAATCTCGTTTAGCTGGTTTTCGTCAAGGCTTAAAGCAAGGTAACTTACAA
GAAGAAAGCGGTTGGATTTTACATAAAAATTACCAACCTGAATCAGGTTATCAGTTGATG
GCAGAGCTGGTTGAACGTTTAGGGCGTTTGCCTGAAGCAGTATTTACCGCGTCTTATACC
ATTTTGGAAGGTGTTCTACGTTACCTCACTGAACACAAGCAAATGGATAAACTGTTGAAC
GGTCAATTACATTTAGCCACTTTTGATGATCACGATTTACTTAACGCTCTGCCGTTTCAT
ATTCATTCGATTAAACAGAATCATCAACAAATTGCATTTTCGCTGTTTAATCTGATACGC
CAAAAGTTGCAAGGAAAGCCAATGGAGCAGTTAAAAGTAGAATGTGAAATTATTTGGAGA
AGATAAGATGATTACAAGTATAGCCTAGATTTTTCTCCCTACAATAATAGTTAATCCATT
CTTGTCTTACTATATTGTAAACAAAAGTTTCCAAAATTCTTTTTTCGGAGTATCATAAGC
GGACAGAACAAAGGCTTATTTTACAAAAGGAAGAGAAGATGCGATTTGCGATTGAGTGTA
TTGAACGTGTGGGCGTTGCTCAAGATATTTTAAGTTTATTGGCAACGCAAGGCATAAATT
TAGAAGGGATCGAACTGCAAAAATTAGGCGAAAAAGGGCTTGTTTATTTGCGTACTGAAG
CAATGGAGACTAGCCAGCAAGCTAATTTTGTCAAACAGTTGAAGAAAATTCCAAGTATTA
CTGCTGTTCAAGAAATTCATCATCTTCCACAAGAACGTAAAAATCTTGAGTTGAGAGCCT
TAATTGAGGCGTTGCCTAATCCTGTTTTATCGCTTGATCTCAACGGTAAAATTGCCTTTG
CTAATTCTCAAGCCTGTAAAGTTTTATTACCGATTTATCGCCAGTCGCTACCTAAGAAAA
AACAAGAGCAAATTCTTTCTCTTGAAGGCGTTGATCTCAACGAAATTATCGTCAATCTCA
ATCGCACCAAATGGTATCAGTGGGTTTTGCAACAAGGGCGTTCTATTTTACCGACAACGT
TACAGCCAATTTCTCACCCTATTCAATTTAATGATCAAGTATGGCGAATGGATTTACTGC
CGATTGAATTGTGGGAGGCGGCACAAAACCGACCGCTTGGGTATGTTGTTACTCTGCAAT
CTCAGCAAACAATGCAACTCGATTTACGTCAATTTATGGCAAATCAAAACAGTGATTTCG
ATCATATTTTGACGAAGAGTGCCAAAATGAAAGCGGTGATTGAACAAGCCAAGAAATTTG
CGACACTCAATGTGCCTTTGCTTATTCAAGGCGAAACGGGAACAGGTAAAGATTTGTTTG
CCAAAGCGTGCCACCAATTTAGTTTTCGTCGGGATCAAAAATTCATTGCCGTTAATTGTG
CTGGATTGCCTGAAGAAGAGGCTGAGAGCGAAATGTTTGGACATCACGGTGGCGACCGTA
CGCACGTTGGCTTTTTTGAGTATGCCAATGGCGGAACAGTATTGCTCGACTCGGTTGCAG
AACTATCCCTTGAAATGCAAGGCAAATTATTACGTTTTTTGAATGATGGATCATTTCGCC
GCGTAGGTGAAGATAAAGAAATTCAAGTTGATGTGCGTGTTATTTGTACATCACAAAAAC
CGCTTGCGACCTTAGTTACGGAAGGAAAAGTACGCGAAGATTTATACCATCGCTTGAATG
TGCTTACCTTGAATTTACCGCCGTTGCGTGAAAGACAAGGGGATTTAATGCTACTGACCG
ATCACTTTATTACCCAAATCAGTCAGCAACTAGGCATTCGTAAACCGCTTTACGATGAAC
ATTTTATCAAAGCTATGCAAGCCTATCATTGGTCTGGAAATTTACGCGAACTTTATAATG
CAATTTATCGAGCTTGCTCTTTAGCTACCGATCAACTTAAAGCGAGTGATCTTAACTTGC
CTGAAACGGTACCAAGCCATTTTGAAATTTCACATTTAGAGCAAGGTTCATTAGAAGAGC
TGGTTAATCGTTTTGAAGCCTCACTGTTACGCAAGTTCTATACGGAATATCCAAGTACGC
GTAAATTGGCTCAACGCTTAGGTGTTTCACATACTGCAATTGCCAATAAATTGCGGAGTT
ATGGGATCAGCAAATGATGAAACAACTTATGCTATGGGGATTTGCATTTTTAGGCACATA
TCTCACCGCTTACGCATCTCCTAAAATTCCACAAGCGTTACTGACAGACAGTCTGGTTTA
CTGTACCAGTGCCTCTGGTTTTTCTTTTAATCCTCAAAAAGCCGATGTTGGTTCAAATAT
GAATGTCGTTACAGAACAGATTTACGACAAACTGATTGAATTTGATCCCGAACAAAACCA
GCTGAAGCCTGCCCTTGCAGAACGCTTTGAAATGAGTGAGGACGGTTTAACCATTACGTT
ATATTTACGCAAAAAAGTCTCTTTTCATCATACAAAATGGTTTACGCCAACACGCTATTT
GACAAGTGAAGATGTGATCTTTTCTTTAAATCGAATTTTAGGCAAAGTTGGGGAACTGCC
TGAGCTTAATCGAGAAGTACAACATCAAGTTCGTCACCGAATTGCAGACCGCACCCATTT
CTCTTATTTTGAAAGTGTCGATCTTGCTAATCAGATCGTCGAGATTTCAGCGCCTTCATC
GCATATCGTTAAAATTCGTTTGGCACAGCCTGATAGCTCAATTTTGGCTCATCTTGCCAG
TCAGTATGCGGTGATTTTATCGAAAGAGTATGCCTTACAACTCAATGCCGATGATAATTT
AATGCAACTGGATATTCTGCCTGTTGGCACGGGGGTATATCAGCTTGATAATTATGTACA
AAACGATTTTGTTCGCTTACAGCCTAATCCTCGCTATTGGGGCAAAAAAGCCAATATCAG
TAATTTAGTGGTGGATTTCTCTACCTCTGGCACAGGGAGAATGGCAAAGTTTTTGAACAA
CGAGTGCGATATTTCTGCCTTTCCAGAACCAAGTCAGCTCTCTATTTTGGATAAAACGCA
AGGCTATGTAATTGAAACGGCTGGGGCAAACCTTGCCTTTTTAGCCTTTAATTTCCGCCA
AGATAAAATGAAAGATCCAGCATTACGCCAAAAAATTGCGACAAGTATTGATCGTGAGCG
TCTGGCGCGTATTCTGTTTTACGGCGTTGCTGAAGTACCACAAAATGTACTGCCGAAGGC
GTTGTATGCGCAAGAAAATCCAACAAGCTACCCTTATTATCCGCCTGATACGAGTAAAAA
AATGGAGGAAACAGACCGCTTAACGCTATGGGTAATTGATGAGAAACGTGTTTATCACTT
GCACCCGTTAAAAATGGCGGAATATCTGCGTGCAGAGTTGGCGAAAGTGGGGATTACACT
CAATGTTCGCCAAGTGAGCCGAGCCTATTTAACTCAGCAACTTGAAAATCATCAGGCAGA
TTATGATTTAATTCTAAGTGGTTGGTTAGCCAATAATTTTGATCCTGATAGTTTTCTCTC
TTCGATTTTAAGTTGTCGCTTGCAAGATGCGGTGACCAATCTATCTAATTGGTGTAGCGT
GGAATTTGATGAATTGCTTAAATTAGCAAGAACCGCTGAAGATCCACAAAGCCGAATGCA
ATATTATCAACAACTTCAAACTCTACTTGAAGAACGCTTACCGCTGTTACCTTTGGTGAA
TGTCAAACGGTTGTTAGTTGCCAATAACAGCGTTAAGAATGTCAAAATCAGTGCGTTTGG
GCAGGTTAAATTATCTGACATTAAGGTGAAATAAAATGTTGTTCGTTCTTATTCGTAAGC
TCTTGTTAATCATCATTTCACTGATGATTTTATCGCTTATCAGTTATTTTATTTTGCTGA
GAAATCCGCATTATTCCGTCATTGAACAAGGCTTCTCAGGCTATGCAATTTATTTGCAAC
AATTGCTTGAAGGGAATTTAGGCGTTAGCGAAATGACAGGTGAGCCTTTAACGAAATTAA
TTTTAAATGTCTTTCCAGCCACGATCTCGCTCTGTTTATCGGCTATGTTACTTTCGTTGA
TGCTAGGCATTCCGCTTGGCTTTTTTGCGGCGCTACAACGGCAAAATATGATTGGCAAAC
TGTTAGGCTCACTGGGGTCATTAAGCCTTGCTGTGCCTGTATTTTGGCTTGCCATTGTCT
TATTGGCGTATGCTTCTAGCCATCATTGGGCAATTTCAGCTGTCGGCGAACTCCACCCCA
TTTATGCGGTACCAACAATCACAGGCGTTAAAATTTTAGATATTTTTCTTTCAGATGCAC
CATATAAATTAAAAATGATGCAAAGCGCCTTGCATCATCTTGCACTGCCTACCCTTGTAT
TAGCCGTGCCAGCGACGTTAGAAATTATCCGAATGACAAAACAACGTACGGAATATGTGC
TGAAACAAAATTATGTCAAAGTCGCTCGTACACGAGGCTGGTCGCCACTTAAAATCTGGT
GGGTGCATATTTTACGCAATACCTTGCCTCCACTTATTCCGATGATCGCAAGAAATATCA
CTTTAATTTTCGCCTTTGCTATGCTTGTCGAAAATGTGGTGAGCTGGGGAGGCGTAGGAC
GTTGGATAGTTAATGCCCTTGCACTAAAAGATTACAATGCGATTTCCGCAGGCGTGCTTG
CGATTGGTATTTTTGTTCTCAGTGTGGATTTACTGGCAAGCCTATTAACTACCCTACTTG
ACCCATCGCAGAAAAAAGATTGGTATGTCAAGGTATAAGAAACAATGGGGACTTTTAGGG
GTGCTATATCTCGTGCTGTTAAACATTTTTTACTCTGCTAATACGCTTTGTTTTCTGCAT
TTAATTTAGAAAATAAAGTTTGTTGTGTCTCATTGTATCTACTCATTCTTCCGTGCATTT
GCTATACTTTTATCCCTCTAATTTATTTATTCATCGGATACTGTAATGCAATTAAAATCC
TACCCAGCGCCAACCTACGCACAACGTGCCAAAATCGCGTTTCAATATATGATGCCACAG
CTATATTTAACCCAAACCGCAGGCTGGCTTGCGGAACGTAAATGGGGGGCAATCACTCAT
TTCATCATCAATGTTTTTGCGAAAAAATACCAAGTCAATTTAGCAGAAGCCGAAAAGACT
AATGCTTCTGATTATGTATCATTTAATGAATTTTTTATTCGTCCATTAAAGGAAAATGCT
CGCCCGATTAACCAAGATCCGCAAGCACTCTGTTTACCTGCGGACGGTTGTGTGAGTGAG
TTGGGTAAAATTGAAGAGAACCAATTATTACAAGCGAAAGGTCACCAATTTAGTTTAGAA
ACATTACTTGCTAATGATCTTAATCTGGCAGATAAATTCAAAAACGGCAATTTTATTACC
ACTTATTTATCGCCAAGAGATTATCATCGTGTGCATATGCCGTGCGATGCAACATTGCGT
AAGATGATCTATGTGCCTGGTGAGCTGTTTTCGGTCAATCCATTTTTAGCAGAACACGTT
CCAAATCTTTTTGCGCGTAACGAACGTGTGATTTGTGAATTTGAAACGGCATTTGGCCCT
ATGGTGCAAATCCTTGTAGGAGCAACCATTACCGCAAGTATGAGTACTGTTTGGGCTGGA
GTAATCAATCCGCCAAGAGCAAAAGAGGTGACGGTTTATGAATATCTCACCACAGGTGAA
ACCGCAGTACATCTGAAAAAAGGGCAAGAAATGGGAGCATTCCGTTTAGGCTCTACGGTG
ATTAACTTGTTCCCGAAAGGTGCCGTGGAGTTGGAAGCTCACTTAAAAGCAGGCGAGACA
ACCAAAATGGGTGAACGTTTAGGTAAAATAAATCTCTAAAAGTGGGGCGTTCATATACGC
CCTTTGTTATGTGTAAGGAAAACAGATGAAAGCCAAGTTACTTATTCCACTGATTGTTTT
TTTAGGGTTAATTATTACCTTTACTATTCAGCTTCAACGCAATGCCAATGGAGAAGATCC
AAAAGCACTTGAGTCTGCTCTCGTAGGTAAAACTATCCCAGAATTTAAGTTAGAGTCGTT
ACACGAAGCAACACAGATGTTAGATTCATCTGTGGTTAAAACAGGAACGCCACGCTTATT
AAACGTATGGGCAACCTGGTGTCCAACTTGTTTTGCTGAACACCAATTTTTAACTGTTCT
TGCTAAACAAGGGGTTGAAATTGTCGGGATAGATTACAAAGATGAACGTGCTAAGGCCTT
AAAATTTTTAAAAGATTATGGTGATCCTTACAAAGCCATTGTTTATGATCCAAAAGGCTC
TTTAGGGTTAGATTTAGGGGTTTATGGTGCGCCTGAAACCTTTATTATTGATGGTAACGG
TAAAATTCATTACCGCCACACAGGAGATGTGAATGAAAAAGTGTGGAATGAAGTGCTAAA
ACCAATGTATGAGAAATTGAAGTAATGACTATGAAGAAATTATTTGCACTCTTATTGCTT
GTCTCCGCATTAAGCATAGCTTCGACGGATATTCAGCAATTTGATAATGCACAGCAAGAA
TCTGATTATCGTGCGTTAATCCAAGAGCTACGTTGTCCCCAATGTCAAAATAACAATATT
GCAGATTCAAATGCAACCATTGCGACAGATATGCGTAACAAAACCCTTGAGCTATTGAAA
CAAGGTAAAAGTAAAGATGAAGTCGTTGGCTATATGGTGGAACGTTATGGTAATTTCGTT
ACCTATGATCCGCCTATCACACCAGCTACCATTCTACTCTGGCTTATGCCGTTATTATTA
ATTGGGGTAGGTTTAGGCATTATGTTTAAACGTAAAAAGCGTGTACAAGCGGTCAGTTCT
GAGCAGAAAAATGCAAATGTGGTTGATACAGCTCGCCTTAATCAGATTTTAAACGAAAAG
GATAAATAATGAATTTTTGGATTTTAGTCACGATTATTACGCTGATTATTGGCGTAGTGG
CGTTCTACCCTTTATTGAAACAGCGTCAAAATTTAAGCACACAAAAGCGTGATAGCCTCA
ATAAAGCCTTCTACTTTGACCGTTTAAAAGAAGTGGAACAAGAAGCGGAAGCAGGTATTA
TTGAAGATAGCGAGCAGACGAAGCTCGAACTTCAACAAAGCCTGCTTGACGATATTCCTG
AGCATCAAACACAAGCGGTAAGTTCGACAAAATCATTTGGACATCTTGGCAAATTATGGT
TTATCGCCTTGATTTTATTGATTGGCGGTATTAGTGCTGGGATCTATTGGAACATTGGTT
CGTGGTTTAGTGGCACAATGCTTGAAATGAGCCACAAAAAGCTTGATTATTTTTATGAAA
GAGTAAAAACAGAAGAAACCGATCCCCTTTCAGAACAAGAGCTGAACCAATTTGCAATGG
CACTGCGTGTTGAGCTACAAAAAAATCCGAATGACGATAAACATTGGTTTATGCTAGGTC
AGTTAGGAATGGCGTTGGATAATGGACAGCTAGCTCTTGATAGTTTTGCTAAAGCGAGCA
AGCTAAAACCAGAGAATATGCAGTATAAGTTACGCCACGCTGAAATTTTATTGTTCTCTG
AAGACCCAAAAGATAAATCACAAGGTGAGTTATTGCTCAAAGAAGTGATTAGGGCAGATC
ATACAAATACCAATGCCTTGAGCTTATTGGCTTTCCGTGCGTTTGAACAGGAAGACTATA
AAATGGCGGCAATGACGTGGGGAATGATGTTGAAGCTAATGCCTGAAGATGACCCTCGTC
GTCCTACGATTGAGCGTAGTATTCAATCTGCGTTGTCGATGATAAAATCAGGAGAAATAA
AAACCCCCTAACTCACCGCTTGTTATTTTATAGACTAGATGTAATGCAAAAACCTCTCGC
AATTTTTTTAATGGGACCAACAGCATCGGGGAAAACCGATCTTGCCATTGCCCTACGTCA
GCAGATTCCTGTTGAGGTAATCAGTGTTGATTCCGCCTTGATTTATAAAGGTATGGATAT
AGGCACGGCTAAGCCGAGTAAGGCTGAACTCGAACTTACCCCCCATCGTTTAATTGATAT
TCTTGACCCATCAGAAAGTTATTCTGTTATGAATTTTCGTGAAGATGCGTTACGAGAAAT
GGCAGATATTACGGCTCAAGGTAAAATCCCCTTGTTGGTGGGGGGTACAATGCTTTATTA
CAAAGCATTGCTTGATGGCTTGTCGCCATTGCCTTCGGCAGATCCAGATATTCGGGCAGA
AATTGAAGCAAAAGCAGAGCAAATCGGTTGGGCAGGTTTACATCAAGAACTGGTTAATAT
CGACCCGATTTCGGCTAAGCGGATCAACCCTAATGATAGCCAGCGTATTAATCGGGCGTT
AGAGGTCTTTTATATTTCGGGAAAAACAATGACGGAACTCACCGCTCAACAGGGTGAGGC
TATTCCTTACGAGATAATGCAGTTTGCGATAGCTCCCCAAGAGCGAGCTGTGCTACATCA
ACGGATTGAACAACGTTTTCATAAAATGATCAATTTAGGTTTTGAACAAGAAGTTCGACG
GCTTTATCAACGAGGCGATTTAAATGTTGATCTGCCTTCTATTCGCTGTGTCGGTTATCG
ACAAATGTGGGAATATTTGGAAGGTCAAATTTCTCTTAATGAAGCAATCTTTAAGGGAAT
TTGTGCAACTCGTCAGCTTGCTAAACACCAAATCACTTGGCTAAGAGGTTGGACGAGTGA
GCTAGAATGGCTTGATAGTTTAGATCCTGAAAATTCTTATAAAAAAATGATCGAAAAAGT
ACAGCAAAAGCATTTGAAACTGTGGTAATATCGCAATGCCTTTGGCAAAGCATTAAACAA
CAATAATTAGAAGGAACATAAAATGGCAAAAGGTCAATCTTTACAAGATCCATACTTAAA
TGCACTTCGCCGTGAACGGATTCCAGTTTCCATTTACCTCGTGAATGGCATTAAATTACA
AGGTCAAATTGAGTCTTTCGATCAATTCGTTATTTTATTAAAAAACACAGTGAGTCAAAT
GGTTTACAAGCACGCAATTTCAACCGTTGTGCCAGCTCGTGCGATTTCTCACAACAATAA
CTCTAACCACGCTCATCAAGCCGCACCAGTGCAATCTGCTGAAGTGGTAGAGAAAGTGGA
ATAATTTTATTACTACGTTAGACCTCTTGAATGAACCAAACACAGCAAATTCTGTGTTTG
GTTTTCCGTTGCCTGAAAAAACACAAAACACGCCTGACAAAGAGCGTGCTATTGTGGTAC
ATCTTTATCTCTCTCAAACTAAAGATGTAGAAAATCTGATGGAATTTCAAACTCTTGCCG
AGTCCGCAGGGGTAGAGGTTGTCGCTACATTGACAACCACACGTTCCGCACCCCATATCA
AATACTATGTTGGTCAAGGTAAAGCCCAAGAAATTGCGGATGCAGTCAAAGCCTTTGATG
CTACGGTAGTGTTGATTAACCACCAACTCAGCCCAGCTCAAACGCGTAATCTACAATCCC
TTTGCGATTGCCGAGTGGTGGATCGTACAGGCTTGATTTTGGATATTTTTGCCCAAAGAG
CAAGATCTCACGAAGGTAAGTTACAAGTCGAGCTGGCACAGCTTCGCCATTTATCCACTC
GCTTAGTCCGCCGTTTAGGTAACCAAGATCAACAAAAAGGCGGTGCGGTAGGATTACGAG
GCCCAGGGGAAACCCAGTTAGAAACAGATCGCCGTTTAATTAAAGTGCGTATTCAGCAGT
TACAAAACCGCTTGGAAAAGGTAAGTAAACAGCGTGATCAGAACCGCAAAACTCGTCAAA
AAGCAGACATTCCAACCATTTCCCTTGTGGGTTATACCAACGCAGGTAAATCAACCCTAT
TTAATGTGATTACTGATGCAGGTGTTTATGCGGCAGATCAACTGTTTGCTACCCTTGACC
CGACATTAAGACGAATTCAAATTCAAGATGTTGGCACAGCGATTTTGGCAGATACCGTTG
GCTTTATTCGCTTTTTGCCCCACGATTTAGTTTCTGCGTTTAAATCCACCTTGCAAGAAA
CCACAGAAGCGACATTGTTGCTACACGTTATTGATGGTGCAGACGACCGTAAAAATGAAA
ATATTGATGCAGTTAATCAAGTGTTAGATGAGATTGAAGCATTAGAAATTCCGACCTTGC
TCGTGTATAACAAGGTGGATCGCTTGGACAGCATTGAGCCACATATCGAATACAACGATG
ACGGCAAACCTGTGGCGGTTTATCTTTCGGCACAACAAAATCAAGGCATTGATCTGCTAT
TTGAAGCAATGCGAGTCAGACTTAAAAACGAGCTGGTCTGTGAAAGAGTACTGCTACCCA
CAACAAGCGGTCAGATTTACACTAAATTTTACCAACAGCAATGTATCAAATCAGAGCGTT
TCACCGAATTTGGCGATCGTTTAGTGGAAATTGAAGTCGATAAAATTCAATGGCAAAAGT
GGCTTAAACAATACCCTGAACTAACGGAATTTGTTGAGTTTGCGAAATGGGAAGCAGAGA
GTTAATATTGACCTAAAAACAAAATATCGAGCGTATCTCACCGCTTGGTTAAGGAAATAA
GATGACGAAACAATTCAAATTAATCGGTTTTGACCTAGATGGAACGCTAGTCAATAGCCT
GCCCGATTTAGCCTTATCGCTTAACTCTGCCTTCGCCGAAGTTTGCTTGCCACAAGCCTC
TGAAGAGCTTGTTCTGACTTGGATCGGCAATGGGGCTGATGTGCTTTTTGCGAAAGGAAT
GGAATGGACAGGAAAAGCAGACGAATTTTCACAGGACGAATTAGCCCAAATTAAACGCCG
ATTTGGTTATTTTTATGGCGAAAATGTCTGCAACATCAGCAAGCTCTATCCTAATGTCAA
AGACACCTTAGAAGCACTCAAAGCACAGGGTTATATTTTAGCAGTAGTAACAAACAAACC
AACTAAGCACATTTTGCCTGTATTGCAAGCCTTTAAAATCGATCATCTCTTTTCTGAGGC
TCTTGGTGGACAATCTCTGCCTCAAATAAAACCACACCCAGCCCCACTTTATTACCTTTG
TGGCAAATTTGGTTTATATCCCCACGAAATGTTATTTGTCGGCGATTCTAAAAACGATAT
TCTGGCAGCGAAAGCGGCTGGTTGTAAAAGCGTGGGTTTAACCTATGGCTATAACTACAA
CATTCCTATTAGTGAGTCTGAGCCTGATTATGTTTGTGAAGATTTTGCTGAGATTTTGAA
AGTCATACGCCAGTAACTAGTAAGGTAGCATTTGAATAATAGGCATAGTAGGCAAATTTA
TTACCCATCTATCAAAAATTATTGGCATAGTAGACAAGAGTGTTTTTTTGCAAACTATGC
CTCTAATGAACAAACGTTGAACAGTTCTAATGGAACAGTGATATTTTTCGGATAATTGTT
TATAGGTTTGTTTTCCTATTGTGTAATCATCTATTGGATTTAATTTATTTGTGGAAGAAA
ATGTTTTATGGCAGGACGAACAAAAGTATCTCTGAATATTATTTTTATTTCCATACTTTT
GGATATTGTTCTTAAGGCAAAAAGGACAGGTTTTTATTCATATTTCAAAAAGTGGCTTAA
AGCCTTATAGTACCAGGCTTTAAGCCACTTTTTACCAACGCTTTTGTCTACTATGCCTAA
TCATATCTAATGATATCAGCGGTAAAACATTTAATAATGTAATAATCATTATATCTGTTT
TTGATTTTCAGCCCACCAAGCTGCACCTATCAATCCAGCATCTTGGGCATAATAAGCAGG
AACAACATCAGGGCGATAAATTTCAGGCATTTCGGAAAGGAAATGGGTTACTCTGGCTAA
ATAACCTTCTGCTAATCCAACACTTCCGCCAAGAGCAATTCGTTGAATATCTAAGTTAAT
TTTGAGATCGGCAATTAAGTGAGCAATCGCTTTTGCAGATTTATCCACTAAAGCAGCCGC
TTGTGGATCGCCTGCTCTAAAGCGTGCAAATACTTCAGGCGGTTCGCACGGGTTATCCCA
TTTAGCTGCATCACGAGCAATCACACGCCCTGCAGCAACGGCTTCGACACAGCCGACACG
TCCACAGCCACACACTTCCCCATTTGGATCAGCAAGGCTATGTCCGATATGTCCAGCTAC
GCCGTTTGTGCCAGTAAAGAGTTTGCGATTTAAGATAATACCGCCCCCTACACCTGTCGA
AACGGTAATAAAGGCAAAATTTTCAATGTCATCTTGACGTAAAAATTCAGCACAACCCGC
CGCTTGGGCATCATTTAACAGTGTAATCGGCTTGTCCGTGTGTTTGGCAACGCTTTGCTC
AAGAGGAAAGAATGCCAGATTGCCTAAATTTTTCGGGTTAAGTGCGGTTAGAATACCCTT
TTGAATAATTCCCGTTGAAGCCACCGAAACCTGATCAAATTTCCCTTTGAACTGCGTTAA
AATTTGTGCCAAAGCACTGTCTAGAGCTTCTGCACTTGGATTTTGTGGCGTGTGAATTTG
TGTACGTTCCGCCACAATCGCATCTTTTCCCTTTAAGGTAACAAGAGCAGCGGCGATTTT
TGTTCCACCCACATCAATGGCTAAACAAGCGGTCATATTAGGCTCCTGTTTTGCGATTAT
CAATGGCGGTCACAAACCAGCTTACGATATGCTCAAGACGAGTTAAAGCTGAGCCAACGG
TTACAGCATAAGCCCCATTTTCAATCGCAACGGCAGCAAGTTCAGGGGTATTGTAACGCC
CTTCAGCCATTACCCGACAACCACTGGCGACTAAATCACGCACCAGTTGTACATCTGGCT
CATCAGGGGTTTCACCGCCTGTATAGCCTGACATTGTGCTACCGATTAAATCTACGCCTA
ACTCTTGGCAGTACATACCTTCTTTGTAGTTTGAGCAGTCCGCCATTGACATTGCTCCTA
ACTCTTGGATACGTCTTGCACAGGCTTTAATCGTGGTTGGACGAACACGATCTGTACCAT
CAAAGGCAATAATATCTGCCCCTGCGTGATACAAATCGTCAATATCTTGTAAGAATGGCG
TGATACGAACAGGGCTGTCAGGTAAATCACGTTTTACGATACCTACAATCGGCACATCAA
CGACTTTACGCACCGCTTTTAAATTATCAATGCCTTCAATACGAAGCCCTGCCGCTCCGC
CAATGACTGATGCTTTTGCCATTGCCGCTACAATCTCTGGCGAGTCCATCGGACCGTCAT
CAACAGGTTGGCAAGAAGCAATTAAACCATTTTTTAATTGTTCTAAAATTTGTTGTTTGG
TTAATCTCGACATAAAAACTCCATTAGCATTAAACAAAAAGAAAATTTACTCCAAAGCAT
ACCCCTACAAATGAAGTAATGCAATCAATAGCATTAAAAAGTGAGAGATAGATCAAATTT
TTCTACAAATAAAAAACAAAACGGTGAATTTATTACAAATTCACCGTTCAAGATAAGTCG
TTATAAAACGAGTTTTAATCGATTATTTAAAAAATTCAACGGCTAAACGAGCACCGACTT
TCGCATTATTTTTCACCAGCTTGATATTCGCTTCTAAGCTCTTGCCTTCGGTCATTTCAA
CGATTTTACCGAGTAAGAATGGCGTAATATCTTTACCTATAATGCCTTTTTCTTCGGCTT
CTTTTACTGCTGTATCAATAATACCGTTGATATAACTTGGTGCTAATTCATCTTCTTGTG
GAATTGGGTTTGCAACGACCACGCCACCTTCTAAGCCTAGCTGCCATTTCACTTTGATCA
TTTCAGCAATTTCAGTTAATTCTTCACACGATAACGCCAATGGTAAACCGCTATCACGAG
TAAAGAATGCTGGTAGATTTTTGGTTTTATAACCAACGACAGGCACACCTTTGGTTTCTA
AATATTCTAAGGTTGCATCAAGGTCAAGGATAGATTTCGCCCCTGCACAAATAACGGTTA
CGCTTGTTTGTGATAATTCATCAAGGTCCGCAGAAATGTCTAATGTGGTTTCCCAGCCTT
TATGTACGCCACCTAATCCTCCTGTTACGAAGAATTTAATACCTGCAAGGTGAGCACAAA
TCATTGTAGAAGCAACCGTTGTTGCCCCTAATTTTTTAGACGCAATAATCTGTGGTAAAT
CACGGCGAGAAACTTTTGCGATCCCTTTGCTGCTACCAAATAACTCTAATTCATCATCAG
AAAGACCAATACGGATTTTGCCGTCAATGATTGCAATCGTCGCAGGTACAGCACCGTTAT
CACGGATAATTTGCTCAACTTCCCTTGCCATTGCAACATTTTGTGGATATGGCATACCGT
GAGAAATAATGGTCGATTCTAAGGCAACAATCGGCAAGTCTTGAGCCATACCACGTTGCA
CTTCATCAGATAAAATAAGGTAGTTATTCATAATAATGCTCCATTTCGGTTTCTAATTGA
GATTTGGTTAAATTTGGTCGAACAGTAAATTCCGACTGAATTGTATGATAGGCGTTGGTT
AAACCAGCTAAGATCGCTTTGTCTTGCTCATAATTATTAAGCCAAGCATAAATAAATGCT
CCACTAAAAGAGTCGCCTGCACCTGTGACATCAATCACTTTGTGGCTATCCATTTTTTTA
ACGGAATACCAACGGGTTTCATCCTGAGATGCACTCAAAATAGCTTTAGAACCTGCGGTT
AATACAATTTGTTTTACGCCTTTTGCTAACAATATTTTAGCGGCTTCTTCAATTTTTTGA
TCGGTATCTAATAGCATATCTAAATAGGCTGCAAGTTCCCCTTTATTGATGATTAAGCAA
CTTACACCTTGTAAATCTTGAGGAAGACGATCCATTTTCGGTTCGGAAACGGCAATCAAC
ACCAAAGGAATGTGATAACCTTCGGCACTTTTGCAAAGGTATTCAATGGTCGCTTTTGGG
CAATTCAGATCAGCCACAATACAACGAGCATTTTTAATTAATGCAGTGTGTTTATTCAGG
GCTTCAGGGGTTAAGCTGTCATAAATCGACATATCCGCTAAGCCTAGATACATTTCGCCT
TCTTTGTCTAGTAATGCGGTATAACAGCCTGTAGATTGTCCTTCTACGGTAATCACATTA
TTCATATCCATAAACTCAGACGAGAAGGATTTAATTCTCTCCCATTCAGGATCGTTGCCA
ACCGTAGAAATAAAGCTCACTTTCTGCCCGAGTCTGCCTAAATTCTCAGCCACATTACGA
GCAACACCGCCAATCGTTGTTGTGGAATTTACTGGGTTTGACGTATAACCTCGAAGTTCT
TCGTCCGTTTTAATTTTTTTATCAACATTCGCCGCACCAATACATAAAATAGCGCTACGC
TCATTAAGAACATAAGCTCTGCCTAATAAATATTCTTTCTTTATTAGGGCGGAAATGATG
TTGGCAATCGCTGAACGAGATAATCCCATATATTCAGCGAGTTCTTGCTGTGAAATGAAA
GGGTTTTGACGTATTAAATCTAAAATCGTTTTTTCGTTCTGATTCATTGCCGAACTCCAC
TAGGACAAATGTTTTAATGAAAGGACATTTGTCATATTATTAAATCCATTAGAAACAGCG
TCAATGTCTTTTTCAAAAATTTGTGAACAAGCTCACAAAAATAAAGGCTGAATCCTGTTC
AGCCTTATAGAGTATTGCAAAAAACTTGAAGAATCTAACCGCTTGTATTATTGAAGTCGT
TTAATCGCATCAATCACGAGATCCCAAAAACGCTCTCGATCTAAAACTTTTGCCACATAA
GTGTTACATTCTTTTGGCGGATAACGGAAATCTGCTACCGTCATTCCAAGTGTATGTGTT
CCTGTTAATTCAATATTCACAGGGACTTTTTGTGTTTCGATAAGCGTCGGATCAATCACA
TAAGCTACAGCACAAGGATCGTGAACAGGTGGATAATCAAACCCTTGAGCCTGTTTATAC
ATTTTGCCGAAGAAGTCTAACAGCTCCACCACAAATTTGGCTAGTTTAGTATTAATCGCG
GCAATACGTTCTACAACATCAGGCGTTGCTAAGGCTTGGTGAGTTAGATCTAAACCAACC
ATTGTCACTTTCCAACCTGCATTAAAAACAATATGAGCAGCTTCAGGGTCAATTTTAATG
TTAAATTCCGCAACAGCGCTCCAGTTACCCGTATGATAACCACCGCCCATTAAAACGACT
TCTTTTACTCTGTCGATAATTCTCGGCTCTAGTCGTGCCGCAAGGGCGATATTGGTTAAG
CCCCCCGTTGGTACTAATGTAATAGTTTTTTCGGGGTGGCTCATAATTAGGTCAATAATG
AGTTGAACGGCGTGCTGAGTAACGTGTTGTTGAGTAGCTTCAGGAAGAACGGGACCATCT
AAACCTGATTCACCGTGAATACTTGGTGCAACTTCAACTTCTCTGACAAGCGGTCGGATT
GCCCCTTTTGCAAAAGGGATTCCCCGAATATTTGCAATTTCCGCAATGGCTAAAGCGTTT
CGAGAAACTTTTTCCAAGGTTTGATTGCCAACCACCGTTGTTACAGCCAATAAATCAATA
TCTGGATTGCCGTAAGCAAGCAAAATGGCAATAGCATCATCGTGTCCAGGATCGCAATCC
AAAATAATTTTTTTACGCATATTATCTTCCTTTAGTTCAGTAAAAATTACCGTGGGTAAA
CTACAATAACTCTAACTCTATAAGGTGTAAAAGAAGCTGGCGTGAAAAAATGAGAGCTAC
TTCACATTTTTGATAAATAAAGTCCATTTTCTGTCAATTTATTTTTTAACTATGTAAAAA
GTTAAAGATCTTAGTTTGAAAACTTGGTATATTGTGCAGCCCATCATTTTTGATGAGTTA
GTTGTTATAATCACTATAACATTTATCATATATCTCTTCTCTTTCTTTGAATGGAGTCCT
TAAATGGGTACGTTAAATAGTTTATTGGGTATAGTTGTTCTACTAGGAATAGCTTTTCTT
TTGTCAAATAACAAAAGAGCAATTAACTTCCGCACAGTTTTTGGTGCATTAGCTTCACAA
ATCGGTATTGCCGCATTAATTCTTTACGTTCCAGTGGGTCGTAATGCATTAGGTGCAATG
GCAGAGGGGGTTGCTAAAGTGATTAGCTATGGTAACGAAGGCGTTGCTTTCTTATTTGGC
GGTCTTGTTAGCGATAAAATGTTTGAAGTCTTTGGAGGCGGTGGTTTCGTCTTCGCATTC
AGAATTCTTCCTATCATTGTCTTCTTCTCTGCATTAATTTCATTACTTTACTATGTTGGA
ATTATGCAATGGGTCATCAAAATCATTGGTGGTGGCTTACAAAAAGTACTTGGTACATCT
CAAGCGGAATCAATGTCAGCAGCTGCGAATATTTTCGCAGGTCAATCAGAAGCACCATTA
GTGGTTAAACCTTACATCAGCAAAATGACTGAGTCAGAACTTTTTGCAGTAATGTGTGGT
GGTTTAGCTTCTATCGCAGGTTCTGTAATGGCAGGTTACGCAGGTATGGGGGTTCCACTT
ACATACTTGATTGCGGCATCATTTATGGCTGCACCTGCAGGTCTTTTATTCGCTAAAATT
ATTCTTCCACAAACAGAAAAATTCAATGACAGCATTGAGAACGTTGAATTAGAAAAACCA
GCAAACGTATTAGATGCAGCTGCTGCTGGTGCAAGCTCAGGTATGCACTTAGCATTAAAC
GTAGGTGCAATGTTAATTTCGTTCATTGCATTAATTGCATTAATCAATGGTGTTTTAGGC
GCTGTCGGTGGCTGGTTCGGTTATGAAGGTCTAAACTTAGGTCTAATTCTTGGTTGGATA
TTTAAACCATTAGCTTGGGCAATCGGTGTTCCTTGGAATGAAGCTGAAGTCGCTGGTCAA
ATGATCGGTCTTAAATTAGCGATCAATGAGTTCGTGGGTTACTTAGAATTTGCTAAATAC
TTAGGCCCCGAAGCTCCAATGGCATTAACAGACAAAACTAAAGCTATCGTTACTTTCGCA
CTTTGTGGTTTTGCAAACTTTAGCTCTATCGCAATCTTAATCGGTAGTTTAGGTTCTATG
GCACCAAATCGTCGTGGTGATGTAGCTCGCTTAGGTATCAAAGCGGTAATTGCAGGTTCT
CTTGCAAACTTAATGAGTGCTGCGATTGCAGGTCTATTTATCGGAATTGGTGGTGCGGTT
TAACACTCTCAATTCTTGAACGAAACACCACAGGAAACTGTGGTGTTGTCGTTTATGGCA
AAGTTAAACGATTGCTTTAAGTAAGGAATAAAGAATGAGTTTAAAATCTATTGCAAAACA
AGCCTTATCTTTAATGGATTTAACCACATTAAATGATAATGACACCGATGAAAAAGTGGT
AACATTATGCCAACAAGGGAATACGCCATTTGGTACGCCTGCGGCGGTGTGTGTTTATCC
ACGTTTTGTGCCTATTGCACGCAAAACCTTAAAAGCACAAGGTACAGAACAAGTTAAAAT
TGCGACTGTCACCAATTTCCCTCACGGTAACGATGATATTGACATTGCAGTGGCAGAAAC
CAAAGCTGCGGTGGCTTATGGTGCTGATGAAGTCGATGTGGTTTTTCCATATCGTGCATT
AATGGCAGGTAATGAACAAGTCGGTTTTGAGCTTGTCAAACAGTGTAAAGCGGCCTGTTC
TGCCAATAATGTTGCATTAAAAGTGATTATTGAATCAGGCGAGCTGAAAACAGCGGAATT
AATTCGTAAAGCGAGTGAGATTTCAATTAAAGCAGGGGCAGATTTTATCAAAACATCAAC
GGGTAAAGTGCCTGTGAATGCTACCCTTGAATCTGCTCATATTATGCTAGAAACCATTCG
TGATTTAGGTGTTGCAGATAGCGTTGGTTTTAAAGCCGCTGGCGGTGTAAAAACCACCGA
AGAAGCAGAGCAGTACCTCGCATTAACTGCTGAAATTTTAGGACAAGATTGGATTAACCA
AGCTCATTTCCGCTTTGGTGCATCTAGTTTATTAGCGAATTTACTTGCTACATTAAACGA
TGAACAAGTAAATCAAAATGTAACGGGATATTAATCTCTCAACAAACAACGAGGAACAGA
CTATGACTCCACATATTAATGCACCAGCAGGTGCATTTGCCGATGTTGTATTAATGCCAG
GTGACCCACTTCGTGCTAAATATATCGCTGAAACTTTCTTAGAAAATGCAGAACAAGTCA
CTAATGTCCGTAATATGCTCGGTTATACTGGAACTTACAAAGGTCGTCGTATTTCTGTAA
TGGGACACGGTATGGGTATTCCATCTTGCTCAATCTATGCGAAAGAATTAATCACCGAAT
ACGGTGTAAAAAAAATTATTCGTGTAGGTTCTTGTGGTGCAGTACGCCAAGACGTGAAAT
TACGCGAAGTCATTATCGGTGTTGGTGCTTGTACTGACTCTAAAGTAAACCGTATCCGTT
TCAAAGACAACGACTTTGCGGCAATTGCTGACTTTGATCTTACTTTAGCGGCTGTACAAG
CAGCAAAAGCGAAAGGCATCAATGTGCGTGTAGGTAACCTTTACTCTGCAGATCTTTTCT
ACACTCCAGATGTAGAAATGTTTGATGTAATGGAAAAATACGGTATCTTAGGTGTTGAGA
TGGAAGCGGCTGGTATCTACGGCGTTGCTGCAGAATTTGGTGCAAAAGCATTAACCATCT
GTACTGTTTCAGACCATATCCGTACGCACGAACAAACTACCGCAGAAGAGCGTCAATTAA
CCTTCAACGATATGATTGAAATTGCGTTAGAGTCTGTGTTGATTGGTGATCAGCAAGGTT
AATTAAAGGCATACCCCCTGATTGATTAATCCGCATTTTTGTGAAATGAAGTATTACAAG
AATGCGGATTTTATCATAACTGTGCCGTAAAGTTCTTTCCTTCAGAGCGGAGATATAAGA
TATAAACGGTGTGGGTCGTTTCAAATCTAATTAATCAGGTATTTGTTGTTGCTTGATGTA
TTGGTGAATAATCGAATGGGGGAACCACCGCGGCTGCCAGCAAATCGTGTTTAATTTCAG
TTTCTTCTTTTCATAGATCAAATATAAAATGTGGAAAATCACGCTCTAAACTTTGTTAAT
GCAATTACGCAAAGCCTTTAAGTTCGAGATAATGCCCAACGGCGAGGAAATCCGCATAAT
TAAACAGTTCTGCGGCTATGCTAGGGCATAGTAGACAAAATGGCTGCTAATTTCGTGAAA
ACTATGCCTATATGACAAAGTGGTCGCTAATATTTAAGGAATACAAACATTAGCAACTAT
TTCATCCGCCCATGTGTTCAACATGAGTAAAAAGAATTTAACAGACAAAGTATGTGATTG
ATATAAGATTCATTTAAATTCATAACGAGGAATTGTTTCTAGTCTATTCATCTCATTTAT
ATGCACACGGCCCCCACTGTTGCATGAGCATCGTACTTCCTATTTATTGTTACTAATTCA
CCATTGTCTTTTTTTATAGTAAGTTTAACTGAATCAAAAGATAGATATTCGCTGGTTACA
ATAGTTGCATTACCTTCAGATGTATATTTTTCAGCCGTACACGCTACTGATATAATGCCT
ATTAATAAAATACTAGATAACTTTTTCATATAAGCCCTTTGTATAAAATAAGCCAATTTT
AAAGAAGTGACACATTTAAATCATAAGGGTGCAACTTAAGACAGCAAAAATTCTGATAAG
TTGCATTTTTGAGTGAAATTGCCACACTTGGATTAGGTAAACGTTCGCCTTCGACTTGTG
GTTGGCTGATTTTGATCTTTAATTCGGGATTAGCTTGCAAAGAAAATTGCTCATCTATCC
GCTTACACCACTGCTCAACGTTCTCGTTTTCGTACATTGGGATAATAATTTCAATATGCT
CCCAGCCTTCTTCTGGATAGCTTTTACCTTTAGGGAACGGCAACTCAATCACGGAAACTG
CCTGTCCGCAAAAATGCACTGGCTGATTTAGAGTAAACAAACCTATCGGGCGACCATTAA
CTTCACTCTCTTTTAATAAGGTTGAGCCAGTCAGCAGCATTGCTTTCCATTGGTTAGCGA
CTTCATCACTATTCATTCGCACCGCCAGATGATCGATCTGATATTGGCTCAAATCAATCT
GAGCAATCTTAGCAATCTGCGCTATTTTTCGCTCAAATTCAGCAAGTTCACCAAAACAAG
CGGTTAGATTTGTGAAAAAGTTTGCAAATTCGGAGCATTTATCAGTATTTTTTAGTATCA
TTGCACACATTTTTTAGTATTGAAAATAGGTATAAACGTGAATATTCAACACATTCTATC
GGAAAAAATCAAGCAAGCAATGATTGTCGCAGGGGCAGAGCAAAATGTTGAGCCATTAGT
GCGTCAATCAGGCAAAGTCCAATTCGGTGATTATCAAGCGAACGGCATTATGGGGGCAGC
AAAAAAATTAGGCTTAAACCCGCGTGAATTTGCTCAAAAAGTAGTGGATAACGTTGATTT
AAACGGCATTGCAGAAAAATTAGAAATCGCAGGCCCAGGTTTTATCAACATTTTCTTAGC
CCCAACTTGGTTAGCTCAACAAACAGAAAACGCATTCAGTGGCGATAAATTAGGCATTAA
CTTAAATCAAGCTCAAACGGTGGTGGTCGATTATTCATCACCAAACGTTGCTAAAGAGAT
GCACGTTGGGCATTTACGTTCCACCATTATCGGCGACGGCGTAGTGCGTGCCTTAGAATT
TTTAGGCAACAAAGTTATTCGTGCTAACCACGTCGGCGACTGGGGAACGCAATTTGGTAT
GCTGATTGCTTACCTAGAAAAAATGGAAAACGAACACGCGTCCGAAATGGAGTTAAGTGA
TCTTGAAGCCTTTTATCGCGCAGCAAAAGAGCATTATGATAGTGATGAAGTCTTTGCGGA
AAAAGCTCGAAATTATGTGGTGAAATTGCAAAGTGGCGACGATTATTGCCGTACGATGTG
GAAGAAGTTGGTAAACATCACAATGCAACAAAACCAACATAACTACAACCGCTTGAATGT
GACGCTTACTGAAAACGATGTAATGGGCGAGAGCCTTTACAACCCAATGCTGCCTGAAAT
TGTGGCGGATCTAAAAGCTCAAGGTTTAGCCGTTGAAGATGATGGGGCGTTAGTGGTTTT
CCTTGACGAATTTAAAAATAAAGACGGCGACCCAATGGGCGTGATCGTGCAGAAAAAAGA
TGGCGGTTTCCTTTACACCACCACCGATATTGCTGCTGCCAAATACCGCTTTGAGACCTT
AAAAGCAGATCGTGCGTTAGTCTTTTCCGACACTCGCCAAAGCCAACATATGCAACAGGC
TTGGTTAATCACTCGCAAAGCAGGTTATGTGCCAGACAGCTTTAGCCTTGAACATCACAA
CTTCGGAATGATGTTAGGCAAAGATGGCAAACCATTCAAAACCCGTACAGGTGGCACGGT
TAAATTAGCGGATTTACTTGATGAAGCCGTTGAGCGTGCAGAAAAATTAATTGCAGAAAA
AAATCCAGATTTAACCGCTTGCGAAAAACAAGCTGTGGTGGAAGCCGTGGCAATCGGGGC
GGTGAAGTACTCCGATCTCAGCAAAAACCGTACCACAGACTATGTATTTGACTGGGATAA
TATGTTGAGCTTTGAAGGCAACACCGCACCTTATATGCAATATGCCTATACCCGTGTGCG
TTCGATCTTCAGTCGTGCAGGGATCGACCCGAACAGCTTAACAGGCAATATCGTTTTAAC
CGACGAAAAAGAACGCAACCTTGCGATTAAATTATTGCAGTTTGAAGAAGCGGTGACGGT
GGTTGCCAAAGACGGTACACCGCACGTTCTCTGCCAATATCTCTATGAATTAGCAGGTAT
TTTCTCTAGCTTCTACGAAGCCTGCCCGATACTTAATGCCGAAGAAAGTATTAAGCAAAG
TCGCTTGAAACTCGCTCACTTAACGGCAAAAACCTTAAAACAAGGGTTGGATCTGTTGGG
TATTAAGACGGTTGAGAAGATGTAAGGCATAGTCCGTAAAAAACAACACTTTTGTCTACT
ATGCCAACAAAAATATCGGCATAGTAGACAAAATGGTTGCTAAAAAGTGGCTTAAAGCCT
CATAGTACAAGGCTTTAAGCCCTCTTTTTGAAACATGAACAAAAAACTGCCCATTTTGCC
AAA
>H313 Scaffold3
TCAAGACCCACCCTACAAGCTACTTCCCCCACAAGTGGGGAAATCTCAAAAATACCTGCC
CCCACTCCATTGTAAAAAAAAAAAAAAAAAAACAATGGGTCACACAAAACTAAAGATAAA
ATAACAAGAATTTTTCAACTTTTATCAATAAAAGTTAGAAATAATAGGCGGAAATCTAAT
AAGTGCTAAAGTCATTTAGACAATATATTGATTCTGAATGGATTTTTATTGATAGCAGTG
TCATCAAGGCTCACCAGCATGCAACAGGTGCAAGCGGTCAAAATCCGCAAGCGATTGGCA
AAAGTGTGGCAGGTAATAGCACAAAAATTCATTTAGCAGTAGATAGTTGTGGAAATCCTA
TTGATTTTGTTCTGACGGGGGGGACTTTGAATTTACATAAACTGACACTTTTTCCACTCT
TAAAGGATACCAGTAATGTCATTTATCTAAGGTAAGAAGCTGTGGGTAAATTAAAAGGCG
GATGAGCTGAATAATCGACTATTTTTATTCGATCACTAAAACGCTGATAATGCAGCACAT
ATTCAGACGTTCTATCGCCAAAAGGTTTACTTAAATCAAAGGCAAGGATACCAATGTGGT
AATGCCATAGATGATTTTCTCGCGCATATTTTACTTTTTGAGCAAAGTGCGGATCGTTTT
TATGCACGTTGTCGGAAGATTTATTCCTGCCTTCAAGGTTGGTAAAGCCAAAATTTTGAA
TATGCTCAACGAATTCAACGATCGCATCTTGGTCTTTTACTGGAAAATTGGCAAATTCTT
TACGAAAAAGTGAGCCATATTCAATTGTCAAGTTAGCCATTAAGTAACCACTCCTTAATT
GCTTTTGCACTTGTTAAGTCCGAAGGCATTTCAATAGTTTCACTTTCAACGTGTGCTTTC
ATTCTTTCTAGATCGTAGTTAAATGCAGGCTCTTCCACCTTATCGGCAATTTGTTTTTCT
ACGTTTTGAACGTAAGAAATTAGTGCTTGTTTTTCCATTCCTGATTGAATTGCTTGCACA
ATACACGCCATTTGTTGATGAAAGTAATCCGATTGAATATAAATTTGAGCCATATTACCT
CCAATGCTGAATAGGGTTGCATTTATTCTAACAGAAATTTTTGTTGGAAGAATAAAAAAA
TAACGGCATAACGAGAAATCATTATGCCGTTAAATTTGTAGGGGCAAATGACATTTGCCC
TAATATCAATAGATTAAATCGAACGTTTAATCTCAACCACTTCGAATACCTCGATTTGGT
CGCCGACTTTTACATCATTGTAGTTTTTCACGCCGATACCACATTCCATACCGTTACGGA
CTTCTGAAACGTCGTCTTTGAAACGACGGAGAGATTCTAACTCGCCTTCAAAAATTACGA
CGTTATCACGTAATACACGGATTGGGTTGTTACGTTTGACGATACCTTCAGTGACCATAC
AACCTGCAATTGCACCGAATTTCGGGTGACGGAAGACATCACGCACTTCTGCCAAGCCGA
TGATTTCTTGTTTAAATTCAGGTTGTAACATACCGCTCATTGCTGCTTTGATTTCGTTTA
ATAGCTCATAAATGATTGAATAATAACGTAAATCAATGTTTTCGCTTTCGATAATGCGAC
GTGCTGAGGCATCTGCACGGACGTTAAAGCCAAGTACAATAGCGTTAGACGCTGCCGCTA
AGGTTGCATCGGTTTCCGTAATACCACCTACGCCAGAGCCAACCACTTTCACTTTTACTT
CTGCCGTTGAAAGCTCGTGTAAAGATTGAACAATCGCTTCTACAGAGCCTTGTACGTCTG
CTTTCACAATCACGTTCAATTCTGCAACATCGCCTTCCGCCATATTGCTAAACATATTTT
CAAGTTTCGCTTTTTGTTGGCGAGCCAATTTCACATCACGGAATTTACCTTGACGGTATA
ACGCCACTTCACGCGCTTTTTTCTCATCACGCACCACTGTCGCTTCATCACCTGCGGCTG
GTACGCCTGAAAGTCCTAATACTTCCACAGGAATTGATGGACCAGCTGATTCAATGTCTT
TACCATTTTCATCACGCATTGCACGAACACGGCCATATTCAAAGCCACAAAGTACGATGT
CGCCTTTGTTTAACGTACCTGATTGAACAAGGATAGTTGCAACTGGGCCACGACCTTTAT
CGAGGTAAGATTCGATAACCACACCGCTTGCCATACCCTCTTTTACCGCACTTAATTCTA
ATACTTCCGATTGAAGAAGAATGGCTTCAAGTAAGTCGTCAATCCCCATTCCTTTTTTCG
CTGAAACAGGAACAAATTGAACATCACCACCGAATTTCTCAGAAATCACTTCGTGTTGTA
ATAACTCTTGTTCTACACGCTCTAGGTTTGCTTCTGGTTTATCAATTTTGTTTACCGCAA
CCACGATCGGCGCACCAGCTGCTTTCGCGTGTTGGATTGCTTCAATGGTTTGTGGCATTA
CGCCATCGTCAGCTGCTACTACAAGAACAACGATATCCGTTGCTTTCGCACCACGCGCAC
GCATTGAGGTAAATGCCGCGTGTCCTGGTGTATCTAAGAAGGTAATCATCTTACCGTCGT
CGGTTTCAACGTGATATGCACCGATATGCTGAGTAATACCGCCAGCTTCACCTGCTGCTA
CTTTCGCTTTACGGATATAGTCTAATAATGAGGTTTTACCGTGGTCAACGTGTCCCATAA
TGGTCACAACTGGCGCTCGGGTTACTTTTTCTGCGTGTAAGTCACGATCTTCTAAGATCG
CTTCTTCTAACTCATTTTCTTTACGCAGAATAACTTTGTGTCCCATTTCCTCTGCAACAA
GCTGTGCAGTTTCTTGGTCAATCACTTGGTTAATGGTCACCATTTCGCCCATTTTCATCA
TTGTTTTGATGATTTCGGTCGCTTTTACTGCCATTTTGTTCGCAAGTTCTGCCACAGTAA
TAGTTTCACCGATCACCACATCACGCGTAACTGCTTGAGCTGGCTTAGTGAAGGCTTGTT
GTAATGCACTGCCTTTCTTCGCGTGTTTACCCTTGCCTTTGGTATCTTTTTGGTTACGGC
GGTCAGATTGACGTTCATTTTTACTGCCGTTTTCATCATCACGTCCGCCTTTTTTGGTTT
TCGCTACACCGCCTTTGCCACGTCCACGATTGCCTTCACTACGACGCTCAGAGTCACGTT
CTGCTTCTAACGCATATTTAGAAGTAAAGCGGTCATCTTCATAGTCTTCGCCATTTTCAA
TCGCTTCTTCACGGGCAATTTCTGCTAAACGACGAGCATTTTCTGCTAAACGACGAGCAT
TTTCTGCTAAACGGCGAGCATTTTCTGCTGCACGTTTTGCGTCCATTTCCGCTTTTTGGC
GAGCCACTTCTTCTTGCTTACGACGCAATTCAGCTTCTTCTTTACGTTTTGCCTCTTTTT
CAGGATCAACCGCTTTTTCTTGTTTTGGTTGAGCTTCTGCTTTTGGTTGCGCTGGTTTTG
GTTGTTTATTTGGCATTACAGGCACTTGATGTACCGCTTTTTTTGCTTCTTCGGCTTTGG
CAGCTTCTGCTTTTTTAGCCTCTTCTTTCGCTTTAGCTTCCGCTTCTTGTTTAGCTTTTA
GTGCTTCTTCTTGGGCTTTTTTAGCTGCTTCAGTATCCACTTTGCGAGATTTACGCACTT
CCACTTGCACTTCTTTTGCTTTACCGCCTGCAGTCGTACCGCTCACGGTTGTTTTAGTAC
GACGCTGTAAACTTAATTTCTTCGGTGCGTCTGTTTTGATTTCATTTTCACTCATTCTTT
CTCTCCCTGTTTTTAGCTAAACCAGCAAATTTGACGAGCAGCCATAATTAATTCTGCGGC
TTTTTCTGCGGTTAATTCTTCAATATCAGCTAAATCATCAACACCTTGCTCTGCAAGGTC
TTCAAGAGTAGTAATCTGTTTTTCTGCTAATTTAAAGGCGATATGGCGATCCATACCTTC
AAGATTTAACAATTTATCTTCAATATGTGCCTGTTTTAATGCTTCTTCTTCCGCTAACGC
TTTAGCTGTGATCGCATTTTTAGCACGCACTTGAAGTTCTTCAACTAGATCTTCATCTTC
TAAGCCATCAATTGCTGTCAGTTCCTTAACTGGTACATAAGCAATTTCTTCTAATGAGGT
AAAGCCTTCTTCAATTAAAAGATGAGCAAATTCTTCATCAATTTCTAAAGCGTCCATAAA
GAGATTAATCACTTTATTGTCTTCTGCTTGATGTTTTTTTTCTAACTCATCGGTTGTCAT
CACATTTAATGTCCAACCTGTTAATTGGGTGGCTAAACGTACATTTTGACCATTACGACC
GATAGCTTGTGCAAGCGCGTTTGCTTCAACAGCAATATCCATTGAGTGATTGTCTTCATC
AACAACGATTGAGCTAACATCAGCAGGTGCCATTGCGTTAATCAAAAATTGTGCTGGGTT
GTCGTCCCACAACACGATATCTACACGCTCACCGCCAAGTTCGTTAGTAATTGCCTGTAC
ACGCGCACCACGCATACCGACGCAAGCACCTACTGGATCGATACGTTTATCATTGCTTTT
CACGGCAATTTTGGCGCGAGAGCCTGGATCACGAGAAGCCCCTTTGATTTCAATCACTTC
TTCACCGATTTCAGGTACTTCAAGTTTGAATAACTCTTGTAACATCACTGGTTTTGCACG
AGTAACGAATAGTTGAGGACCTTTTGACTCGGGCTTAATTGCATAAAGTACACCACGCAC
TCGGTCACCTGGGCGGAAGTTTTCACGCGGTAACATATCTTCACGCACAATCACTGCTTC
AGCTTTAGTGGTATCGTCCTTTTTACCTGCAAGCTCAAGAATAATACTTTCACGACTTAC
TTTTTTTACAGTACCGATAACAATTTTGCCTTCTTCTGAACGGAATTGTTCAATCACTTT
ATTACGTTCCGCTTCACGAATTTTCATGGTGATCACTTGGCGAGCGGTTTGCATTGTTAT
ACGGTCGAATGCGATAGACTCAATCTCATCTTCAACATAGTCACCTAATTGAATGTTCGG
GTCTTCAAATTGAGCCGCTTCTAAAGTAATTTCACGAGTGTGGTGATGCACTTTTTCTAC
CACTAACCAACGGCGGTAAGTTGTGAATGCCCCTGTTTTACGGTCAATCACTACACGCAC
ATCAATATCAATGCCGTTGCCCGTTTTACGATCTTCACGTTCTGCAGCCGCTTTCTTTTT
CGTTGAAATGGCTAATGCGGTTTCAAGTGCCTCAAAAATGGCATCTTTTGGTAATAATTT
TTCATTGGATACCGCTTCTGCGGCTAATAAAATCTCTTTACTCATTGGTTTTGATTTCCT
TAGAAATTAAAAACGGGGATTAAATTTGCTTTTTGAATGTTGCCAAAGGCAAAAGCCTGC
AAATTGCCATCAACTTTTAAGGTAATTAAATCACCTTCAACACTCACTAATTCACCTTGC
CATTTACGGCGATCTAACATTGGAATGCGTAAATGAACCACGATTTCACGCCCAACAAAG
CGTTGATAGTGGGCTAATGTAAATAATGGACGATCTAACCCAGGGGAAGATACTTCTAGG
TTATATTTATCCGCAATCGGATCTTCCACATCAAAAATCGCACTCACTTGACGGCTAACA
TCGCTACAATCATCAACCGTAACACCGCCTTCTTTATCAATATATAAGCGTACAGTTAAA
AAACGACCTGCACGTTGGCACTCAACGCCGACAAGTTCAAATCCCATTGCATCAATGGGA
TCGGCGACAAGCTCTTGTAATTTTTGTTCTAATGTTGCCAAGGAAACCTCCATTTGACAG
ATATAAAAAAAGGACTTGAAAAAGTCCCTTTAACACAACAAAGCTGACTATGTAGCCACA
AAAAAGCCTCAAACTACAACAGTTGAGGCTTCAAGCGGTTTGTTTTATCTAACATTTTAC
AATTTCAAATGCCTAGATGGAACAAAACTCATCGTCTTAACCAAAACAATGAGCCTTAAA
ACTGGTTGCGGGAGCCGGATTTGAACCGACGACCTTCGGGTTATGAGCCCGACGAGCTAC
CAAGCTGCTCCACCCCGCGTCTGATGTGGTGCATTATAGGGGATAAAAAAATCCGTGCAA
CTCTTTTTTTTAGAAATTAAGAATGAATGCTAGATTTTTAGTCAAAATATGCTTAAGCAT
TATCTTTCAACAAAAACACCCCTTTATTTTTTATTTCTATATAACAATTTCTTTGGGATT
CATCATAATCTTCTGGGTTAAGGTTAATCATTAATGTTTTCCCTTGCCAAAGTGCGGTAA
TTTCCCAATGGTTTCCCATATAGACAGCCTGCTTAATTTCACAATATTGAGCTGCAGTTC
CATCACTTAATAAGCGGATACTTTCTGGTCGTAATCCGACAAGACAATCCCCATCAGGTA
CTTGAAAACGTGCTGCATTTTCAAGGGTAAAAGAAAACTCACCGATATTAATTTGATTGC
CTTGTCGTTTTCCTGAAAAAATGGTTGATTCCCCCATAAAATGAGCAACAAAGAGAGAGT
TTGGCTGTAAATAGAGATTTTTAGCCGTATCTTTTTGCATAATGGTACCCTGATCCATCA
CAATCACTTCATCAGACACTGCAAAAGCTTCACTTTGATCGTGAGTAACATAGAGTGAAG
TAATATTGAGCCGTTGTTGTAACTCGCGGATTTTTTCTCGCATTGAACGGCGTAAATTCG
CATCTAGACTACTTAGAGGTTCATCAAATAAGAGAACTTTAGGCTTGAGAATTAACGCTC
TTGCTAATGCCACTCGTTGTTGCTGTCCGCCTGAAATTTGATCGACATAGCGATCTTCAA
ACCCTATCAGATCGACTAACTCTAATGCTTCTTTTACTCGCTGTTTTCGCTCTTCTTTGG
ATACACCCTGCATTTTTAGCCCATATTCCACATTTTCACCAATCGACATATGTGGGAAAA
GTGCGTAAGACTGAAATACGATACAAATATCTCGCTGTTGCGTTGCGTTGTGGGTAACAT
CTTCGCCGTCAATAAAAATTTGTCCTGCTGTGGGGCTTTCTAAACCTGCAACTAAACGTA
ACACAGTGGTTTTGCCACAGCCAGAAGGACCGAGTAACGTGACCATTGTGCCTTGTTTAA
TTGAAAAGTTTAAGTTATCTATAACCCTATGTTTACCAAAAGATTTGCTGATATTTTTCA
ACACGAGAAAATCATTTTTTTGTTCCATTTTTCTCTCCAAATTCATCTTTTTGCTTTGAA
CGGGCTGTATGCGTATCGCCAACAAGCCAATCAAATAAGAAAATCATTGCCAGCATAACT
ACAATCAACATTGAGCCATAGGCAATCGCCATTCCATATTCCCCATCCTCTACTCGATTT
AAAATATATGAGGTTGCGACGCGTGTGTCTGCTGTAACTAAAAAGATGATCGCACTGACT
GTTGTCATTGATCTAACAAAACTAGTAACTAAGGCAGAAAGTAACGCCGGTTTTAAAAGC
GGTAAAGCGACAAAGCAGATTGTTTTTAATGTTCCAGCTTTCAGTGAGAGCGAGGCTTCA
TCTAAGGCTTTATCTAACTGTCTTAATCCAGCAATAGCCGCCCTCATTCCTACTGGCATA
TTCCGCATCACCATAGACAAAATAATAATAAGCCCTGTTCCTGTCAGGTAAATAGGTTGA
TGGTTAAAAGCCAGAATATAGGATACCCCAGCCACTGTTCCTGGTACGGCAAAACAAAGT
AACGTCAGAAATTCTAAGGTTTTTTTCCCTTTAAAATCACGGCGAACGGTAATGTAAGCG
ATCAACAAACCAAAAATAGCCGTAATCGGGGCGGCACTAGCAGCAAAAATAACCGTTTGG
ATTAAAGATGGCCACGCTCCACTATTAAACCCTTGTCCAAAAAGATTGAGGTAGTTATTG
AATGTCAGTGTGTGGTCTATTCCCCAACTTACGGTAAAGCTACCGTAAAAAATACTACCG
TATAGTACAAAGTTAAACAGAACCCAAAAACCTAAAGTGCAAATAATTGCCCATTTCATA
CCGCTTGGTAACTCTTGCACATCGCCTCGATATGATTTACCTGACACGGTAATATAAGAT
CGATTGCCAATCCAGAGATATTGCACCACAAAAATCGTAAGGGAAAAGAGTAACAAGATC
ACGCCTAAGGTGCTTGCCGAAGCATAATCTAACTGTGAACCAGCAATATAGAAATAGATT
TGAGTGGCAATAACGTCAAAACTTCCACCTAAAACTAAAGGGGTGCTAAAGTCTGCAAGC
GATTGGATCACCACAACTAAAAACGAGTTGGCTAACGCTGGCTTGAGTAATGGAAAAATA
ATATAGAAGAAGGCTTGATAGCGGTTAGATCGTAAAGTATAAGCGGCTTCCTCAACAGAT
GGGTGAATAGATTTTAATGCACCGTCTAAAATCATAAAAGACATTGGGGTCAGTGCGAGG
GTATGGGCAATCACTATCCCTGTAAAACCATAAAGCCAGTTATTACTAAAGCCAAGATGA
TCGACTAAAAAAGCAGTCACATAGCCCGAACGTCCTAACATAAGGGTGACACCTAAGCCA
ACAACAAATGGCGGTGTTACAATGGGTAAGATAGAGAAAATTTTTCCAATAAACGCCGTG
CGTTTTGCAATCCGTGTGGTATAAAGAGCAAAGGCTAAACCAAACAACGTAGATACAATC
CCAACGGTTGTCGCAACACTTAATGAATTACCAATCACTCTTAATACATAAGGCTGTTGT
AAGATAGACAACACTTGACTTGGTACAAATTCACTGCCGTCGTAAAACATTGAGATGAAA
ATTGCCAGTGTTGGATAGACCATAAAGAAAAAGATCAACAAAATAATGCTAATCAATGAG
GCAATAATAAATCTGTCACCCTGCATTATTTTTAATTCAGCAAGGGCATTTGTCGCTAAC
GCAATCAACGCAACAATTAAGAAAAAAACCGCATAACCTAAGCTGATTTTTGCTAAAATT
GCGGAAAGAAAGATAAAGAGAAACAGCCCAACTGCCCCGAATAACTCACATTTACTTCGT
AATGTTGAAGGTGTTTTGTTCGGATACAGATAAAGCAGTAGGGGAAAAAACCATATCCAA
GTAAGGTTAATATCATTCCACCCCATAGCCTGTTGAAATTCGGCTGAAGTTGCTTCAAAC
AGTCCATATTGCAATGCTTTTACTGGGAAAAAGCAAAAGCCTAAAAAAGCAAAAATAACC
CAAGTCAATGAATGACGAAAAAAAAATGTTTGCATAACCCTCTATAACATCTATTCCACA
ATCTTTCATCATTCTACTATTAAACAAAATGATAGAATAGTTAAATTATAATTCAGCGCC
AACTAAAGAATAATCAACCCGATCTTCAAAAAAAGATCGGGTTTGAGTGTCATACTTTAA
GAACGCCCAGCAAAAAAAGCGAATCGTTCTAAAATAGAACCATTCTAGCTCAAAAAGCAA
TCAAGTTTCCAAATAAAAAAATATTAGCTGAGAAATAGTAGACCAGCTAAAAAGATAACA
AGGAATTTACCCCCCCAAACTCTTCCGTCAATTTTTCTGTAAACAGACGTAATTCTTCCG
TCATTAACAGAAAATCCGCATCGAAACGTTGGGCTTTGTCTTCTTTCAAAATATCATCGT
TCTTTTCACGCACTTCATCGGCAAATTTGACACGGGCAAGAGTGGCATCTTCGTTCAACA
CAAAAGAAAAATGATTTTCCCAATCTAACGCAAGTTTTGTGACAAATTTGCCCGCTTGTA
AATGTTGGCTGATTTCGTCGCTTTCTAAATCTTGGCGTTTACAACGGATTACGCTGTCGG
TATCAAAAGATTTTAATTCCGCTTCTTCTAGAAGTGTCAGCCAGCTTGGTGTATGCCCTT
TTGCCACCCAATTTGTCATCACTTCGCTCGGTTGTAGCGTGAAGGAAATCGGCACAACAG
GCAAAGAACCAAGGGATTTGCGTAACAAAGCAAGGGTATCTTCGGCACGTTTTGCCGAGC
CACTATCTACATAAACGAGCTGTTTATCTAAGTCTAGCCAAATCGCCGTAAATTGATGTT
TACTAAACGCACGAGGCAACAACATTGCCACCACATCATCTTTGATCGCCTGCTTTTCCG
TTTTCTTCAGCTTACGTTGCTCTTTTTGTTCTAAGGCTTCAATGCGATTTTCCGTTTCTT
TTTTGACAACGTGAGCTGGCAATAATTTTTCTTCTTTATGGGAAACCAGTAGGAACTGCT
GACCCTGTGCAAAGTGCAACAGTTCACTTCCTGCAAGCGGTGACGACCAGCCAAATTTTT
GCATATCGCTTTGTTGGCAAGGGGTGAATTTTGTTTGCTGTAATTGTGCGTCTAATTCAC
TACTGGTGAAGCGTAATTCACTAGTTAAACGGTAAATCATTACATTTTTGAACCAATATG
TCATAACATCTCTCTTTATCTAAAATTCATTATCAATCAATAAGTTACTGAAAGTTCATC
ATTCATTACTTTGATTATATCACCATAACTCAAAATGATAATAACCATTTTGAGCACGAA
TATCACAATCACTTAGTCTTGGTATAGAAGTATAGTAGGAAACTTTCCAAGCCCAAATTA
CTATAAACGTGACAAAACATTTTCTTGCTTAAAACACCAAATGTAAATTTTGTGATCTTT
ATCTCATTTTCGAATATTTTCGATTGTTTTTGTTTTTAAGGGGTGTAAACTTACTTTCGA
AAGCAATCGTAGTATGCAGTGGTTGTTTTGATGTAGGAGAGAAAATGAAAAGTAGCGTAG
AAAGACGTTCTGATATTTTGGCGTTATTGCAAAAAACAGGCAGTCATCGAGTTGAAGCAT
TGTCTCAGCATTTCGGGGTTTCGACGGTTACTATCCGTTCGGATCTTAATGTGTTAGAGC
AACAAGGCTATATTACAAGATCGCACGGTTTTGCAGTGTTAAACTCCAGATTAATAGCGG
AACTTTCTATTGCGGATAAAAGTAATAATTATCCCGAACTCAAACAACAGATTGGTCATC
TTGCCGCTTCTTTGTTAAAAGAGGGTGAGAAGGTGATTTTGGACTCTGGAACGACAACGA
AAGCAATCGTAAGTGCTATCGGTGATCTTAACTTGACAGTATTGACAAATGGGCTTGATG
TCGCAATGGCGTTGGTTTCTTGTCCGAATGTGGAAGTAAGAATGACGGGTGGGGTTTTAC
GGAAAAATGCGATGTCGTTTTCGGGAGTAATGGCGGATAAGAATTTGCAACATTATCGCT
TTGATAAAGTCTTTTTGGGTGTTGATGGTTTTGACTTACAAAAAGGGGTGACAACCTTTA
ACGAACAAGAAGCTCAGCTAAATCGCTTAATGTGCGATGCAGCGGATCAGGTGATTGTGG
TGACTGATTCAAGCAAATTTGGTCAATATAGCCATTTTGTTATTTGCCAAGCCAATCAAA
TAGATGTGTTAGTCACGGATAATAAAATTCCTCTAAGTTATCGAGAGTATCTCGAAAATG
TCGGGGTGCAAGTGTTAATTGCGTAGTTTTATTCTCTTTCCTTATAAATAAATCCATTTA
TTTGTGAGGGAAATGCAATGATCCTCAATATTGCTAACCAAACATTAGAAAAGCAGAACG
CTTTTTGGACGGCAAAGGAAATTGCCCAACAGCCAGCGACTTGGCGTGAAACGGTTTCTA
TTGTGAAATCGTCACTTGTTATTCCATTTCTTCAGCCTCTTGTTGAATATGCAAAACAAG
GCGAACTTCGTGTTATTTTTACGGGGGCAGGTACTTCCGCTTTTATTGGTGAGGTTGTTG
CACCGATATTAAGCCAGCATTTAGGCTGTGCTGTCGAAGCGATTGCAAGTACCGATCTTG
TATCCAATCCTTATCAATATCTTTTTGCGGATAAACCAACGCTTTTAGTCTCTTTTGCTC
GCTCTGGTAATAGCCCTGAAAGTATTGGGGCAGTAGAGCTTGTCGATGAAATTGTAGAGG
AAGCGTATCATTTAACCATAACGAATAATGTCAATGGGGCATTATTTAAAAAATGTCAGC
AAGATCCGACCGCTTACCCATTAGCATTACCAGAATCAACCCACGATAAAGGCTTTGCAA
TGACCTCCAGTGCCAGCAATATGATGTTAGCCGCATTAGTAGCGTTTTTACCTGATGTGT
TTGATGATAACTGGGTTGAAGGTGCTATATCGGTAACAGAGCAGTTATTAGAACAGGATC
TTCTCGAAATCCAACGTTTAGCCCATCTGCCATTAAAACGGATCGTCTATTTAGGCAGTG
GGCATTTCCAAGGGCTTGCCCGTGAAACCTCTTTAAAACTACTTGAACTTACCGCTGGTG
AACGTCTTGGCTTCTTTGAGTCATCAATGGGCTTCCGCCACGGACCAAAATCCCTTGTTC
AAGATGAAACGCTCATTTTTATCTTCTTATCTCAGCAACCTTATACCGCACAATATGACC
GTGACCTGTATCAAGAGTTAGTCAGAGATAAAAAAGCCAGAGAAGTGGTGTTATTAGGCG
ATACAAGCGGCTCGATCCACGCTGAAATTCACAAATTAGATGACGCAGCACGGATTTTCC
CATTCTTAGTAATCGGGCAACTTTACTCGTTTTATAGCTCGCTCTATCTTGGCTACACCA
CGGATAACCCTTGTCCGACAGGCGAAGTTAATCGTGTGGTGCAAGGTGTAACGATTTATC
CATATTGATATACAGGAGGAAAAGATGGCAATTTTAAACGTACGGATTGATGGTCGTTTA
ATCCACGGGCAAGTGGCTAATTTGTGGACATCATATCTCAATATCACTCGCATTATGGTT
GTGGACGAAATTGCTGCAAACAGCGATATAGATAAAGCAGGCTTACGCTTGGCTTGCCCG
GCAGGGGTGAATTTAAGCGTGTTACCTGTGGAAAAAGCAGCCGCCAACATTAACGAAGGG
CGTTATGACTCTCAACGTGTTTTGTTGGTAACAAGAACCCCACAAACGATCTTACAGCTT
GTGGAGGCAGGCGTAAATCTGCTGGAAGTCAATGCAGGGAATATGCCTAAAACGGATCTA
ACGCGTCCTATCAGAAAAACAGTACACGTGACTGAAGACGATGTGGAAGTGTTTAGAAAA
CTTTCTGAAAAAGGCGTGAAGCTCACTGCTCAGTTAGTGCCTAATGAAGAAAAAGTCGAT
TTAATGAAACTTTTATAGAGGAGTAACGATTATGATCGAATGGTGGCAAATACTTTTGAT
AACGCTCTATGCGTTCTATCAAATCCTAGATGAAATCACGATTGTATCTAGTGCTGGTTC
ACCTGTGTTTGCAGGCTTTATCACAGGTTTAATTATGGGCGATTTGACAACAGGATTGTT
AATCGGCGGTTCAATGCAATTAACCATTTTAGGTGTAGGTACCTTCGGCGGTGCATCTCG
TATTGATGCAAACTCAGGTACTGTTATCGCAACTGCATTCTCTGTTGCAGCCGGAATGGA
TCCACAATTAGCTTTAACAACCTTAGCTGTTCCAATCGCAGCGTTAATGGTTTATACCGA
TATTTTAGCGAGAATGTCTAACGTATTCTTCGCTCACCGTATCGACAAAAATATCCAAGA
CCACGCTTATAGTGCAATCACAGTAAACTATCTCTGCGGTGCAATCGCTTGGGGTCTATC
TCGTGCATTACCAATCTTCTTAGCGTTAGTGTTTGGTGGTCCATTTGTGGCAAGCCTAGC
AGAAGCAATGCAAACAGGCTTCTTAAAAGTTATCGCAGATGGCTTAACCCTTGCAGGTGG
CGTATTACCAGCGTTAGGTTTCGCAATCTTACTTCGTTACTTACCGACAAAACGTCACAT
TGCATACTTAATCCTTGCATTCTCACTCACAGCAATCTTCATTACTCTCTTCGGTAACAT
CAATGCTGTCGGTGCATCAACAGGTGTAAGCAACTCAATCAGCAGCGTACCAATGCTTGC
AATGGCAGCAATCGGATTTGCATTCGCCTACATTGTTTACCAACGTAGCGTAGAAGGTGG
CTCAGCCCCAGTTGCAAAACAAAATACCACTTCTGACAAAGGAGAAATTGAAGATGACGA
ACTCTAATCAACAAGTCGGAAATCCAAAAGGCTACAAATTAACAGATGCGGACTTCCGCC
AAATCAATATCCGTAACTTATTCTTCAACCAAGTCGGTTGGAACTACGAACGTATGCAAG
GCTCTGGCTATTTATGGATTATGTTGCCACAGCTACGCAAAATGTACGGCGACAACACAC
CTGAATTACAAAAAATGATGGTGATGCACAACCAATTCTTCAACACCAGCCCATTCTTTA
ACACTATTGTTAAAGGTATCGACTTGGCACTTGAAGAGAAACAAGGGGTGAAATCACTTG
AAGCCGTTGCAGGTATCAAATCAGGTTTAATGGGACCATTTGCTGCTATCGGTGATGCCC
TATTCGGCTCACTCGTCCCAGCAATTATGGGGGCGATTGCTGCAACAATGGCAGTAAACG
GCAATCCGCTTGGTGTCGGCTTATGGGTTGCGGTAGCGATTGCCACAATGGTATTCCGTT
GGGTACAACTCAAAATCGCTTATCGTGAAGGGGTAAACTTAGTGACCAACCTAAGTCACC
GCTTGAACGCACTAACCAACGCAGCAACAGTGCTTGGGGTATTCGTTGTGGGGGTAATGT
GTGCCACGATGGTGAATGTCAAAGTACCGTTTGTCGCTACTATCGGTGAGAAAGTCGTTT
CCGCCCAAGCGAACTTAGATCTTATCTTACCAAGATTAGTCCCTGCGTTAGTGGTGTTCT
TCATCTACTGGTTACTCGGCAGACCGAAAATGAACTCTAACAAAGCGATTATGATCATCA
TCGCTCTCTGTATCTTGCTCTCTTGGGCTGGATTGTTGGCGAAAGGGTAATTTGAACGGG
ACACGAAGCGTCGTGTCCCTACAACCACTTCGGATTTAGTCTTGTAGGAACACGCTGCGC
GTGTCCGTCAATAATCATTCAACTTGATTAATAATGTGGTTGTGGGAAATATTGGGACGG
ACACACGCAGTGTGTCCCTACCCGCGTATCAATACAACGTTATTGTAGCGACGCCACGCT
TGGCGTCCTAAAACAAGCGGTCAAATCCACCCAAAATTTTACAAATAACTAAGATCTAAA
ACCCAATCGATCTTCTCTAGATTTATTCGGTTTTATATCTTTCAAGCGAGGTGAACTATG
CCTTTCCAAATCGGCGAAAAGGATTTCCTACTCAACGGAAAACCGTTCAAAATTCTGTCA
GGTGCAGTACATTATTTTCGTATCGTACCAGAATACTGGTACAAAACACTCTACAACTTA
AAGGCAATGGGGTGTAACACGGTGGAAACCTATGTGCCGTGGAACTTACATCAGCCACAG
CCTGATCAATTTAACTTCAGCAAGCGGGCGGATTTAGTCAAATTTTTGCAAACGGCAAAA
GATTTAGGGCTGTACGTTATTCTTCGCCCAACACCTTATATCTGTGCGGAATGGGAGTTT
GGCGGATTGCCTGCGTGGTTGCTTAATATTCCAAATATCCGCTTACGCCAAAACGATCCG
CTGTTTATCGCTGAAATCGACCGCTATTTCCAAGAACTGCTTCCACGCATTGCCCCTTAT
CAAATCACCCAAGGCGGTAATATCCTAATGATGCAAATCGAAAACGAATACGGCTCGTTC
GGCAATGATAAAAACTACTTGCGAGCTATTCGGGCGTTGATGTTAATTCACGGAGTGAAC
GTACCGCTTTTCACATCTGACGGTGCGTGGCAGAACGCCTTAGAAGCAGGGGCGTTGATC
GAAGATGATATTTTGCCGACGGGGAACTTCGGCTCTCGTTCCAATGAAAATTTAGATGAG
TTGCAACGTTATATTGATAAGCACGGCAAATCTTACCCGTTGATGTGTATGGAATTTTGG
GATGGCTGGTTTAACCGTTGGAAAGAGCCTGTGATCCGCCGTGATGCTCAAGATTTGGCG
AACTGCACCAAAGAGCTACTTGAACGGGCGAGTATCAATTTCTATATGTTCCAAGGTGGA
ACGAATTTTGGCTTTTGGAACGGCTGTTCCGCACGGTTAGACACCGATTTACCGCAAGTA
ACCAGCTACGACTATGATGCCCCTGTTCACGAATGGGGCGAACCGTCAGAGAAATTCTAC
CTGCTACAAAAAGTGTTAGGGCAGTACCCTGATGCCAGCCCGATTGTCGATCCGATTTTG
CCAAACATCACCGCTTACCCACCGCTTGCAGTGCAAAATGAAGTGTCGCTGTTTGGTACT
TTAGACACAATCAGCGAATGTTATGAAAGCCCGTTCACTCAAACAATGGAACAGCTAGGG
CATTACTACGGTTATCTGCTTTATCGAGCCAAACCGACGGCATATAGCGGTGAGATCAAG
CTGAGAATTTACCAAGGTAGAGATCGTATCCAGATTTTCAACGACAAACAGAAAGTCGCC
ACCCAGTACCAACACGAGATCGGCAATGAAGTGATGTTACAGACACCCAATGGCGAGTTC
CAACTTGATCTGTTAGTGGAAAATATGGGACGGGTTAATTACGGCGGTAAGCTACTTGCA
CCGACACAACATAAAGGGATCGGTGCAGGGGCTGTGCTTGATCTGCATTTCCACACAGGC
TGGCAACAGTATGCGATTGATTTTGACCGCTTGGAAGAGATTGATTTTGATGGCGAGAAA
GATAGCCAAACGCCTTCGTTCTATCAATTTAAGCTACACCTAGACCAAGAACCGCAAGAT
ACCTTTATTGATACCCGTGCATTCGGCAAGGGGGTGATTGTGGTAAATGGTGAGAACTTA
GGGCGTTACTGGAATGAAGGCCCGACTTGTTATCTCTATCTGCCTGCACCGTTACTGCAT
AAAGGTGAAAATGAGATTATCGTCTTTGAAACGGAAGGGGTGAAGATCGATAGCTTAACG
TTTAGCGATAAGCCGATTTATAAAGAGTTGAATACCAAAAACTTATAAAGTCGTAGGGAC
ACACTGCGTGTGTCCGTTGTGTATCAATATGTTTATTTTTAGATACACGTAGTGTGCCCT
AGGCTGCTGACAAACCATATATTAGATGGATTGAATATTGTAGGGTGGGTTTTAACCCAC
CAATAAAATCAATATGTTACGGCTATATGGTGGGTCAAGACCCACCCTACAAGCTACTTT
GTCAATAATCTGGGACACACTCAGTGTGTCCCTACATCATAAATGATAAAAAAGGAGCAA
CTATGAGCTTAATCTTAATCAGTCACGGAGAGTTTGCAGAAGGCTTACTGGATACTGCCG
AAATGATTTTAGGCAAAATCGACAATGCTCAAACCGTCTGCTTATATCCACACGAAGGCA
ATGAAGATTTCCAAGTGAAATTTGAGCAAGCACTGGCGAATGCAAGCGGTGAGATTGTGG
TTTTTTGCGACATTATGGGCGGTACGCCGTGTAATGTGGCAATGCGTTACTTGCCGAAAT
TATCAGGGTTATATAGCGGAATGAATTTACCGATGGTGATTAGCTATGTGAGTGAAGATG
GCACGGATGGCTTACTGGAAAATACCAAAGAACAAATTCACGATGTGGCTCAACAACTTA
AAAACTTAGCGTTAGGCGATGATGAATAGGAGTAGTAGTATGTCTAAACAAGATTTAATG
AAAAAACTTTGCACCAAAGAGGGCATTATTGCTGCTCTTGCGATTGACCAACGTGGTGCA
TTACGTCGAATGATGGGCGATGATATAACCGCTCAACAGGTCAGCGAATTTAAAACCTTG
ATTTCTCAAGAATTAACCCCCTATGCGTCGTCGATCTTGCTTGATCCAGAATTTGGCTGG
GCGGCTTCAGAGAAACGTGATGCAAATTGCGGATTAATTATGGCATACGAAAAAACAGGC
TACGATAAAAGTATTGCCGGACATTTTCCTGATTTGATCAATGATGCTTCTGTTCATCGC
TTAAAAGAAAAAGGCACACAAGCGGTTAAATTATTGATCTATTTTGACATTGATGAACCG
CACGAAATCAACGACCGCAAAGCCGCTTTTGTTGAACGTGTGGCTTCTGAGTGTAATGCA
GAACAAATTCCGCTGTTCTTAGAGATCTTGACCTACGACGGTTCAAACGAAGATAAAGTC
TATAACGCCAAAGTCAAACCTCGCAAAGTAATCGAAGCGATGAAGTTCTTTGCGGATAAA
CGTTTTGGGGTAGATGTCTTGAAAGTGGAAGCGCCTGTGGTGATGAGTTATGTGGAAGGC
TTTACTGACGGTGAGGTGCTTTACAGTCAAGCGGAAGCCGCTGCATTCTTCAAAGCACAA
AGCGAAGCAACGGATCTGCCGTTTATTTTCCTAAGTGCAGGCGTTTCAGCCAAACTGTTC
CAACAAACCCTTGAATTTGCTCACCAAGCAGGCAGCCGGTTTAACGGCGTACTGTGCGGA
CGTGCAACTTGGGCTGGTGGTGCGGAAGCCTACAAAGCCGAAGGTGTTGAAGCCGCTCGC
CAGTGGCTTAAGACACAAGGTAAACAGAATATCATTGAGTTGCTCGAAGTGTTAGAACGC
ACGGCAACGCCGATTAAGTAGAAAAGTAAATTGCCCCTTTTGAGTATAGAAAGGGGCAAT
CTATTTTAAACGTGAGGGTTACATTCAGGTAGTGTACCTTCAATTTCAAAGAGTACATCG
CCATCTTTAAAGAAGACATAGCCCCCATTTTTCATTTTTGTCCAGTTCTCATTTTTTGTG
AGAGGCTGGGTTGTAATAATGGTGACTTTATCACTTTCTTCCGTATATTCACGGAAATCA
ATCATTACATCATCATCACGCAATGCTGTGCCGAATGGGGCTTTGCGACAGACATAATGT
AAGTTTGTTGAGCAACGTGCGATCATCCAGTGCCCATTGGAAAGAATAAAATTAAATACG
CCGTGTTTAGCGATTTCACTGGCAATATCTACAATTGCGTCAAAAATCTCTTTTTCACTT
GGTTTTTGTGGAAAACGTTGTTTTAGGCTGGCAACTATACAGCAAAATGCGGCTTCAGAG
TCCGTTGAGCCTATAGGCTGATAGTGATTATTCGGGCAAACTTTGACATCAACCGTGCCG
TTGTGGGCGAATACCCAGTTTTCACCCCAAATTTCGCGGATAAATGGGTGGGTATTTTCT
AAATTGACATCGCCACAGGTTGCTTTACGGATATGGGCGATAACGTTAAAGGATTTAATT
CGATATTGACTGACGAGATCTGCCATTGGTGATGAGGCACCTGGGCAATTGTCTCTAAAA
ATACGCACACCTTTGCCTTCAAAAAAGGCAATGCCGAAGCCGTCGGTATGGTGGTCGGTT
AAACCTGCACGCCGTCGAAATCCTTCAAACGAGAAAGTAATATCGGTCGGCGTATTACAA
TTCATTCCTAATAATTGACACATAATTTACTTCTTTATTTACTTCAAAAAAATATAAAAA
TCCCACCGCTTGTTATCATTAACAAGCGGTGGGATTTAAGCGAAATTTGACAAAAAATTC
AATAGGAAAATTATATTTTATTGATCTTAATTCGCCTCTTTTTTAATTAATGAGAGTAAA
AAGAGTGTTCCTGCACAAACAACCACTGAAGGACCTGCTGGTGTATCTTTGAGGGCGGAG
AGTAATAGTCCGCCACTGACCGATAATATGCTTAATCCGATGGCGTAAATAACCATTGTT
TCAGGTGTTTTGGCAAAGCGTCTTGCGGTTGCAGAGGGGATAATCAGTAGTGAGGTGATG
ATTAAAGCCCCGACAAATTTCATACTTAATGCAATGCTTAATGCGGTAAGCAACATTAAT
AAGAGGCGTAGGCGTGCGACATTTAGGCCTTCAATTTGAGCTAATTCAGGGCTGACTGTG
ATGGCGAGTAGCTTTTTCCAATACAGAGCCAGTAGTGTCGCAATGCCGATAACCCCAATG
CCGATAAAGAGTACGTCGTTAAAACCAATTGCAAGAAGATCACCAAATAGGTAGGACATT
AAATCAACACGAACATTGTCTAATAGGCTGATGGTGATAACGCCTAAGGATAAACTGCAA
TGGGCGATAATGCCTAATAGGGTATCGACTGAGTGAGTAGAGCGCTGTTCTAACCAGACG
AGGCAAAGAGCGAGTATGACGGTCATTAGAATAACAGCAATATAGGGATCGATTTGTAGG
AAAATCCCTAATGCAACCCCAAGTAATGCGGAGTGAGAGAGGGTATCACCAAAATATGCC
ATTTTTCGCCAGACGACAAAAGCCCCAAGCGGTGCGGTGATGAAGGTTAAAAATACGCCT
GCTAACCACGCAGGAAATAAAATCTCAAACATATTGCCTCAATCAGTGATGTCCGTTACA
ACGACATACATTGCCTTGTAAGTCGTGGTGGTGATTATGGTGATGAGAATAAAATGCCAC
GTTTTTCGCAAATTGATCGCCAAAGAAGTAGATAAAACTTGGGTCACTTGAAATTTTTTC
AGGTGTACCAGCACAACAGATATGGCGATTAACGCATAGCACTTCGTCCGTATTTGCCAT
TACAATGTTTAAATCGTGAGAAACCATTAAAATAGCACAGTTTAACCATTCACGAGTTTT
ATTTAATAGTTGATAGAGTTCCGTTTGCCCTGTAATATCCACCCCTTGCATTGGTTCATC
TAAGACAAGCAGTTGTGGACGATCTAAAATTGCACGGGCAAGCAGTACTCGTTGTAACTC
ACCGCCAGATAATTTTTGCATACTATGCTTAGCAAGGTGAGTGATTGCAAATAGGGACAA
TGCTTCATCTATCAAGGGTTTAGTGCTGTTAGGCTTGAGATATAGAAATTTTTCAACGGT
AATAGGAATAGAGTGATCCAGATGCAATTTTTGTGGCACATAGCCAATTTTTAGCTGTGG
TTGGTGAATAACCTGCCCTGATGTTGCCGGCTGTAGTTTCAGCAACACTTTTAATAGGGT
AGATTTACCCCCCCCATTAGGACCAACGATAGTTGTGATAGAATTGGGGTAGATGTTTAA
ATGAATATTTTCAAGGGCAACTTGTGTACCAAAATTCACATTAATCGCTTTCAGTTGCAC
AAGGGGCTTCGTTAAATTGTGGATCGGCTTAATTTGCTTGATCTGCATAACATTAATAAA
TTTAAGGATTTAAGGAATTAAAATTAGCGGATTTTTTTCAGTTTTACAAGAAATCTATGG
GAATTTTTTGCCTATTCCTTTGTCTATAACAAGTTCGCACTAGAAGAAAATTATTTAGGA
TAGAATTTTGCAACACGTTATTTTTGCTAGAGATCGCCGTCGTAAGAAGAATAGAGTAAA
GGCATTTGTGTTTTTGGTGATTATATTATCTATCTTTATTGGTATCGTTTTAATCTTAAA
AAAACAGGGCTCAAATTCTTCAGAAACGCAAGAAATTCCGATTGCATTGGCGACCCAGTC
GTTACCTGAAGTCAATCAAGAGAGTGAAAAACTCGCTGTTCCTACTCAAACAGAACAAGC
GGTTGGATCTGTCCCTGAAGTTTCTACTGCTTTATCTCATGGTGAACCTAAGTACATCAA
TATTGACTTCACTGCCTCGGCTAAAGAGGAACAGGAACAAGTAAATGCTGAGCCTGTTGA
TGAAAATGCAACCTCTTATGAAGATGAATTGAGTGATGTTGATGATGAAATAGAAGGGCA
ACCTAAAGCAGCTGTTCCTGAAAGTGAAAAATTATCGGAAGAAGCAGAAAATGTATTAGA
AGATGTGTTAGATATTGCAGATCAAGCATTACGTATCCAAAATCAGTTTAGTTATACCGT
AACTCAAGGCGATCAGCTAAAAGATGTACTAGAACAGTCAGGATTAACACATGCCACAGC
AAAAGCCTTAGAAAAAACCTTTCCACAGTTAGCCGATCTTAAAGTAGGACAACAATTCTA
CTGGATTTTAGACAATAACGGTGAGCTAGAATATATGAACTGGCTCATCTCAGAAAAAGA
AGAGAAAATTTTTGAGCGTAAAGCTCAAGATCAATTTGCGGTACAAACAATTCAGAAAAA
AGGCGTTTGGCAACAAGATGTGATTAAAGGCACCATTAATGGCAGTTTTAGTGCAAGTTT
AAAAGCGGTAGGTTTATCTCAACGTCAAATCAATCAGTTAGCTAACGGTCTGCAATGGCA
AATTGCCACCAATAAATTGAAAAAAGGCGATAAATTTGCAATTTTAGTAAAGCGTGAGTA
TATCAATGGCAAGGTCACGGATTTAGGAAATGTCGAAGCCATTCATATTATCAGTGGCAA
GAAAAGCTATTATGCTATTCAAGCAGATAATGGACGTTATTATAACCGTCACGGTGAAAC
GTTAGGTAAAGGCTTTGCTCGCCACCCATTGCCATTCACACCAAGAGTTTCATCACATTT
TAATCCTCGTCGCTTACATCCGGTAACAAGACGAGTTGCCCCTCATAAAGGGGTGGATTT
TGCTGTTCGATCTGGAACACCGATTATTGCCCCTGCAGATGGTGTGGTTGAACATATCGC
TTATCAAGCAAACGGTGCTGGTCGTTATATTAAACTACGCCATGGGGGGCAATATACTAC
GGTGTATATGCACTTAAGCCGTTCGTTAGTTAAAGTTGGGCAAAGTGTTAAAAAAGGACA
ACGCATTGCGTTGTCTGGAAATACAGGGCGTTCAACAGGTGCACATCTGCATTATGAATT
TCATATCAATGGGCGACCGGTTAATCCAATGACAGTAAAATTGCCGGGTATAGGATCTGG
TATGCCCGATAAAGAACGTAAAGCATTCTTAGTGAAAGCACGGAATATTGAAACAAAACT
TAAACTCTAGAAGGATTTATAATGAAAAAAAGTCTATTGACCCTAATTAGCCTTGCAATC
TTAGGTACGGCACAGGCGAATGATAAAAACTTACAGCAACAGCTTGAGAAAATTGGGGCA
ACCAATGTGAAGTTGTCAGAATCTGCCTTGCCAGGTTTTAAAACAGCGATTTCTGATCAA
GGTGTTGTGCAAATTAGCAATGATGGACGCTATGTAATACACGGGCAGATTTTTGAATTA
AAAGATGGCAAAATCACGGATATTACTAATCGTGCATTGCTCGCAGAACTTAATAGTCTA
GCAAAAGAGATGATTGTTTATCCTGCAAAAAATGAAAAACACGTTGTCACTGTTTTTATG
GATATTACCTGCCATTATTGCCATTTATTGCACTCAAAGATCAAAGAATATAATGATTTA
GGCATTACTATTCGTTATTTAGCTTTCCCTCGTGGGGGTATGAATACCGAAACTGCAAAA
CAGATGGAAGCGATTTGGACAGAAAAAGATCCAGCCTTTGCATTAAACGAAGCGGAGAAA
GGTAACTTACCAAAACAGGTGAAAACACCAAACATTGTGAAAAAACATTATGAACTTGGG
ATTAAATTTGGGGTTACGGGTACGCCAAATATTGTCACAAAAGAAGGTGAGTTAATCGCT
GGCTATGTTGAGCCAAAAGAGTTGCTCAAAATGTTAAGTCACTAATCCTTAATTTAAACT
ACAAGCGGATAGGTTTTATTCTGATATCCTCCCCGCCTCAAGAGGCGGGAATTCCTAAGT
GTAAATTTTAAACGTATTTAAAGACCTATAATTTCATCGTTTGAATACTGATAAAAATTG
ACCATGCATTAGCTTCTTGAAAGCTGCCCTCCCCCAATAGATTTCATAATTTTGTGATCT
CTTTCACATTTTCTCTTGAAATCCCCTTGACAATCCCAATTTATAGTTTCGTCAAGCGAG
AGTAATCTCGAAGTCAGAACATTTAATAACAGAATTTAGAGGAAACTATGAATATTGATA
AATTTACCAGCAAGTTTCAATCAGCAATTGCCGATGCACAATCTTTAGCCGTTGGCAAAG
ATAATCCCTATATTGAACCGGCCCATTTAATGCTTGCCTTGTTAAAGCAAAATGATGGAT
CAATCACACCGCTTGTCACCAGTTTAAATGTGCAACCTAACCGTTTAAGCAGTGAACTTG
ATGGCATTATTAGCCGTTTGCCACAGATGCAAGGGGGCAATACACAGCCGTCACAGCAAC
TTTTTCGTTTGTTAAATCAATGCGATAAGTTGTCGCAACAGTTTGGTGATAGCTTTATTT
CATCAGAGCTGTTTGTACTTGCGGCACTTGAAGATAACGGAGATTTAGGTAAGTTATTGA
AAAACTTAGGTTTAACCAAAGAGAAGGTGACAGCCGCCATTCAACAAATTCGTGGAGGGG
AGAGCGTGAATAATCAAAATGCAGAAGAAACGAGACAAGCGTTACAAAAATATACTATTG
ATTTAACCGAGCGAGCTAAGGCAGGCAAACTTGATCCTGTGATCGGGCGTGATGAAGAGA
TCCGCCGTACGGTGCAAGTGTTGCAACGCCGTACTAAAAATAACCCCGTGCTTATCGGTG
AACCTGGTGTGGGGAAAACGGCGATTGTCGAGGGTTTAGCACAACGTATTGTCAATGGCG
AAGTGCCTGAGGGTTTGAAGAACAAACGGGTATTGTCGTTGGATATGGGAGCGTTAATTG
CAGGAGCAAAATACCGTGGTGAGTTTGAAGAACGTTTGAAAGCGGTATTAAATGAACTTG
CCAAAGAAGAAGGGCAAGTGATCCTGTTTATTGATGAAATTCATACGATGGTTGGGGCAG
GTAAAACCGATGGAGCGATGGACGCTGGTAACTTGTTGAAACCGTCCCTTGCCCGTGGTG
AGTTGCACTGTGTCGGGGCGACAACCTTAGATGAATACCGTCAGTATATTGAAAAAGATG
CGGCTCTGGAGCGTCGTTTCCAAAAAGTGTTGGTTGATGAACCAACGGTGGAAGACACCA
TTGCGATTTTGCGTGGTTTGAAAGAACGTTACGAAATTCACCATCACGTTCAAATTACCG
ACCCTGCGATTGTGGCGGCAGCAACTCTTTCGCACCGCTATATTTCAGATCGCCAGTTAC
CCGATAAAGCGATTGATTTAATTGATGAAGCGGCTTCCAGCTTGCGTATGGAAATCGACT
CTAAACCAGAACCGTTAGATAAACTTGAACGCCGTATCATTCAGTTGAAATTAGAGCGTC
AAGCGTTACAGAAAGAAGAAGATGAAGCCAGCCGTCAGCGTCTTGCAAAATTAGACGAGG
ATCTGACCGCTCGTGAACGTGAATATGCGGAGCTGGAAGAAGTATGGAAAGCAGAAAAAT
CCGCTCTATTAGGCACGCAACACATTAAAACCGAGTTGGAAAATGCCCGAATTGAAATGG
ATCAGGCTCGCCGTGAGAATAACTTTGAAAAAATGTCAGAGTTGCAATACGGCAAAATTC
CGGCCCTTGAGAAGCAGTTGCAAGAAGCGGTAAAACGTGAAGAAGAGGGCGGTGAAAATC
ATCTGTTACGCACCAAAGTGACTGATGAAGAAATTGCCGAAGTGCTGTCTAAAGCCACGG
GTATCCCTGTATCCAAAATGATGGAGGGGGAAAAAGAGAAACTATTGCGAATGGAAGAAG
TGCTACACAAACGAGTAATCGGTCAAAGTGAAGCCGTTGATGCGGTAGCAAATGCGATCC
GACGTAGTCGAGCAGGCTTGTCTGATCCAAATCGCCCTATCGGTTCATTCCTATTCTTAG
GACCGACAGGCGTAGGGAAAACAGAGCTTTGCAAAACATTAGCCAACTTCCTATTTGACG
ACCAAGATGCGATGGTGCGGTTCGATATGTCCGAATTTATGGAAAAACATAGCGTATCTC
GCTTAGTCGGTGCACCACCAGGATATGTCGGCTATGAAGAAGGCGGATATTTGACTGAAG
CGGTTCGCCGTCGTCCATATTCCGTCGTATTGCTCGATGAAGTGGAAAAAGCTCACCCGG
ATGTGTTCAACATTTTATTGCAGGTGCTTGATGATGGTCGTTTAACTGACGGACAAGGTC
GTACGGTAGATTTCCGTAATACGGTCGTAATTATGACATCAAACTTAGGTTCGCATTTAA
TTCAAGAGAATGCGGAAAATATGAGTTACGATGAAATGAAAACTATCGTGATGAATGTGG
TTGGGCAACATTTCCGCCCTGAATTTATCAACCGTATTGATGAAACTGTGGTATTCCACC
CATTAGATAAAGAAAATATCCGTGCGATTGCTAGAATTCAGCTTGAACGTTTAATTAAAC
GTATGGCGGAGCGTGGCTATGAAGTGACGGTGACAGATGCGGCAGTTGATCATATCGGCG
AAGCAGGCTTTGACCCACTCTTTGGAGCAAGACCGCTCAAACGTGCAATTCAGCAAGAGC
TTGAAAACACCTTGGCACAGCAAATTCTCTCAGGCAAATTGTTGCCGAATAGTCCTGTGA
CAGTGGATTATCGTGAGGGAAGGGTTGTGGCAGTTCAGTAAAAGAGTAAGGGCGTAGAGA
TACGCCCTTTGTTTTGTGAAATCCATTGACTTTTCTATGATTTCTCGCTAATTTGTGGGC
GTTTTTAACACAAAAACTATTTATTTACAGGAGATTCTATGCAAGATCGTTTAGTCACTT
CCGCAAGAAGTGAATCCCTTCTTAGCACACATAAAGTATTACGTAATACTTATTTCTTAC
TTGCGTTAACGCTTGTATTTTCGGCGGTAGTTGCATCTGTTACTATGGCACTTAATTTAC
CACGTTTACCTTGGTGGGGAATGTTAGTCGGTTTCTATGGCTTACTTTTCTTAACCAATG
CAACGGCAAATAGTGCAGCAGGGTTAGCAAGTGTTTTTGCGTTAACGGGTTTCTTAGGTT
ATAGCTTAGGTCCAATTTTAAATGCTTATATCAGCAATGGGTTAGGCGATGTGGTTGCAT
TAGCGTTAGGGGCAACGGCGTTAGTGTTCTTTAGCTGTTCTGCTTATGTATTAACTACCA
AACGTGATATGTCTTTCTTATCGGGAATGATGATTGCATTGTTCGTGGTGTTATTAGTGG
GTATTGTGGCAAATATCTTCTTAGCAATGCCCGCGTTAAGTTTAGCGATCAGTGCATTAT
TTGTAGTGTTCTCAACGGCTGCAATTTTATATTCAACTAGCAACATTATCCACGGCGGTG
AAACAAACTATATCCGTGCAACCGTTGATTTATATGTGTCTATCTACAACCTATTTGTGA
GCTTATTACAGCTTTTAGGAGTATTTAGTAGTGATGACTAAATAAATTTAGCTCATTGGA
TTCATTAAAAATAGTTATAAGGGGACGCTAATTTAGTCCCCTTTATTATCAATGCGCCTC
ATCCCAATTGCTTCCAACTCCAACTTCCGCAATCAATGGCACTTTAAGCTCAATCGCTTT
TTCCATTTCGGCTTTAATCAGTTGGGTGTAATGCTCTACTCTGTCGGCTTTAACTTCAAA
GACTAATTCATCGTGTACTTGCATAATCATTGCAATATCTTCGCAGTTTCGCACCGCTTG
ATCGATCCCGATCATTGCCACTTTGATAATATCTGCCGCCGTGCCTTGCATTGGGGCGTT
GATGGCAACACGTTCCGCTGCCTTGCGTCGCATTTGGTTGCTCGAGTTAATTTCAGGCAA
ATATAAACGGCGACCAAATAGGGTTTCAACATAGCCTTTTTCAGCGGCTTTTTCACGAAT
GTCTAACATAAACTGTTGCACGGCTGGATAACGCTGGAAGTAAAGTTCCATATATTTTTT
CGCATCGGTACGAGAAATGCCCAGTTGATTTGCCAAGCCAAATTCAGACATTCCATAAAT
CAAGCCGAAGTTAATCGCCTTGGCACTACGGCGTTGTTCACTGGTCACCGCTTCCAACGG
CACGCCAAAAATTTCCGCCGCCGTAGAACGGTGAATATCTTTACCTTCGGCAAAGGCTTT
GATCATATTCGTATCATTAGCAAGATGAGCCATTATGCGTAACTCAATTTGCGAATAGTC
CGCCGCCAAAATCACATAGCCATCACGGGCAATAAAGGCTTGACGGATACGTCTGCCCTG
CTCGTTGCGGATCGGAATGTTTTGTAAATTCGGATCGCTTGATGAAAGTCGCCCTGTTGC
CGTGACCGCTTGATGATATGAAGTATGCACACGTCCTGTTTGTGCATTAATCATCTGCGG
TAGTTTATCGGTATAGGTTGATTTCAATTTGCTCAAGCCACGATGTTCTATCAACAGCAC
TGGCACTTGGTGTCCCATTTGAGCCAATTCTTCCAACACTTCTTCGTTGGTTGATGGCGC
ACCTTTCGGGGTTTTCTTTAAAATCGGTAAGCCGAGTTTGTTAAATAAAATCTCTTGCAG
TTGCTTAGTGGAAGCAAGGTTAAACACTTCTCCTGCTTCTTGATGTACAAGGGTTTCAAG
CTCTTTTAAACGCTGTTCAATCTCAACTGAATGTGCCAACAGTTTGGCAGGATCGATTAA
TACGCCGTTTCGTTCCACACGGGAAAGTACGCTCACCAACGGCATTTCGATTTGCTCAAA
CAGTTTCACCAATTCAGGCGTTTTTTGTAGTTCAGACCATAAGAGTTGATGTAATTTCAT
TGTAATTTCGGCATCTTCCCCTGCATATTCTGTTGCTTTATCCAGTTCAATTTGATCGAA
TGTAAGCTGATGTTTGCCCTTACCTGCCAACTCTTCAAAAGGAATAGTTTGATGTCCCAA
ATAACGCTCTGCCAAATTGTCCATATTGTGACGACCTGTGCTGTCTAGGGTGTAAGATTG
CAACATCGTATCAAAGGCAACCCCTTGTAGCTCAATGCCGTAGCGTGCAAAAATCGTTAA
ATCGTATTTGATATTCTGCCCGATTTTGCGGATATTTGGGTTCTCTAAAATCGGTTTTAG
CTGTGCCAAACAGTCCGCTTTGTTCAACTGGTTAGGCAGTAACGCTTCGACTTCATCGAG
TTCTGCTTCACTTTCACCAAACAGATCCACTTGGGTCGGCTGTGCAATTTTACCTTTGTG
TGCCAATGGAATGTAGCACGCTTCGCCATTTTCTAAGCCAAATGAAATCCCGACTAAATT
TGCTTGCATTGCATCTAAATTGTCTGTTTCGGTATCTACCGCCACAAGCTGTGCCATTTG
CAATTTTGCCAGCCATTTGGTAAACAGCTCAGGGCTGTTCACACAATCGTAAGCGGTGCG
ATCTATCTCGACTTTTGCAAAAGGTGCAGATTTTTGTTCGGCACTGACCGCTTGTGTGGC
TTGATAATTGTTCGGAATTTTCTCTGCTGACGTTTGTGTCACAGGGTTTGCGTCATTCAT
CACTTCGTTCAGCCAACGCTTAAATTCATAACGACCAAAGAGTTCTACCAGTTGATCTCG
CTGTTGGGGCTGAGTAACAAGCTGATCGTAAGTAACATCAAGGGCAACATCGGTTTTGAT
TGTCGCTAATAGATAAGAGAGATCGGCTGTTTCTTTTTCTGCTTCCAGTTTCGGTGCAAA
GGTTTTTGCCCCACGAAATGATAACTCTGCAATTTTGTCTAAATTTGCATAAATCGCTTG
CATTGAGCCAATACCTTGCAACAACGCAATCGCCGTTTTCTCACCAACACCTTTTACCCC
TGGAATATTATCGGACGAGTCGCCCAATAAGGCTAAATAGTCGATAATCAACTCAGGCGG
AATGCCATATTTTTCAATCACCCCTTCACGATCTAACAAGGTATTGTTCATCGTGTTAAT
CAGCATAATATGATCGTTCACCAGTTGAGCCATATCTTTATCGCCTGTACTGATTAAAAC
GTGCTTACCTGCTTGTGAAGCCTGCACCGCAAGCGTGCCAATCACATCATCAGCTTCCAC
CCCTTCAATCGACAACAGCGGAATACCCAATGCTTTAATCATTGCGTGCAAAGGTTGGAT
CTGCGAACGAAGTTCATCGGGCATAGGCGGACGGTGAGACTTATACTGTTCAAACAGCTC
ATCACGGAAAGTTTTCCCTTTCGCATCAAACACGACGGCAATATGGCTTGGTTCAACCTG
TGCAATCAGGCTTTTTAACATATTCAACACGCCATACATCGCCCCTGTTGGCTCACCTTG
TTTGTTAGTTAAAGGGGGAAATGCGTGGAATGCACGATATAAATAGGACGAACCGTCCAC
TAAAACGAGCGGATTTTGTGCGATTGTTGCCATTTGAACTCTCTTTGATCTAAATAATTT
GGGCTATTATAGCGAAAGTGGTGGGATTAAAGAAAAGGTTTTGGGAAATTATGTCTATCC
ATATTTTTCCCCAAAACGCCCCCCATACAATGGGGGACTTTACGATTCTATTAACATCGG
TAATTCTGACATACTCACTAATTTATAATCAGCCAAAGCCCAGCGAGGGTCGTCCCATTC
CGATTTTGCAGGAATAACAACGGTTTTCATACTCGCTGCTTTACCTGAAATCATACCTAA
AACCGAATCTTCTACGGCAAAACAAGCAGATGTTGGAACGCCAAGTTGTTTTGCTGCGTG
TAAATATACAGCTGGGTGTGGCTTGTTGTACTCCAATTCCTCAGCAGAAGCCAAATAATC
AAAATATTCAGCTATGCCGCAGCTATCAACAATGCCTTGTAGCATATTTCTTGGCGAAGC
CGAAGCAACTGCGATTTTAATCCCCCGTTGTTTTAAGGTAGATAAAACCTCTTTCACATT
TGGCATTAATGGCTTCGCTTCAAGCACCTTTCCAACTACATATGCCATCAACTCTTCTAT
TAACTGAGTACGACTCTTTTCTTTTTCACCATATTTTTGTAGCACATAATCAACCAGCGT
ACCAATAGGCGACCCTGTAAGAGTCATCATTTCAGCTAAGGTTACAGGAAATTGATTTTT
CTGAAAAAATTCAGTACTTGCTTGATACCAAATAGGTCGGGAATCAATTAACGTACCGTC
CATATCAAAAATTACAGCTTCGCTCATTTTACATTCTTCCGTTATTGATTATTACAAGTG
CTTCCCCTAAAACAAAGCAATCACTGTATCCTACATGCTTTTCACCTTTGAAATATAATT
GGCAATTCATTCCTATTCAGATAAATAGATAGAAACTAAGTTATATCCCCAATTTTTCCT
TATAATGCAAACGGCATACAGAAAGATAGCTGTCGTTTCCACCGATTTGAATTTGCTCTC
CATCTTTTACCGCTTCACCTTTCTCATTCATACGAATAACAAAGCCTGCTTTACGTCCAC
AATAACAGATGGTTTTGAGTTCTTCGAGCTGATCAGCCCAAGCGAGTAGATAGCGACTTC
CCTCAAATAATTCAGACTGGAAATCGGTGCGTAAGCCGTAACAAAGCACAGGGATTTTTA
ATTTATCGACCACTTCAGTCAGTTGATAAACCTGCTGCCTGGTAAGAAATTGTGCTTCAT
CAATAAGAATACAGTGCAATTTTTCATCGGCAATATAAGCGGCGATTTCATCAAATAAAT
TGCTATCGTTTTTGAATAAACGAGCATCTTGTGAAATACCAATTCGAGAGGAGACTTTCC
CTACGCCATAACGATCATCTATCGCCGCAGTATAAACAAGGGTATTCATTCCTCGTTCTT
GATAGTTATAAGATGATTGAAGCAAAGTTGTGGATTTCCCTGCATTCATCGCAGAGTAAT
AAAAATAGAGTTTAGCCATAATAAATGAAGTAATAAAAAACGGCTAATCAAAAGTATTAG
CCGTTTATTCAAACAAAGATTAAACGTTGTCGATTTGCCCTAACAGAGAGCGTAAACGAT
CTTGGAAGTTTTGATGTTCAGTTTTTAATTGCTCGTGTTCTTGACGCAGAGTTTCATTTG
CACGATTAGCTTCCTCGTTTTTACCTTTTAACTCTTCAACTTCTAATTGAAGTAATTGAA
TGGTTTCAACAGCCTGTTTAATTTTTTCTTCAAGTTGGTCTAAAATTGCGACTGACATAA
TATGTTCCTCTAGTGAGTAGTAATGAAAGTGTAAAGATTTTACCTTACTTAGAAGAAATT
TTCATTATAAAGTTCGGGGTTATGGATAAAAAAGCACACTGTTAGACATAAACTTTTTGT
AACTTTCTCAATTAGGGGTAGTATATGTCTATCAAAAATTAGATATTAGATTAGTGGTAA
AGTAGCTTGTAGGGTGGGTCTTGACCCACCATATAATCGTAACATATTGATTTTATTGAT
GGATTAAAACCTACCCTACAATATTTAACCTATTAATATATGGTTTGTTAGCGGTCTAGT
ACCTAGTACGGAGATGAGATGAAATGAAAATTGAGAAGAAAAGTAATGAGGCAATTATTG
AGCCAATTGAAGATAATTGGAATTGGTTAGATGAATTGGGAGAGCCAGATCCTACGTTTA
ATTATCAACATATCAAAGAATTTAAACGTGTACCATTATTAAATTACGAAGATTGGCTAG
CTGAAGATAAAAAAATCCCCTAACAAATTGTCAGGGGATTGCGAGATTATTTCACACGAG
AAACATATTCGCCTGAACGAGTATCCACACGGATAACTTCGCCGATTTGAACGAAAAGTG
GAACACGAACTACTGCACCTGTGCTTAATGTCGCAGGTTTACCACCTGTACCAGCGGTAT
CACCTTTTAAGCCTGGATCAGTTTCGATAACTTCTAATTCAACAAAGTTTGGTGGAGTAA
CGCCGATTGCAGAGCCATTCCATAATGTAATGATACATTCTGCTTGATCAACTAACCATT
TATCGTTGTCGCCTAATGCTTTTGCATCTACAGAAATTTGCTCGAACGTTTCCGGGTGCA
TAAAGTACCAGAAATCTTCATCTTTATAAGAGTAAGTGTAGTTGTAATCTACAACATCAG
CCGCTTCAACAGTTGAGCCTGATTTGAAGTTGATCTCTAATACTTTACCAGAGATTAATT
TACGGATTTTTGTACGGGTAAATGCTTGACCTTTACCTGGTTTTACAAATTCATTTTCAA
CGATAACGCAAGGTTCGCCATCTTGGATAAATTTTAAACCTGGTTTGAAATCATTAGTGC
TGTAACTAGCCATTGTGATCCTCAGAATTTAGATAAAAAGTAACGCCCAAAGGGCTAAAT
AAAAAGACGTATATAATACACTAAAAACGGCAGGCAAAAAATTAAAATTTTTCTGAAGTA
TGGCAGATAAAGTCGTTTCAGGTATAATCTGTTTTTTCAATCAATGAGGAAATAAAATGA
AAAAAGCAGTGTTAATGGGATTAGTTCTTGCCCTTACCGTTTCAACCGTTCAAGCGAAAA
AAGCAGGTGGAATGAAATTTTCTTCAAGTAAAAAAACACCAGCAACGGTTCAGCAGTCCA
CAACACAACAAAAAGCCGATGCGGACTTTAATAATACGCCAAATCAAACAATGCCAAATG
CAGGGGCGGCTCAACAAGCTCAAGGCAACCGTTTAGGCAATTTTGTGACAGGGGCGGCGG
CAGGTTACTTATTAAGTGAAGCTCTTTCCCCGACGGAAGCACAGGCTCAAACACCAGCAA
CCAATCCAACGGAACAATTAACCAAACAGGTACAACAGGCACCAGCCGTGCCAACCTTTA
AAGCAATCGATCCGCAAAACGACCCTTACCTTATTGAGAAAACACCGGGTTATTTGCGTT
ACTGCTTAAATGGTGTGCAATATATGGTGGGAACCAATAACAGCCAATTACCACCAACAT
TGATGGTAGATAAAACCAACGCACCAATGCAGTGTGTGATTAGCCAGTAATTTCATCAGC
AAAAGGGGCAAATTTGAACATCTCATTTTACGACGCACCAACGAAAGCTCAATGGCTACA
AGATCTGGCTGAAGCCTTTAATCGACCAGAAGATTTATTGAATTACCTTGAGCTAAACAT
TGCAGATTTTGAGCAAGATCTTACCGCTCGTAAACTGTTTGCGTTAAGAGTGCCACGCCC
CTTTGCCGAAAAAATGAAAAAGGGGGATCGGGCAGATCCCCTTTTTTTACAAGCGATCAC
ATTACAAGAAGAATTTACCAATGTTGATGGCTTTGTCCAAGACCCACTGGAAGAACAGCA
TTCGCCAGCCCCTAACATTTTGCATAAATATCATAACCGCTTGTTATTTATGGTAAAAAA
TAGCTGTGCGATTAACTGTCGCTACTGTTTCCGCCGCCACTTTCCCTATGATGAAGTCAA
AAGTGGCAAAGCAACGTGGCAGAAAAGCCTCGACTATATAAAAGCACATTCCGAAGTGGA
AGAAGTGATCTTATCAGGAGGCGATCCCTTGATGGCAAAAGACCACGAAATTGACTGGAT
TTTCACCCAACTAGAACAGATTTCCCATATCAACACCGTGCGTATTCACAGCCGTTTACC
TGTGGTTATTCCCAACCGTATTACAGACGAATTATGTGAACGGCTATTACAAAGTCGTTT
GAAGGTCGTGTTAGTGACGCACATCAATCACGCCAACGAAATAGACAAAATCTTTGCAGA
AAAAATGCAGAAGCTAAAACAAAGCAATGTTGTGTTGCTCAACCAATCTGTCTTGCTCAA
AGGGATCAACGACAACGCCCAAACCCTCAAAGCCCTAAGTGACAAATTATTTCGCTACGG
CATTTTACCCTATTATTTGCACCTATTAGACAAAGTGGCAGGAGCGAGCCATTTTTATAT
TGAAGACAGCAGAGCCTTTGAAATTTATCGTGAATTGCAACGCATTACATCGGGTTACTT
AGTGCCGAAATTAGCACGAGAAATGGCGAAAGAGCCGAATAAGACATTGATGGGTGTCTC
TGCTTAATTGATATTCAGTTCCTTAATCGCTCAATCTCTTTACTAAATTCTTCTATATCA
TCAAAACTTAAATAAACTGACGCAAATCGAATATAAGCGACTTTATCTAAGGACTTTAAT
TCACCTAACACCAAGTCCCCGACAAATTTACTCGAAACTTCCCTTTCCCCTGTAGCTTGA
AGCTGTAACACAATGCGGTGGATCGCTTGCTCAACATCGTCCGTGCTGACGGGGCGTTTT
TCTAATGCACGAGATAAACTGGTTCTTAATTTACGTTCATCAAAAGGTTCTCGGCTACCA
TTATTTTTAACAATATGCGGAATGAGTAATTCGGCACTTTCAAAGGTTGTAAAACGTTCT
TTACAGACTGGGCATTCTCGTCTGCGACGAATTTGGTAGCCATCTGCTGTTAAACGTGAA
TCTACAACTTTGGTATCATCAGTGGCACAAAACGGGCAACGCATTATTTTAACCCTTTTT
GTCTTGCTACAAATTCAGCGTGTAAGTTTTCAGGGGGCGGAGGCATCTGCAAATAGAACC
CTTCTTTTTGGATTTTTTGCAAAACTTCTTGATTATCTACCCGCTTAAGCTGTTTCTCAC
CTGCTAAATTAAACAACATTACAAACTCAGGTTTACCAAAAATTTGACGAAGTTCTAGAG
GTACCGCCTCAAATTTATCCCGTTTTTCCACATAAAGATACATTCCTTCTTTTTTAGGGC
TTTTATAAATTGCACATAACATCTTATTCGTCCTCTAGTCTATAGCTGCCTTCGTAATTG
GTGAAACGTGAATATTGTCCTTGGAAGCCTAATGGCACTCGTCCGATTGGACCATTACGC
TGTTTACCAATGATGATCTCCGCCATTCCTTTTGTATCTGGATTATCGTGATAAACCTCA
TCACGATAAATAAACATAATTAAATCCGCATCTTGTTCAATCGATCCCGATTCGCGCAAA
TCCGAGTTTACAGGGCGTTTATCTGAACGTTGTTCTAAACTACGGTTGAGCTGAGAAAGT
GCCACTACCGGTACTTGTAACTCTTTAGCTAAGGCTTTCAGTGAGCGAGAAATTTCTGCA
ATTTCAAGGGTTCGGTTATCGGCAAATCCAGGAGCACGCATTAATTGTAGATAGTCCACC
ATAATTAAACTTAATCCACCGTTTTCCTTGTACACACGTCTCGCGCGTGAACGTAATTCC
GTTGGGGTTAAACCTGAACTATCATCAATATAAATATTACCTCTGGATTGCAACACCCCC
ACTGTACTGCCAACCCTAGACATTTCCTCATCATCTAGTTGCCCTGTACGAATACGCGTT
TGATCGACCGTTGAAAGCGAAGCAAACATACGCATCATAATTTGATCTGCTGGCATCTCA
AGGCTGAAAATCAGCACAGGCTTATTCGGTTGCTTAACTTTATTGCCATTCTCATCTTCG
ACCTCAACATCTCCCATTGCTGCATTTTCACACAAATTCATCGCAAATGTTGTTTTTCCC
ATTGATGGACGGGCAGCGACAATGATTAAATCTGAAGGTTGAAGTCCTGCTGTTTTTCGG
TCTAAGGCGGCAAAACCTGTTGATACACCTGTTACACCGCTATTATTTTGAGAACGAGAG
AGTAATTCTATGCGAGCTAAGGTTTCCATCAAAATATCATCAATTTTTTTCGGCCCTTCG
TCAGTTGCAGTTCGCATTTCTGCAATATGAAAAACGGATCTCTCCGCTTCATCTAATACT
TCTTTAACTGTCAATCCCTTAGGGTTATAGCTGATTTCTGCGATTTTATTACCCGCCGCA
ATCAATTCACGACGAATAGCCCGTTCACTGACAATCTCCGCATAAACTAAAATATTCGCC
GCACTTGGGGTATTTTTAGACAGTTCAGCAAGATAGGCAAAACCACCCACATCTTGCAAT
ATGCCTTTATTCTTAAGCACCTGATCAAGCGTGATAATATCAATAGGCTGATTATTGCGA
GATAGTGAAACCATTTCTTCAAAAATCAGACGATGAGCGTGATTGTAAAAATCGGTACTT
TGAACACGCTCAGCAACGCCGTCCCAGTACTCATTACTCAGCATTATCCCGCCTAATACC
GCTTGCTCTGCTTCAATTGAGTGAGGGGCAATGTTTATCTGTTCAATCTGTTTATCTTTT
TGAGGATCTTTATTTTTTTGATATTCAGCCATTGATGAAACTCTTTTCAGGGAAATGATA
AAAGGTAGTTTACCGAATTTGCCAAAAATTTTCAGCTGGTTTACCCCGTACAAGAATAGC
GAGACACAAAATTTGTTGATAATCTGCTTCAACTACACTAATTTCATTATTTAATAGTAA
TCATAGAACCAAAGTTAAAGCACTGAAACCACAGATCTACTTGTGAAAAACCTGCTTCTT
TTAGGCGTGCTTTATGTGTATCAATACTATCTGTCCGCATCACATTCTCAAGGGCTGTAC
GCTTTTGGCTTACTTCAAGCTCACTATAGCCATTTGCACGTTTAAACGTGTGGTGCAAAT
CAATAAGAAGTTCATTTATTGTGTTATCTTCAAAAGTAAATTTTTCCGATAACACCAACA
CACCATTTGGATTTAACCCCTGATAAATTTTACGTAAAAGAGCAAGCCTGTCTTCTCTTG
GCAAAAATTGCAACGTGAAATTTAGGACAACCATTGATGCATTTTTAATCTCAACGTGAC
GAATATCATCACATAAAATTTCCACAGGAATATCCGAATGATAGGCTTCCAAATGGCGAC
GACAGCGTTCTACCATAGGTTCAGAATTATCCACACCAATAATTCTTACTCCTGCTTTTT
CCACATTACGCCGAATCGATAAAATCCCAGCCCCACGAGAACAACCTAAATCATAGACAT
TTGACTGATCAGTCACAAAATGAGAAGCAAGCATACCAATCGCTGTAATGATATTAGAAT
AGCCTGGCACAGAACGTTGAATCATATCTGGAAAAACTTCCGCAACAGATTCATCAAAAG
TGAAATCCCCTAATTTCTCAATAGGGGCTGAAAATAGAGTATCTTTAGACATAAACAATA
TTATTGATAGTAAATGGTGTATTCTACTCGCAATTTATAAAGATTGTAGAAAATAATTTA
TTTAGCAACATTCCTAATTTAGTGAATACGTATAAGTACGATATAAAAATGCGCAAATCA
GGACAAATAACATCACAATAATTTGAATTAATCTCTTTTTAGTCAATTTCTCTGCCGCCA
TTTTCACTCCAAATCTAAATAAACCTTGTTCATTATTCCCTAAAAAAATGTTAAAATTTG
CCTTAAATCAAATTTTAGGATGGTTTCGTATGAAAATTGTATCTGATTTTAAAGCAAATG
GAAGAACAGCCTGCACAATTCACTGTCAAAATTGCAGTATTAGTCAATTATGTTTACCTT
TTACTCTCAATGAACACGAATTAACTCAATTAGATAATATCATTGAACGTAAGAAACCTG
TGCAAAAATCACAAATCATCTTTCAGTCAGGTGATGAACTCAAGTCTATCTACGCAATCC
GTTCAGGTACAATTAAAAGCTATACCATCAGTGAAAATGGTGAAGAGCAAATCACCGCTT
TCCATTTACCAGGCGATTTAGTTGGCTTTGATGCGATTATGGATATGAAACATATCGGTT
TTGCTCAGGCTCTTGAAACGTCGATGATCTGCGAAATTCCTTTTGATATTTTAGATGATT
TAGCTGGCAAAATGCCAAAAATCCGCTATCAGATTATGCGTTTGATGAGTCATGAAATCA
AAAGCGATCAAGAGATGATTTTGTTGCTTTCTAAAATGAGTGCGGAAGAAAAACTTGCGG
CGTTTATTTACAATCTTTCACAACGTTATGCCGCACGCAGTTTTTCAGCAAGAGAATTTC
GCTTAACAATGACCCGTGGTGATATTGGAAATTACTTAGGTTTAACCATTGAAACTATCA
GTCGCTTGCTTGGTCGATTCCAGAAAAATGGCATCATAACTGTACAAGGTAAATATATTA
CCATTAATCATATGGATGAATTAAGTGAAATGGCTGGTGTTACAAAACCTAAACTGTCCC
ATTGCAATCCAAACTTATAATTCTTTACATACTACTTATCTTGACGTTCTCCCCGTACCT
TACGGACAGGGCTGAAAAAATACTCTTCTATCTTAAAAAGATAATTTATGCCCTAGTCTC
CGATCTATGAGAATGAATACTAGGGCTCATCTCTAATGAAAATATCCCTTCCTTCTATAA
AGAAGATCAATTCGATAATTTGATATTAAAGAGCCATTTGTCTACCAAACGCTTCCCTTC
CTCGCTTGAACCAAAACGGGCATAATCCACATCAACCAATTTCACCCCATCTAATTTAGG
TGATTGTGGAGCAACTTCCGCTTTCACATTGGTTGGTGTTTGATAAAGTCCGTGGTCACG
CCAAGGAATTTCTTGAACCTCTTTAGACAGAACCCAATCCATAAACAATTTCGCATTATC
AAGGTTTCTCGCACCTTTAATAATACTTGCAGCCCCTAAAGCATAACCTACCCCATCTTT
AGGTAACACATAATCAACCGGTGCACCTTTCTCTTTTTCTGAAGCATAGCCGTGAGCAAA
GCCAACTGTCACAGCACTCTCTCCACGAGAAAGGTTAGAGGTCACTAAGGTACTTTTCAC
ATATTGAGAAATGTTGCCATCTAATTTTTTCAAGTACTCAAAGGCTTTTTCCTCGCCCAT
TAACTGAATAAGCGTAATCATCGTCGTGTACATTGTTCCTGAAGTGCGAGGATCAGCTAA
TTGCACTTCGCCTTTTAAGCGAGGATCAAGCAAATCTGCCCATTTTTTCGGAGCATCAAC
CCCTAACTGCTTTAATTTTTCGGTGTTAATACCAAAACCAAGCACCATCAAATACGCAAT
CGAGGTATATTTACCTGCTTCGCTCTCTTGCAATGCTTTAAATTGAGGTAAAACCTCCGC
TTGCAAAGGTGAACGATAGGCTTCTAATAGCCCCATCTGCCCTGCTTGGAAATGTGGCTC
AATAGTGCCGCCATACCAAATATCCGCTTGCGGATTATCTTTTTCCGCTTTCAGCTTACC
TAAAATTGTCCCTGTTCCACCGTGAATAAACTGAGTTTCCACATTATATTTTTGTGAAAA
ACGCTTCGTCAGATCTTCACACACCTTGTTTTGCACGCCACAATAAACGGTCAGCTTTCC
TTCAGCCTGAGCATTAGAAGCTGCAAAGACTAATGGTGAAAGGAGAAAAAGGCTTGAAAA
CCATTTTTTTAATTGCAATTTTTTCATTTGTTTCACATTCCTGATGTTTAAAAGAGTCAT
AAGTGTAACATTTATCCTACATAAAGCAAGAACAAGCGGTTTGATTTTATGCTAAAATGG
CATAACACTATCCTATTATATTGATATAAAAAATGTTACTTAATCAAATTCAAATAATCC
TGATCGAAACCTCTCACAGCGGTAATATCGGCTCAGCTGCACGAGCAATGAAAACGATGG
GACTAAGCCAGCTAAGGCTTGTCGCCCCAAAACAAGCGATTGACGAACAAGCAATAGCCC
TTGCCGCAGGGGCAAAAGATGTATTGGATAATGTACAAATTTATGCGGATATTGACAGTG
CAATCGCAGATTGCCAGCTTGTTATTGGCACAAGTGCCAGATTACGCCATCTACAAAATT
CACTGGTCGAACCACGTCAATGTGGCAAATTAGCTATTCAACGTGCTGAACAGGGTAAAG
TAGCGATTGTATTTGGACGAGAACGGGTGGGCTTAACCAATGAAGAATTATTAAAATGCC
ATTATCACTTAAACTTTCCAACCAACCCCGACTATGGCTCGTTAAATCTTGCAATGGCGG
TACAACTCGCCTGTTATGAACTCCGAATGGCTTGGCTAGATTTGCAAGAAAAAACCGATA
TTCAACCGCTTGCAGAATACCCGATATCAGAAGCCTTAGAACATTTCTTTGCCCATACCG
AACGTTTATATAAAGAACTTGGCTTTATTCGCAACGAAGCAGTTATGCTGAAACTACGCC
GGTTATATCAACGAGCCGAATTGGAAACCAATGAATTAAATTTATTAAGAGGAATGTTAA
CTGCAGTAGAAAAGTACTCGCTAAAGCAGAAAAATGACTAATAATAAAGGGATAAGAAAT
TACATCTCTTATCCCTTAAATCATAGCTAATTAACTATAGTACCTAACTATCTAGATTAC
CATAATACACGTAAACCAACACCAAGTGCTTGGTCAGTAACTTTTTTGTTATTACTGTCT
TTGTTCTTGATTAAACGACCTTCAACAAAGGTAACAACTTGTTTATGTAATTTATAGTCT
GCACCTAACATGAATTGATGAGCTGTTGCTTTGTAAGCTTTATTTTTGTAAGTACCATAA
GAGTAGTTTCCATACACGCCAGATTTTGGAGTAACATCAAATCTTGCGCCAGTTCTTACG
AAGTCAATTTTCTCTTTAACATTACCTGTTTTTTCAACACCATGACCACCATCAACAGCT
ACAGTAAATGGAGCATTGACATATTTAAGACCAAAGTATACACCATCTTTGTCTTTCTTA
TTAACAGATCCAGATTTATAGTCATCATGAGTATAACCTGCTGCCACAGTTACAGATTGA
CTTTCCGCAATCTTAGCTGTGTATTTAGCACCTAAACCAAAGCCAGATTTAGCAGAATCT
ACGTTTACTTCTCCGTTATTATCACGCTCATTTGCAACATTATAGTTAGCACCTAACGTC
AAACCTTCAATGCCTGTATAGGTATAGTTAATTGCTGAATCAGAAGATGCAGTAAGGATA
TCAAAACCTTTTTTGTTTGTGTTGTTTGCTGAATATTTAATTCCACCAGTACCAACACCG
TATACTTTATCAAAACCAGCTTGACCAATGCTATCACCGATTACAGCTTGTTTACCAAAA
GAAATTTCATGACCATAGCCGCCTAAACCGACGTAAGCCTCTTCTGTTGTAACATCCCCC
CATCCTGCATCATTTTTAGAATTACGGCCAAGGCGAGTCTCATAACGACCAAAACCGTAG
AGATTCTCATTGATATTATGTTTGATAGAAATACCGAAACGAGAACTATTATTCTTTAAG
TTAGTGTGACCACGTGTTGAAGATTGACCTTTCTCTTTTGTGGCTTGTTCTTCTAAAAGA
AGACGCAATTGACCATCAAAATCAACTTTTGTACCTTCATTTTCATAAACTGTTACAGCT
GATGCTGATGCTGCAAATGCCGCTACTGCTAATGCTACTAGTGTTTTTTTCATAATGTTC
ACCTTAAGTTTTTAGTTTAGCTAAGATTACTCTTATTAAGGTATAAGAGCAACCGATCCA
TATCTGCCATTACCTTCCCATGTAAGTTTGGTAAATGCCGATTGCGTGCGAATGATCGCA
AATTTGTAGAGTAGTGTCAATATCTTACATAAAAAAAACAAAAAAAACATTTTCTTTAAA
ATCAATAAGTTAATAAACCCCCACTCCAAAACAAGTATTCAGAGATAATTTTTTAAAATA
TTGCTCCTATTGCAATAAATCACATAACTATATGATTTAAAAATAAAAAAACTCATAGCA
AATAGAGATTTATAACCTTTTTTTTCTAAAAATGTGAGTTTCATCACATTTTTAGAAAAA
ATAGAAAGATTATTTTTATCAAAAATAAATTTGAAAAGAGATGTACATACATTAAAATAT
CTATACGCTTAATACAGAGAATAAAAAATGGGTAATTTTACAGATACAATCATTACAAAA
TTAAACGACTTTTCTCCCATCTTGTCTCTGCAAATCTCTATCTATAGCCACTGCTTTAAA
CTTACTCATGGCTCCGTCAAAGAATTCATACAAGAAATACTAGAAACATGTTCACATATT
GAGCAGTCAACTTCCCCTGAAATAACTGAAGTTTATACTCAACGTTTAATTGAACAATAT
GATGCTCTACAAAAAAGTATTCATCTCAAGGATAAAAAGTCAGATTCCCCTATTTTCTCT
CAATATAAATTTACTAAGAGTATTCATACATTATCAAAGAAACAGAAGTTACATGAATAC
TATAAAGCGTTGCGTGCATTGAATGAAAAACTCTCATGGCTCATTGAACAAAATTACCAT
TACCCTGAGTATAGGCATATGCTCTCAATAAAGATACAAGAAACAGAGAATAGAAAACAA
AAATGTTTAAAGGCGATTGAAGAATTGAGCTTTAATCAGGAATAACGGGAGAAGATTGAC
GATATATTGTTGCTAATCTTATCAATCTCTAGTAGTGTCTAAATATGCTATGCTCTAAAC
ATACACATCATACTAAAAAGAGTCCATAGAAAATATCCTCTCTTAATAGAGAGGATATAT
AAAATTGTAATACTAACGTTTTGAGTATTGTGGACGACGACGTGCTTTGTGTAAACCCAC
TTTTTTACGTTCAACACGACGAGCATCACGGGTAACAAAGCCCGCAGCGCGTAACGCTGG
ACGTAAAGTTTCGTCGTATTCGATCAATGCACGAGTAATACCGTGACGGATTGCACCCGC
TTGACCAGAAATACCACCACCTTTAACAGTGATGTATAAGTCTAATTTATCTGTTAATTC
AACTAATTCTAATGGCTGACGAACGATCATACGAGCTGTTTCGCGACCGAAGTACACTTC
CAAAGAACGTTGGTTAATGGTGATATTACCATTGCCCGGTCTGATAAATACACGAGCTGA
AGAGCTTTTGCGGCGACCTGTGCCGTAGTTTTGATTTGCTGCTGTCATTTTTATGCTCCG
TGATTAGATATCTAAAACTTGTGGTTGTTGTGCTGCGTGGTTGTGTTCGTTACCTGCATA
CACTTTTAATTTACGGAACATTGCACGACCTAATGGACCTTTTGGCAACATACCTTTAAC
CGCAATTTCAATCACTGCTTCTGGACGACGAGCAATCATTTCTTTGAAGGTTGCATCTTT
AATGCCACCTACATAGCCAGTGTGCCAGTAGTAGATTTTATCAGTTTCTTTTTTGCCTGT
TACCGCTACTTTTTCCGCATTGATAACGATGATGTAATCGCCTGTATCAACGTGTGGAGT
GTACTCAGCCTTGTGTTTACCACGAAGACGATGTGCTAATTCAGTAGCTAAACGACCTAA
AGTTTTACCTGTCGCATCTACTACATACCAGTCACGTTTAACTGTTTCTGGTTTTGCTAC
AAAAGTTTTCATTAATTAAATACCAAAATTTAAAGTTTAAACCCAATATCCTAATGGATA
TTACCTATCAATACGGTAGAATCTGACCCCTTCGAGTCCTATTCAGACCAGACTTACATG
GCGGGAATACCATGCAAAAACAGGGTGGCAGAATTATACAGATTTATTTACTAAAGATCT
AATTCTTTTTTAAGAAAGAGTGATTTTTGCGGTATATTTCAAAATTCCAACAAATTTTTA
TAGGTTTTACTTCTCATCAAATTGAGAAAATGATAAAAAACAGCTACGCCAACCTAACTA
ACTGTAAAGGAGTGAACTATGGAACAATGGTCTGGTAACGTATGGACTGCAATTATTGCA
GCATTTATCATAGGTTGTATCATCAGTTATGTTGTTGTTCGTGCGACAAATAGCAATGTG
AAAAAACAACTACAACTAGAGGCTGATTTAAAAGATACTGCTAAGAAAATGGACGAGCAA
AAACAGCAATTAGAACAACATTTTGAACAATCTGCAGCTCTACTTGCAACACTTGCTGAA
GACTACAAAAAACTTTATACGCATTTAGCACAAGGGTCTGAAAAATTATTGCCTGCTGAA
TCGGCAAAAATTGAATTTTTCCAACAACCTAAAATTGAAAATAAACCTAAATCTGAAGAT
GACCAACCTAAAGATTATTCAGAAGGCTCCTCTGGTTTACTAAAATCCTAGTATTCATAT
ATTATTGAATTTAAGAGGAGGGAATCCCCTCTTAAATTCTCTTTAACTACATTTTTCTTA
GAACATATTGTCTTTATTATCAGAAAATTTGATCGAAAACATTATATTAAATTTAATTTC
AGATTAGAATTTGAAAAATTTTTTTAACTTATCATTAACAGGAAAATACAATGTCTTGTT
TATTTATTGCAGGCACAGATACAAATGTAGGAAAAACTATCGTTACAAGGGCTCTATTAC
AAACAATATCTAAATATGAAATTCCCATTGTCGGTTATAAGCCTATTGCGTGTGGTGGCG
ATGATTCTTTACCCACAGAACCCAATCAAGATGATTATGCCTGTGAAGACAATAGTGATG
TCCTCATTATACAGAACAGCTGCCCTTGTCCTGTAAAATACAGAGAAATTAATAGCTATT
CTTTTATCCATTCTAGTACGCCAGTATTTGCAGCGCTAGACGCAGTACGTCATATTTCTG
TTAATAAACTGGATCACGATCTTCAACGTTTACACCGACAATATGCAAATGTTCTTATTG
AAGGCACTTATGGCTGGTTAACACCTATTAATAAAGACCTAAGTTTTGCTGATTGGGTTA
AGAAAAATAGAATGCCAGTCGTACTTGTTGTGGGAATAAAAGAGGGTTGCGCTAACCATG
CACTTTTAACAGCGGATGCGATTCAACAAAGTGGGGTTAATCTTATCGGATGGATTGCAA
ATCGAGTAAATCCTGGGCTACGTCACTACGCTGAATTAATTGAACTCCTTAGCAAAAAAA
TCAATGCTCCATTACTAGGACAAATTCCTTATATTGGTTATCCTAGTAAAAAAGAACTAT
CTGAGTATATTCAGAACCCAGAGCCTCTATTAAGTTTTTTCCATAAATAATCTAATTGCT
GGCTCTTGAAGAGCTAAGCTCATACTGAAATATTAAACTGGCTCTTTATTGATAATAATA
GACTAACAATCATGACTACAAAGGTTGCTATATAATTTTAGCAACCACTCTGATTTCTAT
GCTATTTTAGCTAGTTAAATAATTCATAAATGCTGTAATTACACCTAAGTTAACCACATC
CACAAAGAATGCACCTACAAGCGGTATGATTAAGAATGCTTTATGTGATGGTCCAAAAGT
TTCTGTGACAGATTGCATGTTCGCGACCGCAGTTGCAGTTGCGCCTAAGCCAAAACCGCT
GTGACCTGCTGCAAGAATGGCTGAATCGTAATTACTTCCCATCACTCTAAAGGTCACAAA
ATATGCATAAAGTACCATAACTATGGTTTGAGCAATAAGGATAATTAACATTGAGCCAGC
AAGGTCTGCTAATTCCCAAAGTTTAATGCTCATTAATGCAATTGCTAAGAATAAGCTTAA
TGATGCGTTACCAAATACGTCAATAGCACGGTCAAACATATCAAATTTAAACACTAACGT
TAATACGTTTCTTAATACTACACCAAAACCTAATGCCCATACGAATTGAGGTAAACCTGA
ATCAGGGAATACTTTAACCATAACTGATGAGAATGCTAGACACGCTGCAAATAATGCCAT
TGTTTCGATCGTTGATGTTGCTGTGATTAAGCGTACATTGTCAGCATCTTCAAATGTATC
ATCAGCATATTTTGCTTCTACGCTTTCAACTTTTACACTGTGTTTAGATGGGGTAATTTT
CATTTTGTTGATAAGACGGCGTGCTAATGGGCCACCGACTAAACCACCAGCTACTAAACC
AAATGTAGCAGATGCCATTGCCATTTCCATTGCACCTGCAAGCCCATGTTTTTCAGCAAA
AACAGTTGCCCAAGTTGCACCTGTGCCGTGTCCGCCAGTTAAAGTAATAGAACCTGTAAT
TAAACCAACAAGTGGATCAATACCAAGTAGCATAGCTAAACCAACGCCTACACCATTTTG
AACAAGGATAAATATACTCACGATAACGAGGAAAATGACAAGTGGGATTCCACCTTGTTT
CAAACGGGAAAAATCTGCGGATAAGCCGATAGATGAGAAGAAGGCTAACATGAAAGCTGT
ACGTAAAGAGCTTTCAAATTCAAAGGTAATTCCAGCGAATTTATATAGACAAAAAATGAT
ACCAGCGATAAATAAACCACCAGCAACAGCCTCTGGGATATTAAAGTCTTGGAAGAACTT
AATTTTATTTACAAATACTTTGCCGAGAAGCAAAACAAGCGTTGCGGCGATAAGTGTGTG
ATAACCGTTTAAAACGATTGGCTCCATATCATTACTCCTAATATATGATTTATGAAGGGG
CGGATAATATTATAAAGATTTAGCATTGTCAAAATGGCTATTTGATTATTTAGTCGCATA
AAAATATTGTTATGGTAGACATTTCTCTATTATTTTTTGAGTTAGATCTCATTTTTTGCT
TGGGGATTTTGGTAGAATCGTCGCAGTTTTATTTTTTATGATGAGGCTTTTATGAGCGAA
ATTGCATTAACAGTGAGCCTATTATCCTTAGTTGCTGTCATTGGGCTATGGATAGGGCAT
ATTAAGGTGAGGGGCGTAAGCCTTGGTATTGGCGGTGTGTTATTTGGTGGGATACTGGTT
TCCCATTTTATGACGCAATATGGTGTCAAACTTGATGGTCATACCTTGCACTTTATTCAA
GAGTTTGGTTTGATTCTCTTTGTCTATACCATTGGTATTCAAGTCGGTCCTGGTTTCTTT
GCTTCATTACGCCAATCGGGATTAAAGCTTAATGCTTTTGCTGTGATGATTGTTGGGATA
AGCGGTATTTTAGTGATTTTATTACACAAAATATTTGATGTTCCTCTTCCTGTGATATTG
GGTATTTTCTCTGGTGCGGTAACCAATACGCCATCATTAGGTGCTGGGCAGCAAATTCTG
ACAGAATTAGGCGGTGAGTCCATTACTGCTGTGATGGGTATGGGGTACGCAATTGCCTAT
CCTTTCGGGATTATCGGGATTCTATTAGCAATGTGGCTTATCCGTATTATTTTTAAAATT
AATGTGGATAAAGAAGCTGATGAGTTTGATTCTGCAACCAACAATAAAAAAGATGGATTA
AGTACGATGAATGTTCGTATTACAAATCCAAATTTGAATGGGTTGATGCTTCAAGAGCTT
CCTGATTTTGAACTGCACGAAGTGGTTTATTCTCGTATTAAGCGTAATGATGAGTTGTTT
GTGCCTAAAGTGCATACCCAAATCCAAATAGGCGATATTCTGCATCTTGTGGGAACAAAA
GCTGCGTTGCATAAAATGCAACTCATTCTTGGTGAAGAAGTGAATGTTTCACTTTCGACA
AAAGGCACAATGTACCGTACAGAACGTGCTGTTGTTACCAATGAAAAAGTATTTGGGAAA
CAAATTCGCCAATTGATGTTAAAAGGGAAATATGATGTAGTGATTTCTCGCTTAAACCGT
GCGGGGGTTGAGTTAGTTCCTAACGGGCAAATGACATTGCAATTTGGTGACGTGTTGAAC
TTGGTTGGTCGCCAGGAAGATATTGAGGCTGTGATGGCGATTATCGGTAACGCTCAACAA
AAATTACAACAAGTACAAATGTTGCCTATCTTCATCGGGGTTGGTTTAGGGGTGTTACTA
GGCTCTATTCCAATTTATCTGCCAGGTTTCCCTGTAGCATTAAAACTGGGATTAGCAGGC
GGGCCTTTGGTGGTTGCATTAATTTTAGCAAGAATAGGAAGTATCAAAAAACTCTATTGG
TTTATGCCTCCAAGTGCAAACTTAGCATTAAGAGAAATTGGTATCGTGCTTTTCCTTGCA
GTTGTAGGTTGGAAAGCAGGCGGAAACTTCTTGAATACCTTATTAAGTAATGATGGTTTA
GCGTGGATTGGTTATGGTGCGATCATTACTTTTATTCCATTAATTGTTACAGGGCTGGTT
GCCCGTATTTATGGTAAATTAAATTATCTGAGCCTATGTGGATTGCTTGCAGGTTCAATG
ACGGATCCACCCGCTTTGGCATTTGCAAATGGTATTAAAGAGGGCAATGGTGCAGCAGCA
CTCTCTTATGCGACGGTATATCCATTAGTGATGTTCTGCCGAATTATCTTGCCTCAAATT
CTCGCTATATTATTGTGGGTAGCTGGCTAATCGTAACTAAGCAATCTAGTTATTGACAGT
TCAATAGACTAGATTGCTCAATTTCAATAAAACGCAATAAGTTTCCAACAATATTTAGGA
TCAATTCACGCCATTTTTATAGGATTATAATTTATTTTCTATGATAAATAATAGGATGTC
TTAATCATGGATTTAACGTTATAATGAGAAATAAATCTGTTTTTTAATGGAAATACTACT
TTATGTATCGCTTAACCTTTTTTTTGATATCTACTTTGCTGTTTAATTCCTCCCTCTCTG
CCAAATGGCTAAAGATCAATGATGTAGACTATATCTGGGGACCATTTAAAATCTATAATA
TTTCATTATTCTCTGAAACTGGCAGTTATACTAATAGCACACGCCCATTAATGCTGACTC
TAAAATATCAAAAGCCCGTTGAAGGGCGTGATTTTGCAATTTCTTTAGCTAGATCTTGGT
CTAATTTAGGCATCACTCTGCAAAATCAAGATAATGTGGTTGATCGTTTGCGTAAAATTT
TACCTGATATCAAGAAAGATGATTCTCTCAGTTACATTGCTTTAGAAAATAAAGGATATT
TCATATTAAATAATATTGTTATTCCTGAAGAATTTAACAAAGAATTTAATGATGCTGTAG
TAGCAGTATGGCTAGATCCTCGTGTAGAAATTGGGCGTAAACTTGTCAATAAAGAAGAAA
AAACCTTCATTGCAAACATCCCTAGAGTTTTAGAGACACAAAAACCACAAAATATAGAAA
ATAATATAGGAGTACATGAAGAATCAATAGATCCTGTGGTGGACTCAAGCAAAGTATCTA
ATGATATCAAACAGAACTTAGACTCTTCAATAATGCCTAGAGTACAAGATAAGCCTTTAA
CACAGTCAAATGAAGAGAATATGAAAGAAGCAGAAAAACCACTTGAAGATTCAGAAATTG
ATATTTCTCCTCCTTTAGATCCCATACCAGAAGGCAAATATCTAAATATATAGCTGATTA
TTAAAGTGTTTATAGCATTCATAATAAATCGACAATGCCGATTCAGAACTGGAAACTGGC
GATGAATCGATTTATGATTGATTTTGGTGATCGCCTAGACGATCACCGTTAAGTTGAAAT
GGGTGTTTACACAGAATTTGGGATAGGGTCTAGAATCATCTAAGCGCTAATACTTCACCG
TATGCCCATAGCTTTCAATAATACCTTTAATATGCTCTAACGATTCTTTCGTCGGTGGCA
TCACATCTTCTAATTCATATTCTAACCCTAAGGTTTTCCATTTATGTGCGCCTAAACGGT
GGTATGGCAGAAGTTCGACTTTTTCTATGTTGTCCATACCTTGAATAAACTGACCCAATA
AATGAATATCTTCATCGGCATCCGTATAACCTGGTACAACCACATAGCGGATCCAAGTAC
GTTGATTACGTTTATGCAAATAACGAGCGAAGTCTAAGGTACGTTTATTAGAGACACCGA
TAAAATCTTTATGAATTTCTTCGTTCAGCTGTTTTAAATCAAGCATAACGAGATCGGTTA
CATCTAGCATTTCATCGACTAGCTCTGAATAATTCCGCACAAAACCATTTGTATCTAAAC
AAGTATCAATACCCTCAGCTTTACAAGCACGAAACCAATCACGCACAAATTCCATTTGTA
ACACGGCTTCGCCACCTGATGCTGTTACGCCCCCGGCCGTTGCTCTCATAAAATGTTTAT
ACGTCACAACTTCCTTCATTAGATCTTCTACGGAGATCTCTTTCCCACCTTCAAGATCCC
AAGTGTCACGGTTGTGGCAATATTTACAACGCATTAAACAGCCTTGTAAAAACAAAATAA
AACGAATCCCAGGCCCATCTACTGTGCCACAAGATTCGTAAGAGTGATAACGTGCTAAAA
CAGTCATTCTTTTTCCTTTAAATAAAGTACGATTAGGACAAATGTCCTTAAACATTTCTG
CTAATCGCAATTAATGCGTAAGATACAATAAGCGGTCAGTTTCTGCAAAAGTTTTGCAAA
ATCTGACCGCTTATTAGCTTAAACTAAATTACATCGACTGTGTGAAAGTACGAGTAATTA
CGTCCATTTGTTGCTCTTTAGTTAAAGAGTTGAAACGCACTGCGTAACCTGAAACACGGA
TTGTTAATTGTGGATACTTCTCTGGATTTTCCATCGCATCTAATAACATTTCACGGTTCA
TTACGTTTACGTTTAAGTGCTGACCACCTTCGATGGTTGATTCGTGGTGGAAGTAACCGT
CCATTAAGCCTGCAAGGTTACGTTTTTGAGATTCAAGATCTTTACCTAACGCATTTGGTA
CGATTGAGAAGGTATAAGAGATACCATCTTTCGCGTAAGCAAATGGTAATTTCGCCACAG
AAGTCAATGACGCTACCGCACCTTTTTGGTCACGTCCGTGCATTGGGTTTGCACCTGGTC
CGAATGGCGCACCTGAACGACGACCGTCTGGGGTGTTACCTGTTTTCTTACCGTAAACCA
CGTTTGAAGTAATGGTTAATACTGACTGTGTTGGAGTTGCATTACGGTATGTTTTGAGCT
TCTGAATTTTCTTCATAAAGCGTTCAACTAAATCAACTGCAATGTCATCTACACGGTTAT
CGTTGTTACCGAATTGTGGGTATTCACCTTCAATTTCAAAGTCAAGTGCTACGTTTTTCG
CTACGCCAACCACTTCGCCTGCTTTATTTTTGATTTCGATGTCGCCACGGATTGGTTTTA
CTTTAGCATATTTGATTGCAGAGAGTGAGTCTGCTGCAACAGAAAGACCAGCGATACCAC
AAGCCATTGTGCGGAATACATCACGATCGTGCAACGCCATTAATGCTGCTTCATAAGCAT
ATTTGTCGTGCATAAAGTGAATGATGTTTAACGCTGTGACATATTGTTTCGCTAACCAGT
CCATAAAGCTGTCTAAACGGGTCATTACATCATCGTAATCTAAGTATTCAGACATAATTG
GCTCAGTTTTCGGTCCAACTTGGTCACCTGATTTCTCATCAACACCACCATTGATTGCGT
ATAGTAAGGTTTTCGCTAAGTTTGCACGAGCACCGAAGAACTGCATCATTTTACCTACGA
TCATCGGGCTTACACAGCAGGCAATCGCATAGTCATCGTTTTGGAAATCTGGACGCATTA
AGTCGTCATTTTCGTACTGAACAGATGAAGTTTCGATAGACACTTTCGCTGCATAGCGTT
TGAAACCATCTGGTAAACTTTCAGACCAAAGGATTGTTAGGTTTGGTTCTGGTGATGGCC
CCATTGTGTAAAGGGTATGTAATAGACGGAAGCTGTTTTTGGTTACTAATGTACGACCAT
CTAAGCCCATACCTGCGAAAGTTTCTGTTGCCCACATTGGGTCGCCTGAGAATAATTGAT
CGTACTCTGGGGTGCGTAAGAAACGAACCATACGGAGTTTCATTACTAAGTGATCCATTA
ATTCTTGAGCTTCTTTTTCAGTGATTTTGCCTGCTTTTAGGTCACGTTCAATATAAATAT
CTAAGAAGGTTGAAACACGACCGAAAGACATTGCTGCACCGTTTTGTGATTTCACTGCTG
CAAGGTAAGCAAAGTAAACCCATTGTACCGCTTCTTGTGCGTTAGTTGCTGGGTTTGAAA
TGTCAAAGCCATAAGATGCAGCCATTTCTTTCATTTTGCCTAAAGCACGGTGTTGTTCTG
CAATTTCTTCGCGTAATTGGATTGTCGCTTGAATATCTTCGCCACGCTCTAACTTCTCTT
GTAAAGAGGTAAACTGTTTTACTTTATCTTTCATTAAGAAGTCAGCACCGTAAAGAGCCA
TACGACGATAGTCACCGATAATACGACCACGACCGTAAGCATCAGGAAGACCTGTAATTA
CGCCTGATTTACGGCAACGTAAAATGTCTGGAGTATAAACATCGAATACACCTTGGTTGT
GGGTTTTACGATATTCAGTAAAGATTTTCTCTACTTCTGGATTTAATTCACGGCGATAAA
CTTTACAAGAGCCTTTCACCATATTGATACCGCCAAACGGCATAATTGCACGTTTTAATG
GTGCATCTGTTTGAAGACCTACTATTTTCTCTAAATCTTTGTTGATATAACCTGGTGCGT
GTGAAGTGATGGTTGATGGAATATCGCAATCAATGTCATACGGTTCGTGGGTTTTGTTTT
CCACTTTGATTTTTTCCATCACATCTGCCCAAAGCGTTGTAGTTGCTTCGGTTGCATCTG
CTAAGAAAGATTCATCACCTTCATACGGCGTATAGTTTTTTTGGATAAAGTCACGCACGT
TTACATCAGTTTGCCATTCACCTGGTGCAAAACCTTCCCACGCTTTCTTTTGAGCTTCGG
TTAGTTGAGTCATTTTAAGTCCTCGTTAGTTAATGTAATAAATTGGAACGCAAGCGGTGC
GATTTTGCAAAAACACTGCGAAAAGTGACCGCTTACAAGTTTTGAATTAATGTTTTTTTA
GATGCAAAAACCACTGCACCATACCGATGAAAAATGCACCACCAACAATGTTACCTAAGG
TCGCTGGAATTAAATTTTTCACCACAAAATTTGCCATTGTTAAATCAGCGAATTGACTAG
GATCAACCCCTATCGCTGTCCAAAATTCAGGGCTTGCAGAGCCGTGAATTAACACGCCCA
TTGGGATCATAAACATATTCGCCACACAGTGTTCAAAGCCAGATGCCACAAACATTGCTA
TCGGCAAAATCATAATGAACGCTTTATCCGTCAGGCTCTTACCTGCATACGCCATCCATA
CCGCAATACAGACCATCAGATTACAGAAAATCCCCAAGCTGAATGCTTCAATCCAAGTAT
GATGGAGCTTATGTTGGACTGTTTTTAAAATAGTCAAGCCCCACTGCCCATTTGCAGCCA
TAATTTCACCGCTAAACCACACTAACAGCACAATAAAGGTCGCACCGATGAAATTACCGC
CGTAAACAACAAACCAGTTTTTAAACATCTGAGCCAAACTAATTCGCTTACTTGCTTTAG
CTACAATGGTCATTGTCGTAGAAGTGAAAAGTTCAGCCCCGAAAACAACACACATTATAA
TGCCAAGAGAGAACACAACACCGCCGATCAGTTTTGCAACGCCCCACGGCAGTTCCCCTG
CACCGACTTGTGTTGTTGCATAAAACACAAAGGCAATTGAAATATAAGCACCTGCGGTAA
TTGCTGAAATGAAAGAATAAAATTGATTTTTTGTCGCTTTATAAACCGCACCATCTTCGG
CGATTTTAGCCATCTCTGCTGGAGAAAACATCACTATCCTTAAATGAAAATTTGAAAATT
TACAAAATTTGTTGAGAATTATAGACCTGTTGAAGTGATCATCAAATAAATTTTCAACAT
AAACGGAATAAAGTAGAATTATTTCTTGATCCACATCAAGTTTTAACATTGATTAAAATT
TAACAAAACACAAATTTAACAGAACAGTTACAAAAATGTCCGATTATTTGACCGCTTTAC
TTGGGATTTTCCTTGACAAAGAAAATCAATGTTTAATTATGTTTGCCAGCAGTTTTTTAA
GTTCTACGCTACTGCCCGGCAACTCAGAAATCATCTTCAGCACCTTTGCTACACAAGCCT
TTGCGAACAACCATTCCTTATATGGATTGTTTATCAGTGCCACATTAGGCAACAGCTTAG
GTAGCCTAACAACCTATTTTCTAGCAAAACTTTTTCCACCCCCAAACTATCACGAATAGC
AAAATCAACGTATTCGATTTGCACTTAAATTTAGCCAACAATACGGCGTTTGGGTGTTAC
TGTTTAGCTGGCTACCTATTGTGGGCGATCTCTTTTGTGGTGTCGCAGGTTGGTTACGTT
TTGATTTTTGGAAAAGCCTATGTTTCATCGTATTAGGCAAAGCTATTCGTTATGCATTAT
TGCTTTGGAGTGTTTATTTGGTTGTTGGTTGAGAATGAATAGTCTAGAATATCGCAAATC
TATTCTTGTTGAGAAATTTTATGTCAAAACAACTGCCTGAAATCAAATCTGTTTCAGTGA
TTGCCAAAACACGTATATTTGAAGTGCAATCCGTCGATTTACGTTTTTCAAATGGCGAAG
AACGTACTTACGAACGTCTAACTCCACAACGCCGTTCTTCCGTAATGGTCGTGCCGATCT
ACCAAGATCAACTCATCTTGGTAAAAGAATATGCCGTAGGGCCTGAACGCTATGAACTCA
CCTTCCCTAAAGGCATTGTGGATAGTGGAGAAGATCCTGCACTGAGTGCAAATCGAGAAT
TACAAGAAGAAATAGGCTTTGGAGCAAAAACAATCGAACCACTACGTTCATTATATAGTG
GACCTAGCCATATGTATGGTTTAATGCACCTTTTTGTGGCACAAGATCTTTACCCATCAC
AGCTAGAAGGTGATGAACCAGAGCCACTTGACATCATCTATTATCCATTAAACAAAATTG
ACGAACTGCTTGCCGACCCTAATTTTGCCGAAGCACGCAATTTATCCGCCTTATTTTTAT
TAAGAGAATACCTCAATGCAAAAAACTAGCCTACACATTTTATGGATTTATCCACTACTT
ACCCAGTTACTCGGCTCTGCCCTATTACCCCTTTTTAGCGAATTTAGCCAAGGGGGAATG
TTGGTTGTTTTTGTCTTATTTACCGTCCCAGCTTTTCTATTTGCATTAGTCAGCTACAAA
CAACAGTATCACCAACGAAACATCATTCAAATTGCCTTTTTCTCAGGGGTAATAATGTTC
ATTTACAGCCTTTTTTCATTTTCACTAATGTTGGCTTTTGATGAATACACCAGCCTTGAA
GATCCTATCCCCCTATGGGAACAATCCCTTGCCGTGATCTTATTTGCTCTGACCTTTGCT
TTAGCAAAAGTAATGTATACTCTATTGGTGTTGAGATTGTTTTTGCCGAAAGTGTAAGTC
GCTTACATTAATAGAATGGAGATAGACACTTCGGGTTTAATAATGGCGAGAGTTTTTTAG
ATCATTGGTTATCCTTATATTCAAGTTAAGGCAGGGTGAGAAACTTCCTCCTAATAAATT
TATAGGTCTCTCCTAGATAACGACTAAAATCCCTATTTAGGTTAAGATAGCCCTATGAGC
AAAAGTTATCTAAGTCAGTATAAACAAAATAAACTTATTGAGCTGTTTGTAGCAGATATC
ACTGCTCGAACAGCTGCTGAGTTGATAAATGTAAATAAAGCTACCGCAGCCTATTATTTC
CATCGTCTGTGATTGCTTATCAAGCAAAACAGTCTACATCTTAAGAGGTTCGATATTCAA
GAACAAGTGAAGCCCAGCAGTATTGTTTACACCGATTTCTACCGAAACTATGATAAGTCT
GATGTAACTGAGTTTAATCATTTTCGCATCAATCACAGTACCTACTTCGCAGAAAAACAA
AACCCCAAACGAAAAGAACTAAGTCCGATACAATATCGAAATCAGTCCTTTGAATAGCTG
TATAACTTTTGAAGGTCAGATCATTTTATTCATATTTTAAAAGGTAATTTGAAGCCTTTT
ACCATAAAACTTTAGGGGCTGACGTAGATTAGCCCCAATAAAAAAGTACCCCGAAGAAGA
AACCCAAGCCCCAATTTGGCTAAATGCACATAAGCTTCCCAACCAGTGCTTCTTTTTAAC
AAAACTTTTGGGGCTGTATTAGATTAGCTAGTATACCAACCTACATCAGCCCCTATAAAT
AAGGTTGTAAGAGCAAATTACATTTGCCCCAAAATGATTGCAGGAATGTCAGGGCGAATG
TTATTCGCCCCTGCATTTCATCTACACAATCTCACTCGGCGTAAAGAAATACGCAATTTC
ACGTTTTGCTGATGTTTCAGAGTCTGAGCCGTGAACTGAGTTTTCACAGTAGCCTAAACC
AAACATTTTACGAATAGTGCCTAGTTTGCGTTCTTCAGGTTTGGTTGCTCCCATCAACAA
GCGGTAGTTTTCTACGGCATTTTCGCCTTCTAACACCGCAACAACGATAGGCTCAGAAAT
CATAAATGCCACGAGCGGATCAAAAAAATCTTTGCCTTGATGTTCTGCATAAAAACCTTC
CGCTTGTTCTTTGGTTAAGTGAAGCATTTTTAACGCTTTGATCGCTAAGCCATTTTTTTC
CATATAACTTAAAATTTCACCGATAAGATGACGTTTAGTCGCATCGGGTTTAATAATGGC
GAGAGTTTGTTGGATCATTTGTTGTCCTTATTATTGAGTTAAGATAGGGTGAGAAATCCC
ACCCTGAGTAAATTTATTTCACCTGCATACCAGCCGTCACGCCGCTATCAGCAGAGAGCA
AGTAGAGATCTGCACCGCTTGTGCCAGCAGATAAAATCATTCCTTCCGACATACCAAACG
ACATTTTGCGTGGGGCAAGGTTGGCAATCATAATCACAAATCTGCCTTCAAGCTCTTCAG
GTTGGCTGTACGCCGCTTTGATACCAGAGAAGACTTGGCGAGTATGGTCGCCTAAATCGA
GTTCAAAACGTAATAATTTATCTGATTTCGGCACAGCTTCACATTTCAATACTTTTGCCA
CACGCAGATCGAGTTTAGCGAAGTCGTCAATGGTGATTTCTGAGGCAATTGGTTCAACTT
TGGTTTCACAAGCGGTCATTTCTTTTCCTTTTTTTGCAGTTTCTGCTTTTACGCTTTCGG
CGAAAAGTGCTTTGGTTTCTTCAATCACAGCGTCAATCTGTTTTTTCTCTAAGCGAGAGA
AGAGCGATTTAAACGGTGCAATGCTATGGGCAAATAGTGGCGAACCGATGTTGTCCCAAC
GCAGTTCCGTTTGTAAAAAGGCTTCGGCACGTTCTGCGAGTTTTGGTAATACTGGTTTGA
GATAGCTCATTAATACACGGAATAGCTCTAAGCCCATTGAACAGACCGCTTGTAATTCGG
CATCTTTGCCTTCTTCTTTGGCAATTACCCAAGGGGCTTTGTCGTCAATGTATTTATTGG
CTTTATCCGTTAATGCCATAATTTCACGGATCGCTTTGTTGTATTCACGCGTTTCAAAAT
AAGTGGCGATATGCTCCGATTGTGCAACAAATTCATCAAAAAGCGCTTGATTTTCTAGTG
TTGAAGCCAGTTTACCTTCAAAGCGTTTTGTGATGAAACCTGCGGTACGAGAAGCTAAAT
TAACTAACTTATTGACGATGTCGCTGTTTACTCGTTGTACAAAATCTTCTAAATTGAAAT
CAAGATCTTCAATGCGATCATTCAATTTCGCCGCATAGTAATAACGCAAACATTCAGGAT
CGATATGTTTTAAATAAGTGCTGGCTTGAATGAAAGTACCACGGGATTTTGACATTTTTT
GTCCGTCCACCGTCACATAACCATGAGCAAAAACGTTCGTTGGTTTGCGGTATTCGCTTC
CTTCTAACATCGCAGGCCAGAATAGACTGTGGAAGTAAACAATGTCTTTACCGATAAAAT
GATATAACTCAGCATCACTCTCTTTTTTCCAGAAATCATCAAAGTTCAAGCCCGTGCGGT
CGCAAAGATTTTTAAACGAAGCCATATAGCCGATAGGGGCATCAAGCCAAACATAGAAGA
ATTTGTTTTCGCTATCTGGAATTTCAAAGCCAAAGTAAGGTGCATCACGGCTGATGTCCC
ATTGCTGTAAACCGCTCTCAAACCACTCTTGCATTTTATTGGCAATTTCAGGTTGAAGCG
AGCCAGAACGTGTCCACGCTTTCAGCATTTCTTCAAAGCTTGGTAGGTCAAAGAAAAAGT
GTTCCGACTGTTTTACCACAGGGGTAGAGCCTGACACTACCGAACGTGGATTGATTAAAT
CCATCGGGCTATAAGTAGAAGCACAGACTTCACAGTTATCGCCGTACTGATCTTCCGCTT
TACATTTCGGGCAAGTGCCTTTCACAAAGCGATCAGGCAAGAACATATTTTTTTCAGGAT
CGAACAACTGCGAGATCACCTTGCTTTTGATAAAACCATTCGCTTTTAATTTTTTATAGA
TGGCAGAAGTGTATTCACGGTTTTCTTCGCTGTGGGTGGAATGATAGTTATCGAAACTGA
TATTAAAGCCAGCAAAATCAGCAATGTGATCAGCTTTGGCTTTTTCGATTAACTGTTCAG
GGGTAATGCCGAGTTTATCCGCATTCAACATAATCGGCGTGCCGTGAGCGTCATCAGCAC
AGACAAAGTGAATTTCGTTGCCACGCATACGCTGAAAACGCACCCAAATATCCGCTTGAA
TATGTTCAAGCATATGCCCTAAATGGATCGCTCCGTTAGCATAAGGCAAAGCACAAGTGA
CCAGTATTTTTCTTTTTGGATTTGACATTCTAAATCTCTCTAAAATATAGCAAAAAATCA
TTGGGATTGTAGCGGAAAAGGGGGGAATTGTGTAGTTAAGATTTGGGGAGATAGGGATTT
TTCAACGCTATTTCTGGTGTTTCTCTTATTTCTAAAAGTTATAAATAACTAATAACACAT
TATCTTTTGAAAAATGAATTTTTCAGATAAAATAGTTCTGATAAGGACTGGTGCAAAGTA
ATCTTCACTATCCGTTAATGCTCACCTACATAAAAATTAATTACGATCTTCATAAAGAGT
ATTAAAGCGAGAAATTACTCCACCCAAGTTTCATAAAATAAATTTTTTAAATAAGGGATA
CAAATTATGAACATCAAAAAATCAATATTATCTACTATGCTTTTATCTTCTGCTGTGTTG
CTCTCTTCTTGTAAGAAAGATGGCACTGGCGGAAATTCTCCCCAACATAATAAAGAACAA
AATCCAGTTAATTCGTCGATAGGTAGCCATTTTAGTGCTGAAAGTAGTGGAACTACAAAT
AATGGATTTAATAAACTCCCTGACAGACAGACAGACAGACAGACAGACAGACAGACAGAC
AGACAGACAGACAGACAGACAGACAATCATAATGCACTTACGTCTCATTCTTCCAATACT
AATCATCATTTAAATACATCTAACGATTCTGTTTTATCAAATACTTCGATAACTCCAAAT
CTGCCAGCTGCTCCAGATAATTCAATGCCTACAGATAGTTCAAATTCAGCGACTTCTGAT
AGTCAAAAACCATCTGATGAGCCTAAGGCCGACAGCCCAAGTTCTGCTGAGAGTTCAACA
ACTTCAAATGAACCAATCATTTCAGACAATCAAACAACTTCGAACGATCCAACAACTTCG
GACAGTCCAAATTCTACAGATAAACCTAGTACGGAAAATACTAACAATGAACAAGCTACA
GCAGAGACGACAGATAAGCAAGAAGTAGCAAAAGAGGATAGAAAAGAAGAAGTCGTAGAA
GAGCCAAAAGTAGAACATCAAGAACAACCACAAACAGAAACTGAAAAACAACCGCCTAGA
GAAGAGGAAAATCCACAAACAGAGGAAAATTCACAAGCAGAAGAAGATCCTCAAGCTGAT
GAATTGCCGAAAGTTGAAGAACAGCCTGAAGCCGAAGAAAAGGCTGAAGAGGAAAAAGAA
TCTCAAAGCTCTGAAATTCAAACTGCTCCAGAAACCCAAACTAACAGTAATGAAATACCA
ATAAATAATGAACCGACTAATAATGAACCGACTAATAATGAAATATCGAGTAATAATGAT
CCAACAAATAATATTACTCATAATGATAATTCTTCTGGAGAAAATATAAATCAAGAAAAT
AATGAAACCGGCAAAGAAAACAGTTCCGAGGATTCGCCTTCTTTCAATCAAGATTTAACT
ACAACAACTCCAGAAAATAATAATTTATCTGCTGGAAATAGTGATGATAATAAAAATACT
GATACGGAAAATAATGTATCTGGAAATAATTCGGTAGAAAATAATGATGTTACTTTAAAT
TTAAATAATAATTCAGAATCTACAACTCCAGAAAATAATCCTTCTACGCAATCTAATTCA
TCAATAAATCCTGTGGATAATCAGCCTTGGGCTAAACCTGAAGTTGAGAAATTAGATAAA
AATAATTATGAAAATACACAACAACAATCTAAATTTACTAATAAAATTGGGATTGTTGAT
ATGGATTATAATGCAACTGAAGATTTAGGTGGGGCATTTAAATTTTCAAATGGGCAAAGC
AGAATAATTTATAATGCAGGCTTGGATAGAAGAGTTAAGGGGCATTCTAAATCACACGGA
ACAATGGCGGCTGGTGTTATTGATTTAAAAAATAAAAATGCCACAATTTATGCTTATTCT
GCTGAAAATCAGGGAAGTAGTACAATGAGTGCTACTAATCTACATTATGAAGAACCCTAT
AATAGAGGGGTAAGGATTTTTAATAATTCCTATGGTAATAATCCACATAAAGATAGTGTA
AAAAATAGAGGTTGGGAAAGTCTAGCGAGCTTACCTTTATACGTTAAGTTAGCTGAAATG
GCGGAAAAAGACAGCATTTTTGTTTGGGCATCAGGTAATGAAGGAAAAGATAAAATAAAT
GGAAGAAGTGAATATGCAACCGTAGAAGGACATGTACCTGTAATACGAGATGGGGCAAGA
AAAGGCTGGATTGTTGTAACTTCGGTAAACTCACATAATAATGGGCTTACGGAATATGCA
AGTAAAATAGGTGATAGGGCTAAAAACTGGGGTATAGCTGCACCTGGAGAATGGTATTTA
TTTGATGGAAAAGTTCGAACAGAAGGAACCTCTTTTGCTACACCTGTTGTTACAGCTGCC
GTGGCTAATGTTTGGGAAAAATTTGATTGGATGGATCATCATTTAGTGACCCAAACCATA
TTATCCACTGCAAATAAATTAAATTCGTCAGATGTGACCGAAGAACCGAATGAACGTGTT
GGTTGGGGTATTTTAAATCAAGATAGAGCATTAAACGGACCAGCTAGATTTGATACAAAA
CTTTTAACCGATGATAATAAAACCCATGTTGTAGCAAAATTAGATTATAAACATCATACC
GACCGCACTAAATACACTTGGTCCAATAATATTCAAGGTGATGCTGGCTTTAAAAAACAA
GGTACTGGAACACTTTATTTTACTGGTTCAAATTCTTATAGTGGAAATACAGTTATCGAA
AACGGAACTTTGGTAATTGGAAATGAATTAAAACAATCCACAGTAGAAATCCAGTCACAG
GGAACATTATTAACGAAAAATTTAAATAACTCTCAAACAGAAGTTAAAATAGTAAAAAAT
GTAGATAATAAAGGTTCCTTGGAGGTTTATGGAAAGGGGTTAATTATTGAGGGTAATTAT
ACTACTTCAAATAATGCCAGAACGGTTATTGATATAGATAAATCTAAATTAAAAGTAAAT
GGAACAGTTAATTTACAAGGTTCCTATATTGTAGCCGATGTTGAAAATATTAATGAAGTG
GTTCAAAGAGAGCCTCAAACTAAAACTATTATTGAATCGCCAAATGCGATCAAAAATTAT
AATGGAAATTATAAAATATCAGATCAGGCTAACCCTTATATTGATTTAAAAGAAATTAAA
CTCAATAATGAGAATAAAGAAATTATTGCAACCTATAAACGAAATGATACAGAATTTGTA
TTAAATGCAGCTAATGAAAGTTCATTAAAGAATGTCTATACTGCGAGAAGTTTAGATCTT
ATTTTAGATAGTGCGAGTGATTCAGGAAACACAAATAGAAACCTCAGAAGTACGGCATTA
TCCTTTATGAATGCTAAACCACAAGCGGTAGCTTCTGCAGTAGATTCTTTAAGTGGTGAA
ATATATCCAGCAGTACATCAGGTAGCACTGAATAGTATTAAAACCTTGAATAGACAAATT
GCTAAACAGCAATTCTCAAATATTCAAGATATTAAGTCTTATCATATTTATACTCAGTTA
GCTACACAAAGTTTAAAACTTTATCAGGATGATAATTTTGGATTTGCAGATTTAAAAAAT
AGTGCAGATTCACAATTAGTTGGTATAGATAAGCAATTTAATGCCTTTACATTTGGTATG
GGATTGCAACGAGTTCATCAAAAATTATCTCCTTTATCTAATAAAGATCAACAAGTTGGA
AAAGTAGATTTAAAACAACACAGTTTCGCCTTATACGGAAAATATGATTGGAATAAATGG
TATTATCTCAGCCAAATCAGTTTTACTGATATTAAAGGAAAATTAGATAGAACATTGTTA
TTGCCTAATGGCACACAGATAATTAAAGCTGATTTAAAATTACAAAATTATTCTTTTTAT
AATGAAACCGGATTAAATCTACAATATGAAAAATTAAGATTTAATCCATATGTTGCGTTA
CATATTAACCGTTTAAAACAGGATTCCATTAATGAAAAAGAAGATTTAGCATTAAGTATT
GATAAATATCATAAAACCCATTATGGATATGAATTGGGCTTAAGATTAAATCAATCATTA
TCTGAAAAATTTAATATAAATCTAGATATTTCTTATCTTTATAATAAGAACAATATGGAT
AATATAGTAAGTGGAAAATATATTATTTCTAACACTGAAACTAAATTATATGGAATGAGA
TTACCAAGATATGAATTTAAAACTAGTTTAGGTATGGGCTATTATCTTACTGAAAACCTC
AATATTTACGCTAACATAGCTTATTATAGATTGTGGAATAACCCAATGAAATCCTATTAC
AAAGAAGGAAATATTGGCGCGAAGTACTATTTCTAATAGTAATATGATAAACAATCACTT
GAAAGCACATTCGTAACCCTGTGGAAATCCCACGGGGACTTTTTGCTTAATCATTGCTAT
ATTCTTTATTTTCAGACTTTGGCAAAATGGGCAGTTTTTTGTTCATATTTCAAAAAGAGG
GCTTAAAGCCTTGTACTATAAGGCTTTAAGCCACTTTTTAGCAACAAATTTGTCTATTAC
ACATTTTTTGCCGAATCAAACCGCTTGTTGTATGGGTTATTTATCGAATTTCCTCCTTTC
CATCACGTTAATCCGTTATTTTATTTATCAATACAAGCGGTGAGTAATGTAAAGAGGAAT
GAAAACCACGCTTCCTATACCCCAAACAAGAACCATTCCAGTAGCTTCACTATCTAAAGT
TATTTTTTCTGAATATGCTATAAATTGTGTTTGTAGTGGCTGTTCTAATTTGGCTTTGTT
CAGAACTGCATCTTGATTTTCAATTTTGACCAACTTCCCATAAATGTCATAAAACTGTTC
TGATGATTTCTTATTATGTAAAGAAGTGAGTTTTACCCTAGACTCAATATTAGGTGTTTT
CATTTGATTTCTGATATAAATAATCTCTGCTTTAGTAACAGATTTCATTTTTTCTGATTG
AATAAAACGAGAATAAATTCGGTGGTTTTCCGCTCTTGATAATCAGCATTCTCCTTGTTA
CTGCTTTCAAATTAATAACTATGCAAATCTCCGACAACATATAATTTATTATCAGCAATA
AAAAATGCTCGGATTGTTTCTGTTTTGGTATTTTCATCTTGATACTCTGTTTTAGTACAA
GCGGTCATAAAACATAAAATCAAACAGTAACAAAAAAAGCGTTTTAAGATTTGCATAGTT
TTCTCCTCAGAATAACTATGAAATAGCCACCACATCTGGCAATTTCACTAACTGATTAAG
TAGTAATTCCATCGCTCTTTCACTCTGAACGGTGACATTTAACGTAATTCCCGAACCATT
ATTTTCTGCATTGAGTGATAGCACTTCAAACCCACGGTGGCGGATCACTCTGAGTAAACG
CTCAAGGGTTTCAGGGCGTTTATTAGCTTTGATAACGAATTGATATTGTTGCATTTTTCT
TCTCCTTAAACCCCAATGTCTTCATCTAACATATCTGTATTGCACGCATTTGGTGGAACG
AGTGGCCACACATTTTCTTCATCTGGGATACAAACGTGCAATAAATACGCTCCTTTGCTG
TTGAGTAAGCGGTCTAATGCGGTTGAAACTTCCCCTGCTTTTTCAATGCGTTCTGCTGGA
ATGTCAAAGGCGTTAGCTAGCATCACAAAGTCTGGGTTGTCATCTAAAATGGTTTGACTG
TGGCGACCATGGAAAAAGAGCGATTGCCATTGACGCACCATTCCTAAACGTTGGTTGTCG
AGTAACAGAATTTTGACAGGTAAATTGCCACGTTTGATTGAGCCGAGTTCTTGAATATTC
ATCATAAAAGAGCCGTCTCCCGTAATCACAATGGTTGGATCCGTTGGGCGAGCTTTGACC
GCCCCCACCGCTGCTGGCAGACCAAATCCCATTGTGCCGAACCCTGCAGAAGTGATGTAG
TTTTCAGGGGAATAATGCTGCATATGCTGTGCTGACCACATTTGGTGCTGGCCAACGTCA
GTAGTAATAATCGCATTTTGCGGTTTACGTTGTGAAAGAGTGTGTAACAACGCCCAAGGG
TCGATTTCGCCTTCGCCTGCATTTTCTTGATAGCTGAAGTCAAAATCCGCTTTCAGTTTA
CACACATCAGCTCGCCAGCTCTCAATCTCTAACGGTTGGGTAAGTGCGGTCACTGCCTCG
ATTAAATCTCCTTGCAATGCTACATCTGCTTTGCGTAGCTTGTTGATTTCAGCTACATCA
ATATCAATATGAATCACTTTGGCGTGCGGTGCAAAGGTGTCAAGTTTACCTGTTACTCGG
TCGTCAAATCTAGCCCCACAAGCGATGAGTAAATCACTTTCTTGTACTGCATAGTTAGCC
GCTTTCGTGCCGTGCATACCGATCATTTCCATATAGAGTGGGTGTTGTGGTGGAATGGTT
CCTAAGCCTTTCAAGGTAGAAACAGACGGAATATGTGCAACATCTAGGAAAGATCTAACC
GCTTGCACGCCATCTGCCATACCAACACCACCGCCAACATAAAGAATAGGGCGTTTTGCT
TGAGCTAACAAGGCTTTGGCTTGTGCAAGTGCCGCTGGATTTTGTACCTTAGCCGCCACT
TTTTCATAGACAATTGGGGAAAGTGATGTTGGAGCGAATTGCACATCTTTAGGAATATCG
ACAAGCACAGGACCAGGGCGACCACTTTGTGCAATTTGGAACGCTTTGGCGATAATTTCA
GGTAGTTCATCAATGTTTTGCACGATGAAACTGTGTTTGGTACAAGCAAGGGATAAGCCT
AATACATCTGCCTCTTGAAAAGCATCTGTACCGATAAAGGCTGAAGCCACTTGCCCTGTA
ATTGCTACGATAGGAATAGAATCCATTAAGGCATCGCCTAAGCCTGTAACTAGGTTGGTT
GCCCCTGGGCCTGAAGTCGCAATACAAACGCCTGTCTTGCCTGTTGCCCGAGCATAACCG
ATAGCAGCCATTGCAGCACCTTGCTCGTTACGACAAAGTAGATGATCTAAACCTGAATCG
TAAATCGCATCATAGACAGGCATAATTGCCCCGCCTGGATAGCCAAAAAGAGATGTCACA
CCGTGAGCTTTCAAACACTCAACGACTAAATTTGCTCCGTTCATAAATTACCTTTTTAAT
GTTGTGTCGCTACTTTAGTTAAGGCTTTTATGTAATAAAAAACCCTCACTAAAACTAGCG
AGGGTTTGTGGATCTCATTATACAATTCTAATTGCGAGCCAACTTAACCCTCGCGGCGAT
AATAATCACCACGAGGTTAATAATAAGGCTAACAAGAGAACGTAATGTCATTTTCATTTA
TCAATAAAAGCTTGAGTGGCTATATAAATAGCATATTTTTTGTATAAAACAAATAAATTT
TTTATCTCTTTATGAAAAAAAGCAAACGATTAGCTTTAAATAGACTAAATTTACTTGCGT
AGTGGGGGGCTAGGGTTGAAAATGCCCAAATTATCACTATTTAATCAGCCACTAACTTCT
ATAAGGAATTTCTATGCCATTACTTCTCTTTTTAGCTGGGCTATTTTTATACATCTACAT
TGAAATCTCTCTGTTAGTAAGCGTTGGCTCTGCTATCGGGGTTTTACCCTTGATTTTATT
AATGATCACTATTTCAGCGGTCGGTTTATGGTTGGTGAAATTAAGAGGAATAATGACCAT
AGTGCAGATCCGCCAAGAGATCGCACAAGGAAAGATCCCAGCACAAGCGCTGACGTCTTC
GATCTTTTTTGCAATCGCAGGGGTATTGCTGATTATCCCAGGTTTTTTGAGCGATATTTT
AGCGTTATTGCTTCTATTGCCGATAACTCGCCAATTGCTACAAGCAATGTTTATGAAACT
GTTTGCAAGTCGTGTGAAATTTATGTCTTTTGGCTCAATGAACAGAACTTCCTCTCAAAA
TAATACAACGTTTGAAGCGGAATTTGAGCATAAGCAAGATGAAGATAAGTGGTTGAAATA
ATGATAAATTTCATAATGATACATATCAAAGATTCACGACATATAATGAGATTCAAAAAT
CAATATCTGAGGTCTATTTTTCCTTTCGCAATTGCGATAAAAAAGAGTAAAATTAGCCTT
TATTTTGACGAGAGAGAAACAAAATGGCAAACATTCGTTTAGCAATTGCAGCAGATTTTT
TATTAGCCGAGAAATTATTAGAAGCCTTAGAGCAAAGTAGTTTGGATTTTGAGCAAATTT
CAGCGATTGAGCTGGAAAGTTTTGGTGAAGAACATTCTCTGCGTTTTGGTGCAAAAGCTG
TTGAGCAAATCGCTGTTGAAGATGTCGAGTGGTCGCAATTTAGTCACGTTCTCTTTGCAG
GTAAAATGGCAAATGCAGAATTGCTGGCTCAGGCTGTGCAAGCAGGTTGTGTGATTTTAG
ATCTCTACGGCATTTCTGCATTAATCGGCAATGTGCCTGTGATTGTGCCAAGTGTAAACA
ATGAAATGATCGCCAATGTGCGTGAGCGAAATATTGTTGCGTTAGCAAATCCACAAATCA
GCCAATTAGCACTTGCCTTAAAACCGTTGTTGGATCAGCCTATTCAACATATTTTTGTTA
CATCACTGTTACCATCGGCCTATTTTGGTGATGAAAAAGTGCGTGAGTTAGCAGGGCAAA
CTGCTCAGTTGTTAAATGGTATTCCCCTTGATGATGAAAAACCACGCGTGGCGTTTGATG
CTTTACCTGCCAATGTGCAAGGTGATGAAAAACATCTGCCGTTCTCTCGTGCCTTTGAGT
TACAACTTGCAAAAGTTCTGCCAAATCTAACCGCTAGTGTGACTTTCCATTCCGTGCAAG
TGCCTGTTTTCTATGGTATTTCACAGATGATCAGGGTGCAATCTGAGTATGCTTTAGATG
CAACCGCATTAAGTGAGCAGTGGCAACAACAAGCGTGGGTAAAATTTAATTCTGATAATG
TAATTACCCCTGTTAAAAATGGTGAAGATGAAGAAACGAATCTCTTACAGATTAGCCAAC
TACTCAATAAAAATGAAAACGCACTACAATTCTGGACAGTGGCTGATGAACAGCGTTTTA
GCTTAGCGTTCTTGGCGGTGGAGTTGTTGAAAGAAGTAATCACTAGCTATTAACATAGTC
GGATCTAAAAATACAAACATTTGATATACCATCACTCAATCACATAGCAATATATTCTCG
TAGATATGGAACAAAATTCTTCTTTAACTCAGATTCTGGTAGCTACTGCTGCTATTGTAA
TTATTTTGGCGGGTATTAAATTATCCGTTGAGATCGTTATTCCTTTCTTATTATCTCTTT
TTATTGCAATTATTTGTTCTCCTATTATCAAATATCTAACCTCTCATAAAGTCCCTTTGT
GGCTGGCAATCACTATACTCCTTATTCTATTTTTACTTGGATTCTTTTTTCTGGCAGGAC
TAATCAACAGTACAGTACAAGAATTTACAGCATCAATTCCACAATACAAAATTCTTCTAT
CTGAACGTATTGCTGCCGCAATGCTCCTTGTTGATAACTGGAATATCCCGGTTTCAATAT
CTCGTGAACAGATCCAAGAACAGCTAGACCCAAGCATTATTATGAACTTTGTTAGTCGCT
TATTACTTAGCTTCTCAGGCGTCGTCACAAATATTTTTGTACTCTTATTAGTCGTTGTGT
TCATGTTATTTGAGGCTCCAACCGCTAAACATAAACTTATCGTGGCTCTTAGAGGCAATA
AAGATGTGGAATCGGAAGAAAGCCATATCAACCGAGTATTACAGGGAGTTATTAGCTATC
TTGGCATAAAAACGATTGTAAGCCTGCTTACTGGGATATCTATTTGGGTGTTGCTTGAAA
TAGCTGATGTACAATATGCTGTATTATGGGGCACATTAAGCTTCCTACTCAACTATATTC
CAAACATAGGTTCAATCATTGCTGGTGTACCTATTGCTGTACAAGCATTTCTATTGAATG
GCTTTTCTGTTGGATTGGGAGTATCAGTCGGTATCATTGCAATCAATATGGTAATTGGCA
ATATTCTAGAACCTAGAATGATGGGGAGAACCCTTGGTCTCTCAACTCTCGTTGTATTCT
TGTCACTACTTTTCTGGGGATGGTTACTCGGTACAGTAGGAATGCTACTTTCTGTTCCAT
TGACAATGGCTCTCAAAATTGCATTAGAATCAAGCCCTAAAACGATCCATTATGCAGGCT
TATTAGGAGATATTAATAAACGCTAATGCTCTTATTTTTGCGCTTTAAATACATTAAATA
ACCTATATGTTTCTTATAGCACTCAACCTAAATATTTTTAACATCTACGCAAACGATTGC
TTTTTGGTTTATCTTTGTGTACAATCTTCGACCCTTTAATCATACTATATATTTATTGAG
GTTTTTCCATTATGTCTCTTCTTTCTCGTTTTCAACTGGCAGAACGTGGTTCTAATGTTC
GTCAAGAGGTTATTGCTGGTTTAACTACTTTCCTTGCAATGGTTTACTCCGTTATCGTTG
TGCCAAATATGTTAAGTGCGGCTGGCTTTCCTGCTGATTCAGTATTTATTGCAACCTGTT
TGGTTGCTGGTTTAGGTTCAATTCTAATTGGCTTATGGGCAAATGCTCCAATGGCGATTG
GTTGTGCTATCTCATTAACAGCTTTTACTGCATTCAGTTTAGTGCTAGGTCAAGGCATTA
GTATTCCTGTTGCATTAGGTGCAATCTTCCTTATGGGTGTTTTATTTACCATTGTTTCCA
TAACAGGTATCCGTGCGTGGATTTTGCGTAATCTGCCATCTAGTATTGCTCACGGCGCTG
GAATTGGAATCGGCTTATTCCTTTTATTGATTGCAGCAAATGGCGTTGGTTTAGTTGTCA
GCAACCAAGCGGGTTTACCTGTAAAAATGGGTGAGTTCACTTCTTTCCCTGTAATGATGT
CTTTAGTTGGTTTAGCTGCCATTATTGGTTTAGAGCGTTTACAAATTAAAGGTTCTATTC
TTTGGGTTATCATTGCAATTACAATCATCGGTTTAATTTTCGATCCGAATGTGAAATTTG
GCGGTGAAGTATTTAAATTACCTACCTTTGGTGAAAACTCTCAATTCTTAAATTTAGATA
TTGTCGGTGCATTGAATGCAGCTATTTTACCTGTGGTCTTTGCCTTAGTAATGACTGCTA
TTTTTGATGCAACAGGTACCATTCGTGCTGTAGCAGGTCAGGCAAATTTATTAGATAAAG
ATGGACAAATTATCAACGGTGATAAAGCACTTACTTCAGATTCATTAAGTAGCGTACTTT
CAGGTTTATTTGGTACCGCGCCTGCAGCAGTATATATTGAATCAGCAGCAGGAACTGCTG
TTGGTGGTAAAACAGGTTTGACTGCGGTCGTTGTTGGCGTGTTGTTCTTATTAATGCTTT
TCTTCCAACCACTCGCATTTTTAGTTCCAGGTTATGCTACCGCTCCTGCATTAATGTACG
TTGGTTTATTAATGTTGAGCAATGTGTCTAAATTAGACTTTGATGACTTTATCGGTGCAA
TGTCAGGCTTAGTTTGTGCTGTGTTTATTGTTTTAACTGCAAATATCGTAACAGGTATTA
TGTTAGGTTTTGCAACCTTAGTGATTGGACGTACCATTTCAGGTGAATTTAACAAATTGA
ACGTTGGTACAGTAGCTATTGCTATTGCATTAGTTGCATTCTATGCCTTTGGTTTTGCAA
TTTAAGTCCTCAATAAACATATTTTCCTCTTTTTAAGAAAAATATTTAACAGAAATAGCT
CATTGTATGAAAGATAGGATACTAAATTTATCCCAACATCATCCTTAGATGCTAGAATGA
AATAGAAAGTCAAACGCCTACAAATAGAATCTATTCATAGGCGTTTTCATCACACTACAT
TTATCAATGTAATTTCTATTATTTTACTTTTTGTAGCTTATGGTATGCATCCAGTAATTT
TTGATGAGCTGACATATTCCTCAAAGTTTCATCAGAACCAATTAAACCATGGAACGGATT
TTCTCCCTGCACTATATTCCAAACAAAATCTACAGCATCTTTCCCATACATTCTGTTAAA
TATCATTCTATACTGCTCAGGTTCCCTATCCTCATCCAAAAATAATTCAATTACACTAAT
TAAACAACGATAGTAATTGTTTCTTTCTGCTGAAAATACAGAAGCATTCATATTAACTGT
CCAAGTTGCCCAATCTAATGCCTCTTCAAGATTCCCTAAAGCCAAATGAAGCATAGATTT
TAATTCACCAATACGTAAAGTTTGTAGTGCGCTTCCTTTTTCAGCTACCACTCCAATAAA
TTCACGTACCCGTGTCATATCATCAATACCTTGCTCATCCAGCTCATCCAATAGCTCTTG
ATAAATTTCTTTCTCATGATGGAAATAGGGTAAATCAAGCAACATTTCACGCCATTCCAT
TCCCATATTATTATTCGCATAGATCAAATCGTCAGGAGGATAAATATTAGACATTCCAGG
AGCAATTATACGGCAAGCGTATACACCTAAATGTTCATAGTCCATAATATAAACCTCTTG
TTTATACTGGCTGAAAATTTCCATCAAATTAGCAAATTCCCGCTCTGTTGTGCCTGAAAA
ATCCCAGTGAGTAAATTTATAATCTGGTTCTGATTTAAAAAGATCCCATGAAATCTGACC
ACTTGAATCAATAAAATGAGTTTCCAAATTCGCATAATCTGCCACATCATCATTATTAAA
TGATGGTGGAGAAAACACATCCAAATCTTTTAAACTACGCCCCTGCAAAAGCTCAGTTAC
CGTACGCTCAAATGCGACTTGGAAATTAGGATGAGCACCAAAAGAAGCAAAACACGTACC
ATTCCTAGGATTAAGTAAAACTACACAGATAACTGGAAATTCGCCACCTAATGAAGCATC
ATAGCAGAGGATCGGAAACCCTTCTTGCTCCAATTGCTCAATCGAACGTTTAATCGTCGG
ATAACCATCAATAATACACTGCGGAATTTCAGGCAAGCTGATTGCTTCAGTGATAATACG
ATTTTTGATAAAGCGTTCAAATACTTCCGATAGTCCCTGCACTCTGGCTTCATTCTTAGT
ATTGCCAGCTGACATCCCGTTAGATACAAATAAATTTCCAATAATGCTTTGTGGAATATA
TACCGTATGACCATCAGACTGACGAATATAAGGTAATGCAACTATTCCTCGTTCTGAATT
GCTAGACTGTAGATCTACCAGAAATTCTGGTGTCAATTCTCCATTTGGATTAAAATAGTC
GTGTAGAAATGGATCCAATATTCCTTCAGGTAATTCCGTTTCATTTTCAATAGGAAACCA
TTTTTCATTTGGATAGTGAACAAATTCACCTTCAGCAATTTCCCTTCCTAAATAAAAATC
AGCCCAAAAATAATTAGTCGATAAACGCTCAAAATACTCCCCCAATGCGGAAGCAAGAGC
TGCTTTCTTACTTGCTCCTTTACCATTTGAAAAACATTGTGGACAATCAACATCACGAAT
ATGTACTGACCATACATTTGGTACAGGATTAAGCCAAGAAGCCTCCTCAATATTAAATCC
TAATTCTTTCAACTTAGTCTGGAATCTTTCGATGCTTTCTTCAAGGGCTGCATCTTTCCC
CACAATAAAGGTTTTTTCTATCATTTTTTCTCTTAAAATGAAACGGTTTTACTCTATTTA
TATAGGATTTAGACATTGGAAACCAATAAAGAAATTCATAACCACATCTTAAATCTCTTC
TACCAGTTAGAATAAATTGAGCGGAAAATTTCCGCCCAATTCATATGTTAAAAATCCATT
AATTCTTTCTCTTTGTCTGCTAAAATCTCATCCACTTTTTTGATATAAATATCTGTAATC
TTTTGGATATCATCTTGAGCTTTACGCTCATCATTCTCACTAATCTGTTTTTCTTTCTCT
AAAGTTTTAATTTTATCATTTGCATCACGGCGAATATTTCTAATTGAAACTTTACCTTGT
TCTCCCTCACCTTTTACAATTTTAATTAAATCTCGACGACGTTCTTCCGTTAATGGAGGA
AGAGGAACACGAATAGTAGTTCCAGCCGAAGAAGGATTTAACCCTAAATCCGAAGTTAAA
ATCGCCTTTTCTACCGCACTAATCAACGAACGATCAAATACAGTGACTGCTAATGTACGA
GCATCTTCTGCGACAACATTAGCTAATTGACGTAATGGTGTTGCGGACCCGTAATATTCC
ACTTGAATAGCATCTAATAAACTAGGCTGAGCTCTACCTGTACGGATTTTAGAAATATGT
CCTTTTAAGGCCTCAAGGCTTTTTTCCATTCGTTCTTGAGTATCTTTCTTAATTTCATTA
ATCATAGTATTTTCCTTTGATTGAATAACATAAACCTATTGATTTTACCCAATTTCATTC
TATTTTCCTAGTACTAAGTTTATAGGGTTTGTGGTAGACTTATTTGACTTAACTCATCAC
AAGAGGGAATCCTTATGTACCAACAACAAATTTTAATAGAATTACAAGAAGCGCAACAAG
TATTAAATGACTTTATTAATAACCAACATAATCTTAAACTAATTCAAGAAGCAGCTTTAC
TGATTACTGATAGTTTTAAGAACGGGGGAAAAATACTTTCCTGTGGGAATGGTGGCTCAC
ACTGTGATGCTATGCATTTTGCTGAAGAGTTAACTGGGCGTTATCGTGAAAATAGACCAG
GATATCCAGCCATAGCAATCTCAGATCCAAGCCATTTAAGCTGTGTAAGCAATGACTTTG
GATATGAATATGTCTTTTCTCGTTATGTTGAGGCAATCGGACAAAAAGGAGATATCTTGT
TTTGCTTATCAACATCAGGAAATTCTAAAAATGTTATTAATGCAATCATAGCTGCAAAAG
CCAAAGGAATGAAAATTATTGCAATGACAGGCAAGGATGGAGGAAAAATAGCAGAACTAG
CTGATATTGAGATTCGTGTACCTCATTTTCGTTATGCTGATCGTATTCAAGAGATACATA
TTAAAGTAATCCATATTCTCATGATGTTAATTGAATTTGAAATGGCAAAGTAAAGAATAA
AAAATCCAACTTAAATAAATAGTTAAGTTGGATTAATTCGTTGAATAGCATTAATTAAGC
AATCGTCGTACCTTCCGTTGTACCCGTCACAACTTGTTTCAACGCACCAGCTTTACCCAT
ATTAAATACACGAATTGGCATATTATGGTCACGGGCAAGAGTAAATGCGGCTAAGTCCAT
CACTTGCAATTCTTTTTCAATCACTTCAGCATAGCTTAAATGTTGATAAAGTTTTGCATC
TGGATTTTTCGCAGGATCGCAATCATATACGCCATCGACTTTGGTTGCTTTTAATACAAC
ATCAGCTTCAATTTCAATACCACGCAAACAGGCCGCAGAATCTGTTGTAAAGAATGGGCT
TCCTGTACCTGCTGAGAAAATCACGACACGTTTTTCGCGTAACATTTTAATGGCTTCAGA
CCAGTTGTAAGTATCACAAATACCGTTTAACTGGAATGCAGACATTAATTTTGCATTAAC
ATCAGCACGGTGTAAGGCATCACGCATTGCTAAACCGTTCATTACGGTTGCAAGCATACC
CATATGGTCGCCGACAACACGGTTCATACCCGCTTTAGCAAGTTTAGCACCACGGAATAA
GTTACCGCCCCCAAGAACTACGCCGACTTCGATACCCATTGCAAGCAATTCTTTGATCTC
TAATGCCATTCTATCTAAGATAGATGGGTCAATACCAAAACCTTCTTCACCTTGTAATGC
TTCACCACTTAACTTTAACAAAATACGTTTATAAATAGGATTGCTCATTTTGACCTCTGT
GTAACGGTTGGGGAAAAAAATCGAAATATTATAGATTATCTTAAGAACAGATCAAAGTAG
GCAAGCGGATAGAATTTCCACTTTATTTTCGGTAAAATCGCTATCCCTTTATTTTCGTTT
TGCTCATAATGAATATAACAAAGATACTCGCTACTCTCATTAGTTTTGGTTTATCTTATT
TAGCAAGTTACCTAATGTTACTTGGCTCAGGCTTTTTTCCTACTCCTGAAATCAGCAATG
TGCTACTGCTGGTTCTCGTTATTTTATTTGCTAATGCCTCTAAAAAAGCGTTCTTTTATC
TGCTTTTACCGATTGTCACTTTATATGCCCTTTACACGCCAGTTGGCTTGACCTTTGGCC
CACCATCGTACCAATACCTTGCTTCGTTTTTTGCCACAGATATACAAGAAAGCAAAGAGT
TTTTCAGCCAAATCCCCCTGATTAACTTTGTTGCTTGTACTGGCATTTTTATATCACTGT
TAGGTTTTCGTTTTATTAGCCAAAAATGGCAAATTCAGTTCCACAAAAATAAAACCTTTC
TTGCCTTAGGGATTGCATTAGTTTTTATCTCTACTCCGCCCTTCAAATTTCTACAAGAAG
GAAGTAGTGCAATTAGTAAAGTAAAAGCAGAATTAGACCGCTTGAATAGTATGTCCATTC
AAAGTGAATGGGGAACGTCGCAACTCAATGCGGAAAGCCGCTACGATGATTACATTTTAG
TGATCGGCGAAAGTGCTAGAAAAGATTATCACCACGCCTATGGCTACCCTGCTGAAAATA
CGCCGTTTATGAGCAGTGCCAACGGCATTTTAATTGATGGGCTGACCGCTGGTGGAACAA
ATACCATTGCTTCATTAAAATTAATGCTCACTAAGCCTGATACTGAAAAGTGGGAAGGGG
AATACAGCCTTGGTATGATCGATTTGATTAAATCCGCAGGAATTAAAACCTACTGGCTAT
CAAACCAAGGTTATCTTGGTACTTTTGATACACCTGTTTCTTCCCTTGCTAACAAAAGTG
ACGAAAAATTATTCTTAAAATCGGGGGACTCTTTCCATCAAAATATCAGTGACTTTGATT
TATTGCCTAAATTTGAACACATTATTGAGCAAAAAACTCATAGCAAACGTTTTGTTGTGG
TGCATTTATACGGTTCACACCCCATCAGCTGTGATCGTTTAACTGATTACCCTAAAATGT
TTGATGATGAAAAAATAGGCAAAAAGTATTTCAACGTAAACTGCTATGCATCGTCCATCA
AAAAAACCGACGAAGTGTTAAAACGCTTATATGAAACCCTTCGCAAAAATGAGCAACAAT
CTAACCGCTCGTTTTCGGTGGTCTATTTTGCCGATCACGGTTTAGCTCACCATATCACTG
AAAATGACATTGCAATCCACAACAGCAGTGGCAAAAGTAAGCTACACTTTGATGTTCCGC
TCTTTAAAATATCTAGTGATGATACCGATAGAAAAGTCTATAAAGCGATGAAATCTGGCT
TAAACTTTACCGATGGCATTGCAAAATGGGTGGGAATTAGTAATCCGAAATTGAATACAG
AAGTCGATTTATTTAGTCCTCATTCAGACAAGGAAGATTATGGGCTAAAAAAATTGATTG
ATGGTTTTGAAGGGAAAGTGGATCCTGCTGTGGTTATTCCTAAGGATGAGTAATTCTATA
TCCCAAAATGATTTTCTGACAGCATAAGTGCCCATAGTAATACAATAATTAATTTAGCCA
TTTAAAAATCTAGACGTTTAGATGTCTAAAATTTCTTGACGAAACGATTTCCTATTCGTA
AACTTGAAACCATTCAAAGACAAGCGGTCGCTTTTTTACCGTTTTTTTGCAAGGATTTTA
TGGCACAGCAGATTACTCTTTTTGATGATATTCCCCTTGAGCTTGCTTTAGGCGGAACAC
TTTCGCCTATCAATGTCGCTTACCAAACCTATGGCACATTGAACGCTGAAAAAAGCAATG
CTGTGCTGTTGTGCCACGCCTTGACGGGTGACGCTGAACCCTATTATGCACCGCCTGCGG
ATAAAGGCTGGTGGCAAGATTTTATCGGTGCAGGATTAGCTTTTGACACCGATAAATACT
TTTTTATCTGCTCGAATGTGCTTGGCGGTTGCAAAGGTACGACAGGCCCTTCGTCTATCA
ATCCAAATACGAATAAACCCTACGGCAGTCAATTTCCCGTTATTACCGTGCAAGATATTG
TGAAAGTGCAAAAAGCCTTGATCGATAAACTCGGTATTACTCAGCTACAAGCGGTCGTGG
GTGGCTCTTTTGGTGGAATGCAAGCGACACAGTGGGCGATTGATTATCCAGAACAAGTGA
GAAATGTGGTTAATCTCTGTTCTTCGCTTACCTTGAGTGCAGAAGCAATCGGCTTCAATC
ACGTTATGCGACAAGCGGTGATAAACGATCCCCATTTTAACAACGGCGATTATTATGGCA
GTACGCCCCCAGATAACGGCTTAAAAATTGCCCGAATGCTCGGTATGCTTACCTACCGCA
CCGATGTACAACTTGCCAAAGCCTTTGGGCGTGAAGTGAAACAGACGGGAACGATTTGGG
GCGATCACTTCCAAGTGGAATCGTATCTCAGCTATCAAGGAGTCAAATTTCTAGATCGCT
TTGACGCCAATAGTTACTTACGCCTGTTAAGAGCCTTAGATCTCTATGATCCTGCTTTAA
CCTATGCAAACGAGCAAGAAGCACTCAGTCGCATTAAAGCGAATTACACCCTTGTCGGCG
TAACGAGCGATCAACTGTTTAAACAGATTGACCTACACAAAAGCAAACAACGTTTAGAAA
ATGCAGGCATTGCCGTCGATTTTTATGAATTTCATTCCGACTTTGGACACGATGCATTTT
TAGTGGATTATCCGTTTTTTGAAGAGATGATTAAGAAAGGAATCTCCAAGTAGGTCGGGC
ATTTATGCCCGACAAGCTCATCCCTTTTATATCTAAAAACATAGAAATTGTAGGAGATAT
AATGCAATACCGAAGACTTTATCAACCAGGAGCACAATATTTCTTTACCGTAGTCACCTA
TCAACGCCGCCCAATATTAACAAACGCTGATGTCCTTCACACTCTTAAGACCGCTATAAA
AAGGGTACAACAAAAATATCCTTTTAAAATTAACGCATTAGTAATTTTACCCGATCATTT
ACATACTATTTGGCAATTGCCCGACAATGATTCAGACTTTTCAATGCGTTGGAATCAAAT
AAAGCGTTATGTAAGTCACCATTGCCAACATTATGACAATATAGAAAAAACCAACAATGA
ACTAAGAAAGCGACAAAGTAGCATTTGGCAACAACGATTTTGGGAACACTGTATAAAAAA
TGAAGAAGATTTCGAAAAACATTTTGACTACATTCACTATAATCCTGTAAAACACGGATA
CGTTTCATCAGTAACTGATTGGAAATACCCAACCTTTCACAAATACGTTCATCAAGGTAT
TTATCCAAAAGATTGGGCTGGGGTTAATCAAGATTTTGATTATGAGTAGTGCTATATTTC
GGGATGTCGGGCATAAATGCCCGACCTACCCTTCTAATTTATTTAGTTTTGAATAGCGCT
AGATTTCGAGATGTCAGGCAATAAATGTCCGATCTACCCTTTTAATCTGTTTGGTAAAAC
AGACTGAAACAGCTCTCTGCTTTTCAGCGGTGCTGATCCCAAATAAGGCTTTAAAGCAAT
ACGGGTGAAACGTTTTGCCGATTGTAAGGTTTCTTTCTCTGAAAAATCCATTTCCGCAAA
AGCTAATAAATCCTTGCCGATAAAGGTATAGTTATTTTGTAATAAAGAGGCAATAAAGCC
TTCATTTTCTCTAAATTGATAGCTCATTTTTGGATCGACAGGCTTACCTGTTGCGGCACA
ATGGCAAAAATCCACCCCATAACCTAACGCTTTAAGTGTTTGAAATTCAAAGGTGCGTAA
GATCGGTTCGATCTCGTTTGGCTGGCTTGCCAACTTTGTCATACAGTGCAGATAATGCTG
AAATAATTCAGGGTAAGCGGTGTGATTTTCCAATACTCTTGCAAGCACTTCATTGACATA
AAAACCGCTATATAGTGCCAGTGTTTGCATAGGTAAGGTCAAGGAAGCTGGTTCGGCTTT
GGTGAGTGTTTTTAAGTCCCCTTTGCCCGTCCATTTCAGCAATAACGGGGTAAAGGGTTG
AAGAACAGATTTCAATGGCGAACGTGGTCGTCTTGCCCCTTTGGCAAGTAAGGTAATCCG
CCCGTGATTTTCAGTGAAAAAATCAACGAGCAGACTGCTTTCACTGTATTCTCTGCGATG
TAGCGCAAAGCCACGTTGCCACTGTTCGATCATTATTCGTCAATATAACCCAAACTTCTT
AACGCACGTTCATCGTCTGCCCAGCCGGCTTTGACTTTCACCCACAGTTCAAGGTGAACT
TTATTATCAAACAGACGTTCCATATCCGCACGGGCTTCGGTGCCGATCACTTTGATCTTC
TGACCTTTGTTGCCGATCACCATTTTTTTCTGCCCTTCACGTTCCACTAAAATCAAACCG
TTGATTTCATAAGTGCCACGTTCGTTGGTTTTAAATTGCTCAATTTCAACCGTCACCGAA
TAAGGCAACTCTTCGCCCATAAAACGCATTAATTTTTCACGGATAATTTCTGATGCCATA
AAACGTTGCGAACGGTCGGTGACATAATCTTCAGGATAGTGATGAATGCCTTCTTTTAGT
GACTCACGCACAAATTTCTCTAAAATATGTACGTTTTTGCCCCGTTGAGCTGAAATCGGA
ATGATCTCTTTAAACGGGAATTTCTGCGATAAAGCGGTCAGATGTGGCAATAATTCTTCT
TTTTCCTTGATATTATCCACTTTGTTAATCGCTAAAATTACAGGGGCTTTGGTCGAACGC
AATTTATTGAGTACCATCTCATCATCATCGGTCCACTTCGTGCCTTCTACCACAAAAATC
ACCATATCGACATCACCAATCGCACTGGCTGCCGCACGGTTCATCAAGCGGTTAATCGCT
CGTTTTTCTTCAATGTGAAGCCCTGGGGTATCAACATAAATCTCTTGATACGCCCCTTCG
GTTTTAATCCCTAAAATGCGGTGACGTGTCGTCTGAGCTTTGCGAGATGTAATCGAAATT
TTCTGTCCTAAAATTTTGTTTAATAGCGTTGATTTCCCTACGTTTGGGCGACCAACAATG
GCAATAAAGCCGCAATATGTTTTTTGATCTGTCATTGTGTTCTCTTAAATAAATACAAAT
TGAAATGGTGGGTCAAGAGCCACCCTGCATTAGGCTATTTTATTCCCAACACCTTTATCA
CCTGCAATGCCGCATCTTGCTCGGCTTTGCGACGGCTTGTGCCGTTACCGATAAAGATTT
CATCAACTTTTTCGACTTTACAACTGACTTTAAAAGTTTGATTATGGGCTTCGCCTTTAA
TATCAATCACTTCGTAAGTTGGTAAGGGTAGCTTACGCCCTTGTAGATACTCTTGCAGAC
GAGTTTTCGGATCTTTTTGTGCTTCCCCTAGTTGCATGTCATTTAGAAGTTGCTGATACC
AACAATGCACACGTTCCATCGCCCGATCAATCCCAGCATCTAAATATACCGCGGCAATAA
TCGCTTCCACACAATCGGATAAAATAGACTCTCGGCGATAGCCACCACTTTTTAATTCTC
CAGCCCCTAATTTCATATATTCGCCTAACTCAAACTGACGAGCGACAACCGCAAGGGTCT
GTTCTTTCACCAATGCCGCACGCATACGGCTTAATTCCCCTTCATTCGCTTTTGGGAATT
TTTCATATAGGGCTTTACCAATGGCAAAATTTAAGATGGAATCGCCAAGAAACTCAAGGC
GTTCATTATTTTTGGAAGCAGCACTACGGTGAGTGAGGGCTTGGGTGAGGTAATCAAGGT
TAGCAAATTGATAACCTAATTTTTTCTGTAATCGTTCTAGTTGCATTTTAGTTTATCTTC
GTGGAATACCCCCCTTTGAAAAGAGGGGCTAGGGGGGATTTTGCTAACATTGAATAAAAT
TCACCCTTTAAAAATCCCCCTTAATCCCCCTTTTTCAAAGGGGGAAATGTTCTCTTTATT
TAATCGCCGTAAACATTCTCTCAAAACGTAATCCGCTTGGAAATTCATTCGGTTTCTTAT
CAAGGCTTAACCAAATAACACTTGCTTTACCGACCATATTCTTTTCAGGGACAAACCCCC
AAAAACGGCTGTCTTCGCTGTTATCACGGTTATCTCCCATTACAAAATAATGCCCTTCTG
GCACTACCCATTCCCCAGCAGGAATACCGTCTTGTTTGAAGAAATAAGGCTCGTAGTTAA
AAGCGTGCGGATTATTTAAAATTTGGTGGGTAACATCACCAATTTCAGTGCGTTCAACTT
GCATTTCACCGTGGTAGAAAAAGTCAGGATTTGGTGCACTGCCTTCGTATTTAAACACCA
CTTCTTTGCCTGAATCGCCGTGAACAACGGTTAAATTACGGGTATGGAAATCATATTTCA
CACGGTCGCCACCAACACCCACAACACGCTTAATATAATCAACGTGTGGCTGTTTTGGAG
CTTTAAATACCACAATATCCCCACGTTCAGGCTTACCCATCGGAACAAGCGTATTTTGCC
AAATCGGGTCTTTAATTCCATAAGTAAATTTATTCACTAACAGAAAATCACCCACGCGTA
ATGTTGGCTCCATTGAACCGCTTGGAATTTGGAACGGCTCAAAAATAAATGAACGTAAAA
TAGTGACTAATGCTAACACCCCAAATAGTGACGCAAAAAAATCCCCCACTAATGAACGAG
GTTGAATTGTGGCTTTTTCTTCTGCTGAGAGCGGTTTGCCTAAACGCTTTTCTTCACGCT
CAATCGCACGCAAGCGGCGAGGTTCGGCACTAAATTTGTAAAATGACCAAAAGCCACCAC
AAATAACAACTAAACCTACTAATATAATGGAAATCGTGTTTGGTAGCTGCATTGAGTCCA
ACACTTTCCAAACACCGTACAATACTGCAATAAAACTAATGGTTAAAATATTGCTCATAT
TTAAAATTCACTCCTTTTGGAATTTATTTACTATCCAAAATGTAGGGACACACTGAGTGT
GTCCATTGCAACATTTATCAATAGAATAGATATGAATGTTGTATGCGGACACACTCAGTG
TGTCCCTACAATATCTATTCACTAATCCTTCCCAACGTGCAAAATCGCTAAGAACGCTTC
TTGTGGCACTTCCACGTTACCTAAAGATTTCATACGTTTTTTACCTTCTTTCTGCTTCTG
CAACAGTTTTTTCTTACGACTTACGTCACCACCGTAACATTTTGCCAATACGTTTTTACG
CAACTGCTTCACCGTCGAACGAGCGATAATATGGTTACCAATCGCCGCTTGGATCGCAAT
ATCAAACTGCTGACGTGGAATTAACTCTTTCATTTTTTCCACTAACTCACGACCACGATA
AGGGGCATTGGCTTTGTGGACGATTAACGCTAACGCATCGACACGCTCGCCGTTGATCAT
AATATCTACACGCACCATATCTGCCGCTTGGAAACGTTTGAAACCATAATCCAACGACGC
ATAACCACGCGAAGTCGATTTTAAGCGGTCGAAGAAATCTAACACCACTTCACCCATCGG
GATTTCATAAGTCAATGCGATTTGGTTACCGTGGTAAACCATATTCGTCTGTACACCACG
CTTCTCCACACATAAGGTAATCACATTACCTAAAAACTCTTGTGGTACAAGCATATTACA
TTCTGCAATCGGCTCACGAATTTCCGCAATATGGTTAATCGCAGGCAACTTCGACGGGCT
ATCTACATAGACAATTTCGCCATTCGTTTGTTCCACTTCATAGACTACCGTCGGTGCTGT
GGTAATGAGATCCAAATCATACTCACGTTCTAAACGCTCTTGAATGATCTCCATATGCAA
CAAGCCTAAGAAGCCACAGCGGAAGCCAAAGCCTAATGCCGTTGAGTTTTCTGGCTCATA
GAAAAGCGACGCATCATTTAAGCTCAATTTTGCCAATGCATCACGAAACGCTTCATAATC
ATCTGAGCTAATCGGGAATAAACCTGCATAAACTTGCGGTTTTACTTTTTTAAAGCCTGG
TAGCACTTCGCTTGCAGGATTGTGATGATGGGTTAAAGTATCCCCAACTGGTGCGCCTAA
AATATCTTTAATCGCACAAACTACCCAACCTACTTCACCCGTTTTTAATTCCGTAGTATC
AACTTGTTTTGGCGTGAAAATACCAAGACGATCTACTTGATAAGACTGTCCTGTACTCAT
CACTTTGATTTTATCGCCTTTTTTCAACACCCCATTTTTGACACGCACAAGGGAAACCAC
GCCTAAATAGTTATCGAACCACGAGTCAATAATCAAGGCTTGCAACGATGCATCAGGATC
GCCTTCAGGGGCTGGAATTTTCGCCACGATTTCTTCTAAAACGAGATCGATACCCACGCC
AGTTTTTGCTGAGCAACGCACCGCTTCCATCGCATCGATCCCGACAATATCTTCAATCTC
TTCTGCAACACGCTCAGGATCCGCCGCAGGCAAGTCAATTTTGTTTAAAATCGGCACCAC
TTCCAAATCCATCTCAATTGCCGTGTAACAGTTAGCAAGAGTTTGTGCTTCCACCCCTTG
TCCAGCATCAACAACCAACAACGCCCCTTCACACGCTGCAAGGGAACGAGAAACTTCATA
AGAGAAGTCAACGTGTCCTGGCGTATCGATAAAGTTTAACTGATAGGTTTGACCATCTTT
TGCTTGATAATTTAAGGTAACACTTTGTGCTTTAATGGTAATACCACGCTCACGCTCAAG
ATCCATAGAGTCTAACACTTGAGCTTCCATTTCACGATCTGACAAACCACCGCAAGTTTG
GATCAAGCGGTCAGATAAAGTCGATTTACCGTGGTCAATGTGAGCAATAATAGAAAAGTT
ACGAATGTTCTGCATTTTCATAAGGGCAGTAAATGTCCTATTGTATTGTTATTGATAAAA
GAAAAATAATCGGCGGATTTTACCTGAAAATTACAGGAAAGGGAAAAGGAAAGGAGAATA
TTAGAATGAAAATTTATAAAATAGAGAAAAATCTAGACCTAGTAAACGACTATAGCCTTC
AATATAAGGCTATAGTCAATTTTATAGCAGCTATTTTTCTGCTTATCTAAAATACTTGAC
TGATGTAGTTAAGTCTTTTACTAGTGTTTAACTATTAAAAGTATACAAGAATTCTAGTTA
TTTTTCTCATCAGACATACTTACCGCTGCGGTAAATAATACGTCCGTTGATGAGTTAAGT
GCTGTTTCAGCTGAGTCTTGGATAACACCAATGATGAAACCTACGCCGATAACTTGTGCT
GCAACATCGTTTGGAATGTTGAACAAACTACATGCAAGTGGGATTAATAATAATGAACCA
CCAGCCACACCAGATGCACCACAAGCACAGATTGAAGCAACAATACTTAATAATACCGCT
GTTGAGAAATCCGGCACGATACCTTGGGTGTAAGTTGCTGCTAAGGTTAATACGGTGATA
GTAATCGCTGCACCCGCCATATTGATGTTAGCACCAAGTGGGATTGCGATAGAGTAAATC
TCTTCTTTGATACCTAAGCGTTTCGCTAATCCCATATTTACAGGGATGTTCGCTGCTGAG
CTACGAGTAAAGAATGCTGTCACGCCACTTTCACGTAAACAGGTGATGGTGAGTGGGTAT
GGGTTGCGGCGAATTTTCCAATACACTAATAATGGGTTTAGGATAAATGCCACAATTGCC
ATTGCACCTAACAATACCGCTAATAAACGTGCATAACCGATAAAGGCATCTGCACCGTTG
GTTGCCATGGTTTCTGCTACTAAGCCGAACACCCCGATTGGAGCAAAGGCGATTACCACT
TTTACCACGAAAGAAACAGCATCAGAGATGTCGTTTAACATGACTTTGGTGCTTGGTGCT
GCGTGGCGTAATGCGATACCTAAACCGATAGACCACGCAAGAATACCGATGAAGTTACCG
TTAGTAATTGCACCAAGTGGGTTATCGACTAAGTTGAAAACAACGGTTTTTAATACTTCA
CCAACGCCTTGTGGCGGTGCAAGCCCTTCCGGGCTGGTAACAAGTTCAAGTGTCGTTGGA
AATAAATAGCTTAAAATAACCGCTGTTACTGCTGCAACGAAAGTACCTAAGACATACATC
ACTAAGATAGGTTTTAAGCGGCTATCGCTGCCAACTTCTTTGTTAGCAATGGAAGCCATT
ACAAGAACAAAAACTAAAATCGGTGCAATTGCACGTAATGATTTTACAAAGAATTGTCCG
AGAACCCCAACGCTTTTGGCTGCATCTGGGCTAACTAATGCTAAGCAGATACCTAGCATT
AAACCTGCGGCAATGCGTAATACTAAATTACCGTCAAGGATTTTTGAAGATAAAGATTGG
TTACTCATAAAATTTCCTGTAAGGCAAATAAAAAAGACTTCATTTACCAAGGTAAATGAA
GTCTGCGAGATTAGCCGAAAATGTAGAATAAGGGAATAGCAAGCGGCAATTTTTCTGCAA
AAATTTTTAAAAATTAGAATTTTAAGAAAAAACACCTTAAAAATTTAATAAAAATCTCCG
AGAAATGATAATAACTATTAAATAAACACCTGTTCTGTCACTTGATAACCTTGCGGAACC
TCTGCTTTATCATCAAAGGTTACAAATTCCCAAGCATTTTCATTCGCTAACACAGCTCGT
AATAATTTATTGTTTAAGCTGTGACCTGATTTATAGGCTTTGAAATCACCTAAAATATTG
TAGCCACACATAAATAAATCACCGACAGCGTCTAACATTTTATGACGAACTAGTTCATCT
TTAAAACGTAACCCTTCTTCATTCAAAATGCGGTATTCATCTAAAACAATTGCGTTATCT
AAACTTCCACCTAATGCAAGACCAATAGATTGAAGATATTCAACATCTTTCATAAAGGTA
AAGGTTCTAGCACGGCTTAATTGTTGAATAAAGTGTTGTGCTGAAAATTCCATTTTGTAG
TTACGCACTTCTTTGGTAATCATTGGGTGCGTAAAGTCAATAGTAAAGTCTAATTTCAGA
CCGTGGCTATAAGGTTTAAACTCAGCCCACTTATCCCCTTCTTCTACTCGTACACTTTCT
TTAATACGAATAAATTTTTTCGGCGCATCTTGTTCTTCAATCCCTGCATCTAATAAGAGA
TAGATAAAAGGACTTGAGCTACCGTCCATAATTGGAATTTCGGCTGCATCAACTTCTACA
ATTAGGTTATCTAAACCTAACGCAGACATTGCTGCGTTTAAGTGTTCTACTGTTGAAATA
CGCACACCTTCATCATTGATCATACAAGTACAAAGTTGTGTATCACGGATAGATTCAGCA
CTTGCAGGGAAGTAAACGACAGGATCAAGATCTGTTCTTGCGTAAATAATCCCTGTATGT
GCAGGTGCTGGACGCAACGTTAAGGTTACTTTCTTGCCACTGTGCAAGCCAATACCTGTT
ACTTTTGCTGCTTGTTTAAGGGTTCTTTGTTTAATCATATCGTTTCCTTATTTCCCGAAA
TGGTTATTGACCATTTCTCATAAACCCTGGGATTGAGTTCGGCGAAAAGACCTGCGCTGT
ATCAACTTTCTGTGGTCTTGGCGCTGTTTGCTGAACCTGTTGTGGTTGCTGAGACATTTG
ATGCGTTGTATATTGGTTTTGGTTTGGGTAACCGCCCATATTATTTATAAATTCAGGCTG
ACGAGCACCGCCAAATCCGTTATTAATAATAGATTGTTGCGAAATATCGGTTCTTCCTTG
CACACTTGGAATTTTTGGCATTTCTTCTGGTTGTCCGATACCTGTAGCAACCAATGTTAC
ACGGATCTTACCATCCATTTCTGGATAGAATGCAGAACCAAAAATAATAGCTGCATCAGG
ATCTGCGAAGCTAGTAACATATTCCATAATGGTATTGACTTCTGCAAGTTCAATATCATA
GCCAGAAGAAATATTCACAAGAATGCCTTTAGCACCTGATAAATCAACATCTTCCAATAA
CGGGCTTGCTACAGCTTCTTTTGCTGCATTTTCTGCACGGTTTTCACCCTCTGCAATGCC
TGTTCCCATCATTGCTCTACCCATTTCCGACATCACTTTTTTCACGTCTGCAAAGTCAAC
GTTCACAAGACCTTCGGAAGTAATCATATCCGTAATACCTAATACCGCATTGCGTAAGAC
GTCATTTGCAACGCCAAAGGCTTCATTAAATTTTACACTTTTAGGTAATACTTTTAGTAA
TTTATCATTTTGGATAATGATGAGTGAATCCACATGTTTTGCAAGTTCACGGATCCCTTG
TTCCGCATAGTTAGAACGTTTTCTACCTTCAAAAGAGAAAGGTTTAGTAACAATACCAAC
TGTTAATGCTCCTTGGCTTTTAGCAATTTCAGCAATTACAGGAGCTGCACCAGTACCTGT
GCCACCACCCATACCAACAGCAATGAAGACCATATCAGCACCTGTAAGCATATTCGTTAA
TGCTTCTCTATCTTCTTCAGCTGCTTGATGACCGATGTTTGGATCTGCTCCTGCCCCTAA
GCCTTTTGTTACACTTGCACCTATTTGAATCGTATTGCGAACGGCACTACTACGTAATAC
TTGTGCATCCGTATTAACCGAAAAGAATTCAACACTACCAACATCAGATTGGTTACTAAC
CATATGATTTAGTGCGTTACCACCACCGCCACCGACACCGATAACTTTGATAACCGCATC
TTGCGTTGCTTCATAAATAGGTTCAAACATTTGTGATTCTCCCTCACGGCTTAATATTGT
TATTAATGCCTATTAAAAACTTGATTTTATCCAATTATACGCTTTTTTAGCACTATGACC
TAATGTATCAATAATGCCGCCCACCTTATGACTAATTTCTCCACTTTGGCTACTATCAAC
GTCATTATAATGACTATACTGTAGCAATCCTAATACGGTTGCATAAGAAGGTTTGTTTAC
ATAATCCGTTAATCCTGTAATGTTCAATGGATTACCAACTCGAACTTGAGATCCAAAGAC
AGATTTTGCACATTCTACAATATCTTCAACCTGAGAGCCACCACCTGTTAATACAATTCC
AGCAATTAATTCTTGTTTTATGCCTTTTTGATATAGTTCATTGCGTAATTGGGATAATTC
CTGATTAATTACGCTCAGTAAATCGTGGTAGCATTGAGATGTAACATTAGATAATTGGCT
TTTTGTAAAAGTTCTTGGCATTCGTCCACCCAAGCCTGCCACCTCAATTTTTTTCTCTGG
AAAATGAGTTGGGGGTGCAATAGCACATCCATACTGTACTTTAATATTTTCTGCATCTTG
GCGAGAGGTTGTGAAAACATGAGCAATATAGTCCGTTACATTATTCCCACCAAAAGGAAT
AACTTTACTAAAACGCAAAGCACCATCTGTATAAACAAGAACATCCATAGTGCCACCGCC
AATATCAATTAAACAAACCCCAAGTTCTTTTTCATCTTCTGTTAACACAGAATAACTTGA
AGCAAGCCCCGAAAAAACGATTTGATCAATTTTTAATTTACTTCTCTCCACTGCATTTTT
TAAATTACGTAGCCAATCGTTATGACAAGCAATTAAATGAGCTTGAGCCTGCAAACGCAT
ACCAGATAAACCAAGGGGATTTTTAGTAGCAGGTAATCTATCTACTCTATATTCCTGAGG
AATAATGTGTAATGTTTCCAGCCCATCGGGTAATTTAATAGAACGCGCAATATGAATAGC
ATTATCCAAATCTTCATTTCTTACACTACCAGACAACGGCACAGTTCCACTTTCATTAAA
AGCTGTAATGTGAGATCCTGAAAGGGCAAGAGTAACACATACAATATCATATCCAGAAAT
CGATTCAGCTTCTTCAATCGCACGTTGAATAGCACTTGTTACAGCATCTAAATCAACAAC
GCCACCACCTTGAACACCTTTAGACGGGCTAATTCCAGAGCCAATCACATTAATCACCCC
ATCAGGCAATACCTCACCTACCACAGCAACTATCTTGTGTGTTCCAATTTCTAAACCTAC
TCTAATTCTAGATTCTGCTACTTTTGTCATATTAATTATGTTTGCAAGTTAATAAATTAT
TGATTATTAAATCCAACGGAAGCCCCATGTTCATAACGTAAATCTACGTAGGATAAACGT
TTCCCCTCAGGAATATCAATTTCAGGAAAAATAGTCACAAAACGATCGATTTTTGATAGC
CATTCCCCTCGCCCTAATTTTAGTTCAACGCCATTATCAAGTCGAATTGACCAAGCTCCT
CGACTATCCATTGCAATGGAATATAATCCTAAATTACGTGATTTTAAATCTGCTTTTATT
TTATCCCAAGCCTCAAGCACAACCTTACTTTCTGTGTCTGGTCCGTATAAAATAGGTAAG
CCTGTGTTATCAAACCTATCTTTCGGCAAACTGAACACTACTCCATGTTCAGAAACATAC
TGACTATTATTCCATACAGCCATTGGACGATGTTCAAGTAACGTAATACTTAATTTATCG
GGATAAACTTTTCTCACAGAAACATTACTGATCCAAGGAATTGTTAGAAATTTCTCTTTA
ATTTCTTGAATATCCTGTTCAAAATAGCCTTTTAACAAGGGTTCTTTAGCTAAAACTTCA
CGAATATCATTATTCGTCGTAAATTGTGTTTTATGCGTTAATGCATAAGAACGGATTGGC
GTTCTATCCAGTGATGCAAGCAAACTAGACCAATTGGTATAAATTGCATAAACCATACCG
AAACATAATAACACAACGATAGGCTTAACAAAAACAAACCAATTAATCGGATACTTCGGC
TTACTTGCTTGTGTACGAATTACCGAAGTCGGTTTCTTACGTATTACCGCAACCATTACG
CACTTAACTCCAATACACGCTCAACTAAACGCTCGAAACTATAACCCACAGTCGCCGCTG
ATTTTGGGAAAATACTATGACTGGTCATACCTGGGCAAGTATTCACTTCAACTAAACGGA
AGTTTCCTTCGCCATCTTCCATTACATCAATTCGGCTCCAACCACGACAGCCCACCACAT
CATAAGCCTGTTTCACTAACTTAGCGACTTCCGCTTGGCGATCAGCATTTAACGCTGGCA
CAACATACTGGGTATTATCCGAAATATATTTTGCGTGGTAGTCATAAAACTCGCCGTCTG
GAATAATTTGCACCGCAGGCAACACTTCACCATCAAGTACTGGCACAGAGTATTCCGCCC
CTGCTAAATTTTCTTCCACCAACACAATTGAATCATATTTTAATGCTTCTTCGATTGCAG
GTAATAACTGTTCTGCGGTTTTCACTTTGCTTACGCCAACACTTGAGCCTTCACTCGCAG
GTTTCACAAATAATGGTAAACCTAATTTTGCAATAATTTCATCGGAGTTGACCGCTTGCC
CACGGCGTACCACTTCCATTGCCGCTGTTGGTAAGCCCACTGCATTCCACAATAGCTTGG
TGCGGAACTTATCTAAAGTAATCGCCGAAGCCATTACGCCACAGCCTGTATAGGGAATAC
CGAGTTGCTCTAACGCCCCTTGAAGCACGCCATTTTCACCAATACCACCGTGAAGAATAT
TAAATACACGCTGAATGCCTTTTTCTTTTAATTTTTCAATCGGAAATTCTTTTGTATCAA
TCGCTTCAACGTTATAACCTAAACTTTGTAATGCTTCAAAGACCGATTTGCCTGAATTGA
GCGAAACCTCACGTTCTGCTGAAACGCCACCAAATAACACCGCAATTTTTTCGTTTTTTA
AGCTCATTATTTTTACCTTATTTATGTTTTACAAGCGGTCATTTATTGCAAGAATTTTAC
ATTATTATGGGGAATTGTAGGGACACACTGCGTGTGTCCGCAAAATAAACCATATCCCAT
TTTAACAACGGACACACAGTGTGTCCCTACAGTTAATTCATTGAAATTATTGCAAATTTT
CGGATTTACCGTAGGAGAGAATTACATTCGCCCTGATGTTACTATGATTATTTGGGGCAA
ATGTGATTTGCCCCTACACATTATTTTGTACAATTACACAATAGCGAAAATTTCTCGAAA
TCTTATCGCTTGTTTTAAATCTTCTTTATGCCTTCCAACTTTCCGCTAAATCACACGAAA
GCTTGCTCACGTTGCCCGCACCTTGTGCCAAAATTAAATCACCATCTTGAATAATTTGAT
CTAACACTTCGCCAAGTTGTGAAGTATCTGACACTAAAATCGGATCAACTTTGCCAAGAT
TACGGATTGAACGACACAGATCTTTACTCTCTGCCCCCACAATCGGTGCTTCACCTGCGG
CATAAACATTGAGCATAATCAATGCATCAACCTGCGACAGCACTTGCACGAAATCGTCGA
ATAAATCACGGGTACGAGAATAGCGGTGCGGTTGGAATACCATTACCACACGTTTATTTT
CCCAGCCTTGGCGAGCGGCTTTAATCGTCACATCTACTTCCGTTGGGTGATGTCCGTAGT
CATCGACTAACATCACCTTACCATTTGGACGAATAAACGAACCCAACTGGTCAAAGCGAC
GACCTGCACCTTGGAAATCTGCAAGAGCAGCCAAAATCGCCTCATTCGCAATACCTTCTT
CTTTTGCAACCGCTAATGCTGCCGTTGCATTCAGTGCATTGTGTCTACCCGGCACGTTTA
GTAAGATCTCAATACGCTCACCCGTTGGGCAAACCACCGTATAATGCCCTTGGAAGCCTG
TTTGTTGATAATCTTCAATACGGTAATCGGCTTTTTCACTAAAACCATAGCTAATCACTT
GACGACCAACTTTTGGGGCAATTTCCATTACTGTTTCATCATCAGCACACATTACTGCTA
AACCATAGAAAGGCAGGTTGCGTAAGAAACGTACATAGGTTTCTTTCATTTTCTCGAAAT
CGCCACCGTAAGTATCCATATGGTCTGGTTCAATGTTGGTCACAACAGAAACCATCGGCT
GTAAATGTAAGAATGACGCATCACTTTCATCGGCTTCTGCAATTAAGTAACGGCTTGCAC
CTAAATGAGCATTTTTACCCGCTGATTTTACTAAACCACCATTTACAAAAGTAGGATCTA
ATCCTGCTTCCGTATAAATCATTGAAATCATTGCGGTTGTGGTCGTTTTACCGTGAGTTC
CTGCAATCGCAATACCGTGACGGAAACGCATAATTTCCGCTAACATCTGCGCACGTTGAA
TCACAGGAATACGTGCTTCTTTTGCAGCCGCAACTTCGGGATTGCTTTCATTAATTGCAC
TGGAAGCCACAACAACACTTGCCCCTTCAATGTTTTCAGCTTGATGTCCGATAAAAACTT
TTGCACCTGCTTTTGCTAAGCGTTGCGTGACTGCACCATCAGCAATATCCGAGCCCGAAA
TTTGATAACCTTCGTTTAATAATACTTCAGCAATCCCAGACATACCTGCGCCACCAATCC
CAATAAAGTGGATTTGATTTACACGGCGCATTTCAGCGACTAATTTTTTAACTTTATCTT
GGAAATTTTTCATTATTACATTTTTCCCTCGTATTCGTAGGGACACACTGCGTGTGTCCG
TGGATAATTTTTAGAGTGGACACACGCAGTGTGTCCCTTGTATATTAAAATTATAGTAAA
CTAGCAACATAAACCATAACGTTATCCACAGCTTGGGT
>H313 Scaffold4
AAGCCTGCCGCCAGCGTTCAATCTGAGCCATGATCAAACTCTTCAATTTAAAAAGTTTAA
TCGCTCAATATGTACTGACTATAAAAATCACTTAATATGAATTTCAAGTTAAGCACTTAT
CAAGACTTCAAAATTAAAAAAATATTTTTAAACAAAGTCAATCAACAAGTGCCCACACAG
ATTGTCTGATAAGTTGTTAAAGAGCAAAATAAAGTGGTCGGCGAGATAGGATTTGAACCT
ACGACCCACTGGTCCCAAACCAGTTGCGCTACCAAGCTGCGCTACTCGCCGTCTGATATG
CCACTGCATATATTTAATGGGGTGGCTAATGGGACTCGAACCCACGACAACTGGAATCAC
AATCCAGGGCTCTACCAACTGAGCTATAGCCACCATTTCTAGTCGATATTGCATTACCTC
TGGCGCGCTCGACAGGATTTGAACCTGCGACCTTTGGCTCCGGAGGCCAACGCTCTATCC
AACTGAGCTACGAACGCGTTGTTTTCAGTACTGCGTCGCAACGGAGGCGTATATTAGTGA
TTTCACTCTCGCTTGTCTAGCACTTTTTTAAAAAATTTTCTTGTATGCTCTTAATTTATT
CAAAATGTCTAGAGCGTGTTGATCTTTTAAGCACAAAAAACAAACGACATAGAAATTTGG
TATAATTTAGTTCGCCAAAACCTAACCATTCCATACNNNNNNNNNNNNNNNNNNNNNNNN
NNNNNNNNNNNNACGGGGGTGAAGTTCACGACAGTAAAGCTGCACCTGAGCTTGTGGAAT
TGTTACCTGACAGTGAGACCATTGTTGCAGACAGAGGTTATGATTGTGAAGCCTTACGAG
CACTTATTTTGACGACAACAAAAGCAGTTCCGGTTATACCTCGTAGACGAAATTCAAAGG
TGGGTAATGAGGATATAGACTGGTGTTTATATCGTTATCGNNNNNNNNNNNNNNNNNNNN
NNNNNNNNNNNNNNNNNNNNNAATTGTTGTTTGGTTAAGATTTAAACTCAAAAAATCAAC
AGCCCCTAAGGCTTTAATTGTATTGGTTTCATCGCCTACGTCTTTTATACGTTTCAGCAC
GTCAAATAGAGGAGCGGTACAACAAGAAAATAAATCGGCTAAGGCTTCATAGCTTAATGA
ACGGTTATTATTCACTTCAAGTAGCATTTGCTCAAAAGCGGTGCAAGCCCCTTTCATTCG
TTCAAGTGCAACAAAATCATCTTCACTAATTAAAAAATGATGGTCATATTGAAAATAAGT
ATTTAAAAAAGCATTGGTTTCTACAATAAAACGTTGTTGGTTTATCGCTGGTCGTAGCTC
GTTTACGGCTGATTTATTCATTTTGCGTAATTCGCCCAAGGCTTCTAAGCAACGTTTGAT
AATTGGTGTCCAGCAGTCTGTTGTTTTATCTATAAAGCTAATGGCGGTTTCAATGGAAAG
CCAAAAATCAAGCGTTTCATTCCGTGCTTTATTTTGAATAATCAAATAATCTTGTTCAGC
CTGAAAGCCTAATTTAGTTAAATGTTGTTGGCTTTCTTTGGTGGTTGGATGCCAGCTAAA
AGCAACGTGTGCAAGCTCTTTTAATGAAATAAAAGATTGTTGGCGATTATTGATAAGTTT
TGTTTGAAGAGAAAAGGGGAACTGTTGAGCGTTCATAATGAACTCCTTTGTGTATTTACG
AAATTTTACCCTATAAAATAGGGTGCCAAGGGGTTCGTAAGCCACACAAAGACGGCTGGA
GTTATTTCCCTTTCGGGTGTTGTATTCCTCGCCCCCTCGGTATTGAGTTTAAATAAATTG
TGCCTTTTGCCCCAAAATTGCAAATTTTAGGTACAAAAAACCGCTTGATCTATCGGGTGC
GGTTATCCGCTTTGTGTAAGGTTACGACACCTTGAGAACAGTCATACGCGTTTTAAGATA
AATAGCAAGTGTTTAATTAAAAAATTGAATGTTCAACTTTAAAATCATTGTTGTTTACTC
ATAACTATTTGATTTTTATAAAATAGAATTTCTTTCATTAAGTTGAACCATTCAAATCTT
TTCTTGCAAGCGGTCAAATTTCCCCTAAATTTTACCAATCCCCACAAAAACGCCCTTTTA
AGCCCTTTTTCTGTTTAAGCCGAACAAGTGTAGCTCTTTTGTCTTTTAGTGTGTTTATAA
ACGCTCGTAAACGCCTTAAATTTGATTCTTGCTTGTTGTATTTGGCATTAGTTATGTATT
GCAGTATAAGTGTTTTATTAAAGTAGTTTAAAAGAGCAGTTTTATAAATCAGTTTAAAGT
TTGCGGTATTGGTTGAATGATTAAAACAGAGCGATATATGAACAATGCTGAAGTTGCTTA
CAATAATTTAATCGAAACTTTAGACAGTTGTATTGAACAAGCTTACGAAAAGGCACAAGG
TGATAAAGCAAAGTTTAGGTTTCATTTTTTAGAATTATTTGGGAAATTTAATGGAGGTTT
AAATTTGTATATTCCTAAATTTGATAACCTTACAAAAGAAGCGGGCAAAATCCCACAGTT
TGGGCGTTTAGCTTTTCGCACTCGTTCAACCGTTCGAGAATTACACGGCGACTCTAACCG
CTTAACGCCTGAAGATGTAACAAGTTTAAGCGTAGAATTAAAAGAACACGATATTGAATA
CCCTATTGATTATCGTGAAGATAATGATGCCAGCTATCCTTTGAAAAAATACGCTCTTTC
TGTTGTTCAAGATGTCATTGCGTTAGGGCGTGAAGTGGTTGTTGCTGAAATTGCACAAAA
TGCAGCTAATTATTCAGCTGAAAATGTTGTTACACTGACTGAAACACAACGTTTCACAAA
TGCAAAATCTGGCCCTTTAAAATTCATCAATGATGGTTTAGAAGCTGTTTCTGCTACTAT
TGGGCGTTTGCCTAATGTTTGTGTAATTGCTTCAGATGTTTGGAAAATTTTAAAAGAAAA
TACAAACCTTTTAGAACGTATCAAATACACTCGCACAGGCATTTTAACCCCTGAAATTTT
TGCTGAATTGATTGGCGTTGAAACGGTAAAAATCGGTGCTGCTTCGCAAGAAAAAGACGG
CAATTTAGAAAAAATCTGGTCAAATAGCATTGTTTTGGCTTATGTTGCAAACGGTAAAGA
TAAAGGCAAAAAAGGCAATATTTTTGAACCGTACGGTTACACGGTAAGACGTAAAGACGG
CTTATTTGTTGATACTTACCAAGAGAAAGGCGGTAAAGTGGAAATTATTCGTTGCACGGA
TATTAACGCCCCTTTCCTTGTTGGAAAATCAGCAGGTTATTTAATTCAAGGTTGTATTAA
GTAAATAGGTTTTACCTTTCAATCAGATTGTTTGCTTGCACCGTCAAAAAACGGTTTTCT
GATTGATTGAAAACGTCACTAAAGACGTAAAAAAGACTAAAAGGGCTTTAGCTAGTGGAA
TAGTTAAAGCCCTTTTCTCTAAAAAATGAAATTTTATTGCTGTATGTGAAAAAAGCGAAA
TTGTTATTTATCTTGCTTTTTTTGTTGTAGTTATGTCGCTTTGTTTTAATAAAATTCGAT
GACTTTTTGTTTGAAAGATTGGGTGTATTTAGTCATAAAAATCTGCACCTTAATTAGTTG
GTTGTTTAGCCCAACTTTTGGGGTGCAGATCATCTACGTCAGCCCCTAATTCAATTTAAT
CTTGCAAGTTATGATAATGCGCTACTGCTCTTGCTTTGCGAACGTAAGGGCTAGTTGTAG
AATACCAAAGCCTCATATTAATTAAACCAAACACAAAAAGCCCGCTATTTCCATAGCAGG
CTTTTTTATCACTAAAAATTAGTCGCCAACAGCAATGCGTTTCATATCTGTCATATAACC
ACGCAATTCTTGACCGATTAACTCAACAGGGTGGTTGCGGATTGCATCGTTAATATCACG
CAAGTACACATTGTCGATTTCAACGGTTGGTGTTGGTTCGCCTAAATCGCCTTTTTGTAA
CATTGGGATTAATTTCTCTGCAAGAATTGGCGTTGCAACGTGTGAGAATAAGTAGTTACC
GTATTCCGCAGTGTCTGAAATAACCACGTTCATTTCGTATAAACGTTTACGCGCGATAGT
GTTTGCGATTAACGGAAGCTCGTGTAGTGACTCATAGTATGCAGACTCTTCATAGATACC
GCTTGCAACCATTGCATCGAATGCCATTTCAACACCAGCTTTCACCATTGCAACCATCAC
GACACCGTTATCGAAGTATTCTTGTTCAGAAATTTTGATACCATCTGCTTTTGGTGAATT
TTCGAAAGCTGTTTTGCCTGTTTCTTCACGCCATTTTAATAAGTTTGCATCGCCGTTTGC
CCAGTCCGCCATCATAGTTGATGAGAACTCACCGCTGATGATGTCGTCCATGTGTTTTAA
ATATAAGGAGTTTAACTGTTCTTTGATTTCTTCCGCTAATTCAAAGGCACGGATTTTCGC
TGAGTTAGAAAGACGATCCATCATTAATGTGATACCGCCTTGTTTTAACGCTTCGGTAAT
GGTTTCCCAGCCGTATTGAATTAATTTGCTTGCATATGCCAGATCTTTACCGTCCGCCAC
TAATTTGTCGTAGCACACGATAGAACCTGCTTGTAACATACCGCAAAGGATGGTTTGCTC
ACCCATTAAGTCAGATTTCACTTCTGCCACGAATGAAGATTCTAACACGCCCGCACGGTC
GCCACCTGTCGCACTTGCCCACGCTTTTGCAATCGCCATACCTTCGCCTTTCGGGTCGTT
TTCAGGGTGAACAGCGATTAATGTCGGCACACCGAAACCACGTTTATATTCTTCACGCAC
TTCTGTACCCGGGCATTTTGGTGCTGTCATCACCACAGTGATGTCTTTACGAATTTGCTC
GCCTTGTTCAACAATGTTGAAACCGTGTGAATAACCAAATGCTGCACCTTGTTTCATTAA
TGGCATCACATCTGCAACCACTTTTGAGTGTTGTTTATCTGGGGTTAAGTTAATCACTAA
ATCTGCAGTTGGGATTAACTCTTGGTATGTGCCAACTTTAAAACCATTTTCTGTTGCACG
TGTGAATGAAGCACGTTTTTCTGCAATCGCTTCTGCACGTAATGCGTAAGCAATATCTAA
ACCAGAATCACGCATATTTAAACCTTGGTTTAAACCTTGCGCACCACAACCTACGATCAC
GATTTTTTTGCCTTTTAAGAAGTTGCAACCGTCAGCAAATTCGCTACGATCCATAAAACG
ACAACGACCTAATTGGTCAAGTTTTTCACGTAAGTTTAATGTGTTGAAATAGTTAGCCAT
AATAAAAATCCTGTGTTGTTAATGTTGAATGTTTGATGTTGTGTTTACATACTGTAGTTG
TTTTTGCGAGTTTGATTATAGCTGTTTTTGTTATTGCGTAAATTGACATTATTAGAATTT
ATCATTGCACTAAATAAAATCACAAGCGGTCAGAACCCTATTATTTTTTGCAAATTTTTG
CGGAGTAAGAGCCTTAACACTCAAGTTATCTTTGCTATAATTCCCCAAATTTACCTAAAA
TTGAAGGAATTCTTATGTCCCAACTTATCGAACTCACTCATAAACTCAAAGAAATCTTCC
AAATCAACCGTGCAGATTTGGATTTTGGGATTTATCGGATTTTAAACACGCGTAGCCAAG
AGATTGAAAAGTATCTTTCGCAAACCTTGCCACAAAAAGTGAAGCAGGCGTTGGGTGATA
ACCAAAGTGAACAAATCGCTGGTTGGCAGGCGGAACTGGAGCAAGCCAAAAAACAAGCTC
AAGAGCTAGGCATTGACCCAAACCAATCACCCAAAGTCCAAGAACTGCAAAGCAAAATTG
AACAAGCCAAAAAAGGCAGTGCTGATCACGAGACGGCGGTTTATCGCCATCTTTTAACCT
TTTTCAGTCGCTATTACGAAGAGGGCGATTTTATCAGCCAACGCCGTTATAAAGGCGATA
CTTATGCCGTGCCTTATTCAGGCGAAGAAGTGTTGCTACATTGGGCGAATAAAGATCAGT
ACTACACCAAATCGGGCGAGAATTTCAGCAATTATCGTTTTAGCCTTAATGATGGTCGCA
CCGTCTTTTTCCGTTTAAACAGTGCCGATATTGCCAAAGATAACCGCAAAGATAACGATG
CGAAGCGTTTGTTTACCCTTGCCACTGCACAAACCATTGAACGTGAAAACGAAGATGGCG
AGTTGGAAATGATTGACATCAACCCAATCACACAAAGCGAAGACGGCAACACCTTAACCA
TTTTGTTTGATTACAAACCGTTTGAAAAATCGGCAAAACAAGAGAAAATTTTGGAACAAG
ATTTAGCCACGTTGCAAGCTCACGATTTGCTACAAACCAAGTGGATTGCCTTAGCCGAGC
GTTGCCCAACCGAGAAAAATCCTAACCGCACTTTATTGGAAAAACATTTAAGCGACTACA
CCCAGAAAAACAGTGCCGACTATTTTATCCATAAAGATTTAGGCGGTTTTTTACGCCGTG
AATTGGATTTTTATATCAAAAACGAAGTGATGAATTTGGACGATGTGCAAAATATTAGCC
ATTTCGCACCGCTTGAAGCGAATTTACGCCTAATCCAAACCTTACGCAGCATTGCTTTGG
AGCTTATTGCCTTTTTGGCACAGTTGGAAAATTTCCAGAAAAAATTGTGGTTGAAAAAGA
AATTTGTGGCAGGGCATCACTATTTAATTACTCTTAGCCATATTTTGCAGCTCGAACAAG
CGGGCAAATTTATTGAAGAAATTGCAAATAACAGCAAACAACTTGCTCAATGGCAAAGCT
TATTTAACCTGCCGTCTGCAGATGCTCAAGCATTTTTAAATGTTCAAAAAGCAAACAATG
CGGGGGGGGGGTAAAACGCCTTTAAATTCAAATGGTTACGATGATTTACAACATCTTGTT
GTGGATACATCACTCTTTTCTGCCACATTCCAATCTGCACTAATTTCCACACTTTCACGC
TCACTGGGCGACTTTGACAGCCATATCAACGGCACACTTATTCATTCAGATAATTTCCAA
GCCTTAAATTTATTACAAGCCCGTTATCGTGAACAGGTGAAATGTATTTATATTGATCCG
CCGTATAATACGGGTGGCGATGGGTTTATTTATAAAGATGGGTATCAAAGTGCAAGTTGG
GGAACATTGATACATAACCGTTTGATACTTGCCAAGTCATTATTAAATCAATCAGGTGCT
ATATTCCAAAGTATTGATGATAATGAGCAAGCACATTTAAAACTGATTTCGGATTCACTA
TTCGGAAAAGAAAACTTTATTGGAGTTATTCCTAGATTGACCTCAGCACAAAGACCTTCC
CAAGAAGATTATTTTTCAATTACTCATGATTATATAATCAGTCATGTAAAAAATAAAAAA
TTTGATTTTTATCATGTAATTGAACGTGATTTATCCAATATATTAGAGGACGCAAATGGT
AAATATATTTCGGGTGATACAAGTCCAATTTTAGCATCAGCAACTCAAGGGTATTCAGCT
GGTGGTGATTATAATTATGAATATAATGGAAAAATTTACGAGCCTAAAGATAGTTCAGGA
AACCGTCGTCGTTGGCTTTGGACAAAAGAAAGAATGGAGGCTGCCGACAAATTGGGAATT
TTAGTTGAAACTCCAACTACATTGAGGGTTAAAAATTATATAAACAAAGAATTTCAATTA
AAAACTAATATATTGGTTGATAAAGATGATAAATTGATTTTAACAACATCTGATCTAATG
AATTCAAAATATGTTACAACCGTAGGGAGTGGCTTTTTAAGAAATATTGGGTTAGGGGGG
ATTTTTGATTTTCCTAAACCTTCATCTTTAATTCAAATTTTAATTAAATTGGCAACATCA
AATCAATCTAATCTAATCCTCGACTACTTCGCAGGTTCAGGCACTACCGCTCACGCTGTA
ATTAACCTAAACCGTGAAGATAAGGGCAACCGTCAATATATCCTTGTGGAACAAGGTGAA
TATTTTGATACGGTACTCAAGCCGCGTGTGCAAAAAGTGATTTATAGCAAAGCGTGGAAA
[truncated: 1,932,678 more chars]
