# Supplementary material for: Whole-genome sequence analyses of Glaesserella parasuis isolates reveals extensive genomic variation and diverse antibiotic resistance determinants
Source: PeerJ. 2020 Jun 22;8:e9293. doi: 10.7717/peerj.9293 (PMC7316082; doi:10.7717/peerj.9293)
Supplement: Supplemental Information 54 [file peerj-08-9293-s063.fasta]

>H312 Scaffold1
GTTCACCTCTAGGACCTGGTTCACCAGCAGGGCCCCGAGGACCTGCTGGACCCATCGGAC
CTGTTGCACCCGCAGGACCGCGCTCACCTGTTTCTCCTCGCTCACCCTTAGCACCTGCAG
GACCTGGTTCACCCTTTTCACCTCTAGGACCTGCTGGACCTGCTGCACCCGCAGGACCTG
CTGGACCCGCAGGACCAGCATCCCCTTTCGGACCTTGCAGACCAGTATCCCCTTTCGGAC
CTGGATCACCTTTAGGACCCTTAGGTCCTTCTGGACCTGTTTGTCCNNNNNNNNNNNNNN
NNNNNNNNGGTGCACCTTGTGGTCCTGTTGGACCCGCTGGTCCTTGTTCTCCTCGTTCAC
CTCTAGGACCTTGCTCACCCTTAGCACCTGTAGGACCTTGCGGACCAACTAGACCTTGAT
CTCCTTTAGGACCTGCTGGGCCCGCAGGGCCTGCTGGACCAGCTTCACCTCTTGGACCAG
TATCCCCTTTCGGACCGCGCTCACCTGTTGCACCTTGTGGACCTGCTGGACCCATCGGAC
CTGTTGCACCCGCAGGACCGCGCTCTCCCGCAGGACCTGCTTCACCCCGAGCCCCTGCTG
GACCCGGAGGACCCATCGGACCTATTGGTCCCTGATCACCCTGTTCACCTTTGTCACCTT
TAGGACCTTTTTCACCTCTAGGACCTTCTGGGCCTGCAGGACCGCGCTCACCTGCTGCAC
CAGCAGGGCCCCGAGGACCTGCTGGACCCATTGGACCTGGTTCACCTTGTGGTCCTCTTG
GACCCTCTAGTCCTCGTTCACCTCTAGGGCCCGCAGGACCTGGTGCACCACCGCTAATAG
TATCGGATGTATTATCAGTATAAGTAATTTTCAAACCGCCACCCGCTAAGGGTTCCGTGT
TTTTAATTGACTTACCAAGCGTAGAAATCTTAATATTTTCGTTCGTTTGTTCTAATTTAA
TATTATTTCCGGCGGTAAAGGTTACAGTCGCACCCATTTTGATAAGATATGGTTCAAAAT
GAATAGAATTAGCTTGACCACCGTTTCCCTGAACGGTCTGCAGTTTCCAGCCTGCATTAT
TTACAGCATCGACTACACCAGCAACAGTTGCAAGTCCTGGCGTCCCTATTAACAATTTGC
CATCAGTATTAAAGTGAAACGTACCTGATTTAGTGACATTATCAATTTGTCGTTTAATAT
CGTCGGTTAATTTAACCGTAATCGTATCGCCGCTAGCCTCGGAAGTAAGACCATTTGCGC
CTTTTACTTTGAGCGTACCTTCCCATAAACCAACTTTTGGTGTATCTTCTGTTTTACTAT
CACCATCAATCTTCATGGTCAAGGATTTAAGCTGCGCCACGTTTACTGCATCAGTTAATT
CTTTACCTGCTGCAACGTTGACGATTTGGCGTTTGATTGTATNNNNNNNNNNNNNNNNNN
NNNNNNNNNNNNNNNNNNNNNNNNNNNNNNNNNNNNTTTACTTGGTTGGTAGTTGCCTGT
TCACCCACAGCGACAGAACCCGTGCCATATGCAGTAGCTAGATAGCCTAAAGACGCCGAA
TGACTGCCCGCTACAGAACTGCCACCGACAGCCACACCATATTCGCCATTTGAAGTACTT
TTCGCACCGATTGCTACACCTTCTATATGGGTTGCTTGTGAGACTGGACCGACTACAACT
GATCCATGTCCAACTGCCTTTGATTTTCCACCAATTGCAATGGCAGCATTTCCTGTTGCC
GTGGTGCTAACATGGCGAGCAAATCCGTCTACATTCTGATATTCAGTCAGATCTAAATCA
TCGTTACCGATTGATATGGAGCCACGCCCCTGCGCTTTGGTATCTCCCCCGATAGCAAGA
GATTGTGCCCCACTTGCACTAGCTTTTGGACCTATTGCAATTGTTTGAGTATGTTCCGCA
TTGGCTTGTTTGCCTAAGGAGACAGATTCTAATCTTGCATTTGCACTATAACCGATTGAT
ATGGAGTATTCCCCAGTCGCATTGGTACTGCGCCCGATAGCAACAGATTGTATCGCATGT
GCTCTAGAATCTTGACCTATTACAATTGCTTGACTCGCGCTCGCATTGCTTCCTGCGCCT
AAGGCGATAGATTGGAATGGGCTTGCTTTTGCAGCATAACCTATCGCAACAGAAGTCCTA
CCACTAGCGTCTGAGTACTGACCAATAGCAATAGCACTAGGCCCAACCCAACTATTTTGA
CCAATACCAATAGAACCATCGTCGAGTGCTCCTCCAGACCCTTCAACAGAACCATCTTCA
AGAAATCGTGCTGAACCTACTGGACTAAAAAATATACTTAGTAATACTAGACTTAAAAGA
TTTAATTTAAATTTATCTTGCTGTTTANNNNNNNNNNNNNNNNNNNNNNNNNNNNNNNNN
NNNNNNNNNNNNNAACTTTTATCAATAAAAGTTAGAAATAATAGGCGGAAATCTAATAAG
TGCTAAAATCATTTAGACAATATATTGATTCTGAATGGATTTTTATTGATAGCAGTGTCA
TCAAGGCTCACCAGCATGCAACAGGTGCAAGCGGTCAAAATCCGCAAGCGATTGGCAAAA
GTGTGGCAGGTAATAGCACAAAAATTCATTTAGCAGTAGATAGTTGTGGAAATCCTATTG
ATTTTGTTCTGACGGGGGGGACTTTGAATTTACATAAACTGACACTTTTTCCACTCTTAA
AGGATACCAGTAATGTCATTTATCTAAGGTAAGAAGCTGTGGGTAAATTAAAAGGCGGGT
GAGCTGAATAATCGACTATTTTTATTCGATCACTAAAACGCTGATAATGCAGCACATATT
CAGACGTTCTATCGCCAAAAGGTTTACTTAAATCAAAGGCAAGGATACCAATGTGGTAAT
GCCATAGATGATTTTCTCGCGCATATTTTACTTTTTGAGCAAAGTGCGGATCGTTTTTAT
GCACGTTGTCGGAAGATTTATTCCTGCCTTCAAGGTTGGTAAAGCCAAAATTTTGAATAT
GCCAAATAAATTTGTTAATAAGCAGACGATCCGATTGAGGAAAATTCTTCAGCTCCTTAG
AAAACAATTCACCTAATGTAACTTCCATTCCATTTATAGCGACATTAGCCATTTATCCAG
CTCCTCTGGTGAATTACATTTAGGCACAGCAATCTCTTTGCTTTCAACGTGTGCTTTCAT
TCTTTCTAGATCGTAGTTAAATGCAGGCTCTTCCACCTTATCGGCAATTTGTTTTTCTAC
GTTTTGAACGTAAGAAATTAGTGCTTGTTTTTCCATTCCTGATTGAATTGCTTGCACAAT
ACACGCCATTTGTTGATGAAAGTAATCCGATTGAATATAAATTTGAGCCATATTACCTCC
AATGCTGAATAGGGTTGCATTTATTCTAACAGAAATTTTTGTTGGAAGAATAAAAAATAA
CGGCATAACGAGAAATCATTATGCCGTTAAATTTGTAGGGGCAAATGACATTTGCCCTAA
TATCAATAGATTAAATCGAACGTTTAATCTCAACCACTTCGAATACCTCGATTTGGTCGC
CGACTTTTACATCATTGTAGTTTTTCACGCCGATACCACATTCCATACCGTTACGGACTT
CTGAAACGTCGTCTTTGAAACGACGGAGAGATTCTAACTCGCCTTCAAAAATTACCACGT
TATCACGTAATACACGGATTGGGTTGTTACGTTTGACGATACCTTCAGTAACCATACAAC
CTGCAATTGCACCAAATTTCGGGTGACGGAAGACATTACGCACTTCTGCCAAGCCGATGA
TTTCTTGTTTAAATTCAGGTTGTAACATACCGCTCATTGCTGCTTTGATTTCGTTTAATA
GCTCATAAATGATTGAATAATAACGTAAATCAATGTTTTCGCTTTCGATAATGCGACGTG
CTGAGGCATCTGCACGGACGTTAAAGCCAAGTACAATAGCGTTAGACGCTGCCGCTAAGG
TTGCATCGGTTTCCGTAATACCACCTACGCCAGAGCCAACCACTTTCACTTTTACTTCTG
CCGTTGAAAGCTCGTGTAAAGATTGAACAATCGCTTCTACAGAGCCTTGTACGTCTGCTT
TCACAATCACGTTCAATTCTGCAACATCGCCTTCCGCCATATTGCTAAACATATTTTCAA
GTTTCGCTTTTTGTTGGCGAGCCAATTTCACATCACGGAATTTACCTTGACGGTATAACG
CCACTTCACGCGCTTTTTTCTCATCACGCACCACTGTCGCTTCATCACCTGCAGCTGGTA
CGCCTGAAAGTCCTAATACTTCCACAGGAATTGATGGACCGGCTGATTCAATGTCTTTAC
CATTTTCATCACGCATTGCACGAACACGGCCATATTCAAAGCCACAAAGTACGATGTCGC
CTTTGTTTAACGTACCTGATTGAACAAGGATAGTTGCAACTGGACCACGACCTTTATCGA
GGTAAGATTCGATAACCACACCGCTTGCCATACCCTCTTTCACTGCACTTAATTCTAATA
CTTCCGATTGAAGAAGAATGGCTTCAAGTAAGTCGTCAATCCCCATTCCTTTTTTCGCTG
AAACAGGAACAAATTGAACATCACCACCGAATTTCTCAGAAATCACTTCGTGTTGTAATA
ACTCTTGTTCTACACGCTCTAGGTTTGCTTCTGGTTTATCAATTTTGTTTACCGCAACCA
CAATCGGCGCACCAGCTGCTTTCGCGTGTTGGATTGCTTCAATGGTTTGTGGCATTACGC
CATCGTCAGCTGCTACTACAAGAACAACGATATCCGTTGCTTTCGCACCACGCGCACGCA
TTGAGGTAAATGCCGCGTGTCCTGGTGTATCTAAGAAGGTAATCATCTTACCGTCGTCGG
TTTCAACGTGATATGCACCGATATGCTGAGTAATACCGCCAGCTTCACCTGCTGCTACTT
TCGCTTTACGGATATAGTCTAATAATGAGGTTTTACCGTGGTCAACGTGTCCCATAATGG
TCACAACTGGCGCTCGGGTTACTTTTTCTGCGTGTAAGTCACGATCTTCTAAGATCGCTT
CTTCTAACTCATTTTCTTTACGCAGAATCACTTTGTGTCCTATTTCCTCTGCAACAAGCT
GTGCAGTTTCTTGGTCAATCACTTGGTTAATGGTCACCATTTCTCCCATTTTCATCATTG
TTTTGATAATTTCGGTCGCTTTTACTGCCATTTTGTTCGCAAGTTCTGCCACAGTAATAG
TTTCACCGATCACCACATCACGCGTAACTGCTTGAGCTGGTTTAGTGAAGGCTTGTTGTA
ATGCACTGCCTTTCTTCGCGTGTTTACCCTTGCCTTTGGTATCTTTTTGGTTACGGCGGT
CAGATTGACGTTCATTTTTACTGCCGTTTTCATCATCACGTCCGCCTTTTTTGGTTTTCG
CTACACCGCCTTTGCCACGTCCACGATTGCCTTCACTACGACGCTCAGAATCACGTTCTG
CTTCTAACGCATATTTAGAAGTAAAGCGGTCATCTTCATAGTCTTCACCATTTTCAATCG
CTTCTTCACGGGCAATTTCTGCTAAACGACGAGTATTTTCTGCTAAACGGCGAGCATTTT
CTGCTGCACGTTTTGCGTCCATTTCCGCTTTTTGGCGAGCCACTTCTTCTTGCTTACGAC
GCAATTCAGCTTCTTCTTTACGTTTTGCCTCTTTTTCAGGATCAACCGCTTTTTCTTGTT
TTGGTTGAGCTTCTGCTTTTGGTTGCGCTGGTTTTGGTTGTTTATTTGGCATTATAGGCA
CTTGATGTACCGCTTTTTTTGCTTCTTCGGCTTTTGCTGCTTCTGCTTTTTTAGCCTCTT
CTTTCGCTTTGGCTTCCGCTTCAGCTTTTTCTTTCGCTGCTTTTTCTGCTGCTTTTTCTG
CTGCTTCTTTTTCTGCTTTCGCTTTAGCTTCCGCTTCTTGTTTCGCTTTCAGTGCTTCTT
CTTGGGCTTTTTTAGCTGCTTCAGTATCTACTTTGCGAGATTTACGCACTTCCACTTGCA
CTTCTTTTGCCTTACCGCCTGCAGTCGTACCGCTCACGGTTGTTTTAGTACGACGCTGTA
AACTTAATTTCTTCGGTGCGTCTGTTTTGATTTCATTTTCACTCATTCTTTCTCTCCCTG
TTTTTAGCTAAACCAGCAAATTTGACGTGCAGCCATAATTAATTCTGCGACTTTTTCTGC
GGTTAATTCTTCAATATCAGCTAAATCATCAACACCTTGCTCTGCAAGGTCTTCAAGAGT
GGTAATCTGTTTTTCTGCTAATTTAAAGGCGATATGGCGATCCATACCTTCAAGATTTAA
CAATTTATCTTCAATATGTGCCTGTTTTAATGCTTCTTCTTCCGCTAACGCTTTAGCTGT
GATCGCATTTTTAGCACGCGCTTGAAGTTCTTCAACTAAATCTTCATCTTCTAAGCCATC
AATTGCTGTCAGTTCCTTAACTGGTACATAAGCAATTTCTTCTAATGAGGTAAAGCCTTC
TTCAATTAAAAGATGAGCAAATTCTTCATCAATTTCTAAAGCGCCCATAAAGAGATTAAT
CACTTTATTGTCTTCTGCTTGATGTTTTTTTTCTAACTCATCGGTTGTCATCACATTTAA
TGTCCAACCTGTTAATTGGGTGGCTAAACGTACATTTTGACCATTACGACCGATAGCTTG
TGCAAGCGCGTTTGCTTCAACAGCAATATCCATTGAGTGATTGTCTTCATCAACAACGAT
TGAGCTAACATCAGCAGGTGCCATTGCGTTAATCAAAAATTGTGCTGGGTTGTCGTCCCA
CAACACGATATCTACACGCTCACCGCCAAGTTCGTTAGTAATTGCCTGTACACGCGCACC
ACGCATACCGACGCAAGCACCTACTGGATCGATACGTTTATCATTGCTTTTCACGGCAAT
TTTGGCGCGAGAACCTGGATCACGAGAAGCCCCTTTGATTTGAATCACTTCTTCACCGAT
TTCAGGTACTTCAAGTTTGAATAACTCTTGTAACATCACTGGTTTTGCACGAGTAACGAA
TAGTTGAGGACCTTTTGACTCAGGCTTAATTGCATAAAGTACACCACGCACTCGGTCACC
TGGACGGAAGTTTTCACGCGGTAACATATCTTCACGCATAATCACCGCTTCAGCTTTAGT
GGTATCGTCCTTTTTACCTGCAAGCTCAAGAATAATACTTTCACGACTTACTTTTTTTAC
AGTACCGATAACAATTTTGCCTTCTTCTGAACGGAATTGTTCAATCACTTTGTTACGTTC
CGCTTCACGAATTTTCGTGGTGATCACTTGGCGAGCGGTTTGCATTGTTATACGGTCGAA
TGCGATAGACTCAATCTCATCTTCAACATAGTCACCTAATTGAATGTTCGGGTCTTCAAA
TTGAGCCGCTTCTAAGGTAATTTCACGTGTGTGGTAGTGCACTTTTTCAACCACTAACCA
ACGACGGTAGGTGGTAAATTCACCGGTTTTACGATCAATCACAACACGCACATCGATATC
AATGCCGTTGCCCGTTTTACGATCTTCACGTTCTGCAGCCGCTTTCTTTTTCGTTGAAAT
GGCTAATGCTGTTTCAAGTGCCTCAAAAATGGCATCTTTTGGTAATAATTTTTCATTGGA
TACCGCTTCTGCGGCTAATAAAATCTCTTTACTCATTGGTTTTGATTTCCTTAGAAATTA
AAAACGGGGATTAAATTTGCTTTTTGAATGTTGCCAAAGGCAAAAGCCTGTAAATTACCA
TCAACTTTTAAGGTAATTAAATCACCTTCAACACTCACTAATTCACCTTGCCATTTACGG
CGATCTAACATTGGAATGCGTAAATGAACAACAATTTCACGCCCAACAAAGCGTTGATAG
TGGGCTAATGTAAATAATGGACGATCTAACCCAGGGGAAGATACTTCTAGGTTATATTTA
TCCGCAATCGGATCTTCCACATCAAAAATCGCACTCACTTGACGGCTAACATCGCTACAA
TCATCAATCGTAACACCGCCTTCTTTATCAATATATAAGCGTACAGTTGAAAAACGACCT
GCACGTTGGCACTCAACACCGACAAGTTCAAATCCCATTGCATCAATGGGATCGGCGACA
AGCTCTTGTAATTTTTGTTCTAATGTTGCCAAGGAAACCTCCATTTGACAGATATAAAAA
AAGGACTTGAAAAAGTCCCTTTAACACAACAAAGCTGACTATGTAGCCACAAAAAAGCCT
CAAACTACAACAGTTGAGGCTTCAAGCGGTTTGTTTTATCTAACATTTTACAATTTCAAA
TGCCTAGATAGAACAAAACTCATCGTCTTAACCAAAACGATGAGCCTTAAAACTGGTTGC
GGGGGCCGGATTTGAACCGACGACCTTCGGGTTATGAGCCCGACGAGCTACCAAGCTGCT
CCACCCCGCGTCTGATGTGGTGCATTATAGGGGATAAAAAAATCCGTGCAACTCTTTTTT
TTAGAAATTAAGAATGAATGCTAGATTTTTAGTCAAAATATGCTTAAGCATTATCTTTCA
ACAAAAACACCCCTTTATTTTTTATTTCTATATAACAATTTCTTTGGGATTCATCATAAT
CTTCTGGGTTAAGGTTAATCATTAATGTTTTCCCTTGCCAAAGTGCGGTAATTTCCCAAT
GGTTTCCCATATAGACAGCCTGCTTAATTTCACAATATTGAGCTGCAGTTCCATCACTTA
ACAAGCGGATACTTTCTGGTCGTAATCCGACAAGACAATCCCCATCAGGTACTTGAAAAC
GTGCTGCATTTTCAAGGGTAAAAGAAAACTCACCGATATTAATTTGATTGCCTTGTCGTT
TTCCTGAAAAAATGGTTGATTCCCCCATAAAATGAGCAACAAAGAGAGAGTTTGGCTGTA
AATAGAGATTTTTAGCCGTATCTTTTTGCATAATGGTACCCTGATCCATCACAATCACTT
CATCAGACACTGCAAAAGCTTCACTTTGATCGTGAGTAACATAGAGTGAAGTGATATTGA
GCCGTTGTTGTAACTCGCGGATTTTTTCTCGCATTGAACGGCGTAAATTCGCATCTAAAC
TACTTAGAGGTTCATCAAATAAGAGAACTTTAGGCTTGAGAATTAATGCTCTTGCTAATG
CCACTCGTTGTTGCTGTCCGCCTGAAATTTGATCGACATAGCGATCTTCAAACCCTGCCA
GATCGACTAACTCTAATGCTTCTTTTACTCGCTGTTTTCGCTCTTCTTTGGATACACCCT
GCATTTTTAGCCCATATTCCACATTTTCACCAATCGACATATGTGGGAAAAGTGCGTAAG
ACTGAAATACGATACAAATATCTCGCTGTTGCGTTGCGTTGTGGGTAACATCTTCGCCGT
CAATAAAAATTTGTCCTGCTGTGGGGCTTTCTAAACCTGCAACTAAACGTAACACAGTGG
TTTTGCCACAGCCAGAAGGACCGAGTAACGTGACCATTGTGCCTTGTTTAATTGAAAAGT
TTAAGTTATCTATAACCCTATGTTTACCAAAAGATTTGCTGATATTTTTCAACACGAGAA
AATCATTTTTTTGTTCCATTTTTCTCTCCAAATTCATCTTTTTGCTTTGAACGGGCTGTA
TGCGTATCGCCAACAAGCCAATCAAATAAGAAAATCATTGCCAGCATAACTACAATCAAC
ATTGAGCCATAGGCAATCGCCATTCCATATTCCCCATCCTCTACTCGATTTAAAATATAT
GAGGTTGCGACGCGTGTGTCTGCTGTAACTAAAAAGATGATCGCACTGACTGTTGTCATT
GATCTAACAAAACTAGTAACTAAGGCAGAAAGTAACGCCGGTTTTAAAAGCGGTAAAGCG
ACAAAGCAGATTGTTTTTAATGTTCCAGCTTTCAGTGAGAGCGAGGCTTCATCTAAGGCT
TTATCTAACTGTCTTAATCCAGCAATAGCCGCCCTCATTCCTACTGGCATATTCCGCATC
ACCATAGACAAAATAATAATAAGCCCTGTTCCTGTCAGGTAAATAGGTTGATGGTTAAAA
GCCAGAATATAGGATACCCCAGCCACTGTTCCTGGTACGGCAAAACAAAGTAACGTCAGA
AATTCTAAGGGCTTTTTCCCTTTAAAATCACGGCGAACAGTAATATAAGCAATCAACAAA
CCAAAAATAGCCGTAATCGGTGCTGCACTAGCGGCAAAAATAACCGTTTGGATTAAAGAT
GGCCACGCTCCACTATTAAACCCTTGTCCAAAAAGATTGAGGTAGTTATTGAATGTCAGT
GTGTGGTCTATTCCCCAACTTACGGTGAAGCTACCGTAAAAAATACTACCGTATAGTACG
AAGTTAAACAGAACCCAAAAACCTAAAGTGCAAATAATTGCCCATTTCATACCGCTTGGT
AATGCTTGTACATCACCTCGATAAGATTTACCTGATACGGTGATATAAGATCGATTGCCA
ATCCAGAGATATTGCACCACAAAAATCGTAAGGGAAAAGAGTAACAAGATCACACCTAAG
GTGCTTGCCGAAGCATAATCTAACTGTGAACCTGCAATATAGAAATAGATTTGAGTGGCA
ATAACGTCAAAACTTCCACCTAAAACTAAAGGGGTGCTAAAGTCTGCAAGCGATTGGATC
ACCACAACTAAAAACGAGTTGGCTAACGCTGGCTTGAGTAATGGAAAAATAATATAGAAG
AAGGCTTGATAGCGGTTAGATCGTAAAGTATAAGCGGCTTCCTCAACAGATGGGTGAATA
GATTTTAATGCACCGTCTAAAATCATAAAAGACATTGGGGTCAGTGCGAGGGTATGGGCA
ATCACTATCCCTGTAAAACCATAAAGCCAGTTATTACTAAAGCCAAGATAATCGACTAAA
AAAGCAGTCACATAGCCCGAACGTCCTAACATAAGGGTGACACCTAAGCCAACAACAAAT
GGCGGTGTTACAATGGGTAAGATAGAGAAAATTTTACCAATAAACGCCGTGCGTTTTGCA
ATCCGTGTGGTATAAAGAGCAAAGGCTAAACCAAACAACGTAGATAAAATCCCAACAGTT
GTCGCAACACTTAATGAATTACCAATCACTCTTAATACATAAGGCTGTTGTAAGATAGAC
AACACTTGACTTGGTACAAATTCACTGCCGTCGTAAAACATTGAGATGAAAATTGCCAGT
GTTGGATAGACCATAAAGAAAAAGATCAACAAAATAATGCTAATCAATGAGGCAATAATA
AATCTGTCACCCTGCATTATTTTTAATTCAGCAAGGGCATTTGTCGCTAACGCAATCAAC
GCAACAATTAAGAAAAAAACCGCATAACCTAAGCTGATTTTTGCTAAAATTGCGGAAAGA
AAGATAAAGAGAAACAGCCCAACTGCCCCGAATAACTCACATTTACTTCGTAATGTTGAA
GGTGTTTTGTTCGGATACAGATAAAGCAGTAGGGGAAAAAACCATATCCAAGTAAGGTTA
ATATCATTCCACCCCATAGCCTGTTGAAATTCGGCTGAAGTTGCTTCAAACAGTCCATAT
TGCAATGCTTTTACTGGGAAAAAGCAAAAGCCTAAAAAAGCAAAAATAACCCAAGTCAAT
GAATGACGAAAAAAAAATGTTTGCATAACCCTCTATAACATCTATTCCACAATCTTTCAT
CATTCTACTATTAAACAAAATGATAGAATAGTTAAATTATAATTCAGCGCCAACTAAAGA
ATAATCAACCCGATCTTCAAAAAAAGATCGGGTTTGAGTGTCATACTTTAAGAACGCCCA
GCAAAAAAAGCGAATCGTTCTAAAATAGAACCATTCTAGATCAAAAAATAATCAAGTTTC
CAAATAAAAAAATATTGGCTGAGAAATAGTAGACCAGCTAAAAAGATAACAAGAAATTTA
CCCCCCCAAACTCTTCCGTCAATTTTTCTGTAAACAGACATAATTCTTCCGTCATTAACA
GAAAATCCGCATCGAAACGTTGGGCTTTGTCTTCTTTCAAAATATCATCGTTCTTTTCAC
GCACTTCATCGGCAAATTTGACACGGGCAAGAGTGGCATCTTCGTTCAACACAAAAGAAA
AATGATTTTCCCAATCTAACGCAAGTTTTGTGACAAATTTGCCCGCTTGTAAATGTTGGC
TAATTTCGTCGCTTTCTAAATCTTGGCGTTTACAACGGATTACGCTGTCGGTATCAAAAG
ATTTTAATTCTGCTTCTTCCAGAAGTGTCAGCCAGCTTGGTGTATGCCCTTTTGCCACCC
AATTTGTCATCACTTCGCTCGGCTGTAGCGTGAAGGAAATCGGCACAACAGGCAGAGAGC
CAAGGGATTTGCGTAATAAAGCAAGGGTGTCTTCGGCACGTTTTACCGAGCCACTATCTA
CATAAACGAGCTGTTTATCTAAGTCTAACCAAATCGCCGTAAATTGGTGTTTACTAAACG
CACGAGGCAACAACATTGCCACAACATCATCTTTGATCGCCTGCTTTTCCGTTTTTTTCA
GCTTACGTTGCTCTTTTTGTTCTAAGGCTTCAATGCGATTTTCCGTTTCTTTTTTGACGA
CGTGAGCTGGCAATAATTTTTCTTCTTTATGAGAAACCAGTAGGAACTGCTGACCCTGTG
CAAAGTGCAACAGTTCACTTCCTGCAAGCGGTGACGACCAGCCAAATTTTTGCATATCGC
TTTGTTGGCAAGGGGTGAATTTTGTTTGCTGTAATTGTGCGTCTAATTCACTGCTAGTGA
AGCGTAATTCACTGGTTAAACGGTAAATCATTACATTTTTGAACCAATATGTCATAACAT
CTCTCTTTATCTAAAATTCATTATCAATCAATAAGTTACTGAAAGTTCATCATTCATTAC
TTTGATTATATCACCATAACTCAAAATGATAGTAACCATTTTGAGCACGAATATCACAAT
CACTTAGTCTTGGTATAGAAGTATAGTAGGAAACTTTCCAAGCTCAAATTACTATAAACG
TGACAAAACATTTTCTTGCTTAAAACACAAAATGTAAATTTTGTGATCTTTCTCTCATTT
TCGAATATTTTCGATTGTTTTTGTTTTTAAGGGGTGTAAACTTACTTTCGAAAGCAATCG
TAGTATGTAGTGGTTGTTTTGATGTAGGAGAGAAAATGAAAAGTAGCGTAGAAAGACGTT
CTGACATTTTGGCATTATTGCAAAAAACAGGCAGTCATCGAGTTGAAGCATTGTCTCAGC
ATTTCGGGGTTTCGACGGTTACTATCCGTTCAGATCTCAATGTGTTAGAGCAACAGGGCT
ATATTACAAGATCGCACGGTTTTGCGGTATTAAATTCCAGATTAATGGCGGAACTTTCTA
TTGCGGATAAACGCAATAATTATCCCGAACTCAAACAACAGATTGGTCATCTAGCTGCCT
CTTTACTAAAAGAGGGTGAAAAGGTGATTTTGGATTCTGGAACGACAACGAAAGCAATCG
TAAGTGCTATTGGCGATCTTAACTTGACAGTATTGACAAATGGACTTGATGTCGCAATGG
CATTGGTTTCTTGTCCAAATGTTGAAGTAAGAATGACGGGTGGGGTTTTACGGAAAAATG
CGATGTCGTTTTCGGGAGTAATGGCGGATAATAATTTGCAACATTATCGCTTTGATAAAG
TCTTTTTGGGTGTTGATGGTTTTGACTTACAAAAAGGGGTCACAACCTTTAACGAGCAAG
AGGCTCAGCTAAATCGCTTAATGTGCGATGCAGCGGATCAGGTGATTGTGGTGACTGATT
CAAGCAAATTTGGTCAATATAGCCATTTTGTTATTTGCCAAGCCAATCAAATAGATGTGT
TAGTCACGGATAATAAAATTCCTCTAAGTTATCGAGAGTATCTCGAAAATGTCGGGGTGC
AAGTGTTAATTGCGTAGTTTTATTCTCTTTCCTTATAAATAAATCCATTTATTTGTGAGG
GAAATGCAATGATCCTCAATATTGCTAACCAAACATTAGAAAAGCAGAACGCTTTTTGGA
CGGCAAAGGAAATTGCCCAACAGCCAGCGACTTGGCGTGAAACGGTTTCTATTGTGAAAT
CGTCACTTGTTATTCCATTTCTTCAGCCTCTTGTTGAATATGCAAAACAAGGCGAACTTC
GTGTTATTTTTACGGGGGCAGGTACTTCTGCTTTTATTGGTGAGGTTGTTGCACCGATAT
TAAGCCAGCATTTAGGTTGTACTGTCGAAGCGATTGCAAGTACTGATCTTGTATCCAATC
CTTATCAATATCTTTTTGCGGATAAACCAACGCTTTTAGTCTCTTTTGCTCGCTCTGGTA
ATAGTCCTGAAAGTATTGGGGCAGTAGAGCTTGTCGATGAAATTGTAGAGGAAGCGTATC
ATTTAACCATAACGAATAATGTCAATGGGGCATTATTTAAAAAATGTCAGCAAGATCCGA
CCGCTTATCCATTAGCATTACCAGAATCAACCCACGATAGAGGCTTTGCAATGACCTCCA
GTGCCAGCAATATGATGTTAGCGGCATTAGTGGCATTTTTACCCGATGTATTTGATGATA
GCTGGGTTGAGGAAACGGTATCGGTGACAGAACAATTACTAGAACGGGATCTGCTCGAAA
TCCAACGTTTAGCCCATCTGCCATTAAAACGGATTGTCTATTTAGGCAGTGGGCATTTCC
AAGGGCTTGCCCGTGAAACCTCTTTAAAACTACTTGAACTCACCGCTGGTGAACGTCTTG
GCTTCTTTGAGTCGTCAATGGGCTTCCGCCACGGACCAAAATCCCTTGTTCAAGATGAAA
CGCTCATTTTTATCTTCTTATCTCAGCAACCTTATACCGCACAATATGACCGTGACCTGT
ATCAAGAGTTAATCAGAGATAAAAAAGCCAGAGAAGTGGTGTTACTAGGCGATACAAGCG
GTTCGATCCAGGCTGAAATTCACAAATTAGATGACGCAGCACGGATTTTCCCATTCTTAG
TGATTGGGCAACTTTACTCGTTTTATAGCTCGCTCTATCTCGGCTACACCACGGATAACC
CTTGTCCGACAGGCGAGGTTAATCGTGTGGTGCAAGGTGTAACGATTTATCCATATTGAT
ATACAGGAGGCAAAAATGGCAATTTTAAATGTACGCATTGATGGACGTTTAATCCACGGT
CAAGTGGCAAACTTATGGACGTCTTATCTCAATATCACTCGCATTATGGTCGTCGATGAA
GTCGCGGCAAATAATGACATTGATAAAGCAGGCTTACGCTTGGCTTGCCCAGCAGGGGTG
AATTTAAGTGTTTTACCTGTGGAAAAAGCAGCTGCCAACATTAACGAAGGGCGTTATGAC
TCTCAACGTGTGTTGTTGGTGACAAGAACCCCACAAACGATCTTACAGCTTGTGGAGGCA
GGCGTAAATCTGCCGGAAGTCAATGCAGGGAATATGCCTAAAACGGATCTAACACGTCCT
ATCCGAAAAACAGTACACGTTACTGAAGATGATGTGGAAGTGTTTAGAAAACTTTCTGAA
AAAGGCGTGAAGCTTACTGCTCAGTTAGTGCCTAATGAAGAAAAAGTCGATTTAATGAAA
CTTTTATAGAGGAGTAACGATTATGATCGAATGGTGGCAAATACTTTTGATAACGCTCTA
TGCGTTCTATCAAATCCTAGATGAAATCACGATTGTATCTAGTGCTGGTTCACCTGTGTT
TGCAGGCTTTATCACAGGTTTAATTATGGGCGATTTGACAACTGGATTGTTAATCGGTGG
TTCAATGCAATTAACCATTTTAGGTGTAGGTACCTTCGGTGGTGCATCTCGTATTGATGC
AAACTCAGGTACTGTTATCGCAACTGCATTCTCTGTTGCAGCTGGAATGGATCCACAATT
AGCCTTAACAACCTTAGCTGTACCAATCGCAGCGTTAATGGTTTATACCGATATTTTAGC
GAGAATGTCTAACGTATTCTTCGCTCACCGTATCGACAAAAATATCCAAGACCACGCTTA
TAGTGCAATCACGGTAAACTATCTCTGCGGTGCAATCGCTTGGGGTCTATCTCGTGCATT
ACCAATCTTCTTAGCGTTAGTGTTTGGTGGTCCATTTGTGGCAAGCCTAGCAGAAGCAAT
GCAAACAGGCTTCTTAAAAGTTATCGCAGATGGTTTAACCCTTGCAGGTGGCGTATTACC
AGCGTTAGGTTTCGCAATCTTACTTCGTTACTTACCAACAAAACGTCACATTGCATACTT
AATCCTTGCATTCTCACTCACAGCAATCTTCATTACTCTCTTCGGTAACATCAATGCTGT
AGGTGCATCAACAGGTGTAAGCAACTCAATCAGCAGCGTACCAATGCTTGCAATGGCAGC
AATCGGATTTGCATTCGCCTACATTGTTTACCAACGTAGCGTAGAAGGTGGCTCAGCCCC
AGTTGCAAAACAAAATACCACTTCTGACAAAGGAGAAATTGAAGATGACGAACTCTAATC
AACAAGTCGGAAATCCAAAAGGCTATAAATTAACAGATGCGGACTTCCGCCAAATCAATA
TCCGTAACTTATTCTTCAACCAAGTTGGTTGGAACTACGAACGTATGCAAGGTTCAGGTT
ATTTATGGATTATGTTGCCACAGCTACGCAAAATGTACGGCGACAATACACCTGAACTAC
AAAAAATGATGGTGATGCACAACCAATTCTTCAACACCAGCCCATTCTTTAACACTATTG
TTAAAGGTATCGACTTGGCACTTGAAGAAAAACAAGGGGTGAAATCACTTGAAGCCGTTG
CAGGTATCAAATCAGGTTTAATGGGACCATTTGCCGCTATCGGTGATGCCCTATTCGGCT
CACTCGTCCCAGCAATTATGGGGGCGATTGCCGCAACAATGGCAGTGAACGGCAATCCGC
TAGGTGTCGGCTTATGGGTTGCGGTAGCGATTGCAACAATGGTATTCCGTTGGGTGCAAC
TCAAAATCGCTTATCGTGAAGGGGTAAACTTAGTCACCAACCTAAGTCACCGTTTGAACG
CACTAACCAACGCCGCAACAGTGCTTGGGGTATTCGTTGTGGGGGTAATGTGTGCCACGA
TGGTGAATGTCAAAGTACCGTTTGTTGCTACTATCGGTGAGAAAGTCGTTTCCGCCCAAG
CGAACTTAGACCTTATCTTACCAAGATTAGTCCCTGCGTTAGTGGTGTTCTTCATCTACT
GGTTACTCGGCAGACCGAAAATGAACTCTAACAAAGCGATTATGATCATCATCGCACTCT
GTATCTTGCTCTCTTGGGCTGGATTGTTGGCGAAAGGGTAATTTAAAAGGGACACGAGGC
GTCGTGTCCCTACAATACCATCGAATGTAGCGACGCCACGCTTGGCGTCCTAAAACAAGC
GGTCAAATTCATTCAAAATGTTACAAATAACCAAGATCTAAAACCCAATCGCTCTTCTCT
AGATTTATTCGGTTTTATATCTTTTAAGCGAGGTGAACTATGCCTTTCCAAATCGGCGAA
AAGGATTTCCTACTCAATGGAAAACCGTTCAAAATCCTGTCAGGTGCAGTACATTATTTT
CGTATCGTGCCGGAATACTGGTACAAAACGCTCTATAACCTAAAGGCAATGGGGTGTAAC
ACGGTGGAAACCTATGTGCCGTGGAACTTACATCAGCCACAGCCTGATCAATTTAACTTC
AGCAAGCGGGCAGATTTAGTCAAATTTTTGCAAACAGCAAAAGATCTAGGGTTGTACGTT
ATTCTTCGCCCAACACCTTATATCTGTGCGGAATGGGAGTTTGGCGGATTGCCTGCGTGG
TTGCTCAATATTCCAAATATCCGCTTACGCCAAAACGATCCGCTGTTTATCGCTGAAATC
GACCGCTATTTTCAAGAACTGCTTCCACGCATTGCCCCTTACCAAATTACCCAAGGCGGT
AATATTCTAATGATGCAAATCGAGAACGAATACGGCTCGTTCGGCAATGATAAAAACTAC
CTAAGAGCTATTCGGGCGTTGATGTTAATTCACGGGGTGAACGTACCGCTTTTCACGTCA
GACGGTGCGTGGCAGAACGCCTTAGAAGCAGGGGCGTTGATCGAAGATGATATTTTGCCG
ACGGGGAACTTCGGCTCTCGTTCCAATGAAAATTTAGATGAGTTGCAACGTTATATTGAT
AAGCACGGTAAATCTTACCCGTTGATGTGTATGGAATTTTGGGACGGTTGGTTTAACCGT
TGGAAAGAGCCTGTGATCCGCCGTGATGCTCAAGATTTAGCGGACTGCACCAAAGAGCTA
CTCGAACGGGCAAGTATCAATTTCTATATGTTCCAAGGCGGAACGAATTTTGGCTTTTGG
AACGGCTGTTCCGCACGGTTAGACACCGATTTACCGCAAGTAACCAGCTACGACTATGAT
GCCCCTGTTCACGAATGGGGCGAACCGTCAGAGAAATTCTACCTGCTACAAAAAGTGCTA
GGGCAGTATCCCGATGCCAGCCCGATTGTCGATCCGATTTTGCCAAATATCACCGCTTAC
CCACCGCTTGCAGTGCAAAATGAAGTCTCGTTGTTTGGTACCTTAGACACAATCAGTGAA
TGCTATGAAAGCCCGTTCACTCAAACAATGGAACAGCTAGGGCATTACTACGGCTATCTG
CTTTATCGAGCCAAACCGACAGCATATAGCGGTGAGATCAAGCTGAGAATTTACCAAGGC
AGAGATCGCATTCAGATTTTCAACGATAAACAAAAAGTTGCCACCCAGTATCAACACGAG
ATCGGCAATGAAGTGATGTTACAGACACCAAATGGCGAGTTCCAACTTGATCTATTAGTG
GAAAATATGGGACGAGTGAATTACGGCGGTAAGCTACTTGCAGCGACACAACATAAAGGT
ATCGGTGCAGGGGCTGTGCTTGATCTGCATTTCCACACAGGCTGGCAACATTATGCGATT
GATTTTGACCGCTTGGAAGAGATTGATTTTGATGGCGAAAAAGACAGCCAAACGCCTTCG
TTCTATCAATTTAAGTTACACCTAGACCAAGAACCGCAAGATACCTTTATTGATACCCGT
GAGTTCGGCAAGGGGGTAATTGTGGTAAATGGTGAGAATTTAGGACGTTACTGGAATGAA
GGTCCAACTTGTTATCTCTATCTGCCTGCACCGTTACTGCACAAAGGCGAGAATGAGATT
ATCGTCTTTGAAACGGAAGGGGTGAAGATCGATAGCTTAACATTTAGCGATAAGCCGATT
TATAAAGAGTTGAATACGAAGAATTTATAAGGACAACACACCCCGAATATCGTCAAACTT
CCCCCTTTGAAAAAGGGGGGAATAAAAAATTCAAAACTACCAAAAGGAGCAACTATGAGC
TTAATTTTAATCAGTCACGGAGAGTTTGCGGAAGGCTTACTGGATACTGCCGAAATGATT
TTAGGCAAAATCGACAATGCTCAAACCGTCTGCTTATATCCACACGAAGGCAGTGAAGAT
TTCCAAGTGAAATTTGAGCAAGCATTGGCGAATGCCAGCGGTGAGATTGTGGTTTTTTGC
GACATTATGGGCGGCACGCCGTGTAATGTGGCAATGCGTTACTTGCCGAAATTATCAGGG
TTATATAGCGGAATGAATTTACCGATGGTGATTAGCTATGTGAGTGAAGATGGCACGGAT
GGCTTACTGGAAAATGCCAAAGAACAAATTCACGATGTGGCTCAACAACTTAAAAACTTA
GCGTTAGGCGATGATGAATAGGAGTAGTAGTATGTCTAAACAAGATTTAATGAAAAAACT
TTGCACCAAAGAGGGCATTATTGCTGCTCTTGCGATTGACCAACGTGGTGCGTTACGCCG
AATGATGGGCGATGATATTACCGCTCAGCAGGTCAGCGAATTTAAAACTTTGATCTCTCA
AGAATTAACCCCCTATGCGTCGTCGATCTTACTTGATCCGGAATTTGGCTGGGTGGCTTC
AGAGAAACGTGATGCAAATTGCGGATTAATTATGGCATACGAAAAAACAGGCTATGATAA
AACCGCTGTGGGTCGTTTCCCTGATTTGATTGATGATGTGTCCGTCTATCGCTTAAAAGA
AAAAGGGGCGGAAGCGGTTAAATTGTTGATCTATTTTGACATTGATGAACCACACGAAAT
TAACGATCGCAAAGCTGCCTTTGTTGAACGTGTTGCTTCGGAATGTAATGCGGAACAAAT
TCCGTTGTTCTTAGAGATTTTGACCTACGATGGCTCAAACGAAGATAAAGTCTATAACGC
CAAAGTGAAACCGCGCAAAGTGATTGAAGCGATGAAGTTCTTTGCGGACAAACGTTTTGG
GGTAGATGTGTTGAAAGTGGAAGTGCCTGTGGTGATGAGCTATGTGGAAGGCTTTACTGA
CGGTGAAGTGCTTTACAGCCAAGCAGAAGCGGCGGAATTCTTTAAAGAGCAAAGCGAAGC
AACAGATCTGCCGTTTATTTTCTTAAGTGCAGGCGTTTCAGCCAAACTGTTCCAACAAAC
CCTTGAATTTGCTCACCAAGCAGGCAGTCAATTTAACGGCGTACTGTGCGGACGTGCCAC
TTGGGCAGGCGGTGCAGAAGCCTATAAAGCCGAAGGTGTTGAAGCCGCTCGCCAGTGGCT
TAAAACACAGGGTAAACAGAATATCATTGAGTTGCTCGAAGTGTTAGAACGCACGGCAAC
GCCGATTAAGTAGAAAAGTAAATTGCCCCTTTTTGAGTACAGAAAGGGGCAATATCTTTT
TAAACGTGAGGTTTACATTCAGGTAGCGTACCTTCAATTTCAAAGAGTACATCACCATCT
TTAAAGAAGACGTAGCCCCCATTTTTCATTTTTGTCCAGTTCTCATTTTTTGTGAGAGGC
TGGGTTGTAATAATGGTGACTTTATCACTTTCTTCCGTATATTCACGGAAATCAATCATT
ACATCATCATCACGCAATGCTGTGCCGAATGGGGCTTTGCGACAGACATAATGTAAGTTT
GTTGAGCAACGTGCGATCATCCAGTGCCCATTGGAAAGAATAAAATTAAATACGCCGTGT
TTAGCGATTTCACTGGCAATATCTACAATTGCGTCAAAAATCTCTTTTTCACTTGGTTTT
TGTGGAAAACGTTGTTTTAGGCTGGCAACTATACAGCAAAATGCGGCTTCAGAGTCCGTT
GAGCCTATAGGCTGATAGTGATTATTCGGGCAAACTTTGACATCAACCGTGCCGTTGTGG
GCGAATACCCAGTTTTCACCCCAAATTTCGCGGATAAATGGGTGGGTATTTTCTAAATTG
ACATCGCCACAGGTTGCTTTACGGATATGGGCGATAACGTTAAAGGATTTAATTCGATAT
TGACTGACGAGATCTGCCATTGGTGATGAGGCACCTGGGCAATTGTCTCTAAAAATACGC
ACACCTTTGCCTTCAAAAAAGGCAATGCCGAAGCCGTCGGTATGGTGGTCGGTTAAACCT
GCACGCCGTCGAAATCCTTCAAACGAGAAAGTAATATCGGTCGGCGTATTACAATTCATT
CCTAATAATTGACACATAATTTACTTCTTTATTTACTTCAAAAAAATATAAAAATCCCAC
CGCTTGTTATCATTAACAAGCGGTGAGATTTAAGCGAAATTTGACAAAAAATTCAATAGG
AAAATTATATTTTATTGATCTTAATTCGCCTCTTTTTTAATTAATGAGAGTAAAAAGAGT
GTTCCTGCACAAACAACCACTGAAGGTCCTGCTGGTGTATCTTTGAGGGCGGAGAGTAAT
AGTCCGCCACTGACCGATAATATGCTTAATCCGATGGCGTAAATAACCATTGTTTCAGGT
GTTTTGGCAAAGCGTCTTGCGGTTGCAGAGGGGATAATCAGTAGTGAGGTGATGATTAAA
GCCCCGACAAATTTCATACTTAATGCAATGCTTAATGCGGTAAGCAACATTAATAAGAGG
CGTAGGCGTGCGACATTTAGGCCTTCAATTTGAGCTAATTCAGGGCTGACTGTGATGGCG
AGTAGCTTTTTCCAATACAGAGCCAGTAGTGTCGCAATGCCGATAACCCCAATGCCGATA
AAGAGTACGTCGTTAAAACCAATTGCAAGAAGATCACCAAATAGGTAGGACATTAAATCA
ACACGAACATTGTCTAATAGGCTGATGGTGATAACGCCTAAGGATAAACTGCAATGGGCG
ATAATGCCTAATAGGGTATCGACTGAGTGAGTAGAGCGCTGTTCTAACCAGACGAGGCAA
AGAGCGAGTATGACGGTCATTAGAATAACAGCAATATAGGGATCGATTTGTAGGAAAATT
CCTAATGCAACCCCAAGTAATGCGGAGTGAGAGAGGGTATCACCAAAATATGCCATTTTT
CGCCAGACGACAAAAGCCCCAAGCGGTGCGGTGATGAAGGTTAAAAATACGCCTGCTAAC
CACGCAGGAAATAAAATCTCAAACATATTGCCTCAATTAGTGATGTCCGTTACAACGACA
TACATTGCCTTGTAAGTCGTGGTGGTGATTATGGTGATGAGAATAAAATGCCACGTTTTT
CGCAAATTGATCGCCAAAGAAGTGGATAAAACTTGGGTCACTTGAAATTTTTTCAGGTGT
ACCAGCACAGCAGATATGGCGATTAACGCATAGTACTTCGTCCGTATTTGCCATTACAAT
GTTTAAATCGTGAGAAACCATTAAAATAGCACAGTTTAACCATTCACGAGTTTTATTTAA
TAGTTGATAGAGTTCCGTTTGCCCTGTAATATCCACCCCTTGCATTGGTTCATCTAAGAC
AAGCAGTTGTGGACGGTCTAAAATTGCACGGGCAAGCAGTACTCGTTGTAACTCACCGCC
AGATAATTTTTGCATACTATGCTTAGCAAGGTGAGTGATTGAAAATAGGGACAATGCTTC
ATCTATCAAGGGTTTAGTGCTGTTAGGCTTGAGAGATAGAAATTTTTCAACGGTAATAGG
AATAGAGTGATCCAGATGCAATTTTTGTGGCACATAGCCAATTTTTAGCTGTGGTTGGTG
AATAACCTCCCCTGATGTTGCTGGCTGTAATTTCAGCAATACTTTTAATAGGGTAGATTT
ACCCCCCCCATTAGGACCAACGATAGTTGTGATAGAATTGGGGTAGATGTTTAAATGAAT
ATTTTCAAGAGCAACTTGTGTACCAAAATTCACATTAATCGCTTTCAGTTGCACAAGGGG
CTTCGTTAAATTGTGGATCGGCTTAATTTGCTTGATCTGCATAACATTAATAAATTTAAG
GATTTAAGGATTTAAAATTAGCGGATTTTTTGCTGTTTTACAAGAAAGCTATGGGAATTT
TTTGCCCATTCCTTTGTCTATAATAAGTTAGCATAGAAGAAATTATTTAGGATAGAATTT
TGCAACACGTTATTTTTGCTAGAGATCGGCGTCGTAAGAAGAATAGAACTAAGGCATTTG
TGTTTTTGGTGATTATATTATCTATCTTTATCGGTATCGCTTTAACCTTAAAAAGACCGA
GTTCAAATTCTTCAGAGGCTCAAGAAATCCCGATTACGTTGGCTACTCAGTCGTTGCCTG
AAGTTTCAACAGGATTATCTCATGGTGAGCCTAAGTATATCAGCATTGATTTTACTGCCT
CTGCTAAAGAGGAACAGGAACAAGTGAATGCCGAGCCTGTTGATGAAAATGCAACCTCTT
ATGAAGATGAGTTAAGTGATGTTGATGATGAAGTAGAAGGTCAGTCTGCGGTTGTACCTG
AAAGTGAAAAATTATCAGAAGAAGCAGAAAGTGTGTTAGAAGATCTGCTAGATATTGCAG
ATCAAGCATTACGTATCCAAAATCAGTTTAGTTATATCGTAACTCAAGGCGATCAGCTAA
AAGATGTACTAGAGCAGTCAGGATTAACACATGCTACAGCAAAAGCCTTAGAAAAAACTT
TTCCACAGTTAGCCGAGCTTAAAGTTGGGCAACAGTTCTACTGGATTTTAGACAATAACG
GTGAGCTGGAATATATGAACTGGCTTATCTCAGAAAAAGAAGAGAAAATTTTTGAGCGTA
AAGCACAAGATCAATTTGCAGTACAAACTATTCAGAAAAAAGGTGTTTGGCAACAAGATG
TGATTAAAGGCACCATTGATGGTAGTTTTAGTGCCAGCTTAAAGGCGGTAGGTTTATCTC
AACGTCAAATTAATCAGTTAGCTAACGGTCTGCAATGGCAGATTTCCACCAATAAATTGA
AAAAAGGCGATAAATTTGCAATTTTAGTGAAGCGTGAGTATATCAATGGTAAGGTTACTG
ATTTAGGTAATGTTGAAGCTATTCATATCATCAGTGGCAAGAAAAGTTATTATGCCATTC
AAGCTGATAATGGACGTTATTATAACCGTCACGGTGAAACGTTAGGTAAAGGATTTGCTC
GTTACCCATTGCCATTTACACCAAGAGTTTCATCACATTTTAATCCTCGTCGCTTACATC
CAGTAACAAGACGAGTTGCTCCTCACAAAGGTGTTGATTTTGCTGTACGAAGCGGTACGC
CGATTATTGCCCCTGCAGATGGTGTTGTTGAACATATCGCTTACCAAGCAAACGGTGCTG
GTCGTTATATTAAAGTCCGCCATGGGGGACAATATACTACGGTATATATGCACTTAAGCC
GATCGTTAGTTAAAGTTGGGCAAAGTGTGAAAAAAGGACAGCGTATTGCGTTGTCTGGAA
ATACAGGACGTTCAACAGGTGCACATTTGCATTATGAATTTCATATCAATGGGCGACCGG
TTAATCCAATGACAGTAAAATTGCCTGGTATAGGATCTGGTATGCCAGATAAAGAACGTA
AAGCATTCTTAGTGAAAGCACGGAATATTGAAACAAAACTTAAACTCTAGAAGGATTTAT
AATGAAAAAAATTCTATTGACCCTAATTAGCCTTGCAATCTTAGGTTCGGCACAGGCGAA
TGATAAAAACTTACAGCAACAACTTGAGAAAATTGGGGCAACTAATGTGAAATTGTCAGA
ATCTGCCTTGCCAGGTTTTAAAACAGCGATTTCCGATCAAGGTGTTGTGCAAATTAGCAA
TGATGGACGCTATGTAATACACGGGCAGATTTTTGAATTAAAAGATGGCAAAGTTACTGA
TATTACTAATCGTGCATTACTCGCAGAACTTAATAGTCTAGCGAAAGAGATGATTGTGTA
TCCTGCGAAAAATGAAAAACACGTTGTCACTGTGTTTATGGATATTACTTGCCATTATTG
TCATTTATTGCACTCAAAGATCAAAGAATATAATGATTTAGGCATTACTATTCGTTATTT
AGCTTTCCCTCGTGGCGGTATGAATACTGAAACTGCAAAACAGATGGAAGCAATTTGGAC
AGAAAAAGATCCAGTCTTTGCGTTAAACGAAGCAGAGAAAGGTAACTTACCAAAACAGGT
AAAAACGCCAAATATGGTGAAAAAGCATTATGAGCTTGGGATTAAATTTGGGGTTACAGG
TACGCCAAATATGGTCACAAAAGAAGGAGAGTTAATCGCTGGTTATGTTGAGCCAAAAGA
ATTACTCAAAATGTTAAGTCACTAACCCTTAATTTAAACTACAAGCGGATAGGTTTTATT
CTGACATCCTCCCCGCCTCAAGAGGCGGGAATTCCTAAGTGTAAATTTTAAACGTATTTA
AAGACCTATAATTTCATCGTTTGAATACTGATAAAAATTGACCATGCATTAGCTTCTTGA
AAGCTGCTCTTCCCCCAATAGATTTCATAATTTTGTGATCTCTTTCACATTTTCTCTTGA
AATCCCCTTGACAATCCCAATTTATGGTTACGTCAAGCGAGAGTAATCTCGAAGTCAGAA
CATTAATAAACAGAATTTAGGGGAAACTATGAATATTGATAAATTTACCAGCAAATTCCA
ATCTGCAATTGCCGATGCACAATCTTTAGCCGTTGGCAAAGATAATCCTTATATTGAACC
AGCACATTTAATGCTTGCGTTGTTAAAGCAAAATGATGGCTCAATCACACCGCTTGTTAC
CAGTTTAAATGTTCAACCGAACCGTTTAAGCAGTGAACTTGATGGCATTATCAGCCGCTT
GCCGCAGGTGCAAGGGGGCAATACACAGCCGTCACAACAACTTTTCCGTTTGTTAAATCA
ATGCGATAAGTTGTCGCAACAGTTTGGCGATAGCTTTATTTCATCAGAGCTGTTTGTACT
TGCGGCACTTGAAGATAACGGTGATTTAGGCAAGTTATTGAAAAACTTAGGTTTAACCAA
AGAGAAGGTGACAGCCGCCATTCAACAAATTCGTGGAGGGGAGAGCGTGAATAATCAAAA
TGCAGAAGAAACGAGACAAGCGTTACAAAAATATACCATTGATTTAACTGAACGGGCTAA
AGCAGGCAAACTTGATCCTGTGATCGGGCGTGATGAAGAGATCCGCCGTACGGTGCAAGT
ATTGCAACGCCGTACTAAAAATAACCCAGTGCTTATCGGTGAACCTGGTGTGGGGAAAAC
GGCGATTGTCGAAGGTTTAGCACAACGTATTGTCAATGGCGAAGTGCCTGAGGGTTTGAA
GAACAAACGGGTATTGTCGTTGGATATGGGAGCGTTAATTGCAGGAGCAAAATACCGCGG
TGAGTTTGAAGAACGTTTGAAAGCGGTATTAAATGAACTTGCCAAAGAAGAAGGGCAAGT
GATCCTGTTTATTGATGAAATTCATACGATGGTTGGGGCAGGTAAAACCGATGGAGCGAT
GGACGCTGGTAACTTGTTGAAACCGTCCCTTGCCCGTGGTGAGTTGCACTGTGTCGGGGC
GACAACCTTAGATGAATACCGTCAGTATATTGAAAAAGATGCGGCTCTGGAGCGTCGTTT
CCAAAAAGTGTTGGTTGATGAGCCGACGGTTGAAGATACCATTGCGATTTTGCGTGGTTT
GAAAGAACGTTACGAAATTCACCATCACGTTCAAATTACCGACCCTGCGATTGTGGCGGC
GGCAACTCTTTCGCACCGCTATATTTCAGATCGTCAGCTACCCGATAAAGCGATTGATTT
AATTGATGAAGCAGCGTCGAGCTTGCGTATGGAAATCGACTCTAAACCGGAGCCGTTAGA
CAAACTTGAACGCCGTATTATTCAGTTGAAATTAGAGCGTCAAGCATTGCAAAAAGAAGA
AGACGAAGCTAGCCGTCAGCGTCTTGCAAAATTAGACGAGGATCTGACCGCTCGTGAACG
TGAATATGCGGAGCTGGAAGAAGTATGGAAAGCAGAAAAATCCGCTCTGTTAGGCACGCA
ACACATTAAAACCGAGTTGGAAAATGCCCGAATTGAAATGGATCAGGCTCGCCGTGAGAA
TAACTTTGAGAAAATGTCGGAGTTGCAATATGGAAAAATCCCAGCCCTTGAAAAACAGTT
ACAAGAAGCGGTAAAACGTGAAGAAGAGGGCGGTGAAAATCATCTGCTTCGCACCAAAGT
GACCGATGAAGAAATTGCCGAAGTGCTTTCTAAAGCCACGGGTATCCCTGTATCCAAAAT
GATGGAAGGGGAAAAAGAGAAACTATTACGAATGGAAGAGGTGCTACATAAACGGGTCAT
CGGTCAAAGTGAAGCCGTTGATGCAGTGGCAAATGCGATCCGTCGTAGTCGTGCAGGCTT
GTCTGATCCAAATCGCCCTATCGGTTCATTCCTATTCTTAGGACCGACAGGCGTAGGGAA
AACAGAGCTTTGCAAAACATTAGCCAACTTCCTATTTGACGATCAAGATGCGATGGTGCG
GATCGATATGTCCGAATTTATGGAAAAACACAGCGTATCTCGCTTAGTTGGCGCACCTCC
AGGATATGTCGGCTATGAAGAAGGCGGATACTTAACCGAAGCAGTTCGCCGTCGTCCATA
TTCGGTCGTGTTGCTCGATGAAGTAGAAAAAGCACACCCAGATGTATTCAACATTTTATT
GCAGGTGCTTGATGATGGTCGTTTAACTGACGGACAAGGTCGTACGGTGGATTTCCGTAA
TACGGTCGTAATTATGACATCAAACTTAGGTTCGCACTTAATTCAAGAGAATGCGGAAAA
TATGAGTTACGATGAAATGAAAACTATCGTGATGAATGTGGTTGGGCAACATTTCCGCCC
TGAATTTATCAACCGTATTGATGAAACTGTGGTATTCCACCCATTAGATAAAGAAAATAT
CCGTGCGATTGCAAGAATACAGCTTGAACGTCTAATTAAACGTATGGCGGAACGTGGCTA
TGAAGTGACGGTGACCGATGCGGCAGTTGATCATATCGGCGAAGCAGGCTTTGATCCACT
CTTTGGGGCAAGACCGCTTAAACGTGCAATTCAGCAAGAGCTTGAAAACACCTTGGCACA
GCAAATTCTCTCTGGCAAATTGTTGCCGAATAGTCCTGTGACAGTGGATTATCAAGAAGG
AAGGGTTGTGGCAGTTCAGTAAAAGAGTAAGAGCGTAGAGATACGCCCTTTGTTTTGTGA
AATACATTGACTTTTCTATGATTTCTCGCTAATTTGTGGGCGTTTTTAACACAAAAACTA
TTTATTTACAGGAGATTCTATGCAAGATCGTTTAGTCACTTCCACAAGAAGTGAATCCCT
TCTTAGCACACATAAAGTATTACGTAATACTTATTTCTTACTTGCGTTAACGCTTGTATT
TTCGGCAGTGGTTGCATCTGTCACAATGACACTTAATTTACCACGTTTACCTTGGTGGGG
AATGTTAGTCGGTTTTTATGGCTTACTTTTCTTAACCAATGCAACGGCAAATAGTGCAGC
AGGGTTAGCAAGTGTTTTTGCGTTAACGGGTTTCTTAGGTTATAGCTTGGGTCCAATTTT
AAATGCTTATATCAGCAATGGCTTAGGCGATGTGGTTGCATTGGCTTTAGGGGCGACTGC
GTTGGTATTCTTTAGCTGTTCTGCTTATGTATTAACTACTAAACGTGATATGTCTTTCTT
ATCGGGTATGATGATTGCGTTGTTCGTGGTGTTATTAGTGGGTATTGTGGCAAATATCTT
CTTAGCAATGCCCGCGTTAAGTTTAGCGATCAGTGCATTATTTGTAGTGTTCTCAACGGC
TGCAATTTTATATTCAACTAGCAACATTATCCACGGCGGTGAAACAAACTATATCCGTGC
AACCGTTGATTTATATGTGTCTATCTACAACCTATTTGTGAGCTTATTACAGCTTTTAGG
AGTATTTAGTAGTGATGACTAAATAAATTTAGCTCATTGGATTCATTAAAAATAGTTATA
AGGGGACGCTAATTTAGTCCCCTTAATCATCAATGCGCCTCGTCCCAGTTGCCACCAACC
CCAACTTCTGCAATCAATGGCACTTTAAGCTCAATCGCTTTTTCCATTTCAGCTTTAATC
AGTGGGGTGTAATGCTCTACTCTGTCGGCTTTGACTTCAAAGACTAATTCATCGTGTACT
TGCATAATCATTGCAATATCTTCGCAATTTCGCACCGCTTGATCGATCCCGATCATTGCC
ACTTTGATAATATCTGCCGCCGTGCCTTGCATTGGGGCGTTGATGGCAACACGTTCTGCC
GCTTTGCGTCGCATTTGGTTGCTTGAGTTAATTTCAGGCAAATATAAACGGCGACCAAAT
AGCGTTTCAACATAGCCTTTTTCAGCGGCTTTTTCACGAATATCTAACATAAACTGTTGC
ACCGCTGGATAACGCTGGAAGTAAAGTTCCATATATTTTTTCGCATCGGTACGAGAAATG
CCCAGTTGATTTGCCAAGCCAAATTCAGACATTCCGTAAATCAAGCCGAAGTTAATCGCC
TTAGCACTACGGCGTTGTTCACTGGTTACGGCTTCCAACGGCACGCCAAAAATTTCCGCC
GCCGTGGAACGGTGAATGTCTTTACCTTCGGCAAAGGCTTTGATCATATTTGCATCATTA
GCAAGATGAGCCATTATGCGTAACTCAATTTGCGAATAGTCCGCCGCCAAAATCACATAG
CCATCATGGGCGATAAAGGCTTGACGAATACGTCTGCCCTGCTCGTTGCGGATCGGAATA
TTTTGTAAATTCGGATCGCTTGATGAAAGTCGTCCTGTTGCCGTGACCGCTTGATGATAT
GAAGTATGCACACGTCCTGTTTGGGCGTTAATCATCTGTGGAAGTTTATCGGTATAGGTT
GATTTCAATTTGCTCAAGCCACGATGTTCCATCAACAGAACAGGCACTTGGTGTCCCATT
TGAGCCAATTCTTCCAACACTTCTTCGTTGGTTGATGGCGCACCTTTCGGGGTTTTCTTT
AAAATCGGTAAGCCGAGTTTGTTAAATAAAATCTCTTGCAGTTGCTTGGTAGAAGCAAGG
TTAAACACTTCTCCTGCTTCTTGGTGTACAAGGGTTTCAAGCTCTTTTAAACGCTGTTCG
ATCTCAACTGAATGTGCCAACAGTTTGGCAGGATCGATTAATACGCCGTTTCGTTCCACA
CGAGAAAGTACGCTCACCAACGGCATTTCGATTTGTTCAAACAATTTCACTAATTCAGGC
GTTTTTTGTAGTTCAGACCATAAGAGTTGATGCAATTTCATTGTAATTTCGGCATCTTCC
CCTGCATATTCTGTTGCTTTATTCAGTTCAATTTGATCAAACGTAAGCTGATGTTTGCCC
TTGCCTGCCAATTCTTCAAAAGGAATAGTTTGATGTCCCAAATAACGCTCTGCCAAATTG
TCCATATTGTGACGACCTGTGCTGTCTAGGGTGTAAGATTGCAACATCGTATCAAAGGCA
ACCCCTTGTAGCTCAATGCCGTTGCGTGCAAAAATCGTTAAATCGTATTTGATATTCTGC
CCGATTTTGCGGATATTTGGGTTCTCTAAAATCGGTTTTAACTGTGCCAAACAGTCCGCT
TTGTTCAACTGGTTAGGCAGTAACGCTTCGACTTCATCGAGTTCTGCTTCACTTTCACCA
AACAGATCCACTTGGGTCGGCTGTGTAATTTTGCCTTTATGTGCCAACGGAATGTAGCAC
GCTTCGCCATTTTCTAAACCAAACGAAATCCCGACTAAATTTGCTTGCATTGCATCTAAA
TTGTCTGTTTCGGTATCCACCGCCACAAGCTGTGCCATTTGCAATTTTGCCAGCCATTTG
GTAAAGAGTTCAGGGCTGTTCACGCAATCGTAAGCGGTGCGATCTATCTCGACTTTTGCA
AAAGGTGCAGATTTTTGTTCGGCACTGACCGCTTGTGTGGCTTGATAATTGTTCGGAATT
TTCTCTGCTGACGTTTGTGTCACAGGGTTAGCGTCATTCATCACTTCGTTCAGCCAACGC
TTAAATTCATAACGATCAAAGAGTTCTACCAGTTGATCTCGCTGTTGTGGTTGAGTAACA
AGCTGATCGTAAGTGACATCAAGGGCAACATCGGTTTTGATTGTCGCTAATAGATAAGAG
AGATCGGCTGTTTCTTTTTCTGCTTCCAGTTTCGGTGCAAAGGTTTTTGCCCCACGAAAT
GATAACTCTGCAATTTTGTCTAAATTTGCATAAATCGCTTGCATTGAGCCAATACCTTGC
AACAACGCAATCGCCGTTTTCTCACCAACACCTTTTACCCCTGGAATATTATCGGACGAG
TCGCCCAATAAGGCTAAATAGTCGATAATCAACTCAGGCGGAATGCCATATTTTTCAATC
ACCCCTTCACGATCTAACAAGGTATTGTTCATCGTGTTAATCAGCATAATATGATCGTTT
ACCAGTTGAGCCATATCCTTATCGCCCGTACTGATTAAAACGTGCTTACCTGCTTGTGAA
GCCTGCACTGCAAGCGTTCCAATTACATCATCAGCTTCCACCCCTTCAATCGACAACAGC
GGAATACCCAATGCTTTAATCATTGCGTGCAAAGGTTGGATCTGCGAACGAAGCTCATCG
GGCATCGGCGGACGGTGGGATTTATACTGTTCAAACAGCTCATCACGGAAAGTTTTCCCT
TTCGCATCAAACACGACAGCAATATGGCTTGGTTCAACCTGTGCAATCAGGCTTTTTAAC
ATATTCAACACGCCATACATCGCCCCTGTTGGCTCACCTTGTTTGTTAGTTAAAGGGGGA
AATGCGTGGAATGCACGATATAAATAGGACGAACCGTCCACTAAAACGAGCGGATTTTTT
GCAATTGTTGCCATTTGAACTCTCTTTGATCTAAATAATTTGGGCTATTATAGCGAAAGT
GGGGGGATTAAAGAAAAAGTTTTGAGAAATTATGTCTATCCATATTTTTCCCCAAAACGC
TCCCCATACAATAGGGGACTTTACGATTTACATCAAACCATTACGATTCTATTAACATCG
GTAATTCTGACATACTCACTAATTTATAATCAGCCAAAGCCCAGCGAGGGTCGTCCCATT
CCGATTTTTCAGGAATAACAACGGTTTTCATACTCGCTGCTTTACCTGAAATCATACCTA
AAACCGAATCTTCTACGGCAAAACAAGCAGATGTTGGAACGTCAAGTTGTTTTGCTGCGT
GTAAATATACAGCGGGGTGTGGCTTGTTGTACTCCAATTCCTCAGCAGAAGCTAAATAAT
CAAAATATTCAGCTATACCACAGCTATCAACAATGCCTTGTAGCATATTTCTTGGTGAAG
CCGAAGCAACTGCGATTTTAATCCCCCATTGTTTTAAGGTAGATAAAACATCTTTCACAT
TTGGCATTAACGGCTTCGCTTCAAGCACCTTTCCAACTACATATGCCATCAACTCTTCTA
TTAACTGAGTACGGCTCTTTTCTTTTTCGCCATATTTTTGTAGCACATAATCAACAAGCG
TACCAACTGGTGACCCTGTAAGAGTCATCATTTCAGCTAAGGTTACAGGAAATTGGTTTT
GTTGAAAAAATTCAGTACTTGCTTGATACCAAATAGGTTGGGAATTAATTAACGTACCGT
CCATATCAAAAATTACAGCTTCGATCATTTTACATTCTTCCGTTATTGATTATTACAAGT
GCTTCCCCTAAAACAAAGCAATCCACTGTATCTTACATGCTTTTCACCTTTGAAATATAA
TTGGCAATTCATTCCTATTCAGATAAATAGACAGAAACTAAGTTATATCCCCAATTTTTC
CTTATAATGCAAACGGCATACAGAAAGATAGCTATCGTTTCCACCAATTTGGATTTGATC
TCCATCTTTTACCGCTTCGCCTTTCTCATTCATACGAATAACAAAACCTGCTTTATGCCC
ACAATAACAGATGGTTTTAAGTTCTTCGAGCTGATCTGCCCAAGCCAGTAAATAGCGGCT
GCCCTCAAATAATTCAGATTGGAAATCGGTGCGTAAGCCGTAACAAAGCACAGGGATTTT
TAATTTATCGACCACTTCAGTCAGTTGATAAACCTGTTGCTTGGTAAGAAATTGTGCTTC
ATCAATCAGAATACAGTGCAATTTTTCATCGGCAATGTAAGCGGTGATTTCATCAAATAA
ATTGCTATCATTTTTGAACAAGCGAGCGTCTTGTGAAATACCAATTCGAGAGGACACTTT
CCCTACGCCATAACGATCATCTATCGCCGCAGTATAAACAAGGGTATTCATTCCTCGTTC
TTGATAGTTGTAAGATGATTGAAGTAAAGTTGTGGATTTCCCTGCATTCATCGCAGAGTA
ATAAAAATAGAGTTTCGCCATAATAAATGATGCAATAAAAAACGGCTAATCAAAATATTA
GCCGTTTATTCAAAAAAGATTAAACGTTGTCGATTTGACCTAACAGAGAGCGTAAACGAT
CTTGGAAGTTTTGATGTTCGGTTTTTAATTGCTCGTGTTCTTGACGTAGAGTTTCGCTTG
AACGATTTGCTTCCTCGTTTTTACCTTTTAACTCTTCAACTTCTAATTGAAGTAATTGAA
TGGTTTCAACAGCCTGTTTAATTTTTTCTTCAAGTTGGTCTAAAATTGCGACTGACATAA
TATGTTCCTCTAGTGAGTAATAATGAAAGTGTAAAGATTTTACCTTACTTAGAAGAAATT
TTCATTATAAAGTTCGGGGTTATAGATAAAAAAGCACACTGTTAGACATAAACTTTTTGT
AACTTTCTCAATTAGGGGTAGTATATGTCTATCAAAAATTAGATATTAGATTAGTGGTAA
AGTAGCTTGTAGGGTGGGTCTTGACCCACCATATAATCGTAACATATTGATTTTATTGAT
GGATTAAAACCTACCCTACAATATTTAACCTATTAATATATGGTTTGTTAGCGGTCTAGT
ACCTAGTACGGAGATGAGATGAAATGAAAATTGAGAAGAAAAGTAATGAGGCAATTATTG
AGCCAATTGAAGATAATTGGAATTGGTTAGATGAATTGGGAGAGCCAGATCCTACGTTTA
ATTATCAACATATCAAAGAATTTAAACCTGTACCATTATTAAACTACGAAGATTGGTTAG
CTGAAGATAAAAAAATCCCCTAACAAATTGTCAGGGGATTGAGGGATTATTTCACACGAG
AAACGTATTCGCCTGAACGGGTATCCACACGGATAACTTCGCCGATTTGAACGAAAAGTG
GAACACGAACAACTGCACCTGTGCTTAATGTCGCAGGTTTACCACCAGTACCAGCAGTAT
CACCTTTTAAGCCTGGATCAGTTTCGATAACTTCTAATTCAACAAAGTTTGGTGGAGTAA
CGCCGATTGCAGAGCCATTCCATAATGTAATGATACATTCTGCTTGATCAACTAACCATT
TATCGTTGTCGCCTAATGCTTTTGAATCTACAGAAATTTGCTCGAACGTTTCCGGGTGCA
TAAAGTACCAGAAATCTTCATCTTTATAAGAGTAAGTGTAGTTGTAATCTACAACATCAG
CCGCTTCAACAGTTGAGCCTGATTTGAAGTTGATCTCTAATACTTTACCAGAGATTAATT
TACGGATTTTTGTACGGGTAAATGCTTGACCTTTACCTGGTTTTACAAATTCATTTTCAA
CGATAACGCAAGGTTCGCCATCTTGGATAAATTTTAAACCTGGTTTGAAATCATTAGTGC
TGTAACTAGCCATTGTGATCCTCAGAATTTAGATAAAAAGTAACGCCCAAAGGGCTAAAT
AAAAAGACGTATATAATACACTAAAAACGGCAGGCAAAAAATTAAAATTTTTCTGAAGTA
TGGCAGATAAAGTCGTTTCAGGTATAATCTGTTTTTTCAATCAATGAGGAAATAAAATGA
AAAAAGCAGTGTTAATGGGCTTAGTTCTTGCCCTTAGCGTTTCAACCGTTCAGGCGAAAA
AAGCAGGTAGAATGAAATTTTCTTCAAGCAAAAAAACACCCGCAACGGTTCAGCAATCTA
CAACACAACAAAAAGCTGATGCGGACTTTAATAATACGCCAAATCAAGCAATGCCAAATG
CTGGTGCTGCTCAACAGGCGCAGGGCAACCGGTTAGGCAATTTTGTGACAGGGGCGGCGG
CAGGTTACTTATTAAGTGAAGCACTTTCCCCAACGGAAGCACAGGCTCAAACACCAGCGA
CCAATCCAACAGAGCAATTAACCAAACAGGTACAACAAGTGCCAGCGGTGCCGACCTTTA
AAGCGATTGATCCACAAAACGACCCTTACCTTATTGAAAAAACACCAGGTTATTTGCGTT
ATTGCTTAAACGGTGTGCAATATATGGTGGGAACCAATAACAGCCAATTACCACCAACAT
TGATGGTAGATAAAACCAACGCACCAGTGCAGTGTGTGATTAGCCAGTAAATCAACAAAA
AATGAAATTATGTAGCATTTGTACAAAAGAGCAGTAGCGACGCCACGCTTGGCGTCCAAT
ATCAAAGCACAACTAATGTGAATATAGGGACACGAGGCGTCGTGTCCCTACTAGATTGGA
AAGTTTGTGTATTTGCTACATAATATCAATAAAAAACAAAAGGGGTAAATTTGAACATCT
CATTTTACGACGCACCAACAAAAGCACAATGGCTACAAGATCTGGCTGAAGCCTTTAATC
GACCAGAAGATTTATTGCATTACCTTGAGCTAGACATTGCAGATTTCGAGCAAGATCTTA
CCGCTCGTAAACTGTTTGCGTTAAGAGTGCCACGCCCCTTTGCTGAAAAAATGAAAAAGG
GGGATCGGGCAGATCCCCTTTTTTTACAAGCGATCACATTACAAGAAGAATTTACCAATG
TTGATGGCTTTGTCCAAGACCCACTGGAAGAACAGCATTCGCCTGCCCCTAACATTTTAC
ATAAATATCATAACCGCTTGTTATTTATGGTAAAAAATAGCTGTGCGATTAACTGTCGCT
ACTGTTTCCGCCGTCACTTTCCCTATGATGAAGTTAAAAGTGGCAAAGCAACGTGGCAGA
AAAGCCTCGACTATATAAAAGCGCATTCCGAAGTGGAAGAAGTGATCTTATCAGGGGGCG
ATCCACTAATGGCAAAAGACCACGAAATTGACTGGATTTTCACCCAACTAGAGCAGATTT
CCCATATCAACACCGTGCGTATTCACAGCCGTTTACCTGTGGTTATTCCCAACCGTATTA
CAGACGAATTGTGTGAAAGGCTATCACAAAGCCGTTTGAAGGTTGTGTTAGTGACGCATA
TCAATCACGCCAACGAAATAGACGAAATCTTTGCAGAAAAAATGCAGAAGCTAAAACAAA
GCAATGTCGTGTTGCTTAACCAATCTGTCTTGCTCAAAGGGATCAACGACAATGCCCAAA
CACTCAAAGCCTTGAGTGATAAATTATTTCGCAATGGCATTTTACCCTATTATTTGCACC
TATTAGACAAAGTGGCAGGGGCGAGCCATTTTTATATTGAAGATAGCAGAGCCTTTGAAA
TTTATCGTGAATTGCAACGCATTACATCGGGTTACTTAGTGCCGAAATTAGCACGAGAAA
TGGCGAAAGAGCCGAATAAGACATTGATGGGTATCTCTGCTTAATTGATATTCAGTTCCT
TAATCGCTCAATCTCTTTACTAAATTCTTCTATATCATCAAAACTTAAATAAACTGACGC
AAATCGAATATAAGCGACTTTATCTAAGGACTTTAATTCACCTAACACCAAGTCTCCGAC
AAATTTACTAGCAACTTCCCTTTCCCCTGTGGCTTGAAGTTGTAACACAATGCAGTGGAT
CGCTTGCTCAACATCATCGGTACTCACGGGACGCTTTTCTAATGCACGAGATAAACTGGT
TCTTAATTTACGTTCATCAAAAGGTTCTCGGCTACCATTATTTTTAACAATATGCGGAAT
GAGTAATTCAGCACTTTCAAAGGTTGTAAAACGTTCTTTACAGACAGGGCATTCTCGTCT
GCGACGAATTTGGTAGCCATCTGCGGTTAAACGTGAATCTACAACTTTGGTATCATCAGT
AGCACAAAACGGACAACGCATTATTTTAACCCTTTTTATCTTGCTACAAATTCAGCGTAT
AAATTTTCAGGGGGTGGAGGCATTTGCAAATAGAACCCTTCATTTTGGATTTTTTGCAAA
ACTTCTTGATTATCTACCCGCTTGAGCTGCTTTTCACCTGCTAAATTAAACAGCATTACA
AACTCAGGTTTACCAAAAATTTGGCGAAGTTCTAGAGGTACGGACTCAAATTTATCCCGT
TTTTCCACATAAAGATACATTCCTTCTTTTTTGGGGCTTTTATAAATTGCACATAACATC
TTATTCGTCCTCTAGTCTGTAGCTACCTTCGTAATTGGTGAAACGTGAATATTGTCCTTG
GAAACCTAACGGCACTCGTCCGATTGGACCATTACGCTGTTTACCAATGATGATCTCCGC
CATTCCTTTTGTATCTGGATTATCGTGATAAACCTCATCACGATAAATAAACATAATTAA
GTCTGCATCTTGTTCAATCGATCCCGATTCGCGCAAATCCGAGTTTACAGGGCGTTTATC
TGAACGTTGTTCTAAACTACGGTTGAGCTGAGAAAGTGCCACTACCGGTACTTGTAACTC
TTTAGCTAAGGCTTTCAGTGAGCGAGAAATTTCCGCAATTTCAAGGGTTCGGTTATCCGC
AAATCCAGGAGCGCGCATTAATTGTAGATAGTCCACCATAATTAAACTTAATCCACCGTT
TTCCTTGTACACACGTCTCGCGCGTGAACGTAATTCCGTTGGGGTTAAACCTGAACTATC
ATCAATATAAATATTACCTCTGGATTGCAACACTCCCACTGTACTACCAACCCTAGACAT
TTCCTCATCATCTAGTTGCCCTGTACGAATACGCGTTTGATCGACCGTTGAAAGCGAAGC
AAACATACGCATCATAATTTGATCTGCTGGCATCTCAAGGCTGAAAATCAGCACAGGCTT
ATTCGGTTGCTTAACTTTATTGCCGTTCTCATCTTCGACCTCAACATCACCCATTGCTGC
ATTTTCACACAAATTCATCGCAAATGTTGTTTTCCCCATTGATGGACGGGCTGCTACAAT
AATTAAATCTGAAGGCTGAAGCCCTGCCGTTTTTCGATCTAAGGCAGCAAAGCCCGTTGA
TATACCTGTTACACCGCTGTTATTTTGAGAACGAGAAAGTAATTCTATGCGAGCTAAAGT
TTCCATTAAAATATCATCAATTTTTTTCGGTCCTTCGTCAGTTGCAGTTCGCATCTCTGC
GATATGGAAAACCGTTCTTTCCGCTTCATCTAAGACTTCTTTAACCGTCAATCCCTTAGG
ATTGTAGCTGATTTCTGCAATTTTATTACCCGCAGCAATCAATTCACGACGAATAGCCCG
TTCACTAACAATCTCTGCATAAGCTAAAATATTCGCCGCACTTGGGGTATTTTTAGATAG
TTCCGCAAGATAGGCAAAACCGCCTATATCTTGCAATATGCCTTTATTTTTAAGCACTTG
ATCAAGTGTGATAATATCAATAGGCTGATTGTTACGAGATAATGAAGCCATTTCTTCAAA
AATCAGACGATGAGCGTGATTGTAAAAATCGGTACTTTGAACACGCTCAGCAACGCCGTC
CCAGTACTCATTACTCAGCATTATCCCGCCTAATACCGCTTGCTCTGCTTCAATTGAGTG
AGGGGCAATGTTTATCTGTTCAATCTGTTTATCTTTTTGAGGATCTTTATTTTTTTGATA
TTCAGCCATTGATGAAACTCTTTTCAGGGAAATGATAAAAAGGTAGTTTACCGAATTTGC
CAAAAATTTTCAGCTGGTTTAGCCCGTACAAAAATAGCGAGACACAAAATTTGTTAATAA
TCTACTTCAACTACACTAATTTCATTATTTAATAGTAATCATAGAACCAAAGTTAAAGCA
CTGAAACCACAGATCTACTTGTGAAAAACCTGCTTCTTTTAGGCGTGCTTTATGTGTATC
AATACTATCTGTCCGCATCACATTCTCAAGGGCTGTACGCTTTTGGCTTACTTCAAGCTC
ACTATAGCCATTTGCACGTTTAAACGTGTGGTGCAAATCAATAAGAAGTTCATTTATTGT
GTTATCTTCAAAAGTAAATTTTTCCGATAACACCAACACACCATTTGGATTTAACCCCTG
ATAAATTTTACGTAAAAGAGCAAGCCTGTCTTCTCTTGGCAAAAATTGCAACGTGAAATT
TAGGACAACCATTGATGCATTTTTAATCTCAACGTGACGAATATCATCACATAAAATTTC
CACAGGAATATCCGAATGATAGGCTTCCAAATGGCGACGACAGCGTTCTACCATAGGTTC
AGAATTATCCACACCAATAATTCTTACTCCTGCTTTTTCCACATTACGCCGAATCGATAA
AATCCCAGCCCCACGAGAACAACCTAAATCATAGACATTTGACTGATCAGTCACAAAACG
AGAAGCAAGCATACCAATCGCTGTAATGATATTAGAATAGCCCGGCACAGAACGTTGAAT
CATATCTGGAAAAACTTCCGCAACAGATTCATCAAAAGTGAAATCCCCTAATTTCTCAAT
AGGGGCTGAAAATAGAGTATCTTTAGACATAAACAATATTATTGATAGTAAATGGTGTAT
TCTACTCGCAATTTATAAAGATTGTAGAAAATAATTTATTTAGCAACATTCCTAATTTAG
TGAATACGTATAAGTACGATATAAAAATGCGCAAATCAGGATAAATAACATCACAATAAT
TTGAATTAATCTCTTTTTAGTCAATTTCTCTGCCGCCATTTTCACTCCAAATCTAAATAA
ATCTTGTTCATTATTCCCTAAAAAAATGTTAAAATTTGCCTTAAATCAAATTTTAGGATG
GTTGCGTATGAAAATTGTATCTGATTTTAAAGCAAATGGAAGAACAGCCTGCACAATTCA
CTGTCAAAATTGCAGTATTAGTCAATTATGTTTACCTTTTACTCTCAATGAACACGAATT
AACTCAATTAGATAATATCATTGAGCGTAAGAAACCTGTGCAAAAATCACAAATCATCTT
TCAGTCAGGTGATGAACTCAAGTCTATCTACGCAATCCGTTCAGGCACAATTAAAAGCTA
TACCATCAGTGAAAATGGTGAAGAGCAAATCACCGCTTTCCATTTACCGGGCGATTTAGT
TGGCTTTGATGCGATTATGGATATGAAACATATCGGTTTTGCTCAGGCTCTTGAAACGTC
AATGATCTGCGAAATTCCTTTTGATATTTTAGATGATTTAGCTGGCAAAATGCCAAAAAT
CCGCCATCAGATTATGCGTTTGATGAGTCATGAAATCAAAAGCGATCAAGAGATGATTTT
GTTGCTTTCTAAAATGAGTGCGGAAGAAAAACTTGCGGCGTTTATTTACAATCTTTCACA
GCGTTATGCCGCACGCGGTTTTTCAGCAAGAGAATTTCGCTTAACAATGACCCGTGGTGA
TATTGGAAATTACTTAGGTTTAACCATTGAAACTATCAGTCGCTTGCTTGGTCGACTCCA
GAAAAATGGCATCATAACGGTACAAGGTAAATATATTACCATTAATCATATGGATGAATT
AAGTGAAATGGCTGGTGTTACAAAACCTAAACTGTCCCATTGCAATCCAAACTTATAATT
CTTTACATACTACTTATCTTGACGTTCCCCCCGTACCTTACGGACAGGATTGAAAAAAAT
ACTCTTCTATCTTAAAAAGATAATTTATGCCCTAGTCTCCGATCTGTGAGAATGAATACC
AGGGCTCATCTCCAATGAAAATATCCCTTCCTTCTATAAAGAAGATCAATTCGATAATTT
GATATTAAAGAGCCATTTATCTACCAAACGCTTCCCTTCCTCGCTTGACCCAAAACGAGC
ATAATCTACATCAACCAATTTCACGCCGTCCAATTTAGGTGATTGTGGAGCAACTTCTGC
TTTCACATTGGTTGGTGTTTGATAAAGTCCGTGGTCACGCCAAGGAATTTCTTGAACCTC
TTTAGATAGAACCCAATCCATAAATAATTTCGCATTATCAAGGTTTCTCGCACCTTTAAT
AATACTTGCAGCCCCTAAAGCATAACCTACCCCATCTTTAGGTAACACATAATCAACTGG
CGCACCTTTCTCTTTTTCTGAAGCATAGCCATGAGCAAAGCCAACTGTCACAGCACTTTC
CCCACGAGAAAGGTTCGAGGTCACTAAGGTGCTTTTCACATATTGAGAAATGTTACCATC
TAATTTTTTCAAATACTCAAAGGCTTTTTCCTCGCCCATTAATTGAATAAGCGTAATCAT
CGTGGTATACATTGTCCCTGAACTGCGAGGATCGGCTAATTGCACTTCACCTTTTAAGCG
AGGATCAAGCAAATCTGCCCATTTTTTCGGAGCTTCAACGCCTAACTGTTTTAATTTTTC
GGTATTAATACCAAAACCAAGCACCATCAAATACGCAATCGAGGTATATTTACCTGCTTC
GCTCTCTTGCAATGCTTTAAATTGAGGTAAAACCTCCGCTTGCAAAGGTGAACGATAGGC
TTCTAATAGCCCCATCTGCCCTGCTTGGAAATGTGGCTCAATAGTACCGCCATACCAAAT
ATCCGCTTGTGGATTATCTTTTTCCGCTTTCAGCTTACCTAAAATTGTCCCTGTTCCACC
GTGAATAAACTGAGTTTCCACATTATATTTTTGTGAAAAACGTTTCGTCAGATCTTCACA
TACTTTATTTTGGACGCCACAGTAAACTGTCAGCTTTCCTTCAGCCTGAGCATTATTAGC
TACAAAGACTAATGGTGAAAGTAGAAAAAGGCTTGAAAACCATTTTTTTAATTGCAATTT
TTTCATTTGTTTCACATTCCTGATGTTTAAAAGAGTCATAAGTGTAACATTTATCCTACA
TAAAGCAAGAACAAGCGGTTTGATTTTATGCTAAAATGACATAACACTACCCTATTATAT
TGATATGAAAAAATGTTGCTTAATCAAATTCAAATAATCCTAGTCGAAACCTCTCACAGT
GGTAATATCGGCTCAGCCGCACGAGCAATGAAAACGATGGGACTAAGCCAGCTAAGGCTT
GTCACCCCAAAACAAGCGATTGACGAACAAGCAATAGCCCTTGCTGCAGGGGCAAAAGAT
GTATTGGATAATGTGCAAATTTATCCAGATTTCGACAGTGCAATCGCAGATTGCCAGCTT
GTTATTGGCACAAGTGCCAGATTACGCCACCTACAAAGCTCACTGGTCGAACCACGTCAA
TGTGGCAAATTAGCCATTCAACGTGCTGAACAGGGTAAAGTAGCGATTGTATTTGGACGA
GAACGGGTGGGCTTAACCAATGAAGAACTATTAAAATGCCATTATCACTTAAACTTCCCA
ACCAACCCCGACTATGGCTCGTTAAATCTTGCAATGGCGGTACAACTCGCCTGCTATGAA
CTCCGAATGGCTTGGCTAGATTTACAAGAAAAAACCGATATTCAACCGCTTGCAGAATAC
CCGACATCAGAAGCCTTAGAACATTTCTTTGCCCATACCGAACGTTTATATAAAGAACTT
GGCTTTATTCGCAACGAAGCAGTTATGCTGAAACTACGCCGTTTATATCAACGAGCCGAA
TTGGAAACCAATGAATTGAATTTATTAAGAGGAATGCTGACTGCAGTAGAAAAGTACTCG
CTAAAGCAGAAAAATGACTAATAATAAAGGGATAAGAAATTACATCTCTTATCCCTTAAA
TCATAGCTAATTAACTATAGTACCTAACTATCTAGATTACCATAATACACGTAAACCAAC
ACCAAGTGCTTGGTCAGTAACTTTTTTGTTATTACTGTCTTTGTTCTTGATTAAACGACC
TTCAACAAAGGTAACAACTTGTTTATGTAATTTATAGTCTGCACCTAACATGAATTGATG
AGCTGTTGCTTTGTAAGCTTTATTTTTGTAAGTACCATAAGAGTAGTTTCCATACACGCC
AGATTTTGGAGTAACATCAAATCTTGCGCCAGTTCTTACGAAGTCAATTTTCTCTTTAAC
ATTACCTGTTTTTTCAACACCATGACCACCATCAACAGCTACAGTAAATGGAGCATTGAC
ATATTTAAGACCAAAGTATACACCATCTTTGTCTTTCTTATTAACAGATCCAGATTTATA
GTCATCATGAGTATAACCTGCTGCCACAGTTACAGATTGACTTTCCGCAATCTTAGCTGT
GTATTTAGCACCTAAACCAAAGCCAGATTTAGCAGAACCTACTTTTACGCCTCCCTTATC
ATCACGCTCATTTGCAACATTATAGTTAGCACCTAACGTCAAACCTTCAATGCCTGTATA
GGTATAGTTAATTGCTGAATCAGAATCTGAAGTAAGGATATCAAAACCTTTTTTGTCTGC
TGAGTTTGCTGGATATTTAATTCTAATTCCAGTACTACCAACACCGTATACTTTATCAAA
ACCAGCTTGACCAATGCTATCACCGATTACAGCTTGTTTACCAAAAGAAATTTCATGACC
ATAGCCGCCTAAACCGACGTAAGCCTCTTCTGTTGTAACATCCCCCCATCCTGCATCATT
TTTAGAATTACGGCCAAGGCGAGTCTCATAACGACCAAAACCGTAGAGATTCTCATTGAT
ATTATGTTTGATAGAAATACCGAAACGAGAACCATTATTCTTTAAGTTAGTGTGACCACC
TGTTGAAGATTGACCTTTCTCTTTTGTGGCTTGTTCTTCTAAAAGAAGACGCAATTGACC
ATCAAAATCAACTTTTGTACCTTCATTTTCATAAACTGTTACAGCTGATGCTGATGCTGC
AAATGCCGCTACTGCTAACGCTACTAGTGTTTTTTTCATAATGTTCACCTTAAGTTTTTA
GTTTAACTAAGATTACTCTTATTAAGCTATAAGAGCAACCGATCCATATCTGCCATTACC
CTCCCATGTAAGTTTGGTAAATGCAGATTGCATGCGAATGATTGCAAATTTGTAGAGTAG
TGTCAATATCTTACATAAAAAAACATTTTCTTTAAAATCAATAAGTTAATAAATCTCCAC
TCCCAAATAAGTATTCAGAGATAATTTTTTAAAATATTGCTCCTATTGCAATAAATCACA
TAACTATATGATTTAAAAATAAAAAACTCATAGCAAATAAAGATTTATGACCTTTTTTCT
AAAAATGTGAGTTTCATCACATTTTTAGAAAAAATAGAAAGATTATTTTTATCAAAAATA
AATTTGAAAAGAGATGCACATACATTAAAATATCTATACATTTAATACAGAGAATAAAAA
ATGGGTAATTTTACAGATACAATCATTACAAAATTAAACGACTTTTCTCCCATCTTGTCT
CTGCAAATCTCTATCTATAGCCACTGCTTTAAACTTACTCATGGCTCCGTCAAAGAATTC
ATACAAGAAATACTAGAAACATGTTCACATATTGAGCAGTCAACTTCCCCTGAAATAACT
GAAGTTTATACTCAACGTTTAATTGAACAATATGATGCTCTACAAAAAAGTATTCATCTC
AAGGATAAAAAGTCAGATTCCCCTATTTTCTCTCAATATAAATTTACTAAGAGTATTCAT
ACATTATCAAAGAAACAGAAGTTACATGAATACTATAAAGCGTTGCGTGCATTGAATGAA
AAACTCTCATGGCTCATTGAACAAAATTACCATTACCCTGAGTATAGGCATATGCTCTCA
ATAAAGATACAAGAAACAGAGAATAGAAAACAAAAATGTTTAAAGGCGATTGAAGAATTG
AGCTTTAATCAGGAATAACGGGAGAAGATTGACAATATATTGTTGCTAATCTTATCAATC
TCTAGTAGTGTCTAAATATGCTATGCTCTAAACATACACATCATACTAAAAAGAGTCCAT
AGAAAATATCCTCTCTTAATAGAGAGGATATATAAAATTGTAATACTAACGTTTTGAGTA
TTGTGGACGACGACGTGCTTTGTGTAAACCCACTTTTTTACGTTCAACACGACGAGCATC
ACGGGTAACAAAGCCCGCAGCGCGTAACGCTGGACGTAAAGTTTCGTCGTATTCGATCAA
TGCACGAGTAATACCGTGACGGATTGCACCTGCTTGACCAGAAATACCACCACCTTTAAC
AGTGATGTATAAGTCTAATTTATCTGTTAATTCAACTAATTCTAATGGCTGACGAACGAT
CATACGAGCTGTTTCGCGACCGAAGTACACTTCCAAAGAACGTTGGTTAATGGTGATATT
ACCATTGCCCGGTCTGATAAATACACGAGCTGAAGAGCTTTTGCGGCGACCTGTGCCGTA
GTTTTGATTTGCTGCTGTCATTTTTATGCTCCGTGATTAGATATCTAAAACTTGTGGTTG
TTGTGCTGCGTGGTTGTGTTCGTTACCTGCATACACTTTTAATTTACGGAACATTGCACG
ACCTAATGGACCTTTTGGCAACATACCTTTAACCGCAATTTCAATCACTGCTTCTGGACG
ACGAGCAATCATTTCTTTGAAGGTTGCATCTTTAATGCCACCTACATAGCCAGTGTGCCA
GTAGTAGATTTTATCAGTTTCTTTTTTGCCTGTTACCGCTACTTTTTCCGCATTGATAAC
GATGATGTAATCGCCTGTATCAACGTGTGGAGTGTACTCAGCCTTGTGTTTACCACGAAG
ACGATGTGCTAATTCAGTAGCTAAACGACCTAAAGTTTTACCTGTCGCATCTACTACATA
CCAGTCACGTTTAACTGTTTCTGGTTTTGCTACAAAAGTTTTCATTAATTAAATACCAAA
ATTTAAAGTTTAAACCCAATATCCTAATGGATATTACCTATTAATACGGTAGAATCTGAC
CCCTTCGAGTCCTATTCAGACCAGACTTACATGGCGGGAATACCATGCAAAAACAGGGTG
GCAAAATTATACAGATTTATTTACTAAAGATCTAATTCTTTTTTAAGAAAGAGTGGTTTT
TGCGGTATATTTCAAAATTCCAACAAATTTTTATAGGTTTTACTTCTCATCAAATTGAGA
AAATGATAAAAAACAGCTACATCAAGCTAACTAACTGTAAAGGAGTGAACTATGGAACAA
TGGTCTGGTAACGTATGGACTGCAATTATTGCAGCATTTATCATAGGTTGTATCATCAGT
TATGTTGTTGTTCGTGCGACAAATAGCAATGTGAAAAAACAACTACAACTAGAGGCTGAT
TTAAAAGATACTGCTAAGAAAATGGACGAGCAAAAACAGCAATTAGAACAACACTTTGAA
CAATCTGCAGCTCTACTTGCAACACTTGCTGAAGACTACAAAAAACTTTATACGCATTTA
GCACAAGGGTCTGAAAAATTATTGCCTGCTGAATCGGCAAAAATTGAATTTTTCCAACAA
CCTAAAATTGAAAATAAACCTAAATCTGAAGATGACCAACCTAAAGATTATTCAGAAGGC
TCCTCTGGTTTACTAAAATCCTAGTATTCATATATTATTGAATTTAAGAGGAGGGAATCC
CCTCTTAAATTCTCTTTAACTACATTTTTCTTAGAACATATTGTCTTTATTATCAGAAAA
TTTGATCGAAAACATTATATTAAATTTAATTTCAGATTAGAATTTGAAAAATTTTTTTAA
CTTATCATTAACAGGAAAATACAATGTCTTGTTTATTTATTGCAGGCACAGATACAAATG
TAGGAAAAACTATCGTTACAAGGGCTCTATTACAAACAATATCTAAATATGAAATTCCCA
TTGTCGGTTATAAGCCTATTGCGTGTGGTGGCGATGATTCTTTACCCACAGAACCCAATC
AAGATGATTATGCCTGTGAAGACAATAGTGATGTCCTCATTATACAGAACAGCTGCCCTT
GTCCTGTAAAATACAGAGAAATTAATAGCTATTCTTTTATCCATTCTAGTACGCCAGTAT
TTGCAGCGCTAGACGCAGTACGTCATATTTCTGTTAATAAACTGGATCACGATCTTCAAC
GTTTACACCGACAATATGCAAATGTTCTTGTTGAAGGCACGTATGGCTGGTTAACACCTA
TTAATAAAGACCTAAGTTTTGCTGATTGGGTTAAGAAAAATAGAATGCCAGTCGTACTTG
TTGTGGGAATAAAAGAGGGTTGCGCTAACCATGCACTTTTAACAGCGGATGCGATTCAAC
AAAGTGGGGTTAATCTTATCGGATGGATTGCAAATCGAGTAAATCCTGGGCTACGTCACT
ACGCTGAATTAATTGAACTCCTTAGCAAAAAAATCAATGCTCCATTACTAGGACAAATTC
CTTATATTGGTTATCCTAGTAAAAAAGAACTATCTGAGTATATTCAGAACCCAGAGCCTC
TATTAAGTTTTTTCCATAAATAATCTAATTGCTGGCTCTTGAAGAGCTAAGCTCATACTG
AAATATTAAGCTGGCTCTTTATTGATAATAATAGACTAACAATCATGACTACAAAGGTTG
CTATATAATTTTAGCAACCACTCTGATTTCTATGCTATTTTAGCTAGTTAAATAATTCAT
AAATGCTGTAATTACACCTAAGTTAACCACATCCACAAAGAATGCACCTACAAGCGGTAT
GATTAAGAATGCTTTATGTGATGGTCCAAAAGTTTCTGTGACAGATTGCATGTTCGCGAC
CGCAGTTGCAGTTGCGCCTAAGCCAAAACCGCTGTGACCTGCTGCAAGAATGGCTGAATC
GTAATTACTTCCCATTACTCTAAAGGTCACAAAATATGCATAAAGTACCATAACTATGGT
TTGAGCAATAAGGATAATTAACATTGAGCCAGCAAGGTCTGCTAATTCCCAAAGTTTAAT
GCTCATTAATGCAATTGCTAAGAATAAGCTTAATGATGCGTTACCAAATACGTCAATAGC
ACGGTCAAACATATCAAATTTAAACACTAACGTTAATACGTTTCTTAATACTACACCAAA
ACCTAATGCCCATACGAATTGAGGTAAACCTGAATCAGGGAATACTTTAACCATAACTGA
TGAGAATGCTAGACACGCTGCAAATAATGCCATTGTTTCGATCGTTGATGTTGCTGTGAT
TAAGCGTACATTGTCAGCATCTTCAAATGTATCATCAGCATATTTTGCTTCTACGCTTTC
AACTTTTACACTGTGTTTAGATGGGGTAATTTTCATTTTGTTGATAAGACGGCGTGCTAA
TGGGCCACCGACTAAACCACCAGCTACTAAACCAAATGTAGCAGATGCCATTGCCATTTC
CATTGCACCTGCAAGCCCATGTTTTTCAGCAAAAACAGTTGCCCAAGTTGCACCTGTGCC
GTGTCCGCCAGTTAAAGTAATAGAACCTGTAATTAAACCAACAAGTGGATCAATACCAAG
TAGCATAGCTAAACCAACGCCTACACCATTTTGAACAAGGATAAATATACTCACGATAAC
GAGGAAAATGACAAGTGGGATTCCACCTTGTTTCAAACGGGAAAAATCTGCGGATAAGCC
GATAGATGAGAAGAAGGCTAACATGAAAGCTGTACGTAAAGAGCTTTCAAATTCAAAGGT
AATTCCAGCGAATTTATATAGACAAAAAATGATACCAGCGATAAATAAACCACCGGCAAC
AGCCTCTGGGATATTAAAGTCTTGGAAGAACTTAATTTTATTTACAAATACTTTGCCGAG
AAGCAAAACAAGCGTTGCGGCGATAAGTGTGTGATAACCGTTTAAAACGATTGGCTCCAT
ATCATTACTCCTAATATATGATTTATGAAGGGGCGGATAATATTATAAAGATTTAGCATT
GTCAAAATGGCTATTTGATTATTTAGTCGCATAAAAATATTGTTATGGTAGACATTTCTC
TATTATTTTTTGAGTTAGATCTCATTTTTTGCTTGGGGATTTTGGTAGAATCGTCGCAGT
TTTATTTTTTTATGATGAGGCTTTTATGAGCGAAATTGCATTAACAGTAAGCCTATTATC
CTTAGTTGCTGTCATTGGGCTATGGATAGGGCATATTAAGGTGAGGGGCGTAAGCCTTGG
TATTGGCGGTGTGTTATTTGGTGGGATACTGGTTTCCCATTTTATGACGCAATATGGTGT
CAAACTTGATGGTCATACCTTGCACTTTATTCAAGAGTTTGGTTTGATTCTCTTTGTCTA
TACCATTGGTATTCAAGTCGGTCCTGGTTTCTTTGCTTCATTACGCCAATCGGGATTAAA
GCTTAATGCTTTTGCTGTGATGATTGTTGGGATAAGCGGTATTTTAGTGATTTTATTACA
CAAAATATTTGATGTTCCTCTTCCTGTGATATTGGGTATTTTCTCTGGTGCGGTAACCAA
TACGCCATCATTAGGTGCTGGGCAGCAAATTCTGACAGAATTAGGCGGTGAGTCCATTAC
TGCTGTGATGGGTATGGGGTACGCAATTGCCTATCCTTTCGGGATTATCGGGATTCTATT
AGCAATGTGGCTTATCCGTATTATTTTTAAAATTAATGTGGATAAAGAAGCTGATGAGTT
TGATTCTGCAACCAACAATAAAAAAGATGGATTAAGTACGATGAATGTTCGTATTACAAA
TCCAAATTTGAATGGGTTGATGCTTCAAGAGCTTCCTGATTTTGAACTGCACGAAGTGGT
TTATTCTCGTATTAAGCGTAATGATGAGTTGTTTGTGCCTAAAGTGCATACCCAAATCCA
AATAGGCGATATTCTGCATCTTGTGGGAACAAAAGCTGCGTTGCATAAAATGCAACTCAT
TCTTGGTGAAGAAGTGAATGTTTCACTTTCGACAAAAGGCACAATGTACCGTACAGAACG
TGCTGTTGTTACCAATGAAAAAGTATTTGGGAAACAAATTCGCCAATTGATGTTAAAAGG
GAAATATGATGTAGTGATTTCTCGCTTAAACCGTGCGGGGGTTGAGTTAGTTCCTAACGG
GCAAATGACATTGCAATTTGGTGACGTGTTGAACTTGGTTGGTCGCCAGGAAGATATTGA
GGCTGTGATGGCGATTATCGGTAACGCTCAACAAAAATTACAACAAGTACAAATGTTGCC
TATCTTCATCGGGGTTGGTTTAGGGGTGTTACTAGGCTCTATTCCAATTTATCTGCCAGG
TTTCCCTGTAGCATTAAAACTGGGATTAGCAGGCGGGCCTTTGGTGGTTGCATTAATTTT
AGCAAGAATAGGAAGTATCAAAAAACTCTATTGGTTTATGCCTCCAAGTGCAAACTTAGC
ATTAAGAGAAATTGGTATCGTGCTTTTCCTTGCAGTTGTAGGTTGGAAAGCAGGCGGAAA
CTTCTTGAATACCTTATTAAGTAATGATGGTTTAGCGTGGATTGGTTATGGTGCGATCAT
TACTTTTATTCCATTAATTGTTACAGGGCTGGTTGCCCGTATTTATGGTAAATTAAATTA
TCTGAGCCTATGTGGATTGCTTGCAGGTTCAATGACGGATCCACCCGCTTTGGCATTTGC
AAATGGTATTAAAGAGGGTAATGGTGCAGCAGCACTCTCTTATGCGACGGTATATCCATT
AGTGATGTTTTGTCGAATTATCTTGCCTCAAATTCTCGCTATATTATTGTGGGTAGCTGG
CTAGTCGTAACTAAGCAATCTAGTTATTGACAGTTCAATAGACTAGATTGCTCAATTTCA
ATAAAACGCAATAAGTTTCCAACAATATTTAGGATCCATTCACGCCATTTTTATAGGATT
ATAATTTATTTTCTATGATAAATAATAGGATGTCTTAATCACGGATTTAACGTTATAATG
AGAAATAAATCTATTTTTTAATGGAAATACTAATTTATGTATCGCTTAACCTTTTTTTTG
ATATCTACTTTGCTGTTTAATTCCTCCCTCTCTGCCAAATGGCTAAAGATCAATGATGTA
GACTATATCTGGGGACCATTTAAAATCTATAATATTTCATTATTCTCTGAAACTGGCAGT
TATACTAATAGCACACGCCCATTAATGCTGACTCTAAAATATCAAAAGCCCGTTGAAGGG
CGTGATTTTGCAATTTCTTTAGCTAGATCTTGGTCTAATTTAGGCATCACTCTGCAAAAT
CAAGATAATGTGGTTGATCGTTTGCGTAAAATTTTACCTAATATCAAGAAAGATGATTCT
CTCAGTTACATTGCTTTAGAAGATAAAGGATATTTCATATTAAATAATATTGTTATTCCT
GAAGAATTTAACAAAGAATTTAATGACGCTGTAGTAGCAATATGGCTAGATCCTCGTGTA
GAAATTGGGCGTAAACTTGTCAATAAAGAAGAAAAAACCTTCATTGCAAACATCCCTAGA
GTTTTAGAGACACAAAAACCACAAAATATAGAAAATAATATAGGAGTACATGAAGAATCA
ATAGATCCTGTGGTGGACTCAAGCAAAGTATCTAATGATATCAAACAGAACTTAGACTCT
TCAATAATGCCTAGAGTACAAGATAAGCCTTTAACTCAGTCAAATGAAGAGAATATGAAA
GAAGCAGAAAAACCACTTGAAGATTCAGAAATTGATATTTCTCCTCCTTTAGATCCCATA
CCAGAAGGCAAATATCTAAATATATAGCTGATTATTAAAGTGTTTATAGCATTCATAATA
AATCGACAATGCCGATTCAGAACTGGAAACTGGCGATGAATCGATTTATGATTGATTTTG
GTGATCGCCTAGACGATCACCGTTAAGTTGAAATGGGTGTTTACACAGAATTTGGGATAG
GGTTAAGCGCTAATACTTCACCGTATGCCCATAGCTTTCAATAATACCTTTAATATGCTC
TAACGATTCTTTCGTCGGTGGCATCACATCTTCCAATTCATATTCTAACCCTAAGGTTTT
CCATTTATGTGCGCCTAAACGGTGATATGGCAGAAGTTCGACTTTTTCTATGTTGTCCAT
ACCTTGAATAAACTGACCCAATAAATGAATATCTTCATCGGCATCCGTATAACCTGGTAC
AACCACATAGCGGATCCAAGTACGTTGATTACGTTTATGCAAATAACGAGCGAAGTCTAA
GGTACGTTTATTAGAGACACCGATAAAATCTTTATGAATTTCTTCGTTCAGCTGTTTTAA
ATCAAGCATAACGAGATCGGTTACATCTAGCATTTCATCGACTAGCTCTGAATAATTCCG
CACAAAACCATTTGTATCTAAACAAGTATCAATACCCTCAGCTTTACAAGCACGGAACCA
ATCACGCACAAATTCCATTTGTAACACGGCTTCGCCACCTGATGCTGTTACGCCCCCGCC
CGTTGCTCTCATAAAATGTTTATACGTCACAACTTCCTTCATTAGATTTTCTACGGAGAT
CTCTTTCCCACCTTCAAGATCCCAAGTGTCACGGTTGTGGCAATATTTACAACGCATTAA
ACAGCCTTGTAAAAACAAAATAAAACGAATCCCAGGCCCATCTACTGTGCCACACGATTC
GTAAGAGTGATAACGTGCTAAAACAGTCATTCTTTTTCCTTTAAATAAAGTACGATTAGG
ACAAATGTCCTTAAACATTTCTGCTAATCGCAATTAATGCGTAAGATACAATAAGCGGTC
AGTTTCTGCAAAAGTTTTGCAAAATCTGACCGCTTATTAGTTTAAACTAAATTACATCGA
CTGAGTGAAAGTACGAGTAATTACGTCCATTTGTTGCTCTTTAGTTAAAGAGTTGAAACG
CACTGCGTAGCCTGAAACACGGATTGTTAATTGTGGATACTTCTCTGGGTTTTCCATCGC
ATCTAATAACATTTCACGGTTCATTACGTTTACGTTTAAGTGCTGACCACCTTCGATGGT
TGATTCGTGGTGGAAGTAACCGTCTATTAAGCCTGCAAGGTTACGTTTTTGAGATTCAAG
ATCTTTACCTAACGCATTTGGTACGATTGAGAAGGTATAAGAAATACCATCTTTCGCGTA
AGCAAATGGTAATTTCGCAACAGAAGTTAATGAAGCTACCGCACCTTTTTGGTCACGTCC
GTGCATTGGGTTTGCACCTGGTCCGAATGGCGCACCTGAACAACGACCGTCTGGGGTGTT
ACCTGTTTTCTTACCGTAAACCACGTTTGAAGTAATGGTTAATACAGACTGTGTTGGTGT
TGCATTACGGTATGTTTTGAGCTTCTGAATTTTCTTCATAAAGCGTTCAACTAAATCAAC
TGCAATGTCATCTACACGGTTATCGTTGTTACCGAATTGTGGGTATTCACCTTCAATTTC
AAAGTCAAGTGCTACGTTTTTCGCTACGCCAACCACTTCTCCTGCTTTATTTTTGATTTC
GATGTCGCCACGGATTGGTTTTACTTTCGCATATTTGATTGCAGAGAGTGAGTCTGCTGC
AACAGAAAGGCCTGCGATACCACAAGCCATTGTGCGGAATACATCACGATCGTGCAACGC
CATTAATGCTGCTTCATAAGCATATTTGTCGTGCATAAAGTGAATGATGTTTAACGCAGT
CACATATTGTTTCGCTAACCAGTCCATAAAGCTGTCTAAACGGGTCATTACATCATCGAA
ATCTAAGTATTCAGACATAATTGGCTCAGTTTTCGGTCCAACTTGGTCACCTGATTTCTC
ATCAACACCACCGTTGATTGCGTATAGTAAGGTTTTCGCTAAGTTTGCACGAGCACCGAA
GAACTGCATCATTTTGCCTACGATCATCGGGCTTACACAGCACGCAATCGCATAGTCATC
GTTTTGGAAATCTGGACGCATTAAGTCGTCGTTTTCATACTGAACAGATGAAGTTTCGAT
AGACACTTTCGCTGCATAGCGTTTGAAACCATCTGGTAAACTTTCAGACCAAAGGATTGT
TAGGTTTGGTTCTGGTGATGGCCCCATTGTGTAAAGGGTATGTAATAGACGGAAGCTGTT
TTTGGTTACTAATGTACGACCATCTAAGCCCATACCTGCGAAAGTTTCTGTTGCCCACAT
TGGGTCGCCTGAGAATAATTGATCGTACTCTGGGGTGCGTAAGAAACGAACCATACGGAG
TTTCATTACTAAGTGATCCATTAATTCTTGAGCTTCTTTTTCAGTGATTTTGCCTGCTTT
TAGGTCACGTTCAATATAAATATCTAAGAAGGTTGAAACACGACCGAAAGACATTGCTGC
ACCGTTTTGTGATTTCACTGCTGCAAGGTAAGCAAAGTAAACCCATTGTACCGCTTCTTG
TGCGTTAGTTGCTGGGTTTGAAATGTCAAAGCCATAAGATGCAGCCATTTCTTTCATTTT
GCCTAAAGCACGGTGTTGTTCTGCGATTTCTTCGCGTAATTGGATTGTCGCTTGAATATC
TTCGCCACGCTCTAACTTCTCTTGTAAAGAGGTAAACTGTTTTACTTTATCTTTCATTAA
GAAGTCAGCACCGTAAAGAGCCATACGACGATAGTCACCGATAATACGACCACGACCGTA
AGCATCAGGAAGACCTGTAATTACGCCTGATTTACGGCAACGTAAAATGTCTGGAGTATA
AACATCGAATACACCTTGGTTGTGGGTTTTACGATATTCAGTAAAGATTTTCTCTACTTC
TGGATTTAATTCACGGCGATAAACTTTACAAGAGCCTTTCACCATATTGATACCGCCAAA
CGGCATAATTGCACGTTTTAATGGTGCATCTGTTTGAAGACCTACGATTTTCTCTAAATC
TTTGTTGATATAACCTGGTGCGTGTGAAGTGATGGTTGATGGAATATCGCAATCAATGTC
ATACGGTTCGTGGGTTTTGTTTTCCACTTTGATTTTTTCCATCACTTCTGCCCAAAGCGT
TGTAGTTGCTTCGGTTGCATCTGCTAAGAAAGATTCATCACCTTCATACGGCGTATAGTT
TTTTTGGATAAAGTCACGCACGTTTACATCAGTTTGCCATTCACCTGGTGCAAAACCTTC
CCACGCTTTCTTTTGAGCTTCGGTTAGTTGAGTCATTTTAAGTCCTCGTTAGTTAATGTA
ATAAATTGGAACGCAAGCGGTGCGATTTTGCAAAAACACTGCGAAAAGTGACCGCTTACA
AGTTTTGAATTAATGTTTTTTTAGATGCAAAAACCACTGCACCATACCGATGAAAAATGC
ACCACCAACAATGTTACCTAAGGTCGCTGGAATTAAATTTTTCACCACAAAATTTGCCAT
TGTTAAATCAGCGAATTGACTAGGATCAACCCCTATCGCTGTCCAAAATTCAGGGCTTGC
AGAGCCGTGAATTAACACGCCCATTGGGATCATAAACATATTCGCCACACAGTGTTCAAA
TCCAGATGCCACAAACATGGCTATCGGCAAAATCATAATGAACGCTTTATCCGTCAGGCT
CTTACCTGCATACGCCATCCATACCGCAATACAGACCATCAGATTACAGAAAATCCCCAA
GCTGAATGCTTCAATCCAAGTATGATGGATCTTATGTTGGACTGTTTTTAAAATAGTCAA
GCCCCACTGCCCATTTGCAGCCATAATTTCACCGCTAAACCACACTAACAGCACAATAAA
GGTCGCACCGATGAAATTACCGCCATACACAACAAACCAGTTTTTAAACATCTGCGCCCA
TGTAATTCGCTTACTTGCTTTGGCAACAATCGTCATGGTTGTTGAAGTAAAAAGCTCTGC
TCCAAATACCACGCACATAATAATGCCTAAAGAGAAAACAAGACCGCCAATGAGTTTAGC
GACACCCCATGGCATATCCGCAGCCCCAACTTGGGTAGTTGCATAAAAGACAAAAGCAAT
AGAAATGTAAGCGCCAGCAGTAATTGCTGAAATGAAAGAATAAAATTGGTTTTTGGTTGC
TTTATAAACTGCGCCATCTTCGGCGATTTTTGCCATCTCAGCAGGTGAAAACATTACTAT
CCTTAAACGAAAATTTGAAAAATTATAGAAATTGTTGAGAATTATAGACCTGTTAACCTG
ATGATTAAATAATTTTTACGTTTAAAATAAATAAAGTAGAATTCTTTCTTGATCCATATC
AATCTTTCAAAAAAAGTACAATTTTTGAAAACTTAACTTAAACACAAATTTAACAAAATA
GTTACAAAATGACCGATTATTTGACTGCTTTACTCGGAATTTTCCTTAGCGAAGAGAATC
AACTTCTCATTATGTTTGTCAGCAGCTTTTTAAGCGCAACAATACTACCAGGCAATTCCG
AAGTGATTTTTACCACTTATACAACGCAAGCACTATTACAAAAAAATACGGTGTATGGAT
TATTCGTTGTAGCGACATTAGGAAACTCCCTCGGTAGTATGACAACTTATTTTATCGCTC
AATTTTTTCCACAACCTAAATTTCATGACCAACAACATAAAAGCATCAAGCTCACGCTTA
AATTGAGCCAAAAATATGGTATATGGATTCTATTATTTAGCTGGCTTCCTATTGTTGGCG
ATATCTTTTGTGGTATTGCAGGTTGGTTACGATTCAACTTATGGAAAAGCATATTATTAA
TTACTCTAGGCAAAGGAATTCGTTATGCATTGCTACTTTGGAGCGTTTATTTGGTTGTTA
GTTAAGGACTAACAGTCTACAATATGAATAAATTATTTTTGATGAGAAAAGCTATGTCAA
AACACTCCCCTGAAATCAAATCTATCTCAGTAATTGCCAAAACTCGCATTTTTGAAGTGC
AATCCGTCGATTTACGTTTTTCCAACGGCGAAGAACGCACCTATGAACGTTTAACGCCAC
AACGTCGTTCATCTGTCATGGTATTACCCATTCATAATAATCAACTGATTCTTGTTAAAG
AGTATGCTGTCGGCCCTGAACGCTATGAACTCACCTTCCCTAAAGGCATTGTGGATAGTG
GGGAAGATCCTGTACTGAGTGCAAATCGAGAATTACAAGAAGAAATAGGTTTTGGAGCAA
AAACAATCGAACCACTGCGTTCAGTGTATAGCGGTCCTAGCCATATGTACGGCTTAATGC
ACCTTTTCGTGGCTCAAGATCTCTATCCATCACAGCTAGAAGGCGATGAACCAGAGCCAC
TTGAAATCATCTATTATCCATTAAACAAAATCGACGAACTGCTTGCCGACCCTAATTTTG
CCGAAGCACGCAACTTATCCGCCTTATTTTTATTAAGAGAATATCTCAATGCAAAAAACT
AGCCTACATATTTTATGGATTTATCCACTACTTACCCAGATACTCGGCTCTGCCCTATTA
CCCCTTTTTAGCGAATTTAGCCAAGGGGGAATGTTGGTTGTTTTTGCCTTATTTACCGTC
CCAGCTTTTCTATTTGCATTAGTCAGCTACAAACAGCAATATCACCAACGTAACATCATT
CAAATTGCCTTTTTCTCAGGGGTAATAATGTTCATTTACAGCCTTTTTTCATTTTCATTG
ATGTTAGCTTTTGATGAATACACCAGCCTTGAAGATCCTATTCCCCTATGGGAACAATCC
CTTGCCGTGATCTTATTCGCTCTAACCTTTGCTTTAGCAAAAGTAATGTACGCACTGTTG
GTGTTGAGATTGTTTTTGCCGAAGGTGTAAGTCGCTTACATTAATAGAATGGAGCTAGAC
ACTTCGGGTTTAATAATGGCGAGAGTTTTTTAGATCATTGGTTATCCTTATATTCAAGTT
AAGGCAGGGTGAGAAACTTCCTCCTAGTAAATTTATAGGTCTCTCCTAGATAACGACTAA
AATCCCTATTAGGTTAAGATAGCCCTATGAGCAAAAGTTATCTAAGTCAGTATAAACAAA
ATAAACTTATTGAGCTGTTTGTAGCAGATATCACTGCTCGAACAGCTGCTGAGTTGATAA
ATGTAAATAAAGCTACCGCAGCCTATTATTTCCATCGTCTGTGATTGCTTATCAATCAAA
ACAGTCTACATCTTAAGAGGTTCGATATTCAAGAACAAGTGAAGCCCGGCAGTATTGTTT
ACACCGATTTCTACCGAGACTATGATAAGTCTGATGTAACTGAGTTTAATCATTTTCGCA
TCAATCACAGTACCTACTTCGCAGAAAAACAAAACCCCAAACGAAAAGGACTAAGTCCGA
TACAATATCGAAATCAGTCCTTTGAATAGCTGTATAACTTTTGAAGGTCAGATCATTTTA
TTCATATTTTAAAAGGTGATTTGAAGACTTTTACCATAAAACTTTAGGGGCTGACGTAGA
TTAGCCCCAATAAAAAAGTACCCCGAAGAAGAAACCCAAGCCCCAATTTGGCTAAATGCA
CATCAGCTTCCCAACCAGTGCTTCTTTTTAACAAAACTTTTTCAGGAGAATATCTGTCCG
TGTAGTAATATCCTAGCACTAGAACAAACATTACAATAACAACGCCTAATTAATTTTCCT
TTGGTACAGAATTTGATAATGCATCTACGTGTTTTTTTATTGCTTCACGAACATGATGAT
TGGAATAATCTACCTCAAGAGAACCATCTCTATTTACTTTTACTCTACCATCAAAAATTG
TTGTTGGCTGGACTTTATCAGCTGATTTAACCCATAATGCTCTAACACAATTAAACGTTG
TTTTTAAAAAATCAAACGTAACTGTAAATAGTTTTAACATAGCCATCCTCATATAAAATA
GTGGGTGCATAATAGTATTTAATAAATCTTATCAGATCAACCTTAAAACACATTATTAAC
ATAAACTATTAACATTATTTTAACACAATCATAATGGTCCCTACAATCCTACATCCAAAG
AGTTCAAATCTTAACCAGACATCAATCAATCCAGCGAATACAGCATATTGCCAGCGATGC
TGCATAATTTCTTGCTAACTTATCGTACCGAGTCTCAATGGCTCGATATTGTTTTAAAAA
GGCAAATGCATTTTCAACTAAATGGCGATGACGATATAAATGTCACCCCATATCATCATT
ACCCACCGTTGAATTTCGTTTACGAGATATAACTAGAACAGCTTTTGCGGTCATCAGAAT
AAAACCAATAGGATCGCCACAATGATCCACAGCTAAATAAAGGAATAGTAGACAAAAGTG
TTGATTTTAATTATTGGAGCTGTATTAGATTAGCTAGTATACCAACCAACATCAGCCCCT
ATAAATAAGGTTGTAAGAGCAAATTACATTTGCCCTAAATAATTGCAGAAGCATCGGGGC
GAATGTCATTCGCCTCTATATTTTATTTACACAATCTCAGTCGGCGTAAAGAAATACGCA
ATTTCACGTTTTGCGGATGTTTCAGAGTCTGAGCCGTGAACTGAGTTTTCACAGTAGCCT
AAACCAAACATTTTACGAATAGTGCCTAGTTTGCGTTCTTCAGGTTTGGTTGCTCCCATC
AACAAGCGGTAGTTTTCTACGGCATTTTCGCCTTCTAACACCGCAACAACGATAGGCTCA
GAAATCATAAATGCTACGAGCGGATCAAAAAAATCTTTGCCTTGATGTTCTGCATAAAAA
CCTTCCGCTTGTTCTTTGGTTAAGTGAAGCATTTTTAACGCTTTGATCGCTAAGCCATTT
TTTTCCATATAACTTAAAATTTCACCGATAAGATGACGTTTAGTCGCATCGGGTTTAATA
ATGGCGAGAGTTTGTTGGATCATTTGTTGTCCTTATTATTGAGTTAAGATAGGGTGAGAA
ATCCCACCCTGAGTAAATTTATTTCACCTGCATACCAGCCGTCACGCCGCTATCGGCAGA
GAGCAAGTAGAGATCTGCACCGCCTGTGCCAGCAGATAAAATCATTCCTTCCGACATACC
AAACGACATTTTGCGTGGGGCAAGGTTGGCAATCATAATCACAAATCTGCCTTCAAGCTC
TTCAGGTTGGCTGTACGCCGCTTTGATACCAGAGAAGACTTGGCGAGTATGGTCGCCTAA
ATCGAGTTCAAAACGTAATAATTTATCTGATTTCGGCACAGCTTCACATTTCAATACTTT
TGCCACACGCAGATCGAGTTTAGCGAAGTCGTCAATGGTGATTTCTGGGGCAATTGGTTC
AACTTTGGTTTCACAAGCGGTCATTTCTTTTCCTTTTTTTGCAGTTTCTGCTTTTACGCT
TTCGGCGAAAAGAGCTTTGGTTTCTTCAATCACAGCATCAATCTGTTTTTTCTCTAAGCG
AGAGAAGAGCGATTTAAACGGTGCAATGCTATGGGCAAATAGTGGCGAACCGATGTTGTC
CCAACGCAGTTCCGTTTGTAAAAAGGCTTCGGCACGTTCTGCGAGTTTTGGTAATACTGG
TTTGAGATAGCTCATTAATACACGGAATAGCTCTAAGCCCATTGAACAGACCGCTTGTAA
TTCGGCATCTTTGCCTTCTTCTTTGGCAATTACCCAAGGGGCTTTGTCGTCAATGTATTT
ATTAGCTTTATCCGTTAATGCCATAATTTCACGGATCGCTTTGTTGTATTCACGCGTTTC
AAAATAAGTGGCGATCTGCTCCGATTGTGCAACAAATTCATCAAAAAGCGCTTGACTTTC
TAGTGTTGAAGCCAGTTTACCTTCAAAGCGTTTTGTGATGAAACCTGCGGTACGAGAAGC
TAAATTAACTAACTTATTGACGATGTCGCTGTTTACTCGTTGTACAAAATCTTCTAAATT
GAAATCAAGATCTTCAATGCGATCATTCAATTTCGCCGCATAGTAATAACGCAAACATTC
AGGATCGATATGTTTTAAATAAGTGCTGGCTTGAATGAAAGTACCACGGGATTTTGACAT
TTTTTGTCCGTCCACCGTCACATAACCGTGAGCAAAAACGTTCGTTGGTTTGCGGTATTC
GCTTCCTTCTAACATCGCAGGCCAGAATAGACTGTGGAAGTAAACAATGTCTTTACCGAT
AAAATGATATAACTCAGCATCACTCTCTTTTTTCCAGAAATCATCAAAGTTCAAGCCCGT
GCGGTCGCAAAGATTTTTAAACGAAGCCATATAGCCGATAGGGGCATCAAGCCAAACATA
GAAGAATTTGTTTTCGCTATCTGGAATTTCAAAGCCAAAGTAAGGTGCATCACGGCTGAT
GTCCCATTGCTGTAAACCGCTCTCAAACCACTCTTGCATTTTATTGGCAATTTCAGGTTG
AAGCGAGCCAGAACGTGTCCACGCTTTCAGCATTTCTTCAAAGCGTGGTAGGTCAAAGAA
AAAGTGTTCCGACTGTTTTACCACAGGGGTAGAGCCTGACACTACCGAACGTGGATTGAT
TAAATCCATCGGGCTATAAGTAGAAGCACAGACTTCACAGTTATCGCCGTACTGATCTTC
CGCTTTACATTTCGGGCAAGTGCCTTTCACAAAGCGATCAGGCAAGAACATATTTTTTTC
AGGATCGAACAACTGCGAGATCACCTTGCTTTTGATAAAACCATTCGCTTTTAATTTTTT
ATAGATGGCAGAAGTGTATTCACGGTTTTCTTCGCTGTGGGTGGAATGATAGTTATCGAA
ACTGATATTAAAGCCAGCAAAATCAGCAATGTGATCAGCTTTGGCTTTTTCGATTAACTG
TTCAGGGGTAATGCCGAGTTTATCCGCATTCAACATAATCGGCGTGCCGTGAGCGTCATC
AGCACAGACAAAGTGAATTTCGTTGCCACGCATACGCTGAAAACGCACCCAAATATCCGC
TTGAATATGTTCAAGCATATGCCCTAAATGGATCGCTCCGTTAGCATAAGGCAAAGCACA
AGTGACCAGTATTTTTCTTTTTGGATTTGACATTCTAAATCTCTCTAAAATATAGCAAAA
AATCATTGGGATTGTAGCGGAAAAGGGGGGAATTGTGTAGTTAAGATTTGGGGAGATAGG
GATTTTTCAACGCTATTTCTGGTGTTTCTCTTATTTCTAAAAGTTATAAATAACTAATAA
CACATTATCTTTTGAAAAATGAATTTTTCAGATAAAATAGTTCTGATAAGGACTGGTGCA
AAGTAATCTTCACTATCCGTTAATGCTCACCTACATAAAAATTAATTACGATCTTCATAA
AGAGTATTAAAGCGAGAAATTACTCCACCCAAGTTTCATAAAATAAATTTTTTAAATAAG
GGATACAAATTATGAACATCAAAAAATCAATATTATCTACTATGCTTTTATCTTCTGCTG
TGTTGCTCTCTTCTTGTAAGAAAGATGGCACTGGCGGAAATTCTCCCCAACATAATAAAG
AACAAAATCCAGTTAATTCGTCGATAGGTAGCCATTTTAGTGCTGAAAGTAGTGGAACTA
CAAATAATGGATTTAATAAACTCCCTGACAGACAGACAGACAGACAGACAGACAGACAGA
CAGACAGACAATCATAATGCACTTACGTCTCATTCTTCCAATACTAATCATCATTTAAAT
ACATCTAACGATTCTGTTTTATCAAATACTTCGATAACTCCAAATCTGCCAGCTGCTCCA
GATAATTCAATGCCTACAGATAGTTCAAATTCAGCGACTTCTGATAGTCAAAAACCATCT
GATGAGCCTAAGGCCGACAGCCCAAGTTCTGCTGAGAGTTCAACAACTTCAAATGAACCA
ATCATTTCAGACAATCAAACAACTTCGAACGATCCAACAACTTCGGACAGTCCAAATTCT
ACAGATAAACCTAGTACGGAAAATACTAACAATGAACAAGCTACAGCAGAGACGACAGAT
AAGCAAGAAGTAGCAAAAGAGGATAGAAAAGAAGAAGTCGTAGAAGAGCCAAAAGTAGAA
CATCAAGAACAACCACAAACAGAAACTGAAAAACAACCGCCTAGAGAAGAGGAAAATCCA
CAAACAGAGGAAAATTCACAAGCAGAAGAAGATCCTCAAGCTGATGAATTGCCGAAAGTT
GAAGAACAGCCTGAAGCCGAAGAAAAGGCTGAAGAGGAAAAAGAATCTCAAAGCTCTGAA
ATTCAAACTGCTCCAGAAACCCAAACTAACAGTAATGAAATACCAATAAATAATGAACCG
ACTAATAATGAACCGACTAATAATGAAATATCGAGTAATAATGATCCAACAAATAATATT
ACTCATAATGATAATTCTTCTGGAGAAAATATAAATCAAGAAAATAATGAAACCGGCAAA
GAAAACAGTTCCGAGGATTCGCCTTCTTTCAATCAAGATTTAACTACAACAACTCCAGAA
AATAATAATTTATCTGCTGGAAATAGTGATGATAATAAAAATACTGATACGGAAAATAAT
GTATCTGGAAATAATTCGGTAGAAAATAATGATGTTACTTTAAATTTAAATAATAATTCA
GAATCTACAACTCCAGAAAATAATCCTTCTACGCAATCTAATTCATCAATAAATCCTGTG
GATAATCAGCCTTGGGCTAAACCTGAAGTTGAGAAATTAGATAAAAATAATTATGAAAAT
ACACAACAACAATCTAAATTTACTAATAAAATTGGGATTGTTGATATGGATTATAATGCA
ACTGAAGATTTAGGTGGGGCATTTAAATTTTCAAATGGGCAAAGCAGAATAATTTATAAT
GCAGGCTTGGATAGAAGAGTTAAGGGGCATTCTAAATCACACGGAACAATGGCGGCTGGT
GTTATTGATTTAAAAAATAAAAATGCCACAATTTATGCTTATTCTGCTGAAAATCAGGGA
AGTAGTACAATGAGTGCTACTAATCTACATTATGAAGAACCCTATAATAGAGGGGTAAGG
ATTTTTAATAATTCCTATGGTAATAATCCACATAAAGATAGTGTAAAAAATAGAGGTTGG
GAAAGTCTAGCGAGCTTACCTTTATACGTTAAGTTAGCTGAAATGGCGGAAAAAGACAGC
ATTTTTGTTTGGGCATCAGGTAATGAAGGAAAAGATAAAATAAATGGAAGAAGTGAATAT
GCAACCGTAGAAGGACATGTACCTGTAATACGAGATGGGGCAAGAAAAGGCTGGATTGTT
GTAACTTCGGTAAACTCACATAATAATGGGCTTACGGAATATGCAAGTAAAATAGGTGAT
AGGGCTAAAAACTGGGGTATAGCTGCACCTGGAGAATGGTATTTATTTGATGGAAAAGTT
CGAACAGAAGGAACCTCTTTTGCTACACCTGTTGTTACAGCTGCCGTGGCTAATGTTTGG
GAAAAATTTGATTGGATGGATCATCATTTAGTGACCCAAACCATATTATCCACTGCAAAT
AAATTAAATTCGTCAGATGTGACCGAAGAACCGAATGAACGTGTTGGTTGGGGTATTTTA
AATCAAGATAGAGCATTAAACGGACCAGCTAGATTTGATACAAAACTTTTAACCGATGAT
AATAAAACCCATGTTGTAGCAAAATTAGATTATAAACATCATACCGACCGCACTAAATAC
ACTTGGTCCAATAATATTCAAGGTGATGCTGGCTTTAAAAAACAAGGTACTGGAACACTT
TATTTTACTGGTTCAAATTCTTATAGTGGAAATACAGTTATCGAAAACGGAACTTTGGTA
ATTGGAAATGAATTAAAACAATCCACAGTAGAAATCCAGTCACAGGGAACATTATTAACG
AAAAATTTAAATAACTCTCAAACAGAAGTTAAAATAGTAAAAAATGTAGATAATAAAGGT
TCCTTGGAGGTTTATGGAAAGGGGTTAATTATTGAGGGTAATTATACTACTTCAAATAAT
GCCAGAACGGTTATTGATATAGATAAATCTAAATTAAAAGTAAATGGAACAGTTAATTTA
CAAGGTTCCTATATTGTAGCCGATGTTGAAAATATTAATGAAGTGGTTCAAAGAGAGCCT
CAAACTAAAACTATTATTGAATCGCCAAATGCGATCAAAAATTATAATGGAAATTATAAA
ATATCAGATCAGGCTAACCCTTATATTGATTTAAAAGAAATTAAACTCAATAATGAGAAT
AAAGAAATTATTGCAACCTATAAACGAAATGATACAGAATTTGTATTAAATGCAGCTAAT
GAAAGTTCATTAAAGAATGTCTATACTGCGAGAAGTTTAGATCTTATTTTAGATAGTGCG
AGTGATTCAGGAAACACAAATAGAAACCTCAGAAGTACGGCATTATCCTTTATGAATGCT
AAACCACAAGCGGTAGCTTCTGCAGTAGATTCTTTAAGTGGTGAAATATATCCAGCAGTA
CATCAGGTAGCACTGAATAGTATTAAAACCTTGAATAGACAAATTGCTAAACAGCAATTC
TCAAATATTCAAGATATTAAGTCTTATCATATTTATACTCAGTTAGCTACACAAAGTTTA
AAACTTTATCAGAATGATAATTTTGGATTTGCAGATTTAAAAAATAGTGCAGATTCACAA
TTAGTTGGTATAGATAAGCAATTTAATGCCTTTACATTTGGTATGGGATTGCAACGAGTT
CATCAAAAATTATCTCCTTTATCTAATAAAGATCAACAAGTTGGAAAAGTAGATTTAAAA
CAACACAGTTTCGCCTTATACGGAAAATATGATTGGAATAAATGGTATTATCTCAGCCAA
ATCAGTTTTACTGATATTAAAGGAAAATTAGATAGAACATTGTTATTGCCTAATGGCACA
CAGATAATTAAAGCTGATTTAAAATTACAAAATTATTCTTTTTATAATGAAACCGGATTA
AATCTACAATATGAAAAATTAAGATTTAATCCATATGTTGCGTTACATATTAACCGTTTA
AAACAGGATTCCATTAATGAAAAAGAAGATTTAGCATTAAGTATTGATAAATATCATAAA
ACCCATTATGGATATGAATTGGGCTTAAGATTAAATCAATCATTATCTGAAAAATTTAAT
ATAAATCTAGATATTTCTTATCTTTATAATAAGAACAATATGGATAATATAGTAAGTGGA
AAATATATTATTTCTAACACTGAAACTAAATTATATGGAATGAGATTACCAAGATATGAA
TTTAAAACTAGTTTAGGTATGGGCTATTATCTTACTGAAAACCTCAATATTTACGCTAAC
ATAGCTTATTATAGATTGTGGAATAACCCAATGAAATCCTATTACAAAGAAGGAAATATT
GGCGCGAAGTACTATTTCTAATAGTAATATGATAAACAATCACTTGAAAGCACATTCGTA
ACCCTGTGGAAATCCCACGGGGACTTTTTGCTTAATCATTGCTATATTCTTTATTTTCAG
ACTTTGGCAAAATGGGCAGTTTTTTGTTCATATTTCAAAAAGAGGGCTTAAAGCCTTGTA
CTATAAGGCTTTAAGCCACTTTTTAGCAACAAATTTGTCTATTACACATTTTTTGCCGAA
TCAAACCGCTTGTTGTATGGGTTATTTATCGAATTTCCTCCTTTCCATCACGTTAATCCG
TTATTTTATTTATCAATACAAGCGGTGAGTAATGTAAAGAGGAATGAAAACCACGCTTCC
TATACCCCAAACAAGAACCATTCCAGTAGCTTCACTATCTAAAGTTATTTTTTCTGAATA
TGCTATAAATTGTGTTTGTAGTGGCTGTTCTAATTTGGCTTTGTTCAGAACTGCATCTTG
ATTTTCAATTTTGACCAACTTCCCATAAATGTCATAAAACTGTTCTGATGATTTCTTATT
ATGTAAAGAAGTGAGTTTTACCCTAGACTCAATATTAGGTGTTTTCATTTGATTTCTGAT
ATAAATAATCTCTGCTTTAGTAACAGATTTCATTTTTTCTGATTGAATAAAACGAGAATA
AATTCGGTGGTTTTCCGCTCTTGATAATCAGCATTCTCCTTGTTACTGCTTTCAAATTGA
TAACTATGCAAATCTCCGACAACATATAATTTATTATCAGCAATAAAAAATGCTCGGATT
GTTTCTGTTTTGGTATTTTCATCTTGATACTCTGTTTTAGTACAAGCAGTCATAAAACAT
AAAATCAAGCAGTAACAGAAAAAGCGTTTTAAGATTTGCATAGTTTTCTCCTCAGAATAA
CTATGAAATAGTCACCACATCTGGCAATTTCACTAACTGATTAAGTAGTAATTCCACCGC
TCTTTCACTCTGAACGGTGACATTTAACGTAATTCCCGAACCATTATTTTCTGCATTGAG
TGATAGCACTTCAAACCCACGGTGGCGAATCACTCTGAGTAAACGCTCAAAGGTTTCAGG
GCGTTTATTAGCTTTGATAACAAATTGATATTGTTGCATTTTTCTTCTCCTTAAACCCCT
ATGTCTTCATCTAACATATCTGTATTGCACGCATTTGGTGGAACGAGTGGCCACACATTT
TCTTCATCTGGGATACAAACGTGCAATAAATACGCTCCTTTGCTGTTGAGTAAGCGGTCT
AATGCGGCTGAAACTTCCCCTGCTTTTTCAATGCGTTCTGCTGGAATGTCAAAGGCGTCA
GCTAGCATCACAAAGTCTGGGTTGTCATCTAAAATGGTTTGACTGTGGCGACCGTGGAAA
AAGAGCGATTGCCATTGACGCACCATTCCTAAACGTTGGTTGTCGAGTAACAGAATTTTG
ATGGGTAAATTGCCACGTTTGATTGAGCCGAGTTCTTGAATATTCATCATAAAAGAGCCG
TCTCCCGTAATCACAATGGTTGGATCCGTTGGGCGAGCTTTGACCGCCCCCACCGCTGCT
GGCAGACCAAATCCCATTGTGCCGAACCCTGCAGAAGTGATGTAGTTTTCAGGGGAATAA
TGCTGCATATGCTGTGCTGACCACATTTGGTGCTGGCCAACGTCAGTAGTAATAATCGCA
TTTTGCGGTTTACGTTGTGAAAGAGTGTGTAACAACGCCCAAGGGTCGATTTCGCCTTCG
CCTGCATTTTCTTGATAGCTGAAGTCAAAATCCGCTTTCAGTTTACACACATCAGCTCGC
CAGCTCTCAATCTCTAACGGTTGGGTAAGTGCGGTCACTGCCTCGATTAAATCTCCTTGC
AATGCTACATCTGCTTTGCGTAGCTTGTTGATTTCAGCTACATCAATATCAATATGAATC
ACTTTGGCGTGCGGTGCAAAGGTGTCAAGTTTACCTGTTACTCGGTCGTCAAATCTAGCC
CCACAAGCGATGAGTAAATCACTTTCTTGTACTGCATAGTTAGCCGCTTTCGTGCCGTGC
ATACCGATCATTTCCATATAGAGTGGGTGTTGTGGTGGAATGGTTCCTAAGCCTTTCAAG
GTAGAAACAGACGGAATATTTGCAACATCTAGGAAAGATCTAACCGCTTGCACGCCATCT
GCCATACCAACACCACCGCCAACATAAAGAATAGGGCGTTTTGCTTGAGCTAACAAGGCT
TTGGCTTGTGCAAGTGCCGCTGGATTTTGTACCTTAGCCGCCACTTTTTCATAGACAATT
GGGGAAAGTGATGTTGGAGCGAATTGCACATCTTTAGGAATATCGACAAGCACAGGACCA
GGGCGACCACTTTGTGCAATTTGGAACGCTTTGGCGATAATTTCAGGTAGTTCATCAATG
TTTTGCACGATGAAACTGTGTTTGGTACAAGCAAGGGATAAGCCTAATACATCTGCCTCT
TGAAAAGCATCTGTACCGATAAAGGCTGAAGCCACTTGCCCTGTAATTGCTACGATAGGA
ATAGAATCCATTAAGGCATCGCCTAAGCCTGTAACTAGGTTGGTTGCCCCTGGGCCTGAA
GTCGCAATACAAACGCCTGTCTTGCCTGTTGCCCGAGCATAACCGATAGCAGCCATTGCA
GCACCTTGCTCGTTACGACAAAGTAGATGATCTAAACCTGAATCGTAAATCGCATCATAG
ACAGGCATAATTGCCCCGCCTGGATAGCCAAAAAGAGATGTCACACCGTGAGCTTTCAAA
CACTCAACGACTAAATTTGCTCCGTTCATAAATTACCTTTTTAATGTTGTGTCGCTACTT
TAGTTAAGGCTTTTATGTAATAAAAAACCCTCACTAAAACTAGCGAGGGTTTGTGGATCT
CATTATACAATTCTAATTGCGAGCCAACTTAACCCTCGCGGCGATAATAATCACCACGAG
GTTAATAATAAGGCTAACAAGAGAACGTAATGTCATTTTCATTTATCAATAAAAGCTTGA
GTGGCTATATAAATAGCATATTTTTTGTATAAAACAAATAAATTTTTTATCTCTTTATGA
AAAAAAGCAAACGATTAGCTTTAAATAGACTAAATTTACTTGCGTAGTGGGGGGCTAGGG
TTGAAAATGCCCAAATTATCACTATTTAATCAGCCACTAACTTCTATAAGGAATTTCTAT
GCCATTACTTCTCTTTTTAGCTGGGCTATTTTTATACATCTACATTGAAATCTCTCTGTT
AGTAAGCGTTGGCTCTGCTATCGGGGTTTTACCCTTGATTTTATTAATGATCACTATTTC
AGCGGTCGGTTTATGGTTGGTGAAATTAAGAGGAATAATGACCATAGTGCAGATCCGCCA
AGAGATCGCACAAGGAAAGATCCCAGCACAAGCGCTGACGTCTTCGATCTTTTTTGCAAT
CGCAGGGGTATTGCTGATTATCCCAGGTTTTTTGAGCGATATTTTAGCGTTATTGCTTCT
ATTGCCGATAACTCGCCAATTGCTACAAGCAATGTTTATGAAACTGTTTGCAAGTCGTGT
GAAATTTATGTCTTTTGGCTCAATGAACAGAACTTCCTCTCAAAATAATACAACGTTTGA
AGCGGAATTTGAGCATAAGCAAGATGAAGATAAGTGGTTGAAATAATGATAAATTTCATA
ATGATACATATCAAAGATTCACGACATATAATGAGATTCAAAAATCAATATCTGAGGTCT
ATTTTTCCTTTCGCAATTGCGATAAAAAAGAGTAAAATTAGCCTTTATTTTGACAAGAGA
GAAACAAAATGGCAAACATTCGTTTAGCAATTGCAGCAGATTTTTTATTAGCCGAGAAAT
TATTAGAAGCCTTAGAACAAAGTAGTTTAGATTTTGAACAAATTTCAGCCGTTGAATTGG
AAAGTTTTGGCGAAGAACATTCTCTGCGTTTCGGTGCAAAAGCTGTTGAGCAAATCGCTG
TTGAAGATGTCAATTGGTCGCAATTTAGTCACGTTCTCTTTGCAGGCAAAATGGCAAATG
CTGAATTGCTGGCTCAAGCGGTACAAGCAGGTTGTGTGATTTTAGATCTCTACGGCATTT
CTGCATTAATCGGCAATGTGCCTGTGATTGTGCCAAGTGTAAACAATGAAATGATCGCCA
ATGTGCGTGAGCGAAATATTGTTGCGTTAGCAAATCCACAAATCAGCCAATTAGCACTTG
CCTTAAAACCGTTGTTGGACCAGCCTATTCAACATATTTTTGTTACATCACTATTGCCAT
CGGCCTATTTTGGTGATGAAAAAGTGCGTGAGTTAGCAGGGCAAACTGCTCAGTTGTTAA
ATGGTATTCCCCTTGATGATGAAAAACCACGCGTGGCGTTTGATGCTGTGCCAGCCAATG
TGCAAGGTGATGAAAAACATCTGCCGTTCTCTCGTGCCTTTGAGTTACAACTTGCAAAAG
TTCTGCCAAATCTAACCGCTAGTGTGACTTTCCATTCCGTGCAAGTGCCTGTTTTCTATG
GTATTTCGCAGATGATTAGCGTGCAATCTGAATATACTTTAGATGCAACCGCATTAAGTG
AGCAGTGGCAACAACAAGCGTGGGTAAAATTTAATTCTGATAATGTAATTACCCCTGTTA
AAAATGGCGAAGATGAAGAAACGAATCTCTTACAGATCAGCCAGCTACTCAATAAAAACG
ACAACGCACTACAATTCTGGACAGTGGCTGATGAACAGCGTTTTAGCTTAGCGTTCTTGG
CGGTGGAGTTGTTGAAAGAAGTAATCACTAGCTATTAACATAGTCGGATCTAAAAATACA
AACATTTGATATACCATCACTCAATCACATAGCAATATATTCTCGTAGATATGGAACAAA
ATTCTTCTTTAACTCAGATTCTGGTAGCTACTGCTGCTATTGTAATTATTTTGGCAGGTA
TTAAATTATCCGTTGAGATCGTTATTCCTTTCTTATTATCTCTTTTTATTGCAATTATTT
GTTCTCCTATTATCAAATATCTAACCTCTCATAAAGTCCCTTTGTGGCTGGCAATCACTA
TACTCTTTATTCTATTTTTACTTGGATTCTTTTTTCTGGCAGGACTAATCAACAGTACAG
TACAAGAATTTACTGCATCAATTCCACAATACAAAATTCTTCTATCTGAACGTATTGCTG
CCGCAATGCTCCTTGTTGATAACTGGAGTATCCCGGTTTCAATATCTCGTGAACAGATCC
AAGAACAGCTAGACCCAAGCATTATTATGAACTTTGTTAGTCGCTTATTACTTAGCTTCT
CAGGCGTCGTCACAAATATTTTTGTACTCTTATTAGTCGTTGTGTTCATGTTATTTGAGG
CTCCAACCGCTAAACATAAACTTATCGTGGCTCTTAGAGGCAATAAAGATGTGGAATCGG
AAGAAAGCCATATCAACCGAGTATTACAGGGAGTTATTAGCTATCTTGGCATAAAAACGA
TTGTAAGCCTGCTTACTGGGATATCTATTTGGGTGTTGCTTGAAATAGCTGATGTACAAT
ATGCTGTATTATGGGGCACATTAAGCTTCCTACTCAACTATATTCCAAACATAGGTTCAA
TCATTGCTGGTGTACCTATTGCTGTACAAGCATTTCTATTGAATGGCTTTTCTGTTGGAT
TGGGAGTATCCGTCGGTATCATTGCAATCAATATGGTAATTGGCAATATTCTAGAACCTA
GAATGATGGGGAGAACCCTTGGTCTCTCAACTCTCGTTGTATTCTTGTCACTACTTTTCT
GGGGATGGTTACTCGGTACAGTAGGAATGCTACTTTCTGTTCCATTGACAATGGCTCTCA
AAATTGCATTAGAATCAAGCCCTAAAACGATCCATTATGCAGGCTTATTAGGAGATATTA
ATAAACGCTAATGCTCTTATTTTTGCGCTTTAAATACATTAAATAACCTATATGTTTCTT
ATAGCACTCAACCTAAATATTTTTAACATCTACGCAAACGATTGCTTTTTGGTTTATCTT
TGTGTACAATCTTCGACCCTTTAATCATACTATATATTTATTGAGGTTTTTCCATTATGT
CTCTTCTTTCTCGTTTTCAACTGGCAGAACGTGGTTCTAATGTTCGTCAAGAGGTTATTG
CTGGTTTAACTACTTTCCTTGCAATGGTTTACTCCGTTATCGTTGTGCCAAATATGTTAA
GTGCGGCTGGCTTTCCTGCTGATTCAGTATTTATTGCAACCTGTTTGGTTGCTGGTTTAG
GTTCAATCCTCATTGGCTTATGGGCAAATGCTCCAATGGCGATTGGTTGTGCTATCTCAT
TAACAGCTTTTACTGCATTCAGTTTAGTGCTAGGTCAAGGCATTAGTATTCCTGTTGCAT
TAGGTGCAATCTTCCTTATGGGTGTTTTATTTACCATTGTTTCCATAACAGGTATCCGTG
CGTGGATTTTGCGTAATCTGCCATCTAGTATTGCTCACGGCGCTGGAATTGGAATCGGCT
TATTCCTTTTATTGATTGCAGCAAATGGCGTTGGTTTAGTTGTCAGCAACCAAGCGGGTT
TACCTGTAAAAATGGGTGAGTTCACTTCTTTCCCTGTAATGATGTCTTTAGTTGGTTTAG
CTGCCATTATTGGTTTAGAGCGTTTACAAATTAAAGGTTCTATTCTTTGGGTTATCATTG
CAATTACAATCATCGGTTTAATTTTCGATCCGAATGTGAAATTTGGCGGTGAAGTATTTA
AATTACCTACCTTTGGTGAAAACTCTCAATTCTTAAATTTAGATATTGTCGGTGCATTGA
ATGCAGCTATTTTACCTGTGGTCTTTGCCTTAGTAATGACTGCTATTTTTGATGCAACAG
GTACCATTCGTGCTGTAGCAGGTCAGGCAAATTTATTAGATAAAGATGGACAAATTATCA
ACGGTGATAAAGCACTTACTTCAGATTCATTAAGTAGCGTACTTTCAGGTTTATTTGGTA
CCGCGCCTGCAGCAGTATATATTGAATCAGCAGCAGGAACTGCTGTTGGTGGTAAAACAG
GTTTGACTGCGGTCGTTGTTGGCGTGTTGTTCTTATTAATGCTTTTCTTCCAACCACTCG
CATTTTTAGTTCCAGGTTATGCTACTGCCCCTGCATTAATGTACGTTGGTTTATTAATGT
TGAGCAATGTATCTAAATTAGACTTTGATGACTTTATCGGCGCAATGTCAGGCTTAATTT
GTGCTGTGTTTATTGTTTTAACTGCAAATATCGTAACAGGTATTATGTTAGGTTTTGCAA
CCTTAGTGATTGGACGTACCATTTCAGGCGAATTTAACAAATTGAACGTTGGTACAGTAG
CTATTGCTATTGCATTAGTTGCATTCTATGCCTTTGGTTTTGCAATTTAAGTCCTCAATA
AAGATATTTTCCTCTTTTTAAGAAAAATATTTAACAGAAATAGCTCATTGTATGAAAGAT
AGGATACTAAATTTATCCCAACATCATCCTTAGATACTAGAATGAAATAGAAAGTCAAAC
GCCTATAAATAGAATCTATTCATAGGCGTTTTTATCACACTACATTTATCAATGTAATTT
CTATTATTTTACTTTTTGTAGCTTATGGTATGCATCTAGTAATTTTTGATGAGCTGACAT
ATTCCTCAAAGTTTCATCAGAACCAATTAAACCATGGAACGGATTTTCTCCCTGCATTAT
ATTCCAAACAAAATCTACAGCATCTTTCCCATACATTCTGTTAAATATCATTCTATACTG
CTCAGGTTCCCTATCCTCATCCAAAAATAATTCAATTACACTAATTAAACAACGATAGTA
ATTGTTTCTTTCTGCTGAAAATACGGAAGCATTCATATTAACTGTCCAAGTTGCCCAATC
TAATGCCTCTTCAAGATTTCCTAAAGCCAAATGAAGCATAGATTTTAATTCACCAATACG
TAAAGTTTGTAGTGCGCTTCCTTTTTCAGCTACCACTCCAATAAATTCACGTACCCGCGT
CATATCATCAATACCTTGCTCATCCAGCACGTCCAATAGCTCTTGATAAATTTCTTTCTC
ATGATGGAAATAGGGTAAATCAAGCAACATTTCACGCCATTCCATTCCCATATTATTATT
CGCATAGATCAAATCGTCAGGAGGATAAATATTAGACATTCCAGGAGCAATTATACGGCA
AGCGTATACACCTAAATGTTCATAGTCCATAATATAAACCTCTTGCTTATACTGGCTGAA
AATTTCCATCAAATTAGCAAATTCCTGCTCTGTTGTGCCTGAAAAATCCCAGTGAGTAAA
TTCATAATCTGGTTCTGATTTAAAAAGATCCCATGAAATCTGACCACTTGAATCAATAAA
ATGAGTTTCCAAATTCGCATAATCTGCCACATCATCATTATTAAATGATGGTGGAGAAAA
CACATCCAAATCTTTTAAACTACGCCCCTGCAAAAGCTCAGTTACTGTACGCTCAAATGC
GACTTGGAAATTAGGATGAGCACCAAAAGAAGCAAAACACGTACCATTCCTAGGATTAAG
TAAAACTACACAGATAACTGGAAATTCGCCACCTAATGAAGCATCATAGCAGAGAATCGG
AAACCCTTCTTGCTCCAATTGCTCAATCGAACGTTTAATCGTCGGATAACCATCAATAAT
ACACTGCGGAATTTCAGGCAAGCTGATTGCCTCAGTGATAATACGATTTTTGATAAAGCG
TTCAAATACTTCCGATAGTCCCTGCACTCTGGCTTCATTCTTAGTGTTGCCAGCTGACAT
CCCGTTAGAAACAAATAAATTTCCAATAATGCTTTGTGGAATATATACAGTATGACCATC
AGACTGACGAATATAAGGTAATGCAACTATTCCTCGTTCTGAATTGCTAGACTGTAGATC
TACCAGAAATTCTGGTGTCAATTCTCCATTTGGATTAAAATAGTCATGTAGAAATGGATC
CAATATTCCTTCAGGTAATTCCGTTTCATTTTCAATAGGAAACCATTTTTCATTTGGATA
GTGAACAAATTCACCTTCAGCAATTTCCCTTCCTAAATAAAAATCAGCCCAAAAATAATT
AGTCGATAAACGCTCAAAATACTCCCCCAATGCGGAAGCAAGAGCTGCTTTCTTACTTGC
TCCTTTACCATTTGAAAAACATTGTGGACAATCAACATCACGAATATGTACTGACCATAC
ATTTGGTACAGGATTAAGCCAAGAAGCCTCCTCAATATTAAATCCTAATTCTTTCAACTT
AGTCTGGAATCTTTCGATGCTTTCTTCAAGGGCTGCATCTTTCCCCACAATAAAGGTTTT
TTCTATCATTTTTTCTCTTAAAATGAAACGGTTTTACTCTATTTATATAGGATGTAGACA
TTGGAAACCAATAAAGAAATTCATAACCACATCTTAAATCTCTTCTACCAGTTAGAATAA
ATTGAGCGGAAAATTTCCGCCCAATTCATATGTTAAAAATCCATTAATTCTTTCTCTTTG
TCTGCTAAAATCTCATCCACTTTTTTGATATAAATATCTGTAATCTTTTGGATATCATCT
TGAGCTTTACGCTCATCATTCTCACTAATCTGTTTTTCTTTCTCTAAAGTTTTAATTTTA
TCATTTGCATCACGGCGAATATTTCTAATTGAAACTTTACCTTGTTCTCCCTCACCTTTT
ACAATTTTAATTAAATCTCGACGACGTTCTTCCGTTAATGGAGGAAGAGGAACACGAATA
GTAGTTCCAGCCGAAGAAGGATTTAACCCTAAATCCGAAGTTAAAATCGCCTTTTCTACC
GCACTAATCAACGAACGATCAAATACAGTGACTGCTAATGTACGAGCATCTTCTGCGACA
ACATTAGCTAATTGACGTAATGGTGTTGCGGACCCGTAATATTCCACTTGAATAGCATCT
AATAAACTAGGCTGAGCTCTACCTGTACGGATTTTAGAAATATGTCCTTTTAAGGCCTCA
AGGCTTTTTTCCATTCGTTCTTGAGTATCTTTCTTAATTTCATTAATCATAGTATTTTCC
TTTGATTGAATAACATAAACCTATTGATTCTACCCAATTTCATTCTATTTTCCTAGTACT
AAGTTTATAGGGTTTGTGGTAGACTTATTTGACTTAACTCATCACAAGAGGGAATCCTTA
TGTACCAACAACAAATTTTAATAGAATTACAAGAAGCGCAACAAGTATTAAATGACTTTA
TTAATGACCAACATAATCTTAAACTAATTCAAGAAGCAGCTTTACTGATTACTGATAGTT
TTAAGAACGGGGGAAAAATACTTTCCTGTGGGAATGGTGGCTCACACTGTGATGCTATGC
ATTTTGCTGAAGAGTTAACTGGACGTTATCGTGAAAATAGGCCTGGATATCCAGCCATAG
CAATCTCAGATCCAAGCCATTTAAGCTGCGTAAGCAATGACTTTGGATATGAATATGTCT
TTTCTCGTTATGTTGAGGCAATCGGACAAAAAGGAGATATCTTGTTTTGCTTATCAACAT
CAGGAAATTCTAAAAATGTTATTAATGCAATCATAGCTGCAAAAGCCAAAGGAATGAAAA
TTATTGCAATGACAGGCAAGGATGGAGGAAAAATAGCAGAACTAGCTGATATTGAGATTC
GTGTACCTCATTTTCGTTATGCTGATCGTATTCAAGAGATACATATTAAAGTAATCCATA
TTCTCATGATGTTAATTGAATTTGAAATGGCAAAGTAAAGAATAAAAAATCCAACTTAAA
TAAATAGTTAAGTTGGATTAATTCGTTGAATAGCGTTAATTAAGCAATCGTCGTACCTTC
CGTTGTACCCGTCACAACTTGTTTCAACGCACCAGCTTTACCCATATTAAATACACGAAT
TGGCATATTATGGTCACGGGCAAGAGTGAATGCAGCTAAATCCATCACTTGCAATTCTTT
TTCAATAACTTCAGCATAGCTTAAATGTTGATAAAGTTTTGCATCTGGATTTTTTGCAGG
ATCGCAATCATACACACCATCTACTTTAGTTGCTTTTAAGACAACATCAGCTTCAATTTC
AATACCACGCAAGCAAGCTGCAGAGTCTGTAGTAAAGAACGGGCTACCTGTACCTGCTGA
GAAAATCACGACACGTTTTTCGCGTAACATTTTGATAGCTTCCGACCAGTTGTAAGTATC
ACAAATACCGTTTAACTGGAATGCAGACATTAATTTTGCATTGACATCAGCACGGTGTAA
GGCATCACGCATTGCTAAACCGTTCATTACTGTTGCAAGCATACCCATATGGTCTCCAAC
AACACGGTTCATACCTGCTTTAGCAAGTTTAGCACCACGGAATAAGTTACCACCCCCAAG
AACTACGCCGACTTCTACGTCCATTGCAAGCAATTCTTTGATCTCTAATGCCATTCTATC
TAAGATAGATGGGTCAATACCAAAGCCTTCTTCACCTTGTAATGCTTCACCACTTAACTT
TAACAAAATACGTTTATAAATAGGATTGCTCATTTTGACCTCTGTGTAACGGTTGGGGAA
AAAAATCGAAATATTATAGATTATCTTAATGACAGATCAAAGTAGGCAAGCGGATAGAAT
TTCCACTTTATTTTCGGTAAAATCGCTATCCCTTTATTTTCGTTTTGCTCATAATGAATA
TAACAAAGATACTCGCTACTCTCATTAGTTTTGGTTTAGCTTATTTAGTCAGTTACCTAA
TGCTACTTGGTTCGGGCTTTTTTCCTAATCCTGAAATCAGCAATGTGCTGTTGCTGGTTC
TCGTTATTCTATTTGCGAATGCCTCTAAAAAGACGTTCTTTTATCTGCTTTTGCCGATTG
TCACTTTATATGCCCTTTACACGCCTATTGGTTTGACCTTTGGTCCACCGTCGTATCAAT
ATGTTGCTTCGGTTTTTGCTACAGATATACAAGAAAGCAAAGAGTTTTTCAGCCAAATCC
CTCTCATTAACTTTGTTGCTTGTGCTGGCATTTTTATATCACTGTTAGGATTTCGTTTTA
TTAGTCAAAAATGGCAAATTCAATTCCACAAAAATAAAACCTTTCTTGCGTTAGGAGTTG
CATTAGTTTTTATCTCTACTCCGCCCTTCAAATTTCTACAAGAAGGAAGTAGTGCGTTCG
GTAAAGTCAAAACAGAATTAGACCGCTTGAATAGTATGTCCATTCAGAGTGAATGGGGAA
CGTCACAACTCAATGCAGAAAGTCGTTATGATGATTACATTTTAGTGATCGGCGAAAGTG
CTAGAAAGGATTATCACCACGCCTATGGCTACCCTGCTGAAAATACACCGTTTATGAGCA
GTGCTAACGGCATTTTAATTGATGGGCTGACCGCAGGCGGAACCAACACCATTGCTTCAT
TAAAATTAATGCTCACCAAGCCTGATACACAAAAATGGGAAGGGGAATACAGTCTTGGTA
TGGTAGATTTGATTAAATCCGCAGGGATTAAAACCTACTGGCTGTCGAATCAAGGCTATC
TAGGCACTTTTGATACGCCAGTTTCTTCTCTTGCTAACAAAAGTGATGAAAAATTATTCT
TAAAATCAGGAGACTCTTTCCATCAAAATATCAGTGACTTTGATTTATTACCTAAATTTG
AACACATTATTGAGCAAAAAACTCATAGCAAACGTTTTGTTGTGGTACATTTATATGGCT
CACACCCCATCAGCTGTGATCGTTTAACTGATTACCCTAAAATGTTTGATGATGAAAAAA
TAGGCAAAAAGTATTTCAACGTAAACTGCTATGTATCGTCCATCAAAAAAACCGACGAAG
TGTTAAAACGCTTATATGAAGCCCTTCACAAAAATGAGCAACAATCTAACCGCTCGTTTT
CGATGGTCTATTTTGCCGATCACGGTTTAGCTCACCATATCACTGAAAATGACATTGCAA
TCCACAACAGCAGTGGCAAAAGTAAGCTACACTTTGATGTTCCGCTCTTTAAAATATCTA
GTGATGATACCGATAGAAAAGTCTATAAAGCGATGAAATCTGGCTTAAACTTTACCGATG
GTATTGCAAAATGGGTGGGAATTAGTAATCCTAAATTGAATACAGAAGTCGATTTATTCA
GCCCTCATTCAGACAAGGAAGATTATGGGCTAAAAAAATTGATTGATGGTTTTGAAGGGA
AAGTGGATCCTGCTGTGGTTATTCCTAAGGATGAGTAATTCTATATCCCAAAATGATTTT
CCGACAGCATAAGTGCCCATAGTAATACAATAATCAATTTAGCCATTTAAAAATCTAGAC
GTTTAGATGTCTAAAATTTCTTGACGAAACGATTTCCTATTCGTAAACTTAAAACTATTC
AAAAACAAGCGGTCGCTTTTTTACCGTTTTTTGCAAGGATTTTTATGGCACAGCAGATTA
CTCTTTTTGATGATATTCCCCTTGAGCTTGCTTTAGGCGGAACACTTTCGCCTATCAATG
TCGCTTACCAAACCTATGGCACATTGAATGCGGAAAAAAGCAATGCTGTATTGTTGTGTC
ACGCTTTAACGGGTGACGCCGAACCCTATTATGCACCGCCTGCGGATAAAGGCTGGTGGC
AAGATTTTATCGGTGCAGGATTAGCTTTTGATACCGATAAATACTTTTTTATCTGCTCGA
ATGTGCTTGGCGGTTGCAAAGGTACGACAGGCCCTTCGTCTATCAATCCAAATACGAATA
AACCCTACGGCAGTCAATTTCCCGTTATCACCGTGCAAGATATTGTGAAGGTGCAAAAAG
CCTTGATCGATAAACTCGGTATTACTCAGCTACAAGCGGTCGTGGGTGGCTCTTTTGGTG
GAATGCAAGCGACACAGTGGGCGATTGATTATCCGGAACAAGTGAAAAATGTAGTCAATC
TCTGTTCTTCGCTTACCTTGAGTGCAGAAGCAATCGGCTTCAATCACGTTATGCGACAAG
CGGTAATAAACGATCCCCATTTTAACAACGGCGATTATTATGGCAGTACGCCCCCAGATA
ACGGCTTAAAAATTGCCCGAATGCTCGGTATGCTCACCTACCGCACCGGTGTACAACTTG
CCAAAGCCTTTGGGCGAGAAGTGAAACAGACGGGAACGATTTGGGGTGATCACTTCCAAG
TAGAATCTTATTTAAGTTATCAAGGGCTCAAATTTCTAGATCGCTTTGACGCCAATAGTT
ACTTACGCCTGTTAAGAGCCTTAGATCTCTATGATCCTGCTTTAACCTATGCAAACGAGC
AAGAAGCACTCAGTCGCATTAAAGCGAATTACACCCTTGTCGGCGTAACGAGCGATCAAC
TGTTTAAACAGATTGACCTACATAAAAGCAAACAGCGTTTAGAAAATGCAGGCATTACCG
TCGATTTTTACGAATTTCATTCCGACTTTGGACACGATGCGTTTTTAGTTGACTACCCGT
TTTTTGAAGAGATGATTAAGAAAGGGATCGAGAAATAATTATCCACCTTTCAACCTATTC
GGCAACACCGACTGAAACAGCTCTCGGCTTTTCAGCGGTGCTGATCCCAAATAAGGCTTT
AAAGCAATACGGGTGAAACGTTTTGCTGACTGTAAGGTTTCTTTCTCTGAAAAATTCATT
TCTGCAAAAGCTAATAAATCTTTGCCGATAAAGGTATAGTTATTTTGTAATAAAGAGGCA
ATAAAGCCTTCATTTTCTCTAAATTGATAGCTCATTTTTGGATCGACAGGCTTACCTGTT
GCTGCACAATGGCAAAAATCCACCCCATAACCTAACGCTTTAAGTGTTTGAAATTCAAAG
GTGCGTAAGATCGGCTCGATCTCGTTTGGCTGGCTTGCCAACTTTGTCATACAGTGTAGA
TAATGCTGAAATAATTCAGGGTAAGCGGTGTGATTTTCCAAAACTCTTGCAAGGACTTCA
TTGACATAAAAACCGCTATACAGTGCCAGCGTTTGCATCGGGAGGGTTAAAGATGCAGGT
TCAGCTTTGGTAAGTGTTTTGAGATCACCTTTACCCGTCCATTTCAGCAATAAAGGGGTA
AAGGGTTGAAGAACGGATTTCAATGGCGAACGTGGTCGTCTTACCCCTTTGGCAAGTAAG
GTAATTCGCCCGTGATTTTCAGTGAAAAAATCAACGAGTAAACTGCTTTCTCTGTACTCT
CTGCGATGTAATACAAAGCCACGTTGCCACTGTTCGATCATTATTCGTCAATATAACCCA
AACTTCTTAACGCACGTTCATCGTCTGCCCAGCCAGCTTTGACTTTCACCCACAGTTCAA
GGTGAACTTTATTATCAAATAGGCGTTCCATATCCGCACGAGCTTCAGTGCCGATCACTT
TGATCTTCTGACCTTGGTTACCGATCACCATTTTTTTCTGCCCTTCACGTTCCACTAAAA
TCAAACCGTTGATTTCATAAGTGCCACGTTCGTTGGTTTTAAATTGCTCAATTTCAACCG
TCACCGAATAAGGCAACTCTTCGCCCATAAAACGCATTAATTTTTCACGGATAATTTCTG
ACGCCATAAAACGTTGCGAACGGTCGGTGACATAATCTTCAGGATAGTGATGAATGCCTT
CTTTGAGCGACTCACGCACAAATTTCTCTAAAATATATACGTTTTTGCCCCGTTGAGCTG
AAATCGGAATGATCTCTTTAAATGGGAATTTCTGCGATAAAGCGGTCAGATGTGGCAATA
ATTCTTCTTTTTCCTTGATATTATCCACTTTGTTAATCGCTAAAATCACAGGGGCTTTGG
TCGAACGCAATTTATTGAGTACCATCTCATCATCGTCCGTCCACTTCGTGCCTTCTACCA
CAAAAATTACCATATCGACATCGCCAATCGCACTGGCTGCTGCACGGTTCATCAAACGGT
TAATCGCTCGTTTTTCTTCAATGTGAAGCCCTGGGGTATCGACATAAATCTCTTGATACG
CCCCTTCGGTTTTAATCCCTAAAATGCGGTGACGAGTTGTCTGAGCTTTGCGAGAAGTAA
TCGAAATTTTCTGTCCTAAAATTTTGTTTAATAGCGTTGATTTCCCTACGTTTGGGCGAC
CAACAATGGCAATAAAGCCACAATATGTTTTTTGATCTATCATTGTGTTCTCTTAAATAA
ATACAAATTAAAATGGTGGGTCAAGACCCACCCTACATTAGGTTATTTTATTCCCAACAC
CTTTATCACCTGCAATGCCGCATCTTGTTCGGCTTTACGACGGCTTGTGCCGTTACCGAT
AAAGATTTCATCAACTTTTTCGACTTTACAACTAACTTTAAAGGTTTGGTTATGGGCTTC
GCCTTTAATATCAATCACTTCGTAAGTCGGTAGTGGTAGCTTACGCCCTTGTAGATACTC
TTGCAGACGAGTTTTCGGATCTTTTTGCGCTTCCCCTGGTTGCATATCATTTAGAAGCTG
TTGATACCAACAATGCACACGTTCCATAGCCCGATCAATCCCAGCATCTAAATATACCGC
AGCAATAATCGCCTCCACACAATCGGATAAAATGGACTCTCGACGATAGCCACCACTTTT
TAATTCTCCAGCCCCTAATTTCATATACTCGCCTAACTCAAACTGACGAGCGACAACCGC
AAGGGTCTGTTCTTTCACCAATGCTGCACGCATACGGCTTAGTTCCCCTTCATCAGCTTT
CGGGAATTTTTCATATAAGGCTTTACCAATGGCAAAATTTAAGATGGAATCGCCAAGAAA
CTCAAGGCGTTCATTATTTTTTGACGCAGCACTGCGATGAGTGAGGGCTTGGGTGAGGTA
ATCAAGGTTAGCAAATTGATAACCTAATTTTTTCTGTAATAGTTCTAATTGCATTTTAGT
TTATCTTCATAGAATTCCCCCCTTTGAAAAAGGGGGGCTAGGGGGGATTTTGCTAACATT
GAATAAAATTCACGCTTTAAAAATCCCCCTTAATCCCCCTTTTTCAAAGGGGGAAATGTT
CTCTTTATTTAATCGCCGTAAACATTCTCTCAAAACGTAATCCGTTTGGAAATTCGTTCG
GTTTCTTATCAAGACTTAACCAAATCACACTTGCTTTACCGACCATATTCTTTTCAGGCA
CAAATCCCCAGAAACGGCTGTCTTCGCTGTTATCACGGTTATCTCCCATTACAAAATAAT
GCCCTTCTGGCACTACCCATTCCCCAGCAGGAATACCGTCTTGTTTGAAGAAATAAGGCT
CATAGTTAAAGGCGTGTGGATTATTTAAAATCTGGTGAGTAACATCACCAATTTCGGTAC
GTTCAACTTGCATTTCACCGTGGTAGAAAAAGTCAGGATTTGGTGTACCGCCTTCGTATT
TAAACACCACTTCTTTACCCGAATCGCCGTGAACAACGGTTAAATTACGGGTATGAAAAT
CATATTTCACATGGTCGCCACCGACACCCACAACACGCTTAATATAATCAACGTGTGGCT
GTTTTGGTGCTTTAAATACCACAATATCCCCACGTTCAGGCTTACCCATCGGAACAAGGG
TATTTTGCCAAATCGGGTCTTTAATTCCGTAAGTAAACTTATTCACTAACAGAAAATCAC
CCACGCGTAATGTTGGCTCCATTGAACCGCTTGGAATTTGAAACGGCTCAAAAATAAATG
AACGTAAAATAGTGACTAATGCTAACACCCCAAATAGTGAAGCAAAAAAATCACCCACTA
AGGAACGTGGTTGAATTGCTGCTTTTTCTTCTGCGGTGAGCGGTTTGCCTAAACGCTTTT
CTTCACGCTCAATCGCACGCAAGCGGCGAGGTTCGGCGCTAAATTTGTAAAATGACCAAA
AGCCACCACAAATAACAACTAAACCTACTAATATAATGGAAATCGTGTTTGGCAATTGCA
TTGAGTCCAACACTTTCCAAATACCGTACAATACTGCAATAAAACCAATGGTTAAAATAT
TGCTCATATTTAAAATTCACTCCTTTTGGAATTTATTTACTATCCAAAATGTAGGGACAC
ACTGAGTGTGTCCATTGCAACATTTATCAATAGAATAGATATGAATGTTGTATGCGGACA
CACTCAGTGTGTCCCTACAATATCTATTCACTAATCCTTCCCAACGTGCAAAATCGCTAA
GAACGCTTCTTGTGGCACTTCCACGTTACCTAAAGATTTCATACGTTTTTTACCTTCTTT
CTGCTTCTGCAACAGTTTTTTCTTACGGCTTACGTCACCACCGTAACATTTCGCCAATAC
GTTTTTACGCAACTGCTTCACCGTCGAACGAGCGATAATATGGTTACCAATCGCCGCTTG
GATCGCAATATCAAACTGCTGACGTGGAATTAACTCTTTCATTTTTTCCACTAACTCACG
ACCACGATAAGGGGCATTGGCTTTGTGGACGATTAACGCTAACGCATCGACACGCTCGCC
GTTGATCATAATATCTACACGCACCATATCTGCCGCTTGGAAACGTTTGAAACCATAATC
CAACGACGCATAACCACGCGAAGTCGATTTTAAGCGGTCGAAGAAATCTAACACCACTTC
ACCCATCGGGATTTCATAAGTCAATGCGATTTGGTTACCGTGGTAAACCATATTCGTCTG
TACACCACGCTTCTCCACACATAAGGTAATCACATTACCTAAAAACTCTTGTGGTACAAG
CATATTACATTCTGCAATCGGCTCACGAATTTCCGCAATATTGTTAATCGCAGGCAACTT
CGACGGGCTATCTACATAGACAATTTCGCCATTCGTTTGTTCCACTTCATAGACTACCGT
CGGTGCTGTGGTAATGAGATCCAAATCATACTCACGTTCTAAACGCTCTTGAATGATCTC
CATATGCAACAAGCCTAAGAAGCCACAGCGGAAGCCAAAGCCCAATGCCGTTGAGTTTTC
TGGCTCATAGAAAAGCGACGCATCATTTAAGCTCAATTTTGCCAATGCATCACGAAACGC
TTCATAATCATCTGAGCTAATCGGGAATAAACCTGCATAAACTTGCGGTTTTACTTTTTT
AAAGCCGGGTAACACTTCGCTTGCAGGATTGTGATGATGGGTTAAAGTATCCCCAACAGG
TGCGCCTAAAATATCTTTAATCGCACAGACTACCCAACCTACTTCGCCTGTTTTTAATTC
CGTAGTATCAACTTGTTTTGGCGTGAAAATACCAAGACGATCTACTTGATAAGACTGCCC
TGTACTCATCACTTTGATTTTATCGCCTTTTTTCAACACACCATTTTTGACACGCACAAG
GGAAACCACGCCTAAATAGTTATCGAACCACGAGTCAATAATCAAGGCTTGCAACGGTGC
ATCAGGATCACCTTCAGGAGCTGGAATTTTCGCCACGATTTCTTCTAAAACGAGATCGAT
CCCCACGCCAGTTTTCGCTGAGCAACGCACCGCTTCCATCGCATCAATCCCGACAATATC
TTCGATCTCTTCTGCAACACGCTCAGGATCAGCCGCAGGCAAGTCGATTTTGTTTAAAAT
CGGCACCACTTCCAAATCCATCTCAATTGCCGTGTAACAGTTAGCAAGAGTTTGTGCTTC
CACCCCTTGCCCAGCATCAACAACCAACAACGCCCCTTCACAGGCGGCTAGGGAACGAGA
AACTTCATAAGAGAAATCGACGTGTCCTGGCGTATCGATAAAGTTTAACTGATAGGTTTG
ACCATCTTTTGCTTGATAATTTAAGGTAACACTTTGTGCTTTAATGGTAATACCGCGCTC
ACGCTCAAGATCCATAGAGTCTAACACTTGAGCTTCCATTTCACGATCTGACAAACCGCC
GCAAGTTTGGATCAAGCGGTCAGATAAAGTCGATTTACCGTGGTCAATATGAGCAATAAT
AGAAAAGTTACGAATGTTCTGCATTTTCATAAGGGCAGTAAATGTCCTATTGTATTGTTA
TTGATAAAAGAAAAATAATCGGCGGATTGTACCTGAAAATTACAGGAAAGGGAAAAGGAA
AGGAGAATATTAGAATGAAAATTTATAAAATAGAGAAAAATCTAGACCTAGTAAACGACT
ATAGCCTTCAATATAAGACCATAGTCAATTTTATAGCAGCTATTTTTCTGCTTATCTAAA
ATACTTGACTGATGTAGTTAAGTCTTTTACTAGTGTTTAACTATTAAAAGTATACAAGAA
TTCTAGTTATTCTTCTCATCAGACATACTTACCGCCGCGGTAAATAGTACGTCAGTTGAT
GAGTTAAGTGCTGTTTCTGCTGAATCTTGGATAACACCGATAATGAAGCCAACGCCGATA
ACTTGTGCTGCAACATCGTTTGGAATGTTGAATAAGCTACACGCAAGTGGGATTAATAAT
AATGAACCACCCGCTACGCCTGATGCACCACAAGCACATACTGAAGCAACAACACTTAAT
AATACTGCTGTTGAGAAATCTGGTACGATACCTTGAGTATAAGCCGCAGCTAATGTTAAT
ACGGTGATGGTAATTGCTGCGCCAGCCATATTGATGTTAGCACCAAGTGGAATTGCGATA
GAGTAAATTTCTTCTTTGATGCCTAAACGTTTTGCTAATCCCATATTTACAGGGATATTT
GCCGCTGAGCTACGAGTAAAGAATGCTGTCACACCACTTTCGCGTAAACAGGTGATGGTG
AGTGGGTATGGGTTGCGGCGGATTTTCCAGAACACTAGTAGCGGGTTAAGAATGAATGCC
ACAATCGCCATTGCACCTAATAATACTGCTAATAGACGAGCATAGCCGATAAAGGCATCA
GCACCGTTAGTTGCCATTGTTTCTGCCACTAAGCCGAATACCCCGATTGGTGCAAATGCA
ATAACCACTTTTACCACGAAAGATACCGCATCAGAGAAGTCATTTAATAAAACTTTGGTG
CTTGGTGCAGCGTGACGTAATGCGATACCTAAGCCGATAGACCACGCAAGAATACCGATG
AAATTACCGTTAGTAATTGCACCAAGTGGGTTATCTACTAGGTTGAAAATAACGGTTTTC
AATACTTCACCAATGCCTTGCGGTGGTGCAAGTCCATCTGGGCTTGTGACCAATTCAAGG
GTCGTTGGGAATAAATAGCTTAAAGTAACCGCTGTTACTGCTGCAACAAAGGTACCTAAG
CCATACATCACCAAAATAGATTTTAAGCGGCTATCGCTGCCAACTTCTTTGTTAGCAATT
GAAGCCATTACAAGAACAAAAACTAAAATCGGTGCAATTGCACGTAGTGATTTTACAAAG
AATTGTCCGAGAACCCCAACGCTTTTGGCTGCATCTGGGCTAACTAATGCTAAGCAGATA
CCTAGCACTAAACCTACGGCAATGCGTAATACTAAATTACCGCCAAGGATTTTTGAAGAT
AAAGATTGGTTACTCATAAAATTTCCTGTAAGACAAATAAAAAAAGACTTCATTTACCAA
GGTAAATGAAGTCTGCGAGATTAGCCGAAAATGTAGAATAAGGGAATAGCAAGCGGCAAT
TTTTCTGCAAAAATTTTTAAAAATTAGAATTTTAAGAAAAAACACCTTAAAAATTTAATA
AAAATCTCCGAGAAATGATAATAACTATTAAATAAACACCTGTTCTGTCACTTGATAACC
TTGCGGAACCTCTGCTTTATCATCAAAGGTTACAAATTCCCAAGCATTTTCATTCGCTAG
TACAGCTCGTAATAATTTATTATTTAAGCCGTGACCTGATTTATAGGCTTTGAAATCACC
TAAAATATTGTAGCCGCACATAAATAAATCACCGACAGCATCTAACATTTTATGACGAAC
TAGTTCATCTTTAAAACGTAGCCCTTCCTCATTCAAAATGCGGTATTCATCTAAAACAAT
CGCATTATCTAAACTACCGCCTAATGCAAGACCAATGGATTGAAGATATTCAACATCTTT
CATAAAGGTAAAGGTTCTAGCACGGCTTAATTGTTGAATAAAATGTTGTGCTGAAAATTC
CATTTTGTAGTTACGCACTTCTTTGGTAATCATTGGGTGTGTAAAGTCAATGGTAAAGTC
TAATTTCAAACCGTGACTATAAGGTTTAAATTCAGCCCACTTATCCCCTTCTTCTACTCG
TACACTTTCTTTAATACGAATAAATTTTTTCGGCGCGTCTTGTTCTTCAATACCTGCATC
TAATAAGAGATAGATAAAAGGACTTGAGCTACCGTCCATAATTGGAATTTCGGCTGCATC
AACTTCTACAATTAGGTTATCTAAACCTAACGCAGACATTGCTGCGTTTAAGTGTTCTAC
TGTTGAAATACGCACACCTTCATCATTGATCATACAAGTACAAAGTTGTGTATCACGGAT
AGATTCAGCACTTGCCGGGAAATAAACGACAGGCTTAAGATCTGTTCTTGCGTAAATAAT
CCCTGTATTTGCAGGTGCTGGACGCAACGTTAAGGTTACTTTCTTGCCACTGTGCAAGCC
AATACCTGTTACTTTTGCTGCTTGTTTAAGGGTTCTTTGTTTAATCATATCGTTTCCTTA
TTTCCCGAAATGGTTATTGACCATTTCTCATAAACCCAGGGATTGAGCTTGGGGAAAACA
TTTGAGCTGTATCTACTTGTTGTGGTTTCTGAACTTGCTGCTGTTGAGTATATTGTGTTT
GTTGAGAATAACCACTCATATTATTCATAAAATCAGGTTGAGTTCTTTGAAATCCTGTAT
TTATATTCTGTTGAGGTTGTTGGAATTGCGGTACCGCCTGAATTGATGGAATTTTTGGCA
TTTCATCTGGCTGACCAATACCTGTTGCAACTAAAGTTACACGAATCTTACCTTCCATTT
CTGGATAGAAAGCAGAACCAAAAATAATAGCTGCATCAGGATCTGCAAAGCTAGTAACAT
ATTCCATAATGGTATTGACCTCTGCAAGTTCAATATCATAGCCAGAAGAAATATTCACAA
GAATGCCTTTAGCACCTGATAAATCAACATCTTCCAATAACGGGCTTGCTACAGCTTCTT
TTGCTGCATTTTCTGCACGGTTTTCACCCTCTGCAATGCCTGTTCCCATCATTGCTCTAC
CCATTTCCGACATCACTTTTTTCACGTCTGCAAAGTCAACGTTCACAAGACCTTCGGAAG
TAATCATATCCGTAATACCTAATACCGCATTGCGTAAGACGTCATTTGCAACGCCAAAGG
CTTCATTAAATTTTACACTTTTAGGTAATACTTTTAGTAATTTATCATTTTGGATAATGA
TGAGTGAATCCACATGTTTTGCAAGTTCACGGATCCCTTGTTCCGCATAGTTAGAACGTT
TTCTACCTTCAAAAGAGAAAGGTTTAGTAACAATACCAACTGTTAATGCTCCTTGGCTTT
TAGCAATTTCAGCAATTACAGGAGCTGCACCAGTACCTGTGCCACCGCCCATACCAACAG
CAATGAAGACCATATCAGCACCTGTAAGCATATTCGTTAATGCTTCTCTATCTTCTTCAG
CTGCTTGATGACCAATGTTTGGATCTGCTCCTGCCCCTAAGCCTTTTGTTACACTTGCAC
CTATTTGAATCGTATTGCGAACGGCACTACTACGTAATACTTGTGCATCCGTATTAACCG
AAAAGAATTCAACACTACCAACATCAGATTGGTTACTAACCATATGATTTAGTGCGTTAC
CACCACCGCCACCGACACCGATAACTTTGATAACCGCATCTTGCGTTGCTTCATAAATAG
GTTCAAACATTTGTGATTCTCCCTCACGGCTTAATATTGTTATTAATGCCTATTAAAAAC
TTGATTTTATCCAATTATACGCTTTTTTAGCACTATGACCTAATGTATCAATAATGCCGC
CCACCTTATGACTAATTTCTCCACTTTGGCTACTATCAACGTCATTATAATGACTATACT
GTAGCAATCCTAATACGGTTGCATAAGACGGTTTGCTTACATAATCCGTTAATCCTGTAA
TATTCAATGGGTTACCAACCCGAACTTGTGATCCAAAGACAGATTTTGCACATTCTACAA
TATCTTCTATTTGAGAGCCACCACCTGTAAGCACAATTCCTGCAATTAATTCTTGTTTTA
TGCCTTTTTGATATAGTTCATTGCGTAATTGGGATAATTCCTGATTAATTACGCTCAGTA
AATCGTGGTAACATTGAGATGTAACATTAGATAATTGGCTTTTTGTAAAAGTTCTTGGCA
TTCGTCCACCCAAGCCTGCTACCTCAATTTTTTTCTCAGGGAAATGAGTTGGGGGTGCAA
TAGCACATCCATACTGTACTTTAATATTTTCTGCATCTTGGCGAGAGGTTGTGAAAACAT
GAGCAATATAGTCCGTTACATTATTCCCACCAAAAGGAATAACTTTACTAAAACGCAAAG
CACCATCTGTATAAACAAGAACATCCATAGTGCCACCGCCAATATCAATTAAACAAACCC
CAAGTTCTTTTTCGTCTTCTGTTAACACAGAATAACTTGAAGCAAGCCCCGAAAAAACGA
TTTGATCAATTTTTAATTTACTTCTCTCCACTGCATTTTTTAAATTACGTAGCCAATCGT
TATGGCAAGCAATTAAATGAGCTTGAGCCTGCAAACGCATACCAGATAAACCAAGGGGAT
TTTTAGTAGCAGGTAATCTATCTACTCTATATTCCTGAGGAATAATGTGTAATGTTTCCA
GCTCATCGGGTAATTTAATAGAACGAGCAATATGAATAGCATTATCCAAATCTTCATTTC
TTACACTACCAGACAACGGCACAGTTCCACTTTCATTAAAAGCTGTAATGTGAGATCCTG
AAAGGGCAAGAGTAACACATACAATATCATATCCAGAAATCGATTCAGCTTCTTCAATCG
CACGTTGAATAGCACTTGTTACAGCATCTAAATCAACAATGCCTCCTCCTTGAACGCCTT
TAGATTGACTAATTCCGGAACCAATCACATTAATCACACCATCAGGCAATACTTCACCCA
CCACAGCAACTATTTTGTGTGTCCCAATTTCTAAACCAACTCTAATTCTAGATTCTGCTA
CTTTTGTCATATTATGTTTGCGGTATTATAAATTATTGATTACTAAATCCGACGGATGCT
CCGTGTTCATAACGTAAATCGACATAGGATAAACGTTTTCCCTCAGGGATGTCAATTTCA
GGAAAAATAGTCACAAAACGATCGATTTTTGATAGCCATTCCCCTCGCCCTAATTTTAGT
TCAACGCCATTATCAAGTCGAATTGACCAAGCTCCTCGACTATCCATTGCAATGGAATGT
AATCCTAAATTGCGTGATTTTAAATCTGCTTTTATTTTATCCCACGCTTCAAGCACAACC
TTACTTTCTGCGTCTGGTCCGTATAAAATAGGTAAGCCAGTGTTATCAAACCGATCTTTC
GGTAAACTAAAAACTTTTCCTTGAACAGACACATATTGATTATTATTCCATACTGCTGCT
GGGCGATGTTCAAGTAACGTAATACTTAATTTATCGGGATAAACTTTTCTTACAGAAACA
TCACGAATCCAAGAAATTGTTAGAAACTTTTCTTTAATCTCTTGAATATCCTGTTCAAAA
TAGCCTTTTAACAAGGGGGCTTTAGCTAAAACTTCGCGAATATCATTATTCGTCGTAAAT
TGTGTTTTATGCGTTAATGCATAAGAACGAATTGGAGTTCTATCCAGTGATGCAAGCAAA
CTAGACCAATTGGTATAGATTGCATAAGCCATACCGAAACATAATAACACAACGATAGGC
TTAACAAAAACAAACCAATTAATCGGATATTTCGGTTTACTTGCTTGTGTACGAATCACC
GAAGTCGGCTTCTTACGCATTACTGCAACCATTACGCACTTAACTCCAATACACGTTCAA
CTAAACGCTCGAAACTATAACCTACAGTCGCCGCTGATTTTGGGAAAATACTATGACTGG
TCATACCTGGGCAAGTATTCACTTCAACTAAACGGAAGTTTCCTTCGCCATCTTCCATTA
CATCAATTCGGCTCCAACCACGACAACCCACTACATCATAAGCCTGTTTCACTAACTTAG
CGACTTCTGCTTGGCGATCAGCATTTAACGCTGGAACAACATACTGGGTATTATCCGAAA
TATATTTTGCGTGGTAGTCATAAAACTCGCCGTCTGGAATAATTTGCACTGCAGGTAACA
CTTCACCATCAAGTACTGGCACAGAATATTCCGCTCCTGCTAAATTTTCTTCGACAAGTA
CAATTTCATCATACTTCAATGCTTCTTCAATTGCAGGCAGTAACTGTTCTGCGGTTTTCA
CTTTACTAACACCCACACTTGAGCCTTCGCTCGCAGGTTTCACAAATAATGGTAAACCTA
ATTTTACAATAATTTCATCAGAATTGACCGCTTGTCCACGGCGAATGACTTCCATTGCCG
CTGTTGGTAAGCCCACCGCATTCCACAATAATTTGGTGCGGAATTTATCTAAAGTAATCG
CCGAAGCCATTACGCCACAGCCTGTATAGGGAATACCTAGTTGCTCTAACGCCCCTTGAA
GCACGCCATTTTCACCGATACCACCGTGAAGAATATTGAATACACGCTGAATGCCTTTTT
CTTTTAATTTTTCAATCGGAAATTCTTTTGTATCAATCGCTTCAACGTTATAGCCTAAAC
TCTGTAAGGCTTCAAAGACCGATTTACCTGAATTGAGCGAAACTTCACGTTCTGCTGAAA
CGCCACCAAATAACACCGCAATTTTTTCGTTTTTTAAGCTCATTATTTTTTACCTTATCT
ATGTTTTACAAGCGGTTATTTATTGCAAGAATTTTACATTATTATGGGGAATTGTAGGGA
CACACTGCGTGTGTCCGCAAAATAAACCATATCCCATTTTAACAACGGACACACACAGTG
TGCCCCTACAGTTAATTCATTGAAATTATTGCAAATTTTCGGATTTACCGTAGAGGCGAA
TTACATTCACCCTGATGTTACTATGATTATTTGGGGCAAATGTGATTTGCCCCTACACAT
TATTTTGTACAATTACACAATAGCGAAAATTTCTCGAAATCTTACCGCTTGTTTTAAATC
TTCTTTATGCCTTCCAACTTTCCGCTAAATCACGCGAAAGCTTGCTCACGTTGCCCGCAC
CTTGTGCCAAAATTAAATCACCATCTTGAATAATTTGATCTAACACTTCGCCAAGTTGTG
AAGTATCTGACACTAAAATCGGATCCACTTTGCCAAGATTACGGATTGAACGGCAGAGAT
CTTTACTCTCCGCCCCCACAATCGGAGCTTCGCCTGCCGCATAGACATTGAGCATAATCA
ACGCATCAACCTGCGATAGCACTTGTACGAAGTCATCAAATAAATCACGGGTACGAGAAT
AACGGTGCGGTTGGAAAACCATCACCACACGTTTATTTTCCCAACCTTGACGAGCGGCTT
TAATCGTCACATCGACTTCCGTTGGGTGATGACCATAGTCATCAACTAACATTACCTTAC
CATTTGGACGAATAAATGAGCCAAGTTGGTCAAAACGGCGACCTGCACCTTGGAAATCCG
CAAGGGCAGCTAAAATTGCTTCATTGGCAATGCCTTCTTCTTTCGCAACCGCTAATGCTG
CCGTTGCGTTCAGTGCGTTGTGTCTACCCGGCACGTTTAGTAAAACTTCGATACGCTCGC
CTGTCGGACAAACCACCGTATAATGCCCTTGGAAACCTGTTTGTTGATAATCTTCAATAC
GGTAATCGGCTTTTTCACTAAAACCATAGCTAATCACTTGGCGACCAACTTTTGGGGCAA
TTTCCATCACTGTTTCATCATCAGCACACATCACTGCTAAACCGTAGAATGGTAAGTTGC
GTAAGAAACGTACATAGGTTTCTTTCATTTTCTCGAAATCGCCACCGTAAGTATCCATAT
GGTCTGGTTCAATGTTGGTCACAACGGAAACCATCGGCTGTAAATGTAAGAATGATGCAT
CACTTTCATCGGCTTCTGCAATTAAATAACGGCTTGCCCCTAAATGAGCATTTTTACCCG
CTGACTTCACTAAACCACCATTTACGAAGGTTGGATCGAGTTTTGCTTCGGTATAAATCA
TTGAAATCATTGCGGTTGTGGTAGTTTTACCGTGAGTCCCTGCAATCGCAATACCGTGAC
GAAAACGCATAATTTCCGCTAACATTTGTGCACGTTGAATCACTGGAATACGCGCTTCTT
TTGCTGCCGCGACTTCTGGATTGCTTTCATCAATCGCACTCGAAGCGACAACAACACTTG
CCCCTTCAATGTTTTCTGCTTGATGTCCGATAAAAATTTTTGCACCTGCTTTTGCTAAGC
GTTGCGTGACTGCACCGTCCGCAATATCCGAGCCTGAAATTTGGTAACCTTCATTTAATA
ACACTTCAGCAATCCCAGACATACCTGCGCCACCGATCCCAATAAAGTGGATTTGATTCA
CACGGCGCATTTCAGGGACTAATTTTTTAACTTTATCTTGGAAATTTTTCATTATTACAT
TTTTCCTTCGTATTCGTAGGGACACACTGCGTGTGTCCGTGGATAATTTTTAGAGTGGAC
ACACGCAGTGTGTCCCTACAAGGCTCATTTCTGATTACAAACTATTTTCCACAATCACTT
CTGCCACTCGTTTTGCAGCTAATGGTGTGGCTTTCGCTCTTGCTTTTACTGCCATTTCCG
TCAGTTTTTGACGGTCGGCAATTAACGGCTCTAATGCTTTTAATAAACTTTCAGGGGTAA
AATCCTGCTGTTCAATAATCATTGCTGCACCTGCTTGTGCAAGGTACTCTGCATTTAAAA
ATTGTTGGCGATCTTTATGTTGAAACGGCACAAAAATCGCAGGTAATCCTGCTGCAGCAA
TTTCACATACAGTTAAAGCACCAGAACGGCAAATCACCAAATCCGCCCATTCATAAGCAG
CTTTCATATCATCAATAAATTCGCTCGCCGTGCCATTGCCTGTGGCTTGATAAACTTCTT
CCACGCCGGCTAATTTGCCTTTGCCGACTTGATGGCTAATAAATACGTTTTGTCCTAAAA
CCTTCGCTACTTCTGGCACAGTTTTATTGATCACCAATGCCCCCTGACTACCGCCCATCA
CTAAAATATTGATTGGATAGCCTTTTTCGGCAAAACGTTGTTCAGGCGGTGCAATTTCAA
ATAGATCTTGGCGAACGGGATTTCCCACCACTTCCGCATTTGGAAAAGCTGTTGGAAAGG
CTTGTAAAGTACGGCAAGCAATTTTAGAAAGCCATACATTTGTTAAACCTGCCACCGCAT
TTTGTTCGTGCAAAATCACAGGCACACCACATAATTTTGCCGCAATACCGCCTGGTCCAG
ACACATAACCGCCCATTCCAAGTACTGCATCAGGCTTATACGCTTTAATAATTTTTTTCG
CTTGAAGCACTGCTCTTAAGATCGCAAAAGGGGCAGTAAGTAACGCTTTAATCCCCTTGC
CCTTTAATCCTGAAATTTGAATAAACTCAATCGGAATACCGTGCTTTGGCACAAGATCCG
CTTCCATTCGATCTTTTGTTCCTAACCAGCGGATCTCCCAACCTTGTTGTTGTAATTCTC
TTGCTACAGCAATCGCAGGAAAAACGTGCCCACCAGTTCCGCCAGCCATAACCAATAATT
TTTTTGCCATATTATTTTCCAACACTAATCATCACTTAAATGTGCGTGCCCAATTCGATC
TAAGCGGTTTTCGTAATCAATCCGAATTAATACCGCAATTGCAATCGCCATAATCACTAA
ACTTGAACCACCATAGCTCACCAATGGGAAAGTTAAGCCTTTGGTCGGCAGTAACCCCGA
AGCAACACCAAGGTTTACAAAGCCTTGAATAAAAATCCAAATGGCAATACCAAAAGCAAA
GAAACCTTTAAATCGTTCTTCTAGTATTAACGCTTCACGACTGACTTTTAAAGCTCTGAA
AGTTAAGGTGAGTAATAATAGCACAACGATAACAATTCCAACTAATCCAAATTCTTCTGC
AATGACTGCCATCACAAAATCGGTATGTGCCTCAGGTAAATATTCTAATTTTTGCACAGA
ATTACCCAATCCTCGCCCCCAAATCTCGCCTTGCCCAAACGCCATTTGTGAGTTAGATAG
TTGGAAGCCATCACCATAAGCATCAGCAAAAGGATCCATAAAAGAGGTTATACGTTTTAA
ACGATATTCTGATGTTAAAACCAATAGAGCAAAGACTACAACGCCTGCGATACCAAGAAA
AATAAACTGTAAAACTTTCGCCCCCATAATAAAAAGCATTGCAAATGTCAGCACAAAAAG
CACCGCTATACTTCCCAAATCAGGTTGAGCCAGCAACAAGCAGCTAAATAAAATCAGGAT
TACCATAGGGCGAATGAAACTAATGCTTTTTTGTCGCATTTCATCAAATTTTCTTACATA
GAAGCTCGCAAAGTAACAAATCACCGCAAATTTTGCTAATTCTGCAGGCTGGAAATTAAT
AGGACCGATAGGGATCCAGCGTGTTGCCCCATTTACTGTTTTTCCAACAAACAATGTAAT
TGCAAGCAAAAGTAGGGCTGAAATAAATAACCAACCATTATACTTTTCCCAATGTTTACT
TGGAATTTGAACAAAGAAAGTACAAGCACAAATAGATGCGATAACATAAAAACCATCTCG
CACCGCAAAATAGAAGGGGTCTTCGTGTAGCCGACTACTCACAGGAATAGAGGCTGAAGT
CACCATAACAAATCCAATGATCAGCAATGCGAGAAATAACCACACCAATGTTCGATCATA
GAGTGCATTAACAGGCGTTAATCTTGTCCACTTATCCCACTCAATCCGAATTTTTTCTAG
CATTAGATAACCCCTTGAGCCAACGCCACAAACTGTCTGCCACGCTCTTCAAAATTTTTA
AACTGATCTAAACTGGCACAGGCTGGTGAAAGTAGCACCATATCGCCTGATTTTAATAGT
AAACGAACTTGTGCGACAGCTTGTGTCATTGTTTCCACTAAAACGCTATTTTGAGTTAAA
GCGGCAAGTTCCGCCCCATCTTTTCCAAAGCAGTAACAGACTGTATTTGGCTGATTAATA
AAAGGTTTTAACTCAGAAAAATCAGCATCTTTCCCATCGCCACCCAACAACAGATAAAGC
GTTCCTTCGACTTGTAAACCATTTAATGCAGCCACAGTACTGCCGACATTCGTGGCTTTT
GAGTCGTTAATCCAGCGTACGCCATCATTCGTCGGTACTAGCTGGAAACGGTGATCTAAT
CCTGAATAGCTTTGTAGGGCTTTCACAATCCCTGAACGAGCAACACCAGCCGCTTCCGCC
AATGCCATTGAAGCCAAGGCATTCATCACATTGTGACGACCCGTGATTTTCAGCTCATTA
ATCGCAATAACTGCTTCATCGCCAGAATAGAGTTCACCATTACAAGCGGTATATTCTGCA
TCTTTTTCTGCAAATTTTTTCAAAGATCTGACCGCTTGTGTCGGATAAGTTAGTGGATCT
TCACCATTTACAATAATATTTTCCGCATTTTGATAGATACGCAATTTTGCTGCACGATAT
TCTTCAACGGAGTTATTGTAACGATCCATATGATCTTCACTAATGTTTAAAATAGTCGCA
GCTTTTGCTTTTAAAGAATAGGTCGTTTCAAGCTGGAAGCTTGATAATTCCAACACATAG
AGTTCGTAATTGCTTTTCAATAAACTCAAGGCAGGCACGCCGATGTTACCGCCCATACCG
ACTTTGATACCTGCTTGTTTTGCCATTTCCGTTGTCAAAGTCGTTACCGTACTTTTACCA
TTTGCCCCTGTAATCGCAATAATCGGTGCTTTTGCTTCACGGCAGAACAACTCAATATCG
CCAACCACTTCCACACCTGCTTGAATAGCTTGCTGAATTTCTGGCGTTGCTAAGGCAAGT
CCTGGGCTAATCACAATTAAATCAGAACTTAATAACCACTCAAGGTTTAAACTGCCTGTA
TGCAGTGGAATATCCTTCGATAATTTATCTACCCCAGCAGGATTTGCACGGGTATCAATC
ACTCGCACTTGAGCCTGTTTGTCCGCAAAAAATTCGACACAAGATAAGCCTGTTGTGCCT
AAGCCGATAATCGTGATGGTTTTGCCTTGATATTGATTTTGCATTTTGTTGTTCTCTAGA
AACGGTATTTTCAGATGTAGGGACACACTGCGTGTGTCCGCTTTATTTTCATTATTCCTC
GATTGGTAAAACTGTAACGGACACACGCAGTGTGTCCCTACATTAATTAACGTAATTTCA
ACGTCACCAATCCAATTAACACCAACATTAAGGTGATAATCCAAAAACGCACGATAACAC
GTGGTTCCGGCCAGCCTTTAAGTTCAAAGTGGTGGTGGATCGGTGCCATACGGAAAATAC
GTTTTTGGCGAAGTTTGTACGATCCAACTTGTAAAATCACCGATAAGGCTTCAACCACAA
AGACACCGCCCATCACCACTAGTAATAATTCTTGGCGAACTAATACGGCAATCACCCCCA
ATGCACCGCCAAGTGACAATGAACCGACATCCCCCATAAAGACTTGTGCTGGGTAAGTGT
TAAACCATAAGAAACCTAAACCTGCCCCTGCAATTGCCGTACATAAAATCACTAATTCAC
TGCTATATTTGATATAAGGAATGTGCAGATATTGTGCAAAATTATAGTTCCCCGTTGCCC
ACGCAATTAATGCAAATGCCCCTGCGACCATAATGATCGGCACAATTGCCAAGCCATCTA
AGCCGTCGGTTAAATTCACTGCATTACTGGTTCCGACAATCACAAAATAGGTGAGAACAA
TATAGAATAAGCCAAGCTGTGGCATCACATCTTTAAAGAAAGGAACAACTAACTGGGTAG
CAGCGGTATCTTTACCAATCGCATACATACCAAAAGCAGATACTAAGGCAATCACCGATA
GCCAAAAATATTTCCAACGAGCAATCAAGCCATCGGTATTTTTACGGGCTATTTTCCAAT
AATCATCTACAAAACCGACAACCCCATAACCAAATAGGATAAATAGCACAAACCAGACAT
AGGGGTTACGCAGATCCGCCCATAACAACGTACTCACACCGATAGCGAATAAAATCATAA
TACCGCCCATCGTTGGTGTACCCCGTTTTTTGTAGTGGCTTTCAGGACCATCGTGGCGAA
CTTCCTGTCCAAATTTGAGAATTTGTAAACGGCGAATGACCGTTGGTCCAATCCACAAGC
CGATAATTAACGCTGTCAATAACGCCATAATAGAACGGAAAGTAATGTACGACACCACGT
TAAACGCGGTGTTGTATTGCACCAGATATTCAGCAAGCCAAACTAACATAAGCTAATCCT
TAAAAAGAAACATCAAAAGAACGACATAAGGAAGCAATTACTTCTTCCATTTTTTGGCTA
CGAGAGCCTTTTGCTAATAATACAAGCGGTTGATCTTGTTCGATTTTTTGCAAAATGTTC
GGGAGCAAAAACGCCGCCATTGCTGTTTTATCATTAAAGTGGTGAGCTGAATTACCGCTA
ATCACCTCACTCTCTTTGCCGAAGCTGACCACTAAATCGAGCTTCGCCTGTTTAACGAAA
TCAGCGACTTCTTGGTGACAAGCTGGGCTGTCTTTGCCAAGTTCCGCCATATCACCCACC
ACAAAAATGCGGAAAGCCGGATACTGTTTTAACACTGATACCGCAGATTTCATTGAGTCC
ACATTGGCATTGTAACTGTCATCAATAAACAGTACATTCTCTTTAATTTCAATCGGATAC
AAACGCCCTTTAACCGCTGAACGCTGTTCCAATCCAGCTTTAACCGCAGTTAAATCCGCC
TCGACTGCCATTGCGAGTGCTGTTGCCGCTAACGCATTACTCACATTATGTTCGCCTAGA
TAAGGCAAGTTGATCTCAATTTCGCCTTGTGGCGTATGTAAGGTAAAGCGTGAACCATTG
AGGTGTAACTCAACATTTTCCGCCCAAAAATCTGCATAGCTGTCTTTATCTTCGCCGGTG
TAGCAGAACGACTGTAACTCGTGATCGCCAATCTCTTTCTGCCATTCTGGATAGTAATGA
GCTAAATTCACAATCGCCTTACCGCCAGCCTTCAAGCCACGATAAATTTCACCTTTAGCT
TGAGCCACACCTGCCAACGAGCCAAATCCTTCAAGATGAGCAGATGCCACGTTATTCACT
AAACAGGCATCAGGTTGTGCAATTTCGGTGGTATAAGCAATTTCGCCGATGTGGTTCGCC
CCCAGTTCAACCACGGCAAATTTATGCTCAGGGGTTAAACGCAATAGGGTCAATGGCACA
CCTAAGTCATTGTTTAAATTACCAAAGGTATAAAGCACTTGATCTTCACAAGCGGTCACT
TTTTGCAAAATTTTTGCAGTCATCTCTTTGACGGTGGTTTTGCCTGAAGAGCCCGTCATT
GCCACAGTTTTTGGGTTAATTTCAGCTTTCAGCCATTTTGCTAACTGCCCTAATGCCAAG
CGAGTATCTTCCACAATAATTTGCGGTACATTCACCGCCAATTCACGCTCAACGACTAAC
GCCACACAGCCTTGTTCTATCGCTTTTTCTACATAATCGTGAGCATCAAATTTTTCGCCT
TTTAATGCAAAAAATAAACCTTTTTCGACCGCTTGACGGGTGTCTGTACTGATGTTTTCA
ACAACAACCTCGCCACTACCGAGTAGTTTACCCTTTAGGGTTTGAGCGAGTTGTTGGGTG
GTTTGTTTTATCATCTTTATTTACTTATAAATTATTTTGACTATTTAAAATCTACTTTTG
TAGGGGCTAATTACATTAGCCCCTCTTCCTTATGATTGCTTTTGGGGCAAATGTAATTTG
CCCCTACAAATTATTTTGTGCAATAGATTAAATTCCAACTACCCCAAAAACTTCCTCGCC
CACTCTTGATCCGAAAAATAATATTTCTTCGTACCGATAATTTGGTAATCTTCGTGCCCT
TTACCGGCAATCAAAATCACATCCTTTGGCTCGGCTTGGGCGATTGCTTGTTCAATCGCA
TATTGACGAATATGCATAGACTGCACCGCTTTTGGCTTGCGGAAACCTTTCATAATATCG
TTAAAAATCACATCAGGATCTTCGGTGCGTGGGTTGTCATCAGTCACAATCACTCTGTCC
GCCAACTGTTCGGCAATACGAGCCATTAGCGGACGCTTACCTGTATCACGGTCGCCACCG
CAACCAAACACACACCATAGCTCGCCTTCACAATGTAAACGTGCGGCATCTAAGGCTTTT
TCTAAGGCATCAGGGGTATGGGCATAATCAACAATCACCATCGGGCTTTCTTCCGCATTT
TCTTTGCTGATTAAACACTCCATACGTCCGCATACACCGTTTAACAGCAGTGCGGTTTCG
ACTAATTTTTGCAAATCGTAGCCCAACGCCAATAAACCAGCGAAAGCAGTTAATAAGTTG
CTGACATTAAACGCTCCGATTAAACGGCTTTTAATTTCGCCATTACCCCAGCTACTTTCA
AATTCAATAGTTGCACCTTGTAGGGTAAATTGCACCGCTTTCGCTTTAATCCAACGGGCT
TGTTGTGGTTGGAACTGACTGTCGGTGCTGACGGCAACTGCTTCAGGCAATTTTGCCAAC
CATTCACGCCCAATTTCATCATCAGCGTTGATTACTTGTTGTTTTGAAGAAAGCTCGCCA
AATAAGCGGAACTTCGCTTGGGCATACTCTTCCATTGTGTTGTGATAATCAAGGTGATCA
CGGCTTAAGTTAGTGAAAATCGCCAAGTCAAAGTCTAGCGCTTCGGCACGATATTGAGCC
AAACCGTGAGAAGAGACTTCCATTGCACAGAAATCCGCCCCTAATTCGACAAAGTTTGCG
AGATTGTGTTGAATTTCAACGGCAGAACCTGTTGTATTCACCGCTTCTTGCACTTGCCCA
TATAGTCCGTTGCCAATAGTACCCATCACCGCAGATTTACCGCCAAGCAAGTTTCGCCAT
TGTGAAAAAAGCTGTGCCGTAGTGGTTTTGCCGTTAGTGCCTGTAATACCCACAAGGGTT
AATTTTTCTGATGGATTGCCGTAAAAGGCACCTGCTATCGCCGAAAGTTGTTTCGGTAAA
TTTGGTACTTCCAGTACACAAGCGGTCGAATTTGCAAATTTTTCTGCAAATCTCACCGCT
TGAACGTCATCGTCCGCTTCAGCTAAAACTAAAGAAGCACCTTGTTCAATCGCTTTTTCA
ATAAATTGACGACCATCGACTTGATGTCCTTTTAAGGCAACAAATAGATCACCTTTTTCA
ACCTGACGGCTGTCCAAGGTCATTTTGTTTAATTCTTTTAATTCGCCCCAATGGTTAAGT
TCAGGGAAAAAGGAAAGTAAAGGGTTCATTATTGCCTCTTAGTTTGTCGAATTTGTTTTC
ATCTCTCTCACTGCACTTTTTGTATCTTCAGTAAGATTATCTGGTTTAATGTTTCTTGCT
TTTAAAGTATGTCCCATAATGCTTGAGAACAGTGGGGCAGATACCGCACCGCCGTAATAA
TTGCCAGCTTTAGGTTCGTTGATCAACACCACTAGTGCAAAGCGTGGATTACTTGCAGGC
GCAATACCTGCAGTGTAGGCGAAATGTTTTTTAACGTATTGCCCTTTTTCTAACTTACGA
ACCGTACCTGTTTTTACTGCTACACGGTAGCCATCAACCATTGCTCGTTGTCCGCCTTCG
CCTTTTTGCGCAACGCTTTCCATCATCTTCACGACATCACGCGTTATCTTTTCTGGTAAT
ACTCGATCCCCTAACACCGGCGGATCGACTTTCGTAATAGAAAGAGGACGGTAAACCCCA
AAGCTTCCTAAAGTTGCATAAGCTCGAGCTAATTGTAATGGCGTTACATTTAAACCATAA
CCATATGCTATGGCCGCACGCTCAATATCCGCCCAACGTTTACGATCCCCGTTTGTACCA
CGCTGCTCGCCAAGTCCTAATCCTGTATCTTTACCAAAGCCTACTTTGCTGTAAGTATCG
ACTAACGCCGTACTTGGCATTCTCAGTGCTAAGCGGCTTACCCCTACGTTACTGGATTTT
TGTAAAATCCCGGTAAGTGAAAGGCTTTCTCGTGGCGAAACATCTTTAATCGTATGACCA
TTAGCAACAAATGGGCGTGTATTAATGATTTCGCCACGATAAGTTGCCCCATTTTGTAAT
GCAGTGAGTACAACTAAAGGTTTTACCGTAGAACCTGGTTCGAAAGTATCGGTAATCGCA
CGATTTCGCATTAACTCAGGCTTAAATGTATCCCGCTTATTAGGATTAAACGAGGGTGCA
TTTGCCATTGCAAGCACTTCACCGGTAGTGACATCAACTAAAACAGCCGTACTCGATTCC
GCATCATTTTCTTTTACCGCTTTCTTAATTTCACGGTAAACCATTGATTGAAGTTCTTCA
TCAATGCTGAGCATCACATCTTGTGGATCATATTTTTTCTCATCACGAATATGCTCAATC
ACATTGCCACGAGCATCTTTACGAATGACCTGTTTACCGTTTTTACCAACCAACAAGCTA
TCAAAGCTACGTTCTATTCCTTCCGAGCCTTGTTTATCATCAACATCGGTAAAGCCGATT
AATTGGGAAATTTCTTCTGCAAGAGGATAAAAACGGCGAGTTTCTGCTTTTAATACAAGC
CCATCAATTTTTAATGCTCGAGCATAATCTCCTATCACATCTGATTCGTGACGAGAAATA
TATAAAAAACGTTGATTTGCTGAAGCATAAAGTTTATCCATCATTACGCTGTATTTCATA
TCTAATGCTTTGGCTAACTCTTGCATTTTTTGGCGTTCAAGCTGAGCATACTCATTTTCC
AAATGTAAAAACATAGAATTTGGATTATTGCGTATGCGTTGAATTAATACGTTGTAATCT
AATGCAGTTGCACGAGCGAGTAATGTCCAATAATCCTCATTTTTATTGTTTAAAATCGCT
CTAGGATCATATTTATTTTCTTTATTCTGTGGTTTTTCTTTAATAAAACGATTCACACTA
GCTTCAATTTTACTGGCTGAAGCCTCCATTTCCATAGCCAAAACTCGCCATAACGATTTA
TTACGACGAAGTTTAGTATCAAAATATTCTTTAGGATCAATCGTAATTGAATACATCGGC
ACACTAATTGAAAGCACTCGCCCATTTCTATCTAAAATTTTCCCCCTTGTAAAAGGAAGC
TCTTTTGTCCGTAAAGAGCGATCATTTGCTTCTTTGATTAAACGTTCTGAATCAGTGACT
TGTAAGAAAAAACTTTGACCGATCAAGGCACAGACCATTACACCGATAAACAGATAAACA
AATCCAAATCGGGCAGGCAAAAAACTAGGCTGGGGTGAAATATCTACCTCTTTTAATTCA
TCTCCCATCGTATTTTTATTTTTAGGGTTATATTTCACTGATTTTTTCATTTTTATTCCA
CTAAAATGATTTCTTGTTCTTTTTTAACTGGTTGTAATCCAAATTTTTCAGCAACAGCTT
CGACTAAAAACTTCTGACTTTTTGAATTTTCTTCTAATTGCAAATGAACATACTGATTTT
CAAGCTTCTGTTTTACTTGCAATAATTTTCCCTGCTCCGCTGTTAATAAACGTGTTTGGT
GCGTAATCCAAATCGTTGCAACAGCACTAATCACCACCCCAACAAGTAGCAATAACGCCA
CTTTATTATGGCTAGTTAAATCGTCTAAAATCACTTGACGTAAAGGATAGCGTTCACTCG
ACATTATCTTTTCTCCGCAACTCTTAACACCGCACTGCGTGAGCGTGGATTGGCTTCAAT
CTCCGCTTCACTTGGCATAATCGCTTTGCCGACGGTTTTTAAAGGAATATTCTTATTTAA
CTCACTTTCTAAAATCGGCAGACCTTTCGGCACCGTCTCGCCTTTGCTCTGCTTACGCAT
AAACTGCTTCACCATTCTGTCTTCTAGAGAATGGAAGCTGATAATAGACAAACGCCCTTC
AGGTGCCAGTACAGTTAAGGCTGAATTTAACGCCTTTTCTAATTCATCTAATTCACTATT
AATGTAAATACGGATTGCCTGAAAAGAGCGAGTTGCTGGGTGTTTATGCTTATCTTTAAA
CGGCACGGCATCTGCAATAATTTGCGCCAGTTGCAAAGTACGGGAAATTTTTTCAGTTGC
AGATTTATTGTAAGAAACGACCGCTTGTGCAATGCGTTTGGCAAAACGCTCTTCGCCAAA
CTCTTTTAACACCCAAGCGAGATCATCAACAGACACCTGTGCTAACCACTCCATTGCTGA
CAAGCCTTTAGTGGTATCCATTCGCATATCTAATGGTCCATCACGCATAAAGCTAAAACC
ACGTTCTGCTTCGTCAAGTTGTGGGGAAGATACGCCAAGATCGAGTAAGATACCGTCAAT
TTTGCCGACTAAATTAAGTTCGTCACAAATATCAGGAATAGATGAAAAAGCACTGTGAAC
AATTTGAAAACGGGGATCAGTGATCGTGTTCGCTTCTGCAATCGCACGCGGATCACGATC
AATCGCAATCAATCTACCCTGTTCACCCAATTTGCTTAAAATAAGACGTGAATGCCCACC
ACGCCCAAAAGTACCGTCGATATAGATACCGTTTGGTTTAATGGCTAAACCATCAACTGC
TTCGTGTAATAACACCGTAATATGTTTGGGTGAGTCACTCATTTTGATTATCCGTTATTG
TTATAAAGAAAGGTTCTTTAATGCCTCACAATGAAGCATTTCTTCTGAGCTACCAATTGC
AAGATCTTCGCTAATCTGTTTCTGCCATTGTTGATCTTGCCAAATTTCAAATTTATTTAA
CTGCCCAACCAACATAATCTGCTGTTCTAATTGAGCGTGCTGACGCAAAGTCGGGCTAAG
TAAAATCCGTCCAGCAGAATCCATTTCACATTCTGTCGCAAAACCTTGCATAACCCGTTG
AATACGACGCTGTGCAGGATCGAAGTTAGACAGAGCGAGCAATTTTTGCTCGACAATTTC
CCATTCGTGCAACGGATACAATAATAAACAAGGCTGGCGAATATCTACGGTACAAACAAA
TGACCCGTGGTAACTCTCCAAAAGCTCGGCACGATAACGGGTCGGAATAGCGATCCGCCC
TTTGCTATCAATGCTGATTGAAGTTGCTCCACGAAACATTTTTTTGCTCACTTAACCTTA
GAGATTCGGAAATTTGGAAAAAATTCCACAAAACACCACTTTTTCCCACTTTAATTGAAG
AATTTTATAGTTTTCGTAGATTAGGGGCAAGAAATTTGTCAGAAAAATACGAATATATTT
AATTATAAATAGAATTCATTACCCGCAGCAAAAACAACAAACTACTTTACATTGCCTCAA
AATCAAGCAAACGAAAACATTTGTAATTGTTGTAAAACACAGTACATTTACTTGTAAACG
TTTTTACAATAGGAGAGCTTTTTAAGCTTATTTACATGAAAAACAGAGTTCGGTGGAATC
ATCAATTTAGACAAAGTTCGTTCTGACAAAGTATATAGCTTAAATTTAACGCTATGGAAG
CGCAATTGGTATTGGTTAGGAGTAACACCTAGGGCTACAATTTACCTATCGTAAGCAAAA
TAGTAATTTGCCAACGCTCTATTTCTGTACGGATAAAAACGTCAATATCTTAGTTGAAAG
CCAGTTTTAAATTGTAGGGATAGGGACTATCCGCTTCGATCTCTATTTCCTTGCCTTTGA
CCAATCTAACGAGGAAACAAGCGAAAATCCCCTCTTACATAACTTTTCTTAAAATTAGCT
GTTGTGCAGCTGCTACACAACACCAGATAAAATCTTATTTAAAACAAATTGATCTCGTCG
CCCTATTCCTTTATTCCCTAACTTTCTCTATAATCCTAATCCTCTTACGTTCTTTAAAAT
CTGGTGTAATTATGAACCCAATGTTAAATATCGCTATTCGTGCAGCACGAAAAGCAGGCA
ATATTATTGCTAAAGGCTATGAGCAAGCGCCTCAAGACACTCAAGTTGCTCAAAAAGGCG
CAAATGACTATGTTACCGAAATTGATAAAGCAGCAGAAGCAGCCATTATTGAAGTGATCC
GTAAATCGTATCCTGATCATGCTATTGTTGGCGAAGAATCAGGCGTTTTAGCTGGCACAA
ATAACGATGTACAATGGGTGATTGATCCATTAGATGGCACAACAAACTTTGTTAAACGCT
TGCCACATTTTGCGGTGTCGATTGCTATTCGTGTGAATGGTCGTACTGAGGTGGGTGTTG
TATATGATCCTATTCGTAACGAATTATTTACCGCTGTGCGTGGCGAAGGTACAAAATTAA
ATGAATTCCGCCTTCGCATTAGTAATGAACGTCGTGATTTACAAGGCACAGTGTTAGCAA
CAGGTTTCCCGTTTAAAGTCGCAAAACATCGTATTGCTCACTTAAATATGATTGAAGCCT
TGATGAACAATGGCGTAGCAGATTTCCGCCGTACTGGTTCTGCAGCATTAGATTTAGCTT
ATGTGGCTGCTGGTCGTGTTGATGGTTACTTTGAAATCGGATTAAAACCGTGGGATTGTG
CTGCAGGCGATTTAATTGCCCGTGAATCAGGTGCGTTAGTGACCAACTTTGTTGGTGGTA
CAGATTACTTAAAATCAGGTAATGTAGTGGCAGGTAGCGGTCGTGTTGTAAAAGAAATTT
TAAACAGTATTCAACCGACCTTAACTGAAGAACTCAAAGCCTAATAATAGATTTTTTTGA
TGGGCAGTTGCCCACCCAACGATTAAAGATAAGCTTATGCAAAAGACCTATCCATTGCTC
AGTCAAATCAACTCACCTGATGATTTGCGTTTATTACCAAAAGATAAACTTCAACCTCTT
TGTGATGAACTGCGTGCCTATTTGTTAGAGTCCGTCAGTCAAACAAGCGGTCACTTAGCC
TCTGGATTAGGCGTGGTCGAATTGACCGTTGCCTTGCATTATGTTTATCAGACCCCATTC
GATCAACTTATCTGGGACGTAGGACACCAAGCCTATCCACATAAAATTTTAACGGGTCGC
CGTGACCAAATGCATACTATTCGTCAAAAAGACGGCTTACACCCATTCCCTTGGCGTGAA
GAAAGTCCTTTTGATGTATTGAGCGTTGGACACTCTTCTACCTCCATTAGTGCTGGTTTA
GGCATTGCCGTTGCCGCAGAAAAAGAGAACGCAGGGCGTAAAACGGTCTGTGTGATTGGT
GATGGTGCAATCACTGCAGGTATGGCATTTGAAGCGATTAACCACGCAGGTTCAATTCAT
ACCGATATGTTGGTTATCTTAAATGACAACGAAATGTCCATCTCAGAAAATGTGGGAGCA
TTAAATAATCACTTAGCTCGCCTTTTCACTGGTTCGCTTTATGGTACTTTACGTGAAGGG
GGCAAAAAACTGCTCTCAGGCATTCCGTCGATCAAAGAGTTTGTGCGAAAAACAGAAGAA
CACGTTAAGGGCTTTGTTTCGCCTGTTGGCACAATGTTTGAAACCCTTGGCTTTAACTAT
ATCGGCCCGATTGACGGACACGATATTGAAGAACTGATTTCTACCCTGAAAAATATGCGA
AATATGTCAGGACCACAGTTCTTACATATTAAAACCAAAAAAGGCAAAGGTTATACTCCA
GCGGAACAAGACCCTATCGGTTTCCACGGTGTGCCGAAATTTGACCATACAAGCGGTAAG
TTACCACAAACCAAATCCGTACCGACCTATTCCAACATTTTTGGCGACTGGCTTTGCGAA
ATGGCAGAGCGTGATCCGAAGATTATCGGCATTACCCCTGCAATGCGTGAAGGATCGGGA
ATGGTTGAGTTTTCTAAACGCTTTCCACAACAATACTTTGATGTGGCGATTGCCGAACAG
CACGCCGTGACCTTTGGGGCAGGGCTTGCGATTGCAGGTTACAAGCCTGTGGTAGCGATT
TACTCTAGCTTCCTACAACGTGCTTATGACCAACTTATTCACGATGTGGCTATTCAAAAC
TTGCCTGTCATTTTTGCAATTGACCGTGCTGGTATTGTGGGAGCAGACGGGCAGACCCAT
CAAGGCGCATTTGATTTAAGTTTTATGCGTTGTGTCCCAAATATGACGATAATGTGTCCA
AGTGATGAAAATGAAATGCGTCAAATGCTTTACACTGCTTACACAATGAACAGCCCTGTT
GCCGTGCGTTATCCGCGAGGCAATGCACAAGGCGTTGAGCTTCAACCGATGCAAGCCCTT
GAAATCGGCAAAGGCAAAGTGTTAAAACAGGGGGAAAAGGTCGCTATTCTCAATTTCGGG
GCATTATTAAACGAAGCCAAACAAGTGGCAGAAGCCCATAATTACACCCTCGTTGATATG
CGTTTTGCAAAACCGCTAGATGAAGCCTTAATTGCAGAGCTTGTCGACCGCCACGAATTA
TTAGTCACCCTTGAAGAAAATGCCCTTCAAGGTGGGGCTGGCAGTGCGGTAAATGAATAC
TTGCAACATATCGGCAAAATCAAACCGCTATTGATGTTGGGCATTCCTGATTTCTTTATC
CAACAAGCTACGCAAGCCGAATCCTATGCGGATTTAGGGTTAGATGCGAAAGGGATTGAG
CAGAAGATTCTATCTATGAAATGAGTTAATTTCCAAATCTCATTAAAAAGCTAAGATACT
AAACCTAAGTTGCCCATTCTTAGGCATGGCAGACAAATGGGCACAGTAGACAAACTAGTT
ACTAATGTTTATTTTTTCTAAATATTAGCAGCAAATTTGTCTATTATCCCCATTCTTATG
CCATAAATCTATCTTCCACAATATCACTATTAGGAGATATTACTTCAGCTGCTCTTCAAT
AATCCCACCGCCCAAACAGACTTCGCCTTGATAAAATACGGCGGACTGTCCTGGGGTAAC
GGCGATTTGAGGTTCATCAAAAATCACTCGAATGGTTTCGTCATCAAGCGGTTGGATTTC
ACATAAAATATCCGCTTGGCGGTAGCGTGTTTTTACTGTGCAACGTAGTTTTTCACGGAT
CGGTTGGCGATCTACCCAGTGAAGTTGGCTTGCAATCAGGCCGCTTGAAAGCAACGCAGA
ATTATCCTGACCTTGAGCAACAATTAGCACATTATTCACCAGATCTTTTTCCACTACATA
CCACGCATTTTCACTCGCCCCTTTGACACCACCAATACCTAAACCTTTGCGTTGTCCTAA
GGTGTGGTACATTAAGCCATCGTGACGACCAATCACTTGCCCATCGACGGTTTTAATATC
CCCAGCTTGTGCAGGTAAATAACGAGCAAGGAAATCTTTGAATTTACGTTCGCCGATAAA
ACAGATCCCCGTCGAATCTTTTTTCTTTGCTGTCGCTAAACCTAGGTCTTCTGCAATAGC
TCGGACAATCGGTTTTTCAATATCACCAACAGGGAAAAGACTTTGTGCAACTTGTTGCTC
GCTCAGAGTGTAGAGGAAATAACTTTGATCTTTGTTGCTATCAAGTCCACGCAATAATTT
TGGCTGTTGATCAAGCGGTGGACGACGGACATAATGCCCTGTGGCAATAAAATCCGCCCC
TAAATCCTCTGCAGCATATTCTAAAAAGGCTTTGAATTTGATCTCTTTGTTACACAAAAT
ATCAGGGTTTGGTGTGCGTCCTGCTTTATATTCGGCAAGGAAATGCTCAAACACATTATC
CCAGTACTCTGCGGCAAAATTGATTTTATGCAGTTTAATACCCAGCTTATCGCAAACGGC
TTGTGCATCGGCTAAATCTGCCGCTGCTGTGCAGTAATCCGTGTCATCGTCTTCTTCCCA
GTTCTTCATAAACAAGCCTTCCACTTGGTAGCCTTGTTGTTGAAGAATAAAGGCTGAAAC
CGAAGAATCTACGCCTCCCGACATTCCGCAGATCACTTTTTTCTTTGCATTTTCCGCTAA
TTGTTCATCGGTAAGTGCAGGAAAATGTTGTTGGTAAGTTTTTGATTTCATTATTGTTGT
TCTGTCCGTTGATAAAATTGCTGTCCCACTCTGTCGATATGCTGAATAAAATTTTCGTGA
GCCAGTTCGTGATAAATTGAAAGATCAAACAGATAAGGTAGGCTAGAGTCTTCTAAATCT
AGCCTGATTTTACCCAATATGCTCTGATTAAGATTTGGTCCTTTAAAAGTTAAGTCAACA
TCAGAACCTATCCGATAATTACCCTTTGCTCGAGAACCATAAATAATCGCCTGCTCAATT
TCGGGGTATTTCTTGAGAATATCAGTAATTACCCTAATAGATTGTTCATTTAATCCAAAC
TTTTCTGCCATAATTCCATCATTCTCTTTTCTAATGCAAGGAAAAGGGGAAGATAAATGT
GAACAATTTTTTCAAATTCTTTCAACAAAATTTGAGCATCATAAGTATGAACTGTCATAT
TACGGCTATTCAACATTTCCATCCAATGATGCCCCTCAAAAATAAGCTCATATTGAAAGG
CTATTCGAGTTACGTTTCTAGGTCCATTTGCATCTAAAAGACCTTGATATTTCAAATAGT
CTTGCATTACTTTCCAAGCAAGTTCGTGAGCGATTTCAAAACTTTGAATAATCCCTTTTT
TGATAATATCAAGATCAGTATCTGCATACTTTTCTACATCATCTTTTAGATAAGCAACAG
CCTGTTGATAATTTTCAAAACGCTGTTTCCAGCGAATATCTTGTTGCTCCATTTTTCCTT
CCTATTGATGAAAAAATTATTTTACTTCGTAAAACTGAGCCTCTTTCTTGGCAAATTTTT
CTTCATATTCGGCTTTAGCAGCTTCATCGCCTGCTTCTAATTTTGCTTTTAAATTATCAC
AAGGCTCATCGCAGTCACAGACTTTTTTCATTCCTAATGCAGAAATACCGCCACAACTAC
CTTTAATTGTTTTACCTTTGATAATAAAGCCGATTGACATCATAAATACAATGGCTACAA
AGAAAGCAAAGGTCAGTAAAATTGTTTCCATTTTTTATCCTATTATTTTTGATTAATTAA
TTTTTCAAAGGCACTCGACATTTTAGTTTCATATCCGTCGCCTTTCTTGATAATTAAGAA
AATTGCTAAATTTTCACGTTCTGCCACTTCCAGTGCTTTTTCTGCTCCTAACACATATAA
GCCTGTTGAAAGTCCATCTGCAGTCATTGTGGTTGGTGCAAATACAGTAATTGAGGCTAA
GTTATGGCTAATCGGACGTAATGCTTTTGGATCGATAATGTGAGATAGGCGATTACCCTG
TTCATCTTCAAAATAGTTGCGGTAATTACCCGAAGTCGCCATACCTAAATTATGCAATGG
CACAACAATTTGACTTGATGTTCCTTGAGCAAATTCAGGTTTTTCAACTGCAATACGCCA
CGGTTGCCCTTTTAAATTTAGCCCTTTTCCGCGTAATTCACCGCCGATCTCAACAAGGTA
ATGTTGTACCCCTAATTGCTCAAGGTAATCCGCTAATTTATCTACGCCAAATCCTTTGGC
AATTGCTGAAAGATCGAGATAAAGCTCTGGTACTTTTTTTGTTAATGTGGCTTTTGTGGC
GTTATCATCTAAGACTAATTTTTCAATACCAACCCAAGTGGCACGTTCTGCAATTTGTTC
TTCCGTTGGTGCTTTATTTAGGCGTTTATCTGGTCCAAATCCCCATAAATTAACCAAAGG
CCCAACGGTCACATCTAACGCACCTTCTGTCACTTTATTTAGACGTACCGCTTCTTTGAC
CACTTTGGCAAAATCAGAGGCAATTTCAAACGGTTTATCTGCCTCTTTCATTTGATTAAA
TTGGCTAATTTGAGAGTCTTTTTGATAGGTGGACATCTCGTTATTTACCATTTTTAACAA
CGTATCCATTTGACGTTGAACCTCTTCTGGTTTAGGTAAATTTGTTAAGCTACCATCATC
AATATATTTGATATGGTAGGTTGTTCCCATTGTTTTACCTTCAAAGGCAATTTGTTGGGG
TTCTTTATTACAAGCAGAAAGCATTACAGCGAAAAATGCCGAAATTGCCCACATTAGTAA
CGTTTTGATTTTCATACATCCTCCCAAAACGAATAATTAAATTAATAATGGAAAATAGAT
AAGGGCGATTTCCTTATCTATTTTCCATTATTGGATTGTGTTAATACCCTACATAGAATT
ATAGCATAATCTATTAGGTTCAGTATGTGGAAAATGCTCCATTTGTAAAACACAATAGAT
TTTTTATGATATAAAATTTACTATTTAGCAGTTTTATTCACCAAAATTTTTCGGTAAGTT
TTTTAACATTTCAGCCCAAATTTCGGTACTACGTTGACTGCTCATTGCTAAACATTCTAC
GGCTTTTTCGTAATCATTAGTTTCACAAGCGGTACGAAGTGCTTGGTAAAATGCAAAACT
TAATTGGCGAGAACTAGGATTAGAGAAAAATAAAGATGCCGTTTTTAAATAGAGATCTTT
AAAACTATTTAAAATCAACCCATAAACAGGCTTATTGGCAATAAAAGTAAATTCACGATA
TAGCTTATAGTCAAATTCAGCATAAGCTTGTGCCGTATTTTGAAGTAATTCAAGATCTTT
TAAGAGTAATGAAGAAGCTAAATGATCAGCTTTAATTGCCTCAGGAATAAAGTATTCTCC
CATTCTAGTACGCAATGAAACAACATTTGAAATAATCGTTGGTGTAATAGATTCATCTAA
ATGAATTAATGTACTAATGATATTTGGACCTGCTGTTTCCCAAATATTATTTACTCGAGT
TGGCTTACCGTGTTGAATACTCAACCAACCATCACGCGCAAGACGCTGTAAAACTTCTCT
TAACGTTGTACGCGTAACACCAATAATGTCTGCAAGCTCACGTTCTGCAGGTAAATCTGA
ACCAGCTGGAAAGCGGTTACTCCAAATACTTTTGATTAAATACTCTTCAGCAAGGGCTGC
TGGGCTTTGGGCTCTTAAAATGTCTGATTGATTCATTGATTTATCTCAAAAAATGAAGAA
ATACTTCAAATAAATAGTAAAAAGTGTGATGTACTCATCAAAAATGATATTGCCTTCCAT
ATAATGGCTCTTGGGGTATTATCGTTTAATCTAAACTAGATTACAATCCACAATCATTTT
TACTTTTTAATTAAATCTATGAATAATCTTGACGCTTTTTATAAAAACTTTCTCGGTAAT
GCACCAGAATGGTATAAGGCTTGTATTATTGCCTTCTTAATTATCAATCCATTGCTCTAT
TTTTTCATTAGTCCATTTGTTGCTGGTTGGGCATTAGTGGCTGAATTTATTTTTACGTTA
GCAATGGCATTAAAATGTTATCCTCTACAACCAGGTGGTCTACTTGCCATTGAAGCTGTC
GCTATTGGAATGACGAGTGCTGAGCATATCAAAAAAGAAATTCTCGCCAACTTTGAAGTC
GTTTTATTGTTGATCTTTATGGTGGCAGGTATTTACTTTATGAAACGCTTGTTACTTTAT
GCATTCACTAAGCTACTGATTTCCATCCATTCTAAAAAAATGCTTGCACTCACTTTCTGT
TTAAGTGCGGCATTCTTATCTGCATTCCTCGATGCTTTAACGGTAATTGCGGTGATTATT
AGTGTTGGAATGGGATTCTATAAAGTTTACCATAAGGTCGCATCAGGTGGGCTTTTGGAC
GATGATGAGTCCGATGATGCTTCAAATGATAAATTAATTACAAACAAACAAATTTTAGAA
CAATTTCGTGGTTTCTTGCGTAGCTTATTAATGCACGCTGGAGTAGGTAGTGCGTTAGGT
GGCGTGATGACAATGGTCGGTGAACCGCAAAATTTAATTATTGCTGCTCAAGCTGATTGG
GGATTTGGGGAATTTTTCTTACGGGTAGCTCCAATTAGTATCATTGTGCTTGTATCAGGT
ATTGCAACCTGTTATCTCGTAGAAAAATACAAACTTTTTGGTTATGGTGACCGCTTGCCG
CGTAAAGTTTGGGTGGTATTAGCCCATTATAACTTGCGTAAAGAACAAGAGATGACAAAA
CGAGACCGAATGAAATTGGTTATTCAAGCCATAGCTGGTGTTTGGTTAGTCATTGCGTTG
GCATTGCATTTAGCGGAAGTAGGATTAATCGGTCTCTCTGTTATTATTTTCTGTACAGCT
TTCTGTGGTATCACTGATGAACACGCCTTAGGACGTTCTTTCCAAGAGTCGCTACCATTT
ACCGCATTGCTTGTGGCTTTCTTCTCTATCGTTGCCGTGATTGTAGATTTGAAACTCTTT
GATCCAATTACTCAATTTGTTCTGTCCGCTGAACCAAGCTCACAATTGGTGCTGTTCTAT
ACATTTAATGGATTGCTTTCAATGATTTCGGATAACGTTTTCGTTGGAACCGTTTACATT
AACGAAGCAAAAGCGGCTTTCCAAGCTGGCATTATTAGTAGGGAACAATTTGACCTGATT
GCTGTCGCAATTAACACAGGAACCAATTTACCATCAGTTGCTACTCCAAATGGACAAGCT
GCATTTTTATTCTTATTGACTTCTGCTATTGCACCATTAATTCGTTTATCCTATGGACGA
ATGGTCTATATGGCATTACCATATACCGTAGTTTTATCAGGAGTAGGGTTCTTCGCATTA
GAATTTTTACTGCCACAATTAACAAAATTAATGACGGAGTGGGGCTGGTTAATCACTCGT
TAAGAATAAAGGAAACCGTATGCTAACTTATTTTAAAGAGCTATCAATAAGTCGTAGTGC
TTGGCTACTTCTCACTGCAAGCTGTACAGCACTAGAAGCTGCTGCGCTCTATTTTCAACA
CGGAATGGGACTAAACCCTTGCGTGATGTGTATTTATGAACGATTAGCTCTATTGGCGAT
TTTAATTGCGGGGATTATCGGCTTTTTAGCCCCCCGCAAAACGCTCGTACGTTGGCTTGC
ATTATTGCTTGGTTTATTTGGCTCAATAAAAGGTTTAAGCCTTGCAATTAAGCATACGGA
TTATCAACTCAATCCCGCTCCGTGGAACCAATGCTCACCTTTTGTAGATTTCCCTGAAAC
ATTGCCGTTGAACAAATGGTTCCCAGATCTCTTTGAAGCCACAGGTAAAGGCGATTGTGG
AAAAGTAGTCTGGCAATTTTTAGATCTCTCTATGCCACAATGGTTGATTGTGGTTTTCTC
TATTTATATTGTCGTTTTTGCTGTTATTATTATAAGTCAATTCAAGCAAACTTCTTCATA
CAGAACATTATTTCGTTAGGTGAAATATGAGTAGCGAATCTAAATCTTTTTTTCGTACAT
TATTAGAGAAATACAACGAGTTATGTAAAGATCTTGGCGTTGACCAAGGTGCTTGTCGAG
GCTGTGTACCCGTTGTAAAATTTGATCCCGAACAAGATGATAAATCTGGAGAAAAAACAA
AAGATGTTTAAATTATCTTAAATGGGATAGAGAAAAATCTATCCCATTTATCCTTTCTAA
ACATGTCATACTATGATGTCCCCCCCCATTCATTTCTAAAAGAATGATTTAACTCTCGCA
ATTTTATTCATAATCTCTATACTATTTGAAAATTTTTATTTGGAGTCTTCATGTCATCTA
CTCAACAATTCCAAACGCTGTTTGAACAGTCGTTGAAAAACTACTGTGAAGAGCGTTTTT
TAAAACCTGAACAACTTTCTACACAACAATGGTATCAATTCATTGCCGAAGTCAGCCAAC
AAGCGATTTTGCAAAATTTTCCTAAAAACGCACCGCTTGTAAACACTCGCAAAGTAAACT
ATCTCTCAATGGAGTTCTTAATCGGACGTTTACTGGGTAACAACTTAATGAGCCTTGGGG
TTTATCAATATGTGCATTTAACCCTAGCTCAATATGGTAAAAATTTAGTCGATATTCTCG
AAGAAGAACGTGATCCATCGTTAGGTAACGGCGGTTTAGGTCGTTTGGCTGCCTGTTATT
TAGATTCAATGGCAAGCCTTGCTCAGCCAGCAGTGGGATACGGATTACACTATCAATACG
GCTTATTCAAACAGAGCTTTGGCTGGGCAGGTGAACAGCGTGAAGAAGGTGATGCGTGGA
GCCGTGATTTCTACGCTCAACAATATCATCGCCCTGATTTCCGTCAAACCGTTGGCTTTG
GTGGCGAAGTATGGCACCGTGACGGTGATAAATATGAATGGAAACCAGCGTGGACAATTT
ATGGTAAAGCCTTTGATTTACCTGTAGTGGGTTATAAAGGGGTTCAACAGCCGTTGCGTT
TATGGCAAGGTTATAGCGAAACGTCCTTCGATCTTGCTCAATTTAACGACGGCGACTATC
TTGAGTCTGAAAGCAAAGTGGTTGATGCGTCAAAATTGACTAAAGTGTTATATCCAAACG
ACAATCATCAAGAAGGTAAAGAGTTGCGTTTAATGCAACAATATTTCCACTGTGCTTGCT
CTGTTGCCGATATTCTAAAAAATCACCTTGCACAAGGCAGAACCTTAGAGCAGTTGCCTG
AATTTGAAGTGATCCAGTTAAACGATACGCACCCTGCGATTGCAATCCCCGAATTAATGC
GCCTTTTGATTGACGAATACGGTTTATGTTGGGATCGAGCTTGGGCAATTTGTTCAAAAA
CATTTGCTTACACCAACCATACTTTATTGCCTGAAGCGTTAGAGCAGTGGGATCAAAATC
TCGTCGCGAAATTGTTGCCACGCCATTTAATCATCATTGACCGCATTAACCACGAGCTTT
ATCAACAAGTGAAAGAGGAATTTAGCGAAGCAGAATTTGCAGATGCGTGGGACGAAACAG
CGGTCTTAATGAACCACCGTGTGCGTATGGCAAACCTTTGTGTTGTAGGATCTTTTGCTG
TCAATGGTGTGGCACAAATTCACTCGGATTTAGTGGTAAGCGATTTATTCCCAGCTTATA
ACCGCTTGTTTAAAGGTCGCTTCCATAATGTAACTAACGGTATTACCCCTCGTCGTTGGA
TCCGCCAAGCAAACCCATTACTAAGTGCGTTGTTAGATAAATATATCAAAGGTGACTGGA
CGAAAGATCTTGAATTGTTGGCTCAAATTGAGAAATTTGCCAAAGATCCACAGTTCCAAG
CAGATTACAATCACATCAAACAGCAAAACAAACAGCTATTAGCGAAAGAAATTGAGCAAT
CACTTGGTTTAAAAGTGAATTGCAATGCGATTTTCGATGTTCAAATTAAACGTTTCCACG
AATACAAACGCCAACATTTGAACCTGTTGAATATCATCGCCACTTATCAAGAGCTTAAAG
AGAACCCACAACAAGAGGTTGTACCACGCCTGTTTATCTTTGCAGGTAAAGCGGCACCAG
GTTACTTTATGGCGAAACAAATTATTCAAGCCATCAACGCTGTGGCAAAAGTGATTAACA
ACGATCCTGATATGCAAGGTAAATTACAAGTAGCATTCTTACCAGACTACCGTGTAAGCC
TTGCGGAGAAAATCATTCCTGCGGCAGATGTTTCTGAGCAGATTTCTCTTGCGGGTAAAG
AAGCGTCAGGCACGGGCAATATGAAATTAGCTCTCAATGGTGCAATTACGCTTGGCACAT
TAGATGGCGCAAACGTAGAAATTGCAGAATTTGCAGGGGAAGAAAATGTCGTGATTTTCG
GACATACCGTTGAATCTGTGCGTGAATTGCGTGCAAAAGGTTATGTGTCTAAAACGTACT
ATGAGCAAGATCCTGTATTAAAACGAGCAATTGATGCCTTAGCGGACGGCACATTCTCAG
GTGGTAATAAAGATACCTTTGAACCATTAGTTTATGATCTGTTAAACAAAGATTATTTCT
GTGTGTTAGCAGATTTTGCAAGCTACCGTGAAGCTCAAAAAGAAGTCGCAAAACGTTATC
AAGATCAAACCGCTTGGGTTGAATCTGCGATTCTTAATACGGCTCGTTTGGGTATGTTTA
GCTCAGACCGTTCGATTCGTGATTATCAGACACGGATTTGGAAGAAATAGAGATATGGTA
GCTAAAAATGATTTTTGTCATTTTTAGCTACTATTTTGTCTATTACACCTATTTTTTTAT
ATGCTGCTAATACTGGTGCGAGCTAGATACTCGCACCAATTAATTTAGATATTCTTAGAA
TTTATAACTTACTGTTGCATTTACTTTACGTTCAGCGCCGTAATAGCAGTAGTAATCGCA
TGCCGCAACATATTTACGATTGCCTACGTTATCCACATTAAGTTGTGCGCTCCAGTTTTG
GTTGATTTGGTAACGAGCCATTAAATCGACTAACGTCACAGACGGTAAACGTGCATGTGA
GTAAAGTGAACCTTTTGACGTTACGCTAATGCTCTACATAACGAATACCTGCACCTACGG
TTAAGCCGTTTAACATACCATTGCTAAACGTATAAGCTGTTTTTGCTGCAAGGGTATTTG
TTGGAATTAACGGGCGGCGTGTTTTGGTTCCGGTTGAGTCCTTGCTTTCTGCTTTTGTGT
AAGTGTAAGCTAAGGTTCCAGTCCAATTTTCGGTTAAGTTTACATCTGCTTGAAGCTCGA
AGCCTTTACGGTAAATTGGATCTTCATCACTCTCTGTTGAAACAGTGCCATTAGGTTGTA
ATTTACTTACTAAAGCATCGGTATCCTTCGCTCGGAAGCCTGCGATAGTAATTACCCCAT
CTAGCCACATTGAGCTGGTTAAAATGCTTAAGCGAGTACGATCTGAAATATCCCATTCTA
AGGTTGGTGCAAGGTAGATCGTTTTATTTTCGGTATCTTTCCATTCGCCATTGACGTGAT
TTAATGAGGCGACAATGCGATAACGTACGCTTTCATCATCGGTCATTTTTCCTGTGTAAT
CTGCGCCAAAACCATACAAGCTATTTGTACCAAAATTCGTTTTGAATTCGCCTTTACCGA
TTTGATCACGGTGTGCACGTTTGGTCACATAGTTAATTAAACCGCCTGATTGTGCTGCGA
TTGCTTGAATACGGCAAACCTAAAATGGTGATTATCACGGCTTTAATGCGTAAATTAGTC
ACTATTGCACAGGCTGTTTTGCAAAAACAAACAGCATTTAATTTAGACACATTTATGAAA
TAAAATTTGTTGTGTCTTATGGTATCTACATATATGAAGGATTTCTATGTACCAAGCCTT
AGCCCAAGCGGAAGAAGCCGGCGTGGTTTTTGAGTATTAAGCGGTGTAATTTGAATGTTT
TTTCGGTATTATGTATCAGCTACGTAAATATCTCAGCCCTTTTGAACCGAGGGCTGAGAG
TAATTTGTTGTCTGAATATAAATAAATACAAAGTTAACCCCGATGAAAACCGCTCAACTT
TACCGTTATTCCTTACCTGTTGAAACAGGCATTATCTTACGTAACCGCCGTTTAAAACAA
CGAGATGGTTTGATTATTCATTTGCAACATGCTGACAAAGAAGGCTGGGGGGAAATCGCC
CCATTGCCTGAATTTAGTCAAGAAACCTTAGCAGAGGCGGAAATTGCAGTTCGCCAATGG
ATTGAAAAGTGGCTAAATCATCAAGACGATTCTTTAANNNNNNNNNNNNNNNNNNNNNNN
NNNNNNNNNNNNNNNNCATCCTATCCACCGTCCGTTGCATTTGGGGTCAGCAGTGCCTTA
GCAGAACTCAATGAAACATTAAGCGAAGAAGCCAACTTTCAAACTGTGCCACTCTGTTAT
GGCGACCCAGATGAACTTTATGCAGAATTGAACCAAATGCAAGGGGAAAAAATCGCCAAA
ATTAAAGTAGGGTTATATGAAGCTAATCGAGATGGGCTTATTGCGGATATGTTTTTAGAA
GCGATTCCCGATTTAAAATTGCGGCTTGATGCTAATCGCTCATGGACGCTAGAAAAGGCA
TTGCTTTTTGCAAGTAAAATTGCCCCTGAACGCAAAAAGCGCATTCAGTTTTTAGAGGAA
CCCTGCAAAACTCCAGAACTTTCACGTCAGTTTGCTGAACAGACAGGGATAAATATCGCT
TGGGATGAAACAGTACGAGAGCCTGATTTTTTGGTAAAAAAAGAGCCAAATCTAACCGCT
ATTGTGATTAAGCCAACGCTCGTTGGTTCCCTTGAAAAATGTATTTCACTCATTGAACAG
GCTCATCAGCAAGGTTTAATTGCTGTGATAAGTTCAAGTATTGAATCTAGTCTTGGGCTT
ACGCAACTGGCTCGCTTTGCGACTCAATATACTCCAAACACTTTGGCTGGTTTAGATACT
TTAGATTTAATGAAAGTACAGTTATTGCGGGAGTGGAATAATTCAACTTTACCGATAGTG
CATTTAAATAGCCCGTATATTTTGGGATTAGACGACAATGTTAAGTAGGCTATGTGATAA
TGATTAAATAGCAGCCTGTTCAAGAGACGATGCGGTGTA
>H312 Scaffold2
TTTCGTTCATAATAAAATACCTGTGTCTGAATGTATTATCTCAGAAACAGGTATTTACAC
AAATTGTGGGAGAGGCTCGATATTTTCAATATTTCAACAGCGGATTTAGCCAAAGCAGGA
GAAATTACAGAAAATCAGACTGTAAATAACACTTAAAAATAAAAAACTTATATAACAATC
AGTTTCTCTGTTAATTTAATTATCTTTTAATAGCCCCCTAGGAATATCAATATTTCTAGG
GGATATTACAAAAATTACTCACTATCACTGCTTACAAAGTACTACAAATTCTGAAGTACT
GGAACAAGATTAGGCTGTTGCTCAATAATCGCAAGCAATTTCCGTGCCGCACCATTTGGG
GTTCGTCTGCCGATTTCCCACGACTGCACAAGATTTTGGCTTACACCTAAAAGGGAAGCA
AATTCCGCTTGTTTCATCTGGTGCTGGGTTCTAATCGCTTTGACATTCGGGATTTTATGG
ATATGAATACGATGCGGTGGTACTTCTATTTCGCCTTTTTCAATGGCGACCATTTCTCTC
GCACTTTCCATTAGACGTTCAAAAAGTTCTTTTTCCATCTTTACTCCTCACTTAATTGGG
ATACAACCGCTTTTAACATTGCTTTTTGTTTATCACTCATATTGTCTTGTTTGCTTTTAG
CATACATCATCATTAATAATAATTTTCCCTGTTTGGTTACAACATAGTAAATCACCCTTA
CACCACCACTTTTGCCCTTGTTATTACTTTCTAGTTTCCAGCGAATTTTTTGGCAACCAC
CAGTATTCTGAATAAAATCGCCTAATTCGTGAGATTCTAATAAATAAGCCTGAAATTTCT
GATATTCATCATCAGACATTAATGCTTTTCGATCTTCTTCAAAGACTTTGGTTTCAATAA
AAGTAATATATTCTTCTGTTTCCATTCAAACAACCTTAGTATAACGTACACAGTACAACT
TTTCAGCTATTTTATAGCCTAAGGTATAAAAATATTTTGGCTAGCTTGCTTTGCTATTTT
TTCGATAGCGATCGAAATAATCATAAATTTCTCAGACAGCTCGATTGAAATCCGCTATAA
TTTCTCAGTTATACCGGTGCATTTCGCACCGCTTTTTATTTTTATCAACTCGAGAATCTA
TGTTCCAAAATAACCCCCTATTAGCTCAATTAAAACAACAGATTGAAGCAAGTAAAGAAT
ATGTTGAAGGCGTTGTAAAAACGTCAGATAAAAGTTATGGCTTTTTAGAATGTGAGAAAA
ATAGCTATTTCATTCCCCCTGCGGAAATGAAAAAAGTGATGCACGGCGATAAGGTCAAAG
CTGTTGTGAAGCGTGATGGCGATAAAGAGCAAGTTGAGATTGACTCGTTATTAGAGCCAA
TGTTAGAACGTTTTATCGCTCAAGTGCGTTTTAACAAAGACGGGAAATTGCAATTAGCCG
TTGATCACCCAAGTATCAATAACTTTATTCCAGCCAATACACAGAAAAAAGTCACAGAAA
CCCTTGAAAATGGCGACTGGGTGGTGGCACAGTTAAAAACACACCCATTACGCGATGATC
GCTTTTTCTTTGCTCAAGTCACGCAATTTATCTGTAAAGCGGACGATAATCTCGCTCCGT
GGTGGGTAACTTTAGCTCGCCACGAACAGCCTCGTGAACCCGTTGCGAATGAGAAAAGCT
ATGAGTTACAGGATCAAGTCGAGCGAGAAGATCTAACTCACCTCTATTTTACTACCATTG
ACAGTGCCAGCACTAAAGATATGGACGATGCGTTATACGTTGAACCAATTAGCGAGAACG
GCACGCAAACAGGCTGGCGTTTAGTCGTTGCGATTGCCGATCCGACCGCTTACATTCCTG
AGCAGTCTGCAATTGAAAAAGCCGCTCGCCAACGCTGTTTCACCAACTATCTTCCTGGTT
TTAACATTCCGATGTTGCCACGAGAGCTGTCCGATGATCTTTGCTCCCTCGTGCCGAATG
AAAAACGTCCTGCGTTAGTCGGCTATATTGAAACAGATTTAAGCGGAAATGTGGTGAGTG
AAGCTCGCTTTGTGTCAGCTTGGGTTCAATCTAAAGCTCGTTTGGTCTATGACGAAGTGT
CTGATTATCTTGAAAAAGTCGAAAATCACTGGACACCAGACTGTGCAGAAACCGCACAGC
AAATCGACTGGTTGCATCAATTTACCCTTGCTCGTATCGACTGGCGTAGCAAAAATGCAC
TGCTATTTAAAGAGCAAGGCGATTACAGCTTTGAGTTAGCCGAGGACGGCGCAGTCAAAG
CAATTCACATTGAATATCGCCGTATCGCTAACCAAATGATCGAAGAGGCAATGATTATTG
CCAACATCTGTGCAGCACAGTTTTTAGATAAATATGCACATACAGGCGTATTTAATACCC
ACTCAGGTTTTGATAGTAAAAACCTAGAGCCTGCTCGTAAATTCTTACTGGATACGCTTT
CCAATGATGAAACTCGTGAGAGTTTATCTGAACGCTACTCCCCTGAGCGTTTAAGTACCC
TTGAAGGCTATTGCGAAATGCGTCGTGATATTGAGCAATTCCCTGAAAATTTCTTAGAAA
TGCGGTTACGTCGCTATTTAACTTTTGCTGAATTTAAAGCAACATCAGCTCCGCATTTAG
GTTTAGGCATCAGCCATTATGCGACTTGGACATCGCCAATTCGTAAATACGGCGATATGG
TCAATCATCGTTTAATTAAACAAGTTCTTGCAAATCAAACAGCAAAACCTGTCGAAGAAA
CCGTTTTAACTCGCTTACAAGAAGCTCGTAAGCAAAATCGTATGGTTGAACGTGATATTG
CCGACTGGCTTTATGCTCGTTATCTTGAGCCTATGGTGGAACAAAACGTAGAATTTGACG
GCGAAATCCAAGATGTTTCTCGTGGTGGCTTGCGTGTTAAAGTCATTGAAAATGGCGCTT
CGATTTTTGTACCATTCTCAACATTGCATAATAACAAAGAAGAAATGATCTTCTCTTCAG
AGGAAATCGCTCTTTACATCAAAGGCGAAAAAGCTTACCAAATCGGGCAAGCGGTGAAAG
TGAAACTCAAAGAGGTTCGTGTAGAAACGAGATCGGTTGTGGGTGACGTTTTAATCTAAA
TAAGATTCAAAACTATTTCTATGATTACTCTCTTCTGTCCTTTATGACACTTTTATGAAC
ATCAGGTAAGAAAAAATTTTACCTGATGTATATTTTTAAGGGAACAAATATGTTTTATAA
AACTTATTCAAAAATAATTTTACTTAGCACCCTAACATTATTTACTGCTTGTTCTACAAA
AATATCTGAGCAGCCTAATACAGAAATAACAAAATTAGGAGCTAAATTTCACCAACGTAA
ATTTATTCCATCTAATGTACCATTAGTGAATATATCGGATATTCAGATAAATAATAACAT
TGTTAATCAAAAGGATTTTTTACAACAACTTGCTCATATTCAAAACCATTCAACTAACCT
AATGAAGCATCATGTAAAAACATATAATAAGCTCTTTACTTGGTTATCCCATGGAGGAAA
AATTAAAGATTTAAAACATTACGGAGTCCAAATTCAACAAATGCGAGGGCAGGATGGGTA
CCAAAATGTACTGATGACAGGCTATTATATCCCTGTAATCCCAGCAAGAATACGTCCAGA
AGGTGAATTTCATCATCCTCTTTATGCAATTCCTAAAGGGAATAAGAAATACTCAAGGGC
TCAAATTTACCGCGGTGCGCTGGCTGGCAAAGGTTTAGAATTGGCTTATACTAATTCAAT
GCTAGAAAACTTTTTGGTGGAAGTTCAAGGTAGTGGCTTTGTTGATATCGGTGGTGGTAG
GCTACATCATTTAGCCTACGGAGATAAAAATGGCTATGCTTACACCAGTATCGGTCGTTT
GTTAGTAGAAGATGGAGAAATAGCGAAAGAGAATATCTCTATTCAAGCAATTCGTAAATG
GAGTAAAGAAAACCCTCACAGATTGCAGTCACTACTGGAAAGAAATAATTCTTTTGTTTA
CTTCCGCCGAGATCCAACACTAGAAGTAAAAGGATCAGCAAGAGTCCCATTAGTTCCTTT
AGCATCAGTTGCATCAGATAAGCGCCTCATTCCAACAGGAAGTGTATTATTAATTGAGAT
GCCTATACTTGATCACAATGGTAACTGGAATGGTCGCCATGAATTCCGCCTAATGGTAGC
ATTAGATGTTGGGGGCGCAGTGAAGGGACAACATTTCGACCTTTATCAAGGAATTGGACA
TCAAGCAGGACAAAAAGCAGGTCATATGAAACATTATGGCAGAGCTTGGCTACTAAATTA
GGAACATAAAATTTGATTTTTATCATAAAAATAAAAAAATTATGTTTTTATGCAAATAAA
ATTTGGCATAGTAGACAAAAGTGTTGGTAAAAAGTGGGCTAAAGCCTTATAGTACAAGGC
TTTAACTCACTTTTTGAAATATGAACAAAAAACTGTCCTTTTTGCCTTAAGAACAATATC
CAAAAGTATGGAAAGAAAAATAATATNNNNNNNNNNNNNNNNNNNNNNNNNNNNNNNNNN
NNNNNNNNNNNNNNNNNNNNNNNNNCTAGAAACAGAAATAGCACTTTTACCTGGTAAATA
AATTTGTGGCAAATTAGCCATCGCCCCAGCAGAAGCAATCCCCGCTCTTGCATTAACATC
AACACGACCAATATCTCTTGATAATTGATTAAATCCTGTATTCACAGAAGAAACCACTTT
GTTTAGTTGACGCACATTCACTGCATCTCCCTCTTCTCTACCATCGCTTATATTGGTAAT
TCTTGATCCATTCATATTTACAACTGGATTTCCTTTCTCATCTTTACCTAAAGATACCTT
AGTATCGCCATTACTAATTGAAGTAATGTCGCTTAAATCTCCAGACACGCTCATATTGTA
AATATTCTGACCATTTGCACCCGCTGTTCCCTGCGGTCCTTGTGGTCCTGCTGGACCCAC
TGGACCAGCTTCGCCTCTATCGCCCTTAGGACCTGCTACCCCTGGAAGCCCTTGTTCGCC
TCTAGGACCTGTATCTCCTTTTTCTCCTTTAGGACCCGCTTGTCCTGGATCGCCTTTATC
CCCCTTAGGTCCCTGAGTACCTGCTATTCCTTGCGATCCTTGTGGTCCCGTTGGACCCGC
AGGTCCTTGAATACCTTGCTTGCCTTCAGGACCCTGTTCACCCCTAGGACCCGCAGGACC
AGTTTCTCCTTGCTCACCCTTAGCCCCTGCTGGACCCGCAGGGCCTCGTGGTCCCGCTGG
ACCCACTGGCCCCGCTTGTCCTGGATCGCCTTTATCCCCCTTAGGTCCCTGAGTACCCGC
TATTCCTTGCGATCCTTGTGGTCCCGTTGGACCCGCAGGTCCTTGAATACCTTGCTTACC
TTCAGGACCCGGTTCACCCCTAGGCCCCACTGGACCCGCAGGGCCTTGTGATCCCGTTGG
ACCCGCAGGACCCGTATCACCTTTGTCACCCTTAGCCCCTGCTGGACCCGCAGGGCCTAT
TGCACCTTGTGGTCCTACTGGACCCACTGGACCAGCTTCGCCTCTAGGACCTGCATCACC
TTTAGGACCCACAGGGCCTCGTGGTCCTGCTGGACCCGTTTGTCCTGGTTCGCCTCGCTC
ACCCCTAGCCCCTGCTGGACCTGCAGGGCCAGTTGCACCTGCTGGACCTGCTGGACCTTG
AGCACCTGCTGGACCCACTGGACCCGCAGGGCCAGTTTCTCCTCGGTCACCCTGCGGTCC
TCGTGGTCCTGCTGGACCCGCTGGGCCTGTTTCTCCTCGGTCACCCTTAGCCCCTGCTGG
ACCCGCAGGACCAGGTGCACCTCGTGGTCCTGCTGGACCCGCAGGGCCAGTTTCGCCTTT
ATCCCCCCTAGGCCCCTGCTTGCCTGGCTCTCCCGCTGGGCCTTGTGGTCCTGTTGCACC
TTGTGGTCCTGCTGGACCAGCAGCCCCTGCTGGCCCCGTTTGACCCGTATCACCTTTCTC
ACCCCTAGGACCTGTTTCGCCTCTAGGACCTACTGGACCCGCAGGACCTGCTGGACCCGC
TGGGCCAGTTTCACCTTTCTCTCCCCTAGCACCTGGAGCTCCATCATTTCCTTTTGGACC
AGCAGGCCCCATTGGACCCACAGGGCCTCGTGGTCCTGCTGGACCCGTTTGTCCTGGTTC
GCCTCGCTCACCCCTAGCCCCTGCTGGACCTGNNNNNNNNNNNNNNNNNNNNNNNNNNNN
NNNNNNNNNNNNNNNNNNNNATCTAAGGTTTGCGTCTCTTTAATTAACTTACCAATCGTA
GAAATCGTAATATTTCCGTTATTTTGTTCTAATTTAATATTATTTCCAGCGGTAAAGGTT
ACGGTATCGTTCATTCTGATAAGATGTGCCCCAGGTGGAGTTGCTTGACCCCCCGTTCCT
GGAGCAATTGCAAGTTTCCAACCAGCATTTGAAAATTGCATGTAGTTCACCGCATCGTTA
TTTTGTGTACCTGCTTGTAAATTGGTGATCTTAACTGGGGAAGTGCCGTCTGCACCTGTT
ACTTTTAGATTACCGTCAGTGCTGGTAATCTTAGGTCCATTATTGCTATATTGAACGCTG
CTGAATGTTGGTGCATCTTTCATCAACACATGGAATTCTAGATTTTTACGATAAATTTCA
ATGTTATCGCCTTTGTATCGAACACCACCACCGTTTTGGTATGTTGCGTTACTTGTAATG
GTAACGGTCTTATCTTCGTTAGCCTTCCATTTTTGACCCGAAGTATCATTTGTTGTACCT
GTACCTGTACCTGTTTTTTCGCCTTTGAATATCAAACTTCCTGCTCGAGCATTATTGAGT
TGAGTTTTGATTGCATCATCTAGGGATACTGTAATGGTTGAGCCAGACGCTTTGGTCTTG
ATTTCGCCATTTGTGCCTAGCACTTTAAGCGTACCATCCCAAATACCCACTTTCTCATTA
TTAGAATTGCCTGTATCGCCTGCAATTTTCATCGTCAAAGATTTAAGTTGTGCCACGTTT
ACTGCATCAGTTAATTGTGTACCTGCGGCCACATTGACGATTTGACGTTTGATTATGCTA
CTACCTCCCTTACGACCAGTATGGTCACCAACAGAAACCGCACCAACATTATTACCTAAA
TTTTGTCGTGTAGATTTAAATCCATTCTCAACAGTGTTTTCTCCTTCTGTCACAGAAAAA
GTTTGTTTTGCTCCTTCAATACCCCCTGCCGTGTCTGCTTTAGAGTAATAACCCAATGCA
ACACCACCGCCAACGCTAACAGATGAATTGTTACCCAATGCAGTGCCTCTATTAATATTC
ATATTTGCAATAGCATTTTCACCGACTGCAACAGAGCCTACTCCTAGTGCACTTGCTTGA
TAACCATAAGCCGCAGAATGATTGCCTACTTGTGATCTTGCCCCAACGGCTGTGGAATTT
TCTTCATAGACTGCTTGAGCGTCATAACCTATCGCAATATTATGCCTACCTTCAGCTTTT
GCTAAACCACCAATAGCAACACCACCATACCCAGCAAGACTACTGTAACCAATAGCAATA
GAATCGTTGTTATATCCCCTACTACTCCCATCTCCACCATCTACAAAATATGAAGCTGAA
CCTACTGAACTAAAAAATATACCTATTAATACTAGACTTAAAAGACTTAATTTAAATTTA
TCTTGCTGTTTATCTAAAAAATAATCTGAGGTGCATACTTGAGCTCTTTTATCCGTGCAA
GCGGATGTTTTAGTATGAGACTTTACTAACTCAGACACAACCACCCAAGCCTGTTGAGCA
TGACTCCAAATAACTCTAAATATTTTATTCATAATAATCTTCTCTACCGCTTTTCCTAAT
AAAACATCGTAAACCTTTATTTACATTTTCAGGATATACAATGCCCCCACTCCATTGTAA
AAAAAAAAAAAAAAAACAATGATTGACACAAAACTAAAGATAAAATAACAAGAATTTTTC
AACTTTTATTGTCAATTGTCCAAAAAGTTAGAAATAATAGGCGGAAATCTAATGAAAGCG
GTGATTTAGATAGGATATTTTGCATAGTAGACAAAAGTGTTGGTAAANNNNNNNNNNNNN
NNNNNNNNNNNNNNNNNNNNNNNNNNNNNNNNNNNNNNNNNNNNNNNNNNNNNNNNNNNN
NNNNNNNNNNNNTCTTTTGTCTACTTATATTGCATTGGTATATCCTCTTCCATTTTAGAA
CGCTATCAATTATACAACATCATTATGTAGATGAAATGCTAAAAATCAAACGAAAATCTG
AGAATAAAGTGAAAGATATTTCCGTATTAAATGCTCAAATATCCTTAAAAATCACCTACT
TAATGAGATTAATTATCACTACATAGCATTCTGAAAATTATTTTTTGAGATAGATCACAA
AACTATTTTTTTTGTGTTACAAAATTGTAAAAATTCATTATAAAATATCCAAATTAATGG
CAAAATGCTTCCATATTAGGTTTATATACTTTACTTTCCCAAGGAGGAAATCGTGCAAAC
TGTCAATGTAGATGTTGCAATTGTGGGTGCAGGTGGCGGTGGTTTAAGAGCCGCAATCGC
AGCAGCAGAAGCTAACCCGAATTTGAAAATTGCATTAATTTCAAAAGTTTATCCTATGCG
TAGCCATACGGTTGCTGCAGAAGGTGGGGCGGCGGCAGTCGCTAAAGAGGAAGACTCTTA
CGATAAACACTTCCACGATACTGTGGCAGGTGGCGACTGGCTTTGTGAACAAGATGTTGT
TGAATATTTCGTAGAACACTCGCCAGTTGAAATGACGCAATTAGAGCGTTGGGGCTGTCC
GTGGAGCCGTAAAGCTGATGGTGATGTGAACGTTCGTCGTTTCGGTGGTATGAAAATTGA
ACGTACTTGGTTCGCAGCCGATAAAACAGGTTTCCACTTATTGCATACCCTATTCCAAAC
CTCAATCAAATATCCGCAAATTATCCGTTTTGATGAGCATTTTGTCGTGGATATTCTCGT
TGATGATGGTCAAGTGCGTGGCTGTGTTGCAATGAATATGATGGAAGGAACTTTCGTTCA
AATCAATGCAAATGCGGTAGTTATCGCAACAGGTGGCGGTTGCCGTGCTTATCGTTTCAA
CACCAACGGCGGTATCGTAACGGGTGACGGTTTATCAATGGCGTATCGCCACGGCGTGCC
ACTTCGTGATATGGAATTTGTACAATATCACCCAACAGGCTTACCAAACACAGGTATCTT
AATGACCGAAGGTTGTCGTGGTGAAGGCGGTATCTTAGTCAATAAAGATGGCTACCGTTA
CTTACAAGATTATGGTCTAGGCCCAGAAACTCCAGTTGGCAAACCAGAAAATAAATATAT
GGAATTAGGCCCTCGTGATAAAGTTTCCCAAGCATTCTGGCAAGAGTGGCGTAAAGGTAA
CACCTTAAAAACTGCCAAAGGTGTTGATGTGGTTCACCTTGACCTACGTCACTTAGGTGA
AAAATATTTACACGAACGTCTGCCATTTATCTGTGAATTAGCACAAGCCTACGAAGGCGT
AGATCCAGCGAAAGCACCAATTCCAGTTCGTCCAGTTGTTCACTATACAATGGGTGGTAT
TGAAGTTGATCAGCACGCAGAAACCTGTATCAAAGGCTTATTTGCAGTGGGCGAATGTGC
ATCTTCTGGTTTACACGGTGCAAACCGCTTAGGTTCTAACTCATTAGCAGAACTTGTGGT
ATTCGGTAAAGTTGCAGGTGAAATGGCTGCAAAACGTGCTGTTGAAGCGACCGCTCGTAA
TCAAGCCGTAATTGACGCTCAAGCAAAAGATGTCTTAGAACGTGTTTATGCCTTAGCCCG
TCAAGAGGGTGAAGAGTCTTGGTCACAAATCCGTAACGAAATGGGCGACTCAATGGAAGA
AGGCTGTGGTATCTACCGTACTCAAGAAAGTATGGAAAAAACCGTAGCGAAAATTGCAGA
GTTAAAAGAGCGTTACAAACGTATCAAAGTGAAAGACAGCTCAAGTGTATTTAATACAGA
CTTGCTCTACAAAATTGAACTTGGTTATATCCTTGACGTAGCACAATCTATCTCATCTTC
TGCGGTAGAACGTAAAGAGTCTCGTGGTGCACACCAACGTTTAGACTACGTTGAACGTGA
TGATGTGAACTACTTAAAACACACCCTTGCATTCTACAATGCAGACGGCGCACCAACAAT
CAAATACAGCGACGTGAAAATTACCACATCACAACCGGCTAAACGTGTTTATGGTGCAGA
AGCAGAAGCTCAAGAAAAAGCAGCGAAAAAGGAGTAACAGAAGATGACTAACCAAAGTAA
AATGACGGTAGAAGTACTTCGTTATAACCCTGAACAAGATAACGAACCGTACTTATCAAA
ATATGAAGTACCTTACGATAGCCAAACTTCGTTACTTGATGCACTTGGCTACATCAAAGA
TGAATTAGAGCCAGAGCTTTCGTACCGTTGGTCTTGCCGTATGGCGATCTGTGGCTCTTG
CGGTATGATGGTAAACGGCAAACCAAAGCTTGCATGTAAAACATTCTTACGCGATTACAG
GGGTTATATGCGAATTGAACCGCTTGCAAACTTCCCGATTGAACGTGACTTAGTTGTTGA
TTTAAGCCACTTCATCGAAAGTTTAGAAAGCATCAAGCCATACATTATTGACAACAAAGC
GCCTGAACTTGATGGCAAACCACACCCATCAGCAGAGCTTGCGAAAAGCCGTACCAAACA
AACCCCAGCACAACTTGAGAAATACCGTACCTTCTCAATGTGTATTAACTGCGGTTTATG
CTATGCCGCTTGCCCACAATTTGGCTTAAACCCTGAATTTGTTGGCCCAGCAGCATTAAC
CTTAGCTCACCGTTACAACCTAGATAACCGTGATAATGGTAAAGCGGAACGTATGAAAAT
TATCAACGGCAAAAACGGTGTATGGAGCTGTACATTCGTCGGCTACTGCTCTGAAGTTTG
TCCGAAGCATGTTGGTCCAGCCTCTGCGGTAAACCAAGGTAAGATCGAAAGTGCTAAAGA
TTATGTCTTTGCAATGTTAAAACCGCAAAAGTAAGGAGAGAGTAAAATGACAACAACAGC
AAGTAAACGCAAAAAATATGTGCGTGAAGTGAAACCAACTTGGTGGAAAGCGTTAGATTT
TTACAAATTCTACGTTTTGCGTGAAAGTACCTCTGTTCCTACCATTTGGTTCTGTTTAGT
GCTTTTCTACGGCTTAGCATGCTTAGGAAAAGAGAACGGATTTGTAGAGAATTTCATTCC
ATTCTTACAAAATCCATTAGTGGTAGTTTTAAATATTATTACCCTTGGTGCAGTATTATT
AAATAGCTTTACCTTCTTTGGTATGGCACCTCAAATGATGAACGTTATCGTGAAAAATGA
ACGTATTGACGTTAAACTCGTTTCTCGCGTATTTTGGGGTATTACTGCTTTCGTAAGCCT
TTTAGCTTTAATCTTGGTATAGGGAGAGCATAAAAATGGATAAACTTAATCCTCCACGTT
CAAATGAACCTGCAGTATGGCTACTTTTCGGTGCTGGCGGTGCTATTAGTGCAATCTTCT
TCCCTGTGCTTGTATTAATCTTAGGTTTCTTACTGCCATTCGGACTGATTACACCAGATA
ATATTATTGCATTTGCACACACTTGGATCGGTAAATTAGCAATTCTTGCATTACTGATTT
TCCCAATGTGGTGTGGTATGCACCGTGTTCACTTAGGTTTACACGACTTTAAAATTCACG
TTCCTGCAGGCGGTTGGATTTTCTATGGTTTATCTGCACTTTATAGTGTATTAGTGATTT
TTGCGGTGATTAATTTATAAGTTAAAGTCTTGTTGAACAGCTATTCCCTGTAAGAAATAG
CTATTTATAGTAGACATTTTTCTTGTCTTCTTTGAGATAAGCTCATATAATTAGGACATC
TACAGTATAAATGTAGATGTCTTTCTATGAGGAAACTTTGGGCTTCTCGCAGTAGTCTTT
AATTTACTTGGTCAGGTTCGGAAGAAAGCAGCCAGAATTAGAATAGCTAAGTGCCGAGTC
TATGCTTAAAGTTTCCTCTCCCTTAACTAGTCTTTTGGGAGAAGAAAACATACGCACTGC
TTTATAAGATTAGTTCCTCTGTTAATGTCGGCTTTCCGTTAATCATGCAGAGCTCTTTTG
TACTCATTAACCCACATTGCTGTAGCACCACACACGGCAACAGGCATTACCACTAAGTTA
ATAAATGGCAACATCGTAAAAATACTCACCAAAGCCCCAAAAGTAAAATTCATTGTACGA
TATTGTGCTAATGCATTTCGCATACGTTGAAATTGAATTTTATGATTATCAAAAGGGTAG
TCACAATATTGAATTGCAATTAACCAAGCCCCGAAAATAAATGTCAAAATAGGGATAATA
GTCTGCCCTAAAACAGGGATAAAACCTAATAAAAATAAGGCAATCAAACGTGGAATGCTA
TACCACATTTTTTGCCACTCACGTTTGAGCATACGAGGTACATCTTTTAGCATTTCATTA
AAACTCATTTCCGTGAGATTTTCACCAGTGAGTTGTTGCTCAACTTTTTCTGCGAGTAAC
GCATTAAATGGGGCAGCAATAAAATTCGCTAAAGTGGTGAAAGCAAAGTAGAAAGCGACT
AAAACCATTAAAAAAGCTAATGGAATAAGGATAAAACTCAACCATTCTAACCATGAAGGC
AAGAGCGAATCTAACATTCCCCCTACATTGGCAAAAAAGAGCCAAATTAGGCTAATCATC
AACACTGCATTGATAATTACAGGAAAAATAATAAATGGCATTAACTGACGCTGTAACATT
AATCGCCAACCATAGATGAAATAGTGAAAACCAGCACCAATTTGTGTTTCTGGGGTAGAA
AATAGCGAAGACATAATTAACCTTTCTATTCAAATTTTTAGAAGAAATATGGTAAGCTAT
GCATACATTTTTACAAAGTGTTAAATTTCAATTTTGATGATTTTATGAGCTAAAGAGGAC
AAAATGGAAACTCATATTCTTTTCTTTATTTTAGCAGGATTATTAATCGCTGTTTTAATT
GGATACAGTATTTGGTCTGCACGCAGAGAAAAATCTCGTATTTTTTCAAATACCTTTTCC
ACTCGTCCGCCTTCATCTCCAATTAACAATGAAATTACAGCAGATATTCCAACAACGCTA
AATCCTCAAGGTGTCGTAGCTCAGCAACCATTCAATACTGAAACACCTGCTGATTTTATT
CAATCTCAGCAAGAAGTTGAGAATAGTGTCAAAAATATTCGTATTAGTTTACAAACTCAA
GAAATATCTCAACCTCTATATCAAGAGACTATGCCAGAATCTCCATCTGAAGCATATCAA
CAAAATCAGATACAAGAACAGACTGTCCAAGTAGAGCAAGTTGAAACAATAGAACAAACT
ACGGAGCATAATATAATCACTTTGTATGTTGTTGCACCAGAAGGCGTTCAATTTCAAGGT
AATGCCATTGTACAAAATTTAGAAATGTTAGGTTTTCATTTTGGTGAATATCAGATCTTC
CACCGTCATTTAGATAATCCTGCAAGTCCTGTATTGTTCAGCGTGGCGAATATGATGCAA
CCAGGAGTCTTTGATTTAGCAAGAATGGAACAGTTTTCTACCGTGGGATTAGTATTCTTT
ATGCACCTACCTTCAGTAGGTAATGATCTAGCTAATTTAAAATTAATGATTCGTACCGTA
GAGAGCTTTGCTCAATCTGTCGGCGGTTTTGTCTTAGATGAACAACATCAAATTTTTAAC
GATGAATCTCGCCAAAATTATCTACTGCGAGTAGCCAACTAATTTGCAATACACTGTTTA
AATATGACCGCTTGCAAGCGGTCTTTTTTATCGAGAAATTTACAGATGCCACACTCTATT
GAAACCCAACTTGAACATTTGCGTGAAAAATTGCGTGAATATGAATACCACTACCACGTT
TTAGATAATCCGCTTGTACCCGATGCAGAATATGATCGCTTGATGAACGAGTTAAAAAAT
CTGGAATGGCAATATCCTGAATTAATCACGTCCGATTCACCGACACAACGGGTTGGTGCT
AAGCCGTTAGATGGTTTTGCTCAAATTACCCACGAAATTCCAATGCTTTCTCTGGATAAC
GCCTTTTCAGATGATGACCTCACAGGCTTTTTGCGTCGTATTGAAGATCGTATTGCAATC
AACAGTAATCAAATTGAATTTTGTTGTGAGCCGAAACTTGATGGCTTAGCGGTGAGTATT
CTGTATGTTGACGGAGTGCTAACCCAAGCGGCAACTCGTGGCGACGGAACAACAGGGGAA
GATATTACCGCCAATATCCGCACGATCCGTAATATTCCGTTAAAACTAAAAAGTAGTAAT
CCGCCACATCGTTTAGAAGTGCGTGGTGAAGTTTTTATGCCACAGCAGGGCTTTGAACAA
TTAAATGAAAAAGCACTGGCAAAAGGTGAGAAGACCTTTGCTAACCCGCGTAATGCAGCG
GCAGGTTCACTTCGTCAGCTCGATCCGAAAATCACTAGACAACGTCCGTTAATGTTGAAT
GCCTATAACATTGGGGTTTATGAAAGTGATGATGAACTCCCTACGACACATTTTGACCGC
TTGCAGTGGTTAAAAACCCTGGGGATTCCTGTCAATGCTGAAATTACCTTAGCAACAGGT
TCTCAAGCCTTGACTGCGTTTTATCAAAAAATCCAAGCCAAACGTAGTTCGCTGGGTTAC
GACATTGATGGCACGGTGTTGAAAGTCAATAAGATTGTGCTGCAAGAACAGCTTGGCTTT
ATCTCAAAAGCACCTCGTTGGGCAATTGCTTACAAATTCCCTGCACAAGAAGAGATGACG
ATTCTGAACGATGTTGAATTTCAGGTCGGCAGAACAGGGGCAATTACTCCAGTGGCAAAA
TTAGAACCTGTCTTTGTGGCTGGGGTAACGGTGAGCAATGCCACCTTACATAACGGTGAT
GAGATTGAGCGTTTAGGGATCGCAATTGGTGATACCGTGATTATTCGCCGAGCAGGTGAT
GTAATTCCGCAAATTGTGGGCGTTGTGGCTGAACGTCGTCTTGACAATGCAAAAAAAATT
GCTTTTCCGACCGCTTGTCCTGTGTGTAACTCAGCTGTGGTGCGTGTCGAGGGCGAAGCG
GTTGCTCGTTGTACTGGGGGATTATTCTGCGGAGCCCAACGTAAAGAGGCGTTAAAGCAT
TTCGTTTCACGCAAAGCAATGGATATTGATGGCGTGGGTGAAAAACTGATTGAACAACTG
ATGGAACGTGAGCTGATCCGTACCCCAGCAGATCTATTTAAACTCGATCACACCACCTTG
ATGCGTTTAGAGCGAATGGGGGAGAAATCTGCCAATAACGCACTACAAAGTATCGAAAAG
GCAAAAAATACCACCCTTGCCCGCTTCTTATTTGCTTTGGGTATTCGAGATGTCGGCGAA
TCTACCGCACAAAATCTCGCAAATCACTTTGGTACGCTTGATGCGATTCGCCAAGCGGAT
TTAGACACGCTAAAACAGGTACAAGATGTAGGGGAAGTTGTGGCAAACCGTCTATTCCAA
TTCTGGCAAGAACCACATAATATTGAAGTCGTGGAAGATCTGATTGCTCAAGGGGTGAAG
TGGCAAGATGTGGTGCCACAAGAGATTGCAGACAATCCATTAAAAGATAAAACAGTGGTA
CTAACAGGGACATTAACACAGCTCACCCGTGATCAAGCAAAAGCCTTATTACAGCAATTG
GGTTGTAAAGTATCTGGCAGTGTATCAAGTAAAACGGATTATTTGATTGCAGGGGAAAAG
GCTGGTTCAAAATTGGCAAAAGCACAGGAATTGGGAGTGAAAATTTTGAGTGAGGACGAG
TTAATTGGATATTTTACGACTATAGTATCGTAATATGTGAAGCAAGAGTTTGATTTTAAC
TTTAGGGCTAATCTAATACAGCCCCTAAAGTTAATCACAAGCAATACTTTCTATATGATA
TAAATGCTCTCTAATAAGCCCTAAAAACGCCTCTCCAAACCTCTCCAGTTTTCTCTCACC
TACCCCATTAATGGAAAGCATTTCATCTGCCGTCGTTGGCATAAATTCTGCCATTTCTTG
TAGGGTAGCGTCATTGAAAACCACATAAGGAGGGATATTTTCCTTATCGGCAATCTGTTT
GCGTAAAAAGCGTAAACGGGCAAAAAGATCTTTATCATACCGCTTGCTAGCTTGCTGTTT
CTGCACATAAGTTGTCGCCGAAAAACTGAAACGTGGGGAAGCCAGTGCCAAGGCTGTTTC
ACCGCGTAAAATGGGGCGAGCTTGTTCTGTGAGTTGTAGGGCAGAATGATTAACAATGTT
TTGGCGAATAAAGCCAAGATGAATGAGCTGGCGAGTTACGCTAATCCAATATTCTTGCGA
TTTATCCTTGCCAATCCCATAGACAGATAGAGTGTCGTGTTGATATTCACGGATTTTTTG
CTGATTTAAGCCCCGAAGAACTGCAATAATATGATGTAAGCCGAAGCGTTGTCCTGTGCG
GTAAATAACGGACATCACTTTTTGGGCATCAACTAAGCCATCATACTTTTTCGGTGGATC
AAGGCAAATGTCACAATTTTGACAAGCAACTTGGCGTGTTTCACCAAAATAGTTGAGTAA
CACAAGGCGACGGCAAGTTTGTGATTCGGCAAAAGCCCCAATGGCTTGCAATTTATGTTG
CTCAATTTGACGTTGTTCACTTTCTGGTTTTTCTAGTAATACCTTGTGTAGCCAACCATA
ATCCGCAGGATCGTAAAATAACACCGCTTCCGCAGGAAGATCATCTCTCCCTGCTCGTCC
TGTTTCTTGATAATAGGCTTCAATGCTTCTTGGCAGATCAAAATGCACAACAAAACGCAC
ATTGGATTTGTTGATCCCCATTCCAAAGGCAACAGTAGCAACGACAATTTGAATATTATC
TCGTTGAAACGCATTTTGAACGGTTTCCCGTTGTTGCATCGTCATTCCTGCGTGATAGCC
CATTACAGAAAAACGGCGAGAAGAAAGTTTTTCCGTGAGTTCTTCAACTTTTTTACGGCT
ATTACAATAAACAATCCCACTTTTCCCTTGCTGACTGCTGATAAATTTGATCAGTTGATC
CACAGGTTTAAATTTTTCTTGCACCGTATAGCGAATGTTAGGACGATCAAAACTTCCTAA
ATAAGTATGGGGATCTTCTAACTTAAGATGATGAATAATATCAAAACGGGTTGTCGGATC
GGCAGTTGCAGTCAGTGCAACAAGCGGTATGTTTGGGAAAGTTTTTCGCAAACCGCCTAA
CAAGGTGTATTCAGGGCGAAAATCGTGTCCCCATTGAGATACGCAATGTGCTTCATCGAC
TGCAATCAGGCTAATTTTGCACAATGAGATAAATTGAAAAAAATTTGATGTCATTACCTT
TTCGGGTGAAAGGTAAAGTAGCTTGAGTTGTCCCGAAATCGCTTTTTGTTCAACCGCTTG
CTGTTCTTCAATCGTTTGGGTGGAATTGATATAGCCTGCTTCAACACCATTGGTGAGCAG
TTGATCTACCTGATCCTTCATTAGCGAAATTAAAGGTGAGATCACGAGAGTTATGCCTTC
AAAACAGAGGGCTGGCACTTGATAACAAAGGGATTTTCCGCCCCCTGTCGTCATAATCAC
CAAGCAATCTTTGCCCGACAAGATCGCTTCAATCACTTCTGATTGACCTTGTCGGAAAGA
TTGGTAGCCGAAAACGTTATGTAAAACCGTTTCAGCTTTGGCAAGCGGTATAACTGACAT
TAGCTAAAAGAGATCTTTTCGCCGTGACGAGCGACTGCCTCTTCTAAATGTGTCCAAAAT
GAACGCCCTTCCGCACTGACCCAATCGCCATCACGATAGGCAAAGTGATAACCTCCTAAT
TTACTTGCCAGCCAAAGTTCAAGCATAGCTTCTTGCTTGTTAATGACAATTTGTGAATCA
TCATCAAAAGTAATAGTAAAAACAGCCCCTTGTGTTTCACAATCGACATCGCAACCTTGT
TCTTCAAGTTGTTCTTCAATATGTTCCCACACTTGTTCAATCGCTTGATGAAATTCTGCT
AAATTCATAAATAATCTCTTCGTAAAGCCAAAATTTGAAAGGCGTTATTTTGGATTTTTC
TGAACATTTTTTCAATCGAAATCTGAAGGATTACATCCAAGCGTTGCTACGAATAACGCC
GACAGCAATGCCTTCGATTTCAATATAAGATTGACGAGGATCGATGATAATCGGCTCTAA
TTCATCATTTTCTGGGTGTAAATAGATTAAGTCACCTTTTTTCTCTAAGCGTTTGACGGT
CACTTCATCATCAACACGAGCGACAACCACTTGCCCATTACGAACAGATTTGGTTTTATG
CACTGCGAGTAAATCACCATCTAAGATGCCAATTTTCTCCATTGAGTTCCCATTCACCTT
AAGAAGGTAATCAGCGGCTGGTGAAAACATTGCTCCATTCACAGGATAATGTTTTTCAAT
ATGTTCAATCGCCTCAATCGGCGTACCTGCTGCAACTTTGCCAATTAAAGGCAAGCCCTC
TTCATCATTTGCGGCTTCATCTTCCACTAAAATACGGATCCCACGCGAAGTTCCTGAAAG
CATTTCAATATAGCCTTTACGAGCAAGAGCTTTAAGATGTTCTTCTGCGGCATTTGGCGA
TTTAAACCCTATTTCGCGTGCAATTTCTACACGAGTTGGCGGCATCCCCGTACTTTCAAT
ATGATTTTTTACAAATTCAAAGATTTCTTGCTGACGAGCCGTTAGGTGCTGACGTTTCAT
AAGTTCCTCACTGTCTTTATATACAGAAATTTATGACATTATATACAGTAAAATTTCATT
TGCAACGAAATAATTTTAGATTTATGTAAGAAATTCAAACACAGTAAACTAAGTTTTACC
CATACCCCAAACTGACTTTTCACATATAAAGACTATATTCCCTAAATATCTAAAAATATT
TTGTCAGAAATCTCTGTTATCTTCGTCTAATCAATAAAACCACAAAACAAAAGGGACATT
ATGATTAAAAATGTATTGGCAGGATTTGGTTTACTAGGCTTACGTTTATTTGTTGCTTAT
GAATTTTTTGAAGCAGGGTTAGAAAAATGGTATGGGCAAAATTGGTTTGCTGATATTCAA
GAGCAGTTTCCGTTTCCATTTTATTTACTACCTTCTGAAATAAACTGGGCATTTGCTATG
GGAGCAGAATTGTTATTCCCACTGTTATTAGTAGTAGGGCTATTTACTCGCTTTAGTGCT
TTAGGTTTATCTGTACTCACTATCGTAGCTTGGTATGCAGTACATTCTGGTATGGGGTAT
AACGTCTGCCAAAATGGTTACAAGATGGCACTGGTTTACCTAGTAATTTTAGCGCCTTTG
ATGTTTCAAGGTGCAGGTATGGTTTCTGTGGATTTTTGGCTACAGAAAAGGTTTTCAGCC
AAACTAACTTGGTTGAAATTTTGTTAATCATTATAAAGGTGATCTCAATGAAAAAAACAA
CATTAATGGCACTTGCAGGTGCATTATCAATGGCAGTTTCAGCTCAAGCTCAAACTGATA
AGACAGCAGAAACTTGTGTGGAAATGCAAGGTGAAAAGTGTGTCAAAACTAAAGCGACTG
AAGGGAAATGTGGGGAAGGTAAGTGCGGTGCTGAAGCGACTAAAATGCCAGCTACAAAAA
CAGCAGAAGGCAAATGTGGCGAAGGTAAATGCGGAAGTAAATGATGGGAAAATAATGGTG
GGGTTAACCTACCATTTCACTATTTTTGAATAAAATTGAATTATAAGGAATGATGATGTT
AGTGGGTTCAGGCTTGGGCTATCGCCGTGATCTTGCCAATGGTTTTTTACAATTACCTAC
ACAAAGTGCGGTTCAATTCATTGAAATTGCTCCTGAAAATTGGGTCAAGATGGGTGGTTC
AGCTCGCTATCAATTTGACCAGGTTGCGGAACGTTTTCCTGTTGCGGTACATGGTTTATC
TCTTTCTTTAGGGGGGCAAGCACCTCTTGATAAGGAGTTATTAAAGTCAATTAAAATATT
GATGAAGCAATATGGATCAACATTTTTTTCAGAACATTTGAGCTATTGCGAATGTGAAGG
GCATTTATATGATTTATTACCTATGCCTTTTACTGATGAAGCTGTATTGCATACGGCACA
ACGTATTCGTGAAGTCCAAGATTATTTAGGTTTAAAAATTGCACTTGAAAATACCTCATA
TTATTTACATTCACCCACTAGCACCATGAATGAAGTCGAGTTTCTAAATGCGATTGCTCA
AGAAGCAGATTGTGACATTCATCTTGATGTAAACAATATTCATGTAAATGGGGTCAATCA
TGGTTTGTTAGACCCTTATCAATTTATCGATCAAGTGGATCATAAAAGGGTAAGTTATAT
CCATATTGCAGGACACAATGAAGAACAAGAGGTGTTACCCGAAGTAAATACAGGTGAGGA
AGTCTTTAATAAAGTTCAAGGTGAATTTCGTCATTTACCGCAATTGTTAATTGACACTCA
CGGAGAGAAGGTTAAAGGTTCTGTATGGGATTTGCTTGCTTACACTTATCAACGTTTACC
CCATATTCCGCCAACATTATTAGAACGTGATTTTAATTTTCCACCGTTTATGGAACTTTA
TGCTGAGGTGGAACATATCGCTCGGTTACAACGACAATACGCTAAGTAGAGGAAAAAATG
GCCGATAAACAGACTGCTCTTGCACAAACACAACGAGCTTTTGCCAATGCAATAAGAACA
AAAGATTGCGCTTTGCTTCAGGGTGTAGAGCCTCATCGTTTACATATTTATGCGCAGTTA
GTTCGTAACAGTACTTTAGGATTTATTCAGCGTTGTTTTACTGAAACACCAAAGCACTGT
GATCCTGAGCAATGGCAACAGCTTCAAGAAGATTTTATCCAAACGGGACAAGCTCATTCA
CCATATTTCCAAGAAATTGCACTTGAATTTTTGCATTTTTGTCAGCAACAACAGAGAGTA
AGTGCTGATATTTTAGCATTAATGGATTTTGAATATTCTCAGCTACTTGCCGAAGTGGCG
TTTGCGGAGATCCCTACACATTTTTCTTGGGATGCCGACACACTAATGCAACTTTCACCT
GTTACTTACCTCAAACATTATGATGTAAGTTTTTTGAAAAATCAGTTTGAGCAAATAATT
TCCCAACCAAGTTATCTTATCATTTGGCGAAATCGTAAATTTGATGTTTACTACCAAGAA
ATAAGTGAGTTGGATTTTTATTTATTATCCTGTTTACAAGAGCAACCCTTAAGTTTAAAT
CAATTAATGGAAGAGCTAACTCAATTGTTATCCGTAGAACAAATCTCCATACCTTTAATT
CAGAATATTTGGCAAAAGTGGATTAACGCACAGGTGATTTTTCCTTCTCAAATTAAGCAA
CAAGCCGAGTAAAAAATGCAAACTGACTATTTAACATGCATTCCCTCTGAGCAACTAGGA
AAAATTCGCAAGCAAATGTTGCAATTTGCCCGCTTGCAACTTAATGATCAATCTCTCGCT
GAAGACATGGTTCAAGAGGCATTAAGCAGTGCCTACCAATATGCCGATAAATTTCTAGGA
GAAGCCTCTCTCAAAACTTGGATTTTTGCTATTTTGAAAAACAAAATCATAGATAATCTA
AGACAGCGACAGAAATGGGTGACTGAAAGCGACTTAGAGTACGATAATATTCATCTTGCA
GAGCAGATTTTTAAGCAAGGGAAATGGGACGATAATGCCTTTCAACCAAGTGAATGGCAG
GGAGTAGAACAAAGTCTTTATCGCAAAGAGTTTTGGATAATTTTTGAGTATTGCATTAAT
CAGTTGCCTGCGATACAAGCTCGTGTATTTATGATGCGACATCATTTAGAGTTAGATAGC
CAGATGATTTGCCAAGAGTGTGATATTTCTACCAGCAATTTACATACCTTGTTATATAGA
GCTAGGCTACAACTACAAGTCTGTTTATCACAAAAATGGTTTGGAGAATAAAATGCTTAA
TTGTCAACAAATTAGTGAATTAATCTCTTTACAACAAGAGCAATCTCTTCGTAAAAGCCA
GTATATTCAACTAAAAATCCATTTGATGCTTTGTCCTTATTGCCGAGCCTTTAAACGTAA
TACGGATAAGTTAAACCTATTTTTAAAAGGCTTTTGTCAAGGTTACGAAGGTGATGGATT
AAAAGTAGAAAAATCAACGAGAGAGTAATCTGTTAGTATGAGAGAAATGGGAATGAGGCC
TTGTCATTTCATGTTATAAAACATCGTATTTGAAGAAGTACGATGTTTTTTTATTCCTCA
ACTTTTATGAATAAACTCAGATTTCCTTAAGAAATTTATGCTAAACTGCGCATCGTTTTA
ATCCGATCATAACTATAAAAGGATATAAAAATGTCTATGCTATTAAACCTGTATCGTAAA
GCGTTGAACCTACCGCTTTCGCTGTTAGTGAAAACACGTTCAATTCCTACAGATCCTGTG
AATGAATTAGGGCTGAAGTTAGATCAACCTATTGTGTATGTGTTGCCCTACACCTCACAA
ACGGATCTGTTAATTTTGCAAAAAAACTGCCAAGCTCTGAACTTGCCTGATCCGCTGGTA
AATAATGATATTCAAGGGGTATCTTTGTCTCGTTTTGTCTTTTTAGATGAAGGGCGTCGT
TTCTTTAAATCCAAAGGGGCGAAAAGTGAAACAGAGTTGGTTTTCTATCGTTATTTAGAT
TTAAACCGTAATGATGAGCAGTTAGACATTCAAGTTGTTCCTGTCTCTGTGCTTTGGGGA
CGCGCACCGGGTAAAGAGAAAGGTTTGCCAGTATTACGTCTGCTGGGAACTTTCCAACGC
TTAGTGACAATGCTTTGGTTTGGACGTGATAATTTTATCCGTTTTTCACAAGCGGTTTCT
TTACGCTATATGATTACCAATCACGGAACCGATGAAAATCTGGCTCAAAAATTGGCCCGT
GTGGCAAAAATGCATTTTGCTAAACAGCGTTATTCGGCAACAGGTCCTCAACTGCCTGAT
CGTCAAGCGATGTTCAATAAATTACTGCAATCCCCTGCAATTTTGGCTGCGATTGAAGAT
GAAGCGAAAAAACCAAAAAGTTCGCTTGAAAAAGCTCGCAAAGAAGCTGAGAAAATTCTG
GATGAAATCGCTGCAAATGTTCGTCACGACAGCTTAAGAAGCGCAGATCGTGTGTTAAGT
TGGTTGTGGAATAAACTCTATCAAGGGATCAACGTGCAATATGCAGAGCGTGTGCGTAAA
TTGGCATTAGAAGGACACGAGTTAGTATATGTGCCGTGCCACCGTAGCCATATGGACTAT
CTGCTTCTCTCTTATATTCTGTATCATCAAGGCTTAGTGCCGCCACATATTGCTGCTGGG
ATCAACCTAAACTTCTGGCCTGCAGGTCCTATTTTTAGAAGTTGGGGGGCGTTCTTTATT
CGTCGTACTTTCAAGGGCAATCGTCTGTATTCTACGATTTTCCGTGAATACCTTGCAGAG
CTGTTCTACCGTGGTTATTCCGTAGAATACTTTATTGAGGGCGGTCGCTCACGCACAGGG
CGTTTGCTTGATCCAAAAACAGGAATGATGTCGATGACGTTACAAGCATTGCAACGTGGC
TTAACTCGCCCGATCAGTATTGTGCCTGTTTATATTGGTTATGAACACGTTTTAGAAGTA
GATACTTACGCTAAAGAATTACGAGGTGCAGAGAAAGAGAAAGAGAATGCTGGCTTGGTG
TTACGTGTGATTAAGAAACTGAAAAAACTAGGGCAAGGCTATGTGAATTTTGGCGAACCT
ATTCCACTTAATCACTATCTCAATCAGTATTTTCCTGAATGGAAAGAACCGCTTACAGAT
GAAAATGGTCGTCCAAAATGGTTAAATAGTGCCGTTGAAGCGGTATCTAAACAAGTGATG
GTGCATATTAATAATGCCGTCGCAGTCAATGCGAAAAATCTCATTGGCTCTGTGTTGCTT
GCTTCACGCCAACGTTCTTTAACGCGTGAACAGCTTATTGAGCAGGTTGAAAGCTATATG
CAACTGTTCAAAAATGTACCTTATACAGCGGAGGTCACTTTGCCAACGGATACAGCTGAA
GCGATGTTAGATCACGTTATTAATTTACCTCGTTCAGGTGTTATCTCAGAAAAAGACAAC
TTTGGTGAAATTATCCGTTTAGATCGTCAATCTGCAGTATTAATGACCTATTATCGCAAT
AACATTCAGCATTTATTTGTTTTTCCATCATTGGTCGCAAGTATTGTGTTACATCACGAG
ACGGTATCCAAAGATTTGATTATCCAGAGTGTTAATCTCATTTATCCGTTCTTACAAGCA
GAACTCTTTATGCACTTTAAAACAGAGGAAGTTCGTGGGCATATTGAGGCAATTTTAGCG
GAATTTGTTGCTCAAAATCTGATTAAGAACGAAAGTGAAATGTTTGTGATTAACCGCCAG
CGTATCCGTTCGTTGCAGTTACACTCTTCTGGTGTGCGAGAGTTATTACAACGTTATTAC
ATCAGCTTGAGTATTTTGATTGAACAACCTGAAATTAGTCGAAATCATCTTGAGCAAGAA
AGCCGTTCAATTGCACAACGTCTGTCTGTGCTACACGGTATTAATGCTCCAGAGTTCTTT
GATAAAGCATTGTTCTCGACTTTTAGCGCTACATTGAAAGAGCAGGGGTATTTTGATGAA
GAAGGCAATACGATTGTATCAAAAGTTCAATCTATTGAAGAGTTGATCAGAGGATTGATC
TCCGTTGAAATTCAACATACTGTTCAAGGAGCGATGGTCAAGTTGGAAGAGGTAAATAAT
ATATAAATATAGGGCGCTTTCTAATTAAATATTGTAGGAATACTTGGTGAGTTGTGTTCC
TACATTTCTTTTCTTGTGGAACAGCTACAAAATATAAAATTTTTTGCAATAACCGACCGC
TTCTATCATTTTTTCCTTGTAATTCCTGCAAATTTTGCTACATTCCACAGGTTGTTTTTC
TTGTTTAAAAGGTCAAAAAATGAACCAACAACTTGAGTTAATCAAATCTTCCATTAAATC
TATTCCTGACTATCCAAAAGCAGGCATTATCTTCCGTGATATTACTTCTTTATTAGAAGT
GCCTGCCGCATTCCAAGCCTCTGTTGGTGCAATTGTGGCTGAGTTTAGAGATAAAGGGAT
CACCAAAATTGTGGGGACTGAATCTCGTGGATTTATCTTTGGTGCGCCAGTGGCATTAGC
TTTAGGTGTGCCTTTTGTACTTGTGCGCAAACCGAAAAAATTACCTCGTTCGGTAATTTC
GCAATCTTATGCCCTTGAGTACGGCGAAGATACCTTAGAGATCCATACAGACTCTGTTCA
AGCTGGGGATAATGTGCTTGTCATTGATGATTTACTTGCAACAGGCGGTACGGTGGAAGC
AACAGTACAACTTATTCGCCGTTTAGGTGGTACAGTTGAGAATGCAGCCTTTGTGATTTG
GTTGCCTGATCTTGACGGTAAAGAACGCTTAGAGAAAATCGGTGTCAATTCTTATACCTT
AGTGAGCTTTGAAGGTCACTAATCTTATATTTCTCCCTTTGCAATCCCCCCTTTGTAAAA
AGGGGGGGGAGGGGGGATTTCAAGAGCTACGCAACATCTAAAGAGGTCAAATGTCCTATC
AAGTTCTAGCACGCAAATGGCGACCACAGCGGTTTAGCGAAGTGGTCGGGCAACAACACG
TTTTATCCGCTCTCGAAAATGGTTTGCGAGAAGGGCGGTTACATCACGCTTATCTTTTTT
CAGGAACGCGTGGCGTAGGGAAAACGTCAATTGCTCGCCTGTTTGCGAAAGGCTTGAACT
GTGAAACGGGGATCAGTGCTGATCCCTGTGGTCAATGTGCGAACTGTAAAGCCATTGAAG
AAGGGCGATTTATCGATCTGATCGAAATCGACGCTGCTTCACGCACAAAAGTCGAAGATA
CCCGTGAATTGCTCGACAATGTGCAATACAAACCAACCGTCGGACGTTTTAAGGTCTATT
TGATTGACGAAGTGCATATGCTCTCTCGTCACAGCTTCAATGCGTTATTAAAAACCCTTG
AAGAACCGCCTGAATATGTCAAATTCTTACTTGCGACCACGGATCCGCAAAAACTGCCGA
TTACCATTCTTTCTCGTTGTATGCAGTTCCATTTGCGTGCGTTGGAACAATCGCAAATTC
AGCAGCACCTTGAATTTATATTAACCCAAGAGCAAATTCCCTATGAATTGTCAGCACTTG
CTAAACTAGCAAAAGCGGCACAAGGCAGTATTCGTGATGCGTTGAGCTTAACCGATCAGG
CAATTGCTGTCAGTAATGTGAATATCACCTTGCCGATTGTAAGCCAAATGCTCGGCTTAA
TTGACGATCATCAACCGTTAGAATTGGTGCAAGCCCTTGCAAATGCGGACGGCGAAAAAG
CAATGGCAGTAATTCAGTCTGTGGCGGAAAAAGGTGTCGATTGGCAACAACTGTTAAGCG
ATACGGCAGAAACCTTGCACCAAATTGCGATGTTGCAGTTGTTGAAACATCCTCATCAAG
AAGAAACCCCACTGCATTTTTTAGCGAAACAGATCTCTCCAGAAGATGTGCAGTTTTTCT
ATCAAGTAATGCTTACAGGCAAAAAAGAGTTGCCTTTTGCCCCTGAGCAACGTTCAGGCG
TGGAAATGACTATTTTAAGAGCCTTGGCTTTCCACCCTAAAAATATGGCAACCACGACAA
CAGTTGCTACACCTACACCAACAACGCCCGTTGCACCTATGCAATCGCCAAATAGTATTA
GCCAGTTAAGAGAACGTTTAGCTCAACAGCAAAATTCAGCTCAAACTGTGACAACACAAG
CGGTCGAAACTGAACAACAGTTTGCAAAAAATCTCGCTCAACAACCAGCTACCCCAACTG
AAGTGAGTGCAGAAAGTATATCGCCAGCCTTAAAAGCAATGCAGGCTCGTCAGCAATTAA
AAGCGAAACAAGAGCAACAAGACGAAAAAAAAAAGTCTGATTTAACCCCCATTCAACCAC
CCCAAACGGTGAATAAAAAGAGCGTTCAACAAGGTTTAATGAACCTAGTGACCGCTCAAG
ATCAACGGCAACAAGTCGAAAAAACACCTCAAAAAACTATCGCTTCACAAAATGATGAAG
ACTACCGTTGGACTTGGCTTAATCCTGAGTTAGAAAATCAAGAGGAAGCCCCGAAGCCTT
CAGAAATTAAGAAAGCCATTTTGCAAGAGCGAACACCTGAGCTAGTTAAAAAAACGATTG
AGCTTGGTTGTGAACGAGATAAATGGAGCCGAATTGTAAACAGTTTAAAACTGGGCGGAG
TTTCTCGTCAGCTCGCTTTAAACAGCTATTTAGAAAGCCATAACAACAATCATCTTTTGT
TGGTTTTAAACCCCACAATGGCACATTTAAACAGCAATGAAGCGACCCAAAGTTTATACA
ATGCCCTCTCACAACAAGGCTTTAGTAGTGAAATGCGAATAGGCGAAAGTGATGAGTTCC
AAACCCCATTAGAAATTCGTCGAGTTATTTTTGAACAGCTCACGCAAGAGGCTAAACAAG
CACTACAAGCAGACAAAAAGTTAAAACTTTTACAACAAGCCTTTGATGCTCAAATGGACG
AAGCAACTATTCGGGCAGTGGCGGAGTAGAAAATATGTACGCACTCGAAATAAAAAATCT
AATCAAACAATATCCAACAGGTGTTCAAGCCCTTAAAGGCATAGATCTCTGTGTTGAACA
GGGAGACTTTTATGCATTGCTTGGGCATAATGGTGCTGGCAAGTCCACGACGATTGGAAT
TATTAGCTCACTAGTGAATAAAACAAGTGGGACAATAAAAGTGTTTGGCTACGATCTTGA
TAAACAAAAAATTCAATTAAAACAACAGATTGGATTAGTTCCCCAAGAGTTTAATTTCAA
TCAGTTTGAAAAAGTGATCGACGTTTTAATTAACCAAGCAGGATTTTATGGCATTAAGCG
TAGTCAAGCCTTAATCCAAGCGGAAATTTGGTTGAAAAAATTAGACTTATGGGAAAAACG
TGATCATTTTACCCGTGAATTATCAGGCGGTATGAAACGCCGAGTGATGATTGCCCGTGC
ATTAATGCATAACCCTAAACTGCTGATTTTAGATGAACCAACAGCAGGGGTAGATATTGA
ACTTCGCCGTAGTTTGTGGGATTTTTTGCGAGAGCTTAATCAGCAAGGGACAACTATTAT
TCTGACTACGCACTATTTAGAAGAAGCGGAAACTCTGTGTCGTAATATCGGAATTATTCA
GCAAGGGCAAATCATCGAGAATACCTCAATGAAAGCGTTATTGGCAAAACTCGAAACGGA
GATCTTTTTGCTAGATTTAAGTGAAAACCGACCGCTTGTTATTGACGGTTATCCGTTTAA
ATGGGTAGATGAAACCACTATCGAAGTAGAAGTAAACCGAAAACAAGGGTTAAACAACTT
ATTCCAACAGCTTAGTTCACAACATATTGAAGTGTTAAGTATGCGAAATAAGTCCAACCG
CTTGGAAGAGTTGTTTATGCAATTAAAATAGCCAATAAAATTAGATAAATATATGATCGG
ATTTTCAACACTCGCAATAAAAGAAACAAAACGTGTCTTACGCATTTGGCGACAAACATT
AGTACCGCCAATTATTACAACGACACTCTATTTTTTAATCTTCGGTAAACTTATCGGACA
CCGTATCGGTGAGATGAGCGGTGTAAGCTATATGCAATTTATTGCTCCTGGGTTAATAAT
GATGTCAGCAATTACCGCTTCTTACACCAACACAGCTTCATCATTTTTCCTAAGCAAATT
TGTTCGCAACATTGAAGAGTTGCTTGTGTCACCGCTATCTACCCATACGATTATTTGGGG
ATATGTGGCAGGCAGTATAATGCGAGGCGTAATGGTCGGTATCCTTGTGACAGCGGTGAC
ATTGTGCTTTGTTTCTTATCAAATATACTCTTGGGGCATCATTATCCTTACGATGTTGAT
GACGACTATTGCCTTTGCTCTAGGGGGATTGATTAATGCGGTATTTGCGAAAACCTTTGA
TGACATTGGCATTATCCCTACCTTTGTACTAACACCCTTAACCTATCTTGGCGGTGTGTT
TTATTCCATTAGCTTATTGCCTGAATTTTGGCAACAAGTGTCCCAATTTAACCCGATTGT
TTATATGATCAGCGGTTTTCGCTATGGCTTTTTAGGTATTAGCGATGTGTCGATCTACTA
TACTTTTGCTGTGTTAATCTTATTTATCCTAGCACTTTACGCTTGGGTTTATGGCTTAAT
TGAGAGAGGGGTTGGGTTGAGGTCTTAAGAACCAACAAGTACAGAAACTCAAAGTAATCT
GTTGTTTATGTTCTCTACTTATGAACCGCCTTGACAAGACCTATAAAAAGAGCGATAAAT
GATACCAAAAAAGGAAGGATTATTATGCCAAGTATTATTTTAACCAATACTGTTGCGAGT
ATTACAGAGCTAAAGACAAATCCAATGGCGACATTCAATGCGGCAGGCGGTGAGGCAATT
GCAATTTTAAACCGAAATGAACCCGCTTTTTATTGTGTACCACCGCATATTTATGAATAT
CTCATTGAGCTTGCTGATGATGCAGAATTAGCAAAATTAGTGGAAGAACGCCAACACGAA
AAAAGCTACAAAGTGGATTTAGCGGATTTATTAAAATGAGCTATACCATTGAATTTATCC
CATCAGCAGAAAAAGAGTTTCGTAAACTAAGCTTAGATTTAAGAAAACAATTTATCGAAA
AACTTAAAGAAAGAGCTGAAAATCCGCGTGTAGAAAGTGCTAAACTTCGTGGAATGAAAG
ATTGTTATAAAATCAAATTGCGTAATGCAGGCTATCGTTTGGTGTATCAAGTGATTGATG
AACGTATTGTAATCAAAGTGGTTGCACTGGGAAAAAGGGAGCGCAACGACGTTTACCAAA
AAGCACAATTACGTTTATAAAAATATAATTTGAAACCATAAAAAAAAACCGATACCAAAA
AACAGTATCGGGGGAGGTCTTACCTAAGGAAATGAAAAATAAAACTAGCACATTATGCGT
ATTCTAAGACTACCCCAATGAAACTTAGTTCAATAAAATTCTAAAAAATTTTAAAAAATT
ATATCTTATTGAAATACTTAATAAATTAATGAGATAACGAGGCGAATAAATGGTTCAAAC
CACCTTTTTTATTTACGATTACGAAAGTTTTGGTGTCGATCCTGCTACAGATCGTCCTGC
ACAATTTGCAGGGATCCGCACCGATAGCGATTTCAACATTATCGGTGAACCCGTAATGTT
CTACTGCCAACAAACAGAAGATTATTTGCCTTCACCAGAAGCTGTGATGGTAACAGGGAT
TACACCACAGCTTTGTAATCAACAAGGGCTACCTGAACCTGAATTTGCCGCTCGTATTCA
CGCCGAATTTAGCCAACCTAACACCTGCGTAATGGGATATAACAACATTCGCTATGATGA
TGAAATGACCCGTTATACCTTTTTCCGCAATTTTTTCGATCCTTATGAATATAGCTGGAA
AAACGGCAATTCTCGTTGGGATCTTCTTGATGTTGTGCGTGCCTGTTATGCTTTACGTCC
AGAAGGGATAGAATGGGCGTATGATGATGAAGGTATGCCGAGCTTTAAATTAGAAAATTT
GACCAAAGCAAATGGTATTGCTCACGACAACGCTCACGATGCAATGGCTGATGTGTATGC
TACTATTGCAATGGCAAAGTTAATCAAACAAAAACAACCTAAATTATTCGACTTTTTCCT
GCAAAATCGAGGTAAAAAAGCCCTAGAAGAGATGATTGATGTCGGTGAAATGACACCGCT
TGTTCACGTTTCTGGAATGTTAGGCAACTATCGAGGTAACACCGCTTGGGTTGTGCCATT
GGCTTGGCATCCGACTAATCGAAACGCAGTGATTGTATGTGATCTATCGGGGAATATAAA
CGACCTATTGAATGAGCCAAGCGAAATATTGCGTGAACGTCTTTATACCAAAAAAGTAGA
ATTAGAAGCTCAAGGGCTTTATGCTGTTCCACTAAAACTCGTGCATATTAATAAATGCCC
AATTTTAGCTCCAGCCAAAACGTTACTGTCTGAAAATGCAACACGTTTAGGCATCGATCG
TCAAGCCTGTTTAGAAAATTTAAAACTGCTAAAATCCCAAAAAAGCCTTGTGCGAGAAAA
GGTTATTGATATTTTTTCTGAGGAAAGGAATTATCTAGCGTCAAATAATATAGAAACCAC
GTTATACGATGGCTTTTTTGAACCTGCAGATAAAAACAATATGGCGATTTTGCGAAATCT
AAAACCTGAAGAGCTTGCACATCACGGCTTGAAATTTAGCGATCCAAGAATTGAACCTCT
ACTTTTCCATTATCGAGCAAGACATTACTCAGAAACCTTAACACGCGCAGAACAAGTACG
CTGGCAAAAGTATTGCTATCAACAACTTGAAACAAAAGCAGAGGCCTTTGAACAAGCGGT
TGATCTGTTATCGGCTCAATATCACGATAATCCTGAAAAGATAAAATTACTGACAGATCT
CACCGCTTACGCAGCACAATTAATGCAGCCTAAAGCCACCAAGTCCGTCAATTCACCAGC
TTCAGAGCTATTAGTATCGGAATTAAATCAACTTGCTGATCAAGGGCTGAGTAAAGCGGA
TAAATTAAAAGCGATTGGGGCTTTGCTTAATAAAAAATAAACTTGTTCTCGCTATAGACA
ATGGCTAGGCAAACGATTACTATCACTCCAATTTTTACAAACACGACGATAAGGAAAACG
ATATGAATAAAACATTAATTGCTCTTGCTCTTGTGGCTTTTTCTGCAACTTCTTTTGCAA
CAACAAACGGAAAACAAGCAGTCGCTTCTGAGGAAACAAAAGCTGCAAATGCCCTCGTAT
TACAAACAGACTTCGGTTTAAAAGATGGTGCAGTATCTGCAATGCAAGGGGTGGCTTTTG
GGGTTGATCGCAAGTTAAAAATGTTTGATTTAACTCACGAAATTCCTGCATATAATATTT
GGGAAGCCTCTTATCGTTTATACCAAACCGCAACCTATTGGCCTGCTGGCACCGTTTTTG
TTAGCGTTGTCGATCCAGGCGTTGGCACAGATCGTAAATCGGTCGTATTAAAAACTAAAA
CAGGACACTATTTTGTAACCCCTGATAATGGCACATTAACGTTAGTGGCTGAATTTTTAG
GGATTGAGAGCATTCGTGAAATTGATGAAACAAAACACCGCTTGGAAGGTTCTGAAAAAT
CTTATACTTTCCACGGACGCGATGTCTATGCTTATACAGGAGCAAAATTAGCGTCTGGGC
AGATCAGTTTTGAAGAAGTCGGTGCAGAGTTACCTGCCAAAGTCATCGAAATTAGCTACC
AAAAACCTGCTATTGAAGAAGGTACATTAAAGGGCAACATTCCTGTACTAGATATTCAAT
ATGGCAATGTTTGGACAAATATCAGCCACGAATTACTTGAACAGTCAGGTATTCAAAAAG
ATGGCAAAGTCTGTGTTGAAATCAAAGAAACGACGGCAGATGAGGTCAAAGTGCGTTATA
GTGGCTCAATGCCATATAAGAGTAGCTTCGGTGATGTCGAAGAAGGCAGACCATTGATGT
ACCTCAATAGTTTATTGAATGTTTCTTTTGCCTTAAATATGGATAATTTTGCGGGAAAAT
ACAAAATTAAATCAGGGGCAGAATGGTCTGTTTCTGTGAAATCTTGTGAAAAACAACAAT
AAAGAAAATAATCGTAGGGACACACTGCGTGTGTCCGTCAACGTATGTCTGTTGATACGA
ATTGCGGTTTTTGTTGGAACGAATGGACACACGCAGTGTGTCCCTACAAAATGGTATATT
GTTATGGTTGGAAGGATTAAGGATAATTAAATGAAATATGATTTACATAGCCATAGCACT
GCGTCCGACGGCGTGCTTACCCCCACGGAACTCGTTAAACGAGCGGTAGAACAAAATGTA
ACAATGCTAGCCTTAACCGATCACGATACCGTCGCAGGTATCGCTGAAGCGAAAACTTTT
GCCCAAAACCAACCGCTTACCTTTATCAGTGGTGTAGAAATTTCTGTGTTATGGGAAGGG
AAAAACCTTCACCTCACTGCCTTAAATATCGACGAAACCCACCCTGCTATCGTCAATTTA
CTTGCTAGCCAAAAACAATTACGCCAAGAACGTGCCGAATTGATTGGCGAAAAGCTCTCC
AAAGCAGGTATCCCTAACGCATATCAAGGGGCAAAAGCCATTGCAAGCGGTGAAGTTACT
CGCGCTCACTACGCCCGTTTTCTTGTGGCAGAAGGCTATGCACGCAATGATGAACACGCC
TTCAAACGCTATCTAGGGATCGGCAAAACAGCTTATGTAAAGCCCGTATGGTGCAGCACC
GAAGAAGCCATCGCAGCGACACACCAAGCTGGTGGCGTTATCTGTTTTGCACACCCATTA
CGCTATAAATTAACAGCGAAATGGATCCGCCGTTTTATTGAAGAGTTTAAACAGGCTGGC
GGAGATGGCATAGAGGTAACGGGAGCCGCCCAAACGCCAGACCAGCGTCAGCTTCTTGCT
CGTTGGGCAAAAGAGTTTGATCTCTATGCCTCTGTCGGCTCAGATTTCCACTACCCGACA
GGCTGGGTTGAGTTAGGGAAGGATTTGATATTACCTTCAAGCTGTAAGCCGATTTGGGCA
TTGTTTAGTTAATTGATTTATATTAGGTGAAGTGCATAGTAGGAAATGATTTTAACTCAA
AGTGTGTGTACTCACATTGATTGATGTTGTATCTACTATGCTATTTATTTAATCAATTTT
ATAAACTGTTTTTTTCCCCTCGAGCCAAACTAATCACCCCAGAACGAACGATTTCAATAA
TTGTTGTTTCTGCTTTCACTGTTTCAATAAAAGCATTGAGTTTATCACTAGCACCAGAGA
GCTGAATGGTATATTGTTTTGGCGTAATGTCCACGATTTGTCCACGGAAAATGTCAACCA
TTCGCTTAATTTCATCTCGTGTACTACCTACAGCTCGAACTTTTAGTAGAAGTACTTCTC
GCTCAATATGTTCGCAATGGCTAAGATTTGTCACTTTGAATATATCAATTAGCTTATGCA
GTTGTTTTTCGATCTGCTCCAAGACTTGTTCATCACCTTGTGCCACAATGGTCATTCGAG
ATAAACTCGGATCATCCGTTGGGGCAACCGTAAGACTTTCAATATTAAAACCACGTTGAG
AGAATAGCCCAACGACACGGGATAAAGCTCCCGATTCATTTTCTAATAGGACGGATAATA
TTCTACGCATCTGTTCTCTCCGTTTTACTTAACATCATATCTTTCATTGATTCACCACGA
ATTTGCATTGGGTAAACGTGTTCTGTTTCATCTACTAACACATCAACAAAAACAAGTTTA
TCTTTAATTGCAAAGGCTTGTGCTAATTTTTCCTCTAATTCATCAGGGGTGTTAATTTGA
ATACCGACGTGTCCATAAGCCTCTGCCAGTTTGACAAAGTCAGGTAGTGAGTTCATATAA
GATTGGGAATGGCGACCTGCATAAATAATATCCTGCCACTGTTTCACCATACCTAAGAAG
CGGTTGTTTAAACTCACAATCACCACAGGGGTATCATATTGTTTTGCTGTAGAAAGTTCT
TGAATATTCATTTGAATACTGCCGTCACCTGTGACACAAACAACCGTTGCTTCAGGGTGT
GCAAATTTCACTCCCATAGCCGCAGGTAAGCCAAAGCCCATTGTGCCTAAACCACCAGAG
TTAATCCAACGACGCGGTTTATCGAAAGGATAATGTAACGCAGCAAACATTTGATGTTGT
CCTACATCAGAAGCAATATAGGCATCGCCATTTGTTAATTTATAAATGGTTTGAATAACC
TGTTGAGGTTTAATCACATCACTTTGCTCAAAACGTAAACATTGACGAGCTTTCCACTCA
TTAATTTGTTGCCACCAAGCGGTCAGATCTGATTGACCTTTTGCCAGATTTTCTTCACCT
AACAATGCTAAAAATTCTTCTAATACAAATTTTGCATCGCCGACAATAGGAATATATGCA
GGGACGGTTTTAGAAATAGAGGTAGGATCAATATCAATGTGGATCACTTTAGCATTTGGG
CAGTATTTTGCGAGATTATTAGTAGTACGATCATCAAAACGCACACCGATACCCAAAATT
AAATCACTTTCGTGCATTGCATTGTTAGCTTCATAGGTACCGTGCATACCTAACATACCT
AGGAATTGCTTATCTGTACTTGGATATGCTCCTAATCCCATTAGAGAACTTGTGACAGGT
AGATTTAATTTCTGAGCAAATTCGATCAACTCTTTATTTGACTCCGAAATCACTGCACCA
CCACCCACAAAAAGTACAGGTTTTTTAGCCACTAAGATCGCTTTTAATGCCTTCTTAATT
TGCCCTTTGTGTCCTTGTACCGTGGGGTTGTAAGAACGTAATGATACAGAATCAGGGTAG
TGGTAACTGAATTTATTTGCTGGATTTACCATATCCTTTGGCACATCAATAACGACAGGG
CCAGGGCGACCTGTTGAAGCGATATAAAATGCTTTTTTTATGATCTCAGGAATTTCTTCT
GGATTGGTGACGAGGAAACTATGTTTAACCACAGGGCGAGAAATACCAACCATATCACAT
TCTTGGAAAGCATCGGTTCCGATAAGGCTTGAAGGCACTTGTCCTGAAAAAACAACCAGA
GGAATGGAATCTGTGTAGGCAGTTGCAATCCCTGTGATCGCATTTGTTGCTCCAGGGCCA
GATGTGACTAATACACAACCGACTTTACCTGTAGAACGTGCATAGCCATCAGCCATATGT
ACAGCCGCTTGTTCGTGACGGACAAGAACGTGTTTGATTCCCCCTAAGGTGTGAATTGCA
TCATAAATATCAAGGACTGAGCCACCTGGGTAACCAAAAACGTATTTCACGCCTTCGTCA
CGCAAGGATTGCACAATCATTTCCGCTCCTGAGAGTTTTTTCATTGAATCCTCCAACAAA
ATTAACATAAGGTTTACACCATAAAAACAATGTTGGGCATTTTGCAAAAAATCTGACCGC
TTGTCTAGCATTAAAAACAATGTTTTCTTTAATTTTTAGATTTAAATTCTAAAAAATAAT
AAAAATTTATTTTTTTATAAAAAAATGTTGTTCTTTTATTTATTTTTATTAATATAACTT
ATATTTTATAAATTTTCAAATATTGAGGTATTTATATGCAAAACTACAACATTGCCGTGT
TAAGTGGTGACGGGATTGGCCCTGAGATTATGGCTCAAGCGATTAAAGTGCTTGATACTG
TTCAACAAAAGTACGGGTTTAAATTAAGTTATAACTATTATGATATTGGCGGCGTTGCCA
TTGATAATCACGGAAAAGCATTACCAGAAAGCACATTAAAAGGGTGTGAAGAAGCCGACG
CTATTTTGTTTGGCTCTGTAGGCGGTCCAAAATGGGAACATCTTCCACCAAATGAGCAAC
CAGAGCGTGGTGCTTTGTTACCACTTCGTAAACACTTTGCATTATTCTGCAATCTTCGCC
CTGCTACACTTTATAAAGGCTTAGAACAATTTTGCCCATTGCGTGCGGACATTGCAGCAA
AAGGCTTTGATATGGTAACAGTCCGTGAATTAACGGGTGGTATCTATTTTGGGCAGCCTA
AAGGTCGTGAAGGCGAGGGAGAAAATGAGAAAGCTTTTGATACGGAAGTTTATCACCGTT
ATGAAATTGAACGCATTGCAAAAGTGGCATTTGAAACGGCAATGAAACGCACCAAACATG
TTACTTCCGTCGATAAAGCCAATGTGTTAATGAGTTCAATCCTTTGGCGTGAAACCGTAA
ATGAAGTAGCAAAACAATATCCTGAAGTGAAGCTGGATCATATCTATATTGACAATGCAG
CAATGCAGTTAATCAAGCAACCTGATTTCTTTGATGTGTTGCTTTGCTCTAATATCTTTG
GCGATATTATTTCTGACGAGTGTGCGATGATTACTGGCTCTATGGGAATGCTACCTTCTG
CGAGTTTAAATGAAAAAGGATTTGGTTTATACGAACCAGCGGGTGGTTCAGCGCCAGATA
TTGCAGGTAAAAATATTGCTAACCCAATCGCACAAATTCTTTCTGCAGCGATGATGTTAC
GTCATAGTTTTGGTTTGGAAGAATCTGCGAAAGCGATTGAAAATGCGGTTCAAAAAGTAT
TAGCCGAGGGTTACCGCACGGCAGATCTTGCTGATCATACTACGATGCCCGTAACTACCT
CGGAGATGGGAAATTTGATCGAACAATATATTGGCTAAGGTTATATCATTTTATTTATGG
TTAAGAAGGTACATTAGTTCTTCTAAAAACAGTATCCAAAGTCACGATAAATTGGCATAG
TAGACAAAATAGTTGCTAATATCTATTTTCTTGAAATATTAGCAACTCTTTTTATTTAAA
AAATCCTGTATAAACAACATCTTACGTTTTTTAGTTAATCCATTGTGATTATTTAATNNN
NNNNNNNNNNNNNNNNNNNNNNNNNNNNNNNNNNNNNNNNNNNNNNNNNNNNGTTTTTGA
GCTTCTTGTGAGTGTTTTTGCAATTATTTTTAATTCTTTACCCGCTTGCGATTGATGTTT
TTTTCTTAATTTACGCATCACAATTGCTACCATATGAAATTGACGCATCTGTACCGGCGT
ATTAAATAAATCTTTCATCAAACCACGTCTACCATCACAGGTAATCGATTGAATTATATA
GCCTTTTTCTCTTAACCTATTCAGGGTAAGTTTGTAGTAAATATCTTTTTCGGTTCGCAC
AAAGTAATGTGAAATCACATTATTTGAATTAGAATCCATTAGCACTAATACGCCAAAATA
ACGACAGAAAAACGTTGTATCCATAATGATGTTTAGGTATCGATTTGAAGGTGGTTTTAA
AGCTGTTTTAGGGGCTTTATCAATATATCTTTAAATAGTTCTAACCGAACAATGATATTT
TTCGGCAAGTTGTTGATAGGTTTGTTTTCCGGATGTGTAATCAGTCCAAATTNNNNNNNN
NNNNNNNNNNNNNNNNNNNNNNNNNNNNNNNNNNNNNNNNNGAAGGATTAAAGCCTTGTA
CTATAAGGCTTTAAGCCACTTTTTAGCAACAAATTTGTCTATTACACCAATAAATTACAT
CTTTTATTAAAAAAGGTTAAAGCTTCATCAGGCTTTAACCTTTTTACTATGTCGCTATGT
TTTGGCTACTGCACTGTCAAAAAAATAAGCAACCCTTACCGAGTTGCTTATTAATTTTAC
CGCTACATCAGGAATTAGAGTTTAATCCTTAGCATATTTCGCTTCATCAAACTCTCTCAA
CGGCTTATGCTCACTGCCTAAGTAGGTATAGATCACAGGCAATACAAACAGTGTAAAGAG
TGTACCGATAGCTAAACCTGCGACAATCACCATACCAATACTAAAGCGAGCAATTGCACC
TGCCCCTGAAGCATAAAGCAGAGGAATAAGACCTGCGATCATCGCGGCAGTCGTCATCAT
AATCGGACGTAAGCGGATAGTTGCAGCGTGGAAAATAGCATCACGGCGAGATTTTCCGTG
AAGCAACTGCTCTTCTTTTGCCACTTCACACATCAAGATACCGTGTTTCGTTATTAAGCC
TACGAGGGTGATTAAGCCTACTTGAGAATAAATATTCAAGGTTGCACCTGATACTTTCAT
AATGCCCAAAATATTCATCACCAATAACGCCCCACTGATTGCTAGCGGAACAGAAACTAA
AATCACCAACGGATCACGCCACGATTCAAACTGAATAGCTAAGACGATATAAATCATCAC
AACTGCCAGCACAAAGGTAAACATTAATGCGTTACCCTCTTGGATATATTGACGAGATTC
GGCTTTAAAATCGTATTGATAGCCTGATGGCAAAGAACGAGCTAACTCAGCTTCAGCCCA
TTTTACGGCATCACCAATAGAACCCGACACCACACCGCCAATTGTTGCCGAGTTAAGCTG
GTTCATTCGGCTGAGGGAAGCTGGTTCTGTACTTAATTCCATTGTGACAAAAGAACCCAA
TGGGATAGATTGTCCGCTCGCTGTTGTCACATAGTAGTTCATTAAATCTTCTGGATTTAA
TCGGTCATTTCTCACCGCTTGCGATACAATCGGATAAGCTCTGGAATCAATATCAACACG
AGTAACTATAGCCCCCGACAAGAACGAACCTAAAGTGCCACTCACCTGTTGCATCGTTAC
GCCATAAGTCCCCATTTTTTCACGGTCAAACTTCATCTTCATCGTTGCCGTGTTAAATTC
AAGGTCTAAGTTAGCGAAGAAAAATTGCCCTGACGCTTGTGCTTTGGCTAAAATTTCACT
GGCGACTTCTGCAAGTTTTTCATAGCTATCTGCAGTCGTAATAACCAGTGAGAACGGCAG
CCCACTTTCACCTGTCTGAATTTCAGGGAAAGCAACGGCGTTAATATCCATACCAACCAC
TTGTTTTGCCATACCTGCAACAATGTCTTTCACTTCAAACTGCGATTTGCTACGTTCAGA
CCAATCTTTTAAAGAGATAATCGACAATGAACTGTTGCCACCGTTAAAGCCTGCAATCGA
CATTGCGCCGTGAACCTCAGGCAATTTAACCACTTTCTCATTAAAAGGTTTCATCACTTC
CTGCGTATAGTCCAAGTTAGTATTTGCAGGACCAGATCCAAAAGCAACCACAACACCACG
GTCTTCAGAAGGTGCAACCTCACTAGACAATGAAGTAAACAAGAACGGTAAGCTCGCAAA
AATAGCAATCGCAAAGAACAGCATAAAGCCACGCACTGCCATCACTGCTGAAAGCATATT
TTGATAACAGCTTGTCATCTTATCTAACATAGCGTGAATGCATTTGACTAAACGCCCTTC
TTCACCCTCTTTATGTTCTTTTAACACACGGCTAGACATCATCGGCGAAAGGGTTAATGC
TGCAATCCCCGAAATAAATACAGCACCAGCAAGGGTTAAAGCAAACTCTTTAAACAGAGA
TCCTGTAACCCCTTCCATTAATGCCATCGGTGAATATACCGCCGCAAGAGTAATGGTCAT
TGAAATGACAGGCAATGCAATCTCACGCGTCCCAATAATTGCCGCATCGAAAGGCGTTTT
ACCCTCTTTAACGTGACGCTCTACATTTTCCAATACCACAATCGCATCATCTACCACCAA
ACCAATTGCCAAAATCAATCCTAGCAAGGTGAGCAAGTTGATCGAGAACCCAAGCATCTG
TAATAAGAATAACACCCCAATCAATGAAATCGGGATAGTGATAACAGGGATAATCATCGC
ACGGAGTGAACCTAAGAATAGGATAATCACAATAAGCACAATGATTGTTGCTTCACCAAT
GGTTTTAATTACCTCAGAAATAGAGCTATTAATCGCAATAGTACTGTCATACAAAATCTC
AGCTTTAATGGAAGCGGGCAGATTCTTCTCAATTTGTGCAAATAACGGATAGATATTTTT
GGCAACGGTTAATTTGTTTGCCGTTGCTGCAGACTCAACAGCAATCACCACTGCATCTTT
GCCATTTGCTGTGGCTCGAGCATTATCTGAAGATTTATTCAGTTCAACGGTCGCAATATC
TTTTAACTTAATTTGCATACCATCTGCTTTGGTTGCCACAGTAATATTTGCCAGCTCTTC
TACCGTTGGAGTTGTCGATAACACCTTGTTTTTATAGACAGTGTAATAACCATTTGCACT
GCCTGCCGCCGTCGAAAGGTTATTTGCACTTAATGCCGATAACACATTCGCACCTGAAAG
GTTATAGCCAGCCATTCTATCTGGATCTAACCAAATGCGTAAGCCAAAGGTTGAACCACC
AAAGATACCAACGCTAGACACCCCATTGATCGTAAAAAATTGCGGTTTCACCACGCGATT
TAGGTAGTCCGTAACTTGTGGAGATGAAAGATCATCAGAGGTAAAACGAATATACATAAA
CGCATCATTTGATCCCGATGATACGCTGATCGCAGGATCATCAATGCCACTAGGCAAGCT
TCCACGAATTGCATTTACTTTAGAAGAAATATCCGATAACGCCTCTTGAGCATTGGTATT
TAACTTCATCTTTGCCGTTACCGTCGTAGTACTTGGTGAACTTGATGAAGTCATATAGTC
GATGTTATCTGCCTGTGCAACAGCTTCTTCAATTTGTGACGTAACAAGTGCTTGCATTAA
ACTTGCATCTGCACCCGCATAATTAACACTCACAGTAACAATTGAGATCGTCATCTCAGG
ATATTCACGCACTTGTAGCTTGCTAATAGACTGTAAGCCTAAGATTGTAATCAATAGGCT
AATACAGATAGCAAGTACGGGGCGTTTGATAAAAATGTCGGTAAATTTCACAGCTTACCC
CATTACAGTTTTGTTTTTGTCGCTGGTGCAATAACCCCAACAGGTTGTACATCAGAAATT
TGAATTAAGGCGTTATTTTTTAAACGTTGTAAGCCACCAGTGACAATTACATCACCGGCT
TTTAAGCCTTTGCTCAAATGAGAATAGACTCCACTGCGTTCAGCCGTCGTAACTTCCATC
TGTTTAGCACGATAGATTTTATTGATGTCTAAACTTTTGTTCATTTCAGCCATTTTAGTC
ACTTTTTCCTTATCTTCATCAGATAATGGTTGAAGCACATAAACAGTTTCGCCATACATT
GTATAAGTAACCGCAATTTGTGGCACAACAACCTGATCGTATAAGGTTGGTAATGCAACA
TTTAAGCGAGCAAACATACCTGAAAGCAACTTATCTTGCCCTTCTGTGACTACTGCTTCA
AGATTAATCAAACCAGTTGATGTATCCACCGCAGGATCGATAGCGGTAATTTTCGCAGGG
AAAGTACGAGCAGGTAGAGCATCAATGGTTGCGGTCACTTTTTGCCCAACAAAAATATCT
TCTAAGTTAGTCTGAGGTAAGGTAAAACGAATTTTCATCGCAGACTGATCTTCCACACGC
ACAATTCCTGTGCCAATCGTCACATATTGCCCTACATTCACATTCACAATACCCGCTTCA
CCGTCGAAAGGCGCATAAATTTGACGACGCTCAATCTGAGCTTTTGTCGCCTCAATAGTC
GCCACAAGTTGCTCATAAGTTGCTTTGGCATTATCAAATTCCGCTTTTGAAGCACTGCTT
GACGCTACTAAGTTACGATAGCGATTATAGTTTGCTCTCGCTGTCGATAACTGAGCTTCT
GTCGCTTTCAAACTGGCTTGTTCCGCACTGCTATCAATTTCAACTAATAGCTGACCTTTT
TTCACTTTATCGCCAGACTTCACCAAAACTTTAGTGACCGTGCCAGCCGCCTGTGAACTT
AACATAGCCCCTTGATTCGGACGAATAGAACCAACCGCAGAAATAACAGGTGTCCATTCT
CTATTTTTAACGGTCATCACTGTTACATTGCTCACAGGCTCAGGCATATTCGCCGCAGCT
TCAGCCTTTTTCATCGAAATAAACTGTTGCATACCAACAACACCACCAAACATGATAAGC
ACAACCAATAAGGTCACAACAATAGCAAACTGCTTACCCTTCGTTGTCTTTTTCATATTT
ATTATCATATTTTCTCCATATCAATTTTGATTAAATCGTAATCGCTTTCCAAGTACGGAT
AATCACTTCTTCAAGCATCTCTTGAGCATAAGGTTGATTTAACATTAACTGCTGATACAT
CAAATCCCACGCTGTTTTCATACTAATTGCAAGTAAAACAAAAGGCGGTAAGTTCGCAAT
AATATTTTGCGATTGCCCCTGCTTGACAAATTTATTCCACGTCACCCAATCTGCATTCAA
ACATTCCACCATTGTCGCTTGAAATTGTGGTAGCGACTCGTACTGATGCATATTTTTAAC
AATATTAGGGTTATCCAACATAAACTGCCAAGTTGCATTCCACAATTTTTTATATTGCTC
AAACAGAGGCAAATCAGGATCATATTCCCGATCTACCGCAGAATGAAACGTATTAAACAA
ATACAACACAAGCTGATTAAGCAAAGTCTCTTTATCCTTAAAATAAAGATAGATCGTACC
CACAGATACTCCAGCTTCTTTTGCAATTTTGTGGGTCGAAAGATTTTGAACCCCTTCTTT
TGCCATCAACCTATCTGTTGCATTGAGAATACACATTGCCACCTCATTTTGAGGCAAAAT
ATCCTTAAACATAAAAACAAGTCAAGTTACTGAACGTTCGTTCATTCTACTGAGAAAAAA
AGATTTTCGCAAAATTTAAAGTTTAAGTTTTGTAAATCATAGATTTACGCAAACGGTTGC
CTTATAATTATCCCTATGATCAAGTAGGGACGCCACGCCTGGCGTCCACTTAATTCAATC
TTATATACATATTCAAAGGACACCAAGCGTGGTGTCCCTACATTATTTTTATTCAAATAC
AAAGGAACCCATAATGGCTCATCGTCCAATCCAACAAGTATTATTAAGTGTGTCTGACAA
AACAGGCATTGTCGAATTTGCTCAAGGCTTAGTTCAACGTGGTGTAAAACTACTCTCAAC
CGGCGGAACAGCAAAATTACTCGCAGACAACGGTTTACCTGTAACCGAAGTATCGGACTA
CACAGGCTTCCCAGAAATGATGGACGGACGTGTTAAAACCCTACACCCGAAAGTACACGG
TGGGATCTTAGGTCGCCGAGGCACAGACGATGAAATTATGGCACAACACGGCATTGAACG
AATTGATATGGTCGTGGTTAATCTCTACCCATTTGCCGCCACCGTTGCTAAACCGAACTG
CACCCTTGAAGATGCGGTCGAAAATATCGACATCGGAGGGCCAACAATGGTGCGTTCTGC
GGCGAAAAATCATAAAGATGTTGCGATTGTCGTCAATAACAACGACTTTAACGCTATTCT
TGCTGAAATGGATCAAAACCAAAACTCACTCACCTTAGAAACCCGTTTCAACCTTGCAAT
CAAAGCCTTTGAACACACCGCTCAATACGACTCAATGATTGCCAACTACTTCGGACAAAA
AGTACCGCCATATCAAGGTGCTGAGGAAGAAGATATTACCCAAGTCTGCGGACAGTTCCC
ACGCACATTAAACTTAAATTTCACCCGTAAACAGACAATGCGTTACGGTGAAAACAGCCA
CCAAAATGCCGCATTCTATGTTGAAAACGAACTCAAAGAAGCATCTGTGGCAACCGCAGT
TCAACTGCAAGGCAAAGCCCTTTCTTACAACAACATTGCTGATACTGACGCAGCCCTTGA
ATGTGTTAAAGAATTTAACGAGCCAGCTTGTGTGATCGTTAAACACGCCAACCCTTGCGG
TGTCGCTCTTGGCAAAGATATTTTAGAAGCCTACAACCGAGCTTACCAAACCGACCCAAC
TTCTGCCTTTGGTGGCATTATCGCCTTTAACCGTGAATTAGACGGCGAAACGGCACAAAC
AATCGCAGATCGCCAGTTTGTCGAAGTGATCATCGCCCCAACCATCTCTGAAGCAGCCAA
AGAAGCCTTAGCGAAAAAGAAAAACGTTCGTGTATTAGCGTGTGGCGAATTTAGCGAAGC
ACAACCACGTTTAGACTTCAAACGTGTCAATGGTGGCTTACTAGTCCAAGATGCCGACCA
AGGACAAGTTGCTGTTGAAGATTTACAATTTGTGTCTGAACGCAAACCAACCCAAGAAGA
ATTAGACGATTTACTCTTCTGCTGGAAAGTAGCGAAATACGTTAAATCCAATGCGATTGT
CTATGCCAAAAACAAACAAACGATTGGTATCGGCGCAGGACAAATGAGCCGAGTGTATTC
TGCGAAAATCGCAGGGATCAAAGCGGAAGACGAAGGTTTACAAGTGGCAGGCTGTGTAAT
GGCATCTGATGCCTTCTTCCCATTCCGTGACGGCATTGATGCCGCGGCAAAAGTCGGTAT
TACTTGCGTTATCCACCCAGGTGGCTCAATGCGAGATCAAGAAGTGATCGACGCCGCCAA
CGAACACGGAATGGCGATGGTATTAACGGGAATGCGTCATTTCCGTCATTGAAATCCCTA
TCAGCCTTTTGGGAACCTTCCTCCGTAAGCGGGGGAAGGTATGAAAACAAATATATTCTG
AAGATATTTACGATGTAATTCGCTCAAACCCTGCTTCAAGATCAGCAATCAAATCTTTCA
CATCTTCCAAACCAATATGAACACGAATCAGCGTCCCTGTTAATTTACGTTCAATGGCTG
GGCGAATACGTTCAATCTCTTTAGGTTGATTAGCCAAAATTAACGACTCAAATCCACCCC
AAGAATATGCCATTGAGAAAACCTCAAAATGGTCGAGAAAATTCGCAAGCTCTTCATCAG
ATAAGGTTTTGCAAAGTTCAAAGGAAAATAGACCGCTTGAACCTTTAAAATCACGTTTAA
AATATGTGTTTCCTGGACAGCTAGGTAGCGCAGGGTGATAAACCGCTTTGACTTCAGAGC
GTTGAGCCAGCCATTGAGCCACAATAAGACTACTTTCTTCGTGTTGTTTTAAGCGAATAC
CTAAGGTGCGTAAGCCACGAGCGGTGACATAGGCAGAATCAGCATCAACCATTTGCCCCA
TTAAATAAGAGTGTTCGCGTAGCTGATCCCAACAACGAGCATTTGAAACGGCAGTACCAA
TCATTGTGTCAGAATGCCCCACAAGGTATTTTGTTCCTGCTTGGATTGAAATATCAATGC
CGTGTTCAAGAGCTGGAAAAAGAATGCCTGCAGACCAAGTATTGTCAATCATAATCACAA
TTTCAGGGTTGATTGCTCTTGCAGTACGAACAATCGTTGGAATATCAGGAACTTCCATTG
TCAGTGAACTTGGCGATTCGAGAAAAAGCACTTTGGTATTCGGCTGAATTAGCGTTGCAA
TTCCTTCCGCCATTAATGGATCATAGAAAGAGGTTGAAACCCCCATTTTCTTTAATACGA
TACGACAAAAATCTTGCGTTGGTTCATAGGCTGCTCCAGTCATCAGAACGTGATCGCCTG
GTTGTACAAAGGATAAAATCGCATTACTGACCGCCGCTGCACCGCAAGGGTAAAGGTAGC
AACCAGCTCCATTTTCTAGTTCACACATTGCATCTTGTAGAGCAAAATGAGTTAGTGTGC
CACGTCTGCCGTAAAATAAAGCCCCTTTATAGCGGTTTTTGGTGGCTTCTTTTTTGTCTG
CAACAGAATCAAATACAAGGGAAGAGGCTCGTTGAATAACGCTATTTACAGAACCTTGGG
TGTAACGTTTTTTTCGCCCTGCGTGAACAAGTTGAGTTGCTAAGTTGTGCTTTGTCATAT
TGATGTCCATTTTTTATGTTTTGGGTTTACAAATTCAGTGCCTTTATTTTGATAAGAAAT
ACCTTCTAATTCAAGTAGATAACGTTTAGTAGGAAGCCCACCACCAAAACCAGTAAGCGC
TTGCGTTTTGCCTAACACTCGGTGGCAAGGTATTAAAATCGAAATCGGATTGCGTCCAAC
AGCTCCTCCAACAGCCCTAACGGCGTTAGGATTATTTAACTGCTTGGCAATATCTCCGTA
GCTTACCGTTTTACCATAAGGAATCTCAAGCAATATTTTCCAAACAGCTTGCTGAAAAGC
AGTACCCTGAGGGTTTAAAAAATCTAGCTGACAAAACGCCACGTTTTCCCCTGAAAAATA
GCGGTTTAATACTTGCACTGTTTTGCAAAATAGTTGTTGAATTTCACCGCTTGCCTGTTC
TGAACTTTTCCATTGTTGAAAGTTAAGTGTTTGTTGCTCTTGTTCAAATTCAATGCCAAG
TAAACCCGTTTGGTTTGCAATAAGAAGCAATTTCCCCACTGGCGAATCATAAAATTGATA
GAATATCTGAAATTTCATAGGATTATCCTAAAACAAAAGGCGTGCCACTTAGTGTACACG
CCTTTGAGGTTACATCAAATGAAAATTAGAATTTGTAGTTTACGTTTAAGCCGTAAAGGT
TAGCAGTTGATTTAACTTTAAATTCACCCACTGCACTTGTAACTGCTGTAACTTGGCTCT
CAGTAAAGGTATTTTTGCTACCACGCAAATGTGCATAAGAGAGGTCAACAGATAAATTCG
GGGTAAAGCGATAAGTTGCACCTAAAGTGTACCATGTACGATATGTATCAGGGATTGAGA
TAGATGGATGTGCCACGCTTGCACTTTCATCATAAGCAATACCTGCACGTAATGTTAATG
CCTCAATCACATCATAAGACACGCCTAACGCAATGCGAGAGTTATTATTGAACTTCTTAT
CTTTTTGTAACAATACTTTACCGTTGTTATCTGTTGCACGAAGTTCTCGGAAGCTATTCC
AATGTGTCTTTTTATAGCTATATTGTACAGCCAATTTCTCAGTAAGTTTATGATAACCTG
AGATTTCCCAATATGCTGGTAACTCAAGGTTTAAGCGACCTGGAATTTCAACATTGGCAC
TTTGAGTACCCACATATTTCCCTTTGAAACGTAAATCCACTGGAGAATGGTATGCAACAC
CAAGACGGTTGTTTTCATTAATATCATAGGTTAAGCCCACATTCCAACGAAAGCCCCATT
TATCGCCTTTTAATCGACTTGCTGTCGCTGTCGGTGCCATAGGATTTAAAGCACCAAAAT
GGCGCTCTAATGTTGCTTTTGCATGTACTGCATTTAAGCCAGCACCAAAGCTAAATCCGT
AGCCAAGATCATAAGCACTGCTGAAGTTATAGTTTACCGCACTAAGTTTTGTTTTACCTG
CTAATACGCCAGCACTATAGGTTTTCTCAAATTCTGATTTTAAGCCATAATTAACATTAA
CACCGCCACCCACAGCAAAACGCTCAGAGATTGGGGCAACAACATATAAATTAGGGACAA
TTGCACTTGGAATAATGTCTTTTGCATTTGCATTTCCTGTTGCTGATGATGGAATCGCTC
TTCCATTTACTGTTCTATTAAAAGAACCTTTAAAAGAACCTTCAACATCAACATCGGCAT
CAACATAAACCCCACCTGCAGAAATTTCTACTTGTTTGAATTTGGTCATTAATGCTGGGT
TTGTTGCCACAACAGAAGCGTTATCTGCAACTGCCGCATTACCTGCATACGCCATACCCA
AACCAGAAGTTGACACTTCAGCTAATTGGAACGCTGCCGCAGAAGCACCAGCTGCAGAAA
AAGTAAAGATAGAAGCAAGAGCTGTTTTAGTAAATTTATTCATTAGGTAATCCTTTATAG
AATCGACTGTGTCAAAATTAATTTATTTCACGTAAAAAATAAATTAAAGAACTGAAATGA
AAATATATTGTCATTCTACGTAGCTTAATCATCGATCACAATAAAATTCCTCTAAAATAC
AAAGAGTTCCGACCAGTCAAATAAAAAGATGACATCTTAAAATGGATGTTTTTTAAACTA
AAAATTGTTGTTGTTGTTGTTGTTGTTGTTGTTGTTGTTGTTGTTGTTGTTGTTGTTGTT
GGAAAAAGGTAGTACAATCAGTGGTATAAGAATACAGTTTGCCAGTTTCGAGAGGTAAAA
TATGTCCGAATGTAATTCAAGTTCCTGCTGTTCTATTGATGTGGGAACTATTATTGATAA
CAGTGATTGTGCTGTAAATTTTACTCAACTTTACACTACTAAAGCAGAAGCTGAAGACGC
TTTAGCATTTTTAACCAGCAAAGCTCGATCAACAGAATCTGAGCGTTGTGAGATTACCAG
TGAAATTATTTCTACAGAAAATGGCTTCCAACTTACCGCTTGTTTCAAATTTAGCTACCA
AGTTGAATCAATGATTTTTGAGTTGGGAATGAGATAGCGAAGCGCTAGATAAAACTCACA
TAAACAGCTAAGTAATTCGGAGCTTAATATGAATGAAATCACAAGCCTTAGCCAATTAGA
TTTAAATGGCAGTTATAGCTATGGCGATTATTTAAAATGGAAATTTCAAGAACGCGTTGA
AATTATCAAAGGCAAAATAATGGCAATGTCGCCAGCGCCTAATCGATTACATCAACGGAT
TTCGATGAAATTAACAAAAGCATTCTTAGATGTTTTTGATAGTCATCAGTGTGAATTATA
TGTTGCTCCCTTTGATGTTCGTTTTCCAGACAGCAATGGCAAAATCAAAACGGTAGTGCA
ACCCGATTTGTGTGTCATTTGTGACCCGAATAAATTGGACGAAAAAGGCTGTATTGGCGC
GCCAGATCTAATCGTTGAAATTCTCTCCCCTGGTAATTCAAAAAGAGAGATGAAAGACAA
ATACGAACTCTATCAAGAACAAGGCGTAAGTGAATATTGGATAGTCCGCCCGGAAGAACA
ACATATCCAAATTTATGTGCTAGAAAACGGACGCTACATAGGCGTGCAACCTGTGGTGGA
AGGTGATGTAATTACATCAATAAAATTTCCAGCGTTGAGTTTTGATACGAGTGGGTTGTA
TGAGTTGTGATTGAAATTAGGGGAATGTATACAAATATACAAAGAGATTTCCCCCATCCG
CCCTTCGGGCACCTTCCCCCGTAAACGGGAGAAGTATTAAAAAAGTAATGTAGTCTGAAG
ATAAAATTCTTCCCCCATTTATGGGGGATGGGGGATGGGGGCATGTAAAGGAGATAAATA
TAAATATCCTCATTCTCTTTTAAGAGAATCTCTACAAGTAAGGAAAGAATATAAAAAAAT
CAAATCATTCTCTGCAAAGAATAGCCCTCGACTTACCGCTTGTTTTAAAATTAATGGTTA
GATTGAATCAATGTTTTTTAATCTTGGGTTTAGACAGAGAATTACTCATTTTAATAAAGT
TAGAATAAATAATGTATGCATAAAAAATTTTTGAATAATAAACTTATTAAAAATGCTGTT
TCTTTAGGGATTTTACAAATCTCAAATTATGTTTTTCCGTTATTAATTTGGCCTTTATTA
GCAAAATTTCTAGGAGTTGAAAATTTTGGTTTAGTGATGATTGTTTTTTCTATACTAACC
CTTGCATATATGTTTACTGATTTTGGGTTTAATATTTCGGTAACTCATTTGGTTGCACAA
TATTATAATGATAGACAAAGAATAGGAGTGTTATTAGGTAATATATTCCTCATTAAATTA
ATTCTTTCTGTTATTGTATCAGTAGCAACAACTGCGTATATATTAGTTGAATTATCTGAT
AAGATTGATTTATTAGCACTTATCTTTATTAATATAACAATATTTTCACAGGCATTTCAT
TGCATTTGGTTCTTTCAAGGAATTGAGAGAATGGGCGTTATTACAAAAGTTAATATTATT
GCCAAAATAGGATATACTATTTTAGTATTTATCATATTATCACTTTATCAACATATCAAT
GTTGTATTTTTTTGTTTCTTAATAAATCAGACTATTGTAGCTGTTTTATTCATAATTAAT
ATATATAAAAATGGTTTTTTTGTGTTAAATCCGACATTTAAGGGATCTTGGAGAGAGTTA
AAATATAGTTTTTCTTTTTTTATTTCTCGTATTTCAGTTTCTGTATATACGACTGTAAAT
GTATTGATTTTGGGGCATTTTTTAGGGACAAGTATTGCTGGATTGTATAGTGCTGCAGAA
AAAATATATTCAGCTGTCAATGGAGTTTTTGGGATTGTAGCTCAGACTATGTATCCATAT
ATGGTAAAAACAGGAAATATAAAACTATTATGTATGGTTGTTGGATTGTTGAGTATACCT
GTTTGTTTTATGTGCTATATATTGAGTTTATACGTTGAGGAAATTATTTTGTTACTTTTC
GGTAATGATTTTCTCTCTGCAAATGAATTAGTAAAACAATTCTTATTCTTAGCTTGTATT
ACATTTGTATCTTTTAATATGGGATATCCCGCTTTTTCAGCAATAAAAAGAGTAAAATGG
GCGAATTATACTGTTGTTATTGGTGGGCTACTTCATCTATCAGGATTATTTATATTGATT
ATTTTAAATCAAGTAAATATGAAAAATGTATTGTTAATGGTTATTTTCACTGAGAGTTTT
ATTCTTTTATGTAGAATATTTTTGATTATTTTCTTTCTTAGAAATGTAAAATATATATAA
CTAGTCTTTTAATCTGTATCCAATACTAAAGGAGTTTTTAAATGAAAGGTGTAATTTTAG
CAGCAGGCATTGGCTCAAGATTAAGACCAATGACAGATGATAAACCAAAGTGTTTAGTTA
AAGTTTCAGGGAAGCCAATGCTGGAGTATCAATTAGATGCTTATCGAATGGCTGGTATTA
AAGATATTGTGATTGTCATTGGTTACAAAGGCGAACATATTGAGCGTTATTGCCGTTACA
TAAATGATCTTAATATCACGATTATTAAAAATGAAGAATATGAGGAAACAAATAATATGT
ATTCTTTATATTTAGCAAAAGAACACCTACAAGGAGAACCTTTTATATTAAATAATGCAG
ATCTAGTAATTGAAAAGGAAATTATTGCTAATATGCTGGCAGCTAAAGAAGACAATTTAG
TAGCAGTAGATGTCGGATTATATAATGATGAATCAATGAAAATTATTTGTGATTCTGAGG
GATATATAAGAGACATTTCGAAAAAAATACCTCAGGATCGAGCTGTAGGATGTTCTATTG
ATTTCTATAAAATTTCTCATCAAATATCCACTCTTTTATTTAAAGAGATCACAGAAACAA
TTGAAGAAGGAAACCGCAAAAATTGGACCGAAGTTGCTTTACAAAGAATTTTCCAAAGAA
AAGATGTTTTATTTAGCGTATTAAATATTTCTAAGTATAAATGGGTTGAAATTGATAATT
GTGATGATTTAGCATTAGCTGATATGTACTTCTCACAATTGAATAGAAAGATTACTGATT
ATAAATGCTATTTATTTGATTTAGATGGTACGTTATATGTGGGAAAAAATGTTATTAATG
AAGCAATAGATTCAGTGAGGCTGTTACAAAAGCAAGGAAAAATAGTTAAGTTCTTATCAA
ATAATTCTTCTAAATCCAAACAGGATTATGTTAGTCGATTAAATGAATTGGGCATACAGT
GTAATGTAAAAGACATCATTCTTTCAACCGACGCAACTCTAAGATTTCTATCTGAGAAAG
AAATAAAAAGAGTTTATGTATTAGGAACAGAAAAACTTAAACAAAGTCTTATTGAAAATG
GCTTCAAGCTTTCAGAAGATGATGCAGAAATAGTTGTTATTGGTTATGATACTGAATTAA
CCTATTCAAAACTTATTACAGCAAGTAAATTAATCAATAAAGGAATTGATTATATTGCAA
CTCATAAAGATATATTCTGTCCAACAGAATTCGGACCAATTCCTGATATTGGATCTTTTA
TCCAAATGCTAGAAATGACCACAAAAGTGGCTCCATTGAAAATTTTTGGGAAACCCGATA
TCAGTATGGTTGAACTTGTTGCTAAAGAACTAAATATAGATAAATCTGATATGCTGATGA
TCGGGGATAGATTATACACAGATATATTAATGGCTAAAAATTTTGCTATTGATTCAGTGT
TAGTATTATCTGGAGACACGACACGAGACATGTTAGAAGTTTCTGATATTAGTCCAACAT
ATGTTTTAAAAAGCTTTAATGTGTTGTACTGATAACATAAGAGGAAATTATATGAGGAAT
AAAATCATTTGGATTTATAGAGCATTTCATGCTCTATCTAGAGTAATTTTAGGATATCCT
TTATATTATATTTCAGGTTTTATTCCTCGCAAAAAATGTATTTGGGTATTTGGAAGTTTT
GGCATTTTTAATGATAATAGTCGTTATTTGTATGAATATGTTATTAAAGCTAATAAACAT
AATATAAAAGCTATTTGGATTTCTAATAATAAGCAATCTATAATTGAAGCTTCAAAATAC
GGGAAGGCCTATCACGCATTAAGTATAAATGGATTATATTATACTTTAATAGCAAAAGTA
TATATATTTTCTTGCTATGTGTCTGATATTAATTATTTTACATCAAGAGGAGCAATAAAA
GTAAATCTTTGGCATGGGATACCATTGAAAAAGATAGAGTTTGATATTAATACACCTCCA
TTAAATAAAGTGTTTAAAGATGCAAGCTTTATATCCAAGGTATTAAGACCTCAGATTTAC
CAACGTAATGATTTTTTAATCTCTCCCACTAAATATATTGCTGATTATTCTTTAAAATCT
GCATTTAGAATAAATGATGATAATATTATTCTAGCTCAATATCCTAGAGTTAGCTACTTA
AAAAGTTTAATGTTAGAAATGAAAAATAAAGATAAATTAGAATATTCAATATTTCAAAAA
GTATTTTTATACACTCCAACCTGGAGAGATAACTCATATGATTTTATAAAGAAGTCAGAG
ATCAATTTTGAACTACTTGATAATTTAATGAAAGAGAATAATTCTATATTTTTGGTTAAG
CTTCATTCTGCTACAAAATTATCTGTTGATTTTTCAAAGTATAATAATATTCGATTGATA
GATAATAAACAAGATCCTATGAAATTATTAGCTATTGCCGATTGCTTAATTACGGATTAT
TCGTCTATATATCTAGATTATTTGATTGTAGATAGACCTATAATTTTCTTTTCTTTCGAT
CTAGATGAATATCTTCAGGGGAGAGAGATGTATTTTGATTATGATTCTGTTCTGGCTGGA
AATAGAGTAAATTCTTTTTCAGAACTCTTTAGAGAGATCCTGAAGGTATTTGTTGATGAT
AGATTAGGTAAGGAGCGAAGAAAAAAAATGTCTTCATTATTTTTATCTAACGATACAGAT
AGTAACAAGAGCATAGTTGATAAAATAATAAATAAACTTGGTCATTGATATTTAATATAT
TAATTATACTTCATAATAAGGAAAATTTTTAATGTTGTTTTCAGTTATTATACCGACTTG
GAAAAGAGATAAAGAGTTAGATTTAATTTTAAAGAGTTTGAGTGAACAGGCTTTTAAATT
GAATATCGTTGTTCAAGTAATAGTAGCAGATAGTCATAGTAGTGACAAAATAACTTATAT
TTGTGATAAGTGGAAAGAAAAATCAAATTCTTTAAAAATAGAGCATGTCCATACAGAAAA
TGTACTTGCAAGTAAAAGAAATTATGGGCTAAAATTTTCTGAAGGAAAATATATTATTTT
TTTAGATGATGATTGTGTGCCAACCTCTACTTTTTTAGAGTGCTGTATGTCTTATTTACC
TCAATTAAATAAAAAAATTGTATTCTGTGGAGAGGTTAGATTTCTTCCAGAACAAATAAA
CTCCAGTAATTATTATAGATATAGAGATTCTCGCCATCCTAAGTCTCAAGTAGGAAAGAG
ACTTGATCAATGGGGGTTTGTAGCAATGAATTTTATTATTTCTAAGGAGCAGATTATTCA
TAATCAATTATCTTTTGATGAAAATTTTATTGGATATGGGGCTGAAGATCATGATTATGG
GTTTAAATTAGTCGATAAAAATTTTGATATTATTCAAGGGGAACAATGCATTATGCATTA
TGAGTTTGGTGGAGATATAAATAAATACGCAAATAAAATTTATCATGCATCTAGAGATGG
AATGAAGGTTATGAAAAAAATCTATAAAGATAGAGTTTATATTGGAAAAACCAAACTAAG
ATTAATAGAATATGTTTTTTCTAGCCCGATTTTGAAATCTTTAGGCCTATACACTTTATT
TAGCCCCATTTTTAGAAATTTCATCATTAAATTCCTTTTATTAACAGATAAAGTAAAATT
TTATCATTTTAATTTTTTATATAGATATATAATATTATCCTCATATATCCATGGAATTAT
AGATAGAGGCAATAAAGATTTGAATGAATTGAAAGAAAACTGGTATAAATAGTATGAAAC
TTGTTCGAACTCACTCACACATATCCAATTTAATAGCATTGTTTTGTTTTTTTGTTACTT
TTTTCAGAATATCCTTATTTCATGAGTATATATATTTATCATTTATTCTAGGCTTAATAG
GATTTATTACATTTTTGACAAACCTTAATAAAAAAATATTATTTAATAAAAAAGAAACAT
CTTTATTGTTACTATTAGTATTTATGTTTATCTATACTATAGTATTAGATCTTTATCAAA
TAGGAGAAAAAGAATTTAAAATTAACTCTTTGTTTAGCATTAGGATTATTTCAATGATTT
TCCTTTCTTTTTTACCTGCTTATTTAATATATAAATTTTATTTAAAATCAAACCATTATT
TATTTGATACCCTTTTTAAATGGTCTTTATATATTCAACTGGTATTTTTCATAATAATGT
TTCTATCCCCAGATTTGAAGATAGCTTTATATAACACATTTGCTTTAGGAAAAGTTAACT
TGTATGACCATAATTTAACAGTTAGAGGATTTGGTCTGTCATCAGAAATTAATTTTATGA
CTCCTTCTTTATTAATATATATGACGTTTATTTTGATAGAAAAGAGGATTTTACTTAAAT
TAATTGTTGTAATCACTCAAGTCATAAACTCTAATATGGCTATTATTTCTTTTATTTGCG
CTGTATTATTTTTGGGCAGGTCAAAATTTATTTTTAAAATCTTTATTTTTATTTTACTAT
CTTCTATTATTATGATTTTTAATGATTCTTTACTTGAAACTTTAAAGAATTTCATGCCTA
GATTTTATTATGAGTTCATTGGAAGTAATGGAACTAGGACCGCCAGTATATTGATGAATA
CAAATATATTTGAAGGCAGATATATTGACATCTTCACTTTCCTTTTTGGTTACCAAGAAA
ATGTGGCAAGCAATGTTGGTGTTGCAACTATAACTCATGACTCAGGATGGATTATAATGT
TTTTTTATGGTGGTGTAGTCTTTATCCTATTGTTTCTACTATTTGTATTTTTATTATCAA
TCCTTATATTTGAAAATAAGTTATATGCTTTATTATGGTTTAATCTAGCTCTTATTTTTA
ATTCAAAAGGGATGATTCTTGGTATGAATGGATATTTCTTTTTATCTTTTTTATTTCTTT
TTTCAAAAAGGTTTAATAAATTAAAATAATATTAGGTACATATTATGAAGAATAAAGTTT
TATTAATCACTGGTGGGACAGGTTCATTCGGTAATGCTGTTCTAAAGCGTTTTTTACAAA
CAGATATTAAAGAAATCCGTATTTTTTCTCGAGATGAGAAAAAGCAAGATGATATGCGTA
AAAAATATAACTCACCAAAGTTAAAGTTTTATATAGGTGATGTACGTGATTATAATAGCA
TTTTGAATGCTACTCGTGGTGTGGATTATATTTATCATGCAGCAGCATTAAAGCAAGTTC
CATCTTGTGAGTTTTACCCAATGGAATCGGTTAAAACAAACGTATTAGGAACAGAAAATG
TACTTGAAGCTGCAATTCAAAATAAAGTAGAGAGAGTAGTTTGTTTAAGTACAGACAAAG
CGGTATACCCAATTAATGCTATGGGTATTTCTAAAGCAATGATGGAAAAAGTTATTGTGG
CTAAATCTCGTAATTTAGAGGGATCAGGGACAACTATTTGTTGTACCCGTTATGGTAATG
TAATGGCCTCTCGAGGATCTGTTATCCCGTTATTTGTAGATCAAATTCGTCAAGGTAAGG
CATTTACTGTCACGGATCCTGAGATGACTCGCTTTATGATGACGTTAGATGATGCAGTAG
ATCTTGTGCTATATGCTTTTGAAAATGGCCAGAATGGTGATATTTTTGTTCAAAAAGCTC
CTGCTGCAACTATCGCAACTTTAGCAAAAGCTATCACAGAGTTACTTTCTGTACCAAATC
ATCCGATTGACATTATCGGAACACGTCACGGAGAGAAAGCATTTGAAGCTTTATTAAGTA
GAGAAGAAATGCTTCACGCAATCGACCAAGGTTATTATTTCAGAGTCCCAGCAGATCAGC
GAGATCTAAATTATGGTAAATATGTTGAAACGGGAAATCTAAGAATTTCTGAAGTGACAG
ATTATAATTCGCATAATACAGAGCGTTTAGATGTTGAAGGAATGAAAAAATTACTTTTGA
AACTAGAATTTATTCGCTCAATGATTAAAGGTGAATATATTTCTCCAGAGGAATAATATG
AAAGTATTAGTTACAGGCTCAAATGGTTTTATTGCCAAAAATTTAATCCAATATCTTTCT
GAAAAAAATGATATTGAGATAATGCTATTTAATCGTCAGTCGTCAGAAGAAGAACTTAAT
TCTATGTTGTTAGAGGCTGATTGGATAGTTCATTTAGCTGGAATTAATCGTCCTAAAAAT
GAGCAAGAATTTATCGAGGGTAATATTGAATTAACTCAAAAAATAGCTAAATTTTTGCAA
AAAAATAATAAAAAAACACCGCTTATTTTATCTTCATCTATTCAAGCTGAAAGAGATAAT
GCTTATGGAAGAAGTAAATTAGCTGGTGAGGATATTATTTCTAACTTATCTAAATTAAAC
GGTAATCCTATATATATTTGTCGTTTAGCTAATGTTTTCGGTAAATGGTCTAAGCCTAAC
TATAATTCTGCTGTTGCTACATTCTGTTATAATACAGTACACAATTTACCTATTGAAATC
CACGATCCGAATGCCGTAATTAGATTGGTGTATATTGATGATGTTGTAGAATGTTTTTGG
AATATTATTCAAGGTTTATATCAACCTACAGGCATTTATCAAGTTGAACCTGAATATAAG
GTGACAGTTAGTGAGTTAGTTGAAATTTTAGCTTCATTTAAGCACTCAAGACAATCATTA
GTAACAGATGAAGTAGGTGTAGGGCTAAAACGAGCTTTATACTCGACTTACTTAAGTTTT
TTTACTCCCGAGCATTTCGATTATTCTGTGCCTAAATATGGCGATGAGAGAGGAGTCTTT
GTTGAAATGCTAAAAACACCATCAGCAGGTCAATTTTCTTATTTTACTGCATACCCAGGC
ATTACAAGAGGCGGGCATTACCATCATTCAAAAAATGAGAAATTTTTGGTAATAAAAGGA
AAAGCTTTATTTAAATTTAAGCATATTGTAACTGGAGAATATTATCAATTAGAGACAAAT
GGCGATGAACCAAGAATTGTAGAAACGGTTCCTGGGTGGTCGCATGATATTACTAATATT
GGCAATGAAGAGATGGTTGTAATGTTATGGGCAAATGAAATTTTCGATAGAGAAAAGCCC
GACACTTATTTTATGCCTTTAACTCAATGATGAAGAGAAAAATGTATGAAAAAATTAAAA
TTAATGACTGTGGTTGGTACGCGACCTGAAATTATTCGTTTGTCTAGGGTAATGACAGCG
TGTGATAAATATTTTGAACATATTTTAGTCCATACAGGTCAAAATTATGACTATGAGCTG
AATGAAATCTTTTTTGCTGATCTTGGTATTAGAAAGCCAGACTATTTTTTAAATGCTGCA
GGTTCTACCGGAGCTGAAACAATCGGAAAAGTTATTATTTCAGTAGATCAAATTTTAGAA
CAAGTAAATCCTGATGCGCTACTTGTCTTAGGCGATACAAACAGTTGTATGTCCGTATTA
CCAGCTAAACGTCGTAAGATTCCAACATTTCATATGGAAGCTGGGAACCGTTGTTTTGAT
ATGCGTGTTCCAGAAGAAATTAATCGTAGAATCGTAGATCATACTGCAGATATTAATTTA
ACATATAGCTCTATTGCGAGAGATTATTTACTGGCGGAAGGACTTAGACCTGATCAAGTA
ATTAAAACAGGGAGTCCAATGTTTGAAGTGCTAAATTATTATAAAGATAAAATTTATGCT
TCAGATGTTTTAACAAGATTAAATTTAAAACAAAATGAATATTTTGTTGTTAGTGCACAT
CGAGAAGAGAACATAAATTCAGACAAGAATTTTTTAGATTTAGTTGAAATGTTAAATGCC
GTTGCAGAGAAGTATAAATATCCTGTTATTGTATCTACTCACCCTCGTACTCGCAAGAGA
GTTGAGGAAATGGGGGTTAAGTTTCACCCACTAGTACAGCTGTTAAAACCACTGGGTTTC
AGTGACTATAATAAGTTACAGCTGTCAGCTAAAGCAACTTTATCAGATAGTGGAACCATT
AATGAAGAAGCTTCTATTCTAAATTTCCCCGCATTGAATTTACGCCAAGCTCACGAACGG
CCAGAAGGTATGGAAGAAGCTGCAGTAATGATGGTTGGGCTGACAACTGATAGAGTATTG
CAAGGATTAAACATTTTGGAATCTCAATCAAGAGGAGAAGTGAGAACATTACTCCTAGTT
GAGGATTATAGTATGCCAAATGTAAGTGAGAAGGTTGTTCGTATTATTTTAAGTTACACT
GATTATGTTAGCCGTGTTGTTTGGAGAAAATATTAATAATGAGAATCGCTCTAGTTACTC
AATATTTTTGGCCTGAAACTTTCTCTGTTAATGATCTTGTGAAAGAGTTAGTTTCACAAG
GTCATACTGTTGATATTTTTACTGGTAAGCCGAATTATCCTGATGGGAATATTTTTGAAG
GCTATGAAAAAAATGGATTACAAGTAGAAGAGTTTATACCTGGAGCAACGATATATAGAG
TACCATTATATCCAAGAGGACAAAAAAGTGCTAATGGATTAGCTATTAATTACTTATCTT
TCATTTGGTATGGAGTTCGTAATTTCTATAATTTTGCACAATATAAAAATTATGATCATA
TATTTACTTTTAATATATCTCCACTTACTGCAGCTATACCGGCTATTTATTTAAAGCATA
AAACAAAAACACCACTTACATTATGGATTCTTGATTTGTGGCCTGAAAGTTTGAGTACTA
CAGGATATATTAAAAATAAATTTATATTGAATGGCATTGGCTACATGGTTAAATGGATCT
ATTCAAAGGCTGACAAGATATTTGTACAGTCGAGGGGATTTATAGATCCTGTTGCTGAGT
ATACTGAACGAGATAAAATTAGGTATTTCCCAAATTTTGCCGTAGATGAATTGCCAGATA
TATCTCGACCAACAAAAGTGCCAAAAGAGATTTTAGATTTATTGGATAATAATTTTTGTA
TTGTATTCACTGGTAACTTAGGGACTGCTCAAGCAGTAGAGACGATCGTTGATGCAGCCA
AATATTTACAAGATATAATAGATATAAAATTAGTTCTTGTAGGCTCTGGTAGTATGTCTT
CTTGGTTGGAAGATACAATATTTAAAAATAATATTCATAATATAATTTTAGCTGGGCGAT
ATAATTCAGATGAAATGCCACAGTTTTTATCTAGAGCAAAGGGATTATTAGTAACCTTAA
AAAATGAATATATCTATAGCCAAACTATACCAGCCAAAGTCCAAACCTATTTAGCTTCTG
GAAAGCCTATAATTGCAAGTCTTAATGGAGAGGGCGCTAAAATTATTGAAGAGGCGCAAG
CTGGATACACTTGTGAAGCAGAAAATGCGGTAGAGCTTGCTAAAATGATCAAGAAATTGT
ATGTAAGTTCAGATGAAGAACAGAGACGTTTGGGAGAAAATGGGCGTAGATATTTTTTAG
AACAATTTGAGATAAAAAAACAAGTAAAGAAGTTAGTTGAGCTTCTTGATAAATAATTTT
TTTGCTAGAGTTATATAAATGAAAAAGATTTTAATTACAGGTAAAAATAGTTATATCGGT
TCATCAGTAGAGTATTGGCTATCTAAGTATAATGTATATGATACTACTACATTAGATCTA
CGAAATTTAGATTGGAAAGATTACGATTTCTCCGAATATGATGTGGTATTTCATGTTGCA
GGTATTGCTAATTTTTCCAAAGACATTTCTCAAAAAGAATTATATAGACAAGTTAATACT
CAATTAGCTGTAGATGTGGCACAAAAGGCCAAATTATCAGGGGTTAAACAATTTATCTTT
ATGAGTAGCATAATTGTTTATGGTGATAGTACATTAAATAATAGAGTTATTACAGCATCG
ACCGAACCATCTCCAAATGATATTTATGGAGACAGTAAATGGCAAGCAGAACAGGGATTA
AGTCAACTAGCTGATGATAATTTTAAAATTGCTATTCTTCGTCCTCCAATGATTTACGGT
AAAGGTTCGAAAGGAAATTACCCTAAGTTATCTAAACTTGCTAAATTGCTTCCAATTTTC
CCTGATTTTTATAATCAGAGAAGTATGTTGCATATTGATAATCTTTGTGAGTTTATCAAG
CAAATTATTGATAAAGAGAAAAGCGGTTTGTTTTTTCCACAAAATAAAGAATATGTATCT
ACTTCAGAGTTGGTTAGAGAAATTGCAGAAGTTTCTCACAGAAAAGTTTTTTTGACAAAA
GCATTTAATCCGGTTATTAGATTAATGTTTAAATTGGATATTGTGAAAAAATTGTTTGGT
AATTTGGTTTATGAAAAATCAATGAGTCAATATGATTTTGAATACCAAATTAGGGATTTT
AGGGAAAGTGTTAGATTGACTGAATCAAAGTAAGGAAGGAAATATGCAAATAGATCTCAA
TATTTCACCACAAAAGATAGAGCAATTACTGTTAGTAACGAAGCCTGGCGAAGAAGTGCT
ATTTACTCATGGCGGTAAAGTTATTGCTCAGTTAAATATGGTTCAAACAGGTGTTAAGAA
AAAACGCCAAGCGGGAAGATTAGTTGGGCAAGGGATTAAATTAGATGAGCGTTTCTTTGA
GCCATTAGATGAAGAAGAATTAAAGCTATGGTAAATAGATATTTATTGGATACTCATACG
TTGATTTGGTGGTGGACTGAGCCAGAAAAACTATCACCAAAGGTTATTCAAGCTATTTCT
AATCCTAGTTCTGAAGTATATGTGAGTTCAGCAACTATTTGGGAAATTGCAACGAAATAT
CGAAAAGGCAAGTTAACACAGGTGGAAGGTATATTTAACCATTATGTAAAATTATTGGAA
GATGATGATTTTACAGCTTTAGATATAACGTTAAGTCATGCCGCAATAGCTGGGTTATTT
TCCCAACAACATCAAGATCCTTTTGATAGAATGTTAGCTGCTCAGAGTATCTTAGAAAAT
TTGACTTTAATTAGCTGTGACTCTGCATTGTCTCAATTCCCTGTTCAAATATATTGGTAA
TATTGGCTTATAGGAAAATTTATGATCAGAATTTTAGATTTTTTATTCTCTATTTTAGGT
CTTGTATTTACATTTCCTATTCTTGTTATAGTAACTATCTTAGGGTATTTTGATACAGGT
TCGCCTATTTTTATTCAAGAACGTGTTGGTAAAAATAAGAAACCATTTAAACTCATTAAA
TTTCGTACTATGAATGTTAATACCGCATCAGTGGCGAGTCATCTTGCAGGTTCATCTTCT
ATTACTAAATTAGGTCGTTTTTTAAGAAAAACTAAAATTGATGAACTCCCTCAATTAATT
AATGTTTTAAAAGGCGAAATGAGTTTAGTAGGTCCTAGACCCAATCTTTTTAATCAAAAA
GAGCTTATTCAAGAAAGAGAAAAATATAGTGTATATGACGTTCTACCAGGTATTACAGGA
TTAGCTCAATTAAGTGATATTGATATGTCTACCCCAGAATTATTAGCAAAAACCGATTCT
GAAATGATCAAAAACCTGAATTTGAAATATTACTTTAAATATATAGTTTTAACAGCCTTA
GGAAAAGGTTTTGGAGATCGAGTGAAATAATAATATGTTAATATCATATATATTCCAAGA
ATATACAAAATAAACTTGTTTTATTATGTGTTGTTTTTATATGTTTCCATTTTAAATGTA
GGGGCTATTCTAAGTTTAGTGTATAATGAACCGATGATTTTAGGTAAATATTGAAGCATT
ACCACAAGATTGGAATAGGGATCGTATTATGAATGCGATTTGTGAATTGGGCACACCTTG
TTATAGTGGCTCTTGTTCTGAAGTGTACTTAGAAAAAGCATTTGATAATACGCCTTGGAG
ACGCTGAACAGCGTTTAGAAAATGCGAAAAAATTAGGTGAAACGAGTTTAATGTTTTTGG
TTCATCCTACTTTGACTGAAGATAATTTAAAATACATATTAAGTAGTATTAAATCAATTA
TTCAACAGATTGGGTAGATATATCATTAGGTAAAATCAAATGGATAGAAAGGTTAGATTG
CATAGGTATTTACAATTTTTTGTTGCTAACTTTTAGGAAAAGAAGTGTAGACAGGGTAAG
ATAACAATATGTTAATGTCATTTATTTATTCATCAATATATATTCCAAGAATATATAAAA
AATTTATTTTATTATTTATTGATTTTTGTATTTTTCCATTTTTAATTTGGATAGCTTATG
CTTTACGTCTCTTTGATTTAAATGCAGAAGCTATTCCAAATTTGCCTTATGGTGAAATTT
TAGTTTCAATTATTGCTGTAGCGAGTTTAGCCATTTGTGGGGTTTATCACTTTGTTATTC
ATACATTCTCTGAAACGTTAATTTTCCAGCTTTCTATTGCAACGTTGATCACTGTTATTG
CACTATTTTTGTTAGGCGATAGCACTCCAGCGGTTATTCCGACATCAATTCCTTTGATGT
TCGGTTTTTTTATGTTTGCTTGGGTATATTTGAGTCGAGGTGTTATTAGAGCTTTGGTTA
AAAACGCCTTACAAGCGGATACTCCGCGTAAGCGAATTGCAATTTATGGTGCAGGATCTG
CAGGGCAGCAATTGGCTGTGTTGTTGCTTCGTTCTCACGAGCATTTGCCTATCTTTTTTA
TTGATGATAATGAGAATTTGGCGAATACTCGCTTAGGGCGTCTAAAAGTGTTTTCTGCTC
AGAATGCGCTTGAGAAATTTCAACGTTATCAGATTGATCAAGTCATTATTGCTTTGTCAT
CCGTTGAACGTGCTAGAAAAAATGAGATTGTGAAGTTTTTATCTGACGCTAAAGTAAAAA
TTATGGAAATTCCGGAATTAACTCAAATTGTTGATGGGAAAGTTTCTATTAGTGATATTA
AAGAAATTAATATTATTGACTTATTAGGTCGAGAGCCTGTGGCGCCAATTCCTGAATTAT
TCAGTAAAAATATTCAACAGCAAATTGTGATGGTAACTGGTGCTGGTGGTTCTATTGGTT
CGGAACTTTGTCGTCAGATTATTCGTAATCAACCTCGTAAATTGCTTTTATTTGAGATTT
CGGAATACGGATTGTATGCAATTGAAAGGGAATTAAACGATATTGTTAAAACTCAGCAGT
TAGGTCATATTGAAATTATTCCACTCTTAGGGAGCGTTCAGAACTTTAAACGTTTAGTTG
AAATTATGCGGGTTTATCAAGTGGATACGGTATATCACGCGGCAGCTTACAAACACGTTC
CAATGGTTGAGTATAATGTAGTTGAAGGTGTGCGAAATAATATTTTTGGTACTTATTATA
CTGCGCAGGCGGCGATTGAAGCTCAAGTTAACTCTTTTGTATTGATTTCAACGGATAAGG
CAGTGCGTCCTACTAACGTAATGGGCGCAACTAAACGCAGTGCTGAATTGTGTTTGCAAG
CATTGGCTATGGAAAAGAGAAACAGCTTAGACGGTGTTGAACATAACACACTTTTCTCTA
TGGTTCGTTTTGGTAATGTTTTAGGTTCATCAGGTTCCGTTATTCCGCTATTTAAAGAGC
AAATTCGCCAAGGCGGTCCGATTACGGTCACAGATCCAAATATTATTCGTTACTTTATGA
CAATTCCAGAAGCAGCTCAATTAGTTATTCAAGCAGGAGCAATGGCAAAAGGTGGCGATG
TATTTATTTTAGATATGGGGGAGCCTGTTAAGATTGTTGATTTAGCGGTAAATTTAATTC
GCTTATCTGGCTTAGAGGTGAAAAATCAAGATAATCCAACTGGTGATATTGAGATTAAGT
TTACTGGGCTTAGATCAGGAGAGAAACTTTATGAAGAGTTATTGATTGCAGGCGATAATG
TAGAAACAACCGCACATCATCGTATTATGACTGCAAAAGAAGATTTTTTGCCGTTAAATG
AATTGCTAGCTTTACTTGAAGAATTAGAGTTAGCTTGTCAAGATAATCAATGCGATAAGA
TTCGTGATATTTTGTTGAATTCTCTAATTGGGTATACTCCGGTAAGTAAAATAGTGGATT
TTGTTTGGCGGATGCAAGTAGATAAATAGTATATTTAGATTAGCCTATTCCTTTTTTTCT
GTGCAAATAAATGTGGTTTGTTGTATACTAGAACGATGTTTATTAAGTTCAATTCGACGT
TTGGTGTGTGAGTTTTGAGCTATTCTGATGGATTTTGTTAATTATAAAATGAGTAAGATG
GATTATGTGTAAGTTAACTAAAGCTCTTGTTTTTACTGGTGTGATTTTATCTCTTTCTGG
TTGTGGAATGATTTTACCTGCAACGCATTCTCCTATTGTTGATACGGAAGTGAGGGGAGA
GAATGTGGACTTTGAGAAGGTTGTGGATGCTTATTTAATTACGCCTCAGTTAGTAAAGCA
GTTGGCTCCTCGTGCGGTGAAAGCAAGTGATAACATTGGTTTAGAACAACAAATTAAGCG
TTATCAATATAAGATAGGTGTTGGCGACATATTAAATGTCACAGTTTGGGATCATCCTGA
ATTGACAACTCCTGCAGGTGCTTATCGTTCTGCCGCTGAATCAGGTAATCAAGTGCATGC
TAATGGAACTATTTTTTATCCATATGTTGGGCAGCTTAATGTTGTTGGCTTAACAGTAAA
TCAAGTTCGTGATAAATTGACAAAAGCTCTTTCAGCCTATGTCACAGATCCTCAAATTGA
GGTAACAATTGCCTCATACCAATCTAAAAAAGCATATATAACAGGCGAAATCAAGAATCC
AGGACAGCAATTTTTAACTAATATTCCGCTCACCTTGTTAGATGCTGTAAATAAGGCTGG
AGGATTGTCTGATAATGCGGATTGGCATAATGTGACTATTACTCGTCATGGTAAAGAGGA
GAAACTCTCTTTAGCAGAATTGATTCAATTTGGTAATTTAACGCAGAATCGTTTGTTATC
TGATGGCGATGTGGTTCATATTCCACGCAATGATGCGAATAAGGTGTTTATTGTGGGGGA
AGTGTCAAAACCTCAGATGTTGAAAATTACTCATTATGGTATGACGTTAACCGAAGCAAT
TGCTCAGAGTGGGGGAATTGATAAATTATCTGCAGATGCAACGGGTATTTTTGTTATTCG
TGGTCAACGTGATGTAAATAAGTCAACGGTTTCAAATGAAGCTGAAAAAACAGATAAGAT
TGCAGATATTTATCAATTGGATTTGACTAATGCAACTTCCTATGTATTAGGAACAGAGTT
TTATTTAAAACCTTATGACATTGTTTATGTGACAACAGCGCCAGCAACTCGTTGGAATAG
AGTGATTGCCCATGTTGTTCCGTCATTATCTGGTTTCAATAATCTAACAGAGTCTATATT
AAGAGTGAGGAATTGGTAATTAATGTTTGGAAGTATTTTAGTTGTTTGTATCGGTAATAT
ATGCCGCTCCCCCGTCGGAGAAAAATTATTAAAACAATATTTTCCTGAAAAGCGTATTTT
TTCAGCAGGTATTTCAGCTGAGCGTAGCCATTTAGTTGGAAAAGGTGTAGATCCAACAAT
GCAACAAGTTGCTATTTCTCGTGGAGTGGATCTTTCTGAACATCGTTCACAGCAATTAAC
GTCTGAACTATGTAAGAATGTAGACTTGATTCTTGTCATGGAAAAAGGTCATATTGACTT
GGTTCGACAAATTTCACCAGAAAGTTCTGGAAAAGTCATGTTATTTGGTCATTGGTTGGA
TAGCAATAAAGATATTCCAGATCCTTATCGTCAAAGTGAAGATATGTTCCGAGAGGTTTA
TGCATTGATTGAGGATGCAGCATTGAGATGGAAATTGAAACTCTAATTTTAAGGCAGTTA
AAAGATGAATGAAAATAATCATGATGAAATTGATTTAGTAAAGTTGTTGGGGGCTTTATT
AGATTATAAGTGGTGGATAGCTATTTTTACATTGTTGGTGACGTTATTTGGTGTTGCTTA
TGTTTTACTAGCTACGCCTGTTTACACTGCGAATGCTTCAATTCAAGTAGAAAGTAAATC
TTCAGGGGGGGGGTTAAAAGATTTCGCAGGAATTTTAGAGGGTAAATCATCTTCAAATAC
TGAAATTGCAATTCTAAAATCAAGAATGGTTTTATCCAATACTGTTGAGCAACTTAATTT
AACTACGGTAGTTGAACCTCAATTCTCGATCCCTTTTCTTAGTAAAGGTATTCATCGTTT
GATGGGATATGAACCACAATTGTCGGTCTCTTTATTTGAGCCTAAGAATCCTCAGATGAA
AGAGGTGATTTTAGAGGTCGGGGAGAATGCTGGAGAGTTCTCATTATTTTTTGCAGATGA
AAAAGTTCTTGAAGGGAGCATTGGGAAAAAGTATCAAACGGAAGATTTTTCGTTTGAGAT
TTCTGAATTAGAGGCTAAGCCAGGACAATTATTTAAAATTAAAAAGAATGATGTGTTGTT
AGCAATTAGCACTTTACAAAAACAAATTTCGGTAACAGATAGTGGTAAGCAAACAGGCAT
TATTGAAATTTCTATTAATGGAGAGAATAAAGCTCAAATTAAGAAGATAGTAAAGAGTGT
ATCTGAAAATTATTTGCTGCAAAATATTGTTCGTAATTCTGCAGAAGCGTCTAAGAGTTT
AGAGTTTTTGTCTAAACAATTACCAGAAATTAAAGCTCGTTTGTCAGAGTCTGAGAATAA
TTTGAATGAATTCCGCTTAAAAAATGAATCAGTAGATCTCAGTCTAGAAGCTAAATCAGC
ATTAGATACTATAGTTCAGTTAGAAGCAGATTTAAATGAGTTAACATTAAAGGAGAGTGA
AATTTCTCAAAAGTTCACTCGAAATCACCCTGCTTATGTTGCTTTGATTGATAAGCGTAA
AGTATTAAATGAGGAAAAAATTCGTTTAAATAAACAAGTAGAACGTTTACCTACTACTCA
AAAAGAGGTTATTCGGTTAACTCGAGATTTGGAGGTAAGCCAGCAAATTTATATTCAATT
GTTGAATAAAATGCAAGAGTTAGAAATTGTTAAGGCTAGTGCGATAGGAAATGTTCGTAT
TTTAGACGAGGCGCAAGTTTTTCCTAATGCCGTTTCACCTAGAAAAATGATTGTGGTTGC
CTTGGCATTTATGTTAGGACTTATCTTTGCCTCAATTACTGCGATAGCGAAAACGCTACT
ACATAGAGGTATTGAGGGAACATCTGAATTAGATGTGTTAGGCTTGCCAACGTATGCTAC
GATTCCATATTCAAATGAACAGCCTATTTTTTCTAAGCATAAGGTTCAGCGTTTTGAATT
ATTGTCGGAGTCAACGCCTACAGATCCAGCAGTTGAGGCTTTGCGTAGTTTGCGTACAAG
TTTGCATTTTGCAATGTTAGAAGCTAAAAATAATATATTAATGATTTCTGGAGCTTCTCC
GTCTGTGGGAAAAAGTTTTATTTCAACCAATTTGGCTAATGTTCTTGCTAAAGCTGGGCA
TAAAGTGTTGTTAATTGATGCAGATTTAAGAAGGAGTTATTTGCGTCGATTATTAGGTTT
AGCAAAAGAGGTTGGATTGAGTGATGTGATTGCACAGCAAATTCCTTTTGAACAAGTGAT
TCAACATTATGATAATTTTGATATTATTGTTAAAGGAGAAACTCCACCAAATCCATCTGA
ATTACTATCTAATGCTCGTTTTCAGGCACTATTAGAATGGGCAGCAAAAGAATATGATTT
AGTGATAGTGGATACAGCGCCTATTTTGGCTGTTACAGATGCAGCTATTATTGGTAGGTA
TGCGGGAACATCTTTACTTGTTGGGCGTTTTGGTGAAACTACACTTAAAGAAGTTGGATT
AGCTAAAGAACGTTTTGAACGTGCAGGGGTCTTTATTAAAGGTTTTATTTTGAATGGTAT
AAAACGTAAGGCTTCTAATCGTTATGATTATTATCAATATGATTACAAATAGTTGCTAAC
TTTGTAATCTTGACGTAAGCGGTGGGATTTTAACTATGGTTATAAAAATAGTTTAGAATT
TCGCCGCTTAGTGTTTTATCTAAACTTTAAAATAATGTTTATGTGAATAAGATTAGCAAA
TTGATTAAAAAAACCTTTTGATTTAATTTGTGTAAAAATATTGACTAAATTAGTAGGGTA
TATAGAATTCTTTCCTAACAATCGAGCATTTTTAAAAAGTTTGAGTATGAAATTAACTTC
ACGAGGACGTTATGCTGTAACTGCAATTTTAGATATTGCGTTGCATGGCAAAGATATGCC
AGTGAGTTTGGCAGATATTTCAGATCGCCAAGCCATTTCACTTTCTTATTTAGAGCAACT
TTTTGCACAACTTCGCCGAGAAGGTCTTGTGCATAGCGTGAGAGGTCCTGGCGGTGGCTA
CCAATTAGGAAAATCTGTTGAAGAAATCAATGTGGGAATGATTATTGCCGCTGTAAATGA
GAGTGTTGATGTATCTAAATGTAAAGGAAATGGAAATTGCAGTAATAACAGTCGTTGTTT
AACCCATTCGCTGTGGGAGCGTTTAGAAAATCAAATCGAACAGTATTTACATACGATAAC
TTTAGCCGAATTAGTTGAAGAAAATAGCGATCACGATTGTGAGACTTCTCACTGCCACGA
TCATCACCATTAATCTTATAAAAATCTCTTAGTTAGGAGTAACAATGAAATTACCAATTT
ATTTGGACTACGCAGCAACTACGCCCGTTGATGAGCGTGTTGCAAAAAAAATGATGGAAT
ATATGACAAAGGACGGCGTGTTTGGTAACCCTGCATCTCGTTCTCACAAATTTGGTTGGG
AAGCAGAAGAAGCGGTTGATGTAGCTCGTAATCAAATCGCTGATTTAATCGGTGCAGATG
CTCGTGAAATCGTATTTACTTCAGGTGCAACCGAGTCTGACAACCTGGCAATTAAAGGTG
CAGCACGTTTCTACCAAACCAAAGGTAAACACATCATCACTGTTAAAACTGAACATAAAG
CCGTATTAGATACGTGCCGTCAGTTAGAGCGTGAAGGTTTTGAAGTCACTTATTTAGAGC
CTGAAACAACAGGTTTAGTGGATATTGCAAAATTCGAAGCTGCAATTCGTCCAGACACAA
TTTTAGTTTCCGTAATGCATGTGAACAATGAGATCGGTGTTATTCAACCAATCGAAGAGA
TCGGTAAAATCTGCCGTGCGAAAAAAATCATTTTCCACGTGGATGCAACACAATCAGTGG
GTAAAATCCCTGTGGATGTTCAAGCATTAAACGTAGATTTAATGTCTTTCTCAAGTCATA
AACTTTACGGGCCAAAAGGTATCGGCGGTTTATATGTTTGCCGTAAGCCTCGTGTACGTT
TAGAAGCGATTATTCACGGTGGTGGCCACGAGCGTGGTATGCGTTCAGGTACATTACCTG
TTCACCAAATCGTGGGTATGGGTGAAGCATATCGTATCGCAAAAGAAGAAATGGTAACTG
AAATGCTACGCATCAAAGCACTTCGTGACCGTTTATTTAACGGTTTCAAAGATATGGATG
AAGTGTATGTGAACGGTACGATGGAAGCAGGTAAACGTGTAGATAGCAACTTGAACATCA
GCTTTAACTTCGTTGAAGGTGAGTCAATGATGATGTCGTTAAAAGACATTGCGGTATCTT
CGGGTTCTGCGTGTACATCTGCAAGTTTAGAGCCATCTTATGTACTTCGTGCATTAGGCT
TAAACGATGAATTAGCACACAGCTCAATCCGTTTCTCAATCGGTCGTTGGACAACGGAAG
AAGAGATCGATCACACTATCGAAATCGTGAAAAAAGCAGTAACTAAATTACGCGAACTTT
CACCACTTTGGGATATGTTCAAAGAAGGTATCGACTTAAACTCAATTGAGTGGTCGCATC
ATTAATTAATAGAAACTTCCCCCTTTGAAAAAGGGGGATTGAGGGGGATTTAACGATCTT
GCAAAATCCCCCCTAGCCCCCCTTTTGCAAAGGGGGGAATAATTAACACAGAGGAATTAA
AAAATGGCATACAGCGATAAAGTTATTGATCACTATGAAAACCCACGTAACGTAGGTTCA
TTCGACAAAAAAGCATCAGATATCGGTACAGGTATGGTGGGCGCACCAGCGTGTGGTGAC
GTAATGCAACTTCAAATTAAAGTGAACGAACAAGGTATCATTGAAGATGCTCGTTTCAAA
ACTTACGGTTGCGGTTCAGCGATTGCATCAAGCTCATTAATTACTGAATGGGTAAAAGGC
AAATCATTAGATGAAGCTCAAGCAATCAAAAACAGCGACATCGCAGAAGAGCTTGAATTA
CCACCAGTAAAAGTACACTGCTCAATTCTTGCAGAAGATGCAATTAAAGCAGCGATTGCA
GATTACAAAGAGAAAAACGGTAAGTAATCTCTAACAAGCGGTTAGTTTTTGCAAAAAATT
TGCAAAATCTGACCGCTTGTGTTTTCGTTTATTGTTAATTTTAAAAAGGTTTTATTGTAT
CAGACGAATGAAAGAAAATTTACTTCGCTCTGCTCCCCTCTTTAGCAAAGAGGGGCTGGG
GGAGATTTGGCAGAAGTAAAGAACGAAGAATATAAATTGTTTATTCCCAAATAACAGTAA
CTCTGTTCTGAATTATCTCTCACTTCGTTTATTCGTTTGACAAATCTCCCCTAACCCCTC
TTTACTAAAGAGGGGAATGAGATCTTTTTAAAATTAACTATATTCACAAGGAGAAAAAAT
GAGCATCACCCTAACAGAAACCGCAGCAGATCGTGTTCGTACCTTCCTTGAAAACCGTGG
TAAAGGCATTGGTTTAAGGTTGGGTGTTAAAACATCTGGCTGTTCAGGGTTAGCTTATGT
CCTTGAATTTGTTGATGTATTAAACGAAGATGATCACGTTTTTGAACAACACGGTGTTAA
AATTATCGTCGATGAAAAAAGCCTTGTTTACCTGAGTGGTACAGAATTAGATTTTGTCAA
AGAAGGATTAAACGAAGGATTTAAGTACAACAACCCAAATGTGAAGAATGAATGTGGTTG
TGGTGAAAGTTTTAACGTCTAAGAGGTTCTGATGTCAAATCCATTTACGCTTTTTGATCT
GCCTGTGCAATTCCAAGTAGATAATGCTCAACTGTCTGAGTGTTATTTAGCCTTACAAAA
ATCGCTTCACCCCGATAATTTTGCGGCAAGTTCTGCGACAGAACAGCGTTTAGCAATGCA
GAAATCGGCGGAAATTAATGATGCGTTACATATTCTCAAAGATCCGATTTTGCGTGCTGA
AGCGATCATCGCTATTCATACGGGTGAACAGCAAGATATTGAGCAAAAAAGTAACCGAGA
TATGGCGTTTTTAATGCAACAAATGGAATGGCGTGAAACCTTAGAAAGCATTGAAACCAC
AAAAAACGAAGCGGATCTCACCGCTTTCGACCAAGAGATTGAACAACAGCAAAAAGCCAT
TTTACAACAACTTGAGCAAGCTCTTAATGCACAACAATGGGCGGATGCACTAGCCATTAA
CGACAAACTTCGTTTTATTAAAAAATTATTGGTAGAAATTGAACGAGTAGAAGAGAAGTT
GTTTGAGTTTTAATTATGGCAGATTCGCCATAATTAAAATATCCGATTATTTGACGAGTG
AATTAACATGTCTAACTTACAGATTCCAACGAGTGCGAATATATTATTCTATACAACACC
TGATGAATCAGTAAAAGTGAATGTCTTTTACCAAGATGAGACTTTTTGGCTTTCTCAAAA
AAGTATGGCTGAGTTGTTTGGTGTTGATGTTCCGGCTATTTCTAAACACTTAGATAATAT
CTATAGCACAGGGGAACTTGTTCAATTTTCAACCATTTCCAAAATGGAAATAGTTCAACA
AGAAGGTCATCGCCAAGTTACTCGTTTGACGAATGTTTATAATTTAGATGCAATTATTGC
TGTCGGATATCGTGTAAACAGTCGGGAAGCAACACAATTTCGAATTTGGGCAACTCAAGT
TTTACGTGAATTTATTTTAAAAGGTTTTGTACTTGATGATGAGCGTTTGAAACAAGGTAA
ACAGTTTGGTTTAGATTATTTTACTAATCTTGTTGAACGTATTCGTGAAATTAGAGCTTC
TGAGCGACGATTTTACGAGAAAATTACCGATATTTATGCTCTAGCCAGTGATTATGATAA
ATCTTCCGCCCATACAAAACGCTTTTTTTCCACTGTTCAAAATAAATTACATTGGGCGAT
TACAGGCAAAACAGCTGCAGAGTTGATTTATACACAAGCCGATGCAGAAGCTATAAATAT
GGGATTAACAACTTGGAAAAATGCACCGGATGGAAAAATTTTAAAGAGTGATGTCAGTAT
TGCTAAAAATTATTTAAGCGAGCAACATATTAAAGAGTTAGAACAGTTGGTTTCAGCTTA
TTTAGATTTAGCAGAGAATAGAGCTACTCGCCAAATTTTAACATCAATGGCAGAATGGGA
AACTTTTTTAGATAGCTTCTTAACTTTATCAAATTATCCGATTTTACGAGATAAAGGAAA
AATAAGTCACGAAATGGCAAAATTAAAAGCTGAACAGGAATATGATAAATTTAGAATAAA
GCAGGATCGTATTTACAGAAGTGATTTTAATCATTTTTTAGAAGCGACATTGAAACTAAA
AAAGTAAAAATTGAGCGAGTAGAAGAGAAGTTGTTTGAATTTTAATTGTGTGGTATTCGC
ATAAAAGAAAGTAGGGACGCCACGCGTGGCGTCCCTACATAGAAAAATAAATATGAAAAC
CCTCGAAGAGCTGAATGATAAACAAAAATCCGCTTGGACAATTATGCAAGATTGGTTCAA
GCAAGCGAATAACCATTATGAAATCCTGCCGAGAGATGTGGAAAATGCAGGGGCAGAATT
GGTGGGAATGCAGTTACCGACAAGTACGCCACTGGGTGCGGTAATTTATGAAACGGGCGG
TATTTTAGTCGATCACGGCTGGTTACGCATTTTAGGTTCGGGTAATGAGAAACTGCCACG
CGGTTTGTTTGAGTGGAATTTTGGTAAAACCTTTGAACAATCGGGCGAAAAACCGTTTCA
TTTACTGATTGCTGATGATGCCATTGGTGGTTATTTTGCGGTGAACGGGGGCGGATTAGG
CGAAAAAGTCGGTTTAGTTCATTATTTCCACCCGAAAAAGCAGAAATGGGAAAGTATTGG
CTTAAATTATTCACAATTTATCGGCTGGGCATTAACTGCCGATATTGCTAGTTTTTACCA
CAGCCTGCGTAGTGAAAATTGGCAAGCTGAGATTGCAGATTTAAACGGCAATCAAGTTAT
AAATTTAGACACAAAACAAAAACAACCGATTGAACGCCATTATCAAGCGACATTTGAGCC
TGATGATATGGGGTATGCGGTGAATTAACATAATCCCTTCCCCCGTAAACGGGGGAGGGG
AATGAGTTATAGAGAGATAATAAAATGGCATTACTTCAAATTGCAGAACCAGGGCAAACG
GCAGCGCCGCACCAACATCGCTTGGCGGTGGGGATTGACCTTGGGACGACAAATTCTTTA
GTAGCAACGGTGCGTAGCGGACAAGCTCAGGTATTACTTGATGAGAAAGAGCGTGCGTTA
GTGCCGTCAGTAGTACATTATGCGGCTGAGAATAAAGTTGTTGGTGTGGAAGCCTTTGAG
CAAGCAGCAGCTGATCCGCAACATACAGTGATTTCTGTAAAGCGTTTAATTGGTCGTTCT
TTGGCAGATGTTGAACAGCGTTATCCAAATCTGCCTTATCAATTTGTTGCGACGGATAAC
GGCTTGCCGTTAATTCAAACGCCACAAGGCAATAAAAGCCCGATTGAAGTGTCTGCCGAT
ATTTTAAGTCACTTAAATCAATTTGCAGAAAAACGCTTGGCGGGTGAATTGGCTGGCGTG
GTGATTACTGTGCCTGCCTATTTTGATGATGCACAACGTCAAAGTACCAAAGATGCCGCT
CGTTTGGCAGGGCTCAATGTGTTGCGTTTATTAAATGAGCCAACGGCTGCGGCTATTGCT
TATGGTTTGGACAGTGGTCAAGAAGGTGTTATTGCCGTATATGACTTAGGTGGCGGTACT
TTTGATATTTCGATTTTACGCCTGAGCCGTGGTGTATTTGAAGTTTTGGCAACAGGTGGC
GATACCGCTTTAGGTGGCGATGATTTCGATCATCTGTTAGCGAATTGGATTGCGGAACAA
GCAGGTATTCAGCCAAATACAGCAAGTCAGCAACGTGAACTACTTACTCTTGCCACTCAA
GTGAAAATTGGCTTATCACAAGCGGACAGTTTTACTGCAAAATTTGCAAATTGGCAGGGT
GAAATCAGCCGTTTGCAATTTAATGAGCTAATCCAGCCACTTGTAAAACGCTCGTTAATG
ACTTGTCGTCGAGCTTTGAAAGATGCTGGGGTAGAAGCTCAAGAAGTGCGTGAAGTTGTG
ATGGTTGGTGGCTCAACGAGAGTACCTTTTGTGCGTGAACAAGTAGGCGAATTTTTCGGC
AAAACGCCATTAACCTCTATTGACCCCGATAAAGTGGTGGCGTTGGGTGCAGCTATTCAA
GCGGATATTTTAGTCGGCAATAAGCCTGATGCAGAAATGTTGTTGCTAGATGTTGTACCA
CTTTCGCTAGGGATCGAAACGATGGGCGGATTGGTGGAAAAAATCATTCCTCGCAATACC
ACTATTCCTGTGGCAAAAGCACAAGAGTTCACCACATTTAAAGATGGGCAGACAGCGATG
ACGGTTCACGTTGTACAAGGTGAACGTGAGTTAGTCGATGATTGCCGTTCACTTGGACGT
TTTACCTTGCGTGGTATTCCACCGATGGTCGCTGGTGCGGCACACATTCGCGTGACTTAT
CAAGTCGATGCGGACGGGTTACTGAGTGTCACCGCAATGGAAAAATCAACCAAAGTGCAA
GCGTCTATCCAAATTAAGCCGTCTTACGGTTTAACGGACGAAGAAGTCACCGAAATGATT
AAATCGTCAATGACGAATGCGAAGCAAGATATGGAAGCCCGTCAGCTGGCGGAACAGCGT
GTGGAGGCAGATCGTGTGATTGATAGCGTTGTCATTGCGTTGCAAGAAGATGGTGCAGAG
CTACTTTCGGTTGATGAATTTAAAGGGATTGAAGCGGAATTACAGAAATTGATTTACGCA
AAACAAGGAACAGATCGCCAAGCTATCCAGCAAGGTATTAAAGATCTTGATATTGCCACC
CAAGAATTTGCCGCTAGACGAATGAATTTATCCATTCAAAAAGCCTTAGCAGGTAAGGCG
GTTGATGAGGTGATGGGATAAAATCCAGTAGGGACACACTGCGTGTGTCCGCAAAATAAA
TAACGGACACACGCAGTGTGTCCCTACAAATAAACAGAAGATATTAGAGGACATTATGCC
AAAAATTGTTTTTCTTCCACACGAAGAATTTTGCCCAGAGGGTATGGTTGTTGAAGCTCA
AGCGGGTGAAAACTTATTAGAAGTTGCTCACAATGCAGGAGTTGAAATTCATCACGCTTG
TGACTGTTCTTGTGCTTGCACTACTTGTCACGTTGTAATTCGTGAAGGTTTTGACAGCTT
AAATGAAACATCAGATCAAGAAGAAGATATGTTAGACAAAGCGTGGGGCTTAGAAATCGA
CAGCCGTTTGTCTTGTCAATGTATCGTGGGTGAAGAAGATCTCGTTGTTGAAATTCCAAA
ATATAACTTAAATCACGCAAATGAGGCAGCACACTAATGAAATGGACTGATGTAAGAATG
ATCGCAGAAAATCTGTATGATATGAACCCAGATTTAGATCCAACCACCGTGCGTTTTACT
GATATGCACAAATGGATCTGCGAGATGGAAGATTTTGAGGATGATCCAGAAGCGTCAAAT
GAACATATCTTGGAAGCGATTTTAACGATTTGGTTAGAAGAGTATGAATAACCCCATAGG
GCTGTAAAACAAAAAGTTGGTAATAATTATATTCCTGATTCTTACCAACTCTTTGATTTA
AATAGTTCTTCTATCTTATATATCGTCCTGTAATTCCTGCAAGAACCCACCACTTTGATG
AGCCCACAGTTTTGCATAGACACCATTGAGAGCTAATAATTCCTCGTGACTACCTTGCTC
AACAATTTCGCCTTTATCTAATACAATCAAGCGATCCATTGCCATAATGGTCGATAAACG
GTGTGCAATGGCAACGACAGTTTTCCCTTCCATTAATTCGGTCAAATTTTCTTGAATAGC
GACTTCCACTTCAGAGTCTAAGGCACTGGTTGCTTCATCTAATAATAAAATCGGTGCGTC
TTTCAACATCACACGAGCAATCGCAATACGTTGCCGTTGCCCACCAGACAGTTTAACCCC
TCGCTCGCCAACATGTGCATCATAGCCTGTTCTGCCTTTAGCATCACTGAGAAGCGGAAT
AAAATCAGAGGCGGAGGCTCGCTCAACCTCGTCCTGATAAAAGCTCATACTTTGTCCGAG
CATCAAACGCCACAAAATAGCTTCTCATTCCTTTGATGCTTTCAAAAATAAAAGAAATAA
CCTTTGCTGGAGGCGTATTCGGCATATCTTCTGGATAAGGATTAATGCGATTTTCAAACC
AATCAAATAATTTATTTAACACGGGCTTTCCTTATAAGTATGGTAGGTAAAAATTGCAAG
GTAATAAAATGTAGCGGACACACTCAGTGTGCCCCCTACCATTTGAAAAGAAACTATTGT
TAGTTCCGTAGCAATAACTATGGATTTAGCAATTTCTCATCTAATGCTAAATCTTCGTTA
CGGTTAATACCAATCGGTTGTTTTAACACATTACGCGCAATTTCGTGTGCATCAGCTAAA
GAGTGTTCTTTATAAGAGCCACATTGATATTCGTTTAATTCAGGAATTTTAGACTCATCA
GGCACTTTTTCTAACGCATCACGCATAGAGGCTTCCCACGCTTTTGCCACTTCTTCAGCC
GAAGGTGAACCAATTAACGACATATAAAATCCCGTACGGCAACCCATCGGGGAAATATCA
ATAATTTCAACGGTATCGCTATTGAGATGATCACGCATAAAACCAGCAAATAAATGTTCC
ATGGTATGAATACCACGAGGCGATAAAATCTCAATGTTTGGACGGACAAAACGTAAATCA
AATACAGTAATCGTATTGCCCTTCGGGGTTGTCATGGTTTTTGCAACACGCACTGCTGGG
GCATTCATTTTGGTGTGGTCAACTTTAAAGCTATCTAGTAAAGGCATAACAGTTCTCCAA
TAAATAAAATTATGTAGGGATTATAGCCTATTTAAGCCTGAGTTTTCATACAAGCGGTAA
GTTATTCGAAATAATTTGCAAATTTTTACGCCAATCTAACCGCTTGCTTTCTAGTCAGTT
TGGTGAAAATTCTGTATAATCGCCCGTCTTTTGTGATCTTCATCACAATTTTGGATTTCG
TCAGATGAGCTTTAGCTCATCATTTTTTATTCTCGGTGGGCGAGCCCCACCCTACAATTA
AGTTATTTCAATGCAACAATTAGATACTCAAAAACTGCGTAATATCGCAATCATTGCTCA
CGTTGACCACGGCAAAACCACGCTGGTTGATAAATTATTAAAACTTTCAGGCACATTAGA
TACTTCTCGTGGTGATGTAGATGAACGTGTAATGGACTCCAACGACCTTGAGAAAGAGCG
TGGCATTACCATTCTTGCGAAAAATACCGCAATTAACTGGAACGGCTATCGTATCAATAT
CGTAGATACCCCAGGACACGCAGACTTCGGTGGTGAAGTTGAGCGTGTACTTTCAATGGT
GGACTCGGTATTACTTGTGGTCGATGCCTTTGACGGCCCAATGCCACAAACCCGTTTCGT
AACCCAAAAAGCATTTGCTCACGGTTTAAAACCTATCGTGGTTATCAATAAAGTTGACCG
CCCAGGTGCTCGCCCTGACTGGGTGGTGGATCAAGTATTCGACTTATTCGTGAACCTTGG
TGCGACAGACGAACAATTAGATTTCCCAATTATTTATGCTTCTGCATTAAATGGTGTCGC
AGGTTTAGATCACGAAGATCTTGCATCAAATATGGATCCACTCTTTGAAGCCATTGTAGG
GCAAGTTTCTCCGCCAGATGTTGAACTTGATGCACCGTTCCAAATGCAAATTTCACAGTT
GGATTACAGCAAATATCTAGGCGTTATCGGTATCGGTCGTATCAAACGAGGTACGGTTAA
ACCTAACCAACCTGTGACTGTCATTGATGCAGAAGGTAAAACCCGTAATGGTCGTGTTGG
TCAAGTGTTAGGTCACTTAGGCTTACAACGCTATGAAGCAACCGAAGCCTATGCTGGTGA
CATCATTGCTATTACAGGTTTAGGCGAATTAAACATTTCAGATACCTTATGTGACATCAA
CAATGTTGAAGCACTTCCAGCTTTATCTGTTGATGAGCCGACAGTAACAATGTTCTTCTG
TGTAAACACATCACCCTTCTGCGGTCAAGAAGGTAAATTCGTTACTTCACGCCAAATTTT
AGAGCGTTTGAAGAAAGAGTTAGTGCATAACGTCGCATTACGCGTAGAAGAAACTGATGA
CTCTGATGTTTTCAGCGTATCGGGTCGTGGTGAATTGCACTTGTCTGTATTAATCGAAAA
TATGCGTCGTGAAGGTTATGAATTAGCGGTATCTCGTCCAAAAGTAATTTTCAAAGAGAT
TGATGGTCGTAAACAAGAGCCGTTTGAGCAAGTGACCATTGATATTGAAGAACAACATCA
AGGGGCGGTGATGGAAGCGCTTGGTATCCGTAAAGGTGAAGTGCGTGATATGATCCCAGA
TGGTAAAGGTCGTACTCGTTTAGAATACATTATTCCAAGCCGTGGCTTAATCGGTTTCCG
TAATGAGTTTATGACGATGACATCAGGTACAGGCTTACTTTACTCAAGTTTCAGCCACTA
TGACGATGTAAAAGCAGGTGAAATTGGTCAGCGTATTAACGGCGTATTGATTTCAAACGG
CACAGGTAAAGCCCTTGCTTACTCGCTCTATGCACTACAAGATCGTGGTAAATTAATGAT
CGATCACGGTGCAGAAATTTATGAAGGGCAAGTAATTGGTATTCACAGCCGTTCAAATGA
CCTAACCGTAAACCCGCTTGAAGGGAAAAAACTCACCAATATGCGTGCGTCAGGTAAAGA
TGATGCTTTAACCTTAACAACGCCAGTTAAATTCAGCTTGGAACAAGCGTTAGAATTTAT
TGATGATGACGAGTTAGTGGAAGTAGCACCAAAATCAGTGCGTATTCGTAAAAAATTACT
CACTGAAGTAGAACGTAAACGTGCAAGTCGTACCACGACAAGTACCAGCACGAAGTAATG
AGAAGTAGGGGCAACAATGCCCCTAATAATTTATAGGAGATTAAAAATGTTTGTAGAAAT
TTACGGCAGATTAAGTTGCCCTTATTGCGTTCGAGCAAAACAGCTTGCAGAAAAAATGAA
AGCAGAATTACCTGATTTCGATTTTAAATTTGTCGATATGATCGCTGAAGGTATTGAAAA
ACAAGATTTAGAACCGCGTGTGGGTAAACCTGTTGCGACTGTGCCACAAATCTTTTTAGA
TGAGGTTCACGTTGGCGGTTATTCGGATTTTGCTCCTCTTATAGAAGAGAAGTTTGGAAT
TAAATTATAAGAAGATTTTAACTTACCCATTTGGAATTCGGTTAGTTAATCTGTAGCATT
GCCTATAATAGGCTACTGACATATGAGAGAGCTTTTTAAGGGATTGTATACAAAAATTTA
TATAAGAATTAGGTTAAAGCCTTATTGTTATAAGGCTTTAACTTTCTAATCAACAAAAAT
TATTCATTATTTTAGTCTATTAAAAATCGTTATATTTAGATATGAGATCAGTTTTTTTAT
GAATTTAGAATACTTATTTCATATGGGAACCTATTATGATGAATAGAATTATCAATATAG
GAGCTGGTGTAATAGACAAAATAGCAATTAAGAAATCATTATAAATATTTAGACTGTCGG
GAGTAATATCACAGGGTATGAGATCACGTAGATCGTGTTCTTTACTCTCCATTGCTATTG
TGTTTCAGTCCATTAAGCGCAACCAGCCCTTTATCACAACTTTTTTTCTGCATGATGAGA
TCTAATTTGAGGATCTGTTGTTTTGATGAAGAGAGTTTGTTCTTCATTGTCTGCATTTGA
GTATGTGTACCAGGTTGTTTTTCTGCATCAGCAATCAGTTTATCAACTTCTTGAAACATT
TTTTGGCACTGTTCAGGTAATATGCCATTGGTTTGAGGTTTGGTCATTACCAGTGAAGAT
GTTTTCAATTCAGTAGTGAAACCACTTATCGCAATGAATAATGCACCAGTTGCGATAATC
ATTGAACGTAAAATAGCGTTTTTCATAGTGTTCCTAATGATTAGTTTAACTGTTAGATGA
AAGTCGCGTATACTAACATAGATCTTGATATATCGTCACGTACTATTTAAGGATCTTTAT
TCTTGATGTAAATAAATTGTTAAACCTAAAAGTTATATTCATAAATAATTTACAAATAGG
TTGGACAGATAAGTGTGTGGTATTTTGTCTAACTTGATTTATATCAAGTTATAACAATAT
AAATTTCATATTTTTTAAATATTTAGCTCAAAAATGTGATCAATGTAATAATTTTGCTAT
TTTTTATTTGCTTATTTACGAGTAGAATAGATTCTTGACATTATTGCTACTTATTAATCT
TTGATTAGTAACTGTGCGAAAACAATGTTGATTGGGGGATTACTTGGTATTCTTGTAATC
GAATAATTCAGACTTGTATATAAAGAGGTTTGAGATGTTAGACGTTGTTGAACTCTCACG
TTTGCAGTTTGCTTTAACTGCTCTCTATCACTTCTTATTTGTACCGCTTACATTAGGTCT
TTCTTTCGTTCTTGTGGTGATGGAAACCTTATATGTAACAACAGGTAAAGAAGTGTATAA
GGATATGACAAAGTTCTGGGGTAAGTTATTTGGTATTAACTTTGCTCTAGGGGTAACGAC
AGGGATTACAATGGAATTCCAATTCGGTACTAACTGGTCATATTATTCTCACTATGTGGG
TGATATTTTTGGTGCTCCATTAGCGATTGAAGGCTTAATGGCGTTCTTCTTAGAATCTAC
CTTCATTGGTCTTTTCTTCTTTGGTTGGGATCGTTTATCAAAAGGTAAACACTTACTAAC
GACTTTTGCGGTCGCATTTGGTTCTAACTTCTCTGCTTTGTGGATCTTAGTTGCTAACGG
TTGGATGCAAAGCCCAGTAGGTTCAGAATTTAACTTTGAAACAATGCGTATGGAAATGGT
CAGTTTCTCTGACTTAGTGCTAAACCCAGTAACACAATCTAAATTCTTACACACTGTTTC
AGCGGGCTATACCTGTGGTGCGATCTTCGTATTAGGTATTAGTGCATACTATATCTTAAA
AGGTCGTGATCTTGGATTTGCTCGTCGTTCATTCTCAGTAGGTGCAAGTTTCGGTTTAGT
CGCCATCATTTCTGTATTAATCATGGGTGATGAGTCAGGCTATGAAATCGGTAAAGCACA
GCCTGTGAAATTGGCGGCAATGGAAGGTGAATTTGAAACTCACCCAGCTCCAGCTGCGTG
GAATGCGTTTGTTATTCCTAACACCGCTGAAATGAAAAATGAAATGGCAATTTCAATTCC
TTATGCTGCAGGTATTATCGCAACGCGTTCTTTAGACAAAGAAATTAAAGGTTTGAAAGA
TCTTCGTGAAGAGAATGTACAACGTGTACGCAATGGTATTGTTGCTTATGGTTTATTAGA
AAAATTACGTTCTGGTAACTATACTGAAGCAGATAAAGAAGCATTTAAAGCGGTTCAAAA
AGATCTTGGCTTTGGTTTACTTTTAAAACCATATACAGATAAAGTTATTGATGCAACAGA
AGAGCAAATCTTAAAAGCAGCAGCGGATACTATTCCAAACGTAGGTCCAACATTCTGGTC
ATTCCGTATTATGATGATTGCCGGTGGTTTAATGTTATTACTCATTATCGCAGCATTTGT
TCAAAATGTACGCGGTACAGTAGGTACTAAACCATTGTTATTAAAAGCATTGTTATGGGG
TATTCCACTTCCTTGGATTGCGATTGAAAGCGGTTGGTTCTTAGCTGAATATGGTCGTCA
GCCTTGGGCAGTGTATGAGGTATTGCCAACAGGAGTAGCAAACTCTGCATTAACAACAGC
AGATCTTTGGATTGCTATTGGTTTATTATGTGGCTTGTACACATTATTTTTAGTTGTAGA
AATGTATTTAATGTTCAAATACGGTCGTCTTGGCCCAAGTGCATTAAAAACAGGTCGTTA
CCATTTTGAACAATCTGCGAAATAAGTAGGAGTAAAATATGTTAGATTATGAAGTTCTAC
GCTTTATTTGGTGGATTTTAATCGGTGTACTTTTAATCGGCTTTGCAATTACCGATGGTT
TTGATATGGGGGTATTAACCCTATTGCCTGTGGTAGGTAAAAGCAATGTTGAACGCCGTG
TCATGATTAACTCAATCGCTCCGCACTGGGACGGTAACCAAGTTTGGTTATTAACTGCAG
GTGGTGCGATTTTTGCAGCGTGGCCAACAGTTTATGCAGCATCATTCTCTGGCTTTTTCT
TAGCTATGATCTTGGTTTTAGCTGCGTTATTCTTCCGTCCAGTAGGTTTTGAATACCGTG
CGAAAATTGATGATCAAAAATGGCGTAATGCTTGGGACTGGGGATTATTTGTGGGCGGTT
TCGTTCCATCATTAATCTTTGGTGTTGCATTCGGTAACTTATTACAAGGCGTACCATTCC
ACTTTAATGAGTTAAACCAAGTAACTTACGAAGGTTCAACCCTTTGGAAATTATTAGGCT
TATTAAATCCATTTGCATTACTTTGCGGTGTGGTAAGTTTAATGATGCTCACCACTCAAG
GTGCAACTTGGTTACAAATGAAAACAACTGGCGAATTGCGTAACCGTGTAAGAAATGTGG
CTCAAGTGACCGCTTTAGTGGCGTTAGGTGCATTCTTACTTGCTGGTGTTTGGGTTTACT
TCAAAGATGGATTTGTGGTAACTAGCGTTTTAGATCACAATGCACAATCTACTTTAGTGA
ACAAAACAGTCGTATTAGAAAGCGGTGCGTGGTTCAAAAACTACTTTGAAATGCCAGTAT
TATTCATCATTCCTGGATTAGCAGTAATCGGTGCATTAGGTACAGTGGTTGGCTCTAAAG
CAAATAACGGTGGACTTGCATTCTTATGCTCATCAATTATGCAAGCTGGCGTGATCTTAA
CTGCTGGTGTTGCAATGTTCCCATTCGTAATGCCATCAATTACTCACCCTGAAATGAGTT
TAACAATGTGGGACGCAACTGCAAGCCATAACACATTAATGATTATGTTTGTGGTAGCTT
GTATCTTCGTTCCAATCGTATTAGCTTATACTGTGTGGACTTACTCCAAAATGTTTGGTC
GTCTTGACGCTAAATATATTGAAGAGAAAAGTGCAAGTTTATACTAAGGAGAACCAATAT
GTTTTATGTAACTTGGGTACTAGGTGTGTTACTTGCTATTCTGTTTGCAACAGTAATCAC
TGTAAGTATTGAAAAAACAGGTAAGTTTGACGAGTAATGAGATGATTAATTCACTCTATC
AACTCACAAGAAAGGGCTGGCTACAAGCCCTTTCTTTTATCCTTTCTATTGCAATGTTTG
CAATGATATTGCTCTATTCCAACACCTTTGCTCTCTATTTTGGAGGGAAAATTCCTTACT
TAGTCGCAGGTGTTTTCTATGGTATGTTGATTTTATTTGTTCACGGTTTTGGCTTTGAGA
TTAAATCAACGAGATGGCAGGTCGTTTTTATGCCATTGTTGGGGTATATCATTATCTTAC
CTTCACTAATTGCATTAGTCGTATTGCATTAGTCTTTAAATTAAGAACCCAAAGCAACGG
GTTCTTATCATATTGCTTATTTTATATTCAATTTGTTTCTAAAAATACTTGCACAACGAT
TTTTCTCTCTCTAGAATGACGAGCAATTTACGCCTGATTTTGGGGCGTTTTTCGTTTTGG
AAAGATAGATAGGGCATTGCAATGGATTTTCCTATTCGTGTGTATTATGAAGATACTGAT
GCTGGTGGTGTAGTCTATCACGCATGTTATTTACATTTTTTTGAACGTGCAAGAACAGAA
TTTTTACGTCAGTTAGGGTTTTCTCAACAGCTATTACTAAGTCAATCAATAGCTTTTGTT
GTGAAGAAAATGGAGATTGACTATAAGAAACCTGCTTATTTAGACGATTTTCTCACAGTT
AAAAGCATTATTTCTGAACTAAAGGGTGCCAAAATAGTCTTTAAACAGACGTTATGGCGA
GGTGAAGAGCGCTTGTGTGAAGTGAGTGTGGTTGTTGTGAGTGTTGATCTGTCAAAAATG
AAAGCGATCGCCATACCTGAAGATATTAAGCAGGCTTTTAACGCTATAATCTCAATGTAA
TTGTTTTATTTGGAGTTTTTATCAATGGCAACTGAATTTAATTTAGTTTCATTATTTATG
GAAGCGAGTATTGTTGTTAAGTTAGTTATCTTAATACTGATCTCTTTTTCCGTGTTATCT
TGGGCAGTGATTATTCAACGTAGCCGCGTATTAACAAGAGCTAAAAAAGATTCTTTAGCC
TTTGAAGATCGTTTTTGGTCTGGCGAAGATTTACATCGTTTACACGAAGGGTTAGAACAT
CGTCGAGATGGTCTAACTGGTGCTGAACACATTTTCTACGTTGGTTTTAAAGAATTTAAC
CGCTTACAGCAAGCAAACCCAGATTCGCCAGAGTCAATTATTCAAGGTTCTAGCCGTGCA
ATGAATCTTGCATTAAACCGTGAATTAGAAGAACTTGAAAATTACATTCCGTTCTTAGGT
ACTGTTGGTTCGATCAGCCCATATATTGGTTTATTTGGAACAGTTTGGGGGATTATGCAC
TCATTTATGGGACTAAGTGCGGTAAAACAAGCAACCTTACAATCTGTTGCACCAGGTATT
GCCGAAGCATTAATTGCCACAGCGATTGGTTTATTTGCAGCAATTCCTGCAGTAATGGCA
TATAACCGTTTGAACTTGCGTGTAGGCAAATTAGAGCAGAATTATGTGAACTTTATTGAT
GAGTTCACCACAATTCTACATCGCCAAGCGTTTGCGAAAAAATAAGTAAAAATTAAGTGA
AATGCTACCGCTTGTTGCGGTAGTTTGAATGGATAGATAAAGAGGAAACTATGTCTTACC
GTCGTCGTAAACGTAATGACATTAAATCTGAAATTAACATAGTGCCATTTTTGGACGTGT
TACTGGTGTTATTGCTGATTTTTATGGCAACAGCACCGATTATTAGTCAAAGTGTTGAAG
TGGAATTGCCTGAAGATCGCCATAGTCAATCCGTTTCAAATGAAGATAAAACCCCAGTTA
TTTTAGAGATCGCTGGGGTCGCTTTGTACAAATTGAAAATTGACGGAAACTACATTCAAG
TTAATGAACAAGAGAACTTAGCGGAGCAAGAAGTCATTGCTTATGCTGGTGAGGCTTTCC
AAAAGGACAATAATACCTTATTCCTTGTGGCAGGTGGTAAAGACGTACCTTACGAAGAGG
TAATGAAAGGTATCTCATTATTAAAAGATGCAGGGATCAAAACCGTAGGTTTAATGACCG
AAGGTAAATAGTCAGCGAGGATAGAGCGTGAAATATCAAAATGATAGATTAGAACTCGCT
ATAATTGTGTCAGTTTTACTGCATTTATTGTTGATAGGCTTATTAATACTGGGTTCTTTT
TTCACTAATACTCACTTAGCTTCTGCTGGCGGAAGTGGCGGTGATAGTGAATCTCTTGAA
GCTGTGATGGTTGATACTGGACAGGTAGCCGCTGAATATGGGCGATTAAAAGCTGAAAAG
CAAGGGCAAGCGAAGGTTGAACCTAAAGAAGAGCCTAAAGAGGAAGTTAAGGAAGAGGTT
GAAGATAAACCTACCCCAGAAGAAATTGCTGAACAACAAGAACGTGAGAAGGCAATTCAG
TTAGCTCAGCAGAAGCAACAAGAAGAAAAACGTCAGCAAGAATTGGCTCGTCAAGAAGCA
TTGAAACAAGAGCAAATTAAGCAAGAACAGTTGAAAAAACAGCAGGAAGAAGCAACACAA
CGTAAACTTGCAGAAGCTGCTCGTTTGAAAGCTGAAGCCGAAGCAAAACGTTTAGAAGCC
CTTGCAAAGCAAGCGGAAGAAGAACGGAAAATAAAAGAAGCAGAGCAACAAAAACGACTT
GAAGAGCAGAAAAAGCTAAAAGCAGAACAGCAAGCTAAAGCACAAGCAGAAAAAGAAGCA
AAAGAGAAAGCAGAACAAGAAGCGAAGCTCAAAGCCGAAAAAGAGGCTAAAGAAAAAGCA
GAGAAAGAAGCGAAGCTCAAAGCCGAAAAAGAGGCTAAAGAAAGAGCAGAGAAAGAAGAG
AAGCTCAAAGCTGAAAAAGAAGCAAAACTAAAAGCGGAGAAAGAAGCTAAGGCAAAAGAG
GAAAAAGAAGCGAAAGCTAAAGCTGCTGCAGAGGCAAAAGCGAAAGCTGAAGCGGCTGCA
AAAGCTGAAAAAGCGAAAAATAATAAAGCGCTTGATGATTTTTTAAGTGGCGGCGAAGTT
GGCGGAGGCACGAGCAACGGCGGTAATAAAAATAGTGCTGGCTCACAAGGCTCTGGCGGT
ACAAAAGGTTTAGGTCAGGGTGCTAATGTTGATGGCAATGCCTATGGGCAGCGAATTAAA
AAACTTATTCAGTCAAAATACCGTGTTGATCCGAGTTTTGCAGGTAAACAATGTGATGTG
AAAATTTTCCTAGAGCGAGATGGTACTATTACCAACTATCAAGTCGTTTCAGGGGATAAA
GCAGTGTGTGATGCGGCTGTAAGTGCAATTGTAGCAACCCGTAAAGTGCCACCAGCACCA
TCAGATGCAGTTTATCAGCAATATAAGTCACCAACATTAGATTTTAGTTTAAAAGTTCAA
TAGTTCAACCTAGAGGGTTAAGATGAAATTAGTATCTCGTTTAACGAGTATTCTTGGTGT
TATCGGATTATTTTTTTCTGTTAGTGTAAAAGCTGAGTCAGATGTTAGAATTTCGATTGA
CCAAGGTGTGAGTATGGCTCAACCGATAGCGGTTATCCCATTTAAAGCAATGGGGGGCGT
ACCTGATGATGTCGCTCAAATTATCGCTGATGATTTGAGAAATAGTGGCAAGTTTACACC
GCTTGATCGTGCGAGTTTACCTGCACAACCAAGTTCAGCGGTAGAAGTTAATCCTGAACA
GTGGACGAATATCGGCATTGATAATGTGGTTGTTGGGCAAGTATCTGTGGTAGGTGGTGG
CTATAACATCGCTTATCAATTAGTGGATACCCTAGGAAAGTCAGGGGCAGCAGGCAATGT
GATTGTACAAGGTTCATTTAATGTTCCAGCAGCTCAAATGCGTTTAGGTGCTCATACAGT
AAGCGATCAAGTATTTGAAAAATTAACACAGATCCGTGGTGCATTTAGAACTAAAATCGC
TTATGTGGTACAACGTGGAGTGTCCTCTTACGAGTTGCGTGTATCAGATTATGATGGTTT
TAACGCCTTTACCATCGTAAAAAGTAAAGAGCCTTTAATGTCACCAGAATGGTCACCAGA
TGGTTCAAAATTAGCTTATGTGACTTTTGAAAACAAAAAATCACAGGTTGTTGTTCACGA
TATTCGTTCGGGAGCAAGAAAAGTGATCGGATCTCTTAGAGGGCATAATGGCGCGCCTTC
ATTCTCACCAGACGGTTCAAGAGTGGCGTTTGCTTCTAACCAAGATGGTGTATTAAATAT
TTATGTAACAGGGGTGGGCGGTGGTTCACCAAGACAATTAACCAGTAACGCAGGAAATAA
CACCGAACCAAGCTGGTCACCAGATGGTGGTTATATCTTGTTTACATCAGACCGTGGTGG
CTTACCACAGGTTTATCAAATGAGTTCATCTGGTGGCGGTGCTAGCTTAATTGGTGGCAG
CGGCAGTGGTAAAATTTCGGCAGATGGCAAGAATTTAATCATGGTTTCAGGTGATAGAAT
TGTAAGACGAGATCTTGTTTCAGGTAGCACAGAAGCAATCAGTTCTACGTTTTTAGACGA
AAGTCCAAGTATTTCACCAAATGGAACAATGGTTATTTATAGCTCTACCAAAGGTGTGAG
TAAAGTGCTACAATTGGTGTCCGCAGATGGGCGTTTCAAAGCTAATTTGCCGGGAGCAGG
TGGACAATATAAATTCCCTGCTTGGTCACCTTATCTGACTAAACAATAATTCTTTTTTGG
AGAAAAAAATGAAAAAACTAGCTAAAGTTTTAATGATTGCGGCACCAGCTTTCGTTTTAG
CAGCATGTAGCAGCTCAAACGACAATGCAAGTGCTAATGCAAGTGCTAATGCAGGTCAAA
CATTCGGTGGTATGTCTGCTCAAGATTTACAAACCCGTTACAACACTGTATATTTTGATT
TCGACAGCTACACAGTAAAAGCTGAAGATCAACAACTTTTAGATGCACACGCACAATACT
TAGTTGCATCTAAAGGCAAAGTAACTGTTGCAGGTCACGCTGATGAACGTGGTACTCCAG
AGTACAACATCGCTTTAGGTCAACGTCGTGCTGACGCAGTTAAAGATGTTTTAGCAACTA
AAGGTGCTAGCAACGTAGCAACAGTTTCTTACGGTGAAGAAAAACCAGCAGTATTAGGTC
ACTCAGAAGCTGATTACTCTAAAAACCGTCGTGCAGTGTTAGAGTACTAATTTTTAGTTT
TCTAAAATGCCAAACAGTAAAGCTCCGAAAATTCGGGGCTTTATTTTTATGTGTAAATTC
TATATTACTTAATTATTTTTTAAGGATTTTCCGTTAAAATGCTCACAATTTTGAATAAGT
AAGTAAGGGCAGTCGATGCAATTTATTGGGAAAATTCTCGGTTTCATTTTAGGTTATAAG
TTTTTTGGCGGATTTTTTGGCGGTTTGCTAGGGCTTATTATTGGGCATTGGGGCGATAAA
AAACTGTATGAGCTAGGTAGCGTATCTTCAACTATGTTTGGCAAAGCACTAACTCGTCAG
TCACTCTTTATGCAGACAACTTTTGCGGTATTAGGACATATTTCCAAAGCAAAAGGACGA
GTAACGGAAAATGATATCCAGCTTGCCCGTCAGTTAATGGCGAATATGAAACTCGATGCA
AATAATCAACAACTTGCTCAAAAAGCCTTTACTTTAGGAAAAGAGGCTAATTTCCCGTTA
CGCCAAGTTATGCAAGAGTTCCGTGAAGCCTGTGGACAACGCCGTGATTTATTGCGTTTC
TTCGTGGAAGTTCAAATGCAAGCTGCATTACAAGATGGCAATTTAGATGGCAATGAACAA
CAAATTTTATTCACTATCGCCGAAACGTTAGGAATGTCTCGTTTACAGTTTGAGCAGATG
ATAGCAATGGTGGCAGCAGCTCAACGTTTCCGCTCAGGCTATTATCAATATGAACAGCAA
GGCTCAAACCAACAAGGACAATATCAAGGAAATTATGGTGGTTATCAGCGTTCAAGTGAA
CCAAGTTTAAAAGATGCTTATAGCGTATTAGGGGTGTCAGAAAGTGACGATCAAACGACG
GTTAAACGTGCCTATCGCAAATTAATGAATGAACATCACCCAGATAAGTTAGTCGCCAAA
GGTTTACCGCCTGAAATGATGGAAGTGGCAAAAGAAAAAGCACAGCAAATTCAAGCTGCC
TATGATCTTATTTGTAAATCAAAAGGTTGGAAATAATGCAAAAAAGTTCTCATATCGTTC
CGCTTTTCTTAGCGATTGTGATTACGGTTGTTTCCGTATGGTCTGGTTTTAACCCGACAG
ACAGAGCCGTCTGGTATGCAGAAGTAATGCCGATTTTTGTGGTATTTGCTCTACTTCTAT
TCACTTATCCACGTTTTCAATTTAGTGGGCTTGCCTATGTGCTGATGTCACTGTGGATGA
TTATGCACCTCATCGGTGCAAAATATACCTTTGCAAATGTGCCGTTTGACTGGGCAAATC
AATATTTGACCTTTTTAGGCGAAGACCGTAACCACTTTGACCGTGTGGCTCACTATATTA
TCGGCTTTTATAGCTTCCCGATGGCGGAATGGTTATTGCGTAAACGTAAATGCGGCTTGG
GCATAGCATTCTTCTTTTCGCTCTTTTTTATTATGTCGGTTGCCGCTGCCTATGAAATTA
TCGAATGGCAATATGCAGTGATTGAAGGGGGTAATGCTGGCATTGAATTTTTAGGTTCGC
AAGGCGATATTTGGGACGCACAAAAAGATATGCTCGCCGATACGCTAGGGGCAATTACTG
CATTAATCATCTACTTAATTGCTCGCCCTGATCTACGTTTACGCCATTCTTCTTACTAAC
AAGCGGTCGGATTTTGTGGAAAATTTACCAAAAGTTATCCTTGCACCTATGCAAGGGGTG
TTAGATCCTTTTGTGCGTCAATTATTAACGACAGTCAATGATTATGATCTGTGCATTTCA
GAATTTGTGAGAGTGGTCGATCAAAAACTGCCGAAGAAAACGTTTTATCGCCTTTGCCCT
GAATTACATAATAACGGTTTTACCTCATCGGGTACGCCTGTGCGTGTACAACTTTTAGGA
CAACACCCACAATGGTTAGCAGAAAACGCAGCACTTGCCGTTGAACTAGGCTCGTACGGG
GTTGATCTCAACTGCGGTTGCCCGTCTAAAACAGTGAATGGCAGTAATGGCGGTGCGTCC
TTGCTGAAACAACCTGAGTTGATTTATCGAGCAACAAAAGCAATGCGAGAAGCGGTGCCT
AGCCATCTTCCTGTGTCGGTCAAAGTGCGACTAGGCTGGGATAGTAGCGAACAAGCCTTT
GAGATCGCCGATGCGGTGGTGCAAGGCGGTGCAACGGAAATTACCGTACACGGCAGAACC
AAAATGGACGGCTATCGAGCAGAACGTATTAATTGGCAAGCCATCGGCGAGATAAAAAAA
CGGTTGCCTATTCCTGTGATTGCAAATGGCGAAATTTGGGATTATCTCTCTGCAAAAAAA
TGCCGTGAAGTGACCGCTTGCGATGCGTTAATGATTGGGCGAGGGGCATTAAATGTGCCG
AATTTAAGCAAAGTTGTGAAATATAATCAGCCTAAAATGGCGTGGAACGACGTATTACAG
CTATTGTTTCAATATGTGCATATGGAAAATGAACTGGATACAGGCTTTTATCACGTTGCA
CGCATTAAACAGTGGCTACGTTATCTCGATAAAGAGTATCCCGAAGCGCTGCAACTGTTT
GATATTCTCAAAACAGAACACGGCTATGAAGGGTTGAAACAGCATATTATAGAAGCGGTA
TCAGGGAAATAGCTTTGTCATACAGCAAAAAGCAATTATTACTGTTCTTTTGTTAATTGT
TGCTTTATATCGTGTACTAGCATTTCCATTTTGTTATAGGAATTAATGCCTGATGAACCA
CCAAAGAATAGACTAATACAAACTAATGTATTTTCAAATTTTGCATAAGCAATTTTTAGC
TCTGAATTATTTGAATAAGTAAAAATTGAATTACCAGTGAAAAAACGGACAAAATTATTT
ACTTCAGAAATTCCAGTACATACAATAACTTTAGGTTGATATTTTTGCACAATTTTTCTG
AAAAATTCACCGCGATTAATAACACACCATTCGCAATATTCATTAAATGAATTTATCCCA
GTTAAGTTTTTAAGAGTTTCATTCCAATTAATATTATTTCGATTAGGAAAACCAATTGGT
AGCATATTCATTTTAAAACCTATACCATTTTCTTTTTGGGTATAAAGGATATGATGTCGT
TTAACAAAAATTTCGCTATTTTCTCCATTATTCCATTCTAAATTATAGAAATACCATAAA
AACCAGCAAATTTTCTGATTGAATTGTGCAGCCCAAGCACCATCAAAGTCTTCAGATGAC
CAAGAGTAAATGCTGTTTTCGTCAATAGCAGGATCGAGTTGATCTTTTTGCTTTCCTCCC
CATTCTAAACCACAGAACCACACATCAGATTGTGGATTTCCACCATCACAGCCTGCAAAA
GAGAGTGCTATGTGTTTAAATTGTTCTGTAACCATTATTTTTCCCTAGTGACAGTTTCAT
TAAAAAAGTGTCCACAGTCTTTACAACGATAATTATGTTGAATTTGAACTTTAGTCACTT
GTATGTGTTTGATTTTGGTTTTTCCAGAGGCTAGGCGTTCTTGGACTTTTTTTGAACTTA
TCCATCTATCAATTTCTTGAGAACCCAAACGTTCAAGGTTTTCTGAGTTACATTTAGGAC
AGTGCTTTGTTAATACATAGCATATACCTTGAATTAACTTGGTAATCAATAAAAAAGGGA
TAGAGATTATTAGTAATAGAAAAGTATATATCTTTTGGATAATGGAATTTTCCTGTTTGT
TCTCACTAACTTCCTGTGCAATTTTCATTTTTTCTTCATCAGACATTGGTGTCTCAAAAG
AAATATCAACAGGTTGCTTTTTTATGAAGCGTTGGTAAAGAGCTTTAATTCCCTTGAATA
GATATTTTAATACAAAATACCAAAAACATAGTGACCCAATGATTTTTAGAATAAGAAGTA
CCGTTTCGTTTTCCATTAGTTTCCTTATTTGTAAATCAGTAAAATATAGTGGATTATACA
TTTCTCAAATTCAATGCTACAATCAACAAAGAGTAAAACTTATCTTCCCAACTTGTTGAT
TTACCTATATAGAAAGTGTTTATTTATGAAGACAAATGAAAAAATTCGTCATTTGCGTGA
AAGCCATCAATGGACTCAAGAGGAAATGGCGATGAAATTGAGTATGTCCACTCAAGGTTA
TGCAAAAATTGAGCGTGGTGACACTCGTCTAAATTTAGATCGTTTAGAACAGATTACTGA
TGTTTTGGGGATTGATGTATTTGAGTTGCTTTCCTATGGCGAAGCTCAATTTCAATTTGC
CAATTCTACAAACACGAGTTCATTTAATAATGCATTTTTTAACAGTGCAAATAGTGATAT
GCAACTTGAAATTCAACGCCAGCAACTATTAATTGCCCATCAAGCAGAAACAATTGAAAG
CTTGAGAAGGGAAAATAAACTTTTATTAGAAATGAATGAGCTACTTAAGAATAAATAGTT
TTTTCACATCTATAGCTCTCCGATATTGTATGTTTTAAGCCATAACCTTAGGCAGAGTAG
TGAAATATAATCAGCCTAAAATGGCGTGGAACGACGTATTACAGCTATTGTTTCAATATG
TGCATATGGAAAATGAACTGGATACGGGCTTTTATCACGTCGCTCGCATTAAACAGTGGC
TACGTTATCTCGATAAAGAGTATCCCGAAGCGGTGCAACTGTTTGATATTCTCAAAACAG
AACACGGCTATGAAGGGTTAAAACAGCATATTATACAAGCGGTGAAATTTTAATGGAAAA
ACGTATTTTTACTGAAGAAATAGTTGAAAAAGACGAAAAACATCAACCTAAACAAGAGTT
TAGCAATGCCGATATTCAGCTTGACGAAGAGCCAAAAGCGGTTGAAGCAGAACTGATTAT
TGAAGAAAGTTTAAAACCATCTCGCTTTTGGCTAAGGTTATTTCTGGCGGCATTAGCCTT
GTTTGGCATTGCGACTATTGCTCAATCGGTACAATGGTTGATTGATACTTGGCAAGCAAA
TCAATGGATTTACTTTGCCTTTGCCGTTGCCTTTTTTGGCATCAGTTTGACTGGTGTAGG
GGCTATTATCAACGAATGGAGAAAGTTACGTTGGTTGCGTAAACATCATTATCATCAGCA
AGTGAGCCAACAATTACTACTGGAAACAGCGGATACAAGCGGTGAAAAAGCACGAGAATT
TTGCAAATTGGTGGTTAAAAATTTAGCTCAAACACCGATGGTTCAACAAGCGGAGCAACG
TTGGCAGTCTCAGCTTGATGAAGCCTATAACAGCAAAGAAGTGCTGTATCTTTTCAGTGA
AAATGTGTTAAGCCCGATTGATAACCAAGTCAAAAAGATGATTAGTAAAAATGCAGCGGA
AAATGCAATTATCGTTGCGGTAAGCCCTTTAGCATTGGTGGATATTTTAATGGTGGCGTG
GCGAAACATTGCTTTAGCCAATAAAATCACCAAAGCCTACGGAATGGAATTGGGCTATAT
CAGCCGTTTGAAACTGTTCCGAATGGTGATGACGAATATGGTCTTTGCAGGGGCGACGGA
AATTGCCAGTGATGTTGGATTAGATTTTTTCTCACAAAATCTCACCGCTCGTTTATCAGT
TCGAGCAGCACAAGGGATTGGTGTGGGACTGCTCACTGCTCGTTTAGGCATTAAGGCAAT
GGAATTTTGCCGCCCGGTGACGTTCCAACAAAATGAACGTCCAAAACTTTCTGTTGTCAG
ACAAGAGCTGATCGGCGTTCTAAAAGAACAAATGTTCAGTAAAAGTAGGGAAGAATTTGA
GTTTTTCCACAATAATTAATTTTACAATATCTGCATGAGTTTACTGATGTTGTATTCTAT
TCGGGGGCAAAATTGTGTAGTTGTTTTAAATTAAATACTAATCTGGCATAATGCCCGAAG
AGCGAATTAATCCCTGAATAAAATGATTTACTGGCTGTTTTTGTTTGGATGTCAATCATT
AAATGATACGGACAGCGGTATAAATAATACGATTTAGCTATAGTAACTTATCAAGTTACT
TTCTTATGAAAAAAAAGAGTTAATCAGATTAATTAAATGTTTTAGGTTGTCTAATGAAAA
TTGCCCTTGGAATTGAGTACGATGGTTGCCGTTATTGTGGGTGGCAGCGCCAACAATATG
TTGATTCAGTACAGCAAAGATTGGAAGAAGCCTTATCAGTCATTGCAAATTCATCTTGTG
AAGTGTTTTGTGCAGGGCGAACTGATGCGGGAGTACATGCTACTGGGCAGGTTGTACACT
TTGATACGGATGTAAATCGACCTATGCAGAGTTGGTGTTTAGGGACCAATGCTCATTTAC
CAGAAGATATTGTGGTGAAATGGGCTATTGGAGTAAGTGACGATTTTCATGCTCGTTTTA
GTGCTCTTGCTCGTCGCTATCGTTATGTTATTTATAATAATAAATTACGTTCAGCCATAT
TACCGAAAGGGATTTCTCATTATCACTATTCTCTGGATCATGAAAAAATGCATGAAGCAG
GGCAGTTTTTATTGGGAGAGAATGATTTCAGTTCATTTCGAGCTGCGAAGTGTCAATCAC
ATACGCCATGGAGAAATGTTCATCATCTCATTGTGAGTCGCCATCAAGACTATATTATAT
TGGATATTCAAGCGAATGCCTTCGTTCACCACATGGTAAGAAATATAGTTGGTAGTTTGA
TTGAGGTTGGAAGAGGCGATAAACCTGTTGAATGGATTAAATGGCTATTAGAAAAACGAG
ATAGGACGTTGGCTGCACCAACAGCGAAAGCTGAGGGACTATACTTGGTTGAAGTTATTT
ATCCTGAGAAATTTAGTATTCCTCAGATGCCATTAGGACCTTTATTCTATTATGGTAAAT
AACTCTTTATGTATATTTTAAGAAAATCAGTACTAGTATCTTTGTAAATGATTCTAGGGA
TAAATTTAAGATGAATTGTGCAGAATTATTAGTCAATGTAACCCCAAGTGAAACGAGGGT
AGCATTGGTTGAAAATGGTGTGTTAAAAGAAGTCCATATTGAGCGTGAGGCAAAGCGAGG
TGTTGTCGGTAATATCTATAAAGGACGAGTGACACGGGTTTTGCCTGGTATGCAGTCGGC
ATTTGTTGATATTGGCTTAGAAAAAGCGGCATTTTTACACGCCTCAGATATTGTTTCTCA
TACTGAATGTGTTGATGAAAGCGAGAAAAAGCAATTTGTTGTCAAAAATATCAGCGAGTT
AGTGCGAGAAGGGCAGGATATTGTGGTGCAAGTGGTCAAAGATCCTTTAGGTACTAAAGG
GGCAAGATTGACGACAGACATTACATTGCCCTCTCGTTATTTGGTTTTTATGCCAGAAAA
TAGTCACGTTGGCGTGTCGCAACGCATTGAAAGTGAAGAAGAACGTAATCGCTTAAAATC
GTTAGTTGAGCCGTATTGTGATGAGCTAGGCGGTTTTATTGTAAGAACGGCTGCTGACAG
TGTGAGCGAAGAGAGCCTTGAACAAGATGCGGCTTTCTTAAAGCGGTTATGGCGAAAAGT
ACTAGAGCGAAAAGGAAAATATCCTGCGAGATCTTTACTTTATGGGGAATTAGCTTTGGC
ACAACGAGTGTTGCGTGATTTCGTTGGAACGCATATTCATTCAATTCAAATTGACTCAAA
AATGACCTATGAGCAGGTAAAAGAGTTCTTAGCTGAGTTTATGCCAGAGTTAGCCAAGAA
TGTGAGTTTATATAGTGGGACTTTACCCCTCTTTGATGTTTATCGCATTGAAGATGGTAT
TCAAAAAGCCTTGGATAAACGTGTTGATCTAAAATCAGGTGGGTATTTAATCATTGAGCA
GACAGAAGCAATGACCACCATAGATATTAACACTGGGGCTTTTGTCGGACACCGAAATCT
TGCACATACGATTTTTAATACTAACATTGAAGCAACACAGGCAATCGCACATCAATTACA
ACTGCGAAATTTGGGTGGTATTATCATTATTGATTTTATTGATATGCAGGAAGAAGAGCA
TCGCCAGCGTGTGCTAGAGTCCTTAGAACTTGCTTTAAAAGGTGATCGAGTCAAAACAAA
TGTCAATGGTTTTACCCAACTTGGGTTGGTTGAAATGACGCGTAAGCGTACCAGAGAAAG
CCTTGAACGAGTGTTATGTTGCGATTGTTCTTCTTGTAAAGGGCGAGGTACGATAAAAAC
CGTTGAAACAGTCTGTTATGAGATTGTTCGAGAGGTCGTTCGAGTTCATCATTTATACAA
GTCGGAACGTTATGTAGTATATGCTTCTCGTAGCGTGGCGGAATACTTGATTAATGAAGA
ATCTCACGCATTGCTTGCGGAATTAGAAGTCTTTATCGGTAAAAAAGTCGAAATTAAAAT
TGAGCCGTATTATCACCAAGATCAATTTGACGTAGTAGTAATGTAATATTAGGCTTGATA
GCTTAAAAAATAAGCTATTTTGAAATAAAGTTGTTGCAAAATACAGGGGGGGGCTTAGAA
TGCCCCCGTCTTTTATTTGAAAGACTTGGTTTTTTTGGAGTAATCCAACCTCTTCTTTAT
TTTACTCTTTTAGGAGAATACATTGATGAAAAAATGGGCTGTTGCATTCACTTCGGGTAT
GGTGATGTTAGGGGCAAATAGTGCATTAGCAAATGACACTGTACATCTTTATACTTGGAC
AGAATATGTGCCAGAAGGTTTGTTAGAAGAATTTACTAAACAGACAGGTATTAAGGTTGT
GGTTTCAAGTCTTGAATCAAATGAGACAATGTATGCGAAACTCAAAATTCAGGGTAAAGA
TGGTGGTTATGATGTAATCGCACCAAGTAACTACTTCGTGTCAAAAATGGGACGTGAAGG
TATGTTAATGGAGCTTGATCATAGCAAATTACCTGTGATCAAAGATCTTAACCCAGACTG
GTTAAATAAACCTTACGATAAAGGCAATAAATACTCTTTACCACAATTATTAGGTGCACC
AGGTATTGCATTTAATACTAATTCATACAAAGGTGATAATTTCACTGCTTGGGGCGATTT
ATGGAAACCTGAGTTTAAAGGTAAGGTTCAATTACTTGATGATGCTCGTGAAGTATTCAA
CATTGCTTTATTAAAATTAGGTCAAGATCCAAATACTAAAGATCCAGCAGTGATTAAAGC
GGCTTATGAAGAGTTATTAAAATTACGTCCAAACGTATTAGCATTTAGCTCTGATAACCC
TGCTAACTCATTTATTTCTGGTGAAGTAGAAGTGGGTCAATTATGGAACGGTTCTGTACG
TATTGCGAAAAAAGAGCAAGCTCCTGTAAATATGGTGTTCCCGAAAGAGGGCCCAGTATT
ATGGGTGGATACGCTTGCAATTCCATCTAATGCGAAAAACCCAGATGGTGCGCATAAGTT
AATTAACTACCTATTAAGTGCGCCAGTGGCTGAGAAATTAACATTAGAAATCGGTTATCC
AACTTCAAACGTAAAAGCGTTAGAAAAATTACCAAAAGAGATTACCGAAGATCCAGCAAT
TTATCCAACCTCTGAAGTGTTACAAAAAAGTCAGTGGCAAGATGATGTGGGTGATGCGAT
TGAACTCTATGAAAAATATTATCAAGAGTTAAAAGCTGCGAAGTAATTCATAGACATCGC
TTAAAAACCTCAAGGCTTACCTTGAGGTTTTTTGTATGAACTTTTCTTGCAATTTTCGTT
CTATATTGCCGTAGGAATTTATGTTAAAATTCTCAGCTGTATCTAAACGAAGAAGAGATT
GTATGAATATCCGTTTAAATATTATTCTAGCCACATTAGCAGCAGTACTTGCTGGTTGGT
ATTATAGTCAACAAAGCAATGGTACTGGATTGTCTCAGCTAATAAAGAAGGAAGGAAGTG
CAGAGTATATAGGGCAAAAGATTTCTACAAGTGCTTATGATTTAAATGGAAAGCCGCAAT
ATTTTGCTCAAGCAGAAGAGGTTAAACGTTACGAAAATACGCAACGAACAGAATTTCTAA
AGCCATTACTTAATTTATTTGATGCAGAAAGTGCATTAAAACAGTGGCAAGTCGAAGCCG
ATTATGCAGATGTTACCAAAGATAAAATATTGAATTTGCGTGGAAATGTTAAAATTAATA
GCTTAGATCCGACTTCTCGGTTACAGAAAATCGAAGCAGAAGTGTTAAGCATAGATTTAA
ATACTCAAGATATTTTTTCAGACAGTACGGTGAAATCAACAGGTATTGGATTTACAAGTA
CTGGAATTGGCTTAAAAGGCAATTTGAAAAAACAAACGGCAACCTTAACCAAAGATGTGA
AAACTTATATTGAACCAAAATTTATTAATGTTGATAAATAATTGGAGTTTTACATAGGGA
TATAGAATGAATTTTAGAACTAAACTTGTATTAATAATTGCATTGTGTCTTGTAAATCTA
TCGGTTAAGGCTTTGGAAACAGATAGAAATATGCCCATCAAAATTGATTCAGGTAGCCAG
TCATTGGATATGGAAAGAAATATTGTGACATTTAGCGACAATGTTGTTGTTACTCAAGGG
TCAATTAAGCTTAATGCAGAAAAAGTTACAATCATTAGAAGGGATACTCAAAAGGAACTT
ATTGAGGCTTTTGGCACACCGGTTGTTTTTCAGCAGACCCTTGATAATGGTAAGATTGTT
AATGGTACGGCTAATTCTGTACATTATGATTTAGATTCTGAATTTTTGATATTAAGAGGC
AATGCTGAATTAAAGCAGCTAGATAGTGCCATTAAAGCAGAAAAAATTACTTATGATGTC
AAAAAACAGAACCTTAAAGCGACGAGTAATGACCGACAAAGAGTAAAAACTGTATTAATT
CCAAACCAATTGCAAAGTGATAAGAAATAGGAATTCTGTATGCCAACATTATATGCTGAA
TATTTGGCTAAAAGTTATAAAAGTCGCCAAGTTGTTAAAGATGTAAGTTTAAATATTAAA
TCGGGAGAAATAGTTGGACTATTAGGTCCTAATGGTGCAGGAAAAACGACTACTTTTTAT
ATGGTAGTAGGCCTTGTGCGTCACGATCATGGTAAAATCCGTATTGATGATCAAGATATC
AGTGTTTTACCTATGCATGATAGAGCAAAACAAGGTATTGGTTACTTGCCTCAAGAAGCC
TCTATTTTTCGTCGCTTAAGTGTTTATGATAACTTGATGGCGGTGTTACAAATTAGGAAA
GATCTAACCGATGCAGAGCGTCAAGCAAGAGCAGATGAATTAATCGCAGAATTTCATATT
GAGCATATTCGTCACAGCCTAGGGCAATCTTTATCTGGCGGTGAACGCCGTCGAGTAGAA
ATTGCACGTGCGTTGGCAGCTAATCCTAAGTTTATTTTATTGGATGAACCTTTTGCTGGG
GTTGACCCTATTTCAGTGATCGATATTAAGAAGATTATTGTGAATTTAAAGGAACGAGGA
TTAGGTGTTTTAATCACAGATCATAATGTAAGAGAAACCTTAGATGTTTGTGAGCGTGCT
TATATTGTGAGTAATGGTCAGATGATAGCTAGTGGGATTCCTCAAGAAATTTTACATAAT
GAGGATGTGAAAAAAGTTTATTTAGGTGAGCAATTTAGACTGTAATATAAAATTCTTAAG
ATATTTTTTTGTCGTTTGATTTTTTATGATGCAATTAACCACATTTTTAGATATTAATAA
TATTCATTACAATGTTCCCATTTCTAATAAAAAACAGGCTTTAGAGTTTCTGGGGAAGGC
GATGGCAGAAATATTAAATAATAGCCTTTCACCTACAGATAAACTATGTATTCATCCAGC
AGAATGTTTTAGCTATTTCTTTAAACGTGAAAAATTAGGTTCTACCGGAATTAATAATGG
AGTGGCTTTACCTCACGCAAAATTGTTGATGAGTCAAGAATTTCAGCTAGAGAAACCAAT
TGCTATTTTCCTGAAACTAGAGGCAGGAATAAATTTTGAATCAATAGATCATAAGGATGT
GGATATTATTTATGCCATATTCTTTTCGGAAAAAATTTGTGTAGAATATAAGGATTCTTT
GAGAGAAATAGCACAGCAATTAAGTGATAAGAATTTGTTAAAGCATCTAAGAGCTGCATT
ATCCAGAGAAGAAATTTGGCAAATATTGAGTTATTATGATTATTCGGTAAACAAAAATTT
AGAATCGAGGAATGTAATGTGGAATTGATTATTATGAGCGGGCGATCTGGTTCAGGAAAG
TCTGTTGCGTTAAGAGCGTTGGAAGATTTAGGGTATTATTGCGTGGATAATATTCCTCTT
GCTTTAATTCCCCAGTTAACAGATTATTTAGAAAAATTGAAGAGATCTGTTGTTGTTAGC
CTTGATGTGAGAAATTTACCAGAAGATCCAGATGTGCTTGAGCAAGTATTACATGCGTTT
CCCTCTCACATTTCAAAAACTTTAATCTTTCTTGACTGTCAGCGTAAGGCTTTAGTTCGT
CGGTATAGTGACTCTCGTCGTTTACATCCATTATCTACCAATGATTTATCTTTAGAAAAT
GCGATTGATTTAGAAAATCATCTTCTTGAACCATTATTTCAGCATGCGGATTATATTATT
GATACAACGTACTTTTCTTCACATGAGTTAGCCGAGAAATTAAGAGAATTATTAAATGGA
TCATCGGAGAAAGAATTAAATATTATTGTTGAATCTTTTGGTTTTAAGTATGGCATTCCT
GCTGATGCAGATTATGTTTTCGATGTCCGTTTTTTACCTAATCCCCATTGGAATCTTGAG
CTTCGTCCTATGACAGGATTAGAAAAACCTGTTATAGATTTTCTAGAAAATCAGCCAGAA
GTTCATCAATTTATTTCTCATACTTGTAATTATTTAGAAGTGTGGTTGCCTTTATTGGAG
CAAAATAATAGGAGTTATTTAACGATTGCCATAGGCTGTACAGGCGGAAAGCACCGTTCT
GTATTTGTTGCAGAGAAATTAGCCAGGTATATTGAAAGTAAAGGCAAAAAAGTAAGAGTT
CGTCACTGTAGTTTAGAAAAACATTATAAGACATCGTAGAATGAAAACAGCAGATATTAC
CATCATTGGTGGAGGAATGGTTGGCTTAGCTTTAGCAGGATTACTTGCAAATAGTAATTG
TCAAATCAAGATTATTGATAAAACAGTTCCTTATTTAAGTAAGTCAATCAGTAATAGAGT
AAGTGCAATTAATTTTACTAGCCAAAGAATGCTTGAGGAAATAGGTGCTTGGTATCATAT
TTCTGAAAGTGATTTATCTCCTTATGACCAAATGTATGTCTGGGAAAAGGATAGTTTTTC
AAATCTCTGTTTTGACAATAAAGATCCCGTAATCAAAGAACTTGGACTAGAGCAGCTAGG
ATTTATTATTGATAATCAGCAGATTCGTTATGCTCTATGGAAGCAAGTCATTCATCAGCA
TAATGTAGAAGTGATATTGGATGCTCCTAAATTTTTAGGCATTAATGATAACTGCGCTTT
TTTAACTCTAGAAAACGGAGAGATGATTACAAGTAAGTTAGTTATAGGTGCAGATGGAGC
TCATTCTTGGGTTCGTCAACAAGCTAAAATTCCATTGATTAGTAGAGATTATCAACACAC
TGCATTAGTATGTAATGTGAGAACAACAGAAATGCATCAACAAGTGGCTCGTCAAGTTTT
TTCGCCTGATAGTATTTTAGCTTTCTTGCCTTTAAAAGATGAACATCTTTGTTCTATTGT
TTGGTCTTTGCCTACACTTGAGGCTAGTAGACTAGTTAATAGTGATGAAAAATCTTTTCT
CAAACAATTGAATATTGCTTTTGATAATCAATTAGGAATATGTGAGTTACAAAGTGAAAG
GGATGTTTATCCTTTGACCGCACGTTATGCTCGCGATTTTGCCCAGCAAAGGATTGCTTT
GATTGGTGATGCAGCTCATACGATCCATCCTCTAGCGGGTTTAGGTGTTAATTTAGGTTT
TGCAGATGCTATTCTATTGGCAAAAGAGCTACAGAAATTACTCTCCTTTGGAAAAGATAT
AGGAGAGTACCGTAATTTACGTCAATTTGAACGAGTTAGAAAGTTAGAAGCTATAAAGGT
TTTAGTTGCAATGGAGGGCTTAAAGCACCTTTTCTCTGGCAATAATCCATTTAAAAAATT
AGTTAGAGGTGTTGGATTATCTGCAACTAATCAAAATAGTTTTGTAAAAAAGCTACTTAT
TCAGCAGGCAATAAGTGTGTAATAACTGGATAAGAATGATTTATATGAATATATTTAATA
AAGATTTTTTAGTATTATTTGGATATTTTGAAATGAATAAGTTTATTAAAATTATTACCT
TAGTATTATGTATGATGTTTTTATCTTCTTGTGATAATGTCGGAAAGCATGAGAGTATCA
ATAGTACTTCTTTAGAAAAAACATCAAAAGAAGATGTGCATACAGTGGAGAGTTCGGCTT
CTATTGAAGCTGTGGAAGACTTTAATAAGTTGGTATTATGGAATATTAAGCAAGAACAGG
TATTAGCAGAATTGCAACAAAAGCTGAGCAGATCAAGATAAATCTGAAATTGAAGAGGGA
TTGAATATCTTTAAAACTAGAATATCTTCTATTATACAAAATCTAGAGATGATAGAGGTT
AAAAATACGGATATTCAGTTATTGAAATTAAGGATTAAAGAAAATCTGATTTTATTAAAT
GATTTTATTATTGAATCAGTAGAAACTATGCAAAACCCGACTTTAGAAGGACAGGAAAAA
ATTAAAGAAAAGGCAGATAGATTATTGTTACTGAATAAAGAACTACAGAAATTTGAAAGC
GATTTAAAAGAGAAATTTGGTATTAAATGAAGAATATAAATATAATATTTCCTCTTATTT
TCTTAGATGGATTGACAATTTTTTATTAAATAATAGAGGAAATAATGCTCAAAATTTATA
ACACCTTAAAACGTGAAAAAGAAGAATTTAAACCTATCCACCCTGATCACGTTGGAATGT
ATGTCTGTGGTGTCACGGTTTACGATCTCTGTCACTTTGGGCACGGACGGACTTTTGTTT
CTTTTGACGTGATCGCACGTTACCTTCGCTATCTCGGCTATAACTTACGCTATGTGCGTA
ACATTACCGATGTGGACGACAAAATCATCAAACGTTCGTTTGAAAATAATGAAACTTGCG
ATCAGCTTGTTGATCGTATGATCATCGAAATGCACAAAGATTTTGATGCGTTAAATATCC
TTCGCCCTGATGTTGAACCCCGTGCAACGCAACATATCCCTGAAATTATTGCGATTGTTG
AAAAACTCTTAGCGAAAGGTCACGCTTATATGGCGGAAGATGGTGACGTGATGTTTAATG
TCGAATCTTTCCAAAAATACGGTGCCTTATCTCGCCAAAATCTTGAACAGCTTCAAGCAG
GGGCAAGGGTTGAAATTAAATCGGTCAAACGCAACCCGATGGATTTCGTATTATGGAAAA
TGTCGAAAGAGAATGAACCAAGCTGGGATTCCCCTTGGGGCAAAGGTCGTCCAGGCTGGC
ATATCGAATGTTCGGCGATGAACAGCAAAGAGTTAGGCAACCATTTTGACATTCACGGCG
GTGGTTCGGATTTAATGTTCCCTCACCACGAAAACGAGATTGCACAATCTTGCTGTGCTC
ACGGTGACGATTATGTGAATTATTGGCTACACACGGGAATGCTTACGATCAACGAAGAGA
AGATGTCAAAATCGCTCAATAACTTCTTCACCATTCGTGATATTTTAAACAAATATGATT
GTGAAAGTGTTCGTTACTTCTTCTTAACCGCACAATACCGTAGCTTGTTGGATTACAGCG
AAGAAAATATCGGCTTGGCTCGCAAGGCGTTAGAACGTTTATATACGGCATTGCGTGGCT
GTGATTGGAATGTCGAACTTGTAGAAAACGATCAGTATGTGACCGCTTTCAAAGAATCAA
TGGACGATGATTTCAACACCCCAGGGGCTTTAGCAGTATTATTTGAGTTAGCCCGTGAAA
TCAACAAACTCAAAGCAGAAAATCAGGTGGAAGCGAACAAACTTGCAGCTCGTCTGAAAC
AACTTGCAGGCGTGCTAGGTTTGTTAGAGCAAGATCCAGAAACCTTCTTACAAGGTGATG
CCAATAATGATGAAGTGGCAGAAATCGAAGCCTTAATTAAACAACGTAACGAAGCGAGAG
CCAGCAAAAACTGGGCGGTAGCCGATGAGGCACGCAATAAGCTCACCGCAATGGGCATTG
TGCTTGAAGATGGTGCAAATGGTACAACGTGGCGTAGGGCTTAATTGATTAACAAGCGGT
GGGATTTGACGAAAATTTTGCAAATCCGACCGCTTTATAAATTAAATGTATTATTTACCC
CATACCTCTTCAGCGATGTCTCGGATAAATTTTAATTTATTCCACTGTTGCTCTTCTGTT
AGAATGTTACCTTCTTCAGTTGGTGCAAAGCCACATTGTGGACTAAGACAGAGTTGGTTA
ATGTCTATGTATTGGCGCGATTGACTAAATAAACATAGTCTTTTGCGAGTTGTTCTAAAT
CGAATCCTCGAGCTTGATAAGCAGCTCGCTTCTCTTCTGAACAAAGCTCTCCCCAACTTG
TATCATCTAATTGTAAATTACGGCAACCTAATGCATAGAATTTTTCTATTGCCGATTTAT
AAGCATCAGCAATATCATCTAATAGCTGGCTATTATTATTTTTGTAGCGAGAGATAGGTT
GATAATTGGTTTCTCGTACAGTACAGATGAGATGTAGCATTGATGGAGATGGGATCGTAA
ATTTGACAGGGAAATCTCCTGAAATAGTCTGGAGTGAACGATAGTGTTCTAAAAATGGGT
GTCTTGTCTATCCGAAAATTCTACTTTGTCTACGATATTTAATGTCTTAGGTCGGACACT
GTGATGTTTGAATTGCACAGAGAATTTTTCCGCTTCAATTTCTTTTACTCCATTTAGTGC
GGCTAAAAAGTCTAAATGCCAAAAAGTACGACGAAATTCTCCATCAGTGATAGCATGTAA
TCCAACAGATTTTTGTTGCTCAACTAATTTTGTGATTTCAGCATCTTCAATTTGAGTCAG
TTCACTACAAGATAAATTGCCACATTGGCATTGTTGGCGAGCATGTTTTAAGCTTTCAGG
ACGTAGAAAACTTCCCACAATATCAAAACGATAAGGGGCTTGGGTACGAGGTTGTGCATT
GGGAAAGAGTTTAGACATCATATTTCCTTATTTTTAGTGTAGATATGAAAGGATTCTATC
AACTGTGGATCAAAATAGTAAGTAAATGATGTAAACGATTTATTTTTAGAAAGACTTATA
TAAGGGAGCTTAATATTTTAAGCTCCCTAATAGATTAAGGCTTCAGACTTACGCCATAAA
ATGCGGTATAGCCAAACGGATTTTGAACAAAGCCTTGTACCCGTTTATTTAACGGTACGT
AGTTAATGGAGTGGGCAAACGGAATGATCGGGCTGTTTTGTTGGAAAATTTCGACTGCCT
GTTGATATAGTTTTGCACGTGTTTGTGTGTCTTGAGTTTGTACCGCTGAGGCGAGTAGCG
CCTCAAATTTTTCATCTGTCCAGCGAGAGTAATTGGTGCCGGGGATATTTGCTTGGCTAA
ATAAAGGGAATAGGAAATTATCAGGATCACCGTTACGACTTGTCCAACCATAAGTACCTG
CGGCAAATTCGCCTTCACGGGTGCGTTTATTAAAATCCGCCCATTCATGTGTGACTAGTT
TTGCTTTCACGCCAATTTTAGCCCAGTCTGCTTGAATAATTTCAGCCGTGCGGCGAGGGT
TCGGATTGGATGGACGAACCACAGGTTGCACCCAAATTTCCGTTTCAAAACCGTTTGGAT
AGCCGGCTTCTGCCAATAATGCTTTTGCTTTTTCCAAGTTAAATTCATATTGTGGCAAAT
GCGGGTTATAACCTAATACTGCATCAGGGAACGGATTGGTTGCAACCGTTCCGCCGCCTT
GATAAACCGCATCAACAATCGCTTTTTTATCGGTAGCATGGTGAAGGGCTCGGCGAACTT
TTACGTTGTTTAGTTCAGGTTTGGTGGTATTTAGCCCAATGTAAGCTAAGTTTAATCCCT
CACGCTCAAGTAGATTGATTTGAGGGTCTTTTTTCATCTGAGCAATGTCCGAGATATTCG
GAAAATCAATCACATCACACTCGCCGGCTTTTAACTTGGCATAACGTGTTCCGGCATCAG
GGGTAATGCTAAAAATTAAACGTTCAATGTCTGCTTTGCCTTTCCAATAATCTACGTTAG
CAGTGTAACGTACCGCGTGGTCGGTCTGATAAGTTTGGAAAATAAAAGGCCCCGTTCCAA
TCGGTTGTTGATCAAGAGTTTCGGGCTTACCCTGGGCAAGAAGCTGATCGGCATATTCTT
TTGAATAAATAGATAAAAAGTCCATGGCAACCGTGGTAATAAACGGCGTATTCGGTTTAT
TCAGCGTAATTTTAACGGTGTAGTCATCCACTTTTTCAACGGATTTTAAGATACTCGGTA
AGTTCATCCAGTTAAAGTAGAAGTAGGTTCCTGCCGAAACATTATGATAAGGATGATTTT
TGTCCGCTTGGCGTTGGAATGAGAACACCACATCATCGGCATTTAACGGGCGGGTTGGGC
TAAAGGTTTTGTTGCTGTGGAATTTCACATTTTGGCGTAGATAAAATGTATAGACCAAAC
CGTCTTCACTGATTTCCCAACGTTCGGCTAGACCCGGCTCTACTTCAATTTTACCGGCTT
TGAATTCGACTAAGCGGTTATAGACTTGTTGTGAGCTGGCATTGAAGTCATTAGCATCAT
TTGTAATTGCCGGACTAAGTTTCATCGGTGCTGTCGCAATACAGTTGACCAATGTATTTG
TCGGTGCCGAAATCGCGGCACATGAAGCAGAAAGAAAACCCAAGCCGAGAAAGAGTTTTG
AATATCGCATAATAAGTTCCCTAAGTTGAAAATTCCAGCTCAATCTACCGTTTTTAGTGA
AAAAATTAAAATAACTGAAGGCTCTAACTTATAACCAAAATGATATACATAAATCGGTAA
CATTCCTCTTATAGAGAACTTACGCTAAAATATGTCTTGAGTGGCTTATGTTTGAGTGTG
TTTATGATTAGTGTCTTTGATATGTTTAAAGTGGGAATTGGGCCTTCAAATTCCCACACC
GTTGGTCCGATGAAAGCGGGTAAAGAATTTATTGATCATTTAATTGATTGCAAAAAATTG
GCAGAAACTGACCGCTTGCAAGTCGATGTTTATGGCTCATTAGCATTGACTGGGCGTGGG
CACAGTGCGGATATCGCGATTATTATGGGATTAATGGGCTATCTGCCAGACAATGTAGAT
ATTGAGCGTATTGATACGGTCGTAAGTGATGTCAAACAGCACCAAAATTTATGTCTTGCA
GAAGCAAGACCGGAACATGCTAAAACAATCACCTTTGATTTTTTTGCGGATATGCCGTTC
CATTACGACTTTTTACCACGCCATGTATGGCGGCAGAAATTGCAATGGAACATAACTTGG
GGCTAACTTGCGATCCTGTTGGAGGACAAGTCCAAGTACCTTGTATTGAACGCAATGCGA
TTGCTTCGGTAAAAGCAATCAATGCAAGCCGAATGGCATTACGCCGAACGACACAACCAA
GCGTGACCCTAGATAAAGTGATCGAAACGATGTATGAAACAGGGAAAGATATGAACGCGA
AATACCGCGAAACTTCAACAGGTGGATTAGCAATTAAGATCTTGCCTTGTTAATGATAGA
TAGTATCTAGTGAATGTGTAAACACTAAAGGTAAAAGTTGAATTAAGTAATTTGATTTTG
AAGATTAGCAGAGCTTACTCACCCATTCCATCAACTCATCTTTCGGCAGTTTTTTCAATT
TCGGGCAATTGCCACAGTAATCATTTTTGCTATCCAAGTGGGCGTGGCAACAGACTTTTC
GAAGGAAAAGTGTATGGATTGATCGGGCATAACGGTTCGGGCAAATCCACGTTAATCAAA
TTGCTTGCCAAACAGCAACCGCTTTCATCGGGTGAAATTCTTTTTGATAACCAACCGCTT
GACGCTTGGTCAAACCGTGAGTTTGCCAAACGTGTGGCTTATCTTCCGCAACATCTTCCC
CAAGCCACTAACTATCACGGCTATTTTTATGCCGAATTGGTTAGATATAAGCTCAAGTGC
CATTGCATTAGTTGGGGCAAGCTTGAGCCTGATCCTTGTTTTAACTTTGGCAATGCGAAA
AACAATGTCGCCACTGTTGCTGATTTTGGCCGGTTTGGTGGTTAATCTCTATTTTGGTTC
ATTCTCCGCTTTGATGATGTTGTTTTACCCTGAAGAAGCACGAGGCTTGGCACAATGGGG
GGCTGGCTCTTTGGCTCAAGAGAGCTGGCGAGATCCGCAATTCTTGGCAATACAAGCGGT
CATTTGTGGCGGATTAATTGCAATGTTGCTTCGTCCGCTTACCATACTTTCATTAAACGA
CAGCAATGCCCAAAGCCTTGGTGTGCCGGTTAATCGCCTGCGTTTTTTCGGGGTGTTTAT
CAGTGCTTATATGATTTCGGCGGTGGTCAGTTGTGTCGGTATGCTCGGTTTTATCGGGCT
AGCGTCCGCCACCATTATCCGCCAACTTGGTGTACGAACGCTGAAAGGGCAGTTGCTCGG
TGCGTTTGCGGTCGGCGCGTTATTGCTTGCCGTGACGGATTTATTGCTCCAACTGCTTGC
TCATTTTAAAGGAATTAACTTGCCGACGGGGGCAGTAACGGCTCTGCTTGGCACGCCATT
ACTACTGTGGCTGATGTTCCGCTCGCTGTCAAATACAGGGCGTTTGACGGAAACATCAAC
TCGTCTATCTCGCCGTTTTCATTGTTACACCTTACTGCCGATTGTACTTGTTTTTGCACT
CGTGCTATGGCTTGCACTTGCTCTGGGCAAAGGCACAAGCGGTTGGATTTTATTGGAATT
TAACGACTTTTTCGCACCACTTGTGGAGCTACGTTATCCTCGAATTTTGACCGCACTTTC
TGTCGGAATTTTATTAGCGGTGGCTGGCGTGTTATTGCAACGCTTAACGCTCAACCCAAA
CAGAATGGTATTGGTTGGCAGGGATCAGCTTATCGGCACTGTTTGACACTTTGCAACGCA
TAGCCATTGCCAGTGGCGACCCAAGAGCGAACCAACTGATTGCGTGGACATCGGGTTTTA
GGCGTAAACCGAGCGAGTTCCCAGATTTTAATCTCTGCCCTTCTCGGCAGTGTGATTGTG
GTATTTGCCGACTGGCTCGGCAGACAGATGTTATTCCCTTATGAAGTGCCGACCGGTTTA
GTGGCAACGCTGATTGGGGGGACTTATTTCTTGCTGATGCTAAGAAGGGCTTAATTATTT
TGACATTAGATAGCCACTATACAAAGTCTGCAATCTATTTTTGTAGGGGAAAATCATATT
TGCCCCTATAAGAACATTGACGGATTGGCTCATTTCGACAAAGTGATCGACATCAATCAA
AGCCCGATTGGACGTACGCCACGTTCAAACCCTGCGACTTACACAGGTTTATTTACCCCG
ATCCGTGAACTCTTTGCTGGTACACAAGAAGCAAGAGCAAGGGGCTATACTGTCGGACGT
TTCAGCTTTAACGTGCGTGGCGGACAGATTATCGCCGAAGGTACGCCTGAAGAGGTGGCA
AAAGATAAGAAATCCCATACGGCAAGATTTTTAAA
>H312 Scaffold3
GCTTGTAATAAAACATTTACCCTTAAAAAGAAATTAAATCCACCACTATCACGTGATTTA
AATATTATTGCGGATACCACCTTCTTTGGTCGTGAATTTGGTATTTTAGCCCTGATGGAT
TCGCTTTCTAAAAAAGTGGTTTACCATCGTGCCATCAAAACGGAAAAAGATGTGTATTAC
AGAATAGCATTTAATTCACTTCGTATGAAAGGCTATAACATTCAATCAATTACCTGCGAC
GGCATACGGGGTATATTGAAAGATTTATTGGATACACCGACGCAAATGTGCCATTTTCAT
ATGGTAGCTATTGTGATGAGAGCATTACGAAAAAAACATCAATCTATAGCTGGAAAAGAA
TTAAAATTTATTGCATTGACACTTAAACAGAGCGCTAAAAAAGACGTCTATTTACGATTA
CATCATTGGTATTTAAAACATAAAGCGTTTTTAGAAGAACGGTCAGAAACCGAATGAAAA
GGGCTATTATCCTTATAAACATAGAAATGTAAGAAGTGCTTATCATAGTTTTAAACGTTA
TATGGATTATTTATTTACCTATGAAAAGTATGGCGATTTAAATATCGAAAAAACGACAAA
TAGACTTGAAAACTTATTTGGGCAACTAAAGGAAAAATTATCGCATCANNNNNNNNNNNN
NNNNNNNNNNGCATTTTGTCTACTATGCCCTAGCATAGCTGCATAACTGCTTAATTATGC
GGATTTGCTCGCCGTTGGGCATTATCTCGAACTTAAAGTCTTTGCGTAATTGCATTAACA
AAGTTTAGAGCGTGATTTTTCCACATTTTATATTTGATCTATGAAAAGAAGAAACTGAAA
TTAAACACGATTTGCTGGCAGCCGCGGTGGTTCCCCCATTCATTATTCACCAATACATCA
AGCAACAACAAATACCTGATTAATTAGATTTGAAACGACCCACACCGTTTATATCTTATA
TCTCCGCTCTGAAGGAGAGAACTTTACGGCACAGTTATGATAAAATCCGCATTATTGTAA
TACTTCATTTCACAAAAATGCAGATTAATCAATCAGGGGGTATGCCTTTAATTAACCTTG
CTGATCACCAATCAACACAGACTCTAACGCAATTTCAATCATATCGTTGAAGGTTAGTTG
ACGCTCTTCTGCGGTAGTTTGTTCGTGCGTACGGATATGGTCTGAAACAGTACAGATGGT
TAATGCTTTTGCACCAAATTCTGCAGCAACACCGTAGATACCAGCCGCTTCCATCTCAAC
ACCTAAGATGCCGTATTTTTCCATTACATCAAACATTTCTACATCTGGAGTATAGAAAAG
ATCTGCAGAGTAAAGGTTACCTACACGCACATTGATGCCTTTCGCTTTTGCTGCTTGTAC
AGCCGCTAAAGTAAGATCAAAGTCAGCAATTGCCGCAAAGTCGTTGTCTTTGAAACGGAT
ACGGTTTACTTTAGAGTCAGTACAAGCACCAACACCGATAATGACTTCGCGTAATTTCAC
GTCTTGGCGTACTGCACCACAAGAACCTACACGAATAATTTTTTTTACACCGTATTCGGT
GATTAATTCTTTCGCATAGATTGAGCAAGATGGAATACCCATACCGTGTCCCATTACAGA
AATACGACGACCTTTGTAAGTTCCAGTATAACCGAGCATATTACGGACATTAGTGACTTG
TTCTGCATTTTCTAAGAAAGTTTCAGCGATATATTTAGCACGAAGTGGGTCACCTGGCAT
TAATACAACATCGGCAAATGCACCTGCTGGTGCATTAATATGTGGAGTCATAGTCTGTTC
CTCGTTGTTTGTTGAGAGATTAATATCCCGTTACATTTTGATTTACTTGTTCATCGTTTA
ATGTAGCAAGTAAATTCGCTAATAAACTAGATGCACCAAAGCGGAAATGAGCTTGGTTAA
TCCAATCTTGTCCTAAAATTTCAGCAGTTAATGCGAGGTACTGCTCTGCTTCTTCGGTGG
TTTTTACACCGCCAGCGGCTTTAAAACCAACGCTATCTGCAACACCTAAATCACGAATGG
TTTCTAGCATAATATGAGCAGATTCAAGGGTAGCATTCACAGGCACTTTACCCGTTGATG
TTTTGATAAAATCTGCCCCTGCTTTAATTGAAATCTCACTCGCTTTACGAATTAATTCCG
CTGTTTTCAGCTCGCCTGATTCAATAATCACTTTTAATGCAACATTATTGGCAGAACAGG
CCGCTTTACACTGTTTGACAAGCTCAAAACCGACTTGTTCATTACCTGCGATCAATGCAC
GATATGGGAAAACCACATCGACTTCATCAGCACCATAAGCCACCGCAGCTTTGGTTTCTG
CCACTGCAATGTCAATATCATCGTTACCGTGAGGGAAATTGGTGACAGTCGCAATTTTAA
CTTGTTCTGTACCTTGTGCTTTTAAGGTTTTGCGTGCAATAGGCACAAAACGTGGATAAA
CACACACCGCCGCAGGCGTACCAAATGGCGTATTCCCTTGTTGGCATAATGTTACCACTT
TTTCATCGGTGTCATTATCATTTAATGTGGTTAAATCCATTAAAGATAAGGCTTGTTTTG
CAATAGATTTTAAACTCATTCTTTATTCCTTACTTAAAGCAATCGTTTAACTTTGCCATA
AACGACAACACCACAGTTTCCTGTGGTGTTTCGTTCAAGAATTGAGAGTGTTAAACCGCA
CCACCAATTCCGATAAATAGACCTGCAATCGCAGCACTCATTAAGTTTGCAAGAGAACCT
GCAACTACCGCTTTGATACCTAAGCGAGCTACATCACCACGACGATTTGGTGCCATAGAA
CCTAAACTACCGATTAAGATTGCGATAGAGCTAAAGTTTGCAAAACCACAAAGTGCGAAA
GTAACGATAGCTTTAGTTTTGTCTGTTAATGCCATTGGAGCTTCGGGGCCTAAGTATTTA
GCAAATTCTAAGTAACCCACGAACTCATTGATCGCTAATTTAAGACCGATCATTTGACCA
GCGACTTCAGCTTCATTCCAAGGAACACCGATTGCCCACGCTAATGGTTTAAATATCCAA
CCAAGAATTAGACCTAAGTTTAGACCTTCATAACCGAACCAGCCACCGACAGCGCCTAAA
ACACCATTGATTAATGCAATTAATGCAATGAACGAAATTAACATTGCACCTACGTTTAAT
GCTAAGTGCATACCTGAGCTTGCACCAGCAGCAGCTGCATCTAATACGTTTGCTGGTTTT
TCTAATTCAACGTTCTCAATGCTGTCATTGAATTTTTCTGTTTGTGGAAGAATAATTTTA
GCGAATAAAAGACCTGCAGGTGCAGCCATAAATGATGCCGCAATCAAGTATGTAAGTGGA
ACCCCCATACCTGCGTAACCTACCATTACAGAACCTGCGATAGAAGCTAAACCACCACAC
ATTACTGCAAAAAGTTCTGACTCAGTCATTTTGCTGATGTAAGGTTTAACCACTAATGGT
GCTTCTGATTGACCTGCGAAAATATTCGCAGCTGCTGACATTGATTCCGCTTGAGATGTA
CCAAGTACTTTTTGTAAGCCACCACCAATGATTTTGATGACCCATTGCATAATTCCAACA
TAGTAAAGTAATGAAATTAATGCAGAGAAGAAGACAATGATAGGAAGAACTCTGAATGCG
AAGACGAAACCACCGCCTCCAAAGACTTCAAACATTTTATCGCTAACAAGACCGCCAAAT
AAGAAAGCAACGCCTTCGTTACCATAGCTAATCACTTTAGCAACCCCCTCTGCCATTGCA
CCTAATGCATTACGACCCACTGGAACGTAAAGAATTAATGCGGCAATACCGATTTGTGAA
GCTAATGCACCAAAAACTGTGCGGAAGTTAATTGCTCTTTTGTTGTTTGACAAAAGAAAA
GCTATTCCTAGTAGAACAACTATACCCAATAAACTATTTAACGTACCCATTTAAGGACTC
CATTCAAAGAAAGAGAAGAGATATATGATAAATGTTATAGTGATTATAACAACTAACTCA
TCAAAAATGATGGGCTACACAATATACCAAGTTTTCAAACTAAGATCTTTAACTTTTTAC
ATAGTTAAAAAATAAATTGACAGAAAATGGACTTTATTTATCAAAAATGTGAAGTAGCTC
TCATTTTTCACGCCAGCTTCTTTTACACCTTATAGAGTTAGAGTTATTGTAGTTTACCCA
CGGTAATTTTTACTGAACTAAAGGAAGATAATATGCGTAAAAAAATTATTTTGGATTGCG
ATCCTGGACACGATGATGCTATTGCCATTTTGCTTGCTTACGGCAATCCAGATATTGATT
TACTTGCGGTAACGACAGTTGTTGGCAATCAAACCTTGGAAAAAGTTTCTCGAAACGCTT
TAGCCATTGCGGAAATTGCAAATATTCGGGGAACCCCTTTTGCAAAAGGGGCAATCCGAC
CGCTTGTCAGAGAAGTTGAAGTTGCACCAAGTATTCACGGTGAATCAGGTTTAGATGGTC
CCGTTCTTCCTGAAGCTACTCAACAACACGTTACTCAGCACGCCGTTCAACTCATTATTG
ACCTAATTATGAGCCACCCCGAAAAAACTATTACATTAGTACCAACGGGGGGCTTAACCA
ATATCGCCCTTGCGGCACGACTAGAGCCGAGAATTATCGACAGAGTAAAAGAAGTGGTGT
TAATGGGCGGTGGTTATCATACAGGTAACTGGAGTGCTGTTACGGAATTTAACATTAAAA
TTGACCCTGAAGCTGCTCATATTGTTTTTAATGCAGGTTGGAAAGTGACAATGGTTGGTT
TAGATCTAACTCACCAAGCCTTAGCAACGCCTGATGTTGTAGAACGTATTGCCGCGATTA
ATACCAAACCAGCAAAATTTGTGGTGGAGCTGTTAGACTTCTTCGGCAAAATGTATAAAC
AGGCCCAAGGGTTTGATTATCCACCTGTTCACGATCCTTGTGCCGTAGCTTATGTGATTG
ATCCGACGCTTATCGAAACACAAAAAGTCCCTGTGAATATTGAATTAACAGGAACACATA
CACTTGGAATGACGGTAGCAGATTTCCGTTATCCGCCAAAAGAATGTAACACTTATGTGG
CAAAAGTTTTAGATCGAGAACGTTTTTGGGATCTCGTGATTGATGCGATTAAACGACTTC
AATAATACAAGCGGTTAGATTCTTCAAGTTTTTTGCAATACTCTATAAGGCTGAACAGGA
TTCAGTCTTTATTTTTGTGAGCTTGTTCACAAATTTTTGAAAAAGACATTGACGCTGTTT
CTAATGGATTTAATAATATGACAAATGTCCTTTCATTAAAACATTTGTCCTAATGGAGTT
CGGAAATGAATCAGAACGAAAAAACGATTTTAGATTTAATACGTCAAAACCCTTTCATTT
CACAGCAAGAACTCGCTGAATATATGGGATTATCTCGTTCAGCGATTGCCAACATCATTT
CCGCCCTAATAAAGAAAGAATATTTATTAGGCAGAGCTTATGTTCTTAATGAGCGTAGTG
CTATTTTATGTATTGGTGCGGCGAATGTTGATAAAAAAATTAAAACGGACGAAGAACTTC
GAGGTTATACGTCAAACCCAGTAAATTCCACAACAACGATTGGCGGTGTTGCTCGTAATG
TGGCTGAGAATTTAGGCAGACTCGGGCAGAAAGTGAGCTTTATTTCTACGGTTGGCAACG
ATCCTGAATGGGAGAGAATTAAATCCTTCTCGTCTGAGTTTATGGATATGAATAATGTGA
TTGCCGTAGAAGGACAATCTACAGGCTGTTATACCGCATTACTAGACAAAGAAGGCGAAA
TGTATCTAGGCTTAGCGGATATGTCGATTTATGACAGCTTAACCCCTGAAGCCCTGAATA
AACACACTGCATTAATTAAAAATGCTCGTTGTATTGTGGCTGATCTGAATTGCCCAAAAG
CGACCATTGAATACCTTTGCAAAAGTGCCGAAGGTTATCACATTCCTTTGGTGTTGATTG
CCGTTTCCGAACCGAAAATGGATCGTCTTCCTCAAGATTTACAAGGTGTAAGTTGCTTAA
TCATCAATAAAGGGGAACTTGCAGCCTATTTAGATATGCTATTAGATACCGATCAAAAAA
TTGAAGAAGCCGCTAAAATATTGTTAGCAAAAGGCGTAAAACAAATTGTATTAACCGCAG
GTTCTAAAGCTATTTTGAGTGCATCTCAGGATGAAACCCGTTGGTATTCCGTTAAAAAAA
TGGATAGCCACAAAGTGATTGATGTCACAGGTGCAGGCGACTCTTTTAGTGGAGCATTTA
TTTATGCTTGGCTTAATAATTATGAGCAAGACAAAGCGATCTTAGCTGGTTTAACCAACG
CCTATCATACAATTCAGTCGGAATTTACTGTTCGACCAAATTTAACCAAATCTCAATTAG
AAACCGAAATGGAGCATTATTATGAATAACTACCTTATTTTATCTGATGAAGTGCAACGT
GGTATGGCTCAAGACTTGCCGATTGTTGCCTTAGAATCGACCATTATTTCTCACGGTATG
CCATATCCACAAAATGTTGCAATGGCAAGGGAAGTTGAGCAAATTATCCGTGATAACGGT
GCTGTACCTGCGACGATTGCAATCATTGACGGCAAAATCCGTATTGGTCTTTCTGATGAT
GAATTAGAGTTATTTGGTAGCAGCAAAGGGATCGCAAAAGTTTCTCGCCGTGATTTACCA
CAGATTATTGCGTCTAAAAAATTAGGGGCAACAACGGTTGCTTCTACAATGATTTGTGCT
CACCTTGCAGGTATTAAATTCTTCGTAACAGGAGGATTAGGTGGCGTACATAAAGGCTGG
GAAACCACATTAGACATTTCTGCGGACCTTGATGAATTATCACAAACAAGCGTAACCGTT
ATTTGTGCAGGGGCGAAATCTATCCTTGACCTTGATGCAACCTTAGAATATTTAGAAACC
AAAGGTGTGCCTGTCGTTGGTTATAAAACCAAAAATCTACCAGCATTCTTTACTCGTGAT
AGCGGTTTACCATTGGCGTTATCGTGTGAAGAATTAACTGAAATTGCTGAAATGATCAAA
GTGAAATGGCTGCTAGGCTTAGAAGGTGGCGTGGTTGTTGCAAACCCAATTCCACAAGAA
GATGAATTAGCACCAAGTTATATCAACGGTATTATTGATACAGCAGTAAAAGAAGCCGAA
GAAAAAGGCATTATAGGTAAAGATATTACGCCATTCTTACTCGGTAAAATCGTTGAAATG
ACCGAAGGCAAGAGCTTAGAAGCGAATATCAAGCTGGTGAAAAATAATGCGAAAGTCGGT
GCTCGTTTAGCCGTTGAATTTTTTAAATAATCGATTAAAACTCGTTTTATAACGACTTAT
CTTGAACGGTGAATTTGTAATAAATTCACCGTTTTGTTTTTTATTTGTAGAAAAATTTGA
TCTATCTCTCACTTTTTAATGCTATTGATTGCATTACTTCATTTGTAGGGGTATGCTTTG
GAGTAAATTTTCTTTTTGTTTAATGCTAATGGAGTTTTTATGTCGAGATTAACCAAACAA
CAAATTTTAGAACAATTAAAAAATGGTTTAATTGCTTCTTGCCAACCTGTTGATGACGGT
CCGATGGACTCGCCAGAGATTGTAGCGGCAATGGCAAAAGCATCAGTCATTGGCGGAGCG
GCAGGGCTTCGTATTGAAGGCATTGATAATTTAAAAGCGGTGCGTAAAGCCGTTGATGTG
CCGATTGTAGGTATCGTAAAACGTGATTTACCTGACAGCCCTGTTCGTATCACGCCATTC
TTACAAGATATTGACGATTTGTATCACGCAGGGGCAGATATTATTGCCTTTGATGGTACA
GATCGTGTCCGTCCAACCACGATTGAAGCCTGTGCAAGACGTATCCAAGAGTTAGGGGCA
ATGTCAATGGCGGACTGCTCAAACTACAAAGAAGGTATGTACTGCCAAGAGTTAGGCGTA
GATTTAATCGGTAGCACAATGTCAGGCTATACAGGCGGTGAAACCCCTGATGAACCAGAT
GTTCAACTGGTGCGTGATTTAGTCGCCAGTGGTTGTCGTGTAATGGCTGAAGGGCGTTAC
AATACCCCTGAACTTGCTGCCGTTGCGATTGAAAATGGGGCTTATGCTGTAACCGTTGGC
TCAGCTTTAACTCGTCTTGAGCATATCGTAAGCTGGTTTGTGACCGCCATTGATAATCGC
AAAACAGGAGCCTAATATGACCGCTTGTTTAGCCATTGATGTGGGTGGAACAAAAATCGC
TGCTGCTCTTGTTACCTTAAAGGGAAAAGATGCGATTGTGGCGGAACGTACACAAATTCA
CACACCACAAAATCCAAGTGCAGAAGCTCTAGACAGCGCTTTGGCACAAATTTTAACGCA
GTTCAAAGGGAAATTTGATCAGGTTTCGGTGGCTTCAACGGGAATTATTCAAAAGGGTAT
TCTAACCGCACTTAACCCGAAAAATTTAGGCAATCTGGCATTCTTTCCCCTTGAGCAAAG
CGTTGCCAAACACACGGACAAGCCGATTACACTGTTAAATGATGCCCAAGCGGCGGGTTG
TGCTGAATTTTTACGTCAAGATGACATTGAAAATTTTGCCTTTATTACCGTTTCGACAGG
CGTAGGGGGCGGTATTATCTTAAATCGCAAACTCTTTACTGGCACAAACGGCGTAGCTGG
ACATATCGGACATAGCCTTGCTGATCCAAATGGGGAAGTGTGTGGCTGTGGACGTGTCGG
CTGTGTCGAAGCGGTTGCTGCAGGGCGTGCGATTGCTCGTGATGCAGCCAAATGGGATAA
CCCTTGCGAACCGCCAGAAGTGTTTGCACGCTTTAGAGCAGGCGATCCACAAGCGGCTGC
TTTAGTGGATAAATCTGCAAAAGCGATTGCTCATTTAATTGCTGATCTCAAAATTAACTT
AGACATTCAACGAATTACCCTTGGCGGAAGTGTTGGATTAGCAGAAGGTTATTTAGCCAG
AGTAACCCATTTCCTTTCCGAAATGCCTGAAATTTATCGTCCTGAAGTTGTTCCTGCTTA
TTATGCTCAAGATGCAGGATTGATAGGCGCAGCTTGGTGGGCTGAAAATCAAAAACAGAT
ATAATGATTATTACATTATTAAATGTTTTACCACTGATATCATTAGATATGATTAGGCAT
AGTAGACAAAAGCGTTGGTAAAAAGTGGCTTAAAGCCTTGTACTATAAGGCTTTAAGCCA
CTTTTTGAAATATGAATAAAAACCAGTCCTTTTTGCCTTAAGAACAATATCCAAAAGTAT
GGAAATAAAAATAATATTCAGAGATACTTTTGTTCGTCCTGCCATAAAACATTTTCTTCC
ACAAATAAATTAAATCCAATAGATGATTACACAATAGGAAAACAAACCTATAAACACTTA
TCCGAAAAATATCACTGTTCCATTAGAACTGTTCAACGTTTGTCCATTAGAGGCATAGTT
TGCAAAAAAACACTCTTGTCTACTATGCCAATAATTTTTGATAGATGGGTAATAAATTTG
CCTACTATGCCTATTATTCAAATGCTACCTTATTAGTTATTGGCGTATGACTTTCAAAAT
CTCAGCAAAATCTTCACAAACATAATCAGGCTCAGACTCACTAATGGGAATGTTGTAGTT
ATAGCCATAGGTTAAACCTACGCTTTTACAACCAGCTGCTTTCGCCGCCAAAATGTCATT
TTTAGAATCGCCGATAAATAATATCTCATGGGGATATAAACCAAATTTGCCGCAAAGGTA
ATAAAGTGGGGCTGGGTGAGGTTTAATTTGAGGTAGCGATTGTCCGCCAAGGGCTTCAGA
AAAGAGATGATCGATTTTAAAGGCTTGCAACACAGGCAAAACATGTTTAGTTGGTTTGTT
TGTGACTACGGCTAAAATATAGCCCTGTGCTTTAAGTGTTTCTAATGTTTCTTTAACATT
TGGATAGAGTTTGCTGATGTTGCAGACATTTTCGCCATAAAAATAACCAAATCGGCGTTT
AATTTGGGCTAATTCTTCCTGTGAAAATTCATCTGCTTTTCCTGTCCATTCCATTCCTTT
CGCAAAAAGCACATCAGCTCCATTGCCGATCCAAGTCAGAACCAGCTCTTCAGAGGCTTG
TGGCAAGCCAACTTCGGCGAAGGCAGAGTTAAGCGATAAGGCTAAATCGGGCAAGCTATT
GACTAGGGTTCCATCTAGGTCAAAACCGATTAATTTGAATTGTTTCGTCATCTTATTTCC
TTAACCAAGCGGTGAGATACGCTCGATATTTTGTTTTTAGGTCAATATTAACTCTCTGCT
TCCCATTGTGCAAACTCAACAAATTCCGTTAGTTCAGGGTATTGTTTAAGCCACTTTTGC
CATTGAATTTTATCGACTTCAATTTCCACTAAACGATCGCCAAATTCGGTGAAACGCTCT
GATTTGATACATTGCTGTTGGTAAAATTTAGTGTAAATCTGACCGCTTGTTGTGGGTAAC
AGTACTCTTTCACAGACCAGCTCGTTTTTAAGTCTGACTCGCATTGCTTCAAATAGCAGA
TCAATGCCTTGATTTTGTTGTGCCGAAAGATAAACCGCCACAGGTTTGCCGTCATCGTTG
TATTCGATATGTGGCTCAATGCTGTCCAAGCGATCAACCTTGTTATACACAAGCAAGGTC
GGAATTTCTAATGCATCAATCTCATCTAACACTTGATTGACCGCATCAATATTTTCATTT
TTACGGTCGTCTGCACCATCAATCACGTGTAGCAACAATGTCGCTTCTGTGGTTTCTTGT
AGGGTGGATTTAAACGCAGAAACTAAATCGTGGGGCAAAAAGCGGATAAAGCCAACGGTA
TCTGCCAAAATTGCTGTGCCAACATCTTGAATTTGAATTCGTCTTAATGTCGGGTCAAGG
GTAGCAAACAGTTGATCTGCCGCATAAACACTTGCATCAGTAATCGCATTAAATAGGGTT
GATTTACCTGCATTGGTATAACCCACAAGGGAAATGGTTGGAATGTCTGCTTTTTGGCGA
GTTTTGCGGTTCTGATTACGCTGTTTACTTACCTTTTCCAAGCGGTTTTGTAACTGCTGA
ATACGCACTTTAATTAAACGGCGATCTGTTTCTAACTGGGTTTCCCCTGGGCCTCGTAAG
CCTACCGCACCGCCTTTTTGTTGATCTTGGTTACCTAAACGGCGGACTAGGCGAGCGGAT
AAATGGCGAAGCTGTGCCAGCTCGACTTGTAACTTACCTTCGTGAGATCTTGCTCTTTGG
GCAAAAATATCCAAAATCAAGCCTGTACGATCCACCACTCGGCAATCGCAAAGGGATTGT
AGATTACGTGTTTGAGCAGGGCTGAGTTGGTGATTAATTAAAATGACGGTCGCATCAAAA
TCTTTGATTGCATCCGCAATTTCTTGGGCTTTACCTTGACCAACATAGTATTTGATATGG
GGTGCGGAACGTGTGGTTGTCAATGTAGCGACAACCTCTACCCCTGCGGACTCGGCAAGA
GTTTGAAATTCCATCAGATTTTCCACATCTTTAGTTTGAGAGAGATAAAGATGTACCACA
ATAGCACGCTCTTTGTCAGGCGTGTTTTGTGTTTTTTCAGGCAACGGAAAACCAAACACA
GAATTTGCTGTGTTTGGTTCATTCAAGAGGTCTAACGTAGTAATAAAATTATTCCACTTT
CTCTACCACTTCAGCAGATTGCACTGGTGCGGCTTGATGAGCGTGGTTAGAGTTATTGTT
GTGAGAAATCGCACGAGCTGGCACAACGGTTGAAATTGCGTGCTTGTAAACCATTTGACT
CACTGTGTTTTTTAATAAAATAACGAATTGATCGAAAGACTCAATTTGACCTTGTAATTT
AATGCCATTCACGAGGTAAATGGAAACTGGAATCCGTTCACGGCGAAGTGCATTTAAGTA
TGGATCTTGTAAAGATTGACCTTTTGCCATTTTATGTTCCTTCTAATTATTGTTGTTTAA
TGCTTTGCCAAAGGCATTGCAATATTACCACAGTTTCAAATGCTTTTGCTGTACTTTTTC
GATCATTTTTTTATAAGAATTTTCAGGATCCAAACTATCAAGCCATTCCAACCCACTCGT
CCAACCTCTTAGCCAAGTAATTTGGCGTTTAGCCAGCTGACGAGTTGCACAAATGCCCCT
AAAGATTGCTTCATCAAGAGAAGTTTGTCCTTCCAAATATTCCCACATTTGTCGATAACC
GACACTGCGAATAGAAGGCAGATCAACATTTAAATCGCCCCGTTGATAAAGCTGTCGAAC
TTCTTGTTCAAAGCCTAAATCGATCATTTTATGAAAACGTTGCTCAATCCGTTGATGTAG
CACGGCACGCTCTTGAGGGGCTATCGCAAACTGCATTATCTCATAAGGAATACCTTCGCC
TTGTTGAGCGGTGAGTTCCGTCATTGTTTTTCCCGAAATATAAAAGACCTCTAACGCCCG
ATTAATACGCTGGCTATCATTAGGGTTGATCCGCTCAGCTGAAATCGGGTCAATTTTAAC
CAGCTCTTGATGCAAACCTGCCCAACCGATTTGCTCTGCTTTTGCTTCAATTTCTGCCCG
AATAGCTGGATCTGCTGAAGGCAATGGCGATAAACCATCAAGCAATGATTTGTAATAAAG
CATTGTTCCGCCTACCAACAACGGAATTTTACCTTGAGCCGTAATATTCGCCATTTCTCG
TAACGCATCTTCACGAAAATTCATTACCGAATAGCTTTCTGATGGGTCAAGAATATCAAT
TAAACGATGGGGAGCAAGTTCGAGTTCAGCCTTACTCGGCTTAGCCGTGCCTATATCCAT
ACCTTTATAAATTAAGGCGGAATCCACACTGATTACCTCAACAGGAATCTGCTGACGTAG
GGCAATGGCAAGATCGGTTTTCCCCGATGCTGTTGGTCCCATTAAAAAAATTGCGAGAGG
TTTTTGCATTACATCTAGTCTATAAAATAACAAGCGGTGAGTTAGGGGGTTTTTATTTCT
CCTGATTTTATCATCGACAACGCAGATTGAATACTACGCTCAATCGTAGGACGACGAGGG
TCATCTTCAGGCATTAGCTTCAACATCATTCCCCACGTCATTGCCGCCATTTTATAGTCT
TCCTGTTCAAACGCACGGAAAGCCAATAAGCTCAAGGCATTGGTATTTGTATGATCTGCC
CTAATCACTTCTTTGAGCAATAACTCACCTTGCGATTTATCTTTTGGGTCTTCAGAGAAC
AATAAAATTTCAGCGTGGCGTAACTTATACTGCATATTCTCTGGTTTTAGCTTGCTCGCT
TTAGCAAAACTATCAAGAGCTAGCTGTCCATTATCCAACGCCATTCCTAACTGACCCAAC
ATAAACCAATGTTTATCATCATTCGGATTTTTTTGTAGTTCAACACGCAGTGCCATTGCA
AATTGGTTCAGCTCTTGTTCTGAAAGGGGATCGGTTTCTTCTGTTTTTACTCTTTCATAA
AAATAATCAAGCTTTTTGTGGCTCATTTCAAGCATTGTGCCACTAAACCACGAACCGATG
TTCCAATAGATCCCAGCACTAATACCGCCAATCAATAAAATCAAGGCGATAAACCATAAT
TTGCCAAGATGTCCAAATGATTTTGCCGAACTTACCGCTTGTGTTTGATGCTCAGGAATA
TCGTCAAGCAGGCTTTGTTGAAGTTCGAGCTTCGTCTGCTCGCTATCTTCAATAATACCT
GCTTCCGCTTCTTGTTCCACTTCCTTTAAACGGTCAAAGTAGAAGGCTTTATTGAGGCTA
TCTCGCTTTTGTGTGCTTAAATTTTGACGCTGTTTCAATAAAGGGTAGAACGCCACTACG
CCAATAATCAGCGTAATAATCGTGACTAAAATCCAAAAATTCATTATTTATCCTTTTCGT
TTAAAATCTGATTAAGGCGAGCTGTATCAACCACATTTGCATTTTTCTGCTCAGAACTGA
CCGCTTGTACACGCTTTTTACGTTTAAACATAATGCCTAAACCTACCCCAATTAATAATA
ACGGCATAAGCCAGAGTAGAATGGTCGCTGGTGTGATAGGGGGATCATAGGTAACGAAAT
TACCATAACGTTCCACCATATAGCCAACGACTTCATCTTTACTTTTACCTTGTTTCAATA
GCTCAAGGGTTTTGTTACGCATATCTGTCGCAATGGTTGCATTTGAATCTGCAATATTGT
TATTTTGACATTGGGGACAACGTAGCTCTTGGATTAACGCACGATAATCAGATTCTTGCT
GTGCATTATCAAATTGCTGAATATCCGTCGAAGCTATGCTTAATGCGGAGACAAGCAATA
AGAGTGCAAATAATTTCTTCATAGTCATTACTTCAATTTCTCATACATTGGTTTTAGCAC
TTCATTCCACACTTTTTCATTCACATCTCCTGTGTGGCGGTAATGAATTTTACCGTTACC
ATCAATAATAAAGGTTTCAGGCGCACCATAAACCCCTAAATCTAACCCTAAAGAGCCTTT
TGGATCATAAACAATGGCTTTGTAAGGATCACCATAATCTTTTAAAAATTTTAAAGCCTT
AGCACGTTCATCTTTGTAATCTATCCCGACAATTTCAACCCCTTGTTTAGCAAGAACAGT
TAAAAATTGGTGTTCAGCAAAACAAGTTGGACACCAGGTTGCCCATACGTTTAATAAGCG
TGGCGTTCCTGTTTTAACCACAGATGAATCTAACATCTGTGTTGCTTCGTGTAACGACTC
TAACTTAAATTCTGGGATAGTTTTACCTACGAGAGCAGACTCAAGTGCTTTTGGATCTTC
TCCATTGGCATTGCGTTGAAGCTGAATAGTAAAGGTAATAATTAACCCTAAAAAAACAAT
CAGTGGAATAAGTAACTTGGCTTTCATCTGTTTTCCTTACACATAACAAAGGGCGTATAT
GAACGCCCCACTTTTAGAGATTGATTTTACCTAAACGTTCACCCATTTTGGTCGGCTCGC
CTGCTTTTAAGTGAGCTTCCAACTCCACAGCACCTTTCGGGAACAAATTAATCACCGTAG
AGCCTAAACGGAATGCTCCCATTTCTTGCCCTTTTTTCAGATGTACTGCGGTTTCACCTG
TGGTGAGATATTCATAAACCGTCACCTCTTTTGCTCTTGGCGGATTGATTACTCCAGCCC
AAACAGTACTCATACTTGCGGTAATGGTTGCTCCTACAAGGATTTGCACCATAGGGCCAA
ATGCCGTTTCAAATTCACAAATCACACGTTCGTTACGCGCAAAAAGATTTGGAACGTGTT
CTGCTAAAAATGGATTGACCGAAAACAGCTCACCAGGCACATAGATCATCTTACGCAATG
TTGCATCGCACGGCATATGCACACGATGATAATCTCTTGGCGATAAATAAGTGGTAATAA
AATTGCCGTTTTTGAATTTATCTGCCAGATTAAGATCATTAGCAAGTAATGTTTCTAAAC
TAAATTGGTGACCTTTCGCTTGTAATAATTGGTTCTCTTCAATTTTACCCAACTCACTCA
CACAACCGTCCGCAGGTAAACAGAGTGCTTGCGGATCTTGGTTAATCGGGCGAGCATTTT
CCTTTAATGGACGAATAAAAAATTCATTAAATGATACATAATCAGAAGCATTAGTCTTTT
CGGCTTCTGCTAAATTGACTTGGTATTTTTTCGCAAAAACATTGATGATGAAATGAGTGA
TTGCCCCCCATTTACGTTCCGCCAGCCAGCCTGCGGTTTGGGTTAAATATAGCTGTGGCA
TCATATATTGAAACGCGATTTTGGCACGTTGTGCGTAGGTTGGCGCTGGGTAGGATTTTA
ATTGCATTACAGTATCCGATGAATAAATAAATTAAAGGGATAAAAGTATAGCAAATGCAC
GGAAGAATGAGTAGATACAATGAGACACAACAAACTTTATTTTCTAAATTAAATGCAGAA
AACAAAGCGTATTAGCAGAGTAAAAAATGTTTAACAGCACGAGATATAGCACCCCTAAAA
GTCCCCATTGTTTCTTATACCTTGACATACCAATCTTTTTTCTGCGATGGGTCAAGTAGG
GTAGTTAATAGGCTTGCCAGTAAATCCACACTGAGAACAAAAATACCAATCGCAAGCACG
CCTGCGGAAATCGCATTGTAATCTTTTAGTGCAAGGGCATTAACTATCCAACGTCCTACG
CCTCGCCAGCTCACCACATTTTCGACAAGCATAGCAAAGGCGAAAATTAAAGTGATATTT
CTTGCGATCATCGGAATAAGTGGAGGCAAGGTATTGCGTAAAATATGCACCCACCAGATT
TTAAGTGGCGACCAGCCTCGTGTACGAGCGACTTTGACATAATTTTGTTTCAGCACATAT
TCCGTACGTTGTTTTGTCATTCGGATAATTTCTAACGTCGCTGGCACAGCTAATACAAGG
GTAGGCAGTGCAAGATGATGCAAGGCGCTTTGCATCATTTTTAATTTATGTGGTGCATCT
GAAAGAAAAATATCTAAAATTTTAACGCCTGTGATTGTTGGCACCGCATAAATGGGGTGG
AGTTCGCCGACAGCTGAAATTGCCCAATGATGGCTAGAAGCATACGCCAATAAGACAATG
GCAAGCCAAAATACAGGCACAGCAAGGCTTAATGACCCCAGTGAGCCTAACAGTTTGCCA
ATCATATTTTGCCGTTGTAGCGCCGCAAAAAAGCCAAGCGGAATGCCTAGCATCAGCGAA
AGTAACATAGCCGATAAACAGAGCGAGATCGTGGCTGGAAAGACATTTAAAATTAATTTC
GTTAAAGGCTCACCTGTCATTTCGCTAACGCCTAAATTCCCTTCAAGCAATTGTTGCAAA
TAAATTGCATAGCCTGAGAAGCCTTGTTCAATGACAGAATAATGCGGATTTCTCAACAAA
ATAAAATAACTGATAAGCGATAAAATCATCAGTGAAATGATGATTAACAAGAGCTTACGA
ATAAGAACGAACAACATTTTATTTCACCTTAATGTCAGATAATTTAACCTGCCCAAACGC
ACTGATTTTGACATTCTTAACGCTGTTATTGGCAACTAACAACCGTTTGACATTCACCAA
AGGTAACAGTGGTAAGCGTTCTTCAAGTAGAGTTTGAAGTTGTTGATAATATTGCATTCG
GCTTTGTGGATCTTCAGCGGTTCTTGCTAATTTAAGCAATTCATCAAATTCCACGCTACA
CCAATTAGATAGATTGGTCACCGCATCTTGCAAGTGACAACTTAAAATCGAAGAGAGAAA
ACTATCAGGATCAAAATTATTGGCTAACCAACCACTTAGAATTAAATCATAATCTGCCTG
ATGATTTTCAAGTTGCTGAGTTAAGTAGGCTCGGCTCACTTGGCGAACATTGAGTGTAAT
CCCCACTTTCGCCAACTCTGCACGCAGATATTCCGCCATTTTTAACGGGTGCAAGTGATA
AACACGTTTCTCATCAATTACCCATAGCGTTAAGCGGTCTGTTTCCTCCATTTTTTTACT
CGTATCAGGCGGATAATAAGGGTAGCTTGTTGGATTTTCTTGCGCATACAACGCCTTCGG
CAGTACATTTTGTGGTACTTCAGCAACGCCGTAAAACAGAATACGCGCCAGACGCTCACG
ATCAATACTTGTCGCAATTTTTTGGCGTAATGCTGGATCTTTCATTTTATCTTGGCGGAA
ATTAAAGGCTAAAAAGGCAAGGTTTGCCCCAGCCGTTTCAATTACATAGCCTTGCGTTTT
ATCCAAAATAGAGAGCTGACTTGGTTCTGGAAAGGCAGAAATATCGCACTCGTTGTTCAA
AAACTTTGCCATTCTCCCTGTGCCAGAGGTAGAGAAATCCACCACTAAATTACTGATATT
GGCTTTTTTGCCCCAATAGCGAGGATTAGGCTGTAAGCGAACAAAATCGTTTTGTACATA
ATTATCAAGCTGATATACCCCCGTGCCAACAGGCAGAATATCGAGTTGCATTAAATTATC
ATCGGCATTGAGTTGTAAGGCATACTCTTTCGATAAAATCACCGCATACTGACTGGCAAG
ATGAGCCAAAATTGAGCTATCAGGCTGTGCCAAACGAATTTTAACGATATGCGATGAAGG
CGCTGAAATCTCGACGATCTGATTAGCAAGATCGACACTTTCAAAATAAGAGAAATGGGT
GCGGTCTGCAATTCGGTGACGAACTTGATGTAGTACTTCTCGATTAAGCTCAGGCAGTTC
CCCAACTTTGCCTAAAATTCGATTTAAAGAAAAGATCACATCTTCACTTGTCAAATAGCG
TGTTGGCGTAAACCATTTTGTATGATGAAAAGAGACTTTTTTGCGTAAATATAACGTAAT
GGTTAAACCGTCCTCACTCATTTCAAAGCGTTCTGCAAGGGCAGGCTTCAGCTGGTTTTG
TTCGGGATCAAATTCAATCAGTTTGTCGTAAATCTGTTCTGTAACGACATTCATATTTGA
ACCAACATCGGCTTTTTGAGGATTAAAAGAAAAACCAGAGGCACTGGTACAGTAAACCAG
ACTGTCTGTCAGTAACGCTTGTGGAATTTTAGGAGATGCGTAAGCGGTGAGATATGTGCC
TAAAAATGCAAATCCCCATAGCATAAGTTGTTTCATCATTTGCTGATCCCATAACTCCGC
AATTTATTGGCAATTGCAGTATGTGAAACACCTAAGCGTTGAGCCAATTTACGCGTACTT
GGATATTCCGCATAGAACTTGCGTAACAGTGAGGCTTCAAAACGATTAACCAGCTCTTCT
AATGAACCTTGCTCTAAATGTGAAATTTCAAAATGGCTTGGTACCGTTTCAGGCAAGTTA
AGATCACTCGCTTTAAGTTGATCGGTAGCTAAAGAGCAAGCTCGATAAATTGCATTATAA
AGTTCGCGTAAATTTCCAGACCAATGATAGGCTTGCAGAGCTTTGATAAAATGTTCATCG
TAAAGCGGTTTACGAATGCCTAGTTGCTGACTGATTTGGGTAATAAAGTGATCGGTCAGT
AGCATTAAATCCCCTTGTCTTTCACGCAACGGCGGTAAATTCAAGGTAAGCACATTCAAG
CGATGGTATAAATCTTCGCGTACTTTTCCTTCCGTAACTAAGGTCGCAAGCGGTTTTTGT
GATGTACAAATAACACGCACATCAACTTGAATTTCTTTATCTTCACCTACGCGGCGAAAT
GATCCATCATTCAAAAAACGTAATAATTTGCCTTGCATTTCAAGGGATAGTTCTGCAACC
GAGTCGAGCAATACTGTTCCGCCATTGGCATACTCAAAAAAGCCAACGTGCGTACGGTCG
CCACCGTGATGTCCAAACATTTCGCTCTCAGCCTCTTCTTCAGGCAATCCAGCACAATTA
ACGGCAATGAATTTTTGATCCCGACGAAAACTAAATTGGTGGCACGCTTTGGCAAACAAA
TCTTTACCTGTTCCCGTTTCGCCTTGAATAAGCAAAGGCACATTGAGTGTCGCAAATTTC
TTGGCTTGTTCAATCACCGCTTTCATTTTGGCACTCTTCGTCAAAATATGATCGAAATCA
CTGTTTTGATTTGCCATAAATTGACGTAAATCGAGTTGCATTGTTTGCTGAGATTGCAGA
GTAACAACATACCCAAGCGGTCGGTTTTGTGCCGCCTCCCACAATTCAATCGGCAGTAAA
TCCATTCGCCATACTTGATCATTAAATTGAATAGGGTGAGAAATTGGCTGTAACGTTGTC
GGTAAAATAGAACGCCCTTGTTGCAAAACCCACTGATACCATTTGGTGCGATTGAGATTG
ACGATAATTTCGTTGAGATCAACGCCTTCAAGAGAAAGAATTTGCTCTTGTTTTTTCTTA
GGTAGCGACTGGCGATAAATCGGTAATAAAACTTTACAGGCTTGAGAATTAGCAAAGGCA
ATTTTACCGTTGAGATCAAGCGATAAAACAGGATTAGGCAACGCCTCAATTAAGGCTCTC
AACTCAAGATTTTTACGTTCTTGTGGAAGATGATGAATTTCTTGAACAGTAGTAATACTT
GGAATTTTCTTCAACTGTTTGACAAAATTAGCTTGCTGGCTAGTCTCCATTGCTTCAGTA
CGCAAATAAACAAGCCCTTTTTCGCCTAATTTTTGCAGTTCGATCCCTTCTAAATTTATG
CCTTGCGTTGCCAATAAACTTAAAATATCTTGAGCAACGCCCACACGTTCAATACACTCA
ATCGCAAATCGCATCTTCTCTTCCTTTTGTAAAATAAGCCTTTGTTCTGTCCGCTTATGA
TACTCCGAAAAAAGAATTTTGGAAATTTTTGTTTACAATATAGTAAGACAAGAATGGATT
AACTATTATTGTAGGGAGAAAAATCTAGGCTATACTTGTAATCATCTTATCTTCTCCAAA
TAATTTCACATTCTACTTTTAACTGCTCCATTGGCTTTCCTTGCAACTTTTGGCGTATCA
GATTAAACAGCGAAAATGCAATTTGTTGATGATTCTGTTTAATCGAATGAATATGAAACG
GCAGAGCGTTAAGTAAATCGTGATCATCAAAAGTGGCTAAATGTAATTGACCGTTCAACA
GTTTATCCATTTGCTTGTGTTCAGTGAGGTAACGTAGAACACCTTCCAAAATGGTATAAG
ACGCGGTAAATACTGCTTCAGGCAAACGCCCTAAACGTTCAACCAGCTCTGCCATCAACT
GATAACCTGATTCAGGTTGGTAATTTTTATGTAAAATCCAACCGCTTTCTTCTTGTAAGT
TACCTTGCTTTAAGCCTTGACGAAAACCAGCTAAACGAGATTCACTAGGAGAAAGTGAGC
ATTGACCGCCAAAATAAAAATATTCTTTAAGTTGATAGCGTTGGATCGTTAGAGATACTA
GTTCTGCAATTTTTTCGGTATCAGCACTAATCACATAACCTAATTCAAGTTGAGGAACAT
AGCGGTCAAGTTGTAATAGAAGAGTGTGCTTTAATACGGATTTATAGTATTTTGGATCTT
GATGTGTTGGAGCGGTAATTAAGAGATCAATTTGACGGTCAAGTAAACGATCTATCGCTT
GTTTCTCCTGTTGAGGATTATCATCAGAACAAGCAATGACTAAGTACAAACCATTCTCTC
GGCACAATTTCTCTAAAGTCTTTGCTGTAGAGGCAAAGCCATAATTGGTTAAATCAGGAA
TGACCAGACCAATAACATTGGTGCGACGTAGTTTAAGTGCTTTTGCATAAGCATTTGCAC
GATAACCGTGCTGTTTTGCGATTTCTTCAACTTTTTGGCGGGTTTCAGGCTTAATGCGAA
ATTGTTCTGCCTGCCCATTTAAGATCATACTTGCTGTGGTTTTTGATACACCCGCAAGTT
GTGCAATATCATTGAGGGTTAAGCGTTTCCGTGACGATTTAATTTCCATATATTCTCCCT
TATTTAAGATGTGTATTTTATTTCTTTATTTTTGGGAAGAATTATAGCTGATTTATCTTC
TCATCGGTAATGAAATGAAAAAGGAAGCTTATTGCTTCCCTTTCCTGTTAAGACAGATTA
ATCCGCCAACTTCGTACCATATAAGTAAGTATAACCAAATGGGCTTTGTTTATAGTCTTG
AACACGTTTACTTGTTGGGGCAAAGTTAATTGAGTGTGCTACGTTGATCCAAGGGGCTTG
TTCTTTTAACAATACCTGTGCTTGTTCATAAATTTTGGCACGCTCTGCCTTGTCAGATAA
ACCAACCGCTTTGTGTAATAACGCATCTAATTCAGGATTTTTGAAGCGAGCGTAGTTACT
GTTACCCACGTTTTCACTACCGAATAATGGCGATAAGAAGTTATCAGGATCACCATTATC
TCCCGACCAACCGTAAGTACCAGCTGTTAATTCACCTGCTTTAGTACGCTTAATGTAGTC
GCCCCACTCATAGCTAACCAGTTTTGATTTCACGCCCACTTTTTCCCAGTCGCTTTGCAC
TAATTCCGCCATACGACGTGGGTTCGGGTTAGAAGCACGCACCACAGGCTGTACCCAAAT
GTCCGTTTCAAAACCATTTTCAAAGCCAGCCTCTTTTAATAACTGCTTCGCTTTTTCTGG
ATTATATTCATAACCAGTGATTTCGTTGTTATAGCCCCAAATTGTTGGTGGAAGTGGGTT
TTTCGCAGCCACACCTGCACCACGGTAAACAGCATCAATGATCGCATTTTTATCTACCGC
ATAGTTTAACGCTTGGCGTACTTTCACATTATCGAACGGTGCTTTTTCAGTATTGAACGC
AATATAAGCAATGTTCAAGCCTTCTTGAGAAAGTAAATTCACTTTCGGATCGGTTTTCAT
CTTCTCAAGATCCGCTGCATTTGGGAAATCAATTAAGTCACAAGCACCCGCTTGTAATTT
TGCATAACGAGCCGTAGCATCAGGGACAATTTCAAAGATCAAGCGGTCAATATCGGCTTT
TCCTTTCCAATACTCTTTATGTGCTAAATAACGGCTTTTTTGATCCACTTGATAGCCTGC
AAACACAAACGGACCAGTACCAATAGGGGTTGTATCAATGGTTTCTGGTTTGCCTGCCGC
TAACATTTTATCTGCATATTCCGCTGAATAAATCGAGATGAAGTCCATACCTAAACTTGC
TAGGAATGTCGCATCTTGGCGATTTAAAGTAATTTTCACTGTATGATCATCAACTTTTTC
CACTGATTTCAACAATGTTGGGAATTTCATTGCTTTGAAGTACGGATAAGTTGCTTTAGA
TACATTGTGATATGGGTGATTTGGATCTAACTGACGTTGAAATGAGAATACTACGTCGTC
CGCATTAAAATCACGACTTGGGGTAAACTCTTTATTTGAGTGGAATTTCACACCTTTACG
CAAATTAAAGGTATAAGTTAAACCATCATCACTCACTGTCCAGCTTTCTGCAAGAGCAGG
TTCAATATCTGTTGAACCACGTTTGAACTCAACAAGGCGATTATACACTTGTTGTGAACT
TGCATTATAAGAAATCCCGTCCATCACTAATGCAGGGCTAAAGCCTGTTGGTGAACGGCT
AACACAGTTAATAAACGTTTTATCTGCGGCTTGAGCAACGGTTGAAACCAATAATGTTGC
GGCTAAGAGAGAGAATTTTGTATTTAATTTCATAATATCTCCAATAAAGAGTGAAAAATT
GCGAGTAAGATACTGATTATTTTATTGAAGGTAAAGAACAAAAATGTGGTCTTTATAACA
AAATGATATAAAAAACTCACCGCTTGCGTAAACAAGCGGTGAGTTTCTTTCCATTATTTA
CTAGCGAAATTCAGCCATTAACTCACCCGCTTTTTGCACCATTGCTGTTGAACCCACAAA
GAACGGCACACGTTGATGTAGTTCTGTCGGTTTAATATCTAAAATCGGATTAAATCCGTC
TGTCGCCATACCACCAGCTTGTTCAGCTAAAAATGCCATCGGGTTGCCTTCGTAAAGTAG
GCGTAATTTACCGTTCGGGTGGCTTTTCGTACTTGGATAAATGTAGATACCGCCTTTTAA
CAAGTTACGGTGGACGTCTGAAACCAATGAGCCGATATAACGAGAAGAGTATGGGCGCCC
CTTTGCTTTATCTTCTTCTTGGCAGAATTTAATGAATTTCTTCACGCCCTCTGGGAATTT
GAGATATTGCCCTTCGTTAATCGAATAATATTTGCCTTCAAACGGCATTTTCATATTTGG
GTGAGAGAGAATGAACAAACCTAAAGAAGGATCATAGGTAAAGCCGTTTACGCCATTACC
CGTCGTATAAACTAACATTGTTGATGAACCATAGGTCACATAGCCTGCTGCAACCTGTTT
ACGTCCAGGCTGTAAGAAATCATCCATCGTCACTGGTGTACCAATCGGTGATACACGTTT
GTAGATCGAAAAGATTGTTCCGACAGACACATTCACATCAATGTTGGACGAACCATCAAG
GGGATCTGTCATTAGAATGTATTTTGCATTTCGACCACGTTCTGTATCAAACGCCACGAA
AGTATCATCTTCTTCAGATGCAAATCCTGCCACATCGCCACGAGCAATTAATGCTTTTTT
CATTGTTTCGTTGGCAAATACATCGAGCTTCATCTGGGTTTCGCCCTGAATGTTTTCATC
GCCAGATACACCTAAAATATCTTGGGTTAAACCTGCCCGGTTAATATCACGGTGAATGAT
TTTGGCTGACAAACGAATGGACGATAGAATACCACTGAGTTCCCCCGTAGCTCCTGGATA
TTCTGCTTGGCGTTCAACAATAAATTCGCCTAATGTTTTCATTTTTTATCTCCTTATTAG
CTATTCAATGCAGTTTGCTTTATTATACTCGCCCATTGAAGCTCTGTTTTCGAGTAAAGT
TTTGTTTTGTGATACTGTTCACAATTTTTATGTAAGGAATGCTATGAAACAGCAACATAT
TCATATTTTAGGGATCTGTGGAACCTTTATGGGTGGCGTGGCGATTATTGCAAGGGAGTT
AGGTTATAGAGTCACAGGGTCAGATACCAATGTTTATCCACCAATGAGTACCTTTTTGGA
AAAAAGTGGCATTGAAATTATCCCCCATTACGATATTGCACAGCTCGATCCTGTTCCCGA
TATGATTATTATCGGCAATGCGATTAGCCGTGGTAATCCTTGCGTAGAACATATCTTAAA
TCACCGCTTGCCATACACTTCAGGGCCACAATGGCTAAGAGATCATTTACTCAAAGATCG
TTGGGTACTTGCCGTTTCAGGCACACACGGCAAAACCACCACAACGGGAATGTTAAGCTG
GATTTTAGATCAAGCTGGCATTGATACGGGTTTCTTAATCGGCGGTGTGGCAGGCAACTT
TGGTATTTCTGCTCGTGCAGGCTCAAGCGATTTCTTTGTGATTGAAGCGGACGAATATGA
TTCAGCCTTTTTTGATAAACGTTCTAAATTCGTACATTACAATCCCAAAACTTTAATTAT
TAATAACATTGATTTTGACCACGCAGATATTTTTGATGATTTAAAAGCAATTCAACGCCA
GTTCCATCATCTTATCCGCACAATGCCACAAAATGGCTGCATTTTGTCTGCAACATCAGA
TGAAAATGTCCAAAACACCTTAAAAATGGGCTGTTATAGCGAGCAGCAATTTATCGGACA
AAATCAAGAATGGTTTGCAGAGCCGTTAAGTTCAGACTATTCTCATTTTGCGATTTACCA
TAAACAGCAAAAAGCAGGAGAAGTGAAATGGAACTTGCTTGGTGCTCACAATATGCACAA
CGGCTTAATGGCGATTGCCGCAGCACATCACGCGGGGGTAAGCGTTGAGCAAGCCTGTTT
AGGTTTAAACAGCTTTATCAATGCCAACCGTCGTTTAGAAGTCAAAGGGGAAGTGAATGG
CATTACCGTTTATGATGATTTTGCCCACCACCCAACCGCTATTTTAGCAACCATCGACGC
ACTTCGTGGCAAAGTAGGTAAAGAACAACGCATTTTAGCGGTATTAGAGCCTCGTTCAAA
CACAATGAAAATGGGCGTTCACAAAGAGGAAATTGCCCCATCGTTGAAAGACGCTGATGC
CGTCTTTGTTTATCAACCCGATACCATTCCGTGGCAAGTCAGCACGATTACAGATGCACT
AAGCCAGCCGGCACAATGGTCGACAAGCCTAGATGAATTAGTGGAATTGATTGTCAAGGA
AGCTAAACCAACGGATCATATTTTAGTGATGAGTAATGGGGCATTTGGCGGGATTCATCA
GAAGTTATTAGAGAGACTACCTTTTTCGTTAGTAGCCGCAAACATTGTATAAAATACATT
CAATGTTATTTATGGTACGTTATTTACTTTTGCCTTTCTATTTTTCTCTTAAAATGCCAT
AATGACTCGCTTTTTCTGTCTATTGAATTTTACTGAATAAAATTGTAGAAAATCAGACAA
AAGTACCGCTTGCAACGGTTAAAAATGCAAATATCGTGATTGATTATGCGGTCAGATTTT
GAGTGTAAGACATAAAACAGATCACCTTAGATCATAGGGTTCACGTCAGTTTGTCCTTAG
ACAGTCGGGAGATTGACAGATTAGCAAAAATACAAACCCGAACCCTATGAATAGCACTAA
CAAAAATAAAATGAGAAAACACAATGAAAAGAATGTTAATCAATGCAACTCAAAAAGAAG
AGTTGCGTGTTGCCCTTGTTGATGGGCAACGACTGTTCGACTTGGATATTGAAAGCCCAG
GACACGAACAAAAGAAAGCGAATATCTACAAAGGTAAAATTACCCGTGTTGAACCCAGTC
TTGAAGCAGCATTCGTTGATTACGGTGCAGAGCGTCACGGTTTCCTTCCGTTAAAAGAGA
TTTCTCGTGAATACTTCCCTCAAGGTTATGTATTCCAAGGTCGCCCAAACATAAAAGATA
TTATTCAAGAAGGGGCGGAAGTTATTGTTCAAGTCAGCAAGGAAGAGCGTGGTAATAAAG
GGGCGGCTTTAACGACCTTTATCTCTTTGGCTGGTAGCTATCTTGTTTTAATGCCAAATA
ACCCTCGTGCTGGCGGTATTTCTCGTCGTATTGAAGGGGACGAGCGTTTAGAGCTGAAAG
AAGCGTTAGATTGCTTAGATGTACCTGAAGATGTGGGTTTAATTGTGCGTACTGCTGGGG
TGGGTAAATCCCCTGAAGAGCTACAATGGGACTTAAAAGTTTTATTACATCACTGGGAGG
CAATCAAAAAAGCGGCAGAATCTCGCCCTGCACCGTTCTTAATTCATCAAGAAAGTGATG
TGATTGTGCGTGCAATCCGTGATTATCTTCGTCGTGATATTGGTGAGATTTTGATCGATA
ATCGTAAGGTATTTGAGAAAGCAAAAAATCATATCCGCCTTGTGCGTCCTGATTTTATCA
ACCGTGTTCGCCTGTATGAAGGTGAAGTACCGTTGTTCAGTCACTATCAAATCGAATCCC
AAATCGAATCAGCATTCCAACGTGAAGTGCGTTTGCCGTCAGGCGGTTCTATTGTGATTG
ATGTAACCGAAGCATTGACAGCTATCGACATCAACTCATCTCGTGCGACCCGTGGTGGAG
ACATTGAAGAAACAGCATTAAATACCAACTTAGAAGCGGCAGACGAAATTGCTCGTCAGT
TACGTTTGCGTGACTTGGGCGGTTTAATCGTGATCGACTTTATTGATATGACCCCAGTTC
GTCATCAACGTGAAGTGGAAAATCGTATCCGTGAAGCGACACGCCAAGATCGTGCAAGAA
TCCAGTTTGGACGCATTTCTCGTTTCGGATTACTTGAAATGAGCCGTCAGCGTTTAAGTC
CATCATTAAGTGAAGCGTCATCACACGTTTGCCCTCGCTGTCAAGGTACAGGAAAAATTC
GTGATAACGAGTCGATTGCACTCTCCATTTTACGTTTATTAGAAGAAGAAGCGATTAAAG
AAAACTCAGTACAGGTTCACGCTATTGTGCCTGTGGAAATTGCTTCGTACTTATTAAATG
AAAAACGTAAGGCGATTAGCGACATTGAAAAACGCCACGATGTCCAAGTGATTGTTGTAC
CAACCGAAAGTATGGAAACCCCACACTTTAGCGTATATCGCCTGCGTGAGAATGAGATCG
TTCCAACCTTAAGTTACGATTTAGTGAAACGCTACCAAGAACAAGATGAAGAAAATCACA
TTCATCATCACCATTCGGAAGAAGCGTTGGTTAGCCGTAATAAGCCAGTGATTACCGTTG
AATCAGTATTACAAAGTTCAGAGTTAAATTTACAGTCTGCACCAACACCAGTTGAGCCAG
CAAAACCTTCGTTAATCAGTCGAATTATTGCGAAAATCAAAGCAATGTTTGCAAGCGAAG
AGAAAGAACCTGAGAAGAAGCAAGGTAAAGGTAAGGCTCGTAACCAGCGTGAACGTCGTC
AGCAACGCCGTGAAAAACCAAACCGCAACGAACGCCAAGAGCGTAAAAACACGGTCGTTG
AAGCAACGAAAGAAGCTGAAGTCGTTCCAGTAGAGCCTAAGAAACGTCGTGAAATTGTAG
AAGAAGTGGTAGGTGTTTCAGTTCCGCAACAGCGTGAAGCGAAAGTGGCTGAGCGTCGCC
AGCGTCGTGACTTACGTAAGAAAGTGCGAATTGAAACTGCAGAACATTCAGCGGAAATTA
CCGCTTCTTTACCACCAGCAGAAGAGAATGCGGCTGATTCATTTGTGGCAGAGCCTGTGG
TGACTACAGTAAATGCAGAGATGCCTTTGGAAACTTCAGAGCCTGTAGTAGAAGAGCGTA
CAGAGCAACGTGAGCCTCGCCAACGCCGTTTACCTCGCCATTTACGCGTAGGCAATCAGC
GTCGTCGTGAGCGTCGTGAGGAAGTAAAAGCAGTAATGCCATTAACTTCGGCTGTCGCTT
CGCCTGAACTTGCAAGCGGTAAGGTTTGGATTAAATTTAGCGAAATGCCAAAAGCTGTTG
CGGAAGAGAAACCTCGTTTCTTATCTGTTGATGAGATGTTACAACAGCAAGAACAGCCAG
TTCAATCTGTAGCAAGAGAAGTAGCTGAACCCGCAAAAGAGGAAGCTAACACTCAGGCTC
ATCAAGATTCAGCGGTACCATTTGGTTATTTCGTAACTCAAAGTTCAGATCGTGATTTAG
TCAAAGACAACCACAAACGTCGTACGAAAGTTGAAGCAGAATCCGCAGAAGTTGATCCGA
AAGCAGTGGCTTTATCGGCTAAACCATTCGGACTTGTGGTTTCTCAACCGACTAACCGAG
ATTTAGTTAAAGAAAATCACGAACGTCGCCATATTAAATTGGAAGAGCTAGGGCCTCAAG
CGGTCGAATCTGAGCAGAAAGTTGCAGCTCCGATTCCAAAACCGATTAAGGTTTATCAAA
GTCAATATCAGTTTGAAGGGAAACTAGGCACATTCTCTCGTGTTGCACATACGCAAGTAG
AAATGACGGTTGCAGCAGCACCAGCGGAAGAAATTGCCTTAATTCAAGCAAAAGAGTGGC
AGAACTCAAAATACTATTTCTACGGAAAAGGCTTTGGCGGACATAGTAGTGCAGTGAGCC
ACGTTTATTCTGCACCGAGGGGGGCAAAAATAAAAGGTTGATCTTTAATCACTTGTAAAT
GCTTAGGGAACTAATTCCTAAGTATTTACTCTAAATGTGGCAATTTAAACCTTAATTTAT
AGGAATTATTTTTATGAAAAAATCTTTATTGGCCGCTTTAGTTTTAGGTGCAGCAACACT
TTCTTTAACCGCTTGTGATCAAGCAAAAGAGAAAGTTGCTGAGGTAAAACAAACAACAGA
AACTAAAGTAGAAGAAACTAAACAATTAGTTGAAACTAAAGTGGATGGGATAAAGGACGC
AGTGTCTTCTCAGACTGAAGAAGCAACACCAGTCATAGATACTAAATAATATTTGTCCAT
TTCGTATAATTGAAATGAAATATACTTCTCTATAAACAAAATTCAATAAGATTGATATTT
AGATATTGAGGAGTAATTTATGTAAATACCGGTTTTTGAGATTATTAGAAAATCGGTATT
TTTTCTTTACAAGAATAAAAGTATTGAAGTATTTTTAAGAATTTATAGATACTTCGTTTT
TATACATGTTTTCTAAAACCAAGTTACCAGTTGGTGATGGAGTAAGATTGTAAATATATA
GGAAAATGGTTTTCTATTTCATTGGATACTTTGCCTCAGAATATACAGGATAGTTTTAGA
AATAATATTGCATTAAATGCAATTTATGAGGCAAGAAGCATCGTATTTTCTAATGGTTCC
AAGATTATTGTTCAGTGAATACCAAAGTAAAGTTATTTTGGAAAAGCTGTATGTTTGTAG
ATTATTTTGACAAGGTGCTCTTTACTTATTAGTTAGTCTAAGCTAAAATGCCTCACCTTT
TTTAGTTCTATGCCGCCACCAATTTGTGCGGCTTCATTTAAACATATATTTCCTGAGGTG
ATGGCTTATGCCAGTAATTAAAGTTCGTGAAAATGAATCATTTGACGTAGCATTACGTCG
TTTTAAACGCTCTTGCGAAAAAGCAGGTCTTTTAGCTGAAGTTCGTGCTCGTGAGTTCTA
TGAAAAACCAACTACAATTCGTAAACGTGAAAAAGCGTCTTTAGCAAAACGTCACGCTAA
ACGTAACTTCCGTGAGAACGCGCGTAACACTCGTTTATACTAATTTTAAATTAGGTAACA
GAAGTTAAATTGGAACCGTGAAACCTTTAAGGAATCACGGTTTCAATGTTTATACCGTCC
ATTACAAGCGGTGAGCATTGTAAAAAAGTTTGCGAAACTACCCACTTGCTAGCAAGGAGA
TAATCAATGAAAGGCTCTATTCCTCGTTCATTTATTGATGATCTTGTTGCTCGAACCGAT
ATTGTCGAGCTGATCAATAGTCGTGTTAAACTCAAAAAAGCAGGGCGAGATTACCAAGCC
TGTTGTCCTTTTCATCACGAAAAAAGTCCCTCTTTTACAGTGAGCCAATCTAAACAGTTT
TATCACTGTTTTGGTTGTGGCGTACACGGTAATGTGATTAGCTTTTTAATGGAATATGAC
AAGTTAGAGTTTCCTGAAGCAATTGAGGAACTTGCTGCATTGCACGGGTTAGAAGTGCCT
CGTGAAAATGTGATCAATAGAGATGGCAAACCACAAGCCAGTTATAAAACTCGGCGTAAT
CTTTATGAATTGTTAGATTTGGTCGCTAAGTTCTATCAACAGCAATTAACGCAAGATAGT
GCTAGTCAAGCCTATTTGCAGCAACGAGGTTTATCTCAAGAGATTATTGATCGCTTTGAA
ATCGGTTTTTCTCCGAATGCGATGGACGCAGTGCTTCGTCGCTTTGGAAATAATCCTGAA
GAAGTTCAAAAGTTGCTTGATACGGGTATGCTCTCTAAAAATGATCGAGGCAATGTGTAT
GATCGTTTCCGTAATCGTGTGATGTTCCCGATTCGAGATAAGCGTGGGCGAGTAATTGCT
TTTGGTGGGCGAGTATTAGGCGATGAAAAGCCGAAATACCTTAATTCCCCTGAATCTGCC
ACTTATCATAAAGGCAATGAGCTTTATGGTTTGTATCAAGCCTTACAACATAATGAAAAC
CCTGAGTTTTTATTTGTAGTTGAGGGCTATATGGATGTCGTAGCTTTAGCTCAATTTGGA
GTGAATAATGCCGTTGCCTCTTTAGGAACAGCGACAACAGGTGAACAAATTCAGTTGATG
TTCAGATCAACAGAACAAGTGATTTGTTGCTACGATGGCGACCGTGCAGGGCGAGATGCC
GCGTGGCGAGCATTAGAAAATGCGCTGCCTTATTTACACGATGGCAGACAGATAAAATTT
ATCTTCTTACCCGATGGGGAAGATCCTGATACCTTTATTCGCGTTCAGGGAAAAGAGGGG
TTTGAACGCTATTTGGAACAAGCATTAACATTGAGTGAATTTTTATTTGATTCTTTGCTT
ACTCAGGTCGATCTTTCCACTAAAGAAGGAAAATCTAAGCTCGCTTCATTAGCATTACCT
TTGATCAAGCGTATTCCAGGGGAAATGTTACGTTTGTATTTACGAAATATATTGGGGCAA
AAACTGGGTATTCTTGATCCAATACAATTGGAATCGATGCTGTCTCAGAAAAGTGTTGAA
ACTGCACCTAAACGCCACAATATGCCACATATTGAAAGGACACCGATGCGGTTACTGATT
GCGTTACTGCTTCAAAATCCTCATTTGGTTCAAAATGTACCTGAAGATGTGACATTTTTG
CAGAGTTTGCAGGAAAAAGGCTTCGATTTATTTTTGGAATTAGTCAATATCTGTCACGCT
AATCTTGGTATTTCAATGGGCGGTTTATTGGAATATCTGCGAGAAAGCCCAAATTATCGC
CATTTAGAATTATTGGCAAATTGGGATCACTTGGTATCTTCTGAAAATGTCGAAAACACT
TTTATTGATACGCTTGATTTTTTCTATAAGAAACTGCTTGATCGACAAATTGACATTTTA
ATGGCAAAAGATCGTACGACAGGGTTAAATCAACAGGAAAAGCAGGAATTAATGATGCTA
TTGGCTGGACGGTAAGCGGTCAAATACTGATAATTTTTCGCGAAACTATTTATCACACCC
AAAGCAGTGGTATAATCCACTACTTATTTTTGCTCTTAAGAACGGATAAAGCTATGGAAC
AATACTCTCAATTAGAAGAACAACAATCTCAGTTAGAACTTCTTATCGCTCAAGGGCGTG
AGCAAGGATACTTAACAATTTCGGAAGTTCACGACCATTTGCCTGAAGAACTTGTCGATG
CAGATCAGATCGAAGATATCATTCAAATGATCAACGATATGGGGATTAAGGTACTTGAAA
CTGCCCCTGATGCTGATGATTTAATGCTTGCGGGCAATATTGCCGATGAAGATGTAGTGG
AAGAGGCGACTAAAGTACTTTCAACGGTAGAGTCTGAACTTGGTCGTACCACAGACCCAG
TCCGTATGTATATGCGTGAAATGGGAACTGTTGAGTTACTAACCCGTGAAGGCGAAATTG
ATATTGCAAAACGTATTGAAGAAGGTATTAACGAAGTTCAATGTGCAATTGCAGAATATC
CTGAAGCCTTAAGTGAATTAATTGCTCGTTATGATCAAGTCGAAGAAGGCACTGTACGTT
TATCCGATCTTGTAACCGCTTTCGTTGATCCAAATGCAGTAGAAAGCACCTCTGTAGATG
ATCTAGATGAAGAAAGCGAAAGTGATACCGTTGCAGATATTGATGATGAAAGTGAAGATG
AAGATGGCGAATCATCGGGCGATGGCGGTGATGACAATAGCATTGACCCAGAGCTTGCTC
GTGAGAAATTTACGCTATTAAAAGAGCAACATCAAAAAGCTTTACAAGCAATCCAAAAAC
ACGGACGTACTAGCAAGCGTTCAAGAGATCAAATTCAAGCACTTTCCGATATTTTTCGAG
AGTTCCGTTTAGTGCCAAAACAATTTGATTTGTTAGTTGAATCAATGCAAAAAATGATGA
AGCAAGTGCGTGCGGAAGAGCGCCAAATTCAACGTTATGCGGTGGAGTATGCTGGAATGA
AAAAAGCGGACTTCGTTAAAGCATTCCAAGGTAATGAATTATCTGAAGCGTGGATTGAAA
AAGCGATCAATGCGAAAAAAGGCGGAGTGCCTAAGCTAGCCAACTATGTGGATAATATTC
GTGTAAATATCGCAAACTTACAGAGACTTGAGGAAACAACTGGTTTAACCATTACGCAAA
TTCGTGAAATTGGTGGACGTATTGCAGATGGCGAATTAAAAGCTCGCAAAGCGAAGAAAG
AGATGGTAGAAGCCAACTTACGTCTTGTGATCTCTATTGCTAAAAAATATACCAACCGTG
GTTTACAATTCCTTGATTTAATTCAGGAAGGTAACATCGGCTTAATGAAAGCAGTAGATA
AATTTGAATATCGCCGTGGTTATAAATTCTCAACTTATGCGACTTGGTGGATTCGCCAAG
CGATCACACGCTCTATTGCGGATCAGGCTCGTACTATTCGTATTCCTGTGCATATGATTG
AAACGATCAACAAATTAAATCGTATTTCTCGCCAATGCTTACAAGAGATGGGACGTGAAG
CAACACCTGAAGAGTTAGCAGAAAAAATGGGAATGCCAGAGGATAAAATTCGTAAAGTCC
TCAAAATTGCTAAAGAGCCAATCTCAATGGAAACGCCAGTGGGTGACGACGATGATTCAC
ATTTAGGGGATTTCATCGAAGATAGCTCTCTTGAGTTGCCTCTTGACTCTGCAACGGCAG
AAAGTTTGCGAATTGCAACTAATGCTGTACTAGAGGGTTTAACACCTCGTGAAGCAAAAG
TATTGCGTATGCGTTTTGGTATTGATATGAATACCGATCACACTCTTGAAGAAGTGGGTA
AACAATTTGATGTAACTCGTGAGCGTATTCGTCAAATTGAAGCAAAAGCGTTACGCAAAC
TTCGCCATCCTAGCCGTTCCGAAACTCTACGCAGTTTCTTAGATGATTAATGGTTAATCC
GGTATAGTAGATAAAGGCATAGTAGACAAAATGGTTGCTAATGTTTATTTTCTTTAAATA
TTAGCAACTCTTTTTATTTAAAAAATCTTTTATAAACAACATCTTTCGCTTTTCGTTAAT
CTATTGTGATTATTTAATTTTCGCTTAAGTTCACTAAATACCCCCTCTAAGCGATTTTCC
GTCTTTTCTATATTTAATTCAGAATGTTTTTCATAGATAAAAATAAAATCCATATAACGT
TTTAAACTGACATAAGCGCTTCTTACATTGCGATGTTTATAAGGAAAATAGCCTTTTTCA
TTCGCTTTATCACTCCTTTCTTTTAAAAAATGCTTGGTGTTTTATGAACCAAGAGTGTAA
TCGCCGATAAAATTCATTTTTTGAGCTTCTTGTGAGTGTTTTTACAATTATTTTTAATTC
TTTGCCCACTTGTAATTGATGTTTTTTTCTTAATTTTCTCATCACAATTGCCACCATATG
AAATTGATATATTTGTACTGGGGTATTAAATAAATCTTTCATCAAACCACGCCTACCATC
GCAAGTAATCGATTGAATTATATAGCCTTTTTCTCTTAACTTATTCAGGGCAAGTTTGTA
GTAAATATCTTTTCGGTTCGCACAAAATAATAGGAAATGACATTATTTGAAAGCGTATCC
ATTAACACGAATCCGCTAAAATAACGTCCTAAAAACGTTGTATCCATAATGATGTTTAGG
TATCGATTTAAAGGTAGTTTTAAAGCCGTTTTAGGTGCTTTATCAATATATCATTGAATC
GTTCTGACTGAACAATGATATTTAACGGCAAGTTGTTGATAGGTTTGTTTTCCGGATGTG
TAATCAGTCCAAATTTTAATTGGATCTAATTTATTCTTAAGGGAAAATGTTTTATGACCC
TTATGACAAAATATCGTTGAATATTATTTGATGTACCATGTTTCTTTATTTTCAGACTTT
AGCAAAATGGGCAGTTTTTGTTCATATTTCAAAAAGAGTGCTTAAAGCCTTGTACTATAA
GGCTTTAAGTCACTTTTTAGCAATAAATTTGTCTATTACACCTGCAATAAACCATAAGCA
CCTGAGTCGTTAAGTATTTAATAGATTTTGCAACTAGTAAGGCAAAAAAGATAATGCTTG
TTCAACCACTTCTACACCCGCCCCTTGTTTGCACGCATTTTCACTTAAATGCCTACGCCA
TTGTCTTGCGCCTTTGCAGTTTTGGAACGCGCCAAGAATATGGCGGACAATATGATTGAG
ATAAACGCCTTGTGAAAGTTGTTGTTCAATATAAGATAACATTCTCTCAACCGCTTGTTT
GGGTGTAACAATCTCAACATTTGGGTCAAACAGCTCTCGATCAATATAACCGAGCAAAGA
CGGATTTTGATAAGCTTCACGCCCGACCATCACGCCATCAACAAATTGCAAGTGATGTTT
GATCTCTTCAATCGTTTTAATCCCACCGTTAATGCTAATTTTAAGATGTGGAAAATCCCG
TTTAAGTTGATAGACTCGTTCATAATCAAGCGGTGGAATTTCGCGATTTTCTTTCGGACT
TAAACCTGACAGCCACGCTTTACGCGCGTGGACAATAAAATCGTTACAATAAGGCTGAAT
TTTCTCAATAAAATCACATAAAAATTCATAGCTATCCAGATCGTCAATGCCGATACGATG
TTTAACGGTAACAGGAATACTCACTTCGTTCTTCATCGCTTCTACACATCGAGCAACTAA
ATCCGCTTTTCCCATTAAACAAGCTCCAAACATACCATTTTGAACACGATCTGACGGACA
CCCGACATTCAGATTGATTTCCTCATAGCCTCGTTCTTCCACCAATTTTGCACATTTTGC
CAGCTGTTCAGGATCGCTTCCTCCTAATTGCAATGCCACAGGGTTTTCTGTGGGATCGTA
AGCAAGCAGATCATATTTTGCGTGCAAAATTGCGGGTGCGGTAATCATCTCACTATAAAG
TAGGCTATGTTGAGTAAATTGACGGTGAAAATAGCGACAGTGGCGAGTTGTCCAATCGAG
CATTGGTGCAACGGAAAAACGCCCGCGATAGTAAGGTTCTTGCATTGATAAAATCCAAAT
AATGTATAAAACGAAGAATCTATTGTCATTGATAACAATAGATTCTTATAAAGTTCCCAT
TATGCCATAAAATTGAGTTTAAGATGAGAACTACGCGATCTACCCCAACTTCTTCGCCAA
CATTGTCACAAAACGTAGCTGAATACGATTGCCGTGTTCATCGGTTTTATGTAAATGCCC
CAAATCTTCATTGTATTTAACAAGTTCCCAGCCTTGATAATACTGTTTCAGTTCATTTTC
TTGGAATGTAAATGAAAAAGGCATTGGACAAGGGAAATCCTGCGTGTTCATTGCACAGAC
AATAAGATTATATCCCCCGACTTTGGTATTTTTTTGCATATTTTCGATAATTGCAGAGAT
ACGATGACGATTTAGGAACATCATTACGACAGTGGAAACAATAAAGTCAAATTCACCTTG
TATATTAGCTTGGTTGATGTCGTAAATACCTGTTTGGATATGTTGAGCATTTTCTTTTTC
GATGATTGAATTGAGGAAATGGATACTTTCTTCATTCTGATCAACTGCGGTTACATCAAA
CCCTTTTAAGTTAAGATAGAGTGCATTTCGTCCTCTTCCACAGCCAAGGTCTAGTACTTT
TCCAGTCGAAAGATAATTCATCGCATTTAATACTTCAGAATGTGTTGCGGTGAGATTATA
TTTTTTAGCGAAATAATCTTCGGGTGTACAATAAAAAGCGAGTTGGCAAGCTAGATCTTC
GCTTAGTGGCTCAACTTTATGCCAAATTTGTGGCTCCACAAAAGGTGGTTGGTTTTGCTC
ATCGAAAATCATTTCTTTAACAATTTCACCTTCTTCGGTTAATTCATAGTATTTCAATGA
TCCTTTCAAGATCGTTAATTTTGCCCAAGTCCCTACTTTAGTATTATGTTTCTCTTGAAA
CATCTGTGGTAGGTTTTCTTTATTCCAAACTGGCATCTGTTTATAGCAAATTAAGTTGTC
CATATTTTTCTCCAAAGTTGCACTACGTTGGAGATGTTATGCTTTTTTTTACTAAAGGCA
ACAAAAAACCGACTATTTTAGTCGGTCTTTATTAACTATTTGATTAATATCAAATAGTTA
ATGATGGTGGGTGCACTCTGTTTTTCCGTGCTGTTCAAAATAAACGGCTAAATCATTTTG
CAATGTGGCGTGAATATCCATTTTGTGAAAACGTTTTGCAAGGTTATGCAAAAAGTGATA
ATAAGAGCGATAAACTATCGCTTGCCATATGCCCGGCATCAGCAAGTAAGGCAAGGCTAT
TAAAGAAATAGCCAGAGATTGCTTCAACAACCATAAAAGTCGTTATAATAGCTAAACTAA
TCAATAGGATAGGCTTATTTTGTGGGGCGAGCGTCTCCATATAAGAATGTGAATGGGACA
TAGGTTTTAACTCCGAATAATAGAAATATCAAAATGCAACAATTTATTCAAATAGCTAAT
CAGTATGGAAAAATGCGTTTGCCTTTTTTCTTTTTAATTGATTTTGAAAAACAGAAACCA
TTAATTTATCCTTTATCTGAAATAGAAGATAAAGGGCTTTATTTTGATTTTAATGGACAA
CAAAAGTTTATTCAATCATTAAAAACAAATGAAAATTTTGAGTTAGAGATTATTCCACCT
AATTATACACAATATAAAAAAGCCTTTGATTTTGTTCAACAACAGATCCAAATTGGGAAT
AGTTATCTTTTAAACTTAACTCAGCAAACTAAAATTAAAACAAATTATCATTTAGCACAA
ATTTTTCAGCAAAGCAAAGCTAAATACAAATTGTTATTAGATGAGAATTTCGTCTGTTTT
TCCCCTGAGTGTTTTATTCGTATAAAAGAGAATAAAATCTATTCTTATCCTATGAAAGGC
ACAATAAATGCAAATGAAGAAGATGCAGTAAATAAATTATTAAATTCAGAAAAAGAGTTT
ACCGAACATAATACTATTGTTGATTTAATTCGAAATGATTTAGCTTTAGTATCAAAATAT
ATTCAGGTTACGAAATACCGTTATGTTGAAAAAGTAGTAACACATCGTGGAGCGATTTAT
CAGACGAGTTCTGAAATTTGTGGGGAGCTCGATGAAAATTGGCAAAAAAATATTGGTACA
ATGTTGGATAAACTCTTGCCAGCAGGCTCAATTAGTGGTGCACCGAAAGTGAAAACAGTT
GAAATTATTCAGCAGGTAGAACAACACGAACGTGGCTATTATACAGGTATTTTCGGTTAT
TTTGATGGTGAAAATGTAGAGAGTGCAGTGGCTATTCGTTATATTGAAAAACAAGGGGAC
AAATATTATTTTCGTAGCGGTGGCGGAATTACTGCATTAAGTCAGCTAGATGATGAATAT
AATGAAATTTTAGAGAAGGTTTATGTGCCAATATCCACTCTTTGAAACAATTGCGATTAT
TGATGGTAAAGTGCAGAATATTTTTTATCATCAACAACGAATGAATAATGCTTTTAGATA
TTATTTTAAACAAGAGAATAATTTTGCACTTTCGGAGATTATTAATATCCCTGAAGAATA
TCAAAAGGGATTAGTACGTTGTCGTATTGATTATAATACAAAAGAATATCAAGTTCAGTT
TTTCCATTATGTACCTAAAAAAATAAAAACCTTTCAATGCGTTTATGTAGAGAATTTTGA
TTATCAATTCAAATATACTGACCGACTTGAATTAGAACAATTAAAACAGACCGCTTGTGA
TGAAATTATTCTTGTTAATAATGGTTTTATTAGTGATTGTTCTATTGGCAATTTACTTTT
TTTAAAACAAGGAAAATGGTATAGCCCAAATCATTATTTATTAAAAGGCACACAACTGAG
CCATTTATTAGACGAGCAAAAAATTAGCTTAGTTGATATACCTGTGGAAGCACTTTTTGA
TTATGATCAGATAATGGTGATCAATGCGTTAAATCCTTTCGATCTGCAAAGAGCAGTTTC
AATCACAAGCGGTCACATCTTACGGTAATTTGGCAAAATTTGTGACATAGATCGAAAAAC
TGAAAAAAATAGTTGAAACTGTATGGTTAAACAGTATAATAATTTACAGTTTTATGGCAA
TGCGATTGCCCTATCCAAACAATGAACAAAGGAAAGCATTATGGCTGAGAATAAGAAATC
TTCAAAAAACAATACCGTCGTTAAACAAGTTGAACCAGAACAGAAAAAACAAGCATTGGA
AGCGGCACTTGCTCAAATTGAAAAACAATTTGGTAAAGGCTCTATTATGAAATTGGGGCA
GACTGAACAATTAGATATTGAGTCTGTTTCAACGGGATCATTAGGACTAGACCTTGCTCT
TGGTATTGGTGGCTTGCCAATGGGACGTATTGTTGAAATCTATGGGCCAGAATCATCAGG
TAAAACAACCTTAACACTTTCTTTAATTGCCCAAGCTCAAAAAGGCAATAAAACCTGTGC
ATTTATTGATGCGGAACACGCATTAGATCCTGTCTATGCTCGCAATTTAGGGGTAAATAC
CGATGAATTACTAATTTCTCAGCCAGATAACGGCGAACAAGCTCTTGAAATCTGTGATGC
GTTAGTGCGTTCAGGGGCAGTTGATGTCATTATTGTGGACTCTGTCGCTGCACTCACGCC
AAAAGCTGAAATTGAAGGGGATATGGGTGACTCGCATATGGGCTTACAAGCACGTTTAAT
GTCACAAGCGTTGCGTAAACTTACTGCGAACATCAAAAATACCAACTGTTTAGTTGTATT
TATCAACCAAATCCGTATGAAAATTGGTGTAATGTTTGGTAATCCAGAAACCACCACAGG
CGGTAATGCACTGAAATTCTATGCCTCTGTTCGTTTAGATATTCGTCGTTGTGGTGTAGT
CAAAGATGGCGATGAAATTATTGGTAGTGAAACAAAAGTAAAAGTAGTAAAAAACAAAGT
TGCACCGCCATTCCGTGAAGTACAATTTGATATTATGTACGGCGAAGGGATTTCTCGTAT
GAATGAGCTACTGATTTTAGCTGAAGCAAATGGCTTTATTAAGAAATCAGGTGCTTGGTT
CTCTTACGACGGAACGAAAATTGGACAAGGTAAAAATAATGCAGTGAAATGGTTAAAAGA
GAACCCTGAAATTGCAGATAAACTTGAACAAGAGATCCGAAATACATTGGCGTCAAACCC
AAATAGCGTATTAAAAGCGACGGCAAGCGACAGCAATGATGAAAGCGATGTCGAAGAGTT
TAGCGAAGAAGAACTATAATAACTTAATGCGGTTTGTGAGAACCGCATTTTTATTTTACT
GCGGTAAATAAATGACACATAAATATTCTGCGAATAGCTATTTGCTTTATCTACTTTCTA
AACGAGAATATAGCGAAGCTGAAATTCGCCACAAATTACAACTTAAAGAATATAATACAC
AAGAAATTGAGCAAGCCATTGAACAGGCTCAAGCGAATAAATGGCAAAGTGATGAACGTT
TTGCCATCAGTTACGTTCGCTATCGTTCACAACAAGGCTATGGGCCACGCCGTCTAAAAC
AAGAGTTACAGCTCAAAGGTATAAAAGAGTGGGTAATTAGCCAAGCCATTGATGAAGCGG
AAGTCGATTTTTTTGAACTTGCCGAACGGCTTTTTGAGAAAAAAAGACCATCACATTGGG
ATATAAAAGCGAAACAAAAAATGTGGCGATATATGGTGAGCCACGGTTTTTATAACGATC
ATTTTAGGCATTTATTGGATCTAGATTATGGTGACTACGATGAATAAGATTACTTTTTTT
AGTCGTTTTGAAGCAGACATTGTCAGTGGTAAAAAGACCATTACCATTCGTGATAAGTCA
GAAAGCTATTTTCAAGCGGGCCAAGAGTTAAGTGTTTTTACAAATGAAACAGACCGCTTG
TTTGCTCATATTCGTGTACTATCTGTTACCCCTATTCAGTTTGAACAGCTCAATGATACG
CACGCTAAACAAGAAAATATGACACTTGCCGAACTAAAACAAGTAATCAAAGAGATTTAC
CCGAACCATAACGACTTTTTTGTGATTGAATTTGAGTTAATTTAGTTTAAAAATGAGCCT
TTTTAAGTCCACGAAACAGACAGAATTATGTCCGCAATGCCATTCTCCATTACAACTAAA
ACGGGGAAAGCAGGGGCTTTTTTTAGGCTGTAGTAGCTATCCGCAATGCGATTACCTCAA
ACCTATCCACCAAGCAAGCCATATCATCAAAACCCTTGATGAACAATGCCCTGAATGTCA
ATCGCCATTGCAATTAAAACAGGGGCATTTTGGTATGTTTATCGGTTGTAGCCAGTATCC
AGACTGCCATTTTACGGTACACGAAGAAGCTGAAATCGAGGAAGAATTTGACTGCCCTGA
ATGCCAGAAACATAAATTAGTGGCACGAACAGGGCGTTCAGGTAAAACATTTTATGGCTG
TTCAGGCTTTCCTGAGTGTAAATTTACCTTGCCAACCAAGCCCATAAAGCAACAATGTCC
ACAATGTTTAGGTGAATTAGCCACCATCAAAAAAGTGCGTGGAAAATCCTATTTTCTCTG
TGCAAACAGAAAATGTCAGCATCTATTTAGTGAAAGCGAATAATGTATTCTTTTAATCAA
CTTATTGACAAACTTAAACAAAATCAAGTGATTGCCTATCCTACTGAAGCCGTTTTTGGA
TTAGGTTGCAATCCGCAAAGCGAGCAAGCGGTAAGATCTCTGCTTCAATTAAAAAATCGT
CCAGAAGAAAAAGGGCTGATTTTAATTGCCCATAATAAAAAACTGCTTCTACCCTACATT
GATGATACACATTTGACAGAGGTGGAATGGCAACGTTTTGAAACGCTAGGCGAACAGGCA
ATTACTTGGATAATGCCAGCCAAAGCCACAGTTCCACGTTATCTGAAAGGGCAGTTTGAC
ACCATTGCTGTGCGATTATGCCAAGTGCCAGCCGTTGTCGAGCTTTGTACAGCGACGGGC
TTTGCACTCACTTCTACGAGTGCAAATTTAACGACACTCCCACCTTGCCTAACTGCCGAC
GAAGTACGACAGCAATTTGGCAAATCGTTCCCAGTATTAGATCAAGCCACAGGCGGAAAG
TCAAATCCGTCTGAAATCCGTGACATTTTTAGCCAACATATTTTTCGACAAGGATAGACA
ATGAACCAGTACGCAGTTTGGGGAAATCCGATTGCACAAAGCAAATCCCCAAGAATACAT
ACACTTTTCGGGCAACAAACGGGCAAAGCGATTTCTTATGTAGCGAAATTAGGCGATGAA
CAACAGTTTGAACAGCAACTCAAACAATTTTTTGCGGAAGGTGATAAAGGTGCAAATATC
ACAGCCCCTTTTAAAGAGAGAGCCTTTGCCCTTGCGGATATTTATAGCGAAAGTTGCTTA
CAAGCCGAAGCTTGTAATACGCTCAAGCGGTTAGATGATGGGCGTTTATATGCGGACAAT
ACCGATGGTGTTGGATTAGTATCCGATCTTGCCCGTTTAGGCTGGCTTAACCCACATCAA
CGCATACTGATTTTAGGGGCTGGTGGAGCAACCAAAGGCGTGCTTTATCCCTTATTACAA
GCTCAACAGCAGATCACCATTTACAATCGAACGGCAGATAAAGCGGCCAGTTTAGCTGAA
AAGTTTGCAAAGTTTGGGCAAATTCAATCCGCTTGTTTCGATGAACTTCCCGAACAGTCG
TTCGATTTAATTATCAATGCGACATCGCTTGGATTGCAAGGCAAGTGCGTCGAATTGCCA
GCACGATTGCTTACACAAGCTAACATTTATGATATGCAATATGCTCCAAATATGCAGACC
CCATTTCTTGAATACGCCCGTTCACAAGGGGCAACACAATACCAAGATGGTTTAGGAATG
TTAGTTGGACAAGCGGCTTATGCGTTTCAGTTGTGGGAAGATGTATTACCAGATGTTGAA
CCTATATTAAAACAGATAAAACAAGAAATGGAATTTTAAAACGGCAATCGTTAACTTATT
ATAAAATCAGTCTTTTATAGAGATTATTGTTGTTTTTTCTGACAATTTGCCGAATCTCTA
GTCAAACAAGCAGAAAAATTTACTTTTTTCAAAAAAGTATTTGACGAGGTAGAGTGAAAT
CAGCATAATACGCCCCGCAAAGCCGATATGGTGACGCAAATGGCTACATAGCTCAGCTGG
TTAGAGCACAACACTCATAATGTTGGGGTCACAAGTTCGAATCTCGTTGTAGCCACCATT
TGCGGGACTGGCGAAATTGGTAGACGCACCAGATTTAGGTTCTGGCGCCGAGAGGTGTGT
GGGTTCAAGTCCCTCGTCCCGCACCATTTTAAGCTTGCAAATAAAACGACTGGAGTATCG
CCAAGCGGTAAGGCACTGGGTTTTGATCCCAGCATTCCTAGGTTCGAATCCTAGTACTCC
AGCCATCTTATTTCAAATCGAATGAACTAACGCAAGTTAGTTTTTTTCTTTTGGGGTATC
GCCAAGCGGTAAGGCACTGGGTTTTGATCCCAGCATTCCTAGGTTCGAATCCTAGTACCC
CAGCCATCTTCTTATTTCTCTAGATAAAATAATTCTCTAATTTTTTAAATTCTCTCTATT
CTTTGCTTTTTATCTTTACTGAAATTCTTTAGAATTAATGCCCTAATTTACAAGGGGAAC
ATTATGCTTAATCCAAAAAATTTAGAATCTCTCGCACAGCAACTTCACAATGCATTACCA
CAAGGTTTAAAAAATGTGGGCAATGATTTAGAAGAAAAATTTAAACAAATCTTACAAGCC
CAACTCGCTAAACTTGATGTAGTTACTCGTGAAGAGTTTGAAGTTCAATCTCAAGTTTTA
CTTCGCACCCGTGAAAAATTGAATGAATTAGAAAAACGCTTAGATGAACTAAGCTCAACA
CCATCAACTGAATCACAAAATTAAATTTTAGAGGATAATTCAATGCAAAACATCAATCCA
ACCCAAACTTTCGCTTGGAATGCCCTTGAACAGCACAAAGCTGAGAATTTGACGATTCCA
CAGCTATTCAATGAAGATCCAAAACGTTTTGATAAATATTCATTACGTTTTGAAGATCAA
ATTCTCGTTGATTTTTCTAAAAATGCGATCAACCAACACACCCTTTCCCTATTGCGTAAA
TTGGCCGATGAATGCCAAGTTAAATCAGCCACTTACGCAATGTTTAATGGTGAAAAAATT
AACCGTACAGAAAATCGAGCAGTACTTCATACCGCTTTACGCAATCGCTCAAATACCCCT
GTTGAAGTAGATAGCAAAGATGTGATGCCAGAAGTAAATGCGGTTTTAGCGAAGATGAAA
GGCTTCTGTGAGCGTGTGATTTCAGGCGACTGGAAAGGCTACACAGGCAAGGCGATTACT
GATGTGGTAAACATTGGGATTGGCGGTTCAGACTTAGGTCCATATATGGTCACTGAAGCA
TTACATCCATACAAAAATCACTTAACAATGCACTTTGTTTCTAATGTCGATGGCACGCAT
ATTGCTGAGACCTTAGCGAAAATCAATCCAGAAACAACCCTTTTCCTTGTGGCATCAAAA
ACCTTTACTACTCAAGAAACAATGACGAATGCTCTTTCAGCACGTCAATGGTTATTGGAT
ACTGCAAAAGACGAATCTGCTGTGGTGAAACATTTCGTAGCTCTTTCAACGAATGCCAAA
GAGGTCGCTAAATTTGGTATTGATACAGAAAATATGTTTGAATTTTGGGATTGGGTTGGT
GGACGCTACTCACTCTGGTCTGCGATTGGGTTATCTATTGCTCTTTCTATCGGTTTTGAA
CACTTTGAGCAACTACTTGATGGTGCTCACGCAATGGATAAACATTTCCTTAATGCTCCA
ACAGAGCAAAATATCCCATTAACACTCGCCCTTATCGGTATTTGGAACAATAACTTCTTA
GGTGCAGAATCAGAGGCGATTTTACCTTATGATCAATATCTACACCGTTTTGCGGCTTAC
TTCCAACAAGGCAATATGGAATCTAACGGTAAATATGTTGGGCGAGATGGAAAAGTTGTC
AATTACCAAACAGGGCCTATCATTTGGGGTGAACCAGGTACAAATGGACAGCACGCCTTC
TATCAATTAATTCACCAAGGTACAAAATTGATCCCTTGTGATTTTATTGCACCTGCACAA
ACCCATAATCCGATTGGCGATCATCACCCTAAATTGCTTTCAAACTTCTTCGCACAAACT
GAAGCACTTGCTTTTGGTAAGTCAAAAGAAGTAGTGGAACAAGAGTTCTCACAAGCGGGT
AAATCTTTAGAAGAAGTTGCAGAAATTGTGCCATTTAAAGTATTTACAGGCAACAAACCA
ACGAACTCAATTCTAGTCCAAAAAATCACCCCATTCACCTTAGGGGCGTTGATTGCAATG
TATGAACATAAAATCTTCGTTCAAGGCGTAATTTTCAATATTTATAGCTTTGATCAATGG
GGTGTTGAGTTAGGTAAACAACTTGCTAACCGTATCTTGCCAGAGCTAGAAAATAACGAA
ACCATTACTAGCCACGACAGTTCAACGAATGGTTTGATTAATCAGTTCAAATTATGGAAA
CAATAATGGCAAAATCTGACCGCTTGCTCCACCAAGATCAGATAGTCCCCGAAAATTTTA
GTAGAATAGCAGAGAGGTAAGTATGAGCTTTGTAGTCGGACAACGTTGGATTAGTGAGTC
GGAAAATAACTTAGGATTAGGCATTGTCACCGCAGTGGATAACCGCACTGTGACCCTTTC
ATTTCCTGCATCGGACGAACAACGTGTGTACGCTGTTGCCGTTGCCCCTTTAACCCGTGT
GCAATTCCAAAAAGGCGATCGTGTTACCAGTGTTGATGGCTGGCAGTTAGATATTGAAGA
TGTCGTTGAAAATCAAGAGGTTGCGCTCTATTTAGGTAAACGTGTCGATACTCAAGAAGA
GAGCGTTCTGCCTGAGATGCAACTCGATCATAAAGTGAGTTTTAGTAAACCGCAGGATCG
TTTATTTTCCGCCCAAATTGATCGCAGTGATCGTTTCGCCCTGCGTTATCGTGCTTTGAA
ACATCAACAAGCCCAGTTTCAATCTGAACTGCGTGGAATGCGTGGTATTCGTGCAAGCCT
AATTCCCCATCAATTACATATTGCTAAAGAAGTTGGGCAACGCCTTTCCCCTCGTGTGTT
GCTGGCTGATGAAGTGGGTTTGGGGAAAACCATTGAAGCTGGTATGATTTTGCAACAACA
GCTTTTCTCTGGACGAGTGGATCGTGTGTTGGTGCTTGTGCCGGAAAGTTTACAGCATCA
ATGGCTGGTTGAAATGCTTCGTCGTTTTAGCCTGAATTTTTCGCTGTTTGATGAGGAACG
TTGTGCCGATTTCACTAAGAAAGATGAAGATAATAATGACATCAGTGAAAATCCGTTTGA
AACGGAAGCCTTAGTGATTGCCTCTATCGATTGGTTATCGGCAAATCCACAGCGTGCAAA
ACAAGTGCTTGATGCCGATTGGGATATGTTGATTGTTGATGAAGCTCACCATTTGGAATG
GGACGAGCAAAATCCAAGTATGGCATATCAGTTTGTTGCACAACTCTCCAAGCAGATTTC
AGCAGTCTTGTTGCTCACGGCGACCCCTGAGCAATTAGGGCAAGAGAGCCATTTCGCTCG
TTTAGCCCTGTTAGATCCCGACCGTTTCTACGATTATCACGCCTTTGTGGAAGAACAGAA
ACAGTATCAGCCTGTCGCCGATGCTGTCGCTACCTTGCTTAACGATAAGCCGTTAAGTGC
CAAAGAGCAGGAAAGTATCAGCGAATTGCTGGCGGAAGAAGATGTTGAACCGATGTTCCG
TATTATTAATTCGGACGCGAGCGAAGAACAGCGTCGGGAAGTCCGCCAAGAGTTAATTAG
TGAGTTAATTGACCGACACGGAACAAGCCGTGTGCTATTCCGCAATACTCGTCAAGGCGT
AAAAGGCTTCCCACATCGTATTTACAATGAAATTGTGTTGGAAATGCCTACGCAATATGC
AAATGCTTTGAAAGTAATGGGTATGATGGGGGGAAATAAGCTGGAAGATCTGCTCTACCC
TGAACGCCTATTCCAACGTATGAACCCAAATGCGAAGTGGCACGAGTTTGATCCACGCAT
TGAGTGGTTAATTACGTTCTTGAAAAATCATCGTGATGAAAAAATTCTGGTAATTTGTAA
ACAAGCAGACACCGCCATTCAGCTAGAACAAGTATTGCGTGAAAAAGAAGCCATTCGCTC
TGCGGTGTTCCACGAAAAAATGTCGATTGTGGAACGAGATAAAGCGTCGGCTTACTTTGC
TCAACAAGAAGATGGAGCGCAGGTTCTGATTAGTTCAAGTATCGGTTCAGAAGGTCGAAA
CTTCCAGTTTGCACGCCGTTTAGTACTGTTTAATTTGCCTGATAATCCAGACTTACTTGA
GCAGGGTATCGGGCGTTTAGACCGTATTGGGCAAAAACACGATATTGAAATCTATGTGCC
TTGTTTCAATCACTCCACCCAGTTGATCTTGGCGGAATGGTATCATCGTGGCTTAAATGC
CTTTGAAGAAACTTGTCCGATGGGGGCGACATTATTTAGAGAATTTCATGCGGAACTCAC
CGCTTACCTACTCAACCCAGAACGTAGCGAAGCCTTTGAAGCCTTTGTGGAACAAACCCA
TAAACGCCAACAACAGCTTAAAGTGGAATTAGAAAAAGGGCGAGATCGTCTGTTAGAACT
CAACTCGAACGGCGGTGAAACTGCTCAACAATTAGCTCAAGCTATTGCTGAACAAGACGA
CAATCCGCAGTTGGTCAATTTTGCCTTAAATCTATTTGATGTGATTGGTCTAGAGCAGGA
AGATTTAGGCGAGAAAAGCATTGTGATTAGCCCGACAGGACATATGCTTGTGCCTGATTT
CCCAGGGTTGTCTGAAGAAGGCAACACAGTGACTTTTGATCGTGAACTTGCCCTAATGCG
AGAAGATGTGTTGTTCTTAACGTGGGATCACCCTATGATCCGCAACGGTATTGATCTTAT
TACGTCCGCCGATATTGGTAAGTGTGCTGTTTCATTACTCGTCAATAAAAACTTGCCGGC
AGGCACATTACTGCTTGAAGCGATCTATATCGTAGAAGCCCAAGCACCAAAAGATTTACA
GCTCACCCGTTTCCTACCGCCAACGCCTGTGCGTATCTTGCTGGATAACAAAGGCAACGA
TATGGCATCGCAGGTGTCGTTTGCAGGGTTGGAAAAACAGCTCAAGCCGGTCAATAAACA
GATGGCAAATAAAATTGCGAAGATGGCTCGTGGTGATATTGAGAAGCTGATCGCATTCAG
TGATGAAAAAGTTGTGCCACAGGCACAATCCTTAATTGAACAAGCAAAACAGAATGCGGA
TCACACTTTAGGTACAGAATTACACCGCTTGACATCACTACAAGCAGTGAATAAAAACAT
TCGTGCTGATGAAATTCAAGCCCTAGAGCAGTTGCGAGAAGCATCACTGAAACATCTAGA
CCAAGCAAATTGGCGATTGGATAGCTTGAGGGTGATTGTGAGCAGTTAACTTAAAAGGCA
TAGTAGACAAAAGTGTTGCTAACATTTAGAGAAAATAAACACTAGCAACTGTTTTGTCCT
CTTGGCATAGTTTTTGACGAATCAGCAACTATTTTGTCTATTACACCTTCTTTTTTAGAT
AAAGGTTAGAAACTCATTGATAAATATAAGATTTTTCTTTCTTCAGCTGACCTCAGGACT
ACCTTTTTTATAACTCTTTTATTAGCATGAAGGTCATATGGCTGTATTCTTTTTTTATCC
AATGAGTAATATTTGTTATATATTCTTGTTAGCATCTTTATCGCCAATAAAATTCACAAT
ATCCCCAGCTGATCCACCACTGCGAATAATATCTCGCATTTTTCGCATAAATGAAGCAGT
TTTGCGGAAAAAGAGTTGGTAGGATTGGCAAAGGTAGTTATGTTTATTTGCTTCATTTGG
TAGGCTAATCATTCGATGTTTCGGGCAACCGCCGTGACAAAACGGTCGCACATCACAAGC
CCAACAGGGCTGAGTGAGTGCGGTTCTTTTTTGTTGTCCAAAGTTGCGTTGTGGTTGGGA
ATGCGCAATCTCGCCCAAAGGCTGTTCATTTAAATTACCCACCTTATACGCTGGATAGAC
AAAATGGTCGCAGGAATAGACATCACCATTCGCTTCCACAATCAGCGACTCGCCACAGGT
TTCTTGATGAACACAACTGCTTGACGGGTAGCCAAGCCATTGCCCAAGCAGATTGTCAAA
TTCCAACACATAAATTTTGCCGACATCCTGTTGCACCCACTCTTTAAACACTTCAAGCAA
AAAATGCCCATAACCTTGCGGTGGCACAGAAAAAGCGGTCGGTTTTACTTCCTTTTTTGC
AAAAGGTGCTGTGCCACAGCCTGTTTCGACAATCGGGATAAATTGCATAAAGGTTGAACC
CAACTCTTTTAAAGCAAGGTAGGTTTCTCTGCCTTTATGCCAATTTTGATCGTTAATCAC
CGTCAATGTATTAAACTCCACACCGTAGTCTTTCAATAAATCTACCGCTCGTTTGACCCG
TTCAAAGGTCGGCTGACCATTGACTGATATGCGATATTTGTTATGTACTTCGCTCAAGCC
ATCAATCGAAATACCAATCAAAAATTGATGTGTTTTGAAAAATTCTGCCCATTGGCGATT
TAGGGCGATGCCATTGGTTTGAAAAGCATTGGTGATCGTTTTGCCGTTTGCAAATTCTTG
CTGAAATCTGACCGCTTGTTTAAAAAAATCCAAGCCTAATAACGTTGGCTCACCCCCTTG
CCACGCAAATTCAACCCGTTGTCCTGCACTTGATTGAATGTAATTACGCACATAATTTCG
CAAGGTGTCTTCATTCATAAAACGCACATCTTGCTCAATGGTATATTCTTTTTCAAGATA
AAAGCAGTATTCACATTTGATGTTGCATTGAAAGCTACTCGGTTTTGCCATCAAATGAAA
ATGGGCTTTGGGGGCGTTTTCAAACATAGTGACCTACTTCTGTTTATGCCAATCTTGTAA
TAAACCGTTGCGTTTCAACTCTTTAGTAATACGGATCGCTGTTTCTGTTTCACACCCTGC
ATATTCGGCAATTTCACGGTGCGTCCAGTTATAGTAAGGGAAGTTTTCCGTGAGAAAATA
AATGCTGTCGATAACACGATCAAGGGTGCGTAAATAGGCACTTTTTGCCAAGCGTTGTTC
CGCTTCTCGCAGTTCATTTGCAAGGGATTGCAACAAAAATTTGCTCATCTGCGGATTTTC
TACGAAGAAAGTATCAATGTCTTTTGGTTTAATCCGAATGATCTCCGCTTCAACCAAAAC
TTTGGCATTGCAATGGTAGCCGTCATCGCCAAACAATGTTCGATAACCGAAATAATCCCC
TTTTTGATATAGACGAACAAGACTCTCTTTGCCGTTATCTAAGGTATGATAAAGCCCAAT
AAGTCCATTATTGACATAATAAAACTCTTTGGCGGTTTCGCCTTGTTTATATACGGTCAT
TCCTTTAGTGAAGGAATGAAGATGGGTGAGTTGGCACCGTTTTAAATCGGTTGGATGTAG
CAAATTCATAAGCATTTTATTTCCTGACATACCAGAATTTTTATTAATTCATTTAATTAT
TCTACCCAATATTCAGATTGGAAAAATTTTACATTTTATCAATTATAAATAATAGTACAG
AGTTAAACGCAATATAGGGGCAATGTCCAGTAATTCTACTTCAAAATTAAAGTTCCATAT
GGAAGGTATTGGAATAGTAGCGCCATGTTCTCCGTAACTCAGCTCATTTATACTTTTCTT
GATACAACCACTCTGCTACCTGCTTCGCAAAATAGGTCAAAATCCCATCTGCCCCCGCAC
GTTTAAAACAAAGCAGTGACTCCATAATGCACTCTTTTTCTTTTAACCAACCATTTTGAA
TCGCAGCCATATGCATCGCATATTCCCCTGATACTTGATAGGCAAAAGTTGGCACACCAA
AAGTCTCTTTTACACGATAAACTAAATCCAAATAAGGCATACCTGGCTTGACCATCACCA
TATCTGCCCCTTCTTGAATATCAAGAGCGACTTCGTGCAACCCTTCATTTCCATTTGCAG
GATCAAGCTGATAGGTTTTCTTGTTACCACCTTTTAAGTTACCCGCAGAGCCAACAGCAT
CACGGAAAGGTCCATAATAGTTTGACGCATATTTTGCAGAATATGCCATAATTTGGGTAT
TGATAAAACCGTGAGCTTCTAGAGTTTGGCGGATTGCACCAATACGCCCGTCCATCATAT
CACTTGGTGCGACAATATCTGCGCCTACTTGTGCGTGAGAAAGCGCTTGCTTCACTAGGA
TTTCGGTCGTAATGTCGTTTACCACATAACCATCTTCATCAATAATGCCGTCTTGTCCGT
GAGTCGTAAATGGGTCAAGCGCCACATCTGTAATCACGCCCAATTTTTCTCCAAAGGCTT
GTTTTAACGCTCTTACTGCACGTTGTGCCAAACCGTCAGGATTATAAGCTTCTTCTGCCA
TCAGTGATTTTTTTGCATCACCAACCACAGGGAAAAGCGCGATAGCGGGCACACCATATT
TGACTAATAATTCCGCTTCAATCAGTAATTGATCTAAAGTTAAACGTTCAACACCTGGCA
TTGAAGGCACTCTTACACGTTGATTTTCCCCTTCAATGATAAATACAGGGTAAATTAAAT
CACTCGTAGTTAAGCTATTTTCAGCAACTAGACGGCGACTAAAATCGTGTTTGCGTAAAC
GGCGAGGGCGGTGAGCTGGAAATGAAGTTGAAAGATATTGGGTCATATAAAATCCTATTT
GTAAAAAATGATAGCTTGTATATAGGCAAGGCTATAATAGTGGGCTATTGTAGCAATTTT
TTATATAGAGCACAGCTGTCCCATTCTGACTCTACTTTTCCCCCTTGCTTTTTAACAGCA
AAACTCGTTAAAATAACACTAGTTATTTTTACAGTATATATTCCTATGAATCTCGACCCA
ATTTGGCTTTATGCAACGATAGCATTACTCTTATTGATCTCACTTTGGCTCTTTTTTAGC
TATTCCCGTTCACAACGAGATAGTCAAGAACGACAACAGGATCTTGAACAATTGCAACAG
CAGTTTTCAACGCTCTCGCAAAAATATGAGCAAATTTCCCTTGAAAAAAATCAAGTAGAA
CAATTTGCCGTTCAGCAACAGACAAAAGCAGAATCAACCCTTGAGCGTTTAAATGAACGA
GATTTAGCGATTCAAAAACTTCAGCAACAGCTTGAACAGGCAGAATTACAGGAAGACCAA
CTAGAGCGTTATATTAATGAATTAAAAGAGCGGATCGGTTCGGCTCAGACTAAAGCGGAA
AGTTTGGAAGAACAGTTACAACAAACTCAGTTACAGCTACAACATCAGCAAGCAGAAAGC
GGTCAGTTACAGGCTAAATTTTCCCAATCACAGCAAGAATTAACGGAATTACGCACGACA
CTTTCGGAAAAACAGGCAAATTTTGAAGCTCAACAGAAGAATTTCCTAGAAGTCCGCCAG
CAGTTAAATGTTGAATTTCAACATCTTGCTCAACAAATTCTGGAAGAAAAGAGTAAATCC
TTTTCTGAGAGTAATCAGTCAGCACTCAATTTACTGCTCAAGCCTTTTAAAGAGCAGATC
GAAAGTTTCCAAAAACGTGTCAATGAGGTGCATAGTGAAGCAATAAAAGGCAATGCGGAT
TTAGGGGCTGAGATCAAACGCGTGCTTGAGATTGGGCTGTCAATGTCACAGGAAGCACAA
AATCTCACTACGGCATTAAAAGGCAATAATAAAATTGCAGGAAACTGGGGAGAAATTCAG
TTAGAAAGTGCGTTACAAACAGCAGGGCTTTTGGCTGGGGAACATTATGTTGCCCAAGAG
AGCTACCGAGATGAAGAGGGAAAACGCTTTGCTCCTGATTTTGTGGTGAAGTTGCCTGAC
GATAAGCATTTGATTTTAGACAGTAAAGTTTCCTTGATTGCCTACGATCAAGCGGTACGC
TCCGAAGATAATTTTGCAATTCAACAAGCACTTGATGAACACTGCCGTTCACTTCGTACT
CACATTGATGGATTGTCTAAGAAAAATTATAGCCAGCTGATTGGGATAAAAAGTCCTGAT
TTCGTGCTGATGTTTGTGCCGATTGAACCTGCTTATATTGAAGCAATGAAACACGATCCA
CAGCTCTTTAATTATGGTTATGAACGTAATGTCATTTTAGTTTCTCACACAACGTTAATG
CCGATTTTACGCACGGTCGCAAATTTATGGCGAATTGAGCGAGGTAATGCAGAGGCACGA
GAGATCAGCGAAAAAGCAGGGGATATTTATAACCAGGTTTGCGTCATTGCAGAGCGTCTT
GCTAAATTGGGTAACACCTTGAATACAGCGAGCAATCAATATAACCAAAGTGTAACAGCA
CTGGTCGGTAAACAGGGATTACTAGGGAAAGTCGAGCGGTTCCAACAGCTTTCCGCTAAA
GCACATCAGACAACGCCACAAGTTGAATTACTTGAAACCGATTGGGATACGACTCGTTTA
CATTTACTGGTTGAAAAACCGATAACACAGGATAATGTTTAATGTTGCTTATTATTGATA
ATCACGACTCTTTTACTTTTAACCTTGTTGATTTATTACGCAAAATCGGGGTTGAAATGC
AGGTGGTGTCGGTGGAAGAGTTAGATTTAGACGATGTGGAACGTTTTAGTCATATTATGA
TTTCACCAGGTCCTGATGTACCAAGAGCATATCCACAACTATTTGCAATGCTAGAACGTT
ATCACCAACATAAGTCAATTTTAGGGGTTTGTCTTGGACACCAAACTTTGTGCGAATTTT
TTGGCGGTGAACTTTACAATCTTAATCAAGTTCGCCACGGACAGCAACGCCCATTAATTC
AGCAACAAGCCAACCCATTGTTTAAAAATTTACCGAAGCAATTCAATATCGGCTTATACC
ATTCTTGGGCAATTTCGCAAAAATCATTAGAAAACACACCGCTTGTTGCTACTGCAACTT
GCGATCAGGGCGTATTAATGGCAGTTAAACATAACTCTCTTGCGATCTATGGCGTGCAAT
TTCACCCTGAGTCTTTTATTACGGAATACGGGGAACAGATGTTGAGAAATTGGCTGGGGC
ATTAATCATACAAAAAAATTTACATTTTCTATCCTTTTGATTTTCTTCCTTTTCTTTTGA
GCTTATCAAAGTGATTTCACTCACTTTGATTTTTATCAATTCCCTTTACATTAAAATGCA
TAAACTACTACATATTGTGTTTTTAATGGTTTAAAGCCACAAGATATAGTGGTTATATAA
TGAAACAGATCCGTTTTATTTCAGAACAGATTGTGTGGCAAGAAGTCCCCAATGAAACCT
CTTTAGCTTTTCTAATTTCAGGTTGTCCTTTAGGTTGTAAAGGTTGCCACAGCATAGAAA
GTTGGAAACTTGGAAGCGGTCAGATTCTCTCAGAAACTTACTTACAACAGCGATTAGTGC
AATATCAAGGGCTGATCAGTTGCGTATTATTTATGGGGGGAGAATGGCTGCCTGAACAGT
TATTGCAACGGTTACAGCTTGCTCGCCAGTTTGGCTTAAAAACCTGTCTTTATACAGGAC
TAGAGCTTGAGCAACTGCCACAAGAGATTTTAGCAGTGTTGGACTATGTCAAAACAGGTC
GCTGGATTGCTGAACTTGGCGGGTTAAATTGTATTACCACCAACCAACGATTTATTAATC
TTCAAACAGGTGAAGTGCTAAATGCACATTTTAGACAGGATAAACAATGATTAGACTTGA
ACACTCGCAACTACTCGGCAAATTAAATTTTATCGACCAATACATTCACGCTAAAAATGC
AGCGGACGGTTCAAAAATGGACGCTAACGCTAATGTTACCCAAAAGAATTTAGCAACAAT
GGAACAGGAATTGATGAAGGATTTCTTTGTACAAATCAATCGAGCCAAAGTAAGCGGTAA
AATTGCAGAGATTTTTGGTCAATCCCTTGCGGACGAATATCTGCGTCAAATTGAAGCACA
CGAAATCTATGTTCACGATGAAACCAGTCTGAAGCCTTATTGTGTATCGGTAACACTTTA
TCCTTTTTTAAGAGACGGTTTAACCAAACTGGGTGGGGAATCTCGAGCACCACAACACCT
TGCCTCTTTTTGTGGATCTTTTATTAACCTTGTCTTTGCGATTAGCTCTCAATTTGCAGG
GGCAGTGGCAACCGTCGAGTTTTTGACCTATTTTGACTATTTTGCTCGTAAGGATTATGG
CGATAATTATCTTCAAACACATCAACACGAAATTGCCAACCATTTACAGCAAGTGGTGTA
TAGCATTAATCAACCTGCTGCCGCTCGTGGTTATCAAAGTGTCTTTTGGAATATTTCCAT
TTACGACCATTACTATTTTAATGCGATGTTCGGCAATTTTGTTTTTCCTGATCTCACAGT
GCCAAATTGGCAAACCACATCAGCGTTGCAAGATTTCTTTATGCAGTGGTTTAATCAAGA
GCGGACAAAAGCGATTTTAACCTTTCCAGTCGTGACAGCGGCAATGCTGACTGAAAATGG
CAAATGCAAAGACAGTGAGTTTGCCGATAAAATGGCAAAAGCCTTAGCCGAAGGAAATTC
CTTCTTTATTTATCAATCGGATAATCCTGATTCGCTTGCATCTTGTTGCCGTTTACGCAA
TGAAATTGCCGATCACTCTTTTTCTTACTCCTTAGGGGCTGGTGGTGTTGCAACTGGCTC
AATTAATGTTATTACACTCAATATGAACCGTTTGGAGCAAGATGGACGAGATTTAGTGAC
AGAAGTCGGTAAGATCCATCAATATCAATATGCTTACCGAAAGCTAATGGAAGATTATCT
CAATGAGGGAATGTTACCTGTTTATGATGCTGGGTTTATCTCATTAGATAAGCAGTTCCT
GACAATTGGTATTAACGGAATGGTCGAAGCGGCAGAGTTTCGGGGCATTAAGGTGGGGTA
CAATTCAGAATATATTGATTTTGTGCGTGAGCGACTATTTGCAATTTATCAAGCCAATCA
GACCGCTTGCAAAACCTACGGCGTGAAATTTAATACCGAATTTGTCCCTGCGGAAAATTT
AGGGGTGAAGAATGCGAAATGGGATAGGGAAGCGGGCTATGTTGTACCGAGAGAGTGCTA
TAACTCTTATTTTTATGTGGTGGAAGATGAACAAATCAATGCGTTAGATAAATTCCTATT
ACACGGAAAAGCGTTGGTTGAATACCTTGATGGAGGTTCGGCATTACATCTGAATTTAGA
AGAAGCCTTAAGCCAGCAGAGCTACCGCTCACTATTAGACATTGCGGCAAAAACAGGCTG
TAACTATTTTTGTATCAATGTGAAAATCACGCTATGTAACGCCTGTGACCATATTGATAA
ACGCCCCCTTTCACAATGTAGCTGTTGTGGTTCTAAAGACATCGATCACGCTACTAGAGT
AATTGGTTATTTAAAAAGGATTTCATCTTTTAGCTCCGCCCGTCAAAAAGAGCAGGCGTT
AAGGCATTATCATCGCCAAGCGGCATAATAAAAGGGGCGTATGCCCCTGATATTAATGAA
CCTTTGGCTTTTCCGCCATTTTAGGTGTGGCGAAATGGCTATGTAAAAAGAGTGTAACAA
CTCGTAGATATTCAATAATTTCTTCGCCAGCGTCTAGCAATTCATCATTTTTATCTTCTT
CACTATAACCTAATTTAGCGATTGCATCTAAATCATCAATGGCTTCGCCAACTTCGTTGG
TTTCTTGCTGTAAAGTGGGCTGTGCTAAACCTAACCCAAGTAAAAAATGCCCTGTCCATT
CAGCAATACCATCTGCCATTGCAAAACCGTCTTCTTCATTTAACCACAATGAAAAAAGCG
TATTCGTTTCATCAAAACTTTCGCTAAGTTGTTGATAAAATTTGGTTAATTTTGCAAGTG
GAGCTTGAGAAAATGCGTGTCCATCATTGGTAAATTGATAGGTTAATGTTTTCCAAGACT
CATCTTGAATACCGCCAGCGATTAATCCACTTAAAAAACCGTGAAACTCAGCAGGGGTGT
AGTCGATTTGTAACTCAGAAATCAGTTGTTTAAAGTCGTTTGATTGTGAAATTGCCATAT
TAGATTATTTGTGATTTGTTCAAAGGGTGGCATAATAGCAAAAATTTTTGTGTTCGTAAG
GATTTCTCAACAATGTCGAAAAATAACATTGAATTATCGCTCTTTGGACAAGTGCTACGT
TTATACTGCCCGCCAGAACAACAAGAAGCGTTATTGGCTTCAGCCAAGCGGTTAGAAGAT
CGAGTGGCAGTGCTAAAAGAGCAATCTGGTATTATTCAGCTCGAAAAAGTGTTGTCGATC
GTTGCCTTAAATCTCAACTATGAATTAGAACAAGAACAACGCAAAAATGCTGAAAACAAA
AATGTGTTAATGGCGTGCGTAGAGCAACTAGATAGTTCTCTTGCAAAATTCCAATCTAGT
GGGATGGATTCGGTTTCTGTTGGTCAAGAAAATAACGAATAAAGCGAATTTCTATGATTT
TATTGATCTGAACACTAGGAAAAATTAGCAAATTCCGTTAGTATTCTCTTTGCCTGAGGT
GTGCGTTGTTAGTTACGTCCCTGAGCCGATATTTAAAACACTTTGAGTTGAGCTCTTATA
TTGTTGGTGAGCAGGCTCGTTTACGAGAAGCCTAAAAACGATAATGTTCGACTCCCTTGG
ACCGTCTGGTTCAAGGACCACAACTGATGACGGCACTTCGGGTCTTTTTTATGAACGATA
TTTCTCCACTTTCTATAAGCGAACAACGCTATCAACTTCGCAAGCAGATGCGAGCCAAAC
GTCTAGCCTTAACCGCTGATGAACAAGCCTTTGCGGCACAAGATATTATCCTAAAATCAT
TAGAACTCATTGAACGTTATTCCGCTCAACATATTGCTTTTTATTTGCCATTTAATGGCG
AAATCTCACCGCTTGCGTTAATGGATAGACTTATCAAACAAGGCAAAAAGATCTATCTGC
CCGTGCTACACCCCTTTTCAGCCAACCAACTGCTTTTTCTCCAATATCAAGGGGAAGCAC
AGTTAGAACGAAATCGCTTTGGGATTTTGCAACCGAAATTAGATGTACGAAATGTGTTGC
CACTCAATGAGTTAGAGATGATCTTCGTCCCACTGGTTGCCTGTGACACACAAGGCAATC
GGCTTGGTATGGGTGGCGGCTTTTACGACCGCACCCTTTCTCAAGCTAAACAGTTAATCA
GCGTTGGGTTGGCTCATCAATGTCAGCAGTTGGAGTATTTGCCGTTGGAGAGTTGGGATG
AGTCGTTATCACATATTATTTTAGGGGAACAAGCTTAATGGAACTCAAACTTCCCCCTCC
CTTAGTTGCACTAATTTGTGCAGTAATTATCTATTTTCTACCGAACTATGCAGAACCTAA
CTGGGTATATCAGAGCTTTGCGGTCATCTGTTTGATATTTGGGATTGGTGTCGATCTTTG
TGCATTGTGGGCTTTTTTGCAAAATAAGACGACAATCAACCCGCTTGCTCCCAATAAAAC
ATCAGCTTTAACAACACAAGGTATTTATCGCTTTAGTCGAAATCCGATGTATTTAGGGTT
GGCAAGTCTATTATCCGCTTGGGCGTTTTGGTTAGGAAATACGTTCGCATTGCTTGTTGT
ATGGGGATTTATTGCTTATATAACCCGTTTTCAAATCGAGCCGGAAGAACGGATTTTAGA
ACAGAAATTTGGAGAGAGTTATCGCCAATATAAACAAAATGTTGCTCGTTGGTTGTAATA
AATAAAGGGGCTGTATTAGATTAGCCCTAAATTCCACACCATTTTCTCAACGTTTTAAGT
TGCCCTTTTGGTGTTCCAAAGTTAAATCGAAATTCACATTCTTTCAAGAATAAAGGGAAA
CTTTTTCGGTCAATCCCATTATATTTTCGGAGGAATAGTAGACAAAATGGTTGCTATGCC
ATATAAAAAGCAGTGTTATGTAGCAAGTGCTATATAATACCGATTAAACGCATAGTTTGT
AAAACATTAACACATTTGTCTACTATGTCATTTACTTCGGTAATCTCTGACACTTTGGAC
AATAGAAACTATTTCGTTGCCCGATTACCTTAGCTTCAATAATAGAGCCACAATCGTTAC
ATTCCTCGCCTTTGCGACCATAGACTTGTAATACTTGGGCGAAATATCCAGGTTTTCCAT
CGGGTTGAATAAAGTCTTTCAAAGTCGTTCCTCCTTGGATAATCGCTTTTGTCAAAACCT
CTTTAATCACAGTGACTAATCTCTCACACTGTTTCGCGGTTAGATTTTGTGTGGCTAATT
CGGGGTGGATTCCAGCCATAAAAAGTGATTCGCAAGCATAGATGTTGCCCACGCCAACGA
CGATAGCGTTATTCATAATGAAGTTTTTCACAGCAACCGTTTTATTGCGACTTTTTTCAA
ATAAATAACCGCTTGTAAAGGCTTCTGAAAGAGGCTCTGGTCCTAAATTTGCTAATAACT
CTGCTGTTTCAGCTTGCTCTGCCCAAAGCCAGGCTCCAAATTTTCGTGGGTCGTTATAAC
GTAAGATTACGCCGTTTTCTGTGATGAGATCGATATGATCGTGCTTATCTATCGCCTTAT
TCTCTTTGACCGATAAAATACCCAACGATCCCGACATTCCTAAATGAACTAAAATATCGC
CCTTATCTGTCTGAATAATTAAATACTTAGCTCGGCGGTAAATCTTAATTATCGTCGCCC
CTTGCATAATTGAAAGCTCTGAACTCACAGCCCAACGTAATTTCGGCTGACGAACAATAA
TCTCTTTGATCTTCTGCCCTACAAGGTAAGGCGAGATGCCTCTCATACTTGTTTCGACTT
CGGGTAATTCTGGCATTGTTTTTCCTTATAAAAAAGGGGCGAAAACGCCCCTATACAACA
AAATAAGATGAATTAATCTTTTTTCACTTTACCAACCACATAACCAATCACACAGCCAAC
AAGTGCAAATGGCAACCACTCCATTGAGTAGGCTTTAAGTGGAAGTTGAGCAATAAATTC
AACGCCTGCCACAGATAAGATTGAAATGACCGTTACAAATACAATCGATAAACCTTGTGC
TAAACGTGGTAATGGGAAGAATAAGTTCACTAATAATACCAACAATGCAGTCATTGAAAT
CGGGTATAACACGAGTAATACAGGTACAGACTTGCTAATTACCTCATTTAAACCTTGGTT
TGCTAAACCGAAGCCGATTAACGTGAAAATCACCGCATAAACTTGGTATGAAATTTTCGG
GAAAATGCTATTGAAGTAAGCTGATGTTGATACAATCAAGCCAATCGCTGTGGTTAAACA
CGCAAGAGTTACGATGAAACCTAATACGGTACGACCTAATTCACCAAAGGCTTGGGTTGT
GGTTTCATTTAAAATAAATACCCCTAAGTTTTGCCCTTTAGCAGCAACGTCTGCCACTGT
TTCTGCACTTAATGGAATTTTATAACCGATCCAGCCGATAGAAATATAGATAACGGCTAA
TGAAATTGCTGCGACAAAAGAAGCGTAAGTCGTTTGTTTAACTAAAGATACGTTGCTATT
TGCATTTTTTGCTTTAATACCATTGATCACTAACACAGAGAAAGCAAAGGCTGCTAATGC
GTCCATTGTTTGATAGCCTTCTAAGATACCGCTTGTTAAAGGTGATTCTAAGGTTTTAGC
TTCTGCTGTTTCAACGCCTGAGAATAGAGCTATCGCTTTGATCACTAAGGCAATAATTAG
AATTAATAATGCTGGGGTTAAAATTGAACCAATGCGGTCGATCATTTTGCTTGGGTTTAG
ACTTAACCAAAGTGATAAACCGAAATAGATAGCTGTGAAAATAAATAGCGATGTAGAATC
AGGCTCACCTACAAACGGCACAATTGCCATATCATAAGCGGTCGCTCCCGTACGCGGAAT
TGCGAAGAATGGACCGATTGTCAAATAGATTGCCGCTAAGAGAAGCAACGAAATCGCTGG
GTGGATATTTTCAAGGGCTTTTTTATAACCACCTTCGTAGCAAGCTGCAACGATAGTTGC
GATTAAAGGTAAGCCAACACCTGTTAAGGTAAAGCCTAAAATTGCAGTCCAGAAATCTGC
TCCGCTATCGAAACCCAATTTCGGTGGGAAAATTAAGTTACCTGCCCCGAAGAAAATTGC
AAACAGCATAAAGCCGATGACAAAGATATTTTTAACCATAATGTATTTCTCTAGTTTATT
TTTGAAAAGGGATTTATTATCCACAATAATAGATAAAAATAAAGCTGAATTTTGCCTATT
ACAAAATTCAGCTTTTATTTATTTTTTGAAATAATTAATTCATATATAAACCGCCATTCA
CATGAATGGTTTCACCGTTGATATATGCTGCATCATCAGAAGCTAAAAATGCCACCGCTT
TTGCAATATCTTGTGCTGAACCAAGTTTGCCTGCTGGGATTTGGCTTAAGATCGCATTTT
TTTGATCTTCGGTAAGTTCGTCTGTCATATCCGTTGCGATAAAACCTGGGGCAACCACGT
TTACCGTTACGCCACGAGAAGCCACCTCTTTAGCCAGTGATTTAGAGAAGCCAACAAGAC
CCGCTTTCGCCGCACAGTAGTTGGTTTGCCCTGGGTTACCCACTGAACCTACCACCGAAC
CGATAGAGATAATACGGCCGCCTTTTTTCATCATCGGACGTAATACCGCTTTAGATAAAC
GGTAGATTGATGTTAAGTTGGTTTGAATAATGTCGAACCAGTCATCTTCTTTCATACGCA
TCAATAAACCGTCGCGAGTGATCCCTGCGTTATTCACGAGAATATCAATGTCGCCAAACT
GTTCTTTGATTTGAGCAAGCACTTGCTCAATTGAGGTAAGGTCAGCCACGTTTAACACTA
AGCCTTTGCCTTTGTCACCTAAGGAAGCTGAGATTGCCTCTGCCCCTTTTTCTGAGGTTG
CCGTGCCAATCACGAATGCACCTTTAGACACTAATTCTTCAGCGATTGCACGCCCAATTC
CACGAGTTGCTCCCGTGACTAATGCGATTTTGTTTTGCATGTATATTTTTCCTAATTGAA
TTTAACCATTTCCCCCTTTGAAAAAGGGGGGGCTAGGGGGGGATTTTAAATGGTACGGGA
AAATATCCAGATCTTTAAATCCCCCTTAATCCCCCTTTTTCAAAGGGGGAATTTTTTAAT
TAAAACACCGCCGCCTCAAACGATGCCACATCATTTACCGCTCTTGCCGATAACTCTTTC
ACAATACGGCTTGTTAAGCCTGTTAAGACTTTATTTGGCCCGATTTCATACAGTGTTGTT
ACGCCATCTTGTGCCATTTTTTCGACAGTTTCTGTCCAACGAACAGGGCTATAAAGCTGG
CGAACTAACGCATCACGAATTTTATCTGCATCAGTTTCAACGGCTACGTCCACGTTGTTA
ATTACTGGAACAAGCGGTGCGTTTAACAAAATATTTTGCAATGCCGCCGCTAATTTTTCT
GCCGCAGGTTTCATTAACGCACAGTGTGAAGGCACGCTCACCGCTAACGGTAACGCACGT
TTTGCGCCTGCTTCTTTACATAATTGGCCTGCACGCTCTGCCGCTGCTTTTGTGCCTGCA
ATCACCACTTGACCTGGTGAGTTAAAGTTTACCGCTGAAACCACTTCGCCGATTTCACTT
GCTGCTTGTTCACACGCTTTGATGATCGCATCGTTATCTAAGCCGATAATCGCAAACATC
GCCCCAGTACCTGCTGGCACAGCACTTTGCATTGCTTGACCACGCAATTCGACTAATTTG
ATTGCATCTTGGAAATCCAACACGCCGGCACAAACTAACGCCGAATATTCGCCCAAGCTA
TGTCCTGTCATTACCGCTGGTTTTTGCTCAGGGAATTTCTCTTGCCAAATGCGATATAAC
GCAACAGAAGCTGCCAATAACGCAGGCTGGGTGCGTTCAGTTTTACCCAAATCTTCTGCC
GTGCCGTTTTGAACTAAATCCCATAAATCATAACCAAGCACATCGCTTGCTTGTTTGAAA
GTTTGTTCTACCACAGGGTAAACAGGTGCAAGATCAGCAAGCATACCAACCGCTTGTGAA
CCTTGTCCTGGGAATACCATTGCAAATTTAGACATTGTTTGTTCCTCTTTTAAATTTGTA
AAAATTTGTTGAAAATTAACCGCTTGATGATGGACACACGCAGTGTGTCCCTACTTTTTA
ATCGGGTGAATAATACAGTTTACCGATTTCAATGCGCTGGCGACCTGTTTCTAAACGCCA
TTTATTCGTGTCACGCAATGAATAAACGCAACCGCAATACTCTTGTTGGTAAAAACGTTC
ACGTTTGCTGATTTCGATCATACGTTGTGAACCGCCACCTTTACGCCAGTTGTAATCCCA
ATAAACCACATCATCATAAGCGGCAGCCGCACGGTGTCCACAACCATTGATTTGGTTCAT
ATCTTTCCAACGGGAAATCCCTAAACAGCTCGTGAAAACAGGGTAGCCGTTTTCATGGGC
ATATTTTGCGGTTTTCTCAAAACGCATATCAAAGCACATTGTGCAACGAATACCACGCTC
TGGCTCCCACTCCATACCTTCTGCTTTCTTGAACCACTCTTTACGGTCGTTTTCATAATC
GTCATCGACATCAATAAACGGAATACCGTGTTTTTCCGCAAAGCGAATATTCTCTTCTTT
ACGAAGCAAGTATTCTTTGAGTGGGTGAATGTTTGGATTGTAGAAGTAGATCGCAAATTC
GATCCCTGAAGCGTGAATAGCTTCCATTACTTCACCTGAACAAGGCGCGCAGCAAGAGTG
TAATAAGAGCTTGTTGTGTCCATTTGGCAATTCTAGTTTCTCACGCACAAAAGGAGCATT
CGGATCTTTGCCTTTACGGGTTAATTTGCGTTTTTGTTGTAACGCTTCTTTGTGTTCTTG
GGGTTGGTTGGTTTGTTCTGTCATTGTTAATATATAAAACGTAGGGACACACTGCGTGTG
TCCGTTGTAAAAATGAGATATGGTTTATTTTGCGGACACACGCAGTGTGTCCCTACAAAA
TTGTTTAATAAGAGCGATCCACCGACAAATACGCCAATGAGATCAACGCTTGTTTATATT
CACTTTCTGGCAAAATGGCGAGTGCATCAACAGCTTTTTGTGCTTCCTGTTTTGCTCGTT
CCATTGTGTAATCTAAGGATTTATGCTCCGCCATAATCGCTAAAATCTCGTCTAGGGCTT
CACGTTTTCCGCCCTGTTCAATCGCTTCACGGATTAATGCTGCTTGTTGCAGATTACCGC
TTCGCATTGCGTGTAGCAATGGCAAGGTTGGTTTACCTTCGGCTAAATCATCACCGATAT
TTTTGCCTAATTGTTCAGCATTTGCACTGTAATCTAAAATATCATCAACCAGTTGGAATG
CCGTACCAAGATAACGACCATAATCACGCATCGCAATCACAGTCGCTTGATCCGCACCTG
AAACAATCGCAGAGCATTGACTTGCCGCTTCAAACAGACGAGCGGTTTTACTGTAAATCA
CTTGCATATAATTTGCTTCGGTAGTTTCAGGATTATTGACGTTCATTAATTGCTGAACTT
CGCCTTCGGCAATCACATTAGTGGCATCAGACATCACTTGTAACACATCAAGAGAACGCA
GACTTGCCATCATTTGGAACGCTCGGGTATAGATAAAATCACCCACAAGCACACTTGCCG
CATTACCAAAACGGGCATTTGCCGTTTCACACCCACGACGCATATCCGACTCATCAACGA
CATCATCGTGTAGCAAGGTTGCCGTATGAATAAACTCAACAAAAGCCGCACAGGTAATAT
GCTCTTGACCTTTATAGCCAACCGCATTTGCAGCCAATACTGCAATCAACGGGCGAATAC
GCTTACCGCCACCGCTAATAATGTAATGTCCAAGTTGATTAATCAGAACAACCTCTGAAT
TAATTTGAGCAAGAATAGCCTGATCGACTGCCTGCATATCTGCTTTGACGAGAGTTAAAA
TTTGCTCTAAGGAAAGTTGCGTTGTCATTATCGTTATCTTTTCGTTACAAAATAAGGCAG
GATTTTACCTCAATGGCTCCGTCGTATCAAAAAAAGAATGCAAAAAAGCGGTCTGTTCCG
ATCAGAAAAGTGCAAGGTTTATGTGAACAAATAGACATAATTAATGCTTAGACTCAACAT
AAGTATAAATAATCATCTCTGACTATCTTTAGAGTAAAATCATTTAGTCGCTATAACATA
TGATTTTGATACCATTGCGCTAATAAAATCCCTGCATTTACAGCCACATTCAGCCCACTA
TTGAGAGAATTAGCAAATGAGAGCTGAACAATACTATCTTCAGGATATTCAACTTCATTT
GATATAACTTCACTTAAAACAAATACAATCTTTTTAGATAATACTATTCTAGATAAATGT
GGCGCTTGCCTTTGGCGAGTTAAATGCACAATTTGATAACCAGCCTTACGTAACTGCATT
AAGGCAATGTGTTTATGTTTTGTCTCTAAGGGATACACAAATTCTAGACCGCCTTCAGCA
ACACGAGCAGCATTACTTGAATTCAGTATGTCATTATTTTCTACAATAATGCCTTTTATT
CCATAAAAGGCACAAGTGCGTATAATTCCCCCTATATTTTGAGCATTATTTACACCATCT
AATAGTATTAAGCAATCATGTTGTCGTTCCAGTTGTAAATAGCCTTCTAACGAGAATGGT
GTAGATTTTTTTACTAATAAACACATACCACCGTGATGCTCTGTTCCTGTAACTCTCAGC
ATTTCTTCAGTATCTACTAAATGATATGCCTTTTTATGATCTGCAAGATAGCTTAATAAC
GCTCCTGTTTTTTTGGCACACTCAGAGGTAATCCATAAACGAACGATAGCTTCAGGGCGT
TGTTGAAAAATAGTAGAACAAGCATGTTCTCCATAAACTTTCATTTCACTGGCTCGATTA
TTACGGATTTTTTCTGGTACTCTTGGAGATAGGGCACCACTTTTACTTTTTATAGGTTTA
TTTCTGTCTTTTACACTGACTTTTACAAAGCCTTCTTTACTAGATTTGTTAGCTTCAGTT
GTATAAATCGATAAACTTGGTTTGTCTTTGTAGTGCTCATTTTTTGATGTTTGAACATAA
TCTTGTTGTAGTGAAGATTTTTTCGTTTTAAATTTAAGAGGTTGGCATGCTTTTACTGAC
TTAAAACTAGGGGGGTTAGGATTGAATTTATTGTTCATCATTTTCTTAATAAAAATTACA
TTTGATAGGTGATTAATGAATATTAAACGGAAATATAAAAAGTGTCGGTAATAGAAAAAC
TAAAACCAACACTTTTTACTATCTATCTGGCTTTAACATTTTAATCAACTAGCAACCTTG
TTTACCATACTGCTCTTGACGAAGAATTGCACGCACGCTTGCATCAAACTGTGCTAACAC
TTCTTCTGCATTTTTCGGATCAGTTCCACGAGCATCTAAGTAGAACTTGATTTTCGGTTC
TGTACCTGATGGACGAGCGATTAAGCGACTGCCATTTTCAAGCACAAAGACTAAAATGTC
GCTTTGGCGATCTGTTTTCGTATGATCTAAGAAAGTCGCTACTTTGAAACCACCCACTTC
GCTTGGTGGGTTAGTGCGTAATGCGGTCATTAATTTACCGATTGCAGATAAATCATCAAC
ACGGATAGAGATCTGACCGCTTACATAAGCCCCAAACTCTCTGGTAAAGTCATCTGCGTA
ATCTGCTAAGGTTTTACCTTGTTTTTTCAAGTTACGCACAAGATCTAAGAACATAATCGC
TGCAGAGATACCGTCTTTATCACGCACTTTATCTGGATCAACTAAGTAGCCTAATGCTTC
TTCAAAACCGAATAATAAGCCGTTTACTTTACCGATATATTTGAAGCCCGTTAATGTTTC
TTCTGACTCAAAGCCATATTTCTTCGCAATTTCTGCAAGTGCTGGGGAAGAAACAAGTGA
ACAAGCTAAAATACCTTTTTTGCCTTGTGCGTGATATTGTTTTGCTAAATACCAACCTAA
GAAACAACCGATAACATTGCCATGTAAAGGTTTCCAGTTACCTTGTGCATCTGGTACTGC
CACTGCCAAACGGTCTGCATCTGGGTCGTTCGCAATAATAAATTCCGCATTTCTCTCTTT
AGCTACTTTAATCGCTAAATCTAATGCACCTTTCTCTTCCGGGTTCGGGAAGTTTACTGT
TGGGAATGTGCCGTCCGGCCATACTTGTTCAGCAACGATAGATGGCTGCGGTAAACCTGC
TTTGGCTAATGTTTTGCTCAATACTTCATAACCTACGCCGTGCATTGCCGTATAAACATA
GTTAATATCAACTTGTGGCTCTTTAGCAAGGCTTGCCGTTTTTGCAATATAGGCATCAAC
AATTTCATCATCTAATACAGTGTAATTTTGGCTACGTGGTAAGTCTTTGATACTGCCTTG
AGCTACTTTATCAATACAAGCCGCAATTTCTTGGTCTGCTGGCGATACAATTTGACCACC
GCCGTTTGCTTTACCTAAGTAAACTTTATAGCCGTTATCTTCAGGTGGGTTATGGCTTGC
TGTTACCATTACACCTGCGGTAGTGTCAAAGTACTTGATTGCATAGGCAAGCACTGGCGT
TGGTAATTTTCTTGGAAGAAGGTAAGTTTTAATGCCTGCTGCTGCCATAATTTCTGCAGT
ATCACGAGCAAACACATCTGAATTTTTACGTCCATCATAACCTAACACGATAGATGGCTC
TTTGTCATAGCCTTTTAGAAATTCTGCTAAACCACCCGCAGCTTGAGCAACAAGTACACG
GTTCATACCCATTGAACCTGCTTGTAAGCGACCGCGTAAGCCTGCAGTACCAAATTGTAA
ACGTCCATCAAAACGGCTAGATAATTCAGCTTGAGCTTTCGCATCATTTGCTTTTGCTTG
CGAAATCAATTGCTCTAACTCTGCACGAGTTTCTAAATCAGGATCTTGATCTAACCAATT
TTGAGCTACTTGAAAGAGAGTTTCCATAGTGAGTTTCCTTATAGTTAAGATAAACAAATA
GACAGTAATAAACTAACTGAAAAGCAGTAAGATTGAAATGATTATTTGTAAATATTGCGT
AGTTATTTGATATGGATAAAAGACAAACGGTTACATATAAAAACACCGCCTAATTAGACG
GTGTATTTATCATTAAATTAGAATGTTTGAGCAATACGATCCAGTTCAACTTTAGCCGCT
TCAAGAGCTTTATCTGAAATTTCTGCTCCATAGCCAAGACCTTCCGCGTAAACAAACTCG
ATGTCAAAAATACCAATAAAATTAAGAACTGCATGCATATACATTTTGGCTAAATCTGTA
GGCGTATCCCTATAGACTCCTCCGTGAGTAAGCACAACAATAGCTTTTTTACCTTTAATT
AAACCTTCATGACCATTTTCTGTATAACGGAAAGTTACGCCAATACGGGTTAAATAGTCT
AGATATGTCTTAAGTTGTGCTGGTATACCTAAATTATACATAGGAACAGCAAATACAATG
AGATCGCATTGATTTACTTCATTGATCAGATTATTAGAAAGAGTCAGAGCATTATATTGA
GTATCATCTTGTGATTTTCCTCGTATATCTAATACAGCATTTATATCATAATACGGGAGC
GGATTTTCACCTAAGTTGTGTTCTATAATATTAGCTGAAATTTGAGACTTGAAGTGATCA
ACCAATTGATTAGATTTTGATTTATCCGCAAGAATACTTGACTTTATCACTAAAATATTT
TTCATTGCAACTCCGAAGGTCAAACGATTATACCTAATAAACGACGATTATTTTATCTAA
ATAGCTAGGGAAATAAAATAAAAAACGTCTATGAAAAGAATTAAAGTGAACTTTTTTTTG
ACAGCTTATTATTTAACTTGTCCAGTACCATTTCAGGCTGAATATCGATCAAACTTTGAT
GATAACCGTCTTGCCCTTCGCCTTTGCGGATCTTAATTAAACCACCGTCAATCAAGCGGA
TAATCACTGCAGATTTAGAGAGCGGTGGCGTATATTGTGGGCTAGTTGGACCATAGAGAG
CAACAAGCGGTCGGTTAAGGGCAGCAGCAATGTGCATTAGCCCCGAGTCGTTGCTGACTA
CGGCTTTGCAATCCGCAATTAAATCAACAGCTTGATTTAAATCCGTTTGTCCTGCAAGGT
TGATGCAGTAGCGTTGTAAGGTTTCAGGCAAACTATTGCGAATTTGTTCCCCGGCTTCTT
CATCTTTTTTTGAACCAAATAAACGTACGGAATAACCTTGCTCAATCAGTTTTTGAGCCA
GTGTTGCGTAGTGGTAATGGGGATAACGTTTCGCAGGTCCAAACTCTGCACCTGGGCAGA
AGCCAATCGCTTCGCGGTTTTCGGCATATTCAAACTGTTTAGCAAAATGTTGTTTGGTTT
GTGCAATTTGCTCGCTATCGATTTGTAGGTAAGGATAAGCAATCGGTAAGTTTTCTGCTG
TCGGGATTTTACCTTGCTCAAACGCAAGTGCCACATAACGTTGTACCATCATCGGATAGT
CGTTTTTATTCGTGCGTAAATCGTTGAGAAAGCCATAACGCATTTCCCCTTTCCAGCCAC
GACGTTGCGGAATTTTAGCAAATAGCGGGATAAAAGCAGATTTCAATGAATTAGGCAGAA
CGATTGCCATATCGTATTGATTTCGCAAATTTTTGCCTAAATTGTACCGCTTACATAACG
CAAACGAGCCGTGACGGATTGGCATTGAAATCGCTTTGCGAACTTCTGGCATACGAGAAA
GTAGTGGGCGACACCAGTCGGGTGCCATCACGTCAATTTGGCAATTCGGATAGTTGGTTT
TGAGCTGTTGATAAAGGGCGTGGGACATCATCATATCCCCAACCCAAGAAGGTGCAATAA
CTAAAATATTCATTATGCTTCCTATTGCTTCACGCAGTTTTCGGCAAGGATTTTATTGCG
GTTATCTCGCAATGTGCCTTTGCCATCAAAATCTTCTGACCATATCCAGCGGATATCGCT
GTATTTTTTGCCTTTTTTCGTCACACTTGAATAAAGCGTATGGATACTTTGCTGGAAAGT
AATATCAACAGCTCTATTTTTCTTTGTATTGTCATACTGTACCCTAACGATTTGTTTATT
ATCACATAGATATTCGTAATAAATACGTTCATTAATTTTAACAATCATTTGGGTATTTTT
TGTTGGTATTAATGACTTTTCAAGTTGAGAAACAGGTGATACAGCAGGTACCATACAAGC
AGAGAGCAATGCTATCATTGCATATATTGAAGAATACTTCCTCACTATTATGGATATCAT
CTCGTATCTCCTTTTAAATATAGAGAGAGGCAATGATGATATTATTGCCTCAATATTTAT
TATTTAAAAATATAAGTACCATTTGATTGACGAGTATAAATTCCAGCATTTATTCTCATT
TCAACAACACGGCTATTTTTGTCTAATCGAACAGTTACTTTTTCTCCGACTTTGAGATTG
CTGACCGCTTTGTTTGCTTTGCTCATAGCGTTTACATCTGAAATATTTAGGTGATTGTCA
CGGAAAACCTGCATTAAAGACACACCTTTTGGAATCGTTAATGTCTTGCTTGAAATAAAG
CCAGATGAAGCTGATGTAACAACAGGTTTAGCAGTTACGACTACCACTTTTGTTTTAGCA
GGCTGTTCTTTTTCTATGTTGACTTCTGCTTTTTGAGTTACAGCAGAAACTGGTTTAATT
TTTTCTACTCGAGTTTTCTCAGCTTGAATTTTCTCTACTTCTGATTTTTCTTCTTCCATC
TGGTAGCTCACACTTCCGCTACTTGTTGGTTTTGTTACGACTTCCTCAGTAGGCTTTGTA
ATTTCTGTACTTGTTACAGAAATAGGCGTAATAGAAGCATTTTCAACGTTAGATGAAACT
GTCGAACCTCCCGTTGTTAATGGCAGTATTGTTTCTACGGTGTTTACGGGGGGAGATATC
GGGGGAGCTTGCTCTACTTGAGCTTGTGGGATAGTTAATGCTTTTGCTTCTTCTGCTCGC
TTCGCTTCTGCTTCATCAACTGGGCGGAATTCAATAGGTAGAGTATTATCTTGTTCCAAT
TGTTCCAGTGTTTCCGGTGTATTTGGTTTTAACAAGAAAAGAATCAAAAGTGATGCCAAT
ACCAATGCTCCCACAAGAAGTAATCGGCGAGATTGAAATGGTACCTTTTCTGCGATTGAT
TTTTGAAAATTAGGTTGAGAACTAGGCAGAATTCTCTCTATAGTTTGAGTAGTCATTGCT
GGTTGCTCGGCATTTGTTGTTTCTGTTTCCTTTTGGAGTGCTTCAGATAATGGCTCCTCT
GTTGTGGTGACAACAGGAGAAAACATAAATGCAGATGTTTTTTGTTGCTCCAATGTACGC
TCTTTTGAATCTTGTTGATTTTTTTGTTCTTCCATTGAAGCAAAAGAAAAAGTACCACCT
ACAGGACGCTTCATTACTGGAGTAAAAGTGTGTCCTGGCGATTTAGTTGAATGTAATGAA
AAATTAACCTTCTTAGTAAGTTTATGTGCTGAGAGAGTTAATTTGCTTTCCGAATTTTCG
TTCTCTGTTTTTACTGCGCTAGGCTCACCAAAAACAGGTTCTTTACGTAAATTTTGTTGG
CTCATTTTGAGTATCCCAAATGATTAAGTTTAAGGAAAAATTGTATTATTTTAAAGGATT
TCTGATGGATTTTCAGAAAAATTTCACAATAAGCTGGCTATTTTTGCTAACTTTTTACTA
AAACAAAAAAATAGCAGTATTGTCTAGAAGATTTTTCAATTTTTTCGATCTGCGTCGAAA
AACACATTTTTACTCATTGCAGGCTGTTTGTTTGATTTGTAAGGTATGCGTGCAATTTAA
ACCAACCTTTAAGGAGTAATTTATGAAAAAACTTTCTCGTTACACATTCAGTCTTTTATT
TGGGCTTTTCTCTGCAACAACATTTGCTGAAGAAAAAGTAACTACGTCAACAGAACATAC
ACCGGTAGTGATGCAACAAGTCGCAGCGACACAAAAAGTAAATGCGAATGTTGTAAATAT
CAATACTGCGACAGCCTCAGAAATCCAAGATAAGTTAGTCGGTATTGGAGCGAAAAAGGC
TCAGGCAATTGTGGAATATCGTGAGAAAAACGGTAAGTTTTTAAATGTTGAGCAGCTCAC
CGAAGTTTCAGGTATCGGGAAAGCGACACTTGAAAAAAACCGAGATCGTATTGTGATTGA
ATAATCATATGAGGGGCGAATCTTTATTCGCCCTGATATACGGCTTATTTAGAGATAGTC
AAATTCAAACATCTAGGGGCTGTTGATCTTTTGAGTTTAAATCTTAACCAAACAACAATC
TCCCCCAGAGAATACAACAAATCATTGCTAGCGATGCCGCATAATTTCTTGCTAACTTAT
CGTACCGAGTCGCAATGGCTCGGTATTGTTTTAAAAAAGCAAACGCATTTTCAACTAAAT
GGCAATAACGATATAAATACCAGTCTATATCCTGATTACCCACCTTTGAATTTCGTCTGC
GAGGTATAACTGGAACTGCTTTTGTTGTCAAAATAAGTGCTCGGAAGGCTTCACAATCAT
AACCTCTGTCTGCAACAATGGTCTCACTGTCAGGTAACAATACCTCAAGCTCAGACGNNN
NNNNNNNNNNNNNNNNNNNNNNNNNNNNNNNNNNNNNNNNNNNNNNNNNNNNNNNNNNNN
NNNNNNNNNNNNNNNNNNNNNNNNNNNNNNNNNNNNNNNNNNNNNNNNNNNNNNNNNNNN
NNNNNNNNNNNNNNNNNNNNNNNNNNNNNNNNNNNNNNNNNNNNNNNNNNNNNNNNNNNN
NNNNNNACGATATAAAATCCCTTCCACTGTATTACGATGTTCAGGTTTATTATAAACACG
TCCTGTACGGTCGAGTAAATAGGCTAGGCGTTTCCAAAGATTATCTGTTAAAATGGTTCT
AAGCGACATAGTTTGTATGGGATGGTTAGGTTTTGGCGAACTAAATTATACCAAATTTCT
ATGTCGTTTGTTTTTTGGGCTTAGGAGATCAACACGCTCTACTTACTCTGCTATAATGTC
CCACTTTTATTACAAGCGGTACAATTTCATGGAAAATTTGCAAGAACAACCTGACTGGAA
ACCATCAGCCTCTATTCAACACTTATTGAAACGAGCCAAAATTATGGCGGAGATCCGTCA
ATTTTTTACGGAGCGTGGGGTATTGGAAGTTGAAACACCTGCGATGAGTGAGTTTTCCGT
GACGGACGTACATCTTTCAACCTTTAGCACTCAGTTTTTATCGCCGTTTTCAAGCCAAGC
GAAAACCTTACACTTGATTACTAGCCCTGAATATCATATGAAACGCCTGCTTGCCTGCGG
TAGTGGGGCGATTTTTCAGCTCTGTCGAGTGTTTCGCAATGAAGAAGTCAGCAAACGCCA
TAACCCTGAATTTACGATGTTAGAGTGGTATCGCCCTCATTTTGATATGTACCGTTTGAT
TAATGAAGTGGACGATCTGCTACAACAGATTTTAGATTGTGAGCCTGCTGAATCCTTTAG
TTATCAATTTGTATTTCAGACCTACGTTGGCTTAGATCCACTCTCTGCAACCAAAGCCCA
GCTTGTGGCTAAAGCGCGTGAACACGGTTTGCAATGTGATGAAGATGAACAGCGTGATAC
TTTACTGCAATTTTTATTTAGCGAAGTGGTCGAAGCGAATATTGGCAAAGAGCGTCCAAC
GGCAGTTTATCACTTCCCTGCAACTCAAGCGGCACTTGCTCAAATCAGTACGGAAGATCA
CCGCGTGGCGGAACGTTTTGAGTTTTATTACAAAGGGTTGGAACTCGCTAACGGCTTCCA
CGAACTCAGTGATGCCAAAGAGCAAATTCGCCGTTTTGAACAAGATAATGTGTTGCGTGA
ATCGATGGGTTTACCGCCACAGCAATTAGACAGTCGTTTCCTTGAAGCGTTAAAAGCTGG
TATGCCAAACTGCTCTGGTGTCGCCTTGGGGGTGGATCGTTTAATGATGATTGCGATGAA
TGCTGACAATATCGATCAAGTGATGGCATTTGGGGTGGAAAGGGCGTAAAATTGATTTTG
TACGTCTAACTGATGTACAATTTCAAACAACAGGGGGATTTTATGACAACAATGGCAACG
AGCCGTCTAGCTGCTCGAGTAAAACCAGATACTTACGCCTTAATTAAACGTGCTGCAGAA
ATTGAAGGGATAACGCTCACCGATTTTATGATCACGAATTTACAAGCTGCCGCTCGTAAG
GTGATTGCCGATTCGGAAATCATTCATTTATCACTTGAAGATCAACATCGTTTGGCAGAC
GCATTACTTGAGCCACATCAACCAAACGAAAATATGCTCAAGGCAATGCAAGATTACCAA
GCTATCTTTGGTAAAAAATAGATGGATATTGCAAAACTCTCTTTTATTCGATTTTCGGAT
TTGACTATTCCAAGAAACACCTTTAGCTCTTCTTCTGAAGAGCTAAATAGCTATTTTTAT
ACGCAAGTTTCTCAAGACATCAAGAGACGAGTAACAAATTGCTTTGTGTTAATTGATCCT
GAAAATCAAACTATAGTAGGTTACTATACTCTCGCTGCTTCTAGCATTTCACTAAAAGAT
CTTCCAGTTGAGAAACAGAAAAAACTCCCCCGTTATCCTAGCGTTCCTGTCATTCGGCTT
GGTCGTTTAGCATTAGATAAAAGGTATATTGGCAAAGGGCTGGGAAGATTTCTGTTAGTT
GATGCTATATTACGAGTAGTCAATGCTGATATTGCTGCTTATGCGATAGTCGTAGATGCT
AAAGATAAAAATGCCACTGCTTTTTATCAAAAATATGGATTTTTATCTTATGCAGATAAC
GACAAACTTTTATATTACCCTTTATCTTATTGGAAATAACAAAGGAATAACCTTGAACAA
TTTATTTATTATTGACTCACATTGTCACTTAGACTCGTTAGACTATGAAACTCGCCATAA
AAATGTGGACGAAGTGATCGACAATGCCAAAGCGCGTGGCGTACAGCAGATGATCTCGAT
TTGTACGACACTTGGTCGCTTTGAAGCGATGAAGCAACTCACTGCTCATCGTAGTGAAGT
GGCCCTCTCTTGTGGTGTTCATCCGTTGAACGTGGAAGATGAACCGTTTGACTATGATAA
ACTGGTGGCATTGGTGCAAGATCCTAGAGTTGTTGCTGTGGGGGAAACGGGGTTAGATTA
TCACTACACGCCCGAAACCAAAGCACTACAACAATCGTTGTTTGAGCAACATATCGAAGT
TGCCAAACAGGTGCAGAAACCGTTAGTGATCCATACCCGTTCTGCTCGTGAAGATACAAT
GCAGTTTTTAGAACAAGGGAATGCCGAGCAGTGTGGTGGTGTATTGCACTGCTTTACGGA
AGATTGGGCAATGGCAAAGCGTGCGTTGGATATTGGTTTTTATATCTCGATTTCAGGGAT
TATTACTTTCCGTAATGCTGAAGAATTGCGAGATGTGGTGCGGAAAGTACCGCTTGATCG
TCTGTTAGTCGAAACCGACTCTCCGTATCTAGCCCCGATCCCTTATCGTGGTAAACCTAA
CCAGCCGGCTTATGTTCGAGAAGTATGTGAATATGTGGCAACACTAAAAGGCGTATCTTT
AGAAGAATTTGCTAACATTACTACGCAAAACGTGCGAAAATTGTTTAAAATTTAATGGTT
ATATTAATGCCGAACTTTCGGATAAGGATTTTTTATGAGAGCAATGTTTAAATACTTTCT
GATCTTAGTGTCACTCTCACTACACATCGTATTAGTTGGTGGGGTAAATTATGCATTTCC
TAGCTATGAGCAAACAATGGTCACAGGAATGGAAGTGCGTCGTATGGATAAAGATGGGGT
AATCAGCAAATCAAATCCAGCAGATGGCGAAGTGCGTGACGTGTATTTTCTTTTCACCGA
ACACCCTGATACCAAAGCGGTAATGGTTTACCGTAATGAAGATACCGGCTGGGGATTACC
GCTTTACTTCAAATTTGGCTCTGCCGATATTCAAGCAAAAGCACAAGCCTATGCGAACGA
AAAACAGATGGTACAAATTAAGTACTACGGCTGGCGAATTAATTGGTTGAATGAATTTAG
AAATATCGTGTCAATCACACCGCTTGCGGAAGGTGAGACTGTGTCAAAACCGTGGGTAAG
CTATATTTTATATGCTTTCTTTGCATTGACTTTCTTCTTGTCTGTGCAGTTTATTCGTGG
GTGGTTTGATAGTAGTAAATAATGAATAAGGACGCCAAGCGTGGCGTCCCTACCATTCTT
CAATTCACCTTATTTTTACATCTTGTAGGGACACCACGCTTGGTGTCCCCAATGAATTAT
CGCAATGACCACCTACTTTATCGCCGATCTTCATCTCAACGAATCTCAACCTGAAGTTAC
TGATCTGTTTTTGCAATTTATGACAGAAAAAGCACCGCTTGCTGAAGCAGTGTATATCTT
AGGGGATCTGTTTGATTTTTGGATTGGTGACGATGAGCAATCGCCTTTGATTGATACAGT
GAAACACGCTATTCGTCAGCTCACGGATCAGGGTGTTCCGTGCTATTTTATTCACGGCAA
TCGCGACTTTCTAATTGGTAAAGATTTTGCTAAAGCCACAGGAATGATCTTATTACCCGA
TTATCAACTGATTGATTTATATGGTAAAAAAACCTTAATTTGTCACGGTGATACCCTTTG
TATTGATGATATTAAATATCAACAATTCCGCCAAAAAGTCCATCAAAAATGGCGACAATG
GCTATTTCTCTGCTTACCGCTCAAACTGCGTATTCATATCGCTCAGAAAATTCGAGCCAA
AAGCCGTGCAGATAAACAACAAAAGTCGGCTGAAATTATGGACGTTAATCCTGAATTTAC
CGCTCAAATTGTGGATAACTATCAAGCCGAATGGCTTATTCACGGACATACTCACAGGCA
AGCGGTGCATTTTGACCAAAATTTTGCAAAATCTGACCGCTTATTTACTCGCATAGTCCT
TGGCGACTGGGGAAAAACTGCGTCAATTTTAGCGGTATCACCGCAAGGTTTTGTTTTTAA
TGAGGAACGTTAAATGATCGATGTGATTATCCCGTGCTATAACGCAGAACAGACCCTTCA
ACGAGCGGTACAAAGCGTACTTAACCAAGCAGAATTAGGCACATTATGGATCATTGATGA
TGCTTCTACGGATAACACCTTTGCCCTTGCCAAACAGTTTGAAGCACAGGTTCCCCATAA
GATTAAAGTTGAACAGATGCCACGAAATAGCGGTGTTGCAAAGGCACGGAATTGGGGGGC
GTTACAAAGTGATGCAGAGGTTATCGCTTTTCTTGATGCCGATGATGCTTATGAAAATGG
GGCATTGCAAGTTGCCGAAGCAATTTTCCATTTCCGTCCTGAAGCAATGGTAGTTCGCCG
TGCATTCCTCCTTGCTTGTGGCGGTTTTCCACAATATCAACTATTTAGGGAACTGGGCGG
TGAAGATGGTGCTTTAGGCATTGCAACGACCAAAATCAGCTATGTCGCAACGGCATTTAC
TGAAGCGGGAGTATTACATTACTGCCGTGACGGTATGCACGCAGAACGTTTGCTTGACGC
AGTTCTCTTTAATAAACACCCTGAAAATGTAACGGAAGAGAAAATGGCTCAAGCCAATGC
GGTGACAGACAATATTTGCCAACAAATCACCGCATTAGTCCACCATCTTAAGCAAGAACA
GGCAGGAATATATCCGCTTGTGTTAACTCGTGAGGATATTGCTTAGATTGAAGTTAGGTC
ATTGCTCTAACTGCCTTGACAACCCCAACAAGATGACTAAGTTTAGTTAAAATCTCGGTA
AGATGTGTTCTGTCTTTCACGCTGACCAATAATTTCACTTGATACACACCACCTTCTCGC
TGTTGGCTGTGAATATCAAGGATATTGCTGTTCATTTTGGCAATCGTAGAAGTAATCCCT
GCTAGAATGCCTTGTTGGTTGAGAATATCAACCACGATTTCTGCTTCAAATTCAACGGAT
TTATCTTTAGCAATTTCCCAGCTTACCGGCATATAGTGACGGTGATCCGTCGCAGCTTCT
TTCACATTGCGGCACGTTAAGCAGTGAACCATTAGCCCTTTGCCCGAACTGATATGCGCA
ATAATTTCATCACCAGGGACAGGTAAACAGCATTTCGCAAAGCTAATCAAACCGCTATCT
ACGCCTTGAATTGCAAGAGATTGATTATTTTCAGGATTACCGTCTGTATCAATTTCTAAG
GTCTTACTAGATAAGCGTTGAGCAATCACTCCACTAATTTGATTACCCAAACCGATTTCG
GCTAATAGGTCATCAAAATTGGATAATTGTAGATCTGTTAGCAATGCCTCAATTACAACG
GGATCAAGATGTTCAAAATTAGAGGTATTAAGTGAGAGCAATAATTGTCGTCTTCCAAGA
GAAATTGCCTGTGTACGCTGCTGGTTTTTTAAGGTGTTACGAATACAAGAGCGTGCTTTT
GCCGTGACCACAAAGTTCAGCCACAATGCATTTAACCGTGGACTTTCTGCCGTTTGAATT
TCAATGGTTTGCCCTGATTGTAACGGCTGAGAAAGTGGATACGGCTGATGATCGACCACT
GCACCAATACAGCGGTCGCCCACATCAGTATGTACCGCATAGGCAAAATCCACAGCAGTC
GCATTGGCTGGAAGCTGTACGATACGACCTTTCGGAGTAAAGACATAAATGTCGCTTGAA
AACAGATCAGATTTAACGTTTTCGATAAACTCTGCCGAATTTCCTACATTTTGTTGCATT
TCCACAATACTTTTTAGCCATTGTTGCGTTCTGGCTTGAACACTCATATTAGCTTGTTCT
TGATAGCCCCAATATGCAGCAACACCAAAACGAGCTGCTTGATCCATCTCTTCAGTGCGA
ATTAATACATCAACAGGCACACCTTTAGGACCAATCATTGAAGTATGTAAAGATTGATAG
CCATTTGTTTTAGGAACCGCAATATAGTCTTTTAGTTGGAAAGGACGAGGTTTATATAGA
CTATGCATCTGCCCTAATACTCGATAGCAATTATCCACACTATCTACAACAACTCGGAAA
GAGTAAATATCCAAAATAGAATTAAAACGTTGTACTTTTTGCAGCATACGTCCATAAAGA
TAATAGAGATGGCGTTCCTTACCATACACACGGGCTTTAATCCCTACTTCATCAAGGCGA
ATTTGAATTTCCTTTGAAATTTGTTCAATCAGCCCTTGACGGCTTCCTCTAGCCATATCG
ACTGCTGCTTTTAACACCTTATAACGATAAGGATACATTGCTTCTAAACAGAGATCTTCC
AATTCATTTTTAATATGTTCAATGCCTAAACGGTGAGCCAATGGTGTGTAGATTTCAAGG
GTTTCTTTCGCAATGCGTTGGCGTTTATCCGGACGCAATGCCCCAAGTGTTTGCATATTG
TGAGTACGGTCAGCCAGTTTGATTAACACCACACGAACATCTTTGGTCATCGCCAAGATC
ATTTTTCGGAAGTTTTCTACCTGTGCTTCTTGGCGGGTACGGAACTTTAATTTATCCAGT
TTTGATACACCTTGCACAATTTCTGCGGTGCTTGTGCCAAACTCTGCGGCAAGCTGTTCT
TCGGTGTAAGGTGTATCTTCAATTACATCGTGTAGAAGTGCCGCCATTACCGCTTCGTGA
TCGAGTTTCATCTCGGCGATAATACACGCCACAGCGACAGGGTGAGTAATGTAAGGTTCG
CCACTTGAACGGAATTGCCCCTCGTGTGCATCACGAGCCACAACAAATGCCCGCTTCACA
ATATCAATTTGATCCGCAGGTAAATAACCTTGAATAATGGTATTAAGACTTTCAAATAAC
TGCACTTTACACCTCACACAACAAAAACTGAGATTTCGTAATGTATAACGAAAAATGGAC
AATGAAAAGGGCAAATTACCCTTTTGATTGTCCATTTTTAACAAAATTTGATCTAATTAT
GAATTTGCTTGCACATCAGCCAAGAATGAAATAGCTTCTTTCTCTGCCACTTCTTGTGCG
ATTGCATCAAATTTCTCTTGTTGATCCATAATTTGATTATTAATCAAACCTTCTTCAATT
TCACGCAATGCGATAACTGTTGGTTTATCGCCCTCTTCAGCCACAAGCGGCTCACGAGTG
TGAAGTTGAAGCTGTCTTGCACGGCGTGCTGCCGTTAAAATCAAATCAAAGCGGTTACCA
ATTTTCTCTACTGCATCTTGAACGGTTACACGAGCCATTGTTTACTCCAAATTTTGCAAA
ATCCTGAACTTGTAAAAGGGTGAAGATTATACAGAAGTTGTATAGAGCTGGCAACGATAG
AGAGGGAAATCTTTATAGAGATAATAGCTCTATTTGTTAATAATTTTGTTGTTGTTAAAT
TTTGTAAAAGATATAAACTCATATAGCCTATTTTATCGCTCCTCACTGTTTTCTCATTTT
AGTGTATCTTAGGTTATCGGTTTTCATTGGAACGAAAATCGTAGGAATATGATTGCCCCA
CCATTTTCCCCTATCAGATAATTGGAGAGAACCATATTTGTCATATCGAATCAAATAAAA
GCCCCGATGATATTTCGGGGCTGTTAATCTAAAGAATAATTAGAACTTCGCTAAAAGCAT
TGCTTCTAATTTCTCTTGGTCAATCGCAAATTTACGGATACCTTCCGCTAATTTTTCAAC
TGCCATCGCATCTTGGTTATGTTCCCAATAGAATTCAGCTTCAGTCATTGGTGCTGGACG
AGCTTTCACCTCACCTTTGTACTCTAATTTACGCACTAAAGGTGCTTCACTTTCTTGTAA
CTCTTTTAATAATGCTGGTGCAATCGTCAAGCGGTCGCAACCGGCTAATTCTGTGATTTC
GCCTGCGTTACGGAAACTTGCACCCATTACCACTGTGTTATAACCGTGTTGTTTGTAGTA
GTTATAGATTGAAGTTACTGAAACCACGCCTGGATCTTCTGCCGGTGCATACTCTTTCTT
ATCAGAATTTGCTTTGTACCAGTCAAGGATACGACCTACGAATGGCGAAATTAAGTAAAC
GCCAGCTTCCGCACAAGCACGCGCTTGAGCTTGTGAGAATAATAGTGTTAAGTTACAGTT
AATCCCTTCTTTTTCTAACTGCTCAGCCGCTTTGATACCCTGCCAAGTTGAAGCAATTTT
AATTAAAATACGGTCGTTGCTGATACCTGCTTCATTATATAAAGCAATTAATTTGCGTGC
TTTTGCGATCGTTTTTTCAGTATCGTAAGAGTAGCGAGCATCCACTTCTGTTGAAATGCG
ACCTTTCACCACTTTTAAAATTTCTAAACCGATATTTACCGCTAATTTATCTTCCGCATC
AATCAATTGCTGTGCTTTATCGTTGCTTTTTGTTTTTGCATAAGCAATCGCTTCATCAAT
TAATGGAGCATATTGAGGTAGTGCAGAAGCACTTAAAATTAATGATGGGTTTGTTGTTGC
ATCTTCTGGTTGATACGCTTTGATTGCATCAATATCACCAGTATCCGCAACTACAACAGT
CATTTGACGTAAAGCGTCTAGTTGGTTCATAAAAAGTTCCTCTATAATATAAAAAACACC
GCCTGTAATAATAACAGTAACTGCTTAAAGCGCCTAGTATGAATTAAGTAACGAGATTAT
ATTTTACAATATGTTAACTGGGTACTATTTCTTTTCATTCCAAGGCGCTACCCAAAACAA
GCACAACATTCCTGGAATTGCTAAAAAGAAGCATATCCAATAGAAATGGTAGAAACCAAC
ACTCTCTGCCAATGCCCCTGATATCGCACCAATCAATTTACTTGGAATCGCGGTTAAACT
GGTAAAAATCGCAAATTGTGTTGCAGTATAAAGAGGGTTTGTTTCACGAGAAATATAGGC
AACAAAGCAAGCAGTGCCTAAGCCAATTCCGATATATTCACCAATAATGACCGCAGATAA
AGCAAAGCGTTCGTAAGTGCCTATGGTTTCAAACTTACCGTGACTTGCAAGCCACGCAAA
ACCAAGTAGCATTAGCATTTGGAATACGCCGAAAATCCATAAAGATCGGTTTACGCCAAT
ACGCAACATCAACACACCACCAACCATACCTGCCACAATAGAAGCCCATAGCCCATTGAT
TTTGACTGCGGTGCCTAAATCAGTACGACTAAAGCCCATATCCAGAATAAAGGCACTTTG
TAAAGTAGCCGCAAAGGAGTCACCTAAGTTATAGAGCAACATAAAAGTGAGTGTACCAAT
CGCAGCCCATAAACCTTTACGTTGGAAGAACTCTTTAAATGGAATAACAAAGGCTTCGTG
GAAAGGAAGATTGCGGTTATCTTGTAAAATTTTTGGCTCTTTAGCTAAAAATAAACTCAG
AATAATCCCTGGGATCATAAAGAGTGCGGTAAACAAAAAGACCGTTTCCCAAGGATAGTG
GTCAGAAACAATCAACGCTAATCCACCTGGAATTAACCCTGCAATACGATAGCCGTTGAT
ATGAATGGAGTTACCTAAACCCAGTTCTTCATCAGACAAAATCTCACGGCGATAAGCATC
GACCACAATATCTTGCACAGCAGACACAAAGGCAACTGCAATGGCTAGCATCATTACAGG
TTTAATATCTTGTGCTGGATTGAAGAAACCAAAGCAAGCAATTAATCCCAACAAGACTAT
CTGTGTGAAAAACATCCAACTACGGCGACGACCAAGGAAATTTAGGTAATAGCGGTCAAA
CAGCGGTGCCACTAAAAATTTCCAAGTGTAAGGCAAACCCACGATAGCAAAAAAACCGAT
GGTTCTTAAATCTACCTGTTCAGAGCGAAGCCACGCTGGAATTAATTGATAGATAAAATA
TAACGGCAAGCCAGATGTAAACCCTGTAAAGACGCAGAGTAACATTTTGTAACTGAAAAT
TTGCCGCCAGAGAGAAACCTGTACTTGCTCGCTCATTTTTACCCCTTATATCCATTTGGA
TTATTTTTTTGCCAATTCCAAGTGTCTTTCATCATTTGCGTTAAATCGTATTGCGTTTTC
CAACCTAGCTGTTCAAGGGCTTTTTGTGGATTAGAGTAACAGACCGCAATATCGCCAGGG
CGACGATCAACCAATTTATAAGGCACTTTAATGTCGTTTGCTTGTTCAAAGGCGTTCACC
ATATCTAACACAGAATAGCCAGTGCCTGTACCTAAATTATAGACGTGGAAACCTGCATCA
TCTTGATGTTTTTCCAACGCTTTTAAATGCCCAATTGCCAGATCAACAACGTGAATATAA
TCACGCACGCCAGTGCCGTCGTGGGTTTCATAATCACAACCAAACACAGACAGTTGTTGC
AATTTGCCTACGGCAACTTGGCTGATGTAAGGTAATAAGTTATTTGGAATACCGTTAGGA
TCTTCGCCAATCAGACCGCTTGCGTGTGCTCCAACAGGATTGAAATAGCGTAATACTACC
GCACTAAATTGAGGGAAGGCTTTCGCTGTATCTTCTAGGATACGCTCTACCATATATTTT
GATGTACCATAAGGGTTGGTTGTTCCACCCACTTCACAAGATTCAGTAATCGGAATCTCT
TTTGGATCGCCATAAACCGTTGCTGATGAGCTAAACACAATGGTATTTACATTGGCTTTT
AACATCTCTTCAACTAACACAATTGAACCTGTTACATTGTTTTGGTAGTAACGCAACGGC
TCTCGAACACTTTCGCCTACGGCTTTCAAGCCTGCAAAGTGAATAACAGAGTCAATCTGA
TTTTCTGCGAAAATGCGGCGTAACATCTCACGATCTAAAATATCGCCTTGATAAAAGCGA
ACGGATTTTCCTGTGATCTGCTTAACACGCTCTAAAGAGATTTCAGATGAATTAGATAAG
TTATCTAATACTACAATCTCTTTGCTTTGATTTAATAATTCAACCACCGTATGTGAGCCG
ATATAGCCAGCTCCGCCTGTTACTAAAATTGTCATATGTTATCCTTGTCATGAATTTTTG
TTGATTATATTCTGATATAGTACAAATTTTAATTAAAATTTAATAATTTACTGCTCTCAA
TTTTAATTTTTTAAATAAGAGCTTCTTTTGAATATCATCTAAAATTAAATATTCTCCAGG
AGCCAGAGAACCTAGTTTGAAGTAACTAACTCCAACCCTAACTAATCTTAATGTTGGAAA
TCCGATATGAGCAGTCATTCTCCTTACTTGGCGATTTTTACCCTCAACAATTTTTAATTC
AATCCATGAGGTAGGAATATTTTTTCTTTCTCGAATTTTGGGGGCACTTTGCCATTTAAA
ATGAGGATCTGGGATAATTTTAACTTTAGCTGGCTTTGTTAAGCCATCCTTTAATATTAC
ACCACTAGCTAATCTATTAAGATCTTCTGGTTGAGGAATGCCCTCAATCTGAACCCAATA
TGTTTTTTCTTTTTCAAACTTAGGGTTTGCTAAACGATGTTGAATTTGACCATTATTAGT
CAGTAATAATAGACCTTCGCTATCTTTATCTAAACGTCCAATAGGATAGACATTTGGAAT
AGAAATAAATTCTTTCAGGGTTTTGCATGCCTGATTGTTAGTAAATTGAGATAGGACCCC
GTAAGGTTTATTAACTAAAACAACTATTGTTTCATCAAAAGTCAGTTTGGCGTTATTAAT
ACGTTGTACTGGTCTAATTAAGGCAGATTTGAGTTTAAACATAATGATTTTTAGAAAAGT
TTTAGAGAAGTTGCTGGATTCTATCCATACTAAGCTATTAAAACAATAGAAAGCTGAGAG
CCAATTTTATCACTTGCGCCGACTAAACTGCTTCAGTAGAATGTTAATTATTCTTTTATT
AATATCTAATGGGGTCATAACATGTTTGGAAAAGGTGGCTTGGGCGGCTTAATGAAACAA
GCTCAGCAAATGCAAGAGCGTATGCAAAAAATGCAAGAAGAGATTGCACAATTAGAAGTA
ACTGGCGAATCAGGAGCTGGCTTGGTGAAGGTGACAATTAATGGTGCGCATAATTGTCGT
CGTATCGAAATCGATCCATCGTTAATGGAAGATGATAAAGAAATGGTGGAAGATTTAGTT
GCTGCTGCATTCAACGACGCGGTTCGCCGTGCTGATGAAATGCAAAAAGAGAAAATGGCA
AGTGTTACTGCGGGTATGCAATTACCACCAGGAATGAAGTTCCCATTCTAATTATCTAGT
TAATCAGTTTAAAAGTAGGGGCAAATTGCCCCTGCTACTATTTATATCATATCACTTATG
CAAAGTAGCCCTTTACTTGAAAATCTTATGGAAGCCCTGCGTGTATTGCCTGGAGTCGGC
CCAAAATCTGCACAACGTATGGCGTATCATCTTTTACAGCGTAACCGCTCAGGCGGTGTG
AATTTAGCTAAAGCATTGAGCGAAGCAATGACTCACATTGGACATTGCAAATCTTGCCGA
ACTTTTACTGAAGAAGATGAGTGTGCTATCTGCCAAAACTACCGCCGCCAAATCAGCGGA
CAACTTTGTGTGGTTGAAATGCCTGCAGATATTCAAGCGATTGAACAAACTGGGCAATTT
TCAGGGCGTTATTTCGTATTAATGGGACATCTATCTCCTTTAGATGGAATAGGACCTCGT
GAAATTGGTTTAGATTTATTACAGAAACGCTTAGAAGAAGAATCTTTTCAAGAAGTGATT
CTGGCAACCAATCCAACGATTGAGGGGGATGCGACCGCAAATTATATCGCTGAGATGTGT
TCTATTCACAATATTAAAGTTACTCGTATTGCACACGGTATTCCTGTCGGAAGTGAATTA
GAAATGGTTGACGGAACAAGCCTTTCTCATTCATTTGTAGGAAGACGGGATATTTCTTTA
TAAATAATTTCTTACTAGCCTATCAGGACGTTTTGCTGTAAACTACGCTCCCGTCCTGAT
GGTTTATTCCATTCCGAATTTCAGCTCTATTTATCACATAAAAGGCAGACAAAATGGCAA
CGAATTATATTTTCGTGACAGGTGGCGTTGTTTCTTCTTTAGGAAAAGGCATTGCGGCTG
CGTCGTTAGCATCAATTCTTGAAGCTCGTGGCTTAGATGTCACTATTATGAAGCTCGATC
CTTATATCAATGTCGATCCAGGTACAATGAGTCCAACGCAACACGGTGAAGTGTTCGTAA
CTCAAGACGGTGCAGAAACGGATTTAGACTTAGGTCACTATGAGCGTTTTATCCGTACCA
AAATGACCAAAGCGAACAACTTTACAAGCGGTAAGATCTACTCAGAAGTTTTGCGTAAAG
AGCGTCGTGGTGACTATTTAGGTGCGACGATCCAAGTTATTCCACATATTACGAACGAAA
TCAAAGCACGAGTGATTGAAGGTGGTAAAGGTCACGATGTTGCAATCGTTGAAGTGGGTG
GCACTGTAGGCGATATTGAATCACTGCCGTTCTTAGAAGCATTACGTCAATTAGCCGTTG
ATGTGGGGCGTGAAAAAACATTGTTTATGCACTTAACCCTTGTGCCATATATCCCAACGG
CAGGTGAAGTGAAAACTAAGCCAACACAGCACTCAGTGAAAGAGTTGCTTTCTATCGGTA
TTCAACCTGATGTGTTGATCTGCCGTTCAGATCGTATGATCCCAGCAAATGAGCGAGCAA
AAATCGCTTTATTCTGTAACGTGCCTGAGCGTGCGGTTATTTCTCTCAAAGATGTTGATT
CCATCTACCGTATTCCAGCGTTATTAAAATCGCAAGGTTTAGACGATTTCATTTGTGATC
GCTTCCGCTTAACTTGCAAAGAAGCAGATTTATCTGAATGGGAACAAGTGCTGTACCAAC
AAGCAAACCCAACGGGTGAAGTGACTATCGGTATGGTCGGTAAATATGTTGAGTTACCAG
ATGCTTACAAATCGGTCAATGAAGCATTAAAACACGCAGGCTTGAAAAATCGTTTAACGG
TGAACATTAAATATATTGATTCACAAGATGTAGAAACCAAAGGTGTTGAAGTGTTACAAG
GGGTTGATGCGATTTTAGTCCCTGGCGGTTTTGGCTATCGTGGTGTGGAAGGGAAAATCC
GTACCGCACAGTATGCTCGTGAAAATAAAATTCCATACTTGGGTATTTGTTTAGGTATGC
AGATTGCATTAATTGAATATGCTCGTAATGTTGCAGGTTTAACTCAAGCGAACTCATCAG
AATTTGATAAACACTGTCCACAACCTGTCGTGGGTTTAATTACCGAATGGCAAGATGAAT
CAGGGAATGTTGAGACTCGCTCAGATGAATCAGATTTAGGCGGCACAATGCGTTTAGGTG
CTCAGCAATGCCACTTAATCGAAGGCACAAAAGCACGCGAAGTGTATCGGACTGAAACGA
TCGTTGAACGTCATCGTCACCGCTATGAAGTAAACAATACATTACTTCCACAAATTGAAG
CAGCAGGCTTGAAAGTGAGCGGTTTATCGGCAGATCGTAAATTAGTCGAAATCATCGAAG
TGCCAAACCACCCTTGGTTTATCGCAGCACAATTCCACCCAGAATTTACTTCTACTCCAC
GTGACGGACATCCGTTATTTGAAGGATTTGTGAAAGCGGCAAAAGAGCATCAAGGTAAAA
ACGCTTAATGATTTTAGGCATAGTAGACAAAATGGTTGCTATGCCCTTTTTTTGTCTACT
ATGCCTAGCCAAATTCCCCTCCAAAAGTCATTTTTCTTTCAACTTTTAGAGGGGAAACAA
CAGCTAGTATAAAACCCTAGCCCTAATCGTTCCATCAATCTCTTTCAAACATTTTAATGC
CTCGCCAGTCTGTTCGGTTTCAACGTCGATAACTACATAACCAATAGTCGGATCAGTTTG
TAGATATTCTGCGGCAATATTCACATTCGCATCAACGAAGACTTTATTGAGTTGATTTAA
AATACCTGGGCGGTTTTCGTGGATATGCAATAAGCGTTTTGTGCCTTTATGTTCAGGCAA
GGAAACTTCTGGGAAATTGACCGCTGATAATGTAGAGCCATTATCAGAATATTTTACAAA
TTTACTTGAGACTTCAGTGCCAATATTTTCTTGTGCTTCTGATGTAGAACCGCCAATGTG
TGGGGTTAAAATCACATTATCAAATTCGCAAAGTGGAGACTCAAACGGATCGCTTGCAGA
AGCTGGCTCTTCAGGGAACACATCAAGGGCTGCGCCACGCAATTTGTCTGTTTTTAATAC
TTCAACTAAGGCATCAATATCTACCACAGTTCCTCGCGCTGCATTCACTAATACTGCACC
TTCTTTCATCTGGGCTAAACGTTTTGCGTCAATTAAATTTTTTGTTGAAGCATTTTCAGG
AACGTGTAATGAAATCGCATCACAGGTTGAAAGTAGTTCTTCAAGGCTAGCAACTTGTTG
AGCATTTCCAAGCGGTAGTTTATTTTCAATATCATAAAAATACACTTGCATACCGATAGA
CTCGGCAATAATGCTTAACTGCGAACCAATATGCCCGTAGCCGATAATCCCTAATTTTTT
ACCACGCACTTCGTTTGAACCAGCGGCAGATTTATTCCAAATACCACGATGTACTTCCGC
ATTTGCTTTTGGCACTTGACGCATTAACACGATGATTTCACCTAACACCAATTCTGCAAC
AGAACGAGTATTTGAGAAAGGTGCATTAAACACAGGGATCCCACGACGTTTTGCCGCATC
TAAATCAACTTGATTGGTTCCAATACAATAACAACCAATAGCTACTAATTTTTGAGCTTG
TTGTAAGACTTCATCTGTTATAAAAGTACGCGAACGGATACCAACAAAATGAGCATCTTT
GATCGCATCAATTAGCTCTTGACCATCAAGAGCTTTTTTATGGTATTCAATGTTGGTATA
GCCTGCATTTTTCAGAACATCAATTGCATTTTGATGAACGCCTTCCAGCAGTAAAAATTT
AATTTTAGATTTATCTAAAGAAACTTTGGTTGTCATATTGCCTTCCTTATACAGAAGAGA
GTTGAGTAGCAACCCCCAACCCTCCGTAGTGATTTTTCTTATTCAATAATTTTTGCACCA
TCAGGCGTACCTACGATGGTCACATTCGCATAACGTTGTGCAAAAATCCCGTTAGTAACA
ACACCTGCAATATTATTGATGGTATGTTCCATTTTTAATGGCTCAAAAATTTTGAAGTTA
TACACATCTAAAATCACATTGCCATTATCTGTTACAACGCTTTCACGGTATTCGGGCGAT
CCCCCTAAGGCTACTAATTGACGAGCAACATAAGAACGAGCCATCGGGATCACCTCAACA
GGCAGAGCGAAAGTAGAGCCTAACACATCTACTTGCTTACTTGCATCAACAATACAGATG
AATTTTTTTGCAAGTGAACTCACAATTTTTTCACGCGTTAATGCCGCCCCACCGCCTTTA
ATCATATAGCCTTGCGGAGTAATTTCATCTGCACCGTCAATATAAACATCAAGCTCAGTC
ACCTCATTGGCACTAAATACTTCAATACCTAACGCTCTTAAACGTTCTTCAGATGCTTTA
GAAGCGGCTACTGCACCTTTAATATCACCAGCCATTTCACCTAATGCATCAATAAAACAG
TTTACAGTTGAGCCACTTCCCACACCAACAATAGTGTCAGGTTTAACATATTGCAAAGCT
GCACGAGCTGCAATTTTTTTCATCTCAAGTTGATCCATAGCGTTCTCCTTAAAGCAAACG
TTTGCGTTATTATAGTCTAAAAAAGAACAAGCGGTAAGATCCTTACAAAATTTTGTTGAA
ATCTTACCACTTGCGATTAGTTACGTTTCACCGCTTCTGAAATCTCTTCCGCACAACTTT
GTGCTAAAGCCCCATCTTCGCACTCCACCATCACACGAATTAGCGGTTCTGTACCTGATT
TACGCAGTAAGATACGACCTTTGCCAGCTAAACGTTGTTCAACATCTTTTGCAACAGCTT
TAACTTCATCACTGTCTAATGGATTTGCACCACCTGCAAAACGAACATTGATCAACACTT
GTGGGAATAACGGCACAGCTTTAGCCAGATCATTTAGGCTTAATTTATGTGATACCATTG
CAGCCAATACTTCGAGTGAGGCGACAATACCGTCACCAGTAGTATTTTTGTCTAACACGA
TAATATGCCCTGAGTTTTCACCACCGAGCTTCCAGCCTTTTTCTTTTAAGACTTCAAGTA
CATAGCGGTCGCCTACATTTGCTCGTGCAAACGGAATAGCTAACTCTTTTAAGGCAAGTT
CAAGGCTCATATTACTCATTAATGTACCAACGACACCGCCGTGTAATTTGCCTGAACGTA
ATGCTTCACGAGCAATAATAAAGAGAATTTGGTCACCATCAACCTTGTTGCCTAAGTGAT
CGACCATAATTAAGCGGTCACCGTCGCCATCGTAAGCTAAACCGACATCTGCACCAGCTT
CGACTACCATTTGTTGCAAGGCTTTAATGTCCGTTGCACCGCATTTCTCATTGATGTTCA
AACCATTTGGGTGTGTGCCAATTTCGATCACTTCTGCACCTAACTCACGCATTACGTTTG
GAGCAATATGGTAAGTTGCACCATTTGCACAATCCACCACGACCTTATAACCATCTAGGC
TTAAATGTGATGGGAAAGTACTTTTACAAAATTCGATATAACGTCCTGCTGCATCATTAA
TACGACTTGCACGACCTAATTCAGCTGAAGCCACGCAATCCATCGGCTGATCAAGCATTG
CTTCAATCGCTTCTTCGACTTCATCTGGTAATTTTTCACCGATTGCAGAGAAAAATTTGA
TCCCATTATCATCATAAGGGTTGTGAGATGCTGAAATTACAATCCCTGCTTCTGCACGAA
ATGTACGAGTTAAGTAGGCAATCGCAGGGGTTGGCATCGGGCCTGTAAAGGCGGCGGATA
AACCTGCCGCTGCCAAGCCAGATTCAAGTGCAGACTCAAGCATATAACCTGAAATACGAG
TATCTTTACCAATCAATACTTGTTTAGAGCCTTGAGTAGCAAGCACTTTACCTGCTGCCC
AACCCAATTTCAATGCAAAATCAGGCGTAATCGGAAATTGCCCTACTTTGCCACGCACCC
CATCGGTGCCAAAATATTTACGTTCTGCCATAAATAATTACCTTAAAAAATATTGATATG
CTGGACTATCATTAACATCTTGATAGCGATAACCTAATCGGTCTAAATCTTGTTTAAATG
CCTCTTTTTCACTGCCGTTCACAACAAATGCAGCCAAGATGTCACCATAATCTGCACCGT
GAGCTCGGTAGTGGAACAGTGAAATATCCCAATCAATTAACGTTTGTAAGAACTTCAACA
ACGCCCCTTTCTGCTCAGGGAACTCAAAACTGTATAATTCTTCTTGCTGAATAGAACTTG
GGCGACCGCCGACCATATAACGAATGTGGGTTTTCGCGATGTCATCATCGGATAAATCGG
TAACTGGATAGCCATTTTGTTGTAAATCTTTAATGATCTCTAATTTTTCAGCATTCCCAC
TAATACGCACGCCCACAAAGATACAGGCTTGCTGATCGTCTGCGTGACGATAGTTAAATT
CTGTGACCGCACGATTACCAATAATTTGACAGAACTTGAGAAAAGCGCCTTTTTGTTCAG
GAATAGAAACGGCTAAGAGTGCTTCGTGTTTTTCGCCGATTTCACAACGCTCTGACACAT
AACGTAGTGTGTGGAAGTTAAGGTTTGCCCCCGATAAAATACAGGCGAGATTTTTACCTT
CAAGATTGTGTTGAGCCACATATTTTTTCAGTCCCGCTAAAGATAATGCCCCTGACGGCT
CTGCCACCGCACGCACATTCTCAAACACATCTTTCAATGCCGCACAGATTTCATCGTTAT
CGACTAACACAACATCATCAACATACTTCTGACACAAACGGAATGTTTCATCGCCAATAC
GTTTAACCGCAACACCATCAGCAAATAACCCCACACGTTCTAAATCAACTGGTTGCCCTG
CTTGCAAGGCATAAAATAGACAAGCGGAATCTTTAGACTCAACCCCAATGACTTTAATTT
CAGGCATCAATTGCTTAATCAGCACAGCAATACCCGCAATCAAACCACCGCCACCGACAG
GAACAAAAATATAGTTCAGATCGGCATTTTGTTGTAATAATTCCATACCGATAGAGCCTT
GTCCTGCAATCACTAGCGGGTGATCGAACGGGTGAACAAAGGTCATATTCAGCTCTTGGG
AAAGCTCAATCGCTTTGGCTTTGGCTTCATCAAAATTTGCTCCATGGAGCAACACTTCCC
CACCAAAACCACGTACGGCATCAACTTTGATCGACGGCGTATTTTGTGGCATCACAATTA
ACGCTCGCAAACCGAGATGTTTCGCAGACAAAGCAACACCTTGAGCGTGATTACCAGCAG
AAGCCGCAATCACCCCTGCATTTTTCTGAGCTGGAGAGAGATTAGAAATCATCGCATAAG
CCCCACGCAGTTTAAAACTATGCACTGGCTGGCGATCTTCACGTTTAATGGAAATATGAT
TACCCAAACGCTCTGAGAGCTTTTCCATTTTTTGTAATGGCGTGACTTGGGCAAGATCGT
AGATTTTAGAGCTTAAAATGGCACGGAGGTAATCCGTGCCTGATTGTAATGGGGTATCAC
TCATCGTTCAACCAACCTTTAATTAGTGGTTGCAACCACAACCGCCGTGTCCGTGATGGT
GGTGATGATCGTGGTCGTGATGACCGCCACAGCAACCGCGATCTTCATCGTGATCGTGAC
CACAGCAACCACCTTCTTGATGAACGTGACCGTGAGCAATTTCTTCTAATGTCGCTTCAC
GAGTTGCAACCACTTCCACAGAGAATAATAACTCTTGACCAGCTAACATATGGTTACCAT
CAACAACCACTTCATCGCCATCAACTTCCGTGATCACCACAGGTAATGGACCTAAATCTG
TGTCGGCGATAAAACGCATACCCACTTCTAATTCATCAACGCCCATAAACACATCTTTTG
GCACACGTTGCACCATATTTTCATTGTATTCGCCATAGGCTTCTTCTGGTTTAACACGCA
CTTCAAAGGTATCACCAACCGCTTTACCTTCTAACGCATTTTCTAAACCAATAACAAGGT
TATTGTGACCGTGTAAATATTCTAATGGTTGCTCAACTGGTGCTTCATCAACTAATACGC
CATCTTGAGTACGAACTTGGTATGCAATGCTAGGCACAACATTTTTGGTAATTTTCATTT
AAGTATCCTTATTTTATTGGGTAAAAAGTTCTAGGCATTGTAGCTTGTTATAGAGGATTT
GCAAATGTTAGTAACAAAATGACCGCTTATTCTTACAAGCGGTCAAATTTTGAAATTAAT
CCACAATATCAGGTGTCACCGCATCAACCACATCAACGGCAGTTCCAACAACACCACCAA
CAACAGAAGTGACTAAACAGCCACTTACCGAAGTGCAAAGTAAAGTAAGACCGAGTAACT
TAATCCATTTCTTCATTTCAAGCCCTTACTTTTCAAATTTCACCTGCCCCGAAGCAAACG
CAGAAATAGTGGCTTTGCCTGTCTCAAGTGGAATATCCACATCTGCCTCTTTCGCATAAC
TTGCGGCTCTTAGTGCGATTGGACGGCTATGATGTTCCTGTCCGTTAGGGGTTTCTAACT
GAACATTACTAATAATATAACGTTTCGCATTTAGCCCTTTTTGAATAACTTCGGCTTTGC
GCTGAAACTGAGCAATAATGTCTAACGTCATTTCATCTTCAAGAGAAGCTAATTTTTCAG
GCGACACACTAAAATGAATTTGACCAATCGCCACATCATCGCCTAAATTCTCAAGCACCT
TTGCCATAGCGTCAAAATTTTTACTTTTCAACTGAATGCGACCTTCTGCGAACCAGCCTG
TTACCTTACCTTTATTATCGTATTCTGGATAGTTACTAATGCCATCTGTAGATAACTCAA
TGCTTTTATCTTGTTTCGCTAATTCAATCACCTGATTGAGATGAGCAGAAACTTGCTTTT
TCAGTTCATTCAGGTTTTTACCTGACATTCTGCTATATACCTCAGCTTTCATCAGATCTT
TATCCACCTCACGACTTACTTGCGTTGAAAACTGGAAAGTCGAGTTGGTATCAAAGGTAT
TTGGCTCTGCCGATACAGCCAATGAGGTAAATACAAGCGGTAAAATGGCTAAATATTTTT
TCAATGTCATTCTCTATTCCTTTTATATCAGGGCGTAAAACACCACTTAGAACGTATTTC
TCTTGATTAGTTCAATGTTTAAAATATGTGCAAGATCCTGTCGCACCTTATCTATCTGCC
AAGTCACGTTATAGCCAGCCAAGTGCATACCATAAATTCGCTCACTTGGTTTACTTTGCT
GATATGCGGGTCGAGGGTCTTGTGCAACCACATCACATAAAAATTGCACAGGATCTTCAA
TGCCAAATTTCGCAAAGTTCTGACAAGATTTGACCGCTTGTAATGCTTGCTCAGTCAAAA
GCACTTGCAATTTCACCTCAGGTTTATCTTGAGCAAACCCCGATAACGCATTCGGTTCAC
TATCAGCATAAGCAACGTAAGGTTTAATATCCAAAATCGGTGTGCCATCGACTAAATCAA
CGCTGCCTAAATGTAAATAAACCTCGCCCTCTTTAACTTCAATACGATCTAATGCCACCT
TCGATAAACCTAACGGATTTGGGCGATGTGTCGCTCGGCTGGCAAATACACCAACACGCT
CATTCCCACCCAAGCGGGGAGGACGAACAGTAGCGTGCCACTCTCGCTCAGGAATTTGAT
GAAATTGAAAAATAAGCCAAAGATGGCTAAATTGTTCCAAACCTCGTACTGCATCAGGCG
TATTATAAGGTGGCAACAAACGCAAAATACCTCGCCCTTCACGGACTAAATTGGGCTGAC
GAGGAACGGCAAATTTTTCCCCATAAGGTGTTTGTATCGTTCCAATGGGAGAAAGGGTTA
AAGAGGACGGATTTGTCATAAAAAGGCAAATTTTCTGTTAAAAATCAAAACATATAAGAA
CATTTTGTAATAAAATACACAGTTTTAAAAGAAAAACTTCATTAAAGTGACTAATTTATT
GATATGAATAAAGGTTCTATGTTCTCTATTTGGCTTTCAACGGCTCGCCCAAAAACCTTA
CCGCTTGCATTAGCTTCTATTTTGGTTGGTTCTGCATTAGCTTTTTGGCAAGGAAAATTT
GATTGGCTAACCACCCTACTGGCTTTTATCACAACGATTTTGTTACAAATTTTGTCTAAC
TTTGCTAATGATTATGGTGATCACATCAAAGGATCTGATACGGAACAGCGGATCGGCCCT
TTACGAGCAATTCAACAGGGTGAGATTTCGGGACAACAGTTGAAAACAGCCTTGATTTTT
GTTGCTGTATTATCTTTTATATCTGGAAGTGTATTGATTGGTTATGCTTATCAAAGTTGG
CAAGATCTTATTGTTTTTGCACTACTTGGCATTTTAGCGATTGTCGCAGCAATTACTTAC
ACCGTAGGAAAGAAACCTTATGGCTATTTAGGATTAGGCGATATTTCCGTACTCATTTTC
TTTGGATTTTTAGCTGTTTTAGGTACATTCTACTTACAAGTCCATACCCTACAGTTTGAT
CTATTACTTCCCGCTTTCGGCTGTGGTCTATTATCTGTGGCAGTATTAAATATCAATAAC
TTACGCGATATTGAGCAAGATAAACAAGCGGGTAAAAATACCCTTATTGTCCGTATCGGT
AGCCAGAATGGACGCCGTTATCATCTTCTTTTACTCAGTTTAGCTGTACTATCCTATCTT
TTATTCACTCTGACGAATTTTGCTCATTGGTACAATTTCCTATACTTATTAGCAATCCCT
TTACTAGTCAAACACGGTTTATTTGTTTACCGCCACAAACACCCAACAGAACTTCGCCCT
ATCCTTGGACAAATGGCAGGGTTGGCATTGATAACAAATTTGCTGTTTGGGTTGAGTATC
ATGTTATAAATCTGGGATTAACTGGCTTACAGTTTGTATATCTTTATAGCTTCTCCGCTT
TCTCTGGCAACAACACAGGAATGCCATTTTCAATCGGATAATAAACATTCGCCGAACGGC
TAATTAAACGGTTGTTTTCTTTATCCCACTCTAATTTGGTCTGAGTGATTGGGCAAGCGA
TCGTATTAAGCAGTTTTTCGTTCATTCTGTTTTCTCACTAATTCAAGGACGGGTTCTAAT
AAACAAGCGGTATCTTGTGCTGAAAATTTTGCAGAAACAGGCACATACCACCAATTTGGT
TGAGCAAAACTACGGCATTTTACCGCATCTTTTTCGGTCATTAATAGCGGTAAGCCGTCT
TTCTGTAAAGGTTCGATTATGTTTAACGCGTAAGGTTGATGATCAGCAAAGCCATAACTT
TCTTTAAGTTGAATGCCAAGCTCTTGCAACATCATAAAAAAACGAGACGGATAGCCAATG
CCTGCAAGGGCAATCGCCGACTGATGATAAAAATCGGTTATCGGTTTTTTCTCGCCTGTT
TTTAAATTGATTACCCATTCAGGTTCTAACTGCATTAGATGTTCGCCTACTTGTGCAGAT
TTTCCGTTGCAAATCACCGCTTGCACTGATTTTAAACGGCTTGGAAGCTCTCTCAATCCA
CCTGCCGGCAAGACAAAACCGTTGCCAAAACGACGCTCGCCATCGACAACAACCCACTCC
ATATCTCGTTCAAGGGCGTAATGTTGTAAGCCATCATCAGTAATAATGAGATCCAACTCA
AATTGGCTCAATAATAGTTCAATGCTTTGTCGGCGGTTCGGCGAAATGGCGACTGGAGCG
AGTGTTCGTTGCGCAATGAGTACAGGCTCATCACCCATTAATTCGGGATTGCTATCGGCT
GTGACTAACTGTGGATATTGCTTGTTTTTTCCACCATAACCACGGGAGATAACACCAACT
TTCACGCCACGCTGTTGAAGCTGTTCTACCAACCACACGACCACAGGTGTTTTGCCGTTT
CCGCCAACAGAAATATTTCCCACCACTAAGACTGGCACTGGCGAGCGGTAAGATGTTAGG
ATTTTTTTGCGGTATAACATCACTCGAATTTGGCTAATCAACCAAAAAAGCAGGGAGAGA
GGGGCAAGTAGCCAAGTGACGAGGGATTTTGTTTGCCAGATGTTCATAGTTGTTATACGT
AAAGTCATTTATATGTTTCTATGATGTACTGTCCATTCTATGGCATCAAATAAGTAATGT
CTAAAAAATAAATTATTTTTGTAAGCATAGGGCGTGTTGATCTTTTAAGTACAAAAAACA
AACGACATAGAAATTTGGTATAATTTAGTTCGCCAAAACCTAACCATCCCATACAAACTA
TGTCGCTTAGAACTATTTTAACAGATAATCTTTGGAAACGCCTAGCTTATTTACTCGACC
GTACAGGACGTGTTTATAATAAACCTGAACATCGTAATACAGTGGAAGGGATTTTATATC
GCATTCGTAAGGGATGCCCTTGGCGTGATTTACCTGCTGAATTTGGCTTGTGGAACACGA
TTTATCGTCGGTTCAATCTTTNNNNNNNNNNNNNNNNNNNNNNNNNNNNNNNNNNNNNNN
NNNTGCAAGCGGTCAAAATCTGCAAGCGATTGGTAAAAGTAGTTGATTCCAGCATAGCAT
GACTATAAAATAAATAATAATCATTATTAACTTGTGCATAACAACATGAACTCTTATAGA
CAACAAATCACCCAGCTTCTTGCTGAAAACCCGAATATGATTACCCTTGAAATTGCGGAA
AAATTAGCTCTCCCAGAAGGGCAAGTGCTTTGCAATTTACCGAGTGAATTTGTCCGCTTG
TTCTCTGCAGATAGAGCGGAAGAGATTCTACAAGCGATCAGTCAATGGGGAACATTTACA
ACTATCATCGAAAAAGAAGGCTCCATTTTTGAAATTAAAGACCGTTTTCCAAGCGGGATC
TTTGCTCGAGGTTATTACAATTTGAATATGAAGGATCAAGAAGGCACACTTCACGGGCAT
TTAAAGCTTGATAATATTGCTCGAATTGCCTTTGTTAGCTTGCCGTTTAGAGGGAAAGAA
AGCTACAACATTGCTTTTATTGCACATAACGGGCAAACCATTTTTAAAGTGTATCTCGGT
CGAGATGAGCAGCGGCAACTCTTCCCAACACAAGTTGAAAAATTTAAGACATTTCAATAA
AAAGGAGCGATAAATGTCAAATCGTCAAGAAGTATTACAAAACCGTTTAGGGCCAGAAAT
TCAAGAATTTAAAGCAAAAATGAAAACATTGGTGCTTGCCACTGTGGATAAAGAGGGAAC
CCCTAATGTAAGTTATGCACCATTTGTGATCAACAATGGTGAATATCAAGTATTGATTTC
CACCATTGCCCGCCACGCATGCAACCTACAGGAAGTGCCGAAAGTGTCGTTAATGTTGCT
GGAAGATGAAAGTCAGAGCCGTGAAATTTTTGCTCGTCGCCGTTTGACCTTCGACGCAAC
CGCTCGCATTGTCGAACGCTATAGTGATGAGTGGAATGATGGCATTGCCAAATTAAAAGC
CCGTCACGGCGATTTAGTCGATGAGTTAGCAACCTTGCAAGACTTCAAACTGTTCTGCTT
TAAACCACAACAAGGATTATTTGTAAAAGGGTTTGGTAAAGCGTTCCAAGTAAGTGCTGA
TGAATTAGTGAATTTTGTTCATCTTGATGAAGGGCATAATAAAGAAATCGGTCCGCACAA
GAAAGAGGCATAAAATATAAGCGGTCAGTTTTCGCAAAAAATTTGCAGAAACTGACCGCT
TGTCTATTTATGGTAAACTATTCAGCGTCTTCTTTCGCCCATTCTAATGAACGTTTCACC
GCGCGTTTCCAACCTTTGTAACGTCTTGCACGTTTTTCTTCGTCATTATCTGGAGAGAAG
GTTTTTTCGATTTCCGCTTTACCGCGTAATTCTTCTAAGCTACCCCAGAAACCTGTTGCT
AAACCTGCAAGGTAAGCCGCACCAAGAGCGGTCACTTCTAGCACTTTCGGACGTTCTACT
TTAGCATTGAGAATATCTGCTTGGAACTGCATTAAGAAGTTGTTCGCAACTGCACCGCCG
TCTACGCGTAAAGTTGCTAATTTCGCACCACTGTCCGCTTGCATTGCATCTAACACTTCA
CGAGTTTGGTAAGCGATAGATTCTAATGTTGCACGCACAATGTGGTTACGGTTTGCACCA
CGAAATAAGCCCACGATAGCACCACGCGCATACGGATCCCAATATGGTGCGCCTAAACCC
GTAAACGCAGGAACAACATATACACCATTTGTACTGCTCACTTTAGTTGCAAAGTACTCT
GAGTCACGAGCGTCGTGGATAATCTTAAGTTCATCACGCAACCATTGAATTGATGCACCA
GCCATAAAGATTGAACCTTCTAAGGCATAGCAAGGCTCACCTTTGGCGTTACACGCAATG
GTGGTTAATAAGCCGTTTTTCGATTCAACCGCTTGATCGCCGGTGTTCATCAACATAAAG
CAGCCTGTACCGTAAGTATTTTTCGCTTGACCAGATTCGACACAAAGATGTCCGTAAAGT
GCCGCTTGTTGGTCACCTGCAATTCCTGCAACAGGAATACGCACGCCACCCATACCACCA
ATGTTGGTTTGTCCGTAGATTCCAGATGAGTTTTTCACTTCAGGCAACATTTCGCGTGGA
ATATCTAATAGTTCCAACATTTTGTCGTCCCACTGTTTGGCATGAATGTTGAATAACATC
GTACGAGAAGCATTGGTATAGTCGGTAACGTGGCTTCTTCCTTGAGTCAATTTCCATACT
AACCAAGTATCGACCGTACCGAATAGTAATTCACCTTTTTTCGCACGTTCTCTTGCACCC
TCTACGTTATCCAAAATCCATTTCACTTTTGTGCCTGAGAAGTACGGGTCTACCACTAAA
CCTGTTGTTTTACGAATATAGTCAGCGTGACCTTCTGCTTTTAATTTTTCACAGAAATCA
GATGTACGGCGACATTGCCATACAATCGCATTGTAAATCGGTTTACCTGTTTCTTTTTCC
CAAACAATCGTGGTTTCACGTTGGTTGGTAATACCAATCGCCGCAATTTCATCGGCTTTT
ACCCCTGCTTTTGCAACAACTTCATTTAAAGTTGAACTCTGACTTGCCCAAATTTCCATC
GGGTTATGTTCAACCCAACCCGCTTGCGGATAAATTTGAGTAAATTCACGTTGTGCCACT
TCAACAATGTTTGCATTTTTGTCTAATAACACCGCACGAGAGCTGGTTGTGCCTTGATCT
AAGGCAATGATGTATTCTTTAGTCATAGGATCACCTCTGAAAATTATTTAAGATTACATG
GTAAATTTTTACCAATAACACGGGTATAGATAAAGCCACCTAATAAAGCCCCAACAATAG
GACCAAAAATAGGTACTAGGAAATAAGGAATATCACGTCCGCCAGTGAGCGCTATATCTC
CCCAACCAGCTAAGAATGCAAAGAGTTTTGGGCCAAAATCACGATCAGGGTTCATCGCAA
AGCCAGTTAATGGCCCCATTGCACCACCAATAGTCGCAATGAGTAAACCGATAAGTAAAG
GAGCCATTGCACCTCTTGGTAAACCGTTACCATCATCCGTTAAAGCAAAAATTAATGCCA
TTAATACGGCGGTAATCACCACTTCAACAAAGAAGGCTTGTAATACGCTGATATGTGGAT
TAGGATAGGTCGAGAAAACACCTGCAAAGCCGACACCTTCACCACGCACAATATTTTGTG
CCGCTTCACTGGCAGCAAAAAGATCTTTATATAAGAAGTACACTAATGCTGCCGCACAGA
AAGCACCGAGCATTTGAGAAATAATGTAAGGCAGAATTTTTTGCCATCAAAACAAGCGAA
TTTCCATAACGCAATAGTAACAGCAGGGTTTAAGTGAGCACCAGATAACCCCGCAGAAGC
ATAAACAGCCATTGCGACCGCAAGTCCCCACACGATTGAAATTTCCCACAAGCCGAATGT
GGCTCCAGCAACCTGTGCTGCGGCAACACAGCCTGCCCCAAAAAAGATAATCAAACCTGT
ACCAATAAATTCACCAATACAAGCAGCTTTTAATGATTTGTCCATAAATTCCCCCTAAGG
AAATTAAATTAGAAAGTAAAAATGTTTGAAAACGAAAGTTTTCGAGGGTGAGATATAAAA
AAAGAACACTTTACGCAAACAATTAAATAAAAATTTGTGAAGTTGCTCACAATTTTTTAA
AAAAGAAAGTGATTTTTGTGAAATGTTAATATGTATCCCAAATACGTTACAAAGAGCCTC
TCCCACAATTTGTGTAAATACCTGTTTCTGAGATAATACATTCAGACACAGGTATTTTAT
TATGAACGA
>H312 Scaffold4
TAGGTCCTTGTGATCCTGCTGGACCCGTATCACCTTTGTCACCCTTAGGTCCCGTTGGAC
CCGCAGGGCCAGTTTCACCTTTCTGACCTGTATCTCCTTTTGGACCCGCTTGTCCTGGTT
CGCCTTTATCCCCCTTCTGTCCCTGAGCACCCGCTGTTCCCTGCGGTCCTTGTGGTCCAG
CTGGACCTACTGGACCCGCAGGGCCAGTTTCACCTTTATCTCCCCTAGGACCCTGCTCGC
CTCGCTCTCCCGCTGGTCCTGCTGGACCCGCAGGACCAGCTGCACCCACTGGACCTTGAG
GGCCCACTGGTCCTGCTTCACCAGGGTCACCCTTATCGCCTTTTGCTCCTGCCTCTCCTT
TTGGACCTGCAGGACCAGGTGCACCTTGTGGTCCAGCTGGACCTACTGGACCCGCAGGGC
CTATTTCTCCTCGCTCACCCGCAGGGCCTTGTTCACCTCTTAGACCTTGTTCGCCTTTAT
CCCCCTTAGGACCAGTTTCACCTTGTGGTCCAATTGGACCTGCTGGACCCGCAGGACCAG
TTTCACCTTTATCTCCCCTAGGACCCTGCTCGCCTCGCTCTCCCGCTGGGCCTGCCGGAC
CCACAGGGCCAGTTGCACCCACAGGACCTTGAGGGCCGACTGGTCCCGCTTCACCAGGGT
CACCCTTATCGCCTTTTGCTCCTGCCTCTCCTTTTGGACCTGCAGGACCAGGTGCACCTT
GTTCCCCCCTAGGACCCTGCTTGCCTGGCTCTCCCGCTGGACCTGTTGCACCTTGTGGTC
CTGTTGCTCCAGCAGGACCTGCTTCGCCTCTAGGACCTGCTGGACCTTGAGCACCGACTG
GACCCACAGGGCCAGCTGGACCTACTGGACCCGCAGGGCCAGTTGCACCTCTCTCACCTG
TATCACCTTTTGGACCTCTATCTCCTTTAGGACCTTGTATGCCCTGAGCACCCGCTGGGC
CTGCCGGACCCATCGGACCTTGATCTCCTTTTTCACCTTTCTGGATAATGCTATGCGTAC
CATCTGTATAGGTAATTTTTAGATCGCCATTTGGTTCTTTTTCCGTACTTTCAATTAACT
TACCCATAGCGGCAATCTTATCAATTTTATCTTTGAGGTCTTTATCTAATTTAACCGTAA
TCGTACTGCCATTAACATCGGAAGTAATACCATTTTCTCCTTTTACATTGAGCGTACCAC
TCCAAATGCCTACCTTGCCACTGCTGCCGTTATCGCCTCCTATTTGCATGGTGAGCGATT
TAAGCTGTGCCACGTTTACCGCATCGGTATCTTGTGTACCTGCCGCAACGTTGGTGATTT
GGCGTTTGATTGGTTTATTTGAATTCTTCCAAGCAACACCGCTACCAACAGAAACCGCAC
CAATCTTATTACCATCAACCCTTTCTGTGGATTTAAAGCCATTCTCAACAGTGCTTGCTC
TCTCTGTCACAGAAAAAGTTTGTTTTGCTCCTTCAATACCCCCTTCCGTATCTGCTCTAG
ATAAATAACCCAATGCAACACCACCGATAACGTTAACAGATGAATTGTTACCCAATGCAG
TGCCTCTATTTTGATTTGCAATAGCATTTTCACCGACTGCAACAGAGCCTATTGCTCGTG
CTTGTGCTCCATAACCATAAGCCGCAGAATAACCGAATGCTTCTGCAGTTGCCCCAACGA
CTACGGCATTGGGTTGGAAAAGGACTGCTTCAGCTTGATAACCTATCGCAATAGAAGTCC
TACCTTCAGCTTTTGCGTACCGACCGATGGCAATAGAACCAGGCCCAACGTTACTATCTT
GACCAATACCAATAGTACCATCGTCAGCTGATTCATTCCTTCCGGGTCCAGAACCATCTT
GAAAATGTGCAGCTAAACCTACTGGACTAAAAAATATACCTAGTAATACTAGACTTAAAA
AACTTAATTTAAATTTATCTTGCTGTTTATCTAAAAAATAATGTGAGGTGCATACTTGAG
CTCTTTTATCCGTGCAAGCGGATGTTTTGGTATGAGACTTTACTAACTCAGATACAACCA
CCCAAGCCTGTTGAGCATGACTCCAAATAACTCTAAATATTTTATTCATAATAAAATAAC
CTTCTCTACTGCTTTTCCTAATAAAAAATCATAAACCTTTATTTACATTTTCAGGATGCA
CAAATGCCCCCATCGCCCTCGCTTTCGCTCGGGCACTTCCCCCGCAAGCGGGGGAAGTTA
GATCCTTGACAAACCATATATTAGATGGATTGAATATTGTAGGGTGGGTTTTAACCCACC
AATAAAATCAATATGTTACGGCTACATGGTGGGTCAAGACCCACCCTACAAGCTACTTCC
CCCACAAGTGGGGGAATCTCAAAAACACCTGCCCCCACTCCATTGTAAAAAAAAAAAAAA
AAAAACAACATTTACATAAAATAAAGAATAAAATAACAAGCATTTTTCAACTTTTATTGT
CAATTATTAAAAAAGTTAGAAATAATAGGCGGAAATCTAATGAAAGCGGTGATTTAGATA
GGATATTTGGCATAGTAGACAAAAGTGTTGGTAAAAAGTGGGCTAAAGCCTTATAGTACA
AGGCTTTAAGCTCACTTTTGAAGAATATACTCATTTAAATATAGAAAAAACAACAAATAG
GTTGGAAGGGTTATTTAAAGAACTGAAACAGAAATTATCGCTTCATAGCGGATTAACGAA
AAAGCATAAGATTATGTTTATAAAGGATTTTTTGAATAAAAAGGGCGATATGAAACAATT
TGATGCAATCATCATTGGGGCTGGAGCAGCAGGTTTATTTTGTGCGGCACAGCTCGGGCA
AGGGGGAAAATCAGTACTGGTGCTAGATAACGGCAAAAAAATCGGGCGGAAGATTTTAAT
GTCGGGCGGTGGCTTTTGTAATTTCACTAACCTAGATGTCACCCCCAACCATTATATTTG
CCAAAATCGCCATTTCGTCAAGTCAGCACTGGCTCGCTATACCAACTGGGATTTTATTTC
GCTGGTGGCAAGCTATGGCATTTGTTATCACGAAAAAGAGTTGGGGCAACTGTTCTGTGA
TGAAAGCTCGCAACAGATTGTCGATCTGCTACAAGCCGAATGTGAGAAAGGCAACGTAGA
TATTCGGCTTCGACAAGCGGTTAGTTCCATCGAAAAATCTGCAAATTTTTTCCACATTCA
GACCGCTTGCGAAAGCTATCAGACGGAAAATCTGATTATTGCTACAGGCGGTTTGTCAAT
GGCTGGCTTAGGGGCAAGCCCATTTGGTTATAAAATTGCCGAGCAGTTTGGTATTCCCGT
TATCCCTGTTCGTGCAAGCCTTGTGCCGTTTACTTGGAAAGAAAACGATAAGATTTTTGC
CACCTTATCCGGTATCGCTTTACCCGTTAGCGTAAGCAACCGTAATAAAACCTTTAGCAA
TCAGATGTTGTTTACCCATCGTGGATTATCTGGGCCTGCTATTCTACAAATTTCAAACTA
CTGGGATTTGGGTGAAACGGTGGAAATTGATTTACTTCCGTCCGCCTCTATCCTTGATAT
TTTGAACGAACTGCGTCAATCTTCGCCGAAATTGCAGTTAAAAACCGTATTATCCCGCTA
TTTACCGAAAAAACTAGTCGAACTGTGGATTGAGCAACAGATGATCAAAGATCAGATTAT
CGCTGAACTGAACAAAGCTGATCTTGCCTTTTTAGATCACTTTATTCATCACTGGCAGTT
TTTACCAAACGGTACTGAAGGCTACCGCACAGCTGAAGTCACAATGGGTGGCGTTGATAC
CGATTATATTTCGTCCAAAACAATGGAAGCGAAAAACGTTCAGGGTTTATATTTTATCGG
TGAAGTGCTTGATGTGACAGGCTGGCTCGGCGGCTATAATTTCCAATGGGCGTGGTCGTC
GGCATTTGCTTGTGCGGAAGGGCTAAAAAGTAAATGAAACATTTGTAGAAGATCAATTCT
GATCTTCTACAAAAACTATCAATATTTATAGGAGGGTTACTTATGAAAGATATTTTGCTT
TTAATTCTTTCACAACCGCTTTTTGTTGTGCATTCAATTCTTTCGTCATTGGCTCACGGC
AGTAACCTGCTTGTACGCCTTCTTCTTTCAATAAGCCTTTGATGGTTTGATATAAACCAT
TACCCAAAATGCCTTCGATTAAATCGTTAGTCACATTTTGAATTTCAAGCGCTTCTTTGA
TTTTACCTTGTTGGGCTAATTCAAAAATTTGACGAGCACGGATACCGTTGACGTTGAAGG
TACTACCGATTGCACCATCTACACCTAATACGGTTGCAGGTAACATCATTTCATCAAAAC
CTGCATAGATTAAGTGGTTCGGGAACGCTTTGCGTAAACGTTCTAACAGGTAGAAATCGC
CTGCGGTGAATTTTACACCAATGATTTTTTCATTTTGGAACAGTTCTGCAAATTGTGAAA
CGCCGATGTTTACCCCTGTTAAGAATGGGATAGAGTAAACAATCATTTTGTTACCTGTTT
CACGAATAATGGTTTCGTAGAAGTTTTTGATTTCTGGGAAGCTGAATTTGTAGTAGAACG
GCGTTACTGCAGATAAGCTATCATAGCCTAATTCAGTTGCATATTTACCAAGTTCTACTG
CTTCTTTTAAGTTAACGCTACCCACTTGAGCGATTAATGCAATGTCATTTTTCGCTTCGT
CTTTTGCGATACGGCAGATCTCTTTTTTCTCTTCCGTTGAAAGCATAAAGTTTTCACCAG
TTGAACCGCCCACATACAAGCCATCGACTTTCATTTTGTCGATATTGTGGCGGATAATTT
GGCGTAAACCTTTTTCGTTGATTGTACCATCTGCATTAAAAGAAACTAATAATGCACTGA
AAATACCTTTTAAATTTTTCATATGGGTTCCTTTATTAAAGTAAAGTATAGATAAATGAT
AGCGGTCTGTTTCACAAAAAAACTATCAACCTGACCGCTTGTAAACTACTTAAGTCGTTG
TTCTAAAATTACATTCAACGTTTTCTGTTTTTGTTGAATAGCTTTTTCTGGTTCAGCTTT
CACTAACATGGCATAAATTAAATCTAGTACAAAAAGCTGAGTCATTTTTGTACCAATTGA
ATCTCCCTGCATATGCCCCTGACGGTTACCATTAATTAACACATAATCCGCTTCTTCTGT
AATAGGCGAACGCAAATTATGGGTAATAGCAACTGTTATTGCCCCATTATCTCTTGATAT
TTTTAGAGCTTTTGTCGTTTCTTCTGAATAACCAGAATGGCTAATGCCAATAACAATGTC
TCCTTTTTTCAGCAATGCTGCTTGCATATACATAAAATGGTTATTAGTCACGGCAGCCGC
GTGTAGCCCTATTCTCATTAATTTATGTTGGGCATCTTCTGCCGTTAAACCTGATGAACC
TACACCAAATAAGAAAATACGATCTGCTTTACGCAATTCTTCCACCACTTTTTCTAGCTC
TGCATAATCGAGTAGATTGACGGTTTCTGCAATCACATTATTCAGCGTATTCTGCAACTT
AATTGCAATTTCTTTAGGTGTATCAGTTTCCGCAACGTCCGTATCTAACAACGTACTACT
CTCTTTTTGCTGAGTAGCCAATTCAATGGCAAGATCGAGTTTAAAGTCTGTATAACCTTT
AAATCCCAATGTTCGACAAAAACGAATAAAGGTTGCTTCGCCGACATCTAATTGATTTGC
CACTTTAGATAAAGAACATTGGTTCAATAGATCGGGCTGAGATAAAATCACCGTCGCAAT
TTTTTTCTCTGTTTTAGTTAAACTATTTTGTAACGCACCAATCGTATCTAGAATTTTACC
TCGGGCTGACATTCTAGCCTCCTATCATCTCCACTGGCACTTTCACCACTAATTTTTTCA
ATGGCTTACTTTCGGTCACAAAATTGCCTGGTGTGTGTGGCTCATAAGGTAAGAAAATAG
CAAACATATTAGGTTTTAAAATTACAACATTTTTATGTTCTAAGGTTGGTGTAAGCTGAT
AATCGTCCTCATCACGATATTCATCATAAAGTGCTAAGTTAGGATAGGCTAAACTATATT
CAATCGCTTCTTCACCTGATATCAACAATTGAATATCAATAAATTTACGATGGAGCTCCG
CTTTTTTTCCTTCTGGGGAAGAGGTTTCAAATTCCATCACATTCATTCTTACACCCTCTT
CTAAATCTTGCCAACCTAGTGGCAGATTAACTAAATCAAGGGTTTTAAGTTTGGCACATA
GTCTGGCAAAGACAGGCGGAAGTGAAAGAATATAATCATCACGAGAAAGATCACCTAATA
ACATATAGCCTCCTAATGTTTCATCGCACATTAAATGAAACGATTACTCCATAAAAAATA
ACACAAAAGAAAATATACTCCATAGAGTAAAACTTTCTCGACCAAATGACAAGGTATAAA
CCTAAAAAATGAGAGGTAAATCACAATTTACTTGATTTAAAGAGCCTCTCCCACAATTTG
TGTAAATACCTGTTTCTGAGATGATACATTCAGACACAGGTATTTTATTATGAACGAAAA
ACAACTTCACGCCTTGGCAGCGGAATTTGCCAAAAACCTAAAAACACCAGAAGACCTCAA
TCAATTTTCACGGATGCTTTTAAACGTCGCATTATACTTTTGGTGAAAAAATAAATGCTT
CATTTCTGATGGGTGTTGGTCCCGTAGAAGATTTGTCTAATGAGTAAGTTTTATCGAATT
CAAAAGGAAAATTTTTAATCATGTTGCTTTTTTCTATAAAAGAACCATGATAGACACGAT
TATTTTTGCCTTCCAATAGATTAGATACTTGATTTACCAAATTCAGTACCAGTTCATCAC
TAATATCTAGTACCTCCTCTTTTAGTCCTTGACCAAAAGCTGATGAGCAATTTTCTTTGA
AATCCAATTTGGCAAAGCATACTAAGAGGTGCTACTTAATCTACAACCAAACGAAGCTGC
CTAAAATAGAGTGTATTCATACAATATCAGTAAACACAGGGGAGTCCAGATGGAAAAGGT
GATTCAGTCACAAACTGGAAGAAAAATCTACTCAAAATGTAGCAGTTGTGATGCTTCTAT
AGAGTTCAACGAAAAAGAAAAAGGCGTTTTTTTGAAAAAGTGTGCTGTGTGCTTTCTACT
AATTCAAGATTGAACCTTATGTAATCCGTTTGGGTATAGATGATATAGCAAAAGACCAGA
ATCTTGTAAATTCTGGTCTTTTGAGATTATGTTACAATCTATGATTTGGATTATTGGTGC
TCTGGGCGAGACTCGAACTCGCACATCCTCTGGACACTACCCCCTCAAGATAGCGTGTCT
ACCAATTCCACCACCAGAGCGTAAATTCTATTTTTATTGAGGAATATCGCTATTTTCTGT
TTTAGCTGGAGCAACTTCTTGTTTTTGCTCTACGTTACTTAAATCTTCAAATTGGCTTTT
TGGTGCCGCAGTTTGTGAATTTAAGTTGCCTATAACTAGGCTTACGCTAAAAAAGATAAT
CGCTAAAATCGCTGTTGTTCTTGATAAAAAGTTTGCAGAACCAGCTGAACCAAATACAGT
TCCAGCTGCACCAGCGCCAAACGAAGCACCAGCATCCGCACCTTTACCTTGTTGCATTAA
AATAAAGCCAACGAGGAAGATTGCAACAACGAGATAAACAATAGTCAGTACATTAATTAA
CATTGTGTTCTCTTTAATCTGTTCAAAATAAAATTCCGCAGGTTGCGGAATTAACTTTCG
ATGGCGTAAATAATAGCTATCTTTACTTTTCCTTGCAAGCGGATTTTATTAATTTCTGTG
TATTCGGTTTATTTTTCAACATTTTGCGTAGATTTACGGGTATAACGTGATTTAGAACTT
GTTGTAAGCGGTGTTATTTTCGCCAAACTTTGCAAAATCTGCTTGTTTGGGGAGCTTAAT
AAACTTGGCAAACGCTGGTTTAAATCTGCCATAAATTGTTGATAACTGGCTTGTTTTTTG
CTGATGTCTGTTAGTTGCATTTCCCAGTGAGCTGTCATATCAGGCTGTGTTGCAACATCT
GGCAAGGCACTAATTAAGGTTCGTCCTGCTTCTGTACTATGAATGTTTCTGCCTTTTTTG
ATTAAAAAGCCACGTTTGAATAATAATTCAATAATACCAGCTCGGGTGGCTTCTGTACCC
AAGCCGTCGGTTTCCCTCAACACTTTTTTGAGCTGTTTATCCTGTACAAAGCGAGCAATG
CCCGTCATTGCGGATAACAAGGTCGCATCAGTAAAATGGCGTGGGGGCTGTGTTTTTTTG
CTGACGATCTCACCGCTTTCACACCATAACTGCTGATCTTTTTTAACCACAGGTAGCAAA
GGTTCAACGATTTCATCATTATCTTCTTTGCCTAACAAGAACTTCCAACCTGCAACAACA
AGGTTTCTGGCTTGCGCAACAAAAGTTCCCCCTGCGATATTTAACACAATTTTTCCTTTA
CGATATTCTGCATCAGGGCAAAATTGCATTAAATATTGTCGAGCAATAAGCTGATAAATC
CGCTGTTCATTCTGAGTTAAGTGAACTTGCCCTTGACGTGCCGTTGGGATAATAGCGTGG
TGAGCTTCTACCTTACTGTCATTCCAGCAACGGTTTTTCTTATTCGGATCAACGGCATCG
GGCCTTTGTTCATACTCAGGTAAATGATGAGAAATTGCCGACATCACTTTTAGGCGATCG
GCAAAATGTTCATTCGGCAAATAACGGTTGTCGGAACGAGGGTAAGTAATCAATTTATGG
GTTTCATACAGCCGTTGGCAAACATCAAGCACATCTTGGGCAGATAAGCCAAAACGGCGA
GCCGCATCAATTTGCAAGGCTGAGAGTGAATAAGGGAGTGGTGCTGCTTCACTTTCCATT
TTATCTTGATATTCGGTAACGCAAGCGGCTTGATCCGTGATACGTTTTACCACATTCTCA
GCAAGTGGGCGAGAAAGTACTCGTCCATCTTCATCTTGATAATCTTCGCAGGCTTTACTT
GGTTGCCATTGTGCTTGAAAACGTTCTTGGGTTTCAGGAACAACCACATTTGCCAACACT
TCAAAATAATCTTTTGGGATAAAATTTTCAATCTCAAGATCACGTCGGACAATCAAGCCC
AACACGGGCGTTTGTACACGCCCAACGGAAAGCACGCCTTTATAACCAGCCCAACGCCCT
TGTAGCGTATAGGCTCTGGTCATATTGATCCCATATAGCCAATCTGCCCTTGCACGAGCT
AAAGCCGATGTAGCAAGCGGTACGAAATCTCGATTAAATTGCAATTTTTCAATCGCTTTT
TTGACAGCATTAGGGTTGAGATCGCTAATCAAACACCGCTGAATTTGGGATTTCCGCTCA
GGGGATAAATTTAAGTAGCCAAAAACTTCGTCCACCAACAGTTGTCCTTCACGATCTGGG
TCGCCTGCATTGACTAAAATATCCGCTTGTTTAATTAAACGCTCTACCACCTTAAACTGC
TTGAGTGTCTCTTTTTTGGGGATCAGCTTCCACTGTTCAGGGATAATCGGCAAATGTTCC
ATTCGCCACATTTTGAAACGTTCATCATAAGCATCAGGTTCAGCTTGTTCTAACAAGTGA
CCGATACACCAAGTAACCACGTTGTCTTCGCCACATTGAATAAAGCCGTCCCCACGGGTA
TGGGGTTTCGGCAATACATCAGCAATCGCACGCCCTAAACTTGGCTTTTCTGCAATGAAT
AAACGCATAAATTGCTTATAGACCTTGTGATGATAAGAGCATTTGACAAAGTTGTGGCGG
TTGTGGAATAGTTTTTGCTTTTGGTGTTGTTGATGGCGGTGCAGGCTCAAACCAAGAATA
AAGTTCTTCACCACAGCCATCGCCAGCAGGCACTGGAGCTTGATTTTCACAGTTCGCCGC
ATCTGCAGGGCAAGTTAAACGAACGTGAAAATGCGAGTCGTGGGCGTACCACGGACGAAT
TTTGCGTAGCCAGTTGCGATCCGTTCCTGCGGTATTACAGAGTTTCACTTTAATCGCTGG
ATTGACAAAAATGCGATCAACTCTTGGATCTGAAGCGGCAAGTTTGAGTAGTTTTGTATG
GTTTGCCGTCCATAGGCGTTCATCTACCACGTTAGCCTTACGATCAACCATAATGGTCGC
TAAACCAGCTGGATTGCGAGCTGTTTCATCGTCCATTGGACCAAAACGAAGCCAAATATC
GGCATCTAACCCTGTTTGATGGCTGGCGTGTCCAGATGAAAAACGCCCCCCAGCAGGCAT
ACCCATATCCCCAATTAAAATCGGTGGAATGCCTGACGCTTTAGCATTTTTGGCTAAGGT
TTTTAGGTAGCTTAATAATTGTGGGTGTCCGTAATAACGGTTTTTGACAGAACGAATAAC
TTGGTAGCCTTCGCCTTTTAATGCAAGCGGTTGAGCGCCAATAATACAGCCGTTGCTATA
CCCCCCAATGGATTGAGCTTTGCCTTCAATAGGCGTACGGATTTTTTCCCATTGAGTTGC
AAAAACGGTAGCGGATAAGAGTGCTAAACCTGAAACAAAGGCGGTTTTAATCAATTTCAT
TTTCTTCTCCAGACCTATACTAATTTAATATGTATGGTAATCTCTTCCCTATCGTGATAC
AAATGTTTTGCCTGAATAGCAAATTTCAGCCCTTGTTTCTCTAATAACGAAGCAATCGTA
TCTAAACACAGTTGCACTTCTTGATAACGTTTTTTCATTGGCAATTTCAGGTTAAAAATT
GTTTCCCTACACCAACCGTTAATCAACCATTTTGCAATTAACTTACTAATTCGCAACGGC
TGTTCAACCATATCGCACACCAACCAATCGATCTGCTTACCTTTTGGCGGTTGGAATTTA
AAACCGTCTTCCGCACAATGCTCGATACGCCCTGTGTCGTGCAAACTTGCCGCCATTTTG
CCGTGATCGACCGCATAGACAAACAGCCCACGCTTGACTAACTGATAAGTCCAGCCTCCT
GGGCAAGCCCCTAAATCGACACCGTACATCTGCTCGGTAAAACGTTTTTTCTCCTCTGCT
TGTGGTACAAAGGTCAAAATAGCTTCTTCCAATTTCAATGTCGAACGGCTTGGCGCATCT
GCTGGAAATTTCAAACGAGGTATCCCCATAAAAAAGGGTGATCGGTTATGGTTATAGGCA
TATCCGACATAACACCTGCCCGATCCCACAAATAGAATATGCAAGCTAATACTTTGCTTC
GCCGTTTCTTTTGCCCCTAACCAGCCCTGTTTTTTCAAGGCACTCCGCAACGGCACGGTA
AATTTACGACAAAAAGTCAAAAGTTCTTTGGCTTCATTCGTATCAGGCGTTTCAACAAAA
ATCTCATTGCTGTTTTTCGGATTTAAGGCTTGATATTGTGCCACAATCGGCGAAATCCGA
TCCCCTTCGGGTAGATCCTGCAACAACTCGCCTACCACAATCATTTGACGAACAAAAATC
AACTGATTAAAGGCTAATTCTCTGGCTAATCTATCCGCTTCCCCTGCCTGATAGCACTCA
AAAATTACATAACCACTGTTCTCTTTGAGATTAGCAAACCCATAAATTCCCAATTGAGCC
GCTTTATCATTGATTTCACCCGCCACTTCCTTTTCAAAACCTGCGCGGCAGTATAAGGCT
AATTTATTCATTACTTTTGACTTCTCACACTAATATAAACCAACGCTGCCCAGCCCACTA
AAAATAGTGTACCGCCAATAGGCGTTGTCCAAACAAAAATTCGGCTTGCCCCTAAGGCTA
ACGCATATAAACTGCCACTAAACAGCAAAATCCCTAACGCCCAACTACCGCCAATAATGT
TAAAGGCTTTGGCTCTACAAGCGGGCGGATTTTGCGAAAAATTTGCAATTTGAAATAAAC
CCAACGCCATCAATGCTAACGTATGAAACATCTGATATTGCAAGCCTGTTTCAATCCACG
CCAACGCTTTCTGATCCAAGACTTTCTCCAAACCGTGAGCCGCAAAAGCCCCAAAAGCGA
TACAGAAAAAACCACTTAGGGCTGAAAAAAGAAGAAATTTGTTTTTCATCGTATCTCCTT
AAAATTTCCGTGCAATATATCACATTCCTTTTTAAGCAAAAACAAAAGGCTAAGCACTTT
CGCACTTAGTTTTTAATAGTACTACGTTAAAAACACTTTTATACGTTGTTAAATTAAACA
ATTACATAGCAACCCCTTGCTTAATTGTCATTCAGTTACTACAATTCCTCAAATTATCCG
ACCCCGAGCCTGTTTTCCTAAGTCTAGCGATATGGAAACTGTGCCTGTAATTTGTTGATT
ACACAGGGAAAGTTGAGAAATCGGCTCTCCTCTCATATTTAGAAAGGTGTCACATTGCAA
ATCCCAATTAGAAATGTAGGGAACGAGTTCGAGCAAGCTTTGATTGACCGTTTCCAACGT
CAATACACTTATTTACGGTTGTCGATTACCGATGTCTGTAACTTTCGTTGCAACTATTGT
TTGCCCGAGGGGTATCGTCCGCCGTTGCATAAACAAACCTTTCTGTCTGTCGATGAAATT
CAACGTGTTGCTCAAGCCTTTGCCAATTTAGGTACAGAGAAAATCCGTATTACTGGTGGC
GAGCCGACTTTACGCAAGGATTTTTTAGAAATCGCTCATCGCCTTTCACAAACGGCAGGT
ATTCGCCAAATTGCATTAACTACCAACGGTTATCGAATGGAACGTGATGTTGAGTTGTGG
CAACAAGCTGGAATTACCCATCTAAACGTGAGTGTTGATAGCCTTGACCCACGTCAATTT
CATTTGATTACGGGGGAAAATAAGCTCGCAACGGTGTTAAACGGTATTGAGCGAGCCTTT
GAGATTGGCTATAAAAAAGTCAAAGTTAATGCTGTATTGATGAAGCAATATACCGCTAAA
GGCTTGGACGATTTCTTGCGTTGGATTAAAGATCGCCCTATTCAAATGCGGTTTATTGAG
TTAATGGAAACCGGCGAAATGGATCACTTTTTCCAGCAACAGCACCTTTCAGGGCAATCC
ATTTTAGAACGATTAACCCAAGATGGTTGGCAATTACAACCCAAAGCGATGTCTGATGGA
CCTGCTAAAGTTCTCGCCCACCCTGATTATCAAGGGGAAATCGGTTTGATTATGCCTTAT
GAAAAGAATTTTTGTGCCAGCTGTAACCGTTTGAGAGTGTCGGCATTAGGCAAATTGCAC
CTTTGTTTGTTCGGCGAAGAAGGGATTGATATTCGGGATTTATTGCAATCGGACGAGCAA
CAATTTCAACTCGAAGCCAGATTAAAATCCGCTCTGCAAGGCAAGCGTGAACACCATTAT
TTGCATATTGGCGATAGTGGCGTGAGAAATAATTTGGCGTCGATTGGGGGGTAATCTGTA
GGGACACACTGCGTGTGTCCATTTCCTGATTTTTCAAAAATATATTTAATTAATGCGGAC
ACACGCAGTGTGTCCCTACATCATTGATATTTTACAAAGAGAAAATAATGAACACCTTTA
CCCATATAAACCAAAACGGCGAAGCTAATATGGTTGATGTTTCCGCCAAGCAAGATACCG
TGCGAGAAGCTCGTGCGGAAGCCTTTGTGACAATGAACCCTGAAACGTTACAGATGATCA
TTTCAGGCAACCACCACAAAGGCGATGTTTTTGCTACTGCTCGCATTGCCGGCATTCAAG
CGGCAAAAAGAACGTGGGAACTCATTCCCCTTTGCCACCCACTTCTGCTTTCTAAAGTGG
AAGTGCAACTTGAAGCATTACCTGAAAAAAATCAAGTACGGATTGAATCCCTGTGCAAAC
TGTCGGGCAAAACCGGCGTAGAAATGGAAGCCTTAACCGCAGCCAGTGCCGCTGCTTTGA
CGATTTATGATATGTGCAAGGCGGTACAAAAAGATATGGTAATCGAACAAGTTCGCTTGC
TCAGTAAAAGCGGTGGGAAATCAGGCGATTTTGTCGCTAAATCGTAGGGTGGGTTTTAAC
CCACCGACAACATCAAAATGGGATAAGAAAATGGTGGGTTAAGACCCACCCTACTACGAG
ATAAATACACAATGATTAAAGTACTCTTTTTCGCCCAAACCCGTGAATTAGTGGGCGTAG
ATAGCTTAGAGGTTGAAGCAACCTTTGCCATAGCTGAACAGCTTCGCCAACATTTAGCCG
AACGTAGCGACAAATGGGCATTAGCATTACAAGCAGGGAAATTGTTAGTCGCCATTAATC
AAACTATTTCCCCTTTGTCTGCTGAAATTAAAGACGGCGATGAAGTGGCTTTCTTTCCAC
CAGTAACTGGGGGCTAAATGGAACAAACACTTATTCAAGTTCAACAAGATCCCTTCGATC
AAAATGCGATCTATAAATGGTTGAGTGAACAACATTCCGTTGGTGCAACTACCCTTTTTG
TCGGCAAAGTGCGTGAAATGAATTTGGGCGATAGCGTGTCAGGTTTATACTTGGAACACT
ACCCTGCAATGACCGAAAAAGCCTTGCGAGAAATTGTTGATGAAGCAAAAAGCCGTTGGG
AACTGCAACGCGTTGCGGTTATTCACCGTATCGGACAGCTTTATACGGGCGATGAAATCG
TCTTAGTCGGCGTCAGTTCCGCTCATCGTGGCAACGCCTACCACGCCAATGAATTTATTA
TGGACTATCTGAAAACCAAAGCCCCATTCTGGAAACGTGAAACCACCGACCACTGCGACC
GTTGGATTGAAGGGCGTGAGAGCGATCAGGAAGCGGCGGATAAGTGGTAACAAGCGGTCA
GATTTAAGGAATTTTTTGCAAATGAATTTATATATCGATCTCCAAATTGCCTCTGAAAAT
ACAGTAGGCTTACCGACGGCAGCTCAATTTCAACACTGGGTGGATAAAGCGTTAGCCATG
GAAGCGAAAACGGCGGATTATCCTGAAACGGAAATCACTATTCGTATTGTAGATGAAGCC
GAAAGCCACGAGTTAAATTTAACCTACCGTGGCAAAGACAAACCGACTAACGTACTCTCT
TTCCCGTTTGAAGTGCCAGAAGGGATTCAGTTACCGCTGTTGGGGGATTTAATTATCTGT
CGTCAGGTCGTCGAAAAAGAAGCGGTTGAACAAGAAAAACCGCTCGAAGCTCACTGGGTG
CATCTAGCCATTCACGGCACATTACATTTGCTTGGCTACGACCATTTAACCGATGAAGAA
GCCGAAGAAATGGAAAGTCTGGAAACGGAAATTATGCAGTCGCTAGGGTTTGATGATCCC
TATATTGCGGAAAAAACGATTGAAGAATAATGCGTCATCTAACGGTTATCGATCATCTCC
CATCTTCTTTTGAGACTGCCGATGTCGGCGGTATTTTCTTACCTGATTCGCCGATATCTC
TCCCCTTTTCTAATGCTAAAACCTTACTCGGTCAAGAATTTCCTTATGCAGTTTATGATA
TGCGAGCCAGCAGCGGAGTTTGTCTTAATCTTGACGCATTGGCGATTGTGGCAGGCACTA
TTCAAGAAGGTGGCACGCTCTATTTGGTCTGTCCAGAATGGGATAATTTAGAGCAACAAG
TCGATTTTGATGCGTTACGTTGGAACGCTCAACAGCCGATTGCCACGCCGAATTTCTTTC
GTTATTTTAAAACGCTGGTCAATGAAATTCTGCCCCCGTTTACGGGGGAAGTACCCTGCG
AAGCAGGGGGAAGGGGGGAAATTGTTTTTACCCAAGATCAGCAAAATATCTTCGATAACT
TACCGCTTGATCCTGCCGATATTCATCTTATTCTCGCCCCTCGTGGTCGTGGCAAATCGA
CATTATCGGGCAAGCTCGCAGAAAAGCTCTCTCAGCAATATGCGGTATCTATTACCGCTC
GTAGCCATTCAGCCTTGCCAAATTTTTGGAAGGGGATTGAAAGTGATAAGGTTAAATTCT
TTGCCCCTGATCGTTTAATTCAGATGATCGAGCAGAAAAATATCTCACCAAATCAATGGT
TGTTTGTTGATGAAGCAGCGAGTTTACCTTTGCCGATGTTGCAACAGTTTTGTGCCTATT
TTGATAAAGTGGTGCTAACCACAACAACTCAAAATTATGAAGGTACTGGGCGTGGTTTTT
GTTTGAAGTTTTTGCCGACATTAAGCCGTTCTACGAAACAGTGGACATTAAGCCAACCGT
TGAGATGGGGGGAGAATGATCCGTTGGAAGCTTTTATTAATCAATTGTTGCTGCTGGAAG
ATAAAATCCCCCCCTCAGCCTTCGGCAGCTCCCCCCGCAAGCAGGGGGAGCGAAGCATAG
AGCAATATACTAATTTCTATCATCTACTCGCCCAAGCACATTACAAAACAACGCCAACGG
ATTTACGTCGTCTGTTTGATGCACCTGATCAACACTATTTTTACCTTGAAGAGCAAGAAA
GGCTGATTGCAGGTTGCTGGGCGGTGAATGAAGGGGGATTAGATGAGGAACTCACTCAGG
CTATTTGGCGTGGTGAACGTCGTCCGCAAGGGAGTTTGGTTGCTCAATATCTCTGTTTCC
AAGGCAATTTACCTGACGCTTGTCGTTTGAAATCTGTGCGAATTTCCCGTATTGCGGTAC
AGCCTGAATATCAAAAGCAAGGCTATGGCAAGCGGTTGGTTTCGCAGATTATTTCGCAAA
TGCCACCGCTTGTAGATTTTGTTTCGGTCAGTTTTGGGCTTACTCCTGAATTATTGTATT
TTTGGCAATCTTGTGGCTTTAATTTAGTTCAGATTACGCCAACCCCTGAAGCAAGCAGTG
GCTATCACAGTGCAATGATGATTTATCCGCTCTCTGAACAAGGGAAAATATTTGCTCAAC
AAGCACAGCAACAGTTTAAACGAGATTTTCCGCTGTTGCCTTTTGCCGATCGTTTTCAGC
ATATTGCTATTTCTACTTCCTTAAATTCGCTTATTTTGGATCATAACGATGAAAGAAACC
TACAAGGATTTATTTATGCTCAACGAACCCTTACTGCTTGTTATGTCAGCTTAAAGCGTT
TATATATCAATCACAACTCGTTTGATTTTTTATCAGATATCTTTACTAACTCTGATGAAA
ATAAGAAATCAAAACAAAAACAATGGGTTATAGAACTTAAAAATAAACTGAAAACAATTT
CATCAATCGGAAAAACCTAACGAAACCGCTTGCGATTTTGTGAATGCGATCACATTTTTT
TTGCTTTTTTTGGAGTAAAATTCCAATAGTTACTATCTATAGTGACAATTTTATCTCATT
CAAAAATCCATAAAGGAGCTAATTATGAAAAAAGCGGTACTTAGTACAATCGCATTAGCA
GTAGGTTTAGGTGCAGTAGCTACATCAGCACAAGCAGCGGATCGCATTGGTGTGACAATC
TATAAATATGATGACAACTTTATGTCGTTAATGCGTCAAGAAATTGAAAAAGAAGTGAAA
GTAGTTGGTGGTGTTGATTTATTAATGAACGACTCTCAAAACGCTCAATCAATCCAAAAC
GACCAAGTTGATGTATTAATTTCAAAAGGCGTTAAAGCTCTTGCGATCAACTTAGTTGAC
CCATCAGCAGCTCCAACCATTATCGGTAAAGCAAAACCAGAAGGTATCCCTGTGGTATTC
TTTAACAAAGACCCAGGCGATAAGGCAATTGCTAGCTACGACAAAGCATTCTACGTTGGT
ACTAACCCACAAGAGTCAGGCGTAATTCAAGGTGAATTAATCGCAAAACACTGGAAAGCA
AACCCAGCGTATGACTTAAACAAAGACGGTAAAATCCAATACGTTATGTTAAAAGGTGAA
CCAGGTCACCCAGATGCTGAAGCTCGTACTAAATATTCTGTTGAGCAATTAAATAAATTA
GGTATCCAAACAGAAGAACTCTTCGTGGATACAGGTATGTGGGACGCAGCTCTTGCAAAA
GATAAAGTAGATGCTTGGTTATCTAGCTCAAAAGCAAGCAACATTGAAGTTGTGATTGCA
AACAACGACGGTATGGCGATGGGCGCATTAGAAGCAGCTAAAGCACACGGTAAAAAATTA
CCTATCTTCGGTGTTGATGCGTTACCAGAAGTACTTCAATTAATCCAAAAAGGTGAAATT
GCAGGTACTGTATTAAATGACGGTGTAAACCAAGGTAAAGCAGTTGTGCATCTCGCTAAA
AACTTAGCCGCAGAGAAAGCACCAACTGAAGGTACTAAATGGGAATTAAAAGAGAAAGTA
TTACGTATTCCTTATGTTGGCGTAGATAAAAATAACCTTTCTGAATTCTTAAAATAATGA
TTTGTAGTAATGGGGGAAGGGATCTTCCCCCTATTTTGTGAGGTTGGATATGACAGAAAA
CACACAACATCAAGAGAGCCAAGTGCTTCTCCAAATGACCAATGTCAGTAAATCCTTTCC
TGGTGTAAAAGCATTAGATAACGCAAACTTGACTGTTCGTTCTCATTCGGTTCACGCTTT
AATGGGTGAAAATGGGGCGGGTAAATCAACGTTACTTAAATGTTTATTTGGTATCTATGC
CAAAGATGAAGGCGATATTCTATTTCTAGGCAAACCTGTTAATTTTAAAACCTCTAAAGA
AGCCTTAGAGAATGGAATTTCAATGGTTCACCAAGAATTAAACCTTGTCCGTCAGCGTAA
CGTAATGGACAATCTTTGGCTTGGTCGCTACCCATTGAAAGGTATGTTTGTGGATCACGC
AAAAATGTATCGAGACACCAAAGCGATTTTTGATGAACTTGATATTGATATTGATCCAAA
AGAAAAAGTGGCAAATCTCTCTGTATCACAAATGCAGATGATCGAAATTGCCAAGGCGTT
CTCTTATAACGCTAAAATTGTGATTATGGACGAACCAACGTCTTCACTTTCAGAAAAAGA
AGTGGAACATCTGTTCAAAATTATTGAAAAACTAAAAAATCGTGGCTGTGGCATTATCTA
TATTTCTCACAAAATGGACGAAATTTTCAAAATTTGTGATGAAATTACGATCTTGCGTGA
TGGTAAATGGATCAATACTGTCCCAGTAAAAGAAACGACAATGGACGGCATTGTATCAAT
GATGGTAGGACGTGAATTAACTCAACGCTTCCCACCAAAAACCAATACACCAAAAGAAGT
GATTTTAGAAGTACAACACCTGACTGCCAAAAATCAACCGTCTATCCAAGATGTCAGCTT
TGAATTACGCAAAGGGGAAATCTTAGGGATTGCAGGCTTAGTTGGGGCAAAACGTACGGA
TATTGTCGAAACCATTTTCGGCGTGCGTGAGCGAAAAGAAGGCTCAGTGAAATTGCACGG
AAAAGAAATGGCAAATCACACCGCTTTAGAAGCCATTAACAACGGCTTTGCACTAGTGAC
AGAAGAACGCCGTTCTACAGGGATCTATGCGAACTTAAGCATTGAATTTAACTCATTGAT
TTCTAATATGAAATCCTACTTAGGTTCGTTTGGATTACTCAGCAGTGCTAAAATGAAGAG
CGATACCCAATGGGTGATCGATTCCATGAATGTGAAAACACCATCTCATAAAACAAATAT
CGGATCGTTGTCAGGTGGTAACCAACAAAAAGTAGTTATCGGACGTTGGCTATTAACGCA
ACCTGAAATTCTTATGCTTGATGAACCTACTCGTGGTATCGACATCGGCGCAAAATATGA
GATTTATCAGCTCATTATGCAACTGGCTCAAAAAGATAAAGGCATTATTATGATCTCATC
AGAAATGCCTGAATTATTAGGGGTGACAGACCGAATTTTAGTGATGAGCAATGGTAGAGT
TGCAGGGATCGTAGAAACAGCTAAAACATCTCAAGAAGAGATTTTACAGCTTTCTGCGAA
ATATTTATAAAAGAAGGAAGTGAATTATGTCCACACTTACTCAAACTAAATCTTTAGATT
TTCTTAAACAAAATGCGATTTATTTTGTATTGCTTGTGTTATTAGTGATCATTATCGCAC
AAGATCCAAGTTTCTTAAGTTTACGCAACTTTAGTAACATCTTAACCCAATCTTCAGTGC
GTTTAATCATTGCACTTGGGGTTGCTGGTTTGCTTGTATCACAAGGTACTGACTTATCCG
CAGGTCGCCAAGTTGGTTTAGCCGCTGTGGTTGCTGCAACAATGCTACAAGCAATGGATA
ATATGAACCGAGTGTTCCCAAATCTAGGCGAAATTCCAATTCCAGTGGTTATTTTAACTG
TATGTGCTATCGGTGCTGTCATCGGTTTAGTCAATGGTTTAGTTATCGCCTATCTCAACG
TAACGCCGTTTATCGCGACAATGGGAACAATGATCATCGTCTATGGTATCAACTCACTCT
ACTATGATGCTGTAGGTTCATCACCAATCGCAGGCTTTGACGAAAGTTTCTCAACCTTTG
CACAAGGCTTCTTCCAAATCGGTAGCTTTAGATTGTCTTACATTACCATCTATGCGGCGA
TTGCCTCAATCCTTGTTTGGATTATGTGGAACAAAACTCGCTTTGGTAAAAATATCTTCG
CTATCGGTGGTAACCCAGAAGCTGCAAAAGTATCTGGTGTAAACGTTGCTCGTAACTTAG
TGGTTATCTATATGATCGCAGGTATTTTCTATGCATTCGGTGGTATGTTAGAAGCTGGCC
GTATCGGTAGTGCAACTAACAACTTAGGCTTTATGTACGAGTTAGATGCGATTGCTGCTT
GCGTAGTAGGTGGTGTATCTTTCGCTGGAGGTGTAGGTACAGTAATCGGCGTGGTAACAG
GAGTACTAATCTTCACCGTTATCAACTACGGCTTAACCTATATTGGTGTAAACCCATACT
GGCAGTACATCATCAAAGGTAGTATCATCATCTTTGCAGTGGCAATTGACTCGCTCAAAT
ATGCGAAGAAAAAATAGTCATAGATAGGGCTTAAAATCTTTTATAATACAAGGCTTTAAG
CTCTTTTTTAAAAATGAATAAAAAGAGTTGGTAATAATTAGAAAAATAATTAAAACCAAC
TCTTTTGTCTATATGCCAAACACATTTGACAACAATTCGCTGCCAAATAATATCTATATT
TTTATAGCAAATATTACCAGCCTTTTACCATCGCACCTTTGAACACTTCGTTCGCTTTAT
TGAACACTTCTTCAGATTGATAGGCTTTAATAAAATCTTTGACAATTTCCTTATCTTTGT
TATCTTCACGAGAAACTATTAAATTCACATAAGGTGAATTTTTATCTTCTACAAAGATGC
CATCTTTGGTTGGCGTCAAACCAACTTGACCCGCATAAGTTGTATTAATGATAGAAAATG
CTACATCATCAAGGGTACGAGGAAGCAATGGCGCTTCAACTTCTTGAATCTCTAAATTTT
TCGGGTTTTCCACAATATCGACACGAGTTGAAAGTAAGTTAGTATTGTCTTTTAACTTAA
TTAACCCTTGTTTCTCAAGTAGAATTAGTGCTCGACCTAAATTTGTTGGATCGTTTGGTA
CCGCAATTTTATCGCCTTCTTTAAGTTCATTAATTGACTTAATTTTTTTAGAATAGGCTG
CAATCGGATAAACGAATGTATTACCTACTGGTATTAATTTGTAGCCTTTATCTGCGATTT
GTTTGTCTAAATACGGCTTGTGTTGGAACGCATTGACATCTAAATCGCCTTTATTTAAGG
CTTCGTTTGGTGTTGCGTAATCGGTGAAAATCACTAACTCTAAATCACGGTTATACTTCT
CTTTGGCAACTTTAGCTGCCACTTCCATGACTTCATGCTCAGGTCCTGAAATTACACCAA
CTTTTAATACTTCTTTTTTCTCATTACACCCTGTTAAAACCAAGGTAGAAACAAAGGTTA
ATCCTAACAAGTGTTTGAAATTCATATTATATCCTCTCAATAATAAAAAAGAGTGACTAG
TACCTAGACTAAATCACTCTCTTTTATTTAGTTAAATTACCAGCCTTTTACCACGCCATC
TTTGAAGTGTTTTTGAGCTTCTTGGAACACTTCTTCAGTTTGGTATGCTTTCACGAAGTT
TTGTACTGCTTCGCTTGCTTGGTTATCTTTACGAGCCACGATAATGTTCACATAAGGTGA
TTCTTTATTTTCAACGAAAACACCGTGTTCTGTCGCATTTAAACCAACTTGACCTGCATA
AGTGTTATTTACAACCGCTAAATCTACATCATCCAACGCTTTTGCAGCAACAGAAGTATC
AACTTCCTGAATTTTTAAGTTTTTTGGATTTTCAACGATGTCTAATGAAGTAGAGAATAA
GTTAGTGTTATCTTTTAACTTAATTAAACCTTGTTTTTCTAATAAAATTAATGCACGAGC
AAGGTTACTTGGGTCATTTGGTACAGCAATCACTGCACCATCTTGTAACTCAGCGACATT
TTTGATTTTTTTAGAGTAACCAGCTAATGGATATACAAAAGTATTACCCACGATCACTAA
GTTATCTAAACCTTTTGATGCAGAATCTTTATCTAAATAAGGTTTATGTTGGAAAGCATT
TGCATCTAAATCACCTTTGCTTACCGCTGTATTTGGTAACGCATAGTCATTGAACAACAC
AAATTCAACTTCTAAACCATATTTTTCTTTTGCAATTTGAGCTGCTTTTTCAGCAACAGT
ATGCTCAGGACCAGACATTACACCCACTTTAATTTTTTGTGCTTGTGCTGCTGGAGCAGG
TGCTACCGCTGGTGCTTCTGCTTTTTTCTCTTCTTTACAGCCAGTTAATGCTAAAGCAGA
AACCACGGCTAAACCTAATAATTTTTTAAAGTTCATAGGAAAGTCCTCTTAAAAGTTATG
TTTGCAAATTAACGATGATCGTAACGTTTTGCGAGATTATCGCCTATTTTTTGGCTAATC
ATCACAATCGCTACGATAATAACAGTTGCGATCCATTTTACATAGACCATATTACGATGT
TCGCCGTAACTGATAGCTAAGTTCCCCAAGCCACCACCACCAACAGCACCAGCCATTGCT
GAATAGCCAATTAAAGCGACCAACGTTAGCGTAATGCCATTGATTAAAATCGGCAAAGAT
TCAGGCAAATAGAATTTAGAAACCACTTGCCAATTTGTTGCCCCCATTGATTTTGCTGCT
TCCGTCAAACCACTTGGAATTTCTAAGAGTGCATTTGAGGTTAAACGTGCAAAAAACGGA
ATAGCAGAAACACTTAATGGCACAATCGCCGCCGTCGTTCCTAGTGTTGTACCAACCAGT
AAACGCGTAAAAGGCAATAACACCACAAGCAGAATAATAAAGGGAACTGAACGCCCAATA
TTGATAATCACATCAAGCACTTGATGTAAACCTTTATGCTCTAAAATTTCTCCCTTGCCT
GTTAAAAAAGCAATGAAGCCAATCGGCATACCAACAACAACCGCCAAAGCTGTTGCAGCA
AACCCCATATAGAGCGTTTCTAATGTGGACAACGCCACCAATTCCCACATTTTTGGTGTG
AGTTCATTGATAAAATCATTCCACATAACCTAATACCTCAACTTTGACATTATTATCAAT
CAAATAAAATCTTGCTTCTGCAATCGCATCGTGATTACCTTCTACTTCAGCAATCACAAA
ACCAAACTTCACACCACCCGCATAATCAATCTGCGACATCAAAATACTAAAGTCGATTCC
AAATTTCTTCGATGCGTGAGAAAGTAATGGTGCATCAACAGAACGCCCTGTAAATTCAAA
TTTAATGATCGGCTTACTGGTTGGCGTTTGTGTTTGAGAAAGCTGTTCCATATATTCCTG
CGGTAATTCAATATGGAAAGTAGATTGAATAAAACGTTGTGCCAATTCTGTTTTTGGATT
GGAAAAAATCTCACTAACCGAACCGCTTTCTACTAAATGCCCTTTCTCAATCACTGCGAC
ACGATCACAAATACGTTTAACGACTTCCATCTCGTGCGTAATCAACAAGATCGTCAAGCC
TAAACGTTTATTAATATCTTTCAGCAATTGTAAGATCGACTGCGTTGTTGCCGGATCTAA
TGCACTGGTTGCTTCATCACACAGCAATACCTGCGGATCATTTGCCAATGCACGAGCAAT
TGCTACACGCTGTTTTTGACCACCTGAAAGATTGCTCGGATAAGCATCGTGTTTATCCGC
CAAACCAACTAACTCTAGCAACTCACTGACTTTTTGCTGAATTTGCTCTTTCGGCGTATG
GTTTAACTCTAACGATAACGCCACATTCTCAAACACAGTACGAGAAGAGAGCAAATTAAA
ATGTTGGAAGATCATACTGATCTTACGACGAGCAAGGTTTAACTCTTTCTCAGAAAGCGT
CGTTAAATCTTTACCATCAACAATCACTTGCCCGATAGTTGGACGTTCTAATAAATTTAC
GCAACGAATGAGCGTACTTTTACCCGCCCCCGAAGCACCGATAACACCATAAATTGTACC
TTTTGGCACTTCAAGGCTAACATTATCAAGGGCAGTAATTTTCTTCCCTTTCACCTCAAA
CTGCTTGCTGACATTTTTCAGCTGAATCATAGTTATCAATCCACACTTTATCAAAAATTA
AAATCTAGGCTATTTTAGACGTCTAGATTGCTATGTCAATTCAAAAATGAAATTTTTTAT
TCAAAAATGGAATATTATGATAGATAGCTTTCCTAAATGCCTTATGGAACTACTGAAATA
GATTCACATCAAATTTCTACAACTTCGTCTATTGATTATCCTCGATAAGAAAATTAAATT
TTTACAAGCCTTTTCCAACATTCCTGATTATAATAGTCCGAATTTTTTAGTCCTTATTTA
GAAGCCCGTGGATATCATTATTAATTTTGCGATTTACCTTCAGTTTTTTATCGGTTTATT
CGCTATCGTAAACCCATTCGGAACTTTACCGATCTTTTTTAGTATGACTGCTCATCAGTA
TGAAGCTGATCGCAATCGTACTAATTTGATCACCTCCGTTTCTGTTGGGGTTATTTTGCT
TGTCAGCCTATTTTTTGGGAAAGTGATTTTAGATGCTTTCAGTATTTCCCTGAATTCTTT
CCGTGTCGCTGGGGGGATTTTGATTGTGAGTATTGCGATGACGATGATTAGCGGTAAATT
GGGCGAACATAAGCAGAATAAGGAAGAAAAAAATGCTGACCTGTCTGAATATGAAAATAT
CGGGGTTGTGCCTTTAGCAATGCCGATTATGGCTGGACCTGGAGCGATAGGTTCGACCAT
CGTTTGGGGAACACGTTATCATACTTGGGTAGATCTGGTTGGATTTAGCGTGGCAATCAT
CTTATTTGCAGGTATCTGTTATATTTTATTCCGCTTCTCAGCCCCTTTGGTGAAACGCCT
TGGTAAAACTGGCTCGAATGTTGTTACTCGTATTATGGGCTTAATTCTAATGGCATTAGG
TATTGAAATTATTGTTGCTGGATTAAGCAATCTATTTCCTGGATTAACGGCAATTCATTA
AAATGGCATTTATTCAACGCATTATGCAATTTATCAAAAAAGGGCTTTTTGTGACCGCTT
GTATCGTGGGGTTTGTTGCCTGCGATCCAGAAGAGAATAACGGTTCCATTAGACCTTTGC
CTAATACAGAACTAACCAATGTTTTAAGCCGTGCAATTTACGCAACCGAGCTACAATTAG
ACCCTCATTTTGTCAGAATATCTGCTGAGGCTGGGGTTGTTCGAGATCTATTTTTAGGCT
TGATGGCGTTTGATCCTAAAGGGCAAATTCAGAATGCTGTGGCAAAAGAGTGGTTTAGTG
AAGATGGTAAAAACTGGCTGTTTATTTTAGATGAAAATGCGAAATGGTCGAATGATCAGG
CGGTGACTTCCGCAGATTTTGTTGCAAGCTGGCAACGGTTGAGTGACCCTAAAAATGCCT
CACCACTAGCACATTATTTAGTCTATATGGGGATTGTTAATAGCCGAGCTGTCTTGGCTG
GTGAATTACCCCCTGATGCTTTGGGAGTTAAGGCGTTAAATCCTTACACTTTACAAGTTC
AGCTGGAAAAAGCGAATTATCAACTGCCTAAAATGCTGGCTCATTCTGTATTGTTGCCAA
CCTATCTAGGTCAGAAACCAAACTCAATGGATCTCGTTAGTAACGGTAGTTATCGCGTTG
AGCATCTTGAAAAAAATCTGTTGCAACTGAAAGCAAGGGATAAAAATACGCCTTTCCAAG
TAGTGCAATATCATTTAATTACCTCAGTACAAAATCCAAGCCGTTTCGATATTATTGAAA
ATCCGTTGGAAAACTATCATCAACACGAAAAACGTTTTGCTCGCTTGTGTAATTACTTTT
ATGAATTTAACTTCAATGATCCGTTATTTGCTCAGAAGCCAATACGTCAAGCAGTGCGAG
CAATGATTTCCCCGATAGAAATCAGCAAAGGCAATGGCATACCTTCACATTTAATGATAC
CGAAACAACTATTTAGTGAAATGGGACATTCGCTTTCTCATACCAATGTAGAGCAGTTAT
TAAATGAACAAGGGATCCATTCCGGCAATCCGCTAAAATTAACCTTGAGTTATGATAGAC
AAGGGCAACATTCACAAATTGCTGAAAGAATAGTAAGAGCATTAGGGCAATCTGAACTAT
TTAGAGTACAATTACAAGCGGTTAGCTGGGAAGAATTACTTGCAAAACGAGAGCACAAAG
ATTTCCAACTAATTCGTTCAGGCTGGTGTGCGGATTATCCTGATCCTGTACTCTTTTTAA
CGCAATTTCATAGCCAAAGCCCTGATAATAAAAGTAGTTATAGCAACGCTAAAGTAGATG
AACTGTTGTTACAATTACAAGAACAGCCTTTAGATACAGCTAAAAGGCAAAGAATAATTG
CTACAATAGCACATCAATTGGAAGAAGATGTCGCAATCTTACCGCTTTTTCAATATCAAC
GCCGAATGAGCATTGCTCCAACAATTCAAGGCTTTGATGAACAAAATGCAAGTGAAACTA
TTTATAGCAAAGATTTAACTCGACAATATCATAAGGATAAGTAAATGAACCAACTTACCG
AACAGCAATTAGCTGGCGTTAAAAGCGTTTTACAAGGTTTCCAACATTCAACCTTGCAAA
AAGATTTAATCGCATTGAATGCGTTAAAAAAAGCCGAATTAGGCGGTGGGATTTTACGTC
TTGAATTTACGCTACCATTTGCGTGGAACAGCGGATTTGAACAATTAAAGGCAACAACGG
AAGCAAAACTGAAAGAAATCAGTGGTGCAAGCGGTGTGAAATGGGTGTTAAATTACCAAA
TTGCGACCTTAAAGCGTGCCAATAGTCACCCTGCGGTAAATGGTGTGAAAAACATTATTG
CGGTCACATCGGGTAAAGGTGGCGTAGGTAAATCTACCACATCGGTCAATCTTGCGTTAG
CTCTTAAAGCACAAGGTGCAAGGGTGGGTATTTTAGATGCGGATATTTATGGCCCTTCAA
TTCCACATATGTTAGGCGCAGCAAACCAACGCCCTGTATCGCCAGACAATAAACATATTA
CCCCGATTGAAGCCCACGGTTTATACTCTAATTCTATCGGCTATTTAATGGATCCTGATA
ACGCAACTATTTGGCGTGGACCAATGGCAAGCAGTGCATTAAGTCAGTTACTCCAAGAAA
CGTGGTGGCCTGATTTAGACTATTTGGTCATTGATATGCCCCCAGGTACAGGCGATATCC
AACTTACCCTTTCACAACAAATTCCAGTGACAGGGGCTGTGGTGGTGACTACGCCACAAG
ATATTGCGTTGCTTGATGCGATCAAAGGGATCGCAATGTTCCAAAGAGTATCGGTGCCAG
TGTTAGGTATTATTGAAAATATGAGCGTACATATTTGTGCAAATTGCGGACACCACGAAA
CCATTTTCGGCACAGGTGGTGCAAATAAAGTGGCAGAAAAATACCAAACGCAAGTGTTAG
GACAAATGCCATTACATATTCGTTTACGTGAAGATTTAGATAAAGGTACGCCAACGGTGG
TAGCAGATCCTAACCACGAAATCAGCCAAGCCTACCTTGATTTAGCCTTAAAAGTTTCGA
CTGAGCTGTATTGGCAAGGTAGTGTAATCCCATCAGAAATTATGATTCGTGAAGTGAAGT
AATCGTGATATCAAAATAGGAGCTTATAACAAAATTTGTTATAAGCTCCTATCATATCTA
CCACTGATAACCTACCCCCACAGAGCCGCCCATTTCACCACTAGTATTTGCATTACCTTG
TAATTTAAGGATCAGCTTGCCGTTATCTGATGCTCTTGAGTAACCCACAGCCAATGCAGA
TTGACCTTTGAAAGTCCCCGCTGATGCTGCAATCATTGACTTACCTGGGAGATAAACCTG
TGGTAAACCTGCTGCGGCGTTAGAACCTGCAATACCCGCACGCAGAGCTTTATTATTACG
GTTGATCTTATTGTGAATATCGCCCATATGCACCTTGTGCTGAGATATTAAGCTATACAA
CTGGCTACCATTAATCGCATCGGTACTTTGCTCAGAGATTAAACCTGGTGCAACGTTTTG
AATACGGCGAGTTTCCATTGTACCATCGCTGTTTACATTACCCACGCTCACCACGCCTTT
CACTTCAGTAGCTTTACCGCCGGCATAAGCGTTATACACACCACCTATTACTTGGCTTTC
TAAAGCACCCGCTCCCGCAGTGGTTGCACCTGCTGCCACATAGCCTGAGTTTGTTCCCAA
GAATACCGAGTTGCTGGTTGTGTTTTTCACGTTGTTACCGACAACAAACACATCAGATTG
ACCTGCATTCACTTGGTTATTATTACNNNNNNNNNNNCTAATGCATAAGAGCGATCTGCT
TTAATTGTATTAGGGTCACCAATAGCACCTGAGTTATTACCACTCACCACATTGCCGGTA
CCAATCGAAATAGATTGTTTACCTGACGCCACAGCACCGTGACCAATAGCCACGCCTTGC
TCTCCAGCTGTAGCCCCGTTACCTAAAGCAACAGAACTATCCCCTTTCGCGTGAGCTTTG
TAACCAACTGCAGTAGAGTATGAACCTGAAGCTCTTGAGTCCACTGTATTCGACTTATGG
TTAATTTGCTCCTCTGCATTATGACCATCATTGGTGTGGAAGAACCTGATACGNNNNNNN
NNNNNNNNNNNNATTGTTTAAAACATAAACTTGGCGACCATTCACTGCATCAGTACTATT
TGGTGAAATATCACCATCAGCAATACCACTCAGTTTCACACGAGGATCAACTTTCTCTTT
ATATTTCTGGAGATTGCCATTCTCATCAAGAATAGGTTGTTTAGTCACTGGGTCCCATTT
AACAAACTCTTCCTCGACTTTCTCTCCTGCACCAGTAAGGTTGATTGTATTCTTATCACC
AGTCATTGTCGCAGTGCCTAAAGTCACAGAATTTAAGTTCGTTAAATCCTTGTTCATTTT
CACAACAAGTTTGTTATCTGCCTCTTGTGCTTCCACATAAAGGTTATTAGCCGCTGAGTC
CTTACCATTCCATTTGCCTTCACCCTCAACGGTTAACTTCGTACCCAATGGACGATGTAC
AGTGGTATCGGCGTTGTTNNNNNNNNNNCTGTTCATTTTCACAACAAGTTTGTTATCTGC
CTCTTGTGCTTCCACATAAAGGTTATTAGCCGCTGAGGCCTTACCATTCCATTTGCCTTC
ACCCTCAACGGTTAACTTCGTACCCAATGGACGATGTACAGTGGTATCGGCGTTGTTACC
CGTCAAGTCTAAGCCCGCTTGTGCAATGGCTTGTAAGTCTTTTACTGTCGCTACATTATT
TAACGCATTACCCGTTTGAGCCAATAAGCCGCCTTTACCGTCTTTGTTATCACCAGCAAT
AGCTTTTTGTGCATCTGTAGGGGTAAGTGCCGTTTTATTTGATTCAGCATCATCTTTCAA
ACCTAAACCACTTCCCACATTGCTCATCGCAATTGGTGTATTGCTTGCATCAGATGGCAT
TGCTTGAACAGTAACATTATTTGAAGCAACCTCAGTTAATGTTGCAGGTGTACCATCTGC
ATTTTTATATGTATTTGTTGCAGGATCGAAAACTTTCCCTTTTAAGTCACTCTCTTTATA
GAATTTACCATCTTTTCCGCGAACAAGCGTAACTGGTACTTGTTTACCATTTACAGTTTC
AGTTTTTACTTCGCCTGTTACAGAATCTTTCTCAAAGTACTCAAACGGTTTTCGATCGTT
CATTTCTTTTAAGCGATCATCGACATAACCCGCATTCGCTGCAGCCGTTCTGTCTTTCGC
CGTGCCGTCTGGATTACGTTCAACATCTTTTAAGCCAGTGATAGAGCCCGTGCCTTTAGC
ATCCGTACCCTCACCATTTTTAGCAAAGCTAATTTCTGGTGCTGTGCCATCTGCCCCCGA
AGTAATGCTTACTGCATCTTTGCCATTTTCGCCTTTAAGTGCCAAGGTGTTAGTTGTTTT
ACCATCTTGACCTTCTTTGCTAGTTAAGGCAATTGCATCTGCACCGTCATTTCCTTTAAC
CGTTACACCATCTCTGTTATAAGTCGCAGCTGATTTATCCGTTTGATTTTCGTCTTTCGG
ACCAACAGTCATACCATCTGCATTGACAGTATTTTTAGAGCCTTTATCCGTTGCCGTTAC
GCCATCTGCTCTAACGGTTGTTGTGAAGTTATTACCTTCTGCATCTTTGGCTTTAACCGT
TGTGCCATCAAGTTTATAATCCGCAGATTTCAATGGTTGATTATTTGTATCTTTCTGAAC
AATGCTTGTACCGTCAGCACCTGCTGTTGCAGTAGTTACTTTCGTATCTGCACCTGCACC
TTCAGTTTTTGTGGTCGTAGTCACATCTGGAGTAATTTTCACACCATTAGCCCCTGCTGG
ACCCGCAGGGCCTTGTGGTCCTGCTGGACCCGTTGGACCCGTATCACCTTTGTCACCCTT
AGCCCCTGCTGGACCCGCAGGGCCAGTTTCTCCTCGCTCACCCTTCTGTCCCTGAATACC
TGGCATTCCTTGCGGTCCCGTTGGACCCACAGGTCCTCGTGGTCCTTCTGGACCCGCAGG
GCCAGTTTCACCTCTAAGACCTGTATCACCTTTTGGACCTGCATCTCCTTTAGGACCTTG
TATGCCCTGAGCACCCGCTGGGCCTGCCGGACCCACTGGACCAATCGGACCTGTTGGACC
AGCTTCGCCTTTTGGTCCAGCTGGGCCTTGCTCACCTTTAAGACCCTGTTCACCCCTAGG
TCCTGCTGGACCTTGAGCACCGGTTGGACCCGCAGGGCCTCGTGGTCCCGCTGGACCCAT
ATCACCTTTTGGACCCGGTTCACCCCTAGGCCCTACTGGGCCCGCAGGTCCTGGAATACC
TGGTTCACCTTTCGCACCATCTTTACCGTCTTTCCCATTAGTAATAGTATCACTGCTGCC
ATCCGTATAAGTAATTTTCAAACCACCATTTACCATTTCAGTCTTTGTAATTAACTTACC
AATCGTAGAAATCGTAATATTTCCGCTCGTGTGTTCTAATTTAATATTATCTCCTGCAGT
AAACTGGATTATATTTCCATTCGTAATTGTAGCTTCATTGTTATCTATTTTAATCTTAAA
GGATGACATTTTATCGGCAATCTTAGCCAGTTTATCCTTAACGTCTTTATCTAAAGCTAT
TGTGATGGTTGAGCCATCCGCTTTGGTCTTGATTTCGTCATTTGTGCCTTTAACTTCAAG
TTTGCCACTCCAAATGCCTACCTTGCCACTGCTGCTGTCATCGCCTCCTGTTTGCATGGT
GAGTGATTTAAGCTGTGCCACGTTTACCGCATCGGTATCTTGTGTACCAGCCGCCACATT
GACGATTTGGCGTTTGATGAGTTNNNNNNNNNNTTAACGGTTGTTGTTAAGTCATTACCT
TCTGCATCTTTCTGAACAATGCTTGTACCGTCAGCACCTGCTGGGCCCGCAGAGCCAGTT
TCTCCTTTTGGACCAGCAGGCCCCATTGGACCAGCTTCGCCTCTATCGCCTTTTGGACCT
GTATCTCCTTTAGGACCCGCTTGTCCTGGATCGCCTTTATCCCCCTTAGGACCAGTTGCA
CCCGCAGGACCTTGAGGGCCCACTGGTCCTACCTCTCCTTTTGGTCCTGCCTCTCCTTTT
GGACCTGCAGGACCAGGTACACCTTGTGGTCCAGCTGGACCTACTGGACCCGCAGGGCCT
GTTTCACCTTTCTGACCGGTATCACCTTTGTCACCCTTAGGTCCCTGAATACCTTGTTCA
CCTTTAGGACCCTGTTCACCCTTAGGTCCAGCTGCACCTGCAGGACCTTGAGGGCCTATT
GGTCCTGCTTCACCAGTGTCACCCTTATCGCCTTTTGCTCCTGCCTCTCCTTTTGGACCT
GCAGGACCAATTTCACCTTTCTCTCCCCTAGGACCCTGCTTGCCTGGCTCTCCCGCTGGA
CCTGTATCTCCTTTTAGACCCTGTTCACCCCTAGGCCCTGCTGGACCTTGAGCACCGGTT
GGACCCGCAGGTCCTCGCGGTCCTTCTGGACCCACTGGACCAGCTTCACCCCTAGCCCCT
GCTGGACCAGCTGCACCCGCAGGGCCAGCTTCTCCTCGCTCACCCCTAGGACCCATTGGA
CCTGCTGGACCCGCAGGGCCAGTTTCGCCACGATCTCCTTTTTCACCACGATCTCCTTTT
TCACCTTTCTTGATAATGCTAAACGAATTATCTGTATAGGTAATTTTTAGATCGCCATTT
GATTCATTTTCCGCACTTTTAATTAACTTACCCATAGCGGCAATCGTATCAATTTTATCT
TTGAGTTGTTGCTCTAATCTAACTGTAATCGTACTGCCATTAGCAGAGGAAGTAATACCA
TTTTCTCCTTTTACATTGAGCGTACCACTCCAAATGCCTACCTTGCCACTGCTGCCGTTA
TTGCCTCCTATTTGCATGGTGAGCGATTTAAGCTGTGCCACGTTTACCGCATCGGTATCT
TGTGTACCTGCCGCCACATTGACGATTTGGCGTTTGATGAGTTTATTACCTGAGCCTACA
CCGACAGAAACTGCACCAATCTTATTACCATCAACCTTTTCTGTGGATTTAAAGCCGTTA
GCGTCAGTACTTGCTCCCGTTGTGACAGAATGAGTTTGTTTTAACCCCTCTACACCGCCA
GCTGTATCTGCCTTAGATCCATAACCCAACGCCACACCGCCACCCACGGTGACAACGGTA
TTATTACCAAGTGCGGTTGCTCTATCAGCACTACCATTTGTTTTGGCTCTTTCACCCACA
GCAACAGAGCTCATACCACCAGCAGAGGCCATATAACCCAAGGCAGTAGCATGACTTTCA
GCACTTGCTAGGCTTCCAACTGCCACTAAGTTTTGACCTGTCACACCGATATTGGCACCC
ACAACAACAGAAGATGCCCCTGCTGTTGTCGCAGACTTACCTATCGCAATGGAATCTGTC
CCAACACCTTTCGAGTTCCAACCAAGAGCAACGGCGTAGTTTCCAGTAGCAGTTGCACTA
CCACCAACCGCAATACCGTACTCATTGGTAGACTTACTATTCGCACCGATAGCAATGCCT
TCATCTTTACTTGCAGATGCTAAAGGACCTAAAACAATAGATCCTTCGCCCTTAGCCAAA
GAACCACCCCCAATAGCAATAGAGGCTCCACCACTCGCAGTTGTTTTTTTGGATTCGTCT
TGGGATTGGCCTTGGACTTGGCCTTGGCCTTGGACTGTAACATCAGGTTGATATCTCGTT
GTTTTTAAATCATCTCCACCGATTGATATGGAGCCATACCCATCCGCTTTGGCATTTGCC
CCGATAACAATAGATTTTGACTTACTTGCAGTAGCAGAGTGACCTATTACAACTGCTTGT
TCAATATTTGCCGCACTGGCTTGTCTGCCTAAGACAACAGATCCCTTTCCCGCTTTTGAA
GCACTCCCGATAGCAACTGCTTCAGTCTCATTTACTACAGTATTGTTGCCTATCGCAATA
GAGTTGTTCTTTTCTCCTGCATTTGCATCATAACCTATCGCAATATTATGCCTACCTTCA
GCTTTTGACCTCTGACCGATAGCAATAGCACCATACGAAGCCTTACTCTCTTTACCAATA
CCAATAGTACCGTTGTCATATCCTTTATTCGATTTATCAGCACCATCTTGAAGATATGGT
ATTGCGGTATTTGTGTTAGCAGCAGCTGATGGACTAAAAAATATACCTAGTAATACTAGA
CTTAAAAGACTTAATTTAAATTTATCTTGCTGTTTATCTAAAAAATAANNNNNNNNNNAG
CCTACACCGACAGAAACCGCACCAATATCATTACGATCAACCTGTTGTGTGGATTTAAAG
CCATTAGCTTCCGATTTCTCATCAGTAACAACTGAATGAGTTTGTTTTAACCCCTCTACA
CCGCCAGCTGTATCTGCCTTAGATCCATAACCCAATGCCACACCGCCGCCCACGGTGACA
ACGGTATTATTACCAAGTGCGGTTGCTCTAGCAGCAGCATCATTTGTCGTGGCATTTTCA
CCCACAGCAACAGAGTGCATACCACCGGCAGAGGCTTTATAACCCAAGGCAGTAGAACGA
CTTTTAGCACTTGCTTCGCGTCCAATTGCCACTAATTTTTCACCTGTCACATTGATATTG
GCACCCACAACAACAGAGTCTACCCCTGTTGTTCTCGCAGAATTACCTATCGCAATGGAA
TCTGTCCCAGCACCTTTCGAGTCCCTACCAACAGCAACGGCGTTTTTTCCAGCAGTTGCA
CCACCACCAACCGCAATACCGTAATCAGCGGTAGACTTACTTCTCGCACCGATAGCAATA
GATTGTGACGCACTTGCAGTAGCCAAGTTACCTATTGCAACTGTTTTAGTAGTTGCCGCA
TTGGCTTCTCTGCCTAAGGCAATAGATTCCTCTTCCGCTCTTGAACCACGCCCCATGGCA
ATTGCTGCATGCCCATTTGCTATAGCTGCATTATTGTCACTGTCTCCCCCCCCTATAGCA
ATAGAGAACTCTCCTTTAGCTTTAGCCAAGCTTCCTAGTGCCGTTGCAGAAAATGCTTTT
GCTTCAGCTCTACTACCTAATGCAGTCGAATTCTTTGCTGCTTTCGCAGAAGCACCGACA
ATAACAGAATCTTGTCCTCTTCCATTTTCTGTAGCCGACGTACGTTTATTTTCCACTGTT
ACCCATGTAGCTTCGTCGCCTATCACAACAGAGCGCTGGAGTCCTGCCTTTGCTTTATAA
CCTATCGCAACAGTATTGATACCTTCAGCTTTTGACTGCTGACCGATGGCAATTGCTCTA
GCATTCCCATTTACTGTAGCCTCGCTGCCTATCGCAACAGAGCCTACTCCTTGTGCACTT
GCTCCATAACCATAAGCCGCAGAATGAAAGCCTGCATGTGCTCTTACCCCAACGGCTACG
TTATTTGTACTCATTGCTTGAGCGTAATAACCTATCGCAATAGTATTCCTACCTTCAGCT
TTTGATGCAAAACCAATACTAACAGAACTAAACCCAACCTTACTCTCTTTACCAATACCA
ATAGAAGTCTCGTCACTTCCTTGAGGCGACCCAGAAGAACCATATTGAAGATATGCAGCT
GAACCTACTGGACTAAAAAATATACCTAGTAATACTAGACTTAAAAGACTTAATTTAAAT
TTATCTTGCTGTTTATCTAAAAAATAATCTGAGGTGCATACTTGAGCTCTTTTATCCGTG
CAAGCGGATGTTTTGGTGTGAGACTTTACTAACTCAGACACAACCACCCAAGCCTGTTGA
ACATGACTCCAAATAACTCTAAATATTTTATTCATAATAACCTTCTCTACTGTTTTTCCT
AATAAAAAATCATAAACCTTTATTTACATTTTCAGGATGCACAAATGTCCCCGCACGCTA
TTGTAAAAAAAAAAAAAAAAAAAAAACAATGAGTAACACAAAACTAAAGATAAAATAACA
GGAATTTTTCGTTTTTTTGAAAAAGATGAGTTAAATATTGATATGATTATACTTACTTTC
CTTAAAATACTAACAAGCTGTGTTTCTATACTCTTCTCAAGAAAGGATCAATAAATGACA
ATACATCTCTCTTTTATTGAGCGTTATCGCCAATTAATTCAAATTCCTACCATAAGTAGC
CTGAATGAAAAATATGACATATCCAATAAAGCATTGATTGAGTTATTGGCTTATTGGTTT
AGTGATTTAGGATTTAAAACGGAAATCATCGCCATTAATGGCTCTCATCAAAAATATAAC
TTACTTGCAACTTATGGCAAAGGAGATGGTGGCTTATTACTGGCTGGGCACACAGATACT
GTGCCTTATGATGAGGGGCTCTGGAATTTCAATCCTTTTCAGCTTACAGAAAAAGAAGGG
AAATTCTACGGATTAGGTACTGCAGATATGAAGGGCTTTTTTGCTTTCGTGGTTGATGTT
CTCAATCAAATTGATTTAGCAAAACTTAAAAAGCCATTACGGATTTTAGCTACTGCGGAT
GAAGAAACAACGATGCTTGGTGCAAGAACCTTTTCACAACATGCACATATTCGCCCAGAT
TGTGCGATCATTGGAGAACCTACTTCTCTTAAACCTATCCGAGCACATAAAGGCCATCTT
GCTCAAACAGTTCAGGTTATTGGTAAATCTGGCCATTCCAGTAATCCTGCCAATGGAATT
AATGCTATTGAAATTATGTATGAGGTGGTGGGTAACTTACTTCAACTCAAAAATAGCTTA
AAACAAAAATACCATAATGAGTTATTCTGTGTTTCTTATCCTACCCTCAACTTCGGAAAT
ATTCATGGTGGTGATGCCCTAAATCGTATTTGTGCTTGCTGTGAGCTACAACTAGAAGTT
CGACCATTACCTAATTTAGCCATCCAAGATGCAGAGGATTTAGTGCGACAATATCTTGCG
CCTCTTATTGAGACTTGGGGGGATCGCATTCAAGTTAAAGCCTTACATGCGGGTATTCCT
GGCTATGAATGCGAACATTCCGCCCAGATCGTAAAGGTGGTTGAAAAATTATTAGGAGAA
GAATGTAAAGCAGTTAATTACTGCACTGAAGCACCTTTTATTCAACAACTCTGCCCAACA
CTAATTTTAGGCCCTGGGAACATTGAACAGGCTCACCAACCTAACGAATATTTAGATGCA
AAATTCATTGAACCCACAAGAGAATTATTAGCAAAATTAATTCACCATTTTTGCTAGATA
AAAAAAGCCCCTGTACGGGGCAACTCTTTTGATCTAATTCTAGGAGGTATGAATTACTGT
TTTATAAAAGGAGACAAATAAAACAAGACCAAAAGCAAAAAACTAAAGGAGGAAATCGTT
TGGCTCCTCCTGCTGGACTTGAACCAGCGACATACGGATTAACAGTCCGCCGCTCTACCG
ACTGAACTGAGGAGGAACATAACGCTTGCATAGTAGGGAAAATCTCTGACATCGTCAAAT
GTCTAAACCAAACTTTTCAATTCTTGAACAATGAGCGAATTTTAACCTTATTCTTTACTA
CATATAGAACAATTTGACTGTTTAAGCAACTTCATTTCTCGTATAGAAAAATTTAAACCA
TCAATTACTAAAAGCCGTCCAGACAATATTTGACCAATATTAAGTAAAACTTTAATTGTT
TCTAATGCTTGCAAGCTGCCAATAATACCGACAATAGGAGCAATGACCCCAGCTTCAACG
CAACTAAGAGTGTTTTCTCCAAACAACTGACTTAAGCAGTGATAACAGGGATCTTGTTTT
TGGTAAAGAAAAACACTCACTTGCCCTTCAAAACGAATAGCTGAGCCTGATACAAGCGGT
TTCTTTACATTAAAACAAATTTTATTGAGTGTATTACGGATTGTCATATTGTCTGTACAA
TCCAAAACTACATCAAATTGGGGAATCAATTTAGCCCATTCATCTTCTTCTAAATACGCA
TTAATGGTTTCGATTTGAATATGGGGATTCAGTTCATGTAAACGCTTTTTAGCCGATTCT
ACTTTTGGCATGCCGATAGTTGCATCAGAATGTAGTACCTGTCGTTGTAAATTAGAAAGT
GAAACCGTATCAAAATCAACTAAGGTTAAATATCCAATACCACTGCTTGCTAAATACTGG
CTCGCTGCACAACCTAATCCACCCAATCCAACAATTAAGGCTCGGCTTGCTTTTAACTTT
TCTTGCCCATCAAAATCAATGCTTTTCAATATAATCTGACGATTATATCGTAATATTTCT
GAATTCAGCATTGTCATTTAACTTTATATCCCTTCTGCTCCAACATTTGCTTAAGCTGAT
CTCGATTATCACCTTGGATTTCAATCACACCATCTTTAACTGAGCCACCACAGCCTGTTT
TGCGTTTAAGTTCAGAAGCTAGTGCCACCAAACCACGATCATCTAAATCAACACCTGTAA
TTACGCAAACGCCCTTCCCTTTACGACCACTTGTCTGGCGTTGAATACGCACAATGCCAT
CACCTTTCGGACGTTCATCCTTCGGTTTTTCTGGTGTAATTCGACCTATTTCTGTGGAAT
ACACTAAAGTCATTTGTAAAATTTCCTTCTACACGAACCGCTTATTAGGCGATAGATTGA
TTAATTGATTTTAATACTGCAAGAGGATCAGTCGCTTGGGTAATAGGACGACCGATCACC
AAATAGTCTGATCCTGTTTCAATCGCTTGTTTTGGAGTCATCACACGACGCTGATCGCCA
AAATCACTCCCTTCAGGACGAATACCTGGCGTGACAAGTTTAAAATCTTTGCCACAGTGA
GTTCTTAATACCTCAACTTCTTGTGGAGAGCAGACTACACCATCTAACCCTGCACGTTGG
CACAAATGGGCAAGACGAATAACTTGTTCCATCGGTGACGCATTAATCCCGATTTGTAAT
AAATCTAAATCTTCCATACTGGTTAGCACAGTCACACCAATCAATAATGGTGCATCTTTG
CCGTAAGGCTCTAAAATTTGTTTTGCGGTTTCCATCATTCGTAAACCGCCGCAGGCGTGT
AAATCCACCATCCACACCCCCAAATCTGCCGCCGAATGCACGGCTCTTGCAACGGTGTTA
GGAATGTCGTGATATTTTAAATCTAAAAAGACATCAAATTTGCGGTCTTGTAACTGTTTC
ACAAAGTGTGTACCCAATGTGGTAAACATCTCTTTGCCCACTTTTAAGCGACAAAGGGAC
GGATCGACTTGATCAACGAAATTGAGGGCTTCGGCTTCTGTTTCATAGTCAAGGGCGACG
ATAATTTTGTTGTCCATTTAAATTCTCCTATGTTAAATCACTTCTGTAATACTTTGCATC
GGTTTAATGCTTTCCCAAGTTCGACAAGATGGGCAGTGCCAAGACAAGCGGTAACTTTGA
TAACCACAATGAATACAGCGATATTGAAATCCCTGTTTAATTCGATCACCGACCATTTTA
TGTAATAGAACTAAACTCTCTTTGCCTCTGCCCTCCTCCGCTTCATTTACTTGATAGTAA
ATAAAACGATGGAAAGTCATTAAACTTGGGAATTGTCTAACTTGTTGATAAAGCCGTGAT
TGTGCGGCTTCTACACCATCTTTTTGTTCAATAAATTCAGCTAACGCCAAATCAACACTG
CTGTTGTGTTTAATTTGGTTGGCTTTGATTAAGAACAGCTCAAAATTATTTTGTTCATTT
AACGCAATATAACATTGCTTAATTTTATGTAAAACTTCGCTGATGTAGTTCGGTTCTTGT
TCTAATACCGCTTCAAAATAGCGTAATGCCGTTCGCATTTCTTGTTTTTCAAAGAAAAAA
TCCCCCAAGAGTATTGAGGCTCTTGCACAGTGAGGAACGTAAGAAAGGGCTTTTTGTAAT
GCTGTTAAAAATGCTTTTTCATCGTCCGATCTGACCGCTTGTGCATATTCACAATAATAG
TGAGATAAAGGGATCTTATCCATTTCAGGCTCTATTCTAAGCCTTTTTTCAGCGACATTA
ATCGCTTTTTTCCATTCTCGTGTTTTGTGATAAATCACAGCAAGCTGACTTAATGAATTG
ACTGCAAACTCAGGTTCATCAAGCAAGGTAATATAGTAATTTTCTGCCCGATCATAAAAA
CCTGCAGCCATAAAATCTTTGGCAAGTTGTTGTTTTGCTAGTAATTTTTGTTCAAAGGAA
TAGTGAGGACTGTTTTCAATCCCTTGATGAATCCGCAAAGCTCTATCAACTTCCCCTCTT
GATCGGAATAAATTGCCTAGAGTAATTTCGGCTTCAAATTGTGATTCTGTTGAAATCTGG
TTCTCAGACTCCTGCTTTTGTAGCATAGAAAGGAAAAGATCAACCGCCTTTTCCTGCTGA
TTAGATAAAAGAAAGTTCAAACCCGTGACATAGTCACGGGAAAATTTGTTATTAATTGCA
TCTTGATCCTTTTTTGCACTACGTTGCCCCATATACCAGCCATACAAGGCTACAATAGGC
AACAAAAGGAACAACAATTCCAGCATTATTCAGCCTTTGGTAAAGTAAGTTCGCTAATTT
GTTGAGCTTGGCGTTTTACACGGCGATTTAAGGCAATATTTTGTAATTTCACTTTTAAAT
AGAAAAATCCCGTGATTAACCAACCTAAAATTAAACCAAATCCAAACAAAATGGCAACAA
GGCTAGATAAACGTAATTCGCTTTTTGCGATGATGTAGTTGAATGTAATAAGCTGATCGT
TATTTGCCCCAATAGTCACGGCAACAAGAATGATAGCAAGCACAATAATGATGCCCAAAA
TATATTTCATCTGCGTATCTCCATTATTACATTAGTTTATAAAAAAACGACACCACAGTG
TCGCTTTCAGAGAATTAGGCTAAATCAACACGTTCTTTCAGTTCTTTGCCTGCTTTGAAG
TGCGGAACATACTTAGCATCTAACTTAACGCTTTCGCCTGTTTTTGGATTACGTCCAACA
CGAGGCTGACGATAATGTAGAGAAAAACTGCCAAAGCCTCTTACTTCAATGCGTTCACCT
TGTTCTAACGACCCCATAATCTGTTCTAAAATTTCTTTTACACTTTCATCAACAGATTTA
ACTGATAGAGAGGGATATTGAGCTACGAGATTTGCTATTAATTCCGATTTAGTCATATTT
TCTCCTTATGCGATAGGTGAAGCGGATATGCTTTCACATATCCGCTTACGAAGAGAGTAA
ATTACTCGCCTTTTGCTGCTTTGAATGCTTCAGCCATTGCACTTGGAATAGCTTCTTCTT
GCTTATTCACTTGTGCAAGTGCTGCTGATTCTTCAGCTTCGTCTTTCGCACGAATAGAAA
GGTTTACAATGCGAGCTTTACGATCAACACCTGTGTATTTCGCTTCGATTTCGTCACCTA
CAGAGATAACTGTTGTGATGTCTTCTACACGATCACGGGTTGCTTCAGCTGCACGAACAT
AACCTTCTACACCGTCTGCTAATTCAACTTTAACGCCTTTAGCATCAACTTCAACCGCTT
TACCTTTCACGATTGCACCTTTTTTAGTGCCTTCAACGAAGTTTGTGAATGGATCAGATT
CTAATTGTTTGATACCTAAAGAGATACGCTCTTTCACTGCATCAACTTGTAATACAACAG
TTTCTACTTCGTCACCTTTTTTGTAGTTACGAACAGCTTCTTCGCCAGCCATATTCCAAG
AAATGTCAGATAAATGAACTAAACCGTCAATGCCACCTTCTAAACCGATAAAGATACCGA
AATCAGTGATTGATTTGATTTTACCTTTTACTTTATCGTTTTTGTTGTGAGTTTCAGCGA
AGTGTTCCCAAGGGTTTGCTTTACATTGTTTCAAACCTAAAGAAATACGACGACGTTCTT
CATCAACTTCAAGTACCATTACTTCAACCACATCACCTACGTTTACCACTTTAGATGGGT
GAATGTTTTTGTTTGTCCAGTCCATTTCTGAAACGTGAACTAAACCTTCAACGCCGTCTA
AAATCTCAACGAAACAGCCGTAGTCTGTTAAGTTAGTTACTTTACCAGATAATTTGCTGT
TTACTGGGTGGTTTTGTGCAATAGCTGCCCACGGATCTTGACCTAATTGTTTTAAGCCTA
ATGATACACGCGTTTTCTCTTTGTCGAATTTAAGTACTTTAACAGTAACTTCTTGACCCA
CTGCAACAACTTCACTTGGGTGTTTAACACGTTTCCACGCCATATCTGTGATGTGTAATA
AGCCATCAACACCGCCTAAATCTACGAATGCACCGTAGTCAGTTAAGTTCTTCACAGTAC
CTTTCACTTCAGAACCTTCAACTAAGTTCGCTAATACTTCTTCACGATCAGCAGAGCTTG
TTGTTTCGATTACTGCACGACGAGATACCACAACGTTGTTACGTTTTTGGTCTAATTTGA
TTACTTTAAGTTCTAAAGTTTGACCTTCAAGATTTAAAGAATCACGAACTGGACGGGTAT
CAACTAATGAACCTGGTAAGAATGCACGAACACCGTTTAACTCAACAGTGAAGCCACCTT
TTACTTTACCGTTTACAAAACCAACAACGGTTGCTTGTTCTTCGAAGGCTTTCTCTAACG
CAGCCCAAGACTCGTTACGTTTCGCTTTTTCACGAGAAAGTTTGGTCTCACCGAAACCGT
CTTCTACTGCATCAAGAGCAACATCAACAACATCACCAACTTGAACTTCTAATTCACCTT
GTGCGTTGAAAAACTCTTCAGCAGGGATCGCTGATTCTGATTTTAAACCAGCATCTACAA
GTACATAGCCTTTTTGAATTGCAACTACAGTACCTTTAACAATAGAACCTAAACGGGTTT
CTTGACCTTTTAGTGATTCTTCAAATAGTTGAGCAAAAGATTCAGTCATAATTAATCTTC
TTAAATAAAATAAAACGTCCATTTAGCATCCATCTAAATGGGGTTAGGGATAACGACTTA
ACAATCCTTTGTTAAGCAAACAAAATTACAATTTTTGAGCAATATAATCCAATGCTTGTT
GAATAACTTCCTCAATGGATAAATGCGTTGAATCTAAAATCATCGCATCTTTAGCTGGAA
CAAGAGGTGCAACAGGGCGATTTCTGTCCCGAAAATCACGCTCTTTTATCTCGGCTAAAA
TCTCGTCAAAGTTAGCATTAAATCCCTTTTCTTGCAACTGTTTTACACGTCTTTTTGTGC
GTTCTTCTGCACTTGCATCTAAAAAGAACTTAATTTCAGCTTCTGGAAAGACGACAGTCC
CCATATCTCGCCCATCGGCAATTAATCCTTTAGGACTTCTAAAATCTCTCTGACGTTGTA
ACAAAGCCTCACGCACTTGAGGATAAACCGCAATTTTTGACGCATTTTGACCCGCTTGTG
CCGTACGAATTTGATCGCCAACGTTTTCACCGTCCAAAATGACCTGAATTTCATTATTCT
CAGGCACAAATTTCACATTAAGATTTCGCCCAAGCTGTGCAAGAGCCGTTTCATTCTCAA
AAGCAATCCCCTGTTTTACTGCAGCCAATGCTAAAATACGGTAAATTGCTCCTGAATCTA
AAAAATCAAAGCCTAATTTCTCTGCAAGGGCGTGACACAAGGTTCCTTTTCCTGCACCAC
TTGGCCCATCAACTGTAATTACAATACCCATATTTATCCTTTATAACTCTGGAAATTCAC
CAATAACCACTTCAACTTCTTTCTGTATGCCTTGACGAGAAATTAATACCTTTACCTTAC
TATTTGGTTTCATTTCTGCAATCAATTCCATCATTTGAGCTGGAGTTTGGGCTTCTGTAT
CATTTAAACGTAAAATCAAATCACCAGCTAAAATCCCTGCTTTATCCGCAGGTCCACCTT
CAGCTACTGTAGTAATTAAGATCCCTTTTTCACCGACTCCTAGCTGTTTAGCCGTATAGT
ACAACGAGCTATTAACACCAAAATAGCCTCGAATAACACGCCCGTCACGAATAATTTTTT
CCATCACCTTATTTGCTAAGGAAATCGGAATCGCAAAATTCAATCCTTCTGCCAATTCAT
CACTGTTTTTTCCTAAACTTAAAGTGTTAATGCCAATCAACTCACCAGCCGTATTTACCA
AAGCTCCGCCTGAATTACCCTTATTAATAGAAACGTCAGTTTGAATAAAGTTTTGCCGAC
CCATTTCAGATAATGCATTGCGCCCCGTTGCACTAATAATGCCTTGCGTAATACTCTGCC
CTAAATTTAACGGATTGCCAATTGCTAAAACCACATCACCGATTTTAGCCACGCGTTTTG
AATTTTGAGGAATTGTAGGCAAGTTTTCTGCTTGAATTTTGAGAACAGCAAGATCAGTTA
AGGTGTCAGATCCTACCAATGTAGCACTCGAAATCGTCCCCGATTGCAGTGCCACTAAAA
TTTGATCTGCATTTTGGATAACGTGTTTATTCGTTAAAATATAACCCGTTGAGGTCATAA
TCACGCCCGATCCCAAATTGTTTACTTGTAACTCCCCTGTATCAGAATGGGTAGAATCAA
AGGCCTGATTATAAACATTGACTACCGCAGGTGACGCAATTCTTACCGCATCGTGAAAGC
TGATAATCTCTGTTTGAGTGCTTTTGTTTAACCAAGGGGCAACATAAAGAATCAAGCCAG
CACAAAAAAGCCCAAAACCTACCGCTTGTGCTATTTTTTTGACGATCACATTTGCTCCTT
GTTAGCGTAGGGACACACTGCGTGTGTCCACCAACCATTATTAATAAAAATTTTGAACGG
ACACACGCAGTGTGTCCCTACATTTTATATAAATTTAATTACAGCGACTTCGATAATTTT
TTCAAATAATCTTTAAATTCACCACCAAATTTATCGTGGTTCAAACTGTATTCTACAAAG
GCTTCCATATAGCCTAATTTGTCACCACAGTCGAAGGTTTTACCTGTCATATGAAAGGCT
TCCACCTCTTGTTGTTCAATCAACATATCAATCGCATCGGTTAATTGAATTTCATCACCC
ACACCGACCGGTGTTTTGGCAAGTAAATCCCAAATTTCTGCAGAGAAGACATAACGTCCC
ACAACGGCAAAATTAGACGGAGCTTCTTCAATACTTGGTTTTTCAATAATGTTAGCAATC
TTCGCTGTACCTGCAGGTTGTAATTCTGCACCTTGGCAATCTACAATACCATAGTTACTC
ACATTTTCTTTCGCCACAGGTGCAACCATAATTTGGCTTTTGCCTGTTTCTTTGAAACGT
TGAATCATTGCTGCTAAGTTTTCTGTTTTTTGATCTGCAGTAAAATCTGCCAATAACACA
TCAGGCAATACCACTGCAAAAGGCTCATTTCCTACCACAGCTCGACCACATAATACCGCG
TGCCCTAACCCTTTCGCTTGCCCCTGACGAACGTGCATCAAGGTCACATCTTTAGGTACA
ATCGAACGCACTTCATCTAATAGCTGACGTTTCACTCGTTTTTCTAACATTGTTTCGAGT
TCAAACGATGTATCAAAGTGGTTTTCGATAGCGTTTTTAGATGAATGAGTGACAAGCACA
ATTTCTCTTACTCCTGCAGCCACACACTCGTTTACAATATATTGAATCAACGGTTTGTCT
GCAATGGTTAGCATTTCTTTTGGGATTGCTTTGGTTGCAGGAAGCATACGAGTACCAAGA
CCTGCGACAGGAATAATCACTTTCATAGAAAAATCCTTAATATATTTAGATAAAGTAAAC
CGCCTACCTTAAGTAAGCGGTCTGTTTTGCACAAATTTTTTCAAAAAATTGAACACTGCG
TTTCAATTTATCTGTTTGTAACATTTGGTTCAAGGATCAAATTCACATTACGTTAGATAA
AGAACTTCAGTAAATATCAATATACCTTATTCTGAAGGATTCTCATCTGCTAACGCTTTG
ATTCTTTGATAAATTTCTTCACGGTGAACCGAAATTTCCTTAGGTGCTTTCACCCCTAAT
TTAACCTGACTACCACGAATACTTAGGACAGTAATTTCTACATCATCACCGATCAATAAA
CTTTCGCCAATCTTACGGGTTAGAATAAGCATAACTATCTCTCCTTTTAGATTTAATCAG
GGCAAGCCAAAGTCATTCTAACTTACCCCTTATAATTAGAGTTTTGCTTGAATCCAATTC
GTCGCAACATTGAGGGCTTGGGTTATATTTTCTGGTTGGCTACCGCCTGCCATTGCCATA
TCAGCTCTACCACCGCCTTTACCGCCAACTTCTTGAGCCATTAACCCAACAAGCTCGCCT
GCATTTACTTTGTCTGTAAGATCTTTTGTTACACCTACGATCAAATTAACTTTTTCATCA
GTTTGTGTTGCAAAGACAATCACCGCTGAACCTAGTTGATTTTTCAAGTCATCGACCATC
GTTCTTAATGCTTTTGCATCAACGTTTTCTAAACGTTGAACAACCACATTAACCCCGTTG
ATTTGTTGAGCTTGTTTTGCTAATTCTCCACCAGCTTGAGCTGCAAGTTTATCTTTGAGC
TGTTGTAGCTCTTTTTCTACTTTCTTGCTTTTCTCTTGTAGCTGCTGGATTTTCTCAACA
AGGCTTGCCGTATCTGCTTTTAATAACTCAGCACTTTGGTTAAGAATTTGTTGTTGCTGA
TGTAATAAGCCGATTGCATTTTCGCCTGTCACCGCTTCAATACGGCGAACACCTGCGGCA
ACCGCACCTTCAGATACCACTTTGAATAAGCCAATCTCACCTGTTTGTTTAACGTGAGTA
CCACCACAAAGTTCTACAGAAAACGCTGCTGTTATATCTACAACGCGAACTCTATCTCCA
TATTTCTCACCGAAAAGTGCCATCGCACCTTTTTGCTTCGCTGATTCAAGATCCATTACT
TCAGTTGTAACTACAATGTTTTCACGAATTTTCGTATTAATAATACGCTCAATCTCTTCT
AAGTCAGCTTTTGAAATCGCTTCACCTTGAGAAAAGTCAAAACGAAGTGAATTTTCTGAC
ACAAGAGAACCTTTTTGTACAACGTGATCACCTAACACTTGACGAAGAGCCGAATGTAAT
AAGTGGGTCGCACTATGGTTTAAGGTAATAGCGTGACGACGTGTCGTATTCACTTCTGCT
TTCACCTTATCGCCGACTGATAAAGTGCCTGAAGCTAATTGACCAATATGCCCAAAGACT
TGACCATATTTTTGCGTATCATTGACTTCAAAATTGCAAATTTCTGAAGCAATCACACCG
CTATCACCAACCTGACCGCCCGACTCTCCATAGAAAGCGGTACGATCCAAGACAACGACT
GCATTTTCCCCCGATTGAATAGCTTCAACCGCCTTACCATTGCTAAATAACGCAACGACA
GTCGCTTCACATTCTGTGACCTCATAGCCTTTGAACTCCGTTGAGCCATCAACTTTAATC
ACATTATTGTAATCTGTACCAAAATTACTGCTTGCCTGCGCTCTTGCACGTTGAGCTTGC
ATTTCACGCTCAAAGCCAGCTTCATCAATGGTAATACCACGTTCACGGCAAACATCTGCC
GTTAAATCCAGTGGGAAACCATAAGTATCGTAAAGTTTAAATGCCACTTCACCTGATAAA
ACCTTATTCTCTACTTTGGTTAACGCATCTTCTAATAACGCTAAACCACGCTCAAGGGTA
CGCGCAAACTGATCTTCTTCTGCTTTTAACGCTTTCTGAATATGCGCTTGTTTCTGCGTC
AAAATCTCACCAGCCTGCCCCATTGCTTTTGCAAGGGTTGGCACTAATTGATAGAAGAAC
GCTGATTTCGCACCAAGAATGTTTCCGTGACGCACCGCACGACGAATAATACGACGCAAC
ACATAACCACGACCTTCATTTGACGGCATCACACCATCAGCGATCAAATACGCACAAGAA
CGAATATGATCTGCAATTACGCGTAACGATTTATTGTCTAAATCTGTCACATTTAACAAA
GAAGCAATCTCTTTGATTAACGCTTGGAAAATGTCGATTTCGTAGTTTGAATTAACGTGT
TGCAACACCGCACTGATACGCTCTAAACCCATACCCGTATCTACCGACGGCTTAGGTAAT
TTCTTTAAAGTACCATCTGCTTGACGATTAAACTGCATAAAGACCACGTTCCATACTTCA
ATGAAACGGTCGCCATCTTCTTCTGTTGAGCCTGGTGGACCTCCCCAAATATGGTCACCG
TGATCGTAGAAGATCTCAGTACAAGGACCACAAGGACCCGTATCACCCATTTGCCAGAAG
TTATCTGACGCATAAGGCGCGCCTTTATTATCACCAATACGCACAATACGCTCAGCAGGC
ACACCAATCTCTCTATTCCAAATATCATAGGCTTCATCGTCTGTTTCATAGACTGTCACC
CACAATTTCTCTTTTGGTAACGCTAACCACTGCGGTGATGTTAAAAATTCCCACGCAAAT
GCAATCGCATCGGGTTTAAAATAATCACCAAAACTAAAGTTACCTAACATCTCAAAAAAG
GTATGGTGACGAGCGGTATAACCTACATTCTCAAGGTCATTATGCTTACCGCCAGCACGC
ACACAGCGTTGAGAGCTGGTTGCTCTGTTATAACTACGCTTGTCTAATCCTAAGAACACA
TCTTTAAACTGGTTCATTCCTGCATTCGTGAAAAGCAAGGTTGGATCATTTTCAGGTACA
AGCGAGCTACTTGGCACAATCGTATGCCCTTTGCTTTGGAAAAACTCCAAAAAGGCTTGT
CTAATCTCTGAAGTTGTTTTCATTAAAGTCACTCAAATGGATATAAAAAACTGTATATCT
ATGTTTTTACTAAAGTATATTAGTAATTCACACACCTATTTTACACATTTTTTTCAATAC
TTGTATTTTTTACTGCATAAATTATTGACATTAAGTCAAAAAATAGACCGCCAGAGTAAC
TGAATGCGATAACTCAGCTACACAAGCGGTCTTTTTTCACGTTTTATTTACCAATCAATA
GCTTGAGTTATTCACTTGCTAAAGGAACAACGAGCATATCTACCGTTACACTGTTCATCA
CTTGACGAGTAGAAGACATAAATTTGCTCCAAAAATCCTGGTGATGACCAGTGACCAATA
AGTCCACTTGATACTCCTCTACCGCTTCTTCCAGCACTTGACTAAAATCACCACTACCAT
TTAAACGTTCAGTAACAGGGTAAGTAATTTTACCAGAGAGTTCCTCTAATGCTTTGATCG
TTTCTTCTGACACAGAATCTTGAACAGACGACATATTAATATCAATCAACCCAGTGTAGA
GATCCGAAAAGTTCACATCAACGTGGATAACGGATAATTTTGCATTACATTTTTCAGCAA
GACTCGCACCTTTACGCAATAATACAAGGCTTTCTTCAGAGAGATCTACGGCAACTAAAA
TATGTTTATACATAATATACTCCTTGTTGTGTTTAGTAATAACTGAGCCATCTCAGCTTT
CGAGCTAATACTACCACACTCCTTGTAGTTAAAATTTGAACTACTTCTCAATTTTGAAAA
TTCTTTGAAAAATTTGTCAAGTTATTTGCATTTCTTATCTAACTTTTTAATCTAAATTAA
AAAGATATCGTGTTAAAAATCATAACTACAAACAATTTGATATACCAATATTTATTTTTG
TGATCCCTGTCGAAAAACATTATTTTTCTACTTTTCTCTCTTTTCATCATTGGCATACTG
TAATCTCTTTGATTAGGTATGTTGATGATGTCTATTGATCGTGTCTGTTTAATGCTCTTT
TTCGGTTTATTGCCGTTGATTGTTCTGCCTGCTTCGTGGCTTGGCTATGTGGTGGTATTT
TCTCTTGCCCTTGCATTATGGGGAGTATGGCGTGGGAAATTGGGGATCTTGCTGTTGGGT
GGTGTGTTAGCGGTGAGTTACGCCCAGATTATGCAACTTGCAAAAAAACATCAGGAACAG
ACCGCTGTTAAGGTGCAAGAGCGGGTGTTAGTGAAGCAAATTTTAAAACAGCAAGAATAT
CAAACTGCCGTTGTAGAGCGTGCTAATGGGGACTATGTTTATGTCAATTGGCAAGCTGAT
GAGCCATTGATACTGGAAGCAAGTTATAACGCGGAACTGGCATTGAAGCCTTTGTCCGCT
CGCTTAAATGATGGCAATTTTGATCGACAAAAATGGTATGTGGCTCAACATATCTCAGCA
ACAGCTACGGTCAAAAAAGCAGTAAAAGTGAACGAACAACAAGGCTTGCGTGCAATTTGG
CTTGATCGTATGCGAGAACAGACCGCCCCTTTTGCAACGCAAGGGTTACTGCTTGCCCTT
GCTTTTGGTGAACGGGCTTGGTTAAGTCAAAGCCATTGGGAGATCTTTCAGCAAACAACC
ACTGCTCATTTGATTGCCATTTCAGGCTCGCATATTGTTCTGGTTTATCTGTTAGCCTTT
TGGACGGCGAAAGCTGGGCAGTGGTTATTATTGCGATTTCGTTGTCTGAAAGCGGTGGGG
TTGTCCTTGTATTTTGCAAGGGGAGTAGGGTGGTGTGTGGCGTTGGGATATAGTTTTTTG
GCAGGCTTCCAAATTCCAACGGTACGGGCAATGGTGGCGATTTCATTGGTTTTGCTGGTG
CAATATGCTCGTCGTCATTATACGCCTTGGCAGTTATGGCTTCGTGGTGTGGTGCTATTA
GTCGTCTTTGATCCGCTGACGTTACTTTCCGATAGCTTTTGGCTCTCTGTTTTGGCTGTT
GCTAGCCTAATTATTTGGTATCAGGCTTTTCCACTCAAGCGGTTTGATTTTGTCAAAAAT
ATGCAAAATCGAGTGATGAAGTTGCTGTTAGAGTTGTTTCATCTGCAGTTAGGCATTTGG
CTAGTGTTCTCGCCTATTCAACTCAGTTTTTTTGATGGCACATCACCTTTCGCTTTGTTA
GCCAATTTGATCATTGTTCCACTTTATAGCTTTATTCTTATCCCATTGATTTTATTTAGT
TTATTAACAGATAACCTATTTCAAACTTGGTGGCTTTGCCATCAACTTGCAGAGTGGGGG
ATTGATTGGATTGAGCCATTTTCCCATCATTGGCTCTATTTAAGTGTCGATCAACAATGG
GGATTAATATGCCTTAATTTATTGATTATAATAGGATTGTATGGTGTTTTTCAGCAACGT
TTTTCTCTCTATTATGGGTTAGCAACAGTGGCATTGCCTTTAGCATTGTGGATCGGATTT
CATTTTGTAAAAGATACACTTAAACCACCACTTGTAAAATGGGTGAATTTTGATGTGGGG
CAAGGGTTGGCAATGGGATTGATTTATCAACACCAAGGTAAACAGAAAGCCATTCTCTAT
GATACAGGCGTTGCGTGGCAAGGTGGCACAATGGCGGAATTGGAAATACTGCCCTATTTA
CGCCGTGAAGGGATAGTGGTCGAAGCTATTTTTGTTAGCCACGATGATAACGATCACGCT
GGGGGCGTTTTTCCATTACTACAAGCCTACCCAAATGCACGGTTGATCCTTTCGGGTAAA
AATCATTATAGTAACCAAGTCGCCGAGCCTTGTATAGCAGGCAATCAGTGGCAGTTCAGC
ACAATGCACCTTGAAGCGATTTATCCTTTACAACTGAGCGAGCGAGCTAAAAATGAACAC
TCTTGTGTATTACGAGTGTCGATAGGGCAATATAGATTGCTTCTTACTGGGGATAGTGGG
ATTGCGGAAGAACGACAATATGCAAGCCAGATCGGTAAGATCGATTTTCTTCAAGTAGGA
CACCACGGCAGTAAAACCAGTACCAGCCAAACTTTGTTAGCTCACATCCAACCCACTTGG
GCGATTATTTCGGCTGGGCGTTGGAACCCGTGGAAAATGCCAAATAGTCAAGTTATTCAA
CGGCTTGAGCAGTATCAAGTGAAGTGGCTTAATACTGCTCAAGTGGGAATGATCCAAGTC
GATTTTTATTCAGATAATTACAACATTTCCACCGCAAGAAACCGCTTTAGTCCTTGGTAT
CAGGGGATAGGGGCAAATGAATAAGTTGAGTTTTGTAGCCTGCGGATAAGCTAATTTTAC
ATCAACGATACCCATTCGGATTGTTCTTTTGCCAATGCCACATATCTTTCATCATCTGTG
GCAAATCACATTCAGCTTTCCAGCCTAACTTTTCCCACGCTTTTCAAATCACTTGGGTGA
GCTCCAACTGGATTGAAATAACGTAATACCGCTGCAGAGAATTGTGGATTAGCCTTAACG
GTATCTTCTAAAATCCGTTCCACCATATATTTTGATGTGCCATAGCAACTGTTTATCGAC
TATATCTCAATTAGATAAGCACCCAAATAATAACATTACTTGGTTTCTTATCTGAATTGA
ATCTATATTAATTAAACTAAAACACCTTTTTAAACGGCTTCACAATCACTTCGCCATAAA
CCCCTGCTTCCACATAAGGATCTTGGCTTGCCCACTGTTTTGCTTCTTCAAGTGAATTGA
ATTTTGCAATAACAGTTGAACCTGTAAAACCTGCTTCACCTGGGTTTTCATCATCAATCG
CTGGGTTTGGACCTGCGGTTAAAAGGCGATCTTCGGCTTGAAGTTGTTTTAGACGTTCGA
GGTGTTTTCCACGCACGGCTAAACGTTTTTCAAGGGTGTTTGGTATGTCTTGAGCAAAAA
TTACATAGTACATAATGTCCTCCATTAAGGTTCAATTAAAGCTAAGGCTTGGTCAAGATC
TGGGTTGTTTTCTCGTGGGATAACACGAGGTTTGCCGTTGCTATCTACAGCAACAAAGGT
AAAGAGTGCTTCGGTGACACAGTGGCGTTCTCTCATTCCTTCATACACTTTTTTGATCCA
TACTTCGACTTTGATTTGAAGTGAGGTGCGTCCGACTTTGGTGCATTTGCCGTAACAGCA
AACCACATCACCGACTGATACAGGCAGTAAGAACGACATTTTATCTACTGAAACAGTCAC
TACTCTGCCTTTAACTAGCTCTTTTGCTAAAATCGCACCGCCCATATCCATTTGTGACAT
TATCCAACCACCAAAAATATCGCCGTTGGCGTTGGTGTCTGATGGCATTGCGAGGGTGCG
TAAAATTAATGTGCCTTCAGGCTGGCGTTTAGTTTGTGTTTCCATTATTTTCCTCTTTTT
GTTCTAGTTGTTTTAGGTGGGGGTAGAGATATAAGCCTGTGCCGATAACGGCAATGAGGC
TTAATCCTGTTAAACCGAACACCTTGAAATTTGCCCAAGCATCGTCAGAGAAGAACTCAC
TGATGATGATGTTGATGATCATACAGAAGATGAAAAAGCCTGCCCAACCTAAATTGAGCT
TTTCCCATACGTTTTGTGGCAGTTTGAGTTCTTTGCCAAGTAACATTTGGATAAGAGGCT
TTTTGAATACGTATTGGCTAACGAGTAACGCTACCGCAAAAATGGCATTGACAATGGTGA
CTTTCCATTTAAGGAATGCCAGGTCGTTAAAGTAAGCGGTAAGTAAGCCGAAGAAAACGA
CCGCTATTCCCATAATCCATTGATTTTTTTCGATTTTTTTATAAAGCAACTGTAAAGCGA
TAAATTGAACCACGGTAGCGGCAACTAGCACTAATGCTGCTTCTTGTACGCCATAGGTTT
TATAGACGACAAAAAAGAGGATCAGTGGAATAAATTCAAGTAACTGTTTCATTGTCAATC
CTATTGGCGATACACTTGATAGAAACGGAAACCAAATACAACAACAAATAAGCTGATAAA
GGCTCCGACCACTTGTGAAAGAATAATCCCGACATCTCCGCCAATTCTACCGATTAATGA
ACCTAACAAGCTAGGAAAGAAATAACTTAAGATACAAAATAGGAAAAGCGGCACCATTCT
GCCTCGACTTAATCCCCAAGTAAAACGTAAGGTTTGCATAATGCCTTGTGGGGCTTCAAG
TAAATAGACATAGACGACAAGGCTAAGTTTGATAAACAAATAGATACCTGTTGCCATAAG
CAGTAAGATCATTATAGCAAGATTGCCTTGTTGCCCGACGGTGCCACCAAATGAGATACC
GATTGAAAGTGGCATTACCATAAAGATCGACAACAAAATGATTGGAAAAAAGGCTTTGAG
AGTTGCCCCGATATTTTGGCTGAAATGTTGATAAGTGCCACTGTTGATAGATTTAATGTT
TAAAATCAATAAGATATTGATAAATACACTAATCAAAGCAGAAATAATGGTTGGGGCAAG
TTGTGATGTAAGTAAAGTTAACATCTCTTGATTTGATGTATTTCCTGCCTGTATTTCTAC
TCTAGGAAAGAGAAAAATGGTGGATAATTGTAATAAAATTAATAATGCGGTACCCGTAAG
CGTAAAGCTCCCTTGATTACGGATAAAATTCCAACTATCTTGTAACAAACTTGGAAATTT
AATCGGCATTTGACTTCCTTAAATTAATGTGGTGAAAATTCAACATAATACAGTATGGTA
TAGCATTTGCTACATCATTCTGCGTAACTATATGGAAAGTATAGCAACTGTTGTGATAAT
TCGCTATTGTAGATTTTGTAGAGATGAGTAGAATGTAACTTGAATTATTTAACGATAAAG
GCAAATTATGTATCACACCTTGCAAGCAGGACAGCGTTACCTCAATACCTTCCCAAATCA
GAAGAAACTCGGACTGTTTATGCCCGATTATCGTTTAATCCGCTTAGTTAAATTTTCGTC
ACATTTTATGCCTGCTTTTGCTTGTTTTGCATTAGTTTGGCAATACTTTTTCCACGATCC
TGAACAATCCATTCTAGCCAATGCGACCTTAACGGCGTTGTTTGCATTGAGTATCCCATT
TCAAGGGTTATTTTGGCTTGGGCGACGGGCGAAATCGCCGCTACCCTTGGGGTTGTTGCA
ATGGTATGAAGAACTTCGTCAAAAGTTGATCAGTGAGCAACATAATATCGCTGACCAAGC
GTTTCCTTCTTATCAAGATTTTGCGAATTTGTTGCAACTAGCTGAAAAGACGTGGGGACA
GAGCTATTTTGATGAGTTGTAGTTAACATGCTGATTTTTCTGCTCTTCCCTTCTCTTTCT
AAAAAAAGCACTGATTTTTTGGCTACACTCATCAGCCATCACGCCACCTCGAATTTGCAG
AAAATGGTTCATTTTATAGTCTTCAAAAAGATGAAAGCGAGAGCCTAGCGCCCCTGTTTT
GTAATCCGAGGCTCCAAATACCAACCGCCCAATACGGCTATGTAAAATCGCTCCAGCACA
CATTGTACAAGGCTCTAGGGTCACATAAAGGATTGTATCTAATAGGCGATAGTTTTGTAT
CTGTTGTCCCCCCATTCGGATTGCTTGAATTTCTGCGTGAGCGGTTGGATCAGAGAGAAT
AATTGCACGGTTCCACCCCTCTCCGATAATATTGCCTGTTTTATCGACCAACACTGCCCC
AACGGGAATTTCCCCTTCTGCTTCGGCTTTATCTGCAAGGGATAAGGCGTATTGCATAAA
GTAAACATCCTGTTCGGTTAAGGTTAAATCGCAATGGGATTGGGTGGGTTGGATAAACAT
AATTTAATTAAAATGGTAGGGACACACTGCGTGTGTCCATAAATCACAATTTTAGGTACA
AGTAGCGGACACACGCAGTGTGTCCCTACGCATCAGATTATCGACGACCACGCTCGTTAA
AACGTTTTTCTTTAAATCCACCTTCTTTGCGGTCTTTAAAGCCACGTTCTTCACGGCGGC
CCTCTCTGCCACCTCGTTCGTGACGGTCTCCACGACCTTTACCACGTCTGCCTTTATCTT
CATAAGAGTTAGCATTAGTTGCACTGCCCACAGGACCTAAGAAAGACATTTGCATTGGTT
TGCTTAACACTCGTGCTTTCTGTGCGAAATGTTGCACTAAATGTTTCGGCATACCCTGTG
GTAATTCAATGGTTGAGTATTTATCGTGTAACTTGATATGTCCGATATAACGGCTGTTAA
TATCACCCTCGTTGGCAATCGCTCCAACAATGTGACGCACTTCAACACCATCTTCACGAC
CAAGTTCGATACGATAGAGATCCATCGCAACGCCGTTGTTATCACGATGCTCACGACCGC
CACCACGACGTTCCGCAGAACGTGGATTTTCACGTCCTTTTCCACGCTCAGCACGAGAAG
GGCGAATTTCAGGATCTGGCGGAAGAATAAGTTTTTGTTTTTCTTGCAACAACATCATCA
TTGCTGCAGCTAATTCTTCGTGATCTTGGTCTGCCGTGAATAGATCTTCTAATAATTCAC
GATAAAGCTCTAAATCGTGATGTTCTAATTGTAATGAAATGCGTGCTTTAAATTTCTCAC
GACGTTTTTCCATTAAAATTTCGTGATTTGGTACTGGCACTTCATCAATCGGCTTTTTGA
TTAAGTGTTCAATGTTTTTCAATAAACGACGTTCACGCGGCTCTACAAATAATAATGCAC
GACCTGAACGACCAGCACGACCTGTACGACCGATACGGTGAACATAAGATTCTGCGTCAA
GTGGAATGTCGTAGTTTACTACCAAACTGATACGCTCAATGTCGATACCACGAGCCGCCA
CGTCCGTTGCCACAATCACATCTAAACGACCTGATTTTAGTTTTTCCAATGCTTGTTCAC
GCGCTTGTTGGGTCATATCACCGTTTAATGCGGCTGCACGATAGCCATTACGCTCACAGA
GTTCAGCAATATCAATGGTGCCCGTTTTGGTACGAGTAAAAATAATCGCCGCATCAAACT
CTTCTACTTCTAAGAAACGCAATAACGCATCATTTTTACGGAAGCCGTTCACTAACCAGT
AGCTTTGTGCAATATCTGGTGCAGAACGTTGGGTTGCCTGAATTTTAACCTCTTGCGGAT
CTTTCATAAAACGCTTGGTAATACGGCGAATTGGCTCTGGCATTGTGGCAGAGAAAAGTG
CCGTTTGGTGATCTTCAGGTAATTCCGCCATAACCGTTTCAACGTCTTCGATAAAGCCCA
TACGCAACATTTCGTCTGCTTCATCTAATACAATCGCTTTCAACATAGAAAGATCTAAGG
TGCCACGGCGAATATGGTCAAGAATACGCCCAGGCGTTCCTACCACAACTTGCGCACCAT
TTTTTAAAGCACGGATTTGAATATCATAACGCTGACCACCATAAATCGTGACCGTGCGAA
TACCTTTCATATTTTTGCTGAACTGCTCACAAGCATCTGCCACTTGGATTGCTAATTCAC
GGGTTGGCGCCATCACCAACATTTGTGGGTGACGCTGTTCTGGATCAATTTGAGCCAAAA
TAGGCAAAGAGAATGCCGCTGTTTTACCACTTCCTGTTTGTGCCATACCTAACACATCAC
GACCATTTAAAAGGTGTGGAATACAGGCTTGCTGGATCGGTGATGGGGTTACAAAACCCA
TTTCATTTACAGCGTTAAGGATAGATTGTGGTAAGCCTAAATCGGCGAAAGTTAAAGTTG
TTTCAGTCATAAAATTCCAAAATTGGTTATTTTAGGGAATGTGTTTTTCCACAAAACTGA
TCCCCCTCTTTAGAAAAGCAAGGTTATCAGGTTCATTGTAGGGACACACTGTGTGTGTGT
CCGCAAGCTATCAAATTCACATAAAAATTAGGCAATCGGACACACACAGTGTGTCCCTAC
AGAGCACCATTTATCAGAATTTGGTAACCCATCTTTAGAAAAGATGGGGAGCGGATCAAT
CCAACATTTCACTAAAAAATAAAAATTATATTGTTGAGCTTTTTAGGTAAGAAAAATAAA
TAGAAAGCAAACCAATGCTTTATATAACTTGTCACACAGTGTAAGCGGTTTGATTTGCAA
AAAATTTTGCGAAACCTACCGCTTAAATCGTCCTAATTTTTCCCAACAACGGGATCTGTT
TGTTTTGCTCTTTGATGTAATTGAGCTAATTCAAACAACGCAAAACGATACTCAACAAAG
TTATATACTTGATTTGCAATAGCTAGACGGAAAAGGCTTTTAGCCTCTTCAAGCTGATTC
ATTTTGAGTGTTTGTTTTGCAAGATAAAAATATGTTTCGGTTAAAATCTCTGCATAAGCT
ACCGTATTCGGTTCAGCTTGAGCAATCATTTTTAAACGAAGTTGTTCAAGAGTAAAATCC
CCTAGCAAGTAAGACACTAAATGTGTCCCCCAAAAGTCTTTTGACAAATGCTTGGCACGT
TTTAACAAATTTGCTTTTGCATCACTTGGGTTTAATTCTAACTCATTGAAATATAACCAT
AATACACGGTAAGGATCGGACTTATCTGCTTTATAGAAACGCAATAAATCACGTTCTGCC
TCAGAATAACGACCACTATAGTAAAATGCTAAACCACGATTTAAACGGGTATAATCATAA
TTTGGATCGAGTTCCAACACGGCATTAAAAGCATCTATAGAACTGTCATAATCATCTTCA
AGCAATAAATATAACCCTAAATAATTATAGGCAGCTGCCATTTTAGGTGCATATTCAACC
GTTTGCGTAAAATCATAACGAGCCAACGACCAAAGTCCTAAACTGTCGTAAATAACGCCT
[truncated: 1,904,329 more chars]
