# Supplementary material for: Whole-genome sequence analyses of Glaesserella parasuis isolates reveals extensive genomic variation and diverse antibiotic resistance determinants
Source: PeerJ. 2020 Jun 22;8:e9293. doi: 10.7717/peerj.9293 (PMC7316082; doi:10.7717/peerj.9293)
Supplement: Supplemental Information 55 [file peerj-08-9293-s064.fasta]

>HPS-2 chr
TTTGAGAAATAAATTATTTAATCCATAAAAATTTCAAGATCTTGATCATTTTTTCGGGTA
TGATAACGATCTTCTCAACCCTATTAATTTGGAGCAAACTGTGTCTTCCCTTTGGTCTGA
TTGTTTAACTCACTTACAAGCAAAAGTATCGCCAACTGATTACAGCACTTGGCTACGTCC
GTTGCAAGCGAGTGCAACTAGCTCTGAATTAGTGTTGTACGCACATAATCAGTTTGTGGC
AACTTGGGTGAAAGATAAATTTTTAGGGGAGATTGTTACCCTTGCTCGATCTTTAAGCAA
AAATGAGCAGTTGCAAGTGGAGATGCGAGTAGGGATCAAACCAGCAGAACAAGCGGTGAC
TTCTGTTGCACCAACTGCAACGCCACCGCAAGAAACGCAAGCTACTGCATTACGTTCTGG
ACTTACTGAAACGCTCACCTTTGATAACTTTGTTCAAGGGAAGTCTAACCAACTCGCTAA
AGCCGTTGCTCAACAGGTTGCAAGTAACCCTGGTGAAAGCCACTGCAATCCGTTTTCGTT
ATATGGCGGAACAGGTCTTGGtaaaacgcacttgttgcacgcaatcggtaatgaaatttt
aaagcaaaAcccgaatgcgagagtggtttatattcactcagagcgttttgtgcaggatat
ggtcaaagcgattaaagcgaacaccattgagaatttcaaaaaattctatcgctctcttga
tgtgttgatgattgacgatattcagtttttTgcgaacaaagaggcaacgcaagaggaatt
tttccacacatttaactcgttatttgaacgaagcaagcagattattgtaacgtccgatgt
atttcCGaaaaacattgaaaatatagaagaacgtatccgctctcgtttaagttggggagt
aaATGcggcgattgaaccgccagagttggaaactcgtgtggcaattttaatgaaaaaagc
ggaagaacgaggcattgagttaagtgaagatgtcgcctttttccttgggcaaaaactcag
aacgaacgtgcgtgaattagaaggggcgttaaaccgtgcgattgcgtggagcaatttcac
cagccgtcagatcacaattgatgcggtacgagaagccttaaaagatctgattgcctctta
cgatcacttaattaccattgagaatattcagaaaaccgtcgctgagtattacaatatcaa
aatggcggatttaaaatcaaaaagtcgtacacgttccgtagctcgcccacgccaaatggc
aatggcattagcaaaagagctgactaaccacagtttgcctgaaatcggacgtgaatttgg
cggacgtgatcacacaacggtgatgcacgcctgcaaaaccattaatgagctaagagatac
tgataacagtatccaagaagattacaccaatttaacacgcaaattatcgtcttaaggaat
tgttatgcaatttactattacccgtgagcagttactcaagccgttacaacaggtttgtgg
cgtattaaccagtcgtccaacattacctgtaatcaacaacattttgctagaaattgaagg
aagccgtttatctttaacgggaactgatttagaggtagaacttactacccaagcggagct
gtttgaagcggtcagtttctcaggaaaatttactattcctgcgaaaaagtttttagatat
ttgtcgtagcttacctgatgatagcgtaatttcggtgcagtttgatgaagatcgtgtatt
tatccgtgcagatcgcagtaagttcaatctggcgaccttacctgcttcggattatccaag
tttaatggactggaaacctgaagtcgatttcacaattgaacaagcgactttagcacgttt
aattgaagcaactcaattttcaatggcaaaccaagatgcccgttacttcttaaatggtat
gaagtttgaaactgaaggcaacttattgcgttcagtagcaacggacggacaccgccttgc
agtctgcacaatggcattaaatcaagagcttttaacccattctgtgattgtgccacgcaa
agcagtgttagagttagtccgcttggtagggcataataacgaaagcgttcgcttagaaat
cggtacaagcaacctgcgtgtatcaatgaacggcattgtatttacatcaaaactgattga
tggacgtttccctgattaccgccgagtgttgccacgcaatgcagatcgtattttagaggc
agatgcagaggtgttaaaacgtgctttggtgcgtgcggcgattttgtcaaacgaacgttt
ccgtggcgtgcgtttagccttaaatcaaaatctgttaaaaattacggcaaataacccaga
gcaagaagaagcagaagagatcattgatgtctcttatcaaagtgcagagatggaagtggg
ctttaatgtgagctatttgttagatgtgctgaatacattaaaatgccagcgtgtacgtat
tagccttgtagatgcaagttcaagctgtttaattgaagattgcgataatgctacggcgga
atatgtgattatgccgatgagattgtaacttcagatgtagttatatttggagaaataaaa
tggaatacttagccccatttattcaaattgtggttggcttttttagctttatgttagtgt
tgcgaacttggctacagttctgtcgagttgatccttatatgccgatttcacaaacgttaa
tgcgtttaaccaaccctgtgttaaacccgctaagcaagctgatcccaacggtaaaaggaa
ttaattttgctgcgttgcttttagctgcagggattgtggcattacaatttgtgttattcg
gtgttgatgtaccaagagctgtgcttatcggcttattgagtatcatcaaaatctttgggc
aaattctcttttttaccaccttaattcgagccttaatgagttgggtgacacagggaaatc
acccgttagattataccgttgcccaaattactgagcctgtactcggtattatccgtaaaa
ttttaccaaaaacaggtatgttagacttctctgtaatggttcttggttttgcattgctct
ttattaatagcttgttttaccaagtctttggacaactatgggctgtggcataatgcaagc
ggtcgaattttgtgaaaatccgcaaggtatccgcttgcggatttttttacaaccgaaagc
aagtcgagatcagattgtcggtttacacgataacgaactcaaaattgctattaccgctcc
acctatcgatgggcaggcaaatgctcacttgctgaaatatctaagtaagttatttaaagt
ccccaaaagcagtattgtgttggaaaagggcgaattacaacgccataagcaaatttttgt
gcctgaaccgaagctcattccaaaagagattgaagtattaggttaaacactgaaaaattt
ctatttttccatagcaaaacagcgataaaactgctaatttacacctattgaaaaccattc
ttaattgagagagaaattgaaatgttatttgcggtattgaccattgtggcttatttaggt
gctttattatggattatgccaacacttgctcatcttgatacggataaacaaccgaatatc
cgtgcagtattgcttttgggcttagttgctgtactttgccatattattagcatttctcaa
catctggttgtcaatggtggacaaaattttaccattgtaaatgttgcttctctgatcagt
gtgattattagtgctgtggcgactttcgctttaactcgatggaaaacggtgtggtttcca
ttgtctgtgatttatccgcttggtattgttactgtcaccttatctacctttgtcgcaggc
agttttattaaacagctgtccgaaaatctagggttaatgctccatttaggcattgccatt
gcttcttatgcgttattttttatcgctctactttatgcggctcaacttaaatggctagac
aaaaatcttaaaagtaaaaaaatggcattttctcctgttgtgcctccattaatgaccgtc
gaacgtcacttttttaccttaacaatggtggctcaaggattgctcacagtcgctcttgtc
acgggaatgatctacttacacaacttctttgcaccagaacatattcacaaagcgattttt
tctttcattgcgtggattgtgtataacatcttattattgggacaatggaaactccgctgg
cgaggaaatcgggtgataatttattcaatttcaggtatgatactgctttcggttgcctat
tttggcagtcgaatggtgtaataccactaaggtagcggttagatttgttctctgtattgc
aaattttttatttatctaaccgcttgtgactaacaagtataggacttttattttggacac
gatccccctgagtagtttattcatcacactagctattcttctattgctttctgcattctt
ctctggctctgaaacagggctaatgtcgttaaaccgctaccgtatacgtcaccttgctga
taaagggcataaaggggcaaaacttgctgaaaaactgttatcgagaacagatgttttatt
aagtctaattttaatctgtaataatcttgtcaatattgccgcttccgcaattgcaacgat
gatcggtatgcagttatctggcgaagcaggtgtagcgattgctacgggattacttacctt
tgtgatgttggttttctctgagattttacctaaaaccattgccgcactgtatcctgaaaa
agttggctttactgttagttatattcttatgccattacaaaaattattgatgccactagt
gttctttatgaacctcatcattaatggcttgatgaaattattccgtatccgcaagtctga
aaaatcaggattaagtgcagaagaattacgaggggttgtacttgaagcagggaaatttat
cccaacggctcaccaagagatgttagtgtcaattcttgatatggaaaaagttactgttga
tgacattatggtgcctcgcaatgatattggcagtattgacattgacgatgattggaaatc
cattatgcgtcagctcacaggtgcagcccacgctcacgttgtgatttataaaagcgatat
ggataaaaacttgctcggtatgttgcgtgttcgagaagcgtttcgcttaatgttagaacg
taatgaatttaccaaagagcaacttatccgtgcagtagatgagatctatttcattccaga
aggaacgccattaaatacccagttgatgaatttcaaaaataacaaaaaacgtattggttt
agtagttgatgaatatggtgatattaaagggttgattacgcttgaagacattttagaaga
aattgtgggggaatttaccacttcaactgcaccatcattggaagaagaagtgaagccaca
atcagatggctctgtgctgatcgaaggctcagctaatttacgcgacttaaataaactctt
tgactggaatttgccattagatgaagtcagaacctttaatggattaattttagaacatct
tgaaaaaatccctgacgaagatacgcaatttaccctacttaatttaaaagttacggtact
tgaagtatccgataatatggtgaagttggcgagggttgagccgatttcaaaataacacaa
ctttcccttgaggttttatttggttaatattatgtgacaattaagttctacataatacta
acaaacatagtatacaaaactattggtggatactggcttaaaacctcgtactataccgct
tttaatatccaatagttatgcatttccaaacaataaagaaactcctttaaataaaactaa
tttaattcaagttggggatccgaatgatttttatcaaattagacaggtagagcttgcaac
tttaacaaaaataactacaatacacgctcttttcaagacatcttatctaatgccgactta
gctcagtaggtagagcaactgacttgtaatcagtaggtcaccagttcgattccggtagtc
ggcaccactgttatctatatcttatacatcttgttcaataatactatctctttccaaaca
ttccacctaaaccaccaagaccaccgcccatcattcctttcataccacgcatcattttcg
ccataccgcctttacgcatttttttcatcatacgttgcatttcgtcaaactgtttgagca
gtttattcacatcttgcacttgcgttcctgaacctaacgcaatacggcgacggcgtgaac
ctttgataatgtcagggttagcacgctctttcagggtcattgagttgatgattgcttcca
ttttgatgaacattttgtcatcgacttgatttttaacgtgatccggtaaattcttcgccc
caggtaatttatcaagcatcgacatcataccgcccatttttttcatttccaccaactgtt
cacggaaatcatcaagggtaaaatcatcgcctttcttgaatttcgccgccattttttcgg
ctttttcctgatcgacagaacgttgtaagtcttcaatcaacgatagcacatcgcccatac
ctaaaatgcgtgaagcgatacgatcagggtggaacggctcaagggcatcggttttctcgc
caacccctaagaatttaatcggcttgcctgtaatttgacgaatagataacgccgcaccac
cacgagcatcaccatcgactttggttaaaatcacccctgtaagcggcaaggcttcattaa
aggcttttgccgtgtttgccgcatcttgacctgtcattgcatcgacagtaaacaaggttt
caattgggtttaacaccgagtgaatttgctggatctcttccatcatctcgccatcaacgt
gcaagcgacctgcggtatcgacaattaacacatcaaagaaattgagtttggcgtgtttca
atgctgcttcggcaatgtctaccggtttttgcgacgtttctgtcgggaagaaatcaactt
ttaacgcttcagccaacgtttgaagctgtttaatcgccgctggacgataaacgtcggcag
acaccacaagcacttttttcttatggcgttctttcaagaatttcgccaatttaccaacag
acgtggttttaccagccccctgcaaaccagccattaaaattaccgctggtggttgggtgg
caaggttcagcccttcatttgcttcgcccatcgctttttcaagctcagcttgcacgattt
tcaggaactcctgccctggcgttaagctcttattgacttcttcgccaatggcacgctctt
tgactttattgataaactcacgcaccacaggcaaagccacatcggcttctaacaacgcca
tacgcacttcacgcagggtatctttaatgttatcttcggttaaacgccctttccccgtaa
tgttttttagggttttggatagtctgtcggataggttctcaaacatagtcttttctctat
ttgcaaaattttggcttaatctgaccgcttatatcccctcttccgccttcagcaccttcc
cccgcaagcgagggaagggaagtaagggatgaaatgttggcattatacaaaaaaagaacg
aaagagggggattagatcacagaaagttatacattcatcagaaaactcaaaatcttttta
aagaacttcgatgttgaattttcgtttgtaccagttcccctctttgagcttcgagaggtt
aggggagatttggcagaatatacaacttctctttccttgatgtaaaactgctttattctt
tataacaattcttctagaataagtcgatttttttacaatatgagtatgctatgtcgaaat
ctatttgtatcatcaccggtagcaccttaggcggtgcggagtatgtcgccgatcatctca
atgatgttctcactgaacaaggctatcaagttgagctgtttaaccaagccgaattagccg
atattcaacatcaaactgccctgttagtcgtcacatcaacacacggtgcaggagaactgc
ctgaaaatatccaaccccttttccaacaacttgccgaaagcaatcttgatctcagccaga
tgaaatttggggttgtcggattaggcagttccgattacgacactttctgcaatgccgtca
atcttgttgaacaaggcttaactgccaaaggggcgacacaagtatgcgaatctctacgca
ttgacgtggtgaataattttgaccacgatggaagtgcggaagaatggcttccagctttta
cttcaaccttataacaaggactaaactatgaaaaagctactaggtactctctttatgtta
tcagtgagcatataaaatttaaggcatagtagacaaaagcgttggtaaaaagtgggctaa
agccttatagcacaaggctttaagcccactttttttggaatataaacaaaaaactgtcct
ttttgccttaagaacaatatccaaaagtatcactgttccattagaactattcaacgttat
attgaaaaatcccccaaagctaaattaattcctttacaacaaacctatctcaatattatt
tcagacgtgaccttctttggtcgtgaatttggtgtatcagttttaatagataccttatct
aaatcaccgctttcattagatttccgcctattatttctagcttttattgcttgaattgtc
aaaccaagtgcaacgtttttttgaagtaaacttcataaggtgttttccaacccaaacatt
tacgcggtcgtaaattcagtttattgatcacctgttgaatatcaacttcgctccactgat
tgatgtcttggtgcttcggaaagtattcacgaagtaacccatttgtattttcattcgttc
cccgtgtccacggttgatgcggctcggggaagtaaaattctacacccagtgcttctgtta
ccaaacgatgttgggcaaattctttaccacggtctggcgtaattgaccgcaatatatgtg
aatccagcaattcaatcatggctttttggactgcttcggcttttttggcaggaattttct
tcaccaactcaaaacgacttttgcgttccgtcagcgtcagcaaacaagctccacccgctt
tacccagtacggtatcggcttcccaatgtccaaagcgactgcgattttgcgccgaaatgg
gacggtcgttcaaatggttggatatctgaattttgccacgtttttcatgatgattttttg
tatgccgtgttttgcctttgtggcgcagtttgcgactggctttgcgttcgcctatatcaa
acaaccctgaataaataccacgataaatggttgaataactaatggataattcagattttt
ccaattttaatcgtgcgctgatttgttcgggcgaccagttttctgtcagaaacttttctt
gcaccaaattgaaatattcaggctgctctaatttgcgctgtgctttgctattttgacgat
gcttcaaatagctgttttgtgcgttcgttgcactgtagctttctagagcgtgtcgtttca
gctcgcgagaaatggtgctggagctacgtcccagtgctttggcaatttctgcttgttttt
tgccctgtgcgagtaaaatcattatcttttctcgctcgtttattgtaagatgtcggtagg
aagtactcatcatttggaagtggtttttgtgtggaaacaaaattatattctagttgatga
gtacttctttttttgttgcacttggattgtaaattcagctgataaaagttgaaaaatcct
tgttattttattcttagttttgtgcaacgcattgtttttttttttttacaatggggcggg
ggaagtagcttgtagggtgggtcttgacccaccatgtagccgtaacatattgattttatt
ggtgggttaaaacccaccctacaatattcaatccatctaatatatggtttgtcaaggatc
taacttcccccgcttgcgggggaagtgcccgagcgaaagcgagggcgatgggggcatttg
tgcatcctgaaaatgtaaataaaggtttacgatgctttattaggaaaagcggtagagaag
attattatgaataaaatatttagagttatttggagtcatgctcaacaggcttgggtagtt
gtatctgagttagtaaagtctcataccaaaacatccgcttacacggataaaagagctcaa
gtatgcacctcagattattttttagataaacagcaagataaatttaaattaagtctttta
agtctagtattactaggtatattttttagttcagtaggttcagctgcatatcttcaagat
ggtgctaatgagggatcgaatataggaactgacgacggtactattggtattggtcaaggg
agtaaggcttcgtatggtgctattgccttcggtcagtattcaaaagctgaagctaggcat
aatattgcgataggttatggagcagattcaggaacacaagtaaactctcttgcgataggc
taccgcactacagtaagtggggctggagcaattgccttaggcaaacaagccaattcgaca
aatagtcaaacaattgccatcgggagtcagtcaaaagcgagcggagatgaatctattgcc
ttaggcggacaagccaatgcaacacatgagcaaacaattgccatcgggagtgattcaaaa
gcgagcggagatgaatctattgccttaggcggacaagccaattcgacaaataatcaaaca
attgccatcgggagtcagtcaaaagcgagcggagaacaatctattgtcttaggcacaggg
gccagtgtgacaggtactcaaacaattgtaataggtgcacgtgctagtgcaagtgggcac
caatctgttgctatcggggcaaatacccaagcggatgggtatggctccatatcaatcggt
ggagatgatttagctacaacgaaatatcaagctgatgctcgacactattcccaaacaaca
attgcgagaggtgatgcctctgttgctattgggggtaggtcttcggctagcggcgctgga
tctattgttgtaggtcctttagcatctgcaactcatgttgaaggcattgctatcggtgcg
aggagtaggtctaacaatgagtacggtattgcggttggtagtggtgcacatgctggaaaa
cactccgttgctgttggtaaaagtgctactgcaagtcaaagaggagcttccgcattcggt
gaagaggcacgagcagtcggacagtttacaacagcattggggagttatgcggaagcagaa
acgcaagatggcgttgctctaggttatcgatccaaaactagtcgtcactcagggcaaaca
ggttggacaccagagaatacaagttattctattaacggaagtacattatctgctacgtat
gcagcggtagcagtaggtgatggcaccaccgtcactcgtcaaattaccagtgttgctgca
ggtacagcagatactgacgcagcaaacgtggctcaattaaaagcactgactttaaagatc
agtggcgatagaaatacgcagggtcacacaacattttataacgaaacgctctcaattgta
ggggctgatggtattagtacggcagttgagcagggaaatggcaatacaaaaattaccgtt
actggctcaaaaacgtattttcatactaactataacaatcagtctcaaggtcggggagat
cctacgactaatttcggcacaattactgacaaagctggagctacaggaacctatgcaata
acagcgggggtaaatgcctctgcggctggaaattatggtattgcgatggggtataagagt
aatgctagtgcttatgctgttgctcttggtagtgaatcgaaaggtgctggggcagattcc
attgcgataggtaatcttgcgagaacaacagggacagactctgttgttgtgggtgcccat
atcaatgtgacaggtcaaaaAtcagtggcagttggacgccaagcaaatgctagagattat
tctactgccttgggttatatggcctctgccagtggtacgtactctgttgctgtgggtgaa
aatgcCacgataaatgtaaatgctgctagatcaaccgcacttgGtcataatacCgttgtc
accgtgggtggcgGtgtggcatTaggttatggatctaatgcaagtacagctggcggtgta
gtggggttaaaacaagctcattctgtcacaacgggaacgcactgaagctaAcggctttaa
atccacacaaaaggttgatggtaataatattggtgcagtttctgtgggtggtacaaccat
caaacgccaaatcgtcaatgtggcggctggtacacaagataccgatgcggtaaacgtggc
acagcttaaatctttgacgatgaaaattggtggtgataccaatgctaatccacagccaaa
agtggggttgtgggatggtattcttaaagtgctaggcacaaatggcgaaatcaagaccaa
tgcgtctggctcaaccattacaatatcactagacgatacgattaaaaataaattagctga
tgccagagcaggaagtttgatattcaagggcgaaaaaacagataacggtacaacaaatga
tgttttgggtcaaaaatggaaagccaacgaagataagaccgttaccattaaaagtgacca
aacatacctaaacggtggtgttcgatacaaaggcgataacattgaaatttatcgtagaaa
tctagaattccatgtgttgatgaaagatgcaccaacattcagcagcgttcaatatggcga
taatggacctaagattaccaacaccactgacggtaatctaaaagtaacaggtgcagacgg
cacttccccagttaagatcaccaatttagcacaaggtacacaaaataacgatgcggtgaa
ctacatgcaattttcaaatgctggttggaaacttgcaattgctccgggaacggggggtca
agcaactccacctggggcacatcttatcaaaataaacgataccgtaacctttaccgctgg
aaataatattaaattagaacaagcgggcggaaatattacgatttctacgattggtaagtt
aattaaaacgactgaaagcctagaaaatggcgatctaaaaattatctatacagataattc
gcataacattatcaagaaaggtgaaaaaggagatcgtggcgagcgaggtctaagaggtga
aacaggctctgcgggtgtagctggtcctgcgggtcctagaggcgaacgaggtattcaggg
acctaggggtgagcgaggagaaacaggacaaacgggtccagcaggaccacgaggccctgt
gggtccagtaggtccagcgggaccacgaggtgtacctggtcctgcaggtccaaaaggaga
ggcaggagcagtgggccctcgaggtcctgctggagcaacaggaccacaaggtgaaaaagg
agatcaaggtccgatgggtccggcaggcccagcgggagagcgaggtccagcgggagagcg
aggacctgcgggtccagcaggggctaggggtgaacagggtcaaaaaggagaaactggccc
tgcgggtccagcgggaccacgaggaccgcaaggaataccgggtactcagggacagaaggg
ggataaaggcgatccaggacctgcaggtccagcagggcctaggggtgaacagggtcctga
aggtaaacaaggtattcaaggccctacgggtccagcaggaccacgaggccctgcgggtcc
aacaggggctaagggtgaaccgggtcctagaggtgaaccgggttctaaaggagatagagg
tccaaaaggtgatgcaggtgagagaggtgcaattggccctgcgggtcctagaggcgaacg
aggtattcagggacctaggggtgagcgaggagaaactggccctgcaggtgcagctggtcc
tgctggtccagcaggagcagtgggtcctcaaggtcctacgggtgcaactggacctgcggg
tccagtagggccacgaggaccacagggaacagcgggtgctcagggacctaagggtgacaa
aggtgatactggtcagaaaggtgaaaaaggagatcgtggtgaaaaaggtctaaaaggcga
tagaggtgaaactggccctagaggcgaagctggtcctagaggcgaagctggtcctgctgg
agcaacaggaccacaaggtcaaaaaggagataatggagctccaggtcctaggggagagaa
aggtgaacctggccctgcgggtccgattggtccagtgggtccagcaggggctgctggtcc
agcaggtccagcgggagagcgaggccctgcgggtgagcgaggagaaactggccctgcggg
tccaacaggggctaagggtgaacagggtcctgaaggtaaacaaggtattcaaggacctgc
gggtccagcagggcctaggggtgagcgaggagaaactggccctgcaggtgcagctggtcc
tgctggtccagcaggagcagtgggccctcaaggtcctacgggtgcaactggacctgcggg
tccagtagggccacgaggaccacagggaacagcgggtgctcagggacctaagggtgacaa
aggtgatactggtcagaaaggagaaactggccctgcgggtccagtaggtccaactggacc
acaaggtgcacctggtcctgcgggcccagcaggcccagcgggagagcgaggccctacggg
tcctaaaggagatgcaggtccaaaaggagatacaggtcagaaaggagaaactggccctgc
gggtccagcaggggctaagggtgaaccgggtcctagaggtgagcaaggtattcaaggacc
tacgggtccaacgggaccacaaggaccgcagggaacagcgggtattcagggacctaaggg
tgagcgaggaaatgtgagtgtcagcggtttaccgatcgagtatgcaacggaagacggcaa
atcaattatcaatatgggcggtaatttctatttggaagaacctgctaaagatggttcgat
taagttaattccagtggtgaatgttaaaggtaaattctcaaccaaaacgcaaaatccaga
tggcagtattacgcttaagtcattagcagtaaaagtgaatttggcaaatgaaactccgat
ggtattaggtaatgtcgctgaaggggtagcagatacggacgctgttaatgtgaaacagtt
gaaatctgcgaaaactgaagtggaatctaccgatcacagtgtggtgattaaagagcgtca
gggcgataatcagcaaatcgtgtatgatttggcggttgctaaaacgaaactcactgcctc
taaggataaacgcaccattagtgcagcagataaaggcaaccattttgcgacaggagatga
agtcgcagtagcaattaataccgcaacagcagccgcaagaactgaggttgaagcgggtaa
aaatgtgaaagtgacttcaaaaacgggtgcaaatggtcagaatattcacaatgtgagcgt
gtctggagatttaagcgacattacttcaattagtaatggcgatacgaaagtatctttagg
taaagataagcaaggaaatccagttgtaaatatgaatggcgccagaattaccaacgttgg
agatggtagtgctgagggcgatattgtgaatgtgcgtcagctcaacaaagtggtttcttc
tgtaaatacaggatttaatcaattatcaagagatattggtcgtgttgatgttaatgcaag
agcgggtattgcttctgctgtggcgatggctaatttgccacaaatttctttaccaggtaa
aagtgctatttctgtttctaatgcacaatatcgcgggcaatctgcctatgctataggtta
ttccaaaatttctgataatggcaaatggcttattcgagcgtctgttagcagtaatactca
gcgggatactgcgattggaggaggggtaggttttgtgtggtaatctagcacctataatta
ggtatagtagacaaaagtgttgataaaaagtgggctaatttgtctactatgccaaattta
aggggctgacctagattagctagcatactaatctaggtcagccccattatttaatatcta
tctcaattgatctctttattggtatcatcaaaatattgattcatttcaaaagcgggtttt
tgttgttgagaatgcccaataattcgagcagggacaccagccgcagtggcatattcaggc
accgcttgtaatacaaccgaatttgccccaatttttgagtaacgaccaatctcaatatta
cctaaaattttagccccagccccaatcatcacgccttcacgaattttcgggtggcgatct
ccgtgttctttacctgtaccacctagcgttacaccttgcaaaatagacacatcgttttcg
atcactgccgtttctcccaccacaatccccgtggcgtggtctaacataatgccacaacca
acactagccgcagggtgaatatccacatcaaaagcaacggaaatctcattttgcagataa
atagccaaagcttttcgcccttgttgccacaaataatgggtgactctatagctttgcaaa
gcgtgataacctttgagataaagcaaaggcgtactccatttatcgaccgcaggatctcga
gtacgaacagcttcaatatcgcaggcagcactggcaataatttgcggatctgcttgatag
gcttcttcaatgatctcttttaatgcaattgccggcataatcgcatttgccagtttgttt
gccaaaatatagcttaacgcatcgcctaaatgatgatgtttcagaatggttgcgtgaaaa
aaactggcaagcatcggctcactatttacaagctcttgtgcttcattacgaatattctgc
caaataagatcaagcggttggtttgtcatctttattccccttttcgttcacgacctaaaa
gcgttttagcaacatcactggcgtgcttgccacagaacaaaatctgataaatttgttcca
caatcggcatctcaatgccttgtttttgagccagtaaataggcttctttggtattataaa
acccttcaacgacttgcccaatttcagccatcgcctcttgagcatttctcccttgtccaa
gcattaaaccaaaacggcggttgcgagattgattgtcggtacaggttagcaccaaatcac
caagccctgccatacctataaaggtggtgggatttgcccctaaagacagccctagacgac
taatctctgctaatccccgtgtaattaatgcagtgcgagcatttgccccaaagcccattc
catctgaaatccctgtaccaatcgcaatcacatttttaatcgccccaccgagctgtacgc
caaccatatcactattcaaataaacccgaaaggcttttgagcaatgaatacgctgttgca
tttcatcggcaaactgaggatcagtggaagaaagagcaatagcagtcggcaatccttgag
ctaactcttttgcaaaagtcggccctgaaagcaccgctagcggatagcgatcacctaaaa
tttgcaaagccacttcttgcaacaatcttcctgtgtctcgctctaatcctttggttgccc
acataatacgatgttcagaagttaataacggttgaatttgttgtagaacttcagaaaaaa
cgtggctaggcacaacaattaaaatatctttcgagcgagttaatgccgttgcaagatcgc
tttcaatctctaatgcctctggaaatggaatatcgggtagaaattcttcactcatacgcc
gtacagccatttgagccattttctgcggattatgtccccaaaggtatgttttatgcccat
tacgagaaagtgcaatcgccaatgcagtgccgtatgaaccggcaccgagtacggtaatgg
gggctgaatatattttttccataaaaatatcttaattatttataatatacttattaacta
atttatatatgataatctctaaaagagatatattacagttatcaaataaatatttcacct
aatgattcatgggtataaaagaagtctttatgatttttaacgattttactcatttatgga
gtaaatttaataatgacgaagaatatcttaaggaaggtctaataatatgtaagactaact
agccatgatgctaaaaatgcaataagactattcctattgcattctctctaagtttccata
actattaaaatgtttatatattagacgtgtgaccgtatttttaatttttactaactaaac
gaactccccacagaaccgatacccttcaccgtgaatagtcacgataatttctggggtatt
tgggtgatcttcaaagtgtttacggatacgacggatcgtcacatcaacggtacgatcgtg
aggtttcaattcacgtcccttcatttgttttaacagatcttcacgggtctggattttccc
tggatttttacagaagtgaagtaaggctctaaactcactacgaggaagtttaattacctc
attttcagggttaatcaaactgcgactatttacatctaaagtccagccattaaagcgata
actttcggtattgtgtggatcttttaccgttttgtctttttccgccattgtgcgttgcaa
taagtttctggcacgaatagtgagttcacgaggattgaacggcttagtaatgtaatcatc
agccccgatctctagccctaaaattttatccacttcgttatcacgtccagtcaaaaacat
taatgcaatatcagtgttttctctgagttctcgagcaagcattaagccatttttgcctgg
taaattgatatccataatcacaaggttaatttcgtgattatctaagatggtgttcatttc
attgccgtcagtggcttcaaatacatcatagccttcagcttcaaatatgctttttaatgt
acttctcgtaacagcttcatcttcaacaataagaatttgtgggttttgcattagattacc
ttcagtttgtttgagttgccctgctactatgactgcgatagcgaacaaatgttgcaaagt
tgtagtattttatctctgttttttagcatcataaatacattattttacatttctttagct
tcaatcaaaatctgctaagaaatattcgcgatgattttaacattattgttaaagtttgac
atattcaagcggtaagttaagtaagttttttaccaaactctcggtcattgctcgatggct
gagtaccgcatatttttcagcaagaataactcttgaaatcacaacgccttctaaaccttg
cattcgacggaaatttaaagcactttgtaacggcaagaaacttggattgaatgccgcatt
ttctgcatagcgtcccgtgataatctgttcaccacactgtaatgccaccccactcaccgc
tttactataaggcgcatacgcaagatttgccgccgaaattgccgcttgttgtaacgcatc
gccacttgcttcaaagctattttgttgaggatcgaataaaaccttgtcaatctgtaaatc
ttttggtccaaaagcatctggcaggtaactgtgtaataaattattttgactatgtggtaa
atgaatttttagttgtttggcactattgagttcattcataaattggcgacagtgtccgca
aggagtgtagtttaccaccatatcggttaatgctgtttcccctgcgatccaagcgtgtga
aacggcactttgctctgcgtgaacagtttgttgcatcgcatcgctctcaaattcttggtt
tgccccaaaatagaaattccccgatttgccaatcgccacagcccctacaaaaaaatgaga
aacaggcactctagcgtagcaagccgcaataggtaagcattctaaagcaagttcgacagg
ggataggttgaatgtttgacaaaatgtggtgacttgttctgcagaaaagtatgctttatt
gttttgtcgaattaactgctccacaaccgcttgaacaacagggctttgtttttctgcaac
aagttcgattaaacgttcttggatatcgatcattgtaggcatagaatgctcctttatgct
aaaaattaggggcgaaaattataatgagaaatcaatgggataactgtgatctagatcgca
tttagtaataatagtacgctttatcgttcaacaattacaccaacacttgaggattgagca
actgctttaggcttgtgtaattcaatgcgtaatgatttcaccccaaactcgtgttgcagt
agatcagccactcgataagcaacggtttcaaccaacttaaacggtgtattttcaacaaaa
tcaaggatcttttgtgaaacttccgcataatttaagcagtattgcacatcatcatctgcg
acggctcggctaaaatcccacaccatttcaatattgaaaactaaacgttgtttaatggta
tgttcccactcataagccccaatagatgcaaaagcggtgagttcgtgaataaaaacttta
tcagtcatcggatctttccttgtttttctttttgaaagttaaggtaaaatatagcacaaa
gtaagcaacaaataaggggagaaaatgagcgttattgcttatttactgattttaggggca
tatttgcttggttctatttcaagtgccgtcattttttgtcgattagcaggactacccgat
ccacgagaacacggatcacataaccctggggcaacaaacgtcctacgcataggcggaaag
ttatcggcattaggtgttttaatggcggacatcttaaaaggtatgctacctgtttctctt
ggtttttatttagaactgccaatttcggtgattggctttattgctttggcagcttgtctt
ggacatattttccccgttttctttaagttccaaggtggcaaaggggttgcaactgccttt
ggagcaatcattccaatgggctattcagttgctggattagcggtgggaacgtggttgttc
gtttttttgatttctggttattcatcgctaagtgcagttattacagcattgatcgttcca
ctttatatttggtggtttagctctgaattaacattccctgtcgcattagtttgttgtcta
ttagtctatcgccatcacgataatattcagcgtttgtggcgagggcaggaagataggggt
tggaagaaaaaacatagtagacaaaatggttactaaaagttgaattagcactatattaca
aggaattaatctactttttgaaaactattttgtctattacactgccactgtacctattat
tatctattcaataccaccaaatgtcgctctccgactaactcaggtacgttcaatttaatt
acgtccactaactcaatcggtttgctcacttctgccaactcttctggctgatattgtcct
tttaacgcataaaagtgaccgcttgtattcggcaaatggtagcaccaatcaaccatatca
tttagagatgcaaaagctcggcttaatacgccgtcaaattgttgctcttgatactcttca
acccgacttagcacaggagtgacattggtgagttttagctcacgaatggcatttttgata
aaggtaatgcgtttgcctaagctatctaacaacacaaactgcttatctggattggctatc
gccagcggaatacccggtaaacctggtcctgttccaacatcaataaactgttgtccttgt
aaatgttggcttactacaaggctatccataatatgcttaaccaacatttcatcgggatta
cgcacagaagtgagattatacgccttgttccatttatccaataatttgacgaaatcaacc
aactgctgtttttgctgatcggtcaagggaatgtttgcttgactgagcaagcggtctaat
ttggctaacattttgcaaattcctaaaattgattactgtattttcactatttgtcactgt
tccactcacgcagttgttctaacaaaaattgactactgtctaaaaagtctgcgataccat
tatagacttctaacgctttattttgatcgtaagtgtgtgaggtgatgtttcgcatttttc
ggtagccaatccaatcatcgatattttcgattaaaccatttttagccgcatcacgcagaa
tatctcggaagttttcagcttcaatttcatcttctgaaatcgccattaactttaattggc
gtttcatcatttttaaactgagttcatagacaaactcaaatttctggatagcaccagcga
tgagtgtatcttgaataatcggtttttgttgattaaaccattgttgatcggctaattcag
caagcgtttcattcaaagaagaaaaggcgttttctaatgaactgatctcaagttgctcta
gcataatgttcctattttggttgcttatgagcgaggataaacctccctctacaaaaatta
gattttctttaggtacgtgttacatcatacaaaacgccctgtatagcagataaaacaaag
ccccacacaaggcggggctgtacagggttcgctttataactgctcttgggccagtagcct
tctggctggacaaacgctagatttctctatccctgcttgtacgttttgttgaaaacatta
tagttgaataaagggagtagttccacaaaaatatcacgttacatagtttattcaaCGCTA
TATTTTACAACTCACCTCTTTTCAACATTCCTTGCTTTTTCAAATTCACCAGCAAAATTG
AAATCGCCGCCGGGGTAATGCCTGAAATACGACTGGCTTGTCCGATAGACACCGGGCGGT
GTTGCATTAGCTTCGCTCGCACTTCGTTAGATAGGCTTTCCACTTTGTCATAATCAAATT
CAGCTGGAATTTGCGTGTTTTCGTGGCGTTTATGGCGTTCGATCTCTTGTTGTTGATGTT
CGATATAGCCTTGATATTTAATCGAAATTTCCACTTGCTCAGCGGCTTCTTTATCTTCAA
TCGCCGGCGCAAAAGGCGCGATTTGAGTTAAGGCTTCGTAAGTCACTTCAGGACGGCGAA
TTAAATCTTCACCGCTTGCTTCACGGGCGAGTGGGCTATTTAATAATGCATTCACTTCTA
CAAGATTTGCCATTTGCAAGTGTGCCCAGGTTTGTTTTAAGCGAGCTTTCTCTTTTTCGA
TGTTTTCCATCTTCTcgttaaaacgcatccaacgagcttcatcaattaaaccaaattgat
gagcaatcggcgttagacgagcatcagcgttgtcttcacgcaacaacaagcggtattccg
cacgagaagtaaagacacgatacggctctttggtacctaaagtacagagatcatccacca
atacgcctgtataagctaaatcacgggtcgggaaccacgcatctttgccttgtacttgta
agccagcgttgatcccagccaataaaccttgtgcggctgcttcttcatagccggttgtgc
cgttaatttgtccggcaaagaataagccgtcaatcgctttggtttcaagggttggtttta
gatctcgtgggtcgaaatagtcgtactcaattgcatagcccggtttgataatacgggtgt
tttccaaccctttcattgagtttacaatccctatttgtacatcaaacggcagactggttg
aaataccgtttggatagacttcaatggtggttaagccttctggttcaaggtagatctggt
ggctattgcgatcactaaaacgcatcactttatcttcgatcgacggacaatagcgaggac
cgatcccttcgataatccccgtatacatcgggctacgatctaaactattacggatcaaat
cgtgggtttgttcgttagtgtgagtgatataacacggaatttgacgagggtgttgctcaa
cggatcccataaatgacattacaggcaatacgtcatcgccgtgttgttttgccaatacat
caaaattgatcgtgcgagcatctaaacgtggtggcgtacctgtttttaatcgatcaacac
gcaaattaagatctcgtaaacgatcagccaacattgttgcagcaggatctcctgcacgtc
cgcctgcgtagttatctaaaccaatatggatcttacccgccaagaaagtgcctgcggtta
aaatcactgatttcgctttaaaggttaaacccattttagttactgcaccaaccgcacggt
tattttcaaccaaaatatccacgacttcttgttggaaaatatctaaatttggctgatttt
ctaatgcagtacgcaccgcttggcggtaaagtacacggtctgcttgcgcacgagtggctc
gaacagcagggccttttgaactgtttaaggtgcggaattggatccctgctttatccgttg
ccgttgccattaaaccgcccatcgcatcaatttctttgactaaatgtcctttgccgatcc
caccaatcgctggattacaagacatttgtcctaaggtatctacattgtgtgttaaaagta
aggtttttaaacccatacgcgcaggagcaagtgcagcttcagtacctgcgtgtcctccac
caactacgatcacatcgtatatttcacgataaatcatcttatttgccttgattaaattct
gtttaaatgaaaatttgtctattctacctgaaaaaagcaagatctgaaaaaaggttttga
tctaaagtgggtaTAGATCTTGAAGATGATCGCTGATTTTAATAAAAATAGATCTATTTA
TATAAAGATCTTTATTATTGTAGTTATTAGTCTTACGAAGAACTGTGAATAACTAAGAAA
TATGTAATAAATTCAATAAGATCTAAAGATAAAACGATTGTGATGATCTTGAAAAAGAGC
AAGATCTTAGTTGTGGATAAAGTGGTAAGTTATCCACAGATGATATTTTTTGATAAGTTA
TTCAAGAATAGATCTCAAGATAAATACAGGAAAAAAGAGAGTTATCCACAGATGAAATGA
ATTACTTTTCTCTTTTTTTGAACAATATCTATTCTATTTATAATGTGACACAACTCACAG
TTTTTAATGGATTAGCTTCTCTTTTAGAAAAAAATCCCTAAAATTTGTGCAGTTCAGTTG
TTTATGGATAAACTTTATGCAACATCGTCAGCAATTAATTTTAACTTACATTGAAACCTA
TCAAGAAGCGAGCGTGCAGGAGCTTGCAACACATCTCAACGTTTCTTTGGAAACCATTCG
TCGTGATCTGAATAAAATGGCAAAGGAAGGCCTATTATATAGAACTCACGGTAGAGCTGT
AAGCCATAAAAATCGAGATATTGGACGCTCTTTTGATGTTCGTCGCAGAATGAATAGTGA
TGTGAAAAAGTCTATTGCGGAAAACGTATTAGAGCATTTTTTTGCTGGAGCTGTGATAGG
TTTAGATGCGAGTTCAAGTAGTTGGAATTTTGCACAACTCTTGCCTGATCTACCTTGTAC
GGTCGTTACCAGTTCTATGCATAATATTCGGGCATTAGCAAATAAAACCAGTATTGAGAT
CATTGCAACAGGTGGTGTGTACTCAGCAAAATATGATGCATTTTATGGATCTCTTTCGGG
GCATCTACTTTCTCGTTTAAATATAGATATTGCTATTTGTTCTTGCACCGGTATTGCAGA
CGGTATTGTGTGGGAATCTAATGAAATGAATGCAATAGCTAAACGAAAAATGCTAGCAGC
GAGTAAGAAAGTATATTTATTGGCGGATCATTCAAAATTTGAACGTAAAGATCTTATTCA
GCTTTGTGATCTTTCTACAATTCACCATTTATTTACGAATCGTTGCCCTCCTGATTCTAT
TCAGATGCTTTGTAGGCAACATCAAATTAATATAACTATTTAAAGTAAAATAATAATGTA
ATGATCAAATTTTGCCCTGCTTCTTTATTCCGCTAATCATAAATCTGGGTTTAGAAACAA
GGCAATTTTGTTTTAAGTCTGCTATTTACTTACTTGAGTCTTGTTGTAATCAGGATGTTT
TGGTCCAATAAGCAAACCACCGTTTTTCCCTAAGTGAACAAGATTTGATGTTGCAGGTGC
TGCTATTTGATACCCTTTATCTTTACTGGTATCCATTATTTGACTCACAGCTGCTTTGAC
TAGCATGACTAACAGACCATCATTACTATTTGATGATCCCTGTGCGAAAGAACCAGCCCC
TTCCCATAAGGTTTTTCCTGTTTTGAGATCAACTAGTTTTCCTTCTAAGGATACGTTAGT
TACGCTATCAATTAATTTATAGCTCGTACCATATTCCTCAATATTCACATAGAAGATCGC
ATCTGCACCAAAAATTTCACGGATTTTGTTTGTTTTTGCTGAGCGGATTGCATTTCCATC
AGTTAAACCATTCTGTTTGAATATTTCATCAACTAATGCGACTGGAAAAACATAGTAACC
TAGTTCACCTAAAGGATAGCTTGTTCTAGCAAGAACACTCGTATCCGCCTTTGCATCTAC
AGAGCTATTTGTTGGCATCACTACCAAAATTGATTTTGGTTTGCTATTTTTTAACTCAGT
ATAATCATAAGAATCCACTTTTTGTTTAGCACAGCCAGCTAATAATATTAAACTTGTTAA
TAAAACAAACAATTTTTTCATAGATGATCCCTATTTTTTACGTTGTAGGTATTGCATAAG
CGTTGTACTTTCAGGATGTAATTCCTGCTCTTTTTTCATAGCTGTTTGAGCTTCAGCTTG
TTTTCCCTGTTTTAATAAAACAAGAGCTAAATGCCCATATACACCTGGTGCAACCATTTT
TTGATGTTTAGATGCTTCCGCAATAATTTGGTTTAAACTTTCTTCTTGCTTACCAAAATC
ACCAGGTTCATTATAATAATGATATATAACATCAGAATAATTTCCCCAATAGTAAATATC
TTTATTTACATTATTAGAAGAACAAGCAGATAAAACGATAGAGCTAACAAGGAAAATAGT
ATATTTTATTTTTTGCATATGGATTCCTTAGTGAGATGGTTGCCAAGAACCAGATTCGAT
ACCATTTACAAGGTTATTTACAGCTTCACGAATTGCAAGATCAAGAACTTTTCCATTTAG
TGTTGCATCATAGCTTGCAGTTCCACCAAAACCTAGCACTTCACGGTTTGATAAATTATA
TTCACCAGCACCTTGTGAGGAGTAAACAACTTCCGATGTTTCTACGTTAACGACGTTTAA
GGTCACTTTTGCATAGGCTACTTGTTCTTTTCCTCTACCTAGAATTCCAAATAGTTGATG
ATCGCCTACGGTTTTACGTCCAAATTCTGTAACATCGCCAGTAATCACATAGGTTGCACC
TTTTAGATTTTGTTTTTTACCTTTGATTTTTGCTTCAGAAGCAATTTCACTCATATTTGT
GCGATCAACAACTGAAAAACGACCAGTTTGTTGTAAGTGAGAAATTAAAATCGTTTTTGA
TTGATTACCTAATTGATCTACCCCATCAGAGAAAACACCATTCTGGAAACTTGATTTATT
ATCAAATTTTCCCACGGAAATAACTGATTTTACGCCTTTATATTGACTTGCAGTTATTGC
TGCCTGAGTTGATGTTGGTGTAATTACTCTTGAACCTTCAGTAGCACATCCAACTAATGT
TAATACAGTAAAGCATAAAACTCCTACTTTCAAATTACTCATAAAAAACTCCTGTTAAGA
TGAAAATAAAACCTATCAAATAGATTTATCAATATTTGATACCAATTTCGGTTTAAAACG
AAATTAGTGTACATATTATTATATTTATTTTATGTTGAAAATATGCCCGATTTTCCCCTT
TCTATCACCAAATCGGGCAAGTAAATTGTAAAAAAATCACTCAATCTTACCGCTTAGGGC
TGGCTTTTTGTGAGGCAATTCACAAAATCTGCACAAATTTCGTAAAAATTCTTTTTTCAT
CGTCAATAAGTAGCAAAATATCCTCGTCAGTTTAACCAGTTAATTAAGGGGATTTTTATG
ACTCAACTCAAATCAACTCCAGTAAAAATTGGTATCCGCCCAACCATTGATGGTCGCCGT
CTTGGGGTGCGTGAATCATTAGAAGATCAAACAATGAATATGGCGAAAGCGGTGGCGAAG
CTCATTAGCCAAGAAGTTCGCCATACAAATGGGGATTTTGTCGAATGTGTGATTGCCGAT
ACTTGTATCGGTGGTGTATTTGAAGCAGCTGCTTGTGCCGAAAAATTTAAACGTGAAAAT
GTGGGTGCAGTGATTACTGTGACACCTTGCTGGTGCTATGGCTCTGAAACCATTGATATG
GATCCGCATATGCCAAAAGCGATTTGGGGCTTTAATGGTACTGAACGTCCAGGGGCAGTT
TATTTAGCTGCTTCGCTTGCTGGGCATAACCAAATGGGCTTGCCTGCGTTCTCTATTTAT
GGCACCGAAGTGCAAGAAGCGAGCGATCAATCTATCCCTGATGATGTGCGTGAAAAATTA
CTTCGCTTTGCTCGTGTAGGTTTAGCGGTGGCGACCTTACGCGGTAAATCTTATCTCTCT
ATCGGTTCTGTATCGATGGGGATTGCAGGCTCTATCGTTAATCAAGAGTTCTTCCAAGAC
TACTTGGGTATGAGTAACGAATATGTTGATATGTCTGAACTCACTCGCCGTATGGAACGT
GGCATTTACGATAAAGAAGAGTATGGGTTGGCATTGAAATGGGCAAATGAATTCTGCATT
GAAGGTGTGGATGTCAATGCGCCTGAAAACCAAATGAGTGCGGAAGAGAAAGCTAAATTG
CGTGAAACCTTGGTGAAAATGACCATTATCACTCGTGATTTAATGGTGGGTAATCCAAAA
CTGGCTGAACTCAATTTTGGTGAAGAAGCCTTAGGTCATAATGCGATTGCAGCAGGTTTC
CAAGGACAACGCCATTGGACAGACCACAGCCCGAACGGCGACTTTATGGAAGCCTTACTC
AACTCAACTTATGACTGGAACGGCGTGCGTCCTCCATATATTCTTGCAACCGAAAATGAC
TCGCTCAATGCAGTTAATATGTTGTTCGGTAACCTCTTAACCGGTCAAGCTCAAATCTTT
GCCGATGTGCGTACTTACTGGAGCCAAGACTCCGTAGAACGTGTAACAGGCTGGCGACCA
GAAAGTGGCTTTATCCACTTAATCAACTCAGGTTCAGCCGCATTAGACGGTACAGGACAA
CATACCGATAAAGACGGCAAACCTGTGATTAAACCGTACTGGGAAGTGACAGAAGAAGAT
GGTAAACGCTGCTTAGAAAATACCCGTTGGTGTCCAGCGGTTTATGAATACTTCCGTGGC
GGCGGTTTATCTTCACAATATCTCACCAAAGGCGGAATGCCATTTACGATGCACCGCATC
AATCTCGTGAAAGGTGTCGGCCCTGTATTACAAATTGCGGAAGGTTGGTCTATCGACTTA
CCTGAACACGTCCACGACATTCTCAACAAACGAACCAATGAAACTTGGCCAACCACTTGG
TTTGTACCACGCTTGACAGGACAAGGTGCATTCACCGATGTTTACTCTGTAATGGCAAAC
TGGGGAGCTAACCACTGTGTAGCCACTTACGGACACGTTGGTGCGGATTTAATTACCCTT
GCTTCAATGTTGCGTATTCCAGTCAATATGCACAACGTGGCAGATAAAGATGTGTTCCGC
CCAAGTGCGTGGAGTATGTTCGGACAAGATAAAGAAGGTCAAGATTACCGTGCTTGTGCG
AATTTTGGACCGCTTTATCGTTAATTAAACCTTTTCTAACAAAATTTCCCCCTTTGAAAA
AGGGGGATTAAGGGGGATTTAAAGATCGGTGCGTTAAATTGCACTATTTAAAATCCCCCC
TAGCCCCCTTTTTCAAAGGGGGGAATAAGATAAAAGGAGGCTCTATGCCAATCGCATTTA
TCTTCGATTGTGGTGCAACCAATTTACGCATAGTGGCAATGGATCATCACGGCAAATTAC
TGGCGGTACATCACATTGCAAACAATACCCAACAAGGTGAAGAAGCAACCGACTATCACA
TTTGGGATATTGATGAGATCTGGTCAAAACTGATGACCTGTGCCAAACAAACCCTTGCAC
AACTTACCCCTGAACAACGGCAAGATATTGTCGGGATTTCGGTTACGACCTTTGGGGTGG
ACGGGGCGATTTTTGACAAACACGGCAAACAACTCTACCCGATTATTTCGTGGAAATGCC
CACGCACTCAGCCGATTATGCAAGCGCTCGGCGATTATCTCGATGTGGAAAAACTCTACC
AACGAAACGGCGTGGGACATTACAGCTTCAACACGTTATTCAAATTACTTTGGTTGAAAC
AACATAAACCCGAACTTTACGCACAAGCGGAGAGTTTCTTGTTTATTTCTTCCATTCTCA
CTTATCGTTTAACGGGTGTACAAAGCACCGACAGAACAATGGCTGGTACATCAATGATGA
CCAACATTGCAAGCGACTCGTGGGATAGCGAAGTGCTAGATGTGTTGGGATTAACAGCAA
ACCATTTTCCACCGATGAAAAGTGCAGGGGAAAAAATCGGTACATTACTGCCTACACTTG
CTGAAGAGCTTGGTTTATCGGCGGATATTTCTGTTCTCTCTTGCGGACACGATACCCAGT
TTGCGATCTTCGGCTCAGGGGCTGGCTACAACCAACCGGTATTAAGTTCTGGCACTTGGG
AAATCTTAATGGCTcgcacccaacaagccaaacccgaatggcaatacgtcaaagatggct
taaccattgaatttgacagccaagcaggctatttcaacccaggcgtgcaatgggtcagct
caggtattatggagtggctcggtaaacgcttctttagcgatgttgcaggtacagccgact
attatccaacgatgattaacgaaggatcacaagttccggcaggttcgaatggcctaaaac
tggtcggtaattttgacggtaccagccaacaaactggctcaatcgaagggctttcaatgc
acacccaacgaggcgaaatttatcgtgcaggtttggaatatatggctcaccgcttgaaag
ccggacttgaggtattgcaacaagtcggacagttcaatgcagaaagtattatctgtgttg
gtggcggttcaaaaaacggcttatggaaccaaatccgtgccgatgtgcttaaccgcccaa
ttgatgtggttgatatgtccgaaaccacagtgttAGGCGCTGCGATGTTCACGCTCACAG
GTGCAGGCGTATTCGAGAATATCGAACAAGCTCAACAGGCAATGAAACCAGCGTTTAAAC
GGATGGAGCCGAGTGGAGATGTGAGGGTTTATCAATCATAGGAGCGTAAATTTTCCCCAA
TATAGCTCCCCTCTTTAGCAAAGAGGGGCTGGGGGAGATTTGACAGGAGTAATTAACGAA
GAAAATAATTTATTTGGTAACGAGTAGTAAAATATTAAGGACTTTTTAATCTCTCACTTT
GCTTATTCGTCTGCCAAATCTCCCCTAACCCCTCTTTGCTAAAGAGGGGGAATGAGGTAG
AGAAAAAACAAGGAGAATATATGTTAAAAGGCATTCACCCTGCACTTTCCCCTGAATTGC
TGAAAGTGCTTGCAGAGATGGGACACGGCGATGAGATCGTCTTATCAGATGCCCATTTTC
CTGCACATCAATTACATCATAAAGTGATCCGTGCAGATGGTATTCAAATTGCCACCTTAC
TTGAAGCGATCACCCCATTATTTGAATATGACCAATATGTCGAACGTCCACTGGCAATGA
TGCAAGCGGTACATGGCGACAGCCTTGATCTTGCGGTTGAAGAACGCTATCTCGCCGCAA
TCGCAAAAATTAACGGAAAAGCACCGCTTGTTGAACGTGTAGAACGCTTCGCCTTTTACG
ACCGAGCAAAAATCGCTTATGCCGTAGTGATTACAGGCGAATTAGCCAAATACGGTAACA
TCATCTTGAAAAAAGGCGTTACCCCAGTTTTAACAGATTAGGAGGAGAGTATGAATCGTC
AAACATTAGCGAGAAAAATTATTGACACCTGTTTGGAAATGACCCGTTTGGGTTTAAACC
AAGGCACGGCAGGAAACATCAGTGTCCGTTATCAAGACGGTATGCTGATCACCCCATCAG
GTATGCCTTATGAAAAAATGACAGAAGACGACATTGTCTATGTGGATAACGAAGGCAATT
TTGAAGCAGGAAAACTGCCGTCAAGCGAATGGCAATTCCACCTTGCCGTGTACCAAACCC
GCCCAGAGTTAAATGCCGTGGTACATAACCACGCTATCAACTGCACAGGTGTATCTATCT
TAAATAAAGATATTCCAGCTATTCACTATATGATTGCTGTTACGGGAACAAATCACGTTC
CGTGTGTACCTTATGCTACTTTCGGTACTTGGCAACTTGCGGAGTATGTAAAACAAGGTA
TCGCAAAAAGCAAAGCGATTTTATTACAACATCACGGAATGATTGCTGCTGAAGTTAATC
TGGAAAAAGCCCTTTGGGTTGCTCACGAAGTTGAGGTTTTAGCGGAATGGTATCTGAAAC
TCTTGGCAACGACACCAGATGTCCCAGTCCTTTCTGATGAAGAGATCAAAGTCGTTTTAG
GAAAATTTTCCACTTATGGATTGAGAGTGGAAGAGAAACATTAATTTAATGTTATGTTAG
AAGGGCGAGTAGCTAAACTACTCACCCTTTTACTATGAAGCTTTTCTTAATGCTAATGAA
ACAGCTATCGTTTGAACTAATGTCATTGTTGTACATTGAGAACGAAAGCCACTAATTTGA
GCCTCTTTAATAATAAAAGAAACATCGCTAAACGTAAGGAGTGGGCTAAGTTGGCTATCA
GTAATAGCTATGTGTTTTACACCTGGGCGAGCTGTTGCATCTAAGACTGAGAGTGTTTCT
GCTGCATAGGGAGAAAAGCTAATAGCGATAACAACATCGCCTTCTCGAATTCGGTTGAGT
TGCTCACTAAACATACCGCCTAATCCATCTATTAAAAAGACATCGTAATTGAGATGGCTA
AGAGCATAATTAAGGTAACTAGCGATACTGAAAGAACGTTTTAAGCCAACAATAAAAATA
CGATTAGCGTCATCTAAAATTTTAGTAACCGACTCTAATTGTTCTTCCGTGATTTGATTT
GCTAATTGGATAAGAGCTTGATTATTCCCTTGGATAAATAACCGCAGAATATCACTGTGA
TCGCCTTTAGATTCATTTAATTTAGGTTCTATTTGACGAAAAAGTTGAACTCGCTCAGTA
TAACTTGTTGTTCCTTCCATCAAATTTTGTCGATAGAGTTGTTTTATATCGTTAAATCCA
CTTAAGCCAAAAGCATTCGCAAAACGGATTAGGGTCGAAGGCGGTACTTGTGCTTTTTCA
GCAATTTCAGAAACGGTGTCAAAAATTACACTATCTCCATTGTCTAAAATATATTGTGCA
ACTTGTTTGAGTCTTTTGCTTAACGAGTCATATTGTTTACGAACTTCATTTTGAAAATGG
GTTAACTGGGTTTCTTCATTCATTTCATTCAGATTATTATTATCAAATTAAGCACAATTA
TACTGTATTTTGTTGCTTTTTAAATCAAAACACCCCTAATATTTATTATATTAGGGGTGT
TCAGGCTATTGACAAAGTAGCTTGTAGGGTGGGTCTTGACCCACCATATAACCGTAACAT
ATTGATTTTATTGGTGGGTTAAAACCCACCCTACAATATTCAATCCATCTAATATATGGT
TTGTCAGCAGGCTAAACACCCCTAATATTTATCATATTAGGGGTGTTTTATGTTTATTTA
GTATGCAAAATTAGCGTTGCTTCCAATAACGAATGAGTGTTTGATAACGTAACGCAACTG
CATCAATTAACTCTTGATCATTCAGCTGATTTGCTAACCATTTTTCTGATGCTTCACCAA
AAATGGTGCGACCTACGGCAAATCCTTTCACTTTTGAGCAATCTTTAGATGCTTTGAAGA
CCGCTTCAAATACTTCTGTTGGTGCATCCAGACCTAGAATTAAGATACCACGGCAATCTG
GATCGTATTTATCTATTGTTTCACTCAATTTAGCCCAGCCTTCTGCAGAAATACCTGGTA
ATTTCCACCATTCTGGTTTAATCCCCAATTGATAGAAGTGTTCTACCATTTCATTATAGT
GATTTTCATCTTGATCCATGGTTGCTGGTAGAATAATTTCTAACAACAATTCATGCCCAG
TACGGCAACAGGCTTGATACACTTCTTTTAATTTACGATCTTGGCGTTGACGAAGCTCTT
GATTGTCTTGAGGGTGGTAAAATGCTAAACATTTAATCACATGATCTCGTGGGAATGTAA
CTAATTGGCTACCTAAATCACCGTGCTCAAGCTCTAATGGACGAGAACTTGGTTCTTCAA
TTGGACGAGCAATCCAATAATTTTTCCCCGTAATTTCATTTAACGCATCTTGACCAAATG
TAGTATCAGCTAAGATACCTGCATTTCCATGGGTTAAACCTTCCGCTTGTGCGGTTTGCT
CCATAGCTTTAAGCAATAACTGTTTTAATTTTGGAATACGATTAACATCAGCACCTACTT
TAGCCGCCATATCCACTAATTGTTTACGATGGTCAAAAGCAAAAATGCATAAATCATCCC
ACTGTTTTTTGCGTGTAGTAACACGATGTAAGTGATTTAATTTTTCATCTAAATCAGGGC
GAGGAACAGATTCAGCACGGCTGAGATAATCATCTAATTCTCGTTTTGTGGGCATTGCAG
GTGCACAGCCGTGGCGAGAAACAACTAAAGCACCACAAGCATTCGCATAACGACAGGCTT
GTTCCCATCCTTCGTTATTTGCATAACCTCTGAGTAAACCAGACATAAAGGCATCGCCAG
CACCAAGCACATTCAGTACTTCTACCCGTACACCATACACATTTAATCCGCCATCAATAT
GATTTGGAATATCACCTTCAAATACAGAGCAACCTAATGCACCACGTTTGCAAACTAATA
CAGCTTGGGTAAATTGGCGTACATTTTTCAATGCGGTTAAGGTATCTGTTGAGCCACCTG
CAATGTGAAATTCTTCTTCTGTTCCTACAATTAAGTCAAAGTGATGAAGCACTTCTTGAA
GGGATTTAGTCACTTCCTGAGAATCAATATAGCGAGTTTCGCCATCACCTAAAGAGGTTA
AACCCCATAAtaccgggcggtaatcaatatctaatgcacgttttacgtcattacgacctg
catattctaaggctgttaaaacggtttctcgtgttttagggtgagaaagatgagtacctg
taatcgctaaaatacgtgacgaagcaatgtaactttcactgaaatcatccttactaatcg
ccatatcggcacaattctcacgatagaaaatcagcgggaaggtttccttatctttgatac
caagaataacgagcccagttAaacgctctttatcggtaattaAatggctagtatcaacac
ctacgcttttgagctcttcacgtaaaaaAcgccccatatgttcgtcgccgacgcgagcta
acatagaagaacgtaatccttgaatagcggagccatacgccacattcccagatgagccac
ccaaatattttgcgaagctcatttcctcttcaagccgagaaccaatttgttgaccatata
aatctaccgcaactcgtccaagacagatGACATCAAGAGGGCGATCTTGATGATTAACGT
ATGCCATAACAATGCCTCCATAAAATAATTGAAAAGATCTTGGTTTTCAATCATCATACA
AAAATGAAATAAATATTTCAAATTAAACTTAATTTTTTATTTGTTTTTGTGACCAACATC
AAATCTTTAACTATTAGGGAATCAAGTTTAAAAAATGCGAGATAGATCACATCATTAACT
AAAATGCTTTGATATTATAAAATGAAATAAAATTTTCATAATGTGAAAAACTGCTTTAAT
TTTATCTCTAACCTAGGAGGGAGTATGCAGACTATCAAACTCACAGTGGCACAGGCACTT
GTGAAATTCCTTGATAATCAATATATTGAAATTGATGGCAAAGAAATTAAATTTGTCCAC
GGTATTGCCGCTATTTTTGGACATGGCAATGTACTTGGTATCGGACAAGCTTTAGAGCAA
GATCCAGGCAGTCTTAGATTATATCAAGGACGAAATGAACAAGGTATGGCACACCTTGCA
ATTGGTTTTGCCAAACAACATAAACGTCAACAAATCATTGCTTGTACATCCTCTGTCGGC
CCTGGTGCTGCCAATATGGTCACAGCTGCGGCTACTGCCACATCTAACCGAATTCCTCTA
TTATTACTACCAGGAGATGTATTTGCAACTCGCCAACCTGATCCCGTGTTACAACAAATT
GAACAACCGCATGATTTAAGTATTAGCACTAATGATGCTTTTCGTTCAGTGAGCAAGTAT
TGGGATAGAGTACAACGACCTGAGCAACTAATGAGTGCTTGTATCAATGCAATGCGGGTG
TTAACTGATCCTGCTGAAACAGGGGCAGTGACAATAGCCTTACCACAGGATGTCCAAGCA
GAAGCCTATGACTTCCCTGTAAGCTTCTTACAAAAACGAGTACATCGCATTGAACGTACG
CCGCCAACACAAGAAATGTTGGCAGATGCAGTTAAATTAATTACCTCTAAGAAAAAACCA
CTTATTATCTGTGGTGGGGGCGTTCGTTATTCTCAAGCGTGTCGATCATTACAACATTTT
GCAGAAAAATTTGGTATTCCATTTGCAGAAACACAAGCAGGTAAAAGTGCAATTGTTTCA
AGCCATGAATTAAACGTAGGTGGTGTCGGTGAAACTGGCTGCTTAGCCGCTAACCGCTTA
GCCAAAGAGGCAGATTTAATTATCGGGATTGGTACACGTTATACCGATTTCACAACATCA
TCAAAATGGATTTTCCAAAATCCAGATGTCGCTTTCTTAAATATTAATATTGCTCGTTTT
GATGCGTATAAATTAGATGGTGTTCAGGTGACCGCAGATGCGAAACAATCCATTAATGCA
GTGATTGATAAGCTACCACCAGGTTATAAAACGCAATGGGGAGATGCTATTAAACAAGCC
AAAGCAGACTTTGCTGACGAATTACAACGCTTACGACAAGTAAAATTTGCTGACGGATTT
GTTCCAGAAATTAATGATAATCTCGATCATGACACTGTTTATGCCGAATTTATCAAACTC
ACTAATTCTTGCCTAACTCAAAGTCAGGTATTAGGCATTGTAAATGAAACGATTGATAAT
AGTGCAGTTATCGTGGGTGCAGCAGGTAGTTTACCAGGTGACTTACAACGAACTTGGTTA
AGTAAGAGTGAAGACAGCTACCATCTTGAATACGGTTATTCTTGCATGGGTTATGAAGTC
AATGCGGCTGTTGGTGTGAAAATTGCACAACCAGAACGTGAAGTTTATGCATTAGTGGGC
GATGGTGCGTTTTTAATGTCCCACTCAGAACTTGTCACTTCAATTCAGGAAGGTAAAAAA
ATCAATGTCGTATTGTTTGACAATATGGCAAATGGTTGTATCAACAATTTACAAATTGGT
AATGGTATGGGTAGCTACGGTACAGAATTCCGTTTCCGTAACCCTGAAACAAACCAACTT
AATGGCAGCTTAATTCCAGTGGACTTTGCAATGTGTGCTGCAGCTTATgggtgcaaaacc
tacaaagttacaaccgaagatgaattacgcaaagccttagctgatgcaaaacaacaaacc
gtatccactttaattgatattaaagtattaccaaaaacaatggctcatggctatggttgt
tggtggcacgttggggttgctgatgtttccacgagtgagcgtattcagcaagcacatcaa
cgttctaaagaacagctagcaaaagcaagaaaatattaattacaagcggtaagatttgta
aaatcttttgcaaatcataccgcttacaccctttctatttatttctcaatgaggatttca
ctatgaaagctgaaaacattcaattaggtattgcccctattggttggacaaacgatgatt
taccagaacttggtgcggaaaacacctttgaacaatgtgtgagtgaaatggtacttgcag
gctacacaggctgcgaagtaggtaacaaatatccacgtgatgttgctgtccttaaacata
aattagatgtccgtggtattcaaatttgtaatgcatggttcagcacattctttgttgatg
gcaaacgagaagaaaccattcaagaatttatcaaacaccgtgattttctacatgctatgg
gtgcaaaagtgattggttgctcagagcaaagccgtagtattcaaggtacaacaaaagcag
tatttaaagaaaaaccaattttcaatgatgaagactggcaacgtttagctgagggttata
atgaattagccaaactcgctgctgaaaaaggaatgaaagtcagcctacatcaccatatgg
gaacaggtattcaaaccccagaagaagttgatcgctatatgtctgtcgtcaatgacgatg
tttacttattatttgattctggtcacctctactattcagaaggctgccaaaaagcgatgt
tagctgtacttgaaaaatatattcaccgtatcgtacacgttcacttaaaagacgtacgtg
atgaagtggttgctgaagttaaagccaaagatttaagtttcttagaaggtgtgaaaaaag
gtacatttaccgttccgggcgatggtgtcattgatttcaaaccaattttcgatattcttg
aaaaatacgactacaaaggttggatggttgtagaagcggaacaggatccagcattagcta
acccatttgagtatgctttaaaaggtcgcaaatatattcgtgaagttgcaggagtttaat
atgttaaaagttggtattattggtgcaggccgtatcggtcgtgtacattcagaaagtatc
tcaaaatatgtaaaaggtgctgaaattaaagcgatttcagatattaaggtcactgacgaa
ttaaccgcttgggcaaaatcaatgggcattccgaatgtctatgatgattacaaaaaaatc
ctacaagatcctgaaattgatgctgtattggtttgttcatcaaccaatactcacgcacca
atttcaatcgaagctgcacaagcaggtaaacatattttctgtgaaaaaccaattgatgca
gatgtgggacgtattcacgaagtattaagtgctgttgaaaaagcaggtgtaaaattccaa
gtaggttttaaccgtcgttttgaccataacttcaaagcaattaaaaaccgtgttgtgaac
ggtgatattggtgaaccacacctcattcgagtcacttctcgtgacccagatgcaccacca
attgaatatgtaaaagtatcaggcggaatgttctttgatatgactattcacgattttgat
atggtgcgttacttatcaggtagtgaagtggttgaagtgtttgcggctggcggtgtatta
gtgaatccagagattggtaaagcaggtgatattgacacagcagtgattaccttaaaactg
gcaaatggtgcaattgcagtcattgataacagccgtaaagcggtatatggttacgaccaa
cgtgcagaagtctttggttctagaggtgcggtacaaactcgtaacgatacagattcaacc
gctgtatattcttgtgaagctggcgttatcgcagagaaaccaaaatatttcttcttagag
cgttatatgcaatctttcgcagatgaaatggcatgtttcattgattctgtggtaaacaat
aaaccaacactcgtcaacggcaacgatggcttacaacctgtcttaattgcgttagcggcg
aaaaaatctcttgaagaaaatcgcccagttaaattaagcgaagtcgcttaattctcccga
tacaagcggtacgatttggtaaattttttgcaaaatcgtaccgctttcattttttattga
ttaaggtaaatttagagtatcaaatcagtatttgagacataaaaaaacctagccacttgg
ctaggtttttttatttatagcttagattatttagcttcagctcttgctctttctgccatt
aatcgttcttgttctaatgactcagcatcttggttttgttctttcgctatacagattttt
tcatacattttgaagaatggatagtaaatgaaaatatcgagtatgattaaactcaagctc
aagataggagcccaaacatcaccacctgataccaaataagctccgataggtgctggggtt
gtccaaggtgccattaagtagatgcgatggataagatcaaagtctaagatgagataagcg
atgatcgcatttgccattggtgcaaagattaatgggataaagaagagtgggttaaccacc
attggaacgccatatacaatcggttcaccaattgagaagatagacggaaccaaaccgatt
ttaccaattgagcgtaaatgtgcagagcggctgcgtacgagtaggattgctaatgcaata
acaccaccagatgcaccgtgaacaatgtagaagtcccagaatgagttagtaataatgaaa
ggtaacggttctcccgcttgtaatgctgctaagtttgccgccatattttgtaataagaat
ggtgtccaaagttgcattaatacaagtgatccgttaatgcctaggaaccataataagtgc
gttgcaaatacgaataaacagattgcaccaagagagtcgctcactttaattaatggagcc
ataaagtccataattaactgtggaatattcgtacctgtggcatgttctacataaagggca
aatgggtagagtgtcactagcacagctaaaattgggataacaatattgagagattcggca
actgcggttggcacttcttttggtaagcggatgcgaatatgtaaatactcaagtaagcgt
gttaactctacggtataaattgcaatgaagatagacgaaaaaagtccaataccaccaaag
aatttaatgtccatcataccatctttaaccggtgcagcgactaataagaaagccatcact
gataataaagctgcaggtaatggctcacgtttataggccttagctaagttgtatgcaata
cttcctgcggtaaataatgaaatggcattaaatgacatttggaagaaacgccagccataa
tcgcttgcccaacgagcaaactcccaccacgctttaccaaatgcattttgcgtattctca
tcaaaaggtggaataagcaaaatcatgataaaactaccgacaatcaaaaatggtaataca
acaataaaaccatcacgaattgcagaaatatgtggttgattttccatccgttttgcaact
ggtgcaacgtggttgttcataaaatcaataaaacgtcctgatgtggttgacatactatgc
ttctccatttgcaattttgaaacctaacatataccaatcttcttgatagttttcgatatg
taatgttctgcctttttcgttgtgctcaacgttaaacttaacagctttatttagtgattc
aagctcaccaaacactgaaagcggtaagttattttgtccgttttgtaatccatcaataaa
gagatagagatcagatcctactttggtgtaataggtggtgagattgccgattttttgtgt
tgggaatttactacatcttgaatggtagataccttcaccgttgatatttagccattgtcc
caatgcgagtaagcgctctacttgttcttcaggaattgttccatccgcttttggaccaat
attgagcaataagttaccgttatcggagacagtttcgactaaaagagagactaaatcttt
aacagagatcaggtggctttcatcttcaatttggttgtaaccgaaagaaagccccatacc
acgacacatttcccattttttatcacgagaagctgttccgtgcttatactctttagaagt
aaagtcacaccaaagtttattccaacgatcatcaacaacaccgtctgtaacagaattgta
gtagtgagcaaaaaggtgtggaagcatatgttcccctacttttggccaaccaatatcgtt
ccataaaacatctggtttatagcggtcaatcaattcaataacttgtttataagcaaagtc
ggcatattcgtaagttgggcaagcattagagaaattttggctttctgtgaaaataggtgc
tgaagaatattgccagtcgataataccagagtagtacgctcccatacgtaatcctttttc
tcggacttgttcggtgagctcacccattaaatcacgttgaggacctgctttggtgcagtt
gaaatcggtatatttacttggatataaacagaaaccatcgtggtgttttgttgttaacac
gacatatttagccccggcttgagcaaagagttcagcccatttttcaggttgccatttttc
tgctttccattgcggaataaactggtcgtaagtgaaatctttaccataggttttaatgtg
gtgttcgtaagttggccctttttgaacattaatggaattaaaataccattctgcgtacgg
attattacagaaccactgctcatcaatatcaatttcacctaattggcaagtcggtggtgc
aaatgctgggacagaatagacaccccagtggataaaaataccaaatttagcatcttcata
ccattggggtacctcatgggttttgattgactgccagtctgcgtggtaacgtttttgttt
agtgtcagtcatagtaggctcctatttttagcatacataaaaataaggtccgcatatatt
gtgatatgcagacccttccgatttcatattaaatttctttcacatctacccagcgttttt
cttcagcggatttagcgatggcttcgagaactctggatactctatatccttcttcaaaat
ctggccacattctgtcatctgcggcgataccattgactaaatcacggatttctacgcttt
tttgatcattaaaaccaataccgtgtcctgcacttacgcagaatgcggcgtagtcaggat
gttctggtccaacgagaatagttttaaatccttgacgagatttatcttcatcatgtaaat
aaagtttgagttcagccattctctcttgggtgtaggtcaatgtgccttttgttcctgtta
ccacataggtcaagcccattttacgaccgcaagcgatacgagagctttcaattgttccca
tcacaccattggcaaaacgcaccatagcagttgcttggtcttcattttctactttcactt
tttcggaaaggttatttggatttgggcgttctgtgataacggtttgcatatcgcccacaa
ccgaggtaatttcttcaccgactaaataatgagccatattaacaatgtgagctgcgagat
cgcctaacgtacctaatcctgctttacttcgatagctgtgccagtcaatcggtgtatttg
ggctagcaagatagtcttcattatgtgtgccataaaaatgaacgacatcaccaatttccc
cgtttttgataatttcacgagcaagctgtgaggttgggttcttcatgtagttaaaaccaa
ctagtgtttttacacctgcttttttagctgcttcaaccatctcttttgcatctgctgcag
ttaatgcgagcggtttttctgaataaacatgtttaccgttagcaatggcagctaaagcaa
tttctttatgtaagaaatttggggtacaaatatctacaacatcaacattcggatctgcaa
ccagttctatccaatctcctgttgctcgagcaaagccaaattctttcgcttttttctctg
caagttcttgattaatttcggcaagatactcaaggtgtagttctccttttaatgggaaga
gtgttggtgcttgtgcataagcaattgcgtgacaacgaccgatatagcccgtacctacta
aaccaattctcacttttttcatacaaagctccttaagttgtaagcggtatgatatacaga
aaatgttgcaaacttttagagatatcttgccgcttgtaatctgtatgtttatgcgactat
gcggcttttctgcggcgttttaatgtatcgagcaatacggcaatcacgataattccacct
ttcacaatttgttgccaataagggtcaacgcctaacatatttaatcctttattggttgtg
ccgataattaaagctccgataacacacattggaatggttccaaagccaccgcttaatgaa
acaccaccaataactgccgcagcaatcgcatcaagttcccacgctaagccataagatgga
ttacctgcataggtacgagctgcaagtaatgcaccagcaagaccagataaagcccccgca
aaggtataaacaagaattaatgttttcgttgtattgattccacagatttttgctgcgttg
agattaccacccacagcataaacgtgacgaccaaaggttgagcggcttagtaaaatatgt
gagccaataacaatgagaatatagagaataactaatccaggtaagcccagaatgtttaca
tcggcaatccaagtaaaggcttcagatgaagcatcgatagggcgtccagcagaataaagc
tgtgcagcaccacgggcaataatcatcatacctaaggttgcaatgaaaggcggaatacca
ccgagagcagttaacccaccatttattgcacctaaaaaagcacctagagcaagggacatt
gcaaaggctaaaatggcagaactagctaaatctccccctgttaccattgaggctgcaact
acggaggttagtgcgacaacagatccagaggataagtcgatccctgtggtgataatggca
aacgttactccaatagcaataataccgaacattgatacttgctcaataatactccacacg
gtacgggcagagaaaaagccttcgatagaaacggataataggagaaataaaataattaaa
attaacaccattccatatgtattaattattttctttaatgttgcttgtgacatagtacat
acctcgctatttataaataatatggtttgagtctttactgttttactaatccagatgcaa
atgctaggactcgttcctgagagagttcttgatatggaataatgccaaccttatgacctt
cgtgcataaccattacgcgatcgctcatcgataatagctctaacatatccgaagtaatca
taatgatggttttaccttgttttgagagttctaccattaacttataaagttctgccttag
ctccaacatcaatacctttggttggttcatctagaatgaggatttcaggttcgagaagta
accaacgagcgagtaatactttctgttgatttcccccagataagttattggtgatgactt
ctacatcgggtgctttaatttttaatttatctttttgctcattggcggttttatgggatt
tatcaacagaaatgagaaaattctctaaataaggcgacatttgaggcataatcatattgt
cgataatatttaggttcaggaataaacccgttagttttcggtcttcagtcacaaagccga
ttttatgttccattgcatcaagcgggttgtttatctcaacttttttcccgtgaatataaa
tttcaccactatccgcaggtttataaccaaacaaactttctacaatttcagaacgtccag
ccccaactaaacccgcaataccaaagatttctcctttacggacagagaaactaacatctt
catatttacctgctcgagtaaaattcttaatttcaaggacgatttcatcaggtaattcaa
aacgttctctttggaacatttctgacatatctcgtccaaccatcattgaaattaattctt
ctttggttacatcagtagtggcttttgtacccacatattgtccatctcgaataacggtaa
tttcatcagatactttgaaaacttcatcaagtttatgagagataaagataatggcgatac
cacgttttttaaccgcatcaatgattttatatagttgttctacttccatttcggttaaag
cggttgttggttcgtccataatgatgattttggcatcattagaaaccgcagtagcaatag
caactaattgagcttttgcaactgaaacttcggacattttgacggtaacgtccattggaa
taccaagctcagagagaatttctgctgctttacgatccatctctttttggtttaataaga
attttccttgagtaatttctcttcccaaatagaagttatcagcaatagttaaatttgcag
cgggagagatttcttggggaaccattgtgagtccactacgaatagcatcaatagggcgag
atggtttgaacgatttatcatctaaaattaattcactaccgtcatcaggaatatagatac
catacaggattttcatcaaggtagatttacctgctccattttcccccattaatgcgtgaa
ttgtgccacgttttacttttaagttgatgccgtccaacgcttttaccccggggaacgttt
tagatacatttagcatctctaaaatgtaaggggagctagttgtattcatttttgactcct
tggtttttaaggatgatttatcgttttgtcctcatagattgagaataaaagagataactt
attaaagggtgaattcaccctttaataagtttatggttaattatttatattttgctctgt
atttctctttcatatctggagtcactaattcaaaaggaacccagttgtatttttcaacag
cttctccttttgcgattttataagcgatttctgctccagcgtatccttgtccttgagctg
attggaatactgttgcgtctaagccactgcctaagtattcaagagcatctggtgttgcat
caacacctacaataatgatgtcttcatctttaatacctaacttgcggcttgcaagtactg
caccaattgccatctcatcattgttacttgcaataacattgatttttttgttagcggcaa
gcacgttttctgtaatggtgagacctctgtctctttcccatttaccttcttgttcagaaa
ctactttaacgttacctgttctagcaaagatttctttcacaccctctgaccgtttagctg
ttgcatctaaaccaagaatacccattaagattaaagattctgcagatttaccatttaaag
catttacaatgtaatcaccttgaatacgtccagcttcaatttcatcagaaccaacatagc
tagtaacatattgcatatcttcatcgtttggtttacggttaacaacaattaacgggatat
tcgctttcttcgctaatctcccaattctcttcacaatttgtggatctgtaggaacaacta
ataatgcatcaactttttgatcgataaagttttcaacatcatttaattgacgtgcagggt
caccatttgcatcagtgagtttaatttcaacgtcattatgttttgcatcaaaatctctta
cagactcttgtaaataggtttgccatttatctgcaaatgcagccattggtgcaccaataa
caatatttttggcagatgctgtttgagaaagtaataaaccactgcataaaacagctaata
atgcttttttcataagccactccttaaaggttgatcgaataacgaaatctctgaaatacc
actatattgcacaatgtcataagaaatttattgtgaatataaatttcaaaatccaacaat
ttgaaataaattgtctaagtgtatgtataacatttagtatttatgtaggcaacgactaga
ttttaattttgtgaattagatcgtgttttttatgtaaattttttgttatagacttttgat
gatgctaaaaatttagagaatatgtttttgggaaaaaataacctaacgttgaagttaggc
tatttttttatagtgttagaattgagagattatagtgttggcatactaaaggcagcttgt
gatctcacactattatctggccaacgtgttgtaatggttttcatacgagtatagaaacga
acgccatcgctaccatacacatttaatggaccaaagatagaagctttccaaccaccgaaa
cagtggaatgccatcggtactggaattggaatatttacgccaaccatacccgcttgtaca
tcttggGtaaattgacgagctgcatctccatcacttgtaaagatagcactaccgttacca
taaatgtgcccattaataatagacatacCgtgagcataatctttcgcacgtacaacgcaa
agaactggaccaaagatttcttctttataaatagtcatatcggttgaaacgttgtcgaat
aaggttcctccCacaaagtagccattttcatggcCtgcaactttatacggacgaccatca
acgcaaagtttcgctccttgttctacgccttgatcaatatagctgatgatttttgctcta
tgttcttttgaaataacaggccccatatcattttcttgttgaccttctggtaaaatTcct
ggtccaattttTaatgcttgtacttttggtaccaaggcttcaacaagtttatctgctgct
tcatctcccacaacaacagcaacagaaagagccatacaacgttcacctgccgcaccaaat
gctgcaccaagtaaggtatttgctgtactttgaatatcggcgtcaggcataattaatgca
tggtttttggctccaccaagagcttgtacacgtttaccatgagctgaacctttctcataa
atgtattgagcaataggagttgaacctacaaaactgactgcttgaatacgagggtcggtt
aataaaatatcaacagcctctttatcaccttgaataacgttgaatacaccatcaggtaaa
ccagcttcttttaatagttcagctaaacgaatagatacagatggatctttttcagatggt
tttaatacaaaagtgttaccacaagctaaagcaatagggaacatccacatcggcaccatt
gctgggaagttaaatggtgtaataccagctacaacacctaatggctgctgcattgagtga
atatcaatacctcgtccagcatttgctgagaattcccctttttgtaagtgagggatacct
gttgcaaactcaacaacttctaaaccacgagttaattcccctattgcatcagagtaaatt
ttgccatgttccgttgtaattagacgagctaattcatcaaagtttgcttcaagtaactct
ttgaatttaaataaaattcttgcacgtcttaatggggactgttgcgaccagttaggaaat
gctttatctgcagcttcaatagcttgattgacttctgctactgtactaagcttaactttt
ttgatttcttcccctgtagctgggttaaatacagacgaaaaacgagagctggcactctct
acttttgtaccattaatgaaattctgaacaaattggctcatatgtgtgctcctttgaaat
ataaagtagaaggaattctagacaataacggtgcaaagctacctctaaaaaaagaaaatt
tcaagctaaaaatcattaaaatgaaaaatatatttcatttttgtgatccgtatagaaaaa
tgagcattttctaatacaaaaaagtgtagatattttttatagtacaggcttaggtcaata
atatttaatgtgaggtatttatgagctatttactgtcaaaaagtcaaaaacacggacaaa
tccagcacattacaccagaaaacgcaaattgggagtatgtaggttttgatgcttaccttt
tgagtaaaggagaagaaattacattagagagtgggacaagtgaactctgtctagtgtttg
ttgcagggaaaggcaatgtaatcaccccaacagaagtttttgaaaatattgggaataggt
ctacaccttttgaaaagattcctccttatgctttatatgttcctcatcattaccaactaa
aagttgttgctacggaagatttagaactggctgtttgtcgagcgcctagtaatggtgatt
taccattacgcttaattaagccacaagagataggcgtagaaaaacgaggggtcggtaata
accaaagattggtacataatattttgcctgaaactgagcctgctgatagtttattagttg
tggaagtctttactgatgaaggcaatacgagttcttatccaagccacaaacacgaccaaa
aagattctccaaatgaaacttatcttgaggaaacttattatcaccgtttcgagcctgcac
aaggttttgcaatgcaacgagtttatactgatgatagaagcttagatgaatgtatggcgg
tttatgataaagatgttgtgaaagtaccaagaggctatcatccagtagcgactattgctg
gctataataattactatttaaatgtgatggctggtcctgtacgtaaatggcaatttacgt
gggaaagcgagcatgcttgggtaaacagtatggcttatagtgagaaattcaaatagatac
tctactgaaacatataatatctttccgtttaacccgcccgattttcctacatttttcaaa
aaatcgggcaggttctttttgtgaaaaaaataatcaataaatgattttttttgtgatacc
tttcacaaaattaacatctcaatgtaaatccactttgaaaactgtcaactttgtacaaat
atgctttccgttacctaggtaaaccatttttattattgtaatggaggcagagatgaccgc
agtcaataacaatacgccgttactctcaatgaagaacatcagcaaatcttttgtgggagt
tcaagccttaaagaatgttcagcttgaactacataagggagaagcccacgctttaatggg
ttaaaacggtgcttgtagtggtacactaatcctgtactggagtatctatcttaaataaag
atattccagctattcactatatgattgctgttacgggaacaaatcacgttccgtgtgtgc
cttatgctactttcggtacttggcaacgacaccagatgtcccaatcctttctgatgaaga
aattaaagttgttttaggcaaattctcaacttatagattgagagtagaagagaagcattg
atagtacgagagtaacaactatattattaaatatatgcttgcggatagtacttctccgtc
aattgcaccaacattgccagcgagattgttggcaatgtggtggttaatcctcttgcctct
atatcattttgtaacacaaaaactgtcttgttggtaaaaagttgtgggtattttaccgct
tgtaatacgccatcttgccataacacgatggcatcatcaggggtaacttgttcaagaata
gcgtttagtgttgataagtcatattgtgctttggaaaacgtatagagcatagtatgtcct
tagaatgtgagtactttttcggcttgatgcagggtatcaaataatgctgttcggctaaca
aaacggagttcgggtagtatccattctgcgtgatgtagcccacgctcatctactgattgt
tggcagacaaaacattcggttaaatcatagagatcgattagcttgaatgtggatatatga
tctttttgtaaaatcttttcaggctgttgattagcaactagattgaatacgccatcattg
agaaagcaaatggcaatttcatcttcattgcaaaaagcactggcagccaatagagcatca
agaccttctcggcttgttgatgtgccaaatgggggctgagtaaagagaatagcaagttta
taacgtttcattttaaatagtcagtaatcgatctgcagtaaataccgcttggctaaattc
accaagacctgcaagggtaaaaccttcagcgagattttgctctacaatgccacgccgttg
agcagctgcaatacagagatgtaacgacaagcggtgagattgggctaagcttttccaagc
ctcaaccaaattcagttcatcgctggctggatcaataagttgatttgcattgctaacccc
atcttgaaaaaagaagatttgttcaattctatgcccctgatctaaaagtgcttgagcaac
ttgataggctagatacgccccttgtgagccatacaccccatgttttactgccaacacata
tcgcattattcaccgtcctgtttgagctggcgaatgtagagataaaccgtgtggcgagag
atctctaagcggtcagcaacttggttgattgcatctttaatatcaaaaatacctttttca
aataaggcggtgacaatatggcggtttttattgctgttggaaatgttgcggtcgtttttt
atttcgacaatggtgctttcgatggtttgagccactaagtcttcgacagagcttgcaaaa
ttcactgagccttcgctctctggtagggcaataaaactatttaaaaattgcgatacaggg
acatcaagattgatattaatgcaaattaagccgataacgtgttgtttgccgttgcgaata
gcaatggtgacagatttcatcaacaccccacctttggcacgggtgaaatagggtttggat
acgctgtcggtttgcatatgatgaagtgaccataaagcccgatctgtaatcggcgagcca
attttgcggtcagtattatgcccattgacgatataaatcgcagagtgttctaaaaattca
agggaatgcagtacgatttcacaatgctcgccaatgagagcggcaataccatcaacaaca
ggaaagtaggaagccaaaatggcgtgatcttcatcagaaagcgggttgaattttgctgtc
atactttgtcgctacataaaattgaaaataagggcacaaattgtgcccttagaatgagtg
taagtaaacttattttgctggtttaaaatctaataattcgatctcaaattttaatgtgga
gtttgctgggatttttcctgcttgacggtcgccgtatgccagttgtggtggagcaacgat
ttccattttgccaccttttttcaacatagggattgcttcaacccacgcaggaattaattg
atttaattgaaattcaatcggctcaccacggtcgtaagagctgtcaaacacagtaccatc
tggtaatgtacctttatagtgtacttttactgtatcagttgcttttggtgcttcgcctga
gcctgctttctcaattttatagagtaacccagattgagttttcttcacgccggatttttt
CgcatattcaGCACGGAATTTATCGCCAGCCTCAATGGTTGCTTTACTTTTTTCTGCTAG
GATTTTAGTTTCTTGTTCAACTAAATAAGCATCTAACGCTTTTAATTGTTTTTGTAAATC
TTCATCGGTTAACTTACCGCTTTTTTTCAATGTGTCTTGCACACCAGCTAAAACACGTTC
TTGGTTATAAGAAAAAATCTCTTTTTGAGAGCTAATAACTCTCTCAATATCCTTTCCTAC
TAATACACCAAAAGCGTAAGATGAATCATCAATAAACTTAGCATCAGCTTTGGTTTCGGC
AAAAGTTGCTTGTGCTGTAAAAAGTGTTGCAGTCATCATTGCTAATGCAGACAGTTTGTT
TTTAAACATAAAGTTTCCTTGTAAAAGTCATTAAATAGAGTGTTAAAACAAAGGTAGATA
GGGTAAAGTGTATTTCTTTTTAATACAACCTTTATTTTGAAATGTCAGAAAATTTCAATA
AGATAACTACCTCTTTGGCGGAGTTAGAAACTAAAATTGCTTTCCAAGATCATACGATCG
AGGAACTTAATCAAGCTTTAATTACCCAACAGTTTATGCTAGAAAAACTGCAGCACCAAA
TACGCCATTTGGCTGAAAAATTGCACAGTGTTCAGCCAAGTAATGTTGCAAGTCGTGCAG
AAGAAACACCGCCACCGCACTATTAGAGTGATATTTAGTGATTTTGTTCAATGGATAACA
TAATGAAATTTAGAAATTGCATCTATTTTATTAGCTTATGGCTATTTATATCTTCGCTTT
TTGCAGAAGAACCTACAAAAACACCGCTATTCCAAGATGGAAAAGGCTACTATTCTTATA
AAAAACCACTAGATATTTTGTTACCAAAAGATAATCGGGTTTTAATCACTTATTTTTATC
AGTATGGTTGTGAAGTCTGTTTAAACGGTGATGATTATTTAAAACAATATGCTTCTCGAC
ATTCAGACAAAGTGGTTTTAGAACGTGTTGCCGCTTTTAGTGAGAATAAATATGGAATTA
CGGTAAGTTTAAATGCACTTTTTTCAGAACTGGGAAAACCTGAATTAAGCGAGAAGTATT
TATTTGATAGCTCTTATCAAAATGATCGACTTATTACCAATGGTGAAGCAATAACCAAAT
GGTTGAATAAACATCAGATTTCGTTAGACACCGTTGAGCAGGTAAGAAAACAGGAAAATT
ACCCGAAAAGAATTTCACAAAATTATGAATTAATAAAACGCTATTCACCGCCAGTTATTC
CCATGGCAGTCTTGAATGGTAAATATATTTTAACTAAAAGTACCCTTTATAACGATGATT
ATACCTACGCCGTACTCGACTTTTTAGTCGATAAATTACAAAAAGAACAACAAGGAGTCA
CAAAATGAAAATTGGTATCATAGGTGCAATGGCACAAGAAGTTGAAATTTTATTAGGCTA
TATGGCAGAGCCGAAATTAACGGAAATTGCTGGTTGTAAAATTTACGAAGGCAAAATTAA
TAATACTGACATTGCACTATTGCAATCGGGTATTGGCAAAACAGCCGCTGCAATGGGAAC
GGCATTATTATTACAACTAACCAAACCTGAAATGGTGATTAATACGGGATCTGCTGGGGG
ATTAGATGCCAATTTGAACGTAGGCGATATTGTGATTTCAACGGAAGTTCGTCATCATGA
CATTGATGTCACCGCCTTTGGTTATGAAAAAGGGCAACTGCCAGCTAATCCAGCTGCGTT
TATGGCAAACGAACAACTTGCACAAATTGCTATCAAAGAAACCGAAAAAGCCGGATTTAA
TGCAGTATCAGGTTTAATTTGTAGTGGCGATCTTTTTGTGAATGGCAATGATATGATTGC
TCGCATTCGCAATGATTTCCCTTCCGTAAAAGCAGTGGAAATGGAAGCCGCTTCTATTGC
CCAAGTGTGTCACGCATTCCAAGTACCTTTCGTTGTTGTACGTGCAATTTCTGATGTGGC
AGACAAAGAATCTCATCTCTCTTTCGATGAATTCTTACCGCTTGCTGCAGAAAAATCGTC
TGAAATTGTGTTGGCAATGTTGAATAATTTTGCCTAATCAAAACAGCAAGCGGTAATTTA
TCTCGTAATATTTGCAAATTTTAACCATAAAAAACCGCTTGTTGTCGAAATTTATCTTCA
AATTTTGTACAATTCCATTCCTTTAGCCTATGCTTTGCATAGGCTTGTTTATTTGATTAT
CTATATTGTTGAGATTGTTTTATGAGTTCAGCACCAAATATCGGCTTTGTGAGCCTTGGT
TGCCCTAAAAATTTAGTCGATTCGGAACGTATTTTAACCGAGCTTCGTTCAGATGGTTAT
AACATCATTTCCAGCTACGAAGGGGCAGATTTAGTGATTGTCAATACTTGTGGGTTTATT
GACAGTGCAGAGCAAGAGTCTTTGGAAAGTATAGGCGAAGCATTAGAAGCTAACGGCAAA
GTGATTGTGACAGGCTGCTTAGGGGCAAAAGAGAACCAAATTCGTGAAGTTCACCCTAAA
GTCTTGGAAATTACAGGACCACATAGCTATGAAGCGGTGATGAAACACGTTCATAAATAT
GTGCCTAAACCAGAATACAACCCTTATGTCAGCCTTGTGCCAAAACAAGGCATTAAGCTA
ACCCCGAAACATTATGCTTACCTGAAAATTTCGGAAGGTTGTGATCACCGTTGTACATTC
TGTATTATTCCATCAATGCGTGGTGATTTAGACAGTCGTCCAATCGTGCAAGTGCTAGAT
GAAGCGAAGCGTTTAGTGGATTCTGGTGTCAAAGAGCTGTTGATTGTATCGCAGGACACT
TCCGCATACGCTTTAGATAAGAAAAAAGAAGAAGGCACCAAAACGGTTTTCTGGAACGGT
ATGCCAATCAAAAACAACTTGATCACCCTCTGTGAACAACTAGGTTCAATGGGTGTTTGG
ATACGTTTGCATTATGTTTATCCGTATCCACACGTTGATGACCTTATTCCGTTGATGGCT
CAAGGGAAACTTCTGCCTTATTTGGATATTCCATTGCAACATGCAAGTCCAAAAATCCTT
AAAGCGATGAAGCGTCCAGGATCTATTGACCGCACATTAGAACGCATTAAAAAGTGGCGT
GAGATTTGCCCAGATTTAACCCTGCGTTCAACATTTATCGTTGGTTTCCCAGGGGAAACG
GAAGAAGATTTCCAAATGTTATTGGATTTCTTAAAAGAAGCACAATTAGATCGTGTTGGT
TGTTTTAAATTCAGCCCTGTTGATGGTGCGGTTGCAACTGAAATGGAAGATCAAGTGCCA
GAAGAGGTGAAAGAAGAACGCTTCCACCGCTTTATGCAATTACAACAACAAATTTCGGCA
GATCGTTTACAACAGAAAATTGGCAGACCCCTGTCAGTGATTGTCGATGAAATTGATAAA
GAAGGAATAATTGGTCGCTCAATGGCAGATGCCCCAGAGATTGATGGTGTTGTCTACGTA
GATAACCTTTCAGGTGCAGAAGTCAAAGTAGGGCAAATTATTTCAGTAACTATTACCCAA
GCAGATGAATATGATCTGTGGGGAACTTGTTAAGTTTTATTAAGGAATTTGTATAAATTC
ACAATCAGCGTAGCTTTTCAATAGCTAACTTTTTGAAAGAGTGGTGAGATCTGTTTAGAA
TTTTTCCACTCTCACCCTCTATTTATTTAGCACCTGCAACCCTCAGATAAGGTACTCAAA
TATTAATGTACCACTATAGAGCTCCTTCTGACTCTTCAAATAATCAGCATAAATATATTG
TGGAGATGTTCAAACAACGCTACGATGCAGATGCTTCTTCTAGTTTGATTTGAATGCTCC
TTACTATAGGGTTATTTTCTTAATAGTTCGTATGTGAATCATGGATAAAGTGTAACAGTA
AAGATATTTCTTCTAATTTCAAAAAATTCCCAAAATTTCATCGCTTACACGTTATAATAG
CCAACATTTTTGAATGAATTTTTAGGAAAAAGACAATGACAGCGAAATTTAACGTTAAAA
CTTTCCAAGGTATGATTTTAGCCCTACAAGATTACTGGGCAAACCAAGGTTGCACCGTTG
TTCAACCATTCGATATGGAAGTCGGCGCGGGGACATCTCACCCGATGACTTGTTTGCGTG
CGCTTGGCCCTGAGCCGATGGCGTTTGCTTACGTTCAGCCTTCACGCCGTCCGACTGACG
GTCGCTATGGCGAAAACCCGAACCGTTTACAACACTACTATCAATTCCAAGTGGTAATCA
AACCATCACCGGATAACATTCAAGAACTCTATTTAGACAGCCTGAAAATGTTAGGTTTCG
ACCCAACGCAAAACGACATTCGCTTTGTGGAAGACAACTGGGAAAACCCAACGCTAGGTG
CGTGGGGCTTAGGTTGGGAAGTGTGGCTAAACGGTATGGAAGTGACACAATTTACCTACT
TCCAACAAGTGGGTGGTTTAGAATGTAAACCGGTAACAGGCGAAATCACTTACGGTTTAG
AGCGTTTAGCGATGTACATTCAAGGCGTGGACAGCGTGTACGATCTTGTTTGGTCGGACG
GCCCACTTGGCAAAACCACTTACGGCGATGTATTCCACCAAAACGAAGTGGAACAATCAA
CCTACAACTTTGAATATGCGAATACGGATTTCTTATTCTATTGTTTCGATCAATATGAAA
AAGAAGCGCAAGAATTATTGGCACTAGAAAAACCATTACCATTACCAGCTTACGAACGTA
TCTTAAAAGCGGCACACAGCTTCAACTTACTTGACGCTCGCAAAGCAATCTCTGTAACCG
AACGCCAACGCTACATTTTACGCATTCGCACCTTAACCAAAGGCGTGGCGGAAGCATACT
ACGCAAGCCGTGAAGCGTTGGGGTTCCCGGGTTGTAAGTAAAATCTCCCCCTACCCCCTC
TTTGTCAAAGAGGGGGAATTTGAATGAGGTAATAATGACTAAACCAATTTTATATTTCGC
CCACTGGTGCCCTGATACCGCCCCGTTTGTCGCTGAATTACAACGTCTTGGTATTGACTA
CGAAGCGGTGGATATTACCCAAAGCGGTGCAAATTTCAAACCATTTCTCAGATTGCGTGA
CCGCCACCCAGCTTTTGATAATGCCAAAGCAAATGGCTATATCGGTATTCCTGCTTTGGT
GTTGGAAGATGAGAGAGTGGTATTAGAGTTGGGGGAGTTGGAGAGATTTTGCAATCAGTG
ATTGCATAATTGAATTTAATGCATCTTACTCAACTTTTTTTGTTCTTAACGTCCCAATAA
AGCTAGAGAAATAAGGAAATTTATGAAATACGCTTTTATTGATTATGAAAATGTGAATTC
ATTAGACGGTTTAAATTTACAGGAATATGACCGCACTTTTTTATTTATCGGCTCGGTAAA
TAACCAGTTGCGTTTGACTGAAAAATTTAATGATGAAATAAACATTACCTTAATTACGGT
AAAAGATATTTCAAAAAATAACGTAGATTTTCATCTTGCTTATTATTTaggcaaattaga
tataagcaccgataaaaatattgagtttcatattttatcaaatgacaaaggttttgatgg
tatttgccaatttattcaacaccaacgagaaccgagaatttgttttagaaaagcgattaa
ccaaactgaagaaaaaatcgctttgccgttattgcctaatcaagcaacaaaagtcaataa
tgcagaacaagagaagattagtcaggtagttcaagagtttaaggcgtttatatcaaaagt
acaaaaacgtagtttgccagttaaattagctaccttaaaaaAtagtatctataatcaaac
aagtcttaaaggtgttgataaaaaggaagctgataaattAttgcctaaaattattgatca
gttggttcagaaaaagttgattaaggtaaatgaaaataaagtaagttatccttaattttt
taacaactaacaagcggtctaattttatagatattttgcaaattttttcaattcggtacg
caatgcgtctcaaatTcggaactcactgcgtaccgaattgaattagagttgaaagagcga
agcagagatttgttgaagctaaaagtgaataataatgcaaccttattcgagagatttaaa
accactttcgcaaaagttacgttctacacaaacggaagcggagcgtaagttatggcaaag
aataaaccgagatcagctgttaggatttcgctttaatcgacaaaagccccttttaagcta
tattgtggatttttattgcttaaaggcaaaattggtgattgagcttgatggaagtcagca
ttatgagccggattatcaagaaaaAgatcgtttgcgagatgcggagctaaattcgcttgg
ctttacggtgatgaggtttgataatcatagtgtaatgacaaatattgatggtgtagtgga
agcgatttatcagtatttgagtgagataaaagtggaagaaaaatagcgtaatttcttcgg
aaataggttctgccaaatctccCCTAACCCCTCTTTGCTAAAGAGGGGGATCAGATCGAA
GAAAGTTATAGGTTCATCTGAAAAATTAAAATTTATTTTGGATGGGCTTTGACATTGAAT
TTTCATCTGAACCAATTCCCTTCTTTAGCAAAGAGGGGTTAGGGGAGATTTGGCAGAAGT
GAAAATGAAGTGAGAGATTTATACTTCAATATAATTTAGGAGCATATAAAATGAATTATT
GGCTAGTTGGTGCTACTTGGGGTGGTGAAGAAGAAACCTTAGATTCCTTTATTGAAAAAG
GTTATTGGTACTGTTGGGATTCTAAAGATTATAAACCAAATCCCGAGGGTTTTTCTGGAG
GTAACTCCATAATACGCCAACAAAACTCATTTAGAAAGATCAAAAAAGGAGATCGAATTG
CTGTTAAGCGTTTACAAGGGCAAGGTTCAAAAATGATGGATATTCTTGCAATAGGGATTG
CAAGAACAGATGCTGATGAAAATGAATGGAGGGTATATATTGATTGGATTGCGATCTCTC
CTAATTTATTAGAAAAAGATGAGTTTAAGAAACTTGATAAATTACCAAATATTGTATTTC
CATCTACAAGAGAAATTGAAATTGGGGAGTGTAGAGCTTCTATTCATGGTCCGTATAAGT
TAGAAGAAAATAAAGAGTGGATTCCAAAAGTATTCTTTATTTAAAGAATTTTTAGCATAA
GAGATTAATAACAAAATGACAACACAAAACTTCCTCGCCGAGATCGGCACAGAAGAGTTG
CCACCGAAGGCACTCAAAAAATTAGCGACCGCGTTTGCGGAGAATGTTGAAGCGGAATTA
AACCAAGCGGGCTTGAGCTTTGACAAAGTGGAATGGTTTGCGGCACCACGCCGTTTAGCA
GTGAAAGTATTGGGGCTTGCGACAGCACAGCCAAGCAAAGAAGTGGAAAAACGTGGTCCG
GCGGTGTCGGCAGCGTTTGATGCGGAAGGTAAGCCGACCAAAGCGGCAGAAGGCTGGGCG
aaaggctgtggcattaccgttgagcaggcggagcgtattgctaccgacaaaggcgaatgg
ctggttcaccgtgcggtgatcgaaggtcagccgaccaaaaacttgttggtgggcattatt
agccaagcgttggcaaaattgcctattccaaaaacaatgcgttggggcgataaaaccgag
cagttcgtgcgtcctgttcacactgtgaccttattgttgggcgatgagctgattgaaggc
gaaattttaggcgtagccagcggtacaactgttcgtggtcaccgtttcttaggcgaacgt
gagttccaaatcagccatgcggatcaataccctgcgttgttgaaagaaaaaggctcagtg
gttgcggatttcaacgagcgtaaagcgttaattcttgcaaaagctcaagaaaaagcgacc
gctttaggtggcgtggcggatattgaagaagacttgttagacgaagtcacgtctttggta
gaatatccgaatgtgttggcGGCGAAGTTTGAAGAGCGTTTCCTTGCCGTGCCTGCGGAA
GCTTTGGTTTACACAATGAAAGGCGACCAAAAATACTTCCCGATTTATGATAAAGACGGC
AAATTGCTACCGCACTTTATCTTTGTGTCGAACATCAACCCTGAAGATCCAAGCAAAATC
ATCGAAGGGAACGAAAAAGTGGTTCGCCCACGTTTGACCGATGCAGAGTTCTTCTTCAAA
ACCGACTTAAAACAACGTTTGGAAGATCAGTTACCACGTTTAGAAACCGTGTTGTTCCAA
CAACAACTTGGCACGTTGCGTGACAAAACCGCTCGTATTGAACAACTTGCAGGCGAAATT
GCAAAACAAATTGGTGCCGATGAAACCAAGGCGAAACGTGCCGGCTTGTTGTCAAAATGT
GATTTAATGACCAATATGGTGTTTGAATTTACCGATACGCAAGGCGTAATGGGTATGCAC
TATGCCCGTTACGATGGCGAAGATGAAGAAGTGGCGGTGGCGTTGAACGAGCAATATATG
CCACGTTTTGCAGGCGATGAGTTACCGAAATCGTTGGTGGCAAGTTCTGTTGCGTTAGCG
GATAAATTCGATACGCTCACAGGTATTTTTGGTATCGGTCAAGCGCCAAAAGGCAGTGCC
GACCCATTCGCTTTACGCCGTGCGGCACTCGGTGCGTTACGCATTATTGTAGAGAAAAAC
TTACCGCTTGATCTGAGCGATTTAGTGGCAACTTCAGCGAAATTGTTTGGCGACAAGCTC
ACCAACAGCAATGTTGTAGAAGAAGTGGTGGACTTTATGCTCGGTCGTTTCCGTGCGTGG
TATCAAGATGAAGGAATTGCAGTGGACGTAATCCAAGCGGTTCTTACTCGCCGTCCAACT
CGCCCGGCAGACTTCGATGCTCGTGTGCGTGCGGTGTCGCATTTCCGTACATTAGATAGT
GCAGAAGCATTGGCGGCAGCGAATAAACGTGTGAGTAACATTTTAGCGAAAGTAGAAGGc
gaaatttcatcagaaatcgaccgcactttattagtggaagcggaagaaaaagcccttgca
gaacaagtgattacattacaagcagagcttgcgccactgtttgaaaaaggcgaatatcaa
accgcacttgaccgcttagccggtttacgtgaagtggtggataacttcttcgataaagtg
atggttaatgccgaagatccaaaacttcgccaaaaccgtcaagcaattctaaacaactta
cgtaacttgttcttacaggtggcggatatttcgttactgcaataataacaaatgataaag
ccctattcacaaaatagggcttttttatggtggtagaatggatttagacaaattaattga
gattgaccaaaagcacatttggcatccttattcatcaatgacccaacctatccctgttta
tgcggtggaaagtgcaaagggtgttgaaatttaccttaaagacggtcgggtgctcattga
cggaatgtcgtcatggtgggcggcactgcacggttataaccacccacgtttaaacaacgc
aatcacagaacagttagcgaaaatgagccacattatgttcggcggtataacgcacgaacc
agcggtaaaattaacggaaaaattgctgaccattttaccccaatcattaaacaaaatatt
ttttgccgatagcggttctgtggcggtagaagtggcattgaaaatggcattgcaatattg
gcaagcaaaaggggaagatcgaaatcaatttgccaccgtacgatcaggctattacggcga
tacttggcacgccatgtctatttgcgatcctgttacaggtatgcacggtttgtttcgtca
ccgcttacctattcaacattttttaccccaaccttcgattaaatttgatgaagaatggca
agaaAgtgcgattgaaccattgaaagcattgcttgcacataaaggaaaccaaattgctgc
attgattttagaacccattgttcaaggggctggcggaatgTATTTCTATTCGCCGATGTA
TTTAAAGCGAGCGAGAGAACTTTGCGATCAGTATGGTGTATTGCTGATTTTTGATGAAAT
TGCCACAGGTTTTGGGCGGACAGGCAAACTATTTGCTTTAGAATATACCAATGTTGTGCC
AGATATTCTTTGTATCGGCAAAGCATTAACTGGCGGTTACTTAACATTAGCGGCGACTAT
TACTACCGAGCATATTGCTCATACCATCAGTGAAGGCGAGGCAAAATGCTTTATGCACGG
TCCAACGTTTATGGGGAATCCATTGGCTTGTGCAGTAGCCTATGAATCTCTGTCACTTTT
ACTGGAAAGCGATTGGCAACATAAAGTCTATCAAATTGAAGCGCAGCTCAAGGCTGAACT
TGCACCGGCTAAAGCGTTTAAATCCGTTGCTGAAGTCCGTGTTCTAGGGGCGATCGGAGT
GTTGGAAATGCGTGAAGCGGTCAATATGGTTTCTTTACAAAAACGCTTTGTAGAAAAGGG
Aatttgggttcgtccttttggtaaacttatttatattatgccgccttttattatcgaacc
taaccaattaagctttttaaccgagcaattattagccgtggtcaaagaggaatatggtga
ataaatttactcaacatcttcagcaattagatgaaattgggcagaaacgccaattccctg
atattgaacatcagggaaaatttgttgttgctcgtggtctgacgatgctgaatttatcgt
ctaacgattatttgggtttggcaaatgatgcacaacaggtggaaagatttttgcaatcta
tcggtaaaaatcaaccgcttacgtcatcatcttctcgtttattaacgggcaacttcccga
tttatcaggattttgaaacgctattagcacaacgttttcagcgagaatccgctctattat
ttaatagcggctatcacgccaatatcggtattttgcctgcggtggcggataaacaaacct
taattttagccgacaaattggttcatgccagtttgattgacggcattcgactttctgggg
cggattttttccgttataagcataatgattatcttcatcttgagcagctattgcagacac
attcagagcgctaccaacaagtgattattgtcacggaaagtgtttttagtatggacggcg
atattgcggatcttcaacagttagttgcactcaaaaaacgttatagcaatgtgctactgt
atgttgatgaagctcacgccataggtgtatacgggcagcaaggtttaggaatggcagaag
tctttgactgtattcaagagattgactttttagtggggacttttggtaaggcattggcat
ctatgggggcttatcttgtttgtgatagcgagataagagaatacttaatcaatacgatgc
gtcctttaattttttctaccgcacttccaccgattaatgtcgcttggacttactttttat
ttgaacaattaccgcaatttactgaaaagcgtcatcatcttGAGAAATTAAGCCAAATCT
TGCGAACTGAAGTGACGAAAAGAAGTGAATTTCCGCTGCTAAGCGAAACTTGCATCGTGC
CATATATCTTAGGCGAAAATCAGCAAGCGGTGGAAAAAGCCGATTATTTGCAAAAACAAG
GCTATTATTGCTTACCTATTCGTCCACCAACAGTGCCAAAAGGCACTGCTCGTCTGCGTT
TCTCATTAACCGCAGATTTAACCGAACAAGATATAATGGGCTTAATTAGCTGTTTGTAAA
AGGAGAAAAGCGTGCGTTATCAACACATTACACGCCAACAACGTAAATTACTTGTCTATT
TTTCCGGCTGGGGAACACCAATCAGCATTGCGAAATCTTTAGAGTTACCGAACGATTTTG
ATTTACTGATTTGTTACGATTATCGAGATTTGCATCTTGAATTTGATTTTTCGGGCTATC
AAGAAATTTATGTGGTGGCTTGGTCTCTAGGCGTTTGGGTGGCTGAACGTGTTTTACATG
CTATCCCTTTAACTTACTCTGTGGCGATCAATGGATCGGGGGTTCCTAAACACGATCAAT
TTGGTATTCCAACGGCAGTTTTTGAAGGTACGCTTGCGTCTTTAAGTGAAGAAAATCTTG
TAAAATTTGAACGCAGAATGTGCGGTAAAATTGCCCTAGAAAATTACCGCTTGTTACCTG
AAAAGCGAGATTTCATAGAAGTAAAACAAGAGTTAGTGCACTTAAATGATTGTATTATGC
AAGATAATCGAACAGGATTGGTAGTGTGGCAAAAAGCCATTATTGGCAACAAAGATAAAA
TTATCCCGCCACAAAATCAGCTTGAATACTGGCAAAATCAACCACAAACAAAAATTCAGC
TCATTGACGCGGAGCATTATCTTTTTAATCACTTTTCCAGTTGGCAAAAACTGCTTGAGG
GTGTGACGTGCAGTTAGTGGATAAACAGCAAGTCGCTATCCGATTTTCACAAGCAAAATC
GGAATATGATAATAATGCGATTGCTCAACAATGTATCGTACAAAAGCTGATGGCATTACT
CGCAACCCAAGGCAAAGCTTTTGGCAAAATACTTGAAATAGGTTGCGGCACAGGTATGTT
AAGTGAACAACTTATGTCGCATTGTGAGTTTGAATGTTTAGTACTAAATGATCTTTGTCG
CGATTACGAGCCTGCTTTAAGCAAAAAATTACCTTATTCTTCGGTACATTATCACTTCGG
CGACGCGGAGCGGGAAAATTTCGGCATAGGTTATGATTTGGTGATTTCCGCTTCTGCAAT
TCAATGGTTTGAAAATGAAGCGAACTTCCTAAAAAAGACGGCTAACATACTGAATGATGA
CGGTATTTTATTGTTTAATACATTTTCGCCTAAAAATCTTTATGAAATTAAGTATCTGCT
TAAAACGGGATTAACTTATCCCACCGAAGACGAATGGTATAAATTATTAGCCGATGAATT
TGAAGTTCTTGTTTTAACAATGGAAGAAATTCCCCTTTATTTTGATTGTGCATTATCAGT
ACTAACTCATTTGAATAAAACAGGGGTAAGCATTATTGATCCGTCTAAATGGTCGGACAA
TCGTCTAATGCAGTTTGAACAGCGTTATCGTACGCGATTTCAGCAAGATTTAGGCTTGAC
ATTAACCTATACGCCACTTTATGTAATGGCTCGTAAAAAAAGGAAATAAAATGCTTGGTA
AAGTGATTTTTGTATCGGGTATTGATACCGATGTAGGAAAAACCATTGCAACAGGTTTTT
ATGCTAAGACATTGCAGGAACAAGGTTTTTCCGTGATTACGCAAAAAATGATTCAAACCG
GCTGTGAAGGAATTGCAGCCGATATTTTAGTGCATCGTAAAATTCAAGGCATTGATTTAT
TGCCTGAAGATAAAGCAGGTTTAACTTGCCCTTATGTTTTTCCTTATCCTTGTTCGCCAC
ATTTAGCGGCACGTTTAGCGCATACGGAAATTGATGAAAATAAAATTACCAATGCAGTAA
ATCAATTAAGACAAAAGTATGATTATGTTTTGTTAGAAGGGGCTGGTGGACTGGCTGTGC
CTTATACCGAAACGAGAACCACCTTAGATTATTTAAAAACACAGCAGTATTCGCTCATTT
TGGTTAGTTCAGGTAAATTAGGCAGTATTAATCACACATTACTCAGTTTGATGACGTGCC
AACAATATCAAATTCCTTTAGAATCACTGGTTTATAATCGTTATCTTGATCAAGATTCAT
TGATCAGTCAAAATACAGAAATCTATTTATTAAATTATTTACAACAACATTTTCCGAAAG
CGAAATTTATTGGTTTAGATAAAATCGATATTTAACACAACATATTAAGAGGTAAAAAAA
TGTCAGTCAAAAGCGAAGTGTTATTCAGTAATCAGTGGGACGTACGTATCAGCGATCCAG
GGTTAGAAGGGGCAATGAGCCACTATTTTGAAACGGTTTATTTAAATCTCACCGCTCACA
TTGATGCGAACAAAGTCAGCTacgaatttacccgtaaagtcgaaaatgaagtgcaaaccc
attgcatttttcacagtgttgatgaactgtttaaattcttggcggaatatcttgggccag
ttgcactgggcaatattggtgtaaaaattggtaagttaggtttggcttaattgtctatga
gcaacttcctttaccatcaaacccaactgtattgggactttttacgcattgaaaagcaag
taagcccccatacgctcagcaattatcaacgccaactacgagtggtttgcgaaatgttac
agcaagcagaagttactcgttggcaagagcttgatgcatcgacggtacgttggattttgt
cacaaagccataaacaagggttaagtgcaaaaagtattggtttacggttggtggcactac
gtcagtttttggcgtttttggtgaagcaaggggaattaaaagtaaaccccaccttaggaa
taaaatcacctaaagccaataagcatcttcctaaaaatattGATGCGGAACAGATCGGGC
AGTTGCTAAATATAGACAGTAACGAACCGCTTGATCTACGAGATGTGGCAATGATGGAAT
TGATGTACAGCTCTGGGCTACGTTTGTCTGAATTACAAGGGTTAGATTTAGGCGATATGG
ATTTACCTAACCGTGAAGTGAGATTGCTCGGTAAAGGAAACAAAGAACGTATTGTGCCGA
TTGGTTCTAAAGCATTAGATGCAATTGAACAGTGGCTTGCAGTACGTGGGCAGTTTCACC
CAAAAGACAACGCCGTTTTTCTTAATCAGCGTGGTGGGCGACTTTCCCACCGCTCTATTC
AGTTGGCGATGAAAAAATGGGGGCAAAAGCAAGCATTGGATACCCACCTTCACCCCCATA
AATTACGCCACTCTTTCGCAACGCATATGTTAGAAGCAAGTCAAGATTTACGAGCGGTGC
AAGAACTACTTGGGCACAGTAGTCTTTCGACAACACAAATTTATACGCATCTTGATTTCC
Agtatttggcgagaatttacgatttggctcatccaagagctaaaaggaacaagtattaat
ttagatatacattcaatactctatgatagtatacatatggagattaaggggtgaaaatga
aaaagtttgatgaactcgaagtggatgatacagaatttattgactctaaagatgcagagc
tagttgatattgacaataatgcttcaaatatttgtatcacaaataatatgttagtgcctc
agggagcgacgctggatagttatattagaatggcaaatcaatatccagttttaacagctg
agcaagagaaggagttagcggagcgcttttattatgatgaagatcttgatgctgctaagc
agttaatcatgtctcatttgcgttttgttgtgtatatcgctagaggttacttaggttatg
gattaccgttagcggatttaattcaagaagggaacattggcttaatgaaagcggtaaaac
gttttaacccagagatcggtgTTCGTCTTGCTTCTTTTGCGGTACATTGGGTAAAAGCAG
AAATACATGAATATGTTTTAAAAAACTGGCGTATTGTAAAAGTTGCTACAACAAAATCTC
AACGCAAACTATTCTTTAATTTGCGTAAAAATAAGCAACGTTTGGCATGGTTTAATGAAG
AGGAAATTAGAAAAGTCGCAGAAGAATTGGGAGTCTCTACAGATGATGTCAAAGAAATGG
AGTCTAGAATGGTCGGACAGGATATAGGCTTTGATACCTCTGTAGGGGATGATGACGATG
ATAATTATGTTCCCTCCATGTATCTTGAAGATGAATCTTCAAATTTTGTAGATGAATTAG
AATATGAAGAGTATAGCGGAAGGGCAACTGCTCAATTAGCTTATGCATTAGCACAACTAG
ATGAACGTAGTCAAAATATTATTAAAACTCGTTGGCTTGATGAAAATAAGGCCACTTTAC
ACGAGTTAGCGGCTCAATATAATATTTCTGCTGAAAGGGTAAGACAGTTAGAAAATCAAG
CTTTAAAAAAAATTAAGGATGTAATTACTTACGATATAACATAGTAGACAAAAGGCATAT
AGAAAAAATACCTAGTGCTTTGAATAAAACTTGGATACTCAATAATAGGGGGGGGCACTA
CGCTATGCCGAAAAGCTACGTCCGTAAGGAGAGGTAAGGAGGTTAAAGCATGCTTCAGCA
ATTCTTTTATACATTGAGTGAGATGAAGCTAAATGGGTGAGCCTCTCCCACAATTTGTGT
AAATACCTGTTTCTGAGATAATACATTCAGACACAGGTATTTTATTATGAACGAAAAACA
ACTTCACGCCTTGGAAGCGGAATTTGCCAAAAACCTAAAAACACCAGAAGACCTCAATCA
ATTTTCACGGATGCTCAAGAAAATTACCGTCGAGGCCGCGTTAAATGATGAACTGACCGA
CCATCTTGGTTATCTAAAACGAAAATTCAGCTTTGCATTGTGCATTTAGTGCGTAACAGC
TTGAAATTCGTTTCGTGGAAAGATTACAAAGCCGTCACTGCAGATTTAAAGCAGGTTTAT
CAGGCCCCGACGGAAGCACAGGCTCGCGAAAATCTGACCGCACTTTCGCAAAAATGGCAG
GCAAAATACCCGCTTGTAAAGATGCATCAAAAAAATGGACAATGCCGATTCAGAACTGGA
AACTGGCAATGAATCGATTTATGATTGATTTTGGTGATCGCCTAGACGATCACCGTTAAG
TTGAAATGGGTGTTTACACAGAATTTGGGATAGGGTCAATTTGTTATAAGCTCCTATCAT
ATCTACCACTGATAACCTACCCCCACAGAGCCGCCCATTTCACCACTAGTATTTGCATTA
CCTTGTAATTTAAGGATCAGCTTGCCGTTATCTGATGCTCTTGAGTAACCCACTGCTAAT
GCAGATTGACCTTTGAAAGTCCCCGCTGATGCCGCAACCATTGATTTACCAGGGATATAA
ACCTGTGGTAAACCTGCTGCGGCGTTAGAACCTGCAATACCCGCACGCAGAGCTTTATTA
TTACGGTTGATCTTATTGTGAATATCGCCCATATGCACCTTGTGCTGAGATATTAAGCTA
TACAACTGGCTACCATTAATCGCATCGGTACTTTGCTCAGAGATTAAACCAGGTGCAACG
TTTTGAATACGGCGAGTTTCCATTGTACCATCGCTGTTTACATTACCCACGCTCACCACG
CCTACAACTTCAGTTGCTTTGCCACCTGCGTAAGCGTTATACACACCACCTGTTACTTGG
CTTTCTAAAGCACCTGCCCCCGCAGTGGTTGCACCTGCTGCCACATAGCCTGAGTTTGTA
CCCAAGAAGACAGAGTTGCTGGTTGTATTGGTAATCTTGTTACCCAATGCAAAGACATTT
TCGTTCTCAATCGTATTATTGTTACCCACAGAATAAGAGTTATCAGCATTAATCACACTT
GGGTCACCAAATGCACCGGAGTTATTGCCGTTCACTACGTTACCCGTACCGATAGAGATA
GATTGGTTGCCCACAGCCTTAGCATTATCACCAATAGCTATCGATTTTTCGCCTGAAGCA
ATTGCAACGTTACCAATAGCCACCGATTGTATGCCAGCTAATGTACTGTTACCAAATGCG
ACCGCTCTATCCCCTTTCGCGTGAGCTTTGTAACCAACTGCAGTAGAGTATGAACCTGAA
GCTCTTGAGTCCACTGTATTCGACTTATGGTTAATTTGCTCCTCTGCATTATGACCATCA
TTGGTGTGGAAGAACCTGATACGATTGGTTAAAACATAAACTTGACGACCATTCACTGCA
TCAGTACTATTCGGTGAAATATCACCATCAGCAATACCACTCAGTTTCACACGAGGATCA
ACTTTCTCTTTATATTTCTGGAGATTGCCATTCTCATCAAGAATAGGTTGTTTAGTCACT
GGGTCCCATTTAACAAACTCTTCCTCGACTTTCTCTCCTGCACCAGTAAGGTTGATTGTA
TTCTTATCACCAGTCATTGTCGCAGTGCCTAAAGTCACAGAATTTAAGTTCGTTAAATCC
CTGTTCATTTTCACAACAAGTTTGTTATCTGCCTCTTGTGCTTCCACATAAAGGTTATTA
GCCGCTGAGTCCTTACCATTCCATTTGCCTTCACCCTCAACGGTTAACTTCGTACCCAAT
GGACGATGTACAGTGGTATCGGCGTTGTTACCCGTCAAGTCTAAGCCCGCTTGTGCAATG
GCTTGTAAGTCTTTTACTGTCGCTGCATTATTTAACGCATTACCCGTTTGAGCCAATAAG
CCGCCTTTACCGTCTTTGTTATCACCAGCAATAGCTTTTTGTGCATCTGTAGGGGTAAGT
GCCGTTTTATTTGATTCAGCATCATCTTTCAAACCTAAACCACTTCCCACATTGCTCATC
GCAATTGGTGTATTGCTTGCATCAGATGGCATTGCTTGAACAGTAACATTATTTGAAGCA
ACCTCAGTTAATGTTGCAGGTGTACCATCTGCATTTTTATATGTATTTGTTGCAGGATCG
AAAACTTTCCCTTTTAGTCACTCTCTTTATAGAATTTACCATCTTTTCCGCGAACAAGCG
TAACTGGTACTTGTTTACCATTTACAGTTTCAGTTTTTACTTCGCCTGTTACAGAATCTT
TCTCAAAGTACTCAAACGGTTTTCGATCGTTCATTTCTTTTAAGCGATCATCGACATAGC
CCGTATTCGCTGCAGCCGTTCTGTCTTTCGCCGTGCCGTCTGGATTACGTTCAACATCTT
TTAAGCCAGTGATAGAGCCGTGCCTTTAGCATCCGTACCCTCACCATTTTAGCAAAGCTA
ATTTCTGGTGCTGTGCCATCTGCCCCCGAAGTAATGCTTACTGCATCTTTGCCATTTTCG
CCTTTAAGTGCCAAGGTGTTAGTTGTTTTACCATCTTGACCTTCTTTGCTAGTTAAGGCA
ATTGCATCTGCACCGTCATTTCCTTTAACCGTTACACCATCTCTGCCATAAGTCGCAGCT
GATTTATCCGTTTGATTTTCGTCTTTCGGACCAACAGTCATACCATCTGCATTGACAGTA
TTTTTAGAGCCTTTATCCGTTGCCGTTACGCCATCTGCTTTAACGGTTGTTGTTAAGTCA
TTACCTTCTGCATCTTTGGCTTTAACCGTTGTGCCATCAAGTTTATAATCCGCAGATTTC
AATGGTTGATTATTTGAATCTTTCTGAACAATGCTTGTACCGTCAGCACCTGCTGGGCCC
GCAGGGCTAGTTTCTCCTTTTGGACCTGTATCTCCTTTAGGACCCGCTGGGCCTGCCGGC
CCCATCGGACCTTGAGCTCCTGTTTCACCTTTCGGACCAACTGGACCCCTTGGACCTGTT
GAACCAGCTTCGCCTTTTGGTCCTAGATCACCTTTATCGCCCTTAGGACCTGCTACCCCT
GGAAGCCCTTGTTCACCTCTAGGACCCGGTTCACCCTTAGCCCCTGCTGGACCCGCAGGG
CCTCGTGGTCCCGCTGGACCCACTGGACCCGGAGGGCCAGGTTCACCTTTCTCTCCCCTA
GCACCTGGAGAACCATTATCTCCTTTTGGAGCTTGTGGTCCTGTTGCTCCAGCAGGACCA
GCTTCGCCTCTAGGACCTACTGGACCCGCAGGGCCAGTTTCACCTCTAGGACCTGTATCT
CCTTTTTCTCCTTTAGGACCCGCTTGTCCTGGATCGCCTTTATCCCCCTTAGGTCCCTGA
GCACCCGCTATTCCTTGCGGTCCTTGTGGTCCCGTTGGACCCTGTTCACCCTTAGCCCCT
GCTGGACCCGCAGCTCCTCGTGGTCCTGCTGGACCTGCTGGACCAGTTTCACCTTGTGGT
CCTGCTGGACCTACTGGACCTGCAGGTCCTGGAATACCCGGTTCCCCTCTATCACCTTTC
TCACCATTTTTACCGTCTTTCCCCTTAGCAATAGTATCATCGCTGCCATCCGTATAAGTA
ATTTTCAAACTACCATCTCCTAGGGTTTCAGTCTTTGCAATTAACTTACCAATCGTAGAA
ATCGTAATATTTCCGTTCGTTTGTTCTAATTTAATATTATTTCCAGCGGTAAAGGTTGCC
ATATCGCCCATTTTGATAAGATGTGCCGCAGCAGGTGGACTTGCTTGACCAACCTCTTTC
GCAATCATCAGTTTCCAACCTGCATTATTCACTGCCGATACCACAGCCTCAACAGTAGCA
AGCCCTTCGGTTTGTTTTGATAATCTGCCATCAGTTGTAGAACCAAACATACCTGAAGTG
ACGGCAAAATTTAGATTTTTATTATTGTGGGTAATCTTTATATTGTCCCCAGCAGTAAAC
TGGATCGTATCTCCATCCTTAATTGTAGCTTCATTGTTATCCTTATCTGTTTTAATCTTA
AAGGATGACATTTTAGTGGCAATCTGAGCCAGTTGATTTTGAATATCAATATCTAAACCT
ATAATAAGTTTTTTATTTTGTGCAGTAACGACCGTTTCCTTATCTCTTCCGACAACTTCT
AGTGTTTCCCCTAGCTTAATTGAATCAGTTTGAGTAATTTGATCTCCTTTAAAAGTAATA
CCTTGATTTATTTTAGTCTCTAAGCCATCAATCTTATCAATTTTATCTTTGACCTCTTGC
TTTAATTTAACCGTAATTGTCTCGCCATTAGCATGGGAAGTAAGACCGTTGTCGCCTTTT
ACATTGAGCGTACCATCCCACAACCCAACTTTTGGTTGTGTTTGTTCGCTGGTATTGCCT
GCAATTTTCATCGTCAAAGATTTAAGCTGTGCCACGTTTACCGCATCGGTTAATTGTGTA
CCTGCCGCAACGTTGGTGATTTGGCGTTTGATTATGCTATTACCTCCCCCAAGAAGAGTA
TTGTTACCAACAGAAACCGCACCAACACTCTCACCATTTAAATTTTGTGTAGATTTAAAT
CCATTCTCAACAGTGCTTTCTCTTCCTCTATCACAGAATGACTTTGTTTTACTCCTttaa
taccccctaccgtgtctgctctagataaataacccaatgcaacaccaccatcagacagaa
caattgaagtgttacccaatgcagtggctctatctacattatttgcagtagcccctcgac
cgactgcaacagagcctgctcctcgtgcttgtgctccataaccataagccacagaataac
cgcctgcttttgcagttgccccaacggctacggaatagttagagaatgcttgagctgaat
aacctatcgcaataacagtcctaccttgagcttctgagtgataaccaatagtaatagaac
caggcccaaccctactacctttaccaataccaatagtagcatcgtcaactgtcgaagccc
gttcagaaccatcttgaagccatggctcagctgaacctactggactaaaaaatataccta
gtaatactagacttaaaagacttaatttaaatttatcttgctgtttatctaaaaaataat
ctgaggtgcatacttgAGCTCTTTTATCCGTGCAAGCGGATGTTTTAGTATGAGACTTTA
CTAACTCAGATACAACCACCCAAGCCTGTTGAGCATGACTCCAAATAACTCTAAATATTT
TATTCATAATAAGCTTCTCTACTGTTTTTCCTAATAAAACATCGTAAACCTTTATTTACA
TTTTCAGGATGCACAAATGTCCCCGCACGCTATTGTAAAAAAAAAAAAAAAAACAAGAGT
TACACAAAACTAAGAATAAAATAACAAGAATTTTTCAACTTTTATCAATAAAAGCTAGAA
ATAATAGGCGGAAATCTAATGAAAGCGGTGATTTAGATAGGATATTTTGCATAGTAGACA
ATGTTGGTAAAAAGTGGGCTAAAGCCTTATAGTACAAGGCTTTAAGCTCACTTTTGAAGA
ATATACTCATTTAAATATAGAAAAAACAACAAATAGGTTGGAAGGGTTATTTAAAGAACT
GAAACAGAAATTATCGCTTCATAATGGATTAACGaaaaagcataagattatgtttataaa
ggattttttgaataaaaagagttggtaataattaggaaaaataattaaaaccaactcttt
tgtctactatgcctaaaaaacaggctaatcatcattaacctgcgaattgatgaacacagc
atagcaattttacatgttaattgataataattatcgttttatttgagtgctatattttgt
caaggtataatctttcattttaaagagaaagttgtatttgcggagcttgggtagcaaaAt
gaggaaaaacagcaacttccgctttataccatttttgaataatctcttttcggataacct
ctgttgcactgccacaggcttgaatgtgctgttctgccagtaaaatcagttgatctccat
ataacgcggctaaattgagatcgtgcaaaatacaacataccgttagccctttcttttggc
atagatttttgagtaaacgtaggcagtgttgctgatggtaaagatcaaaggctgaggttg
gctcatctaaaaAtagcaatttacctcgcatatcttcactccaaagttgtaaCaacgctc
gagctagttgtgtgcgttgttgttcaccgccagagagctgtcgataagccttatctcgca
aagccgcacattctgtcaccgtaatcacctcttctaaatgctgatcgacttccgtttggc
ttcgatgatagcctcccattctaatcacctcttctacagaaaaaggaaaAttgagcagac
tatgttgtcgcattacggcacgatgttgagccaattcagctaaagagaattgatctatac
ctttattatacaaacgcacttctccgctttttgccgagaggtagcctgataataggcgta
gcagtgtggatttgcccgcaccattaggaccaatcagcactgtcaccttaccttgtggta
acgctaaagagatattgtctaacaaaagacactgattaatcgttaatgtgagcttatcgg
cgatcagcaagcggtctgattgcaacattaatttacctccttataacgaacgactaacca
cagaaaataaggtgcgccaagaaaactggtaatcataccgacaggcaattccgctggtgc
aaatgcagttcgagcaaaggtatcagcaataagtagcaagattgctccacaaagagccga
agcaggtagaacccaacgatgatcagcacctaatttaaagcgaacaaggtgaggaatgac
taaaccaataaacccaatcgcaccactcactgctacggcagagcctactaataatgcccc
aagtaacattaacagtcgttttagttgtagtacattaatgccaagataatgagcttcttc
atcaccaagttgtaacacattgagcttctgagcgagagtaaacaaatataaacaggcggg
taaaatcagcgtacttgcaataaataacggctgccattgtgcttgtcctaaacttcccat
tgtccaaagtgtaaattgacgaagttgctgatcgttactgatatatgtcagcattccgac
aatagcaaaacaaagtgcgttcactgcaatacctgccaataacaatttttgcatagaggc
ttgagtacgatgacttaaggcatagataaacccagttacagcaagactacccataaaagc
aaaaagcattgtgctataaatgccccactctgttggtaaaatatttggcaacagaataga
gagggcgacagcaaggcttgccccgctatttacaccaattaatgcaggatctgccatcgg
attatgaaataacccctgaaataccgtgccagaaaccgcaagggctaaaccaacgataat
ggcgagtaaaatacgaggtaaacgaatatttaaccatatttgccacacattactgtttag
gtctgctgcaattaagtcttgccacatcaaagaaaatgccccgacatttgttgcaataag
agccacaagcagtaatacgataagtagtgagatcagccaaagggaacgggacattatttc
accacttgttcagccgcagtacgcattttttgtagctcttgccccattgttaatccgaaa
gcaagaaacgcaatatcatcaacaacaactaatcgcttatgttttcctgcgttggtatgt
gcaagtccaggtaatgtccaaatttcatcgggagatttaaaattttccaagctcaaatgg
ctaagcacgatcaaatcaggatttgctgaaataattccttcttgagaaatcggagcaaat
cttactgcatctttcattgcattttttgctccaattaatcgaatagctgtatctgcgact
gtaccttttccagccgccatttgatgtatgccagctcgattgagaataaataaaatattg
acatcaagtggagatttattgaccgcatttatttcttgggtaaatttatctgctaaagta
gccgcttgttgtggcttaccgacaatgtcaccaatgcgtttgattttttctacgacactt
tcagggCTATATTTAAGCGGTACGAGTTCCACCTGAATACCAGCAGATTTCAGTTGTTCT
AATACAATAGATGGCTGCGAAACCTCACTCGCAATCACTTTAGTTGGTTTTAATGCCAAA
ATACCTTCCGTATTCAGTTGTCGCATATAACCAATATCTGGTAATGTTTTCACCTGTGGA
GGATTAAGGCTTGTACTATCACGCCCAATTAAATTTTGTTCTGCATTTAAGGCATAAATA
ATTTCGGTGACATCGCCCCCAATGCTGATTACTCGTTCATTTTTAGCTTGTACAGTTGTC
GAAATTGCAAAACAAGCGGTGAGAAAGCAGAAAAATCGAATGAATGGCATATAAACCTCC
TAAATGATAAAGGTTCTTATTTTATATTGTTGAGAATTATTATCAAGTGATTACATACCC
CCCACTCACCTGCTTCACAACACCCAACAACTCCAAATTCAGCAGCTCAATCAATGCGGT
TTCTACCGCCATATCCGTCGCTTTGGcaagatcatcaatgctgatcggctcaaggctaat
ctgttcaaacaattgttgctgacaagcggtcagttcaggtagattttttgcaaatttggg
ttcggatttcaccgcttgtttaggtttcgtatcaaatagacttggttgaatatgcactga
ttgccgttgccacacaatcgcttctaaaatgtcatcaatattttcaaccagtaatgcccc
ttctttaatcaatttatggcacccttcgctatatgggttttgaactgcgttcggcaatgc
aaagacttctctcccttgctctaacgcataacgggcagtgatgagcgagccactgttcac
cgtggcttcaataaccaatgtgccgagagataatccgctgatgatgcgatttcgtctagg
gaaattttcagcaatcggtggctggctagggaaaaattccgacactaatgcaccgcttgt
atcaacgatttgttccgcaagttttttgtggcgggcagggtaaacttggtctaaaccact
gcctaaaaccgcaatggtaattccattctcattgaccgcacgttgatggcaaaatccatc
tatgcctatggctaagccactggtgacagcaagctgatgtttcactaattccgccgaaaa
ATGccctgcccagtgttcaccatagtgggaataatctcgactgccaacgatggctatctg
cggtaacgataaactttcaacattcccccgcacaaaaagcactggaggagcggtgctgat
ctgcttcagtaaaaaaggataatcttcgtcaaataaagttaaaatccgttgctgatcctg
ttccgcccattgcaatgcctgatcgatccatttatgctcaggattaaaccaacgctgaat
ttgccgttcattccagcccatttgctttaatgcggttttgtcatattgacaaaattcgcc
aaagtccacttccgagagtaaccgcccgatacgttgcgcgccaagctgtggcacttgtaa
cagggctaataattttgtgagatgtgtcatttattatttaccttatcgtagaaatattaa
atttacttcgatctcactcccctctttagaaaagaggggttgggggagatttgacagaag
taaataacgaagaaaataatttatttggcaatcaataataaaaaactaagggctttttaa
tcactcacttcgtttattcgtctgccaaatctcccctagcccctctttgctaaagagggg
gatagctagaggctagaaaaatatattaatggtaagctcccttctacatacatttcccta
atcctaataaaaagtttaaaatagccaacatattctttttaatttttcgacggagatcgc
aaaaatggctgttttagacgttttaatttacccagatgagaatttggctaaggtttgcca
acccgtagaaacggtggacgcagaactaaatacctttattgataatatgtttgacacaat
gtatgaacacgaggggatcgggcttgctgcaccgcaagtgaatgtgcttaaacgtgtgat
tactattgatattgaaggggataaaactaatcaaatcgtgttgattaaccctgagatttt
ggaaagtagtggagaaactggcattgaagaggggtgtttgtctattccaggttgtcgagc
tttagtgccacgcaaagagaaattgaccgttaaagcgttaaatcgtaaaggtcaaacatt
tacccttgaagcagatggtttgttagccatttgtattcaacacgagatcgatcacttaaa
tggtgtgttgtttgtggatcatatttcccaactgaaacgccaacgtatcaaagaaaaaat
gctcaaactgaaaaagcagattgagcgagcgaaataaaggagaatacaatgattattgta
acaggcggtgctggctttatcggtagcaatattgttaaggcgttaaatgctatcggtaga
accgatattttggtggtagataacctgaaaaatggtgagaagtttgttaatttagtcgat
ttagacattgcagattattgtgataaagaagattttattgcatctattattgcaggcgat
gattttggtgagattgatgcgattttccacgagggggcttgttcagcaacgacggagtgg
gacggtaaatacttaatgcaaaataactatgagtattctaaagagttgttgcatttctgt
ttagatcgccaaattcctttcttttatgcgtcaagtgcggcgacctacggcggtcgttcg
gacaactttattgaagagagaaaatttgaacagccgttaaatgtttatggctattctaaa
tttttgtttgatgaatatgtgcgtaaaattctgcctgaggcagagtcgccagtgtgtggc
tttaagtatttcaatgtgtatggcccacgcgaacagcataaaggctcgatggcgagtgtg
gcattccatttgaatacgcaaattcttaaaggcgaaaatccgaaactatttgaaggttcg
gaaacatttttgcgtgattttgtgtatgtggaagatgtcgctcaggtgaatatttgggcg
tggcaaaatggtatttcgggaattttcaatctaggttcgggcaatgcggagtcttttcgt
gccgttgctgatgcggtgctggcgttccatcaaaaagggcaaattgaaactattccattc
ccagatcatttaaaatctcgttaccaaacctttacccaagctgatttaaccaaactgcgt
gcggcaggttatgataagccgtttaaaaccgttgcagaagggactaaggcttatatggag
tggttgaatagataaaatgcaagcggtaagattgagctggaatcttaccgctttgtcttt
tggatgtagtgaattccattaaaatcccaaatggagaaggtattttatgaaatataatct
catcgcattttctttgcttgcattacctttagtaactaaagcaaacccaacttgggtaga
tcatcaacgaataaaattacaagatcagcttgccagcattaaaacagcatttgagtgtcg
tatttggtgatgaagatttagataaccacgctcgggatcaaaatcagttgcagcgtaatt
atcgatcactattaagtagacataaaaagtatgatagtaaacagatacgaaatgataatg
cgtctttagcattacgttggtctaaaggtgttaaagcattagggattgatactgatgtgg
atttagggattcgttctgggacagacatattcttacgtttcaaagtagctaaaacctggc
aacacaatgaggtattttctacccgattagagtaaatttatcgatacggtatagaaagca
agcactatctccgcactaattttgaaaataaattccagtggaagcctcaggtttttatca
ataatcatacctttctacaatatactcgtgatttagatgagaatgttgaatcgggaaata
gcttatatcgtcagcacgattttgcgggctataaaaaattgagctatggtttatttgttg
gcggtaacatcaataagaaaaaagcggctctaactcactacggacctttcatcaactggc
agcaaccaatttggaaagattgggtgtttattcagcctgaagtccatttttacaatgata
aaaaacaaaatcgtaaacaccatttcggcgctttttacgactggaagcgattttctaaca
tcttttttaggcaaacaaagtaataatattacaaatagtgaaaatagcataatcagacga
ttaaatattatctaactatttactatcccgaatattcttgtaaatttaattaatatctta
tttatagtaataatctattcttgtggtcttgccagctttttatagaaaaaaggtagacta
attctgttatgcaatccattccactcagaaagcgattattagaaggctatttttgtcagg
ttggtttacgttgagagatgtgtagaaacttgagttggcggagcgtatgggagtccaact
caccctctaatatattgaaatttaaagattttatttttgtaacttaaaatcttgttacta
atcttgttactatttttcatttcatacccctaaatagattattatttaatcattttttag
cggctaaacactacagcattttgaagtttatcacttgtataacgatttaattttaggata
atccatttacttaaaataacacgccttgcaattttaagagactgaagaaaaccagtatca
gcaaattcaacatctaccgccatcattctaggcataattattcacttttaatcaaaagat
gatgatggctagaaccccgaaaaattgccgaaaaccacgagcccgcaaccccgtggaaag
ccccaccccgtcgggagtacctttttaattggagcaaatatataattatatttcctatga
ataattttgtataaagcccCtaattcttaaagcccacaaaaaagccctacattcaaaaaa
tgtaaggcttattatttagtacatctgcttaacatcgcaatcatagatttttgagaagcg
ttctagcgtttttttctgtggcttgctgtcgcttcgttccatttgagaaatagccccttg
agaaatccccactttgtccgctacttcttgctgtgataggttgcgataaatccgccacgc
tcctaaatggtttacgttatgtttaatcattatcataacaacctcatgaggaattaacgc
atcgtcattatcgctttgctcgtagggtaggctttcccattcttcgtcatcctcctcctc
tatcctaaagccgtactcgtctacatctactaacttttcatattccgccataggtaaaat
cacatataaaggcttaccgctgttatctctgatatattgtaaattgctcattatttcttg
ctcctgtgttttatagctctagttataagtccgctcgtctcgcttcttaatctcttggat
ttcgataataatcggtttattgttcactactttaaaaattaccctataaaatcccactct
cattctaaacttgcctttgtttttctcgcctttcagttcgataatatctgcttgaacatt
tggaaattgttgtaacgcttcgattttttcaataattcggtcaaggtatcggctatcaat
agttcttatctgtttgcttgccctgcttgcccatctaatcacagccattttataacccct
aagattaccctctcaatagaataattataagatactctataaatatattcaatctttatc
ttataattatcttatttattagtaatgatcgaacctaaccaagcatcgtgcgtactgctc
cgaaattcccccaaaatatgtagcataaaaagggatattatccgcagaaaccaaaacgcc
acccctccgccacttttacgctttcaaaaaaattttttttatatttagtaaaaaacagta
gtccaattagtccaattagtccaatcctttaaaatcaaacacttaagtggcattttttgg
actaattgagtagtccaatgtagtccaaaattagtccaaaactaacaaaatactcttatt
gttcattttttgagtagtccaaaatgccccaaaattagtccaaaatgccctaaaattagt
ccaaaacgaccccaaattagtccaatgaattttatgtaatatattgataaataaagatat
tatttttttaataggtattttggactaattggactactaaaaaactacgcgcatgaaaaa
aattttttttgcaaagataaaaaaagagctaaccatctctggaaagctcttaaatcatca
atgtagcatacagaccacaaaaagcacttaatgatatggtttgttatggtttttatgctt
catcactttcaacaagtgggaaaacgagataacatcttgtacgtttcggatctatcctgc
ttggtattcttactaagtatctatagccattttcgcccttagatagcattcctttatctg
ataggattttacaagcctgctcctttgggtgtccctttatcgcttcctcaaaagctaatg
gatacagataaaagctctctatctcattatctcgttgaggaatgattttatagcctgcga
tattcgagatggctcgctgttcggggttgtttgggtattcgataaaccgcccctcagcat
ttgctaatagccagccgttcacctgctcaatgatttgtttctcttcttggctatgtagcc
cgaatatattaatccattcattgaagcaatgtagtaaggcttcaccgttggcggaagtgt
cccaccctgtgagaaagctcgctaattgtaaggcggtttcaaggatagcgaaacggctcg
ccactcgttgaacctgtggacttgcgtcgcttggtaagcggtctagccacttggctttta
tttggctatgaacgttgattagcgttttctggttgcccgccactgttagccactcaatcc
acgccctgccaacggctccgtagtgttgcttgctcgcatagtttaaatggtcggcgtgtg
ccttgccgtcagagaatgaatgatagactttcgcccttgtgataggcacattcaacaagc
ggactaattgccctgcgtttgtcttaatgcctcccatcgacaaatagccctctaggtcaa
tctcacccgtcgaaaatgccataatccgccaccgttgaagctctctattaccgccgtctt
tcgctccctgtattttccccacgccattaaataaagcgtaggcggtttgttcgatatact
tgcggtttgagccttgtccgatttcatcaaggggcataaagttatcatttcttgctgagg
cttcattaattaaacctaaccctgtcgcattccacgataggcggattttgtcagggtgtc
cgtatatactgctggcaatgttagcggtggtggttttgcctgcggttgagccaccgaata
agtgaactccaaagctctcagcctctatgatgttcattatcggggcagataaagcacaag
ccacgcctaacatcattgacggattacctcgcacgttatcggcgatttcttgcctccagc
tctctattgtgcctttggtgtcgtatccgctggcggtggcggattgacgattaaatagca
cgggtgtttcaggttcgcctaatacttccccatttggcaaaatataagccccattatgcc
accctgtagcgttggtgatgtgccatagggtacgcttaccgctactttgtaaatagtccg
ctagctcgttgcgtaggtaggtgcgagtagttaagcgtagcccttttgctttgagctgtc
gccatccctcccgttcacctaaatcccccaaggacaacgcctcttttactggctgtgttt
tgccctcaggcgtccactctagcacgagataatgttcagcttcactttgccctataccta
ctacagaaatcacatcagaaagccattctgtacgctctgatagcagtccgcctgtgtcct
tgtcgtatttcggggtaatgcgataaagcccctctacgccgttttctgtgcgtttttcta
cataaggcttatgtttatctacatcagcattcacatcattgctagcggtcacttccgcca
cgttttccgctattgcttcaccttgtcgaatgcgttcgatatatccgcttaaatcttcaa
ggtgttgctcggcttcgtcaatgtagtgaatgattttagcctgtgtgttgttagcaaggt
ttaagcaaagtttatccatgatctcaccgcttacatcttcaccgtgattagctcgctgta
tcgtgatgatataagcctttttaggtgctatgcggtattgatgaacgttttccaaaacct
cagcagtaagcacaatagggggcgatttctcgccctgtggtaacacatcatcaagtgcta
tctcgtcctgtgaacgttcagctggtggagctttggcaaaatcccacgcttgagagccga
taatgataaaggcattttccgcatttggtttttgatgtttcatatttggggcgtttttta
atttcatacattccccctgcttaaaatctcgtccgttttatcaatcaggcgattaattcg
ataaacatggctttgcaatacctgtaaatgctctgattgttcgcctaaatgccactgaat
aacgcttagagcgtgttttaatacctcacctgtgtaagcggtcggattatccgccattgc
gttaatttgggcttttatgcgtgcgtggtctacgttcattcggtctaacaacgataaagg
gattttgatgtgctgaatgttactcatcgcctagccctcctatgtgaaccatttcaacgg
ctttgtattgtgccttgagtgcgtgatagtctaagtctgcctgtgctttggcttggtata
cgcccccttttgcttgtgatttacgagcaattaaaagcggtttaatgtctgcttttggta
aacgtgaataggcttctgttaggctgttagcaaatacagaaattcttaaacgagaatgaa
taaataagaatgtgtaaaacatttgagaaaactccaacggtaaatttttaacatctaccg
caagtttccacgcttggcggtagaacgtatcggggtggaaaactgttaccattggaaaaa
cagccaatcgcaaggattgcccgatacgccctaccattgagagaaagctacgctccccat
ttttcgggaccgtgttttctttaggtgtgcgtatgctacgaacaaaaaagcacggattaa
aggcgtgctactgttcgccaatggttcattattcgagtttccacgctcggttgtagattt
tgctacaacgtgggcagaataaacctcgcttagcattttgtaaagtgatctcgctcacat
tttttaattttttcatcagaaagccaatctacacattttcagaatgtgcgaaattgttaa
tcttcatttttggctttttttgtgtgtggtctgcaaaaatttttttgcggacaatcactc
tacttatattctacattctacttatatatttacactctacgtatatatttacattctact
tatatgtcttcccactactttttttgtggttattttgggtaaaattaatcccatttttac
gggatttcatacagaaaaatttggtcaaaatcacaaattatcatctacttcatcagtgaa
attagagatgttttcgtcttctgttttttgccagagagctatatcagggtgagaaaagcg
gaagcgtggacgataaatcgttaaaatctcatattctctatttgggtagtaaggaataac
gaggcgaattactttattgcctatggtgctgttctgtaggctcatttcttcatcgtacaa
ctcatctacatcatagttaaaatccctgtttccgtagtaagcaatactgctatccattgc
ggaattaacatacgataaatcagcattatttgcgtgatagtcgttaattcttatcgtgaa
tatcagcttaggttgtttgggtggttgcttttctagcaatacaatcacttcataaatcaa
tcctagccgttttagttgctgaagcgttttgcaaaatagagagctgttttcttcgctgat
tacttcgtcttgtgaaaataaaaaatctcgaataaatgatttataggcttcctctttatt
cgtgttagaagcagaaagtcttattagaaagtcagtgttatcaaaatgctttgtttctat
atcccatttttgaaatatgccattaaaaccgcctaattcgctcatagagagatttttgta
aaaagttagtagtagcattaggatatttagtttttcgctttctgtgacgttttcagcgtg
atttatgcgatatataacagaactagcttgatttatactatcgacaaatgcaacgggcaa
attgatgtttaatgccgtgtagttaattttaaataatgtcccttttgcctgtcttagttt
ggaaatgtaaccatttaaaagaagctcagactgaagctgtttgcctgtttcccaacggca
atttaggtgttcactgattgcttttgctcctgcgtaggtaatgctgaagggttgttcttt
cggggttttaggaatgccattagcaaaacgatttaagacaagcatagcggatagaagtct
aaaatcgcctttacttgcaacggatttcaatagagagaagtcagcttggaaatactggct
attattttttgtgtttttcttcataccttttagcctttgctttttggtgatgttgagagt
gtagttactagctagatgatttgctcaatatggctgtagtaaaagccgtttttgctttct
cgttgcgtaactttaatttgatattcgttgccttgaaattgagatacatcaatgccgttg
taaatctgctctgctgagagtggtttttggtttaggctttggacgatctcagttaagttg
ctattaggttttagtatcggggtacaagttcgggttaatttaacgccttgatatactccc
cgatgatttcaaagatgaacgccattctttcaccatatccgctttgaatggtcttaattt
cagttagtttggcggggtatctaccgcttttgacaatatgatttttattgccttttacaa
tcatagaaacgctcctgtaagtatttgaaagtgattaagattttatcataaatccatatt
tattctgagtgagatttatagatggctagaggttgatttttaaatgaaatagagtaatat
ctctattgatgtttacaatatggtttttcataagtatgttaccccattgccccttagtgt
ttaggctaaggggctttgttttatgccaccattgtcaaatgattgcgtaagaaatacaag
gcagattgttctagctttgccttgttcgtcgatatatttagcctccttaaaattaaggtg
gcgaaagttcattaaatctcaggttttctcaggttctagtgtttttctcatttttgagta
aaaccccctaggctgtactttcatttggtgctaccaactcaataaccgtaggacgaagtg
agccgtcagagcttgtatggtcgataacttgcttatctaaccctagtaactttgcttttc
ccattgtggctgatactgcaacgcttaactgcccacgttctaaagccttttctctggcta
cctctagctcatctagtaaatcatctacggttagtttgtgtcgctctatgtgttcagctt
gtagttcctcaatccttgccgtgatcttgccgttatccattagctcttttgctttgcggt
gaactgtttcgggtttcattccgtccgctttataagccttacgataggcttcacttgcgt
tgccagtttctacaaaatactgagcaaagttttcttgttttggtctgtctaaggttggca
ttgctcccccttaatgcgtttttccataaagagtagatctacttgtttgcgattagcctt
agccatcatttccaacgtgatttcattacctgtatagtgttcaatcaatggatttacgcc
gtcaccgtattgagaatgctcgtagaaatatctgatactgtccgcaacttcatcatcaat
tagtaacggtgtttgggtggcttgttgttgataagcaataatcgctagagcttctctaaa
tgccgttgcgcccgccatttcaataatgatttgatcgtttatttctaaccataaaatacc
gatataaaacggtttgccgttgtcgtcttgttgtcgctcaatgcgaatatagggaaaatc
taaactgcttaacgttgctttaatcggtgctttcattagctcgccaatccctttgggtga
taggtcatatttaagtgttttttcttgttcgttatttgtcattgttttgctccttaactg
aaatcttgtacaaagaattaaacttcttccgtagtggcgataactgaagtaataggctat
cgcttggcattgctttaaattccctcgctagcgtttctattcgctcagataacacgatta
gcaattcatctaatgggtaaggttcatcatctgaatacaagctcttaaacgtgaatagag
gcgttttagagccgttttcaatgtagtgcttaattgccatatccatcacaagcgggttca
ttttggcgattacgcatttaattactgcggtcatttgttacctcttcagcgtagtaccga
tcttctcctttcagcatttcaatcactgcttcaatgatttcagtttgtgtaagtggctcg
ccctcgctacctaatactgccccgtagatacaggcttctaataatttaatcgctttgttg
atttgctcctgttgctcagtgagcaggtttttatttactcgcattcttcccccttaaact
gtgataaatagctttgtgtttcgtactcggtcagcattggtaaaccacatttagcacgct
caccatttagcaaggtgatagctttcaaggcttcttttgtattgggtaagcggtaaatcg
tgtaagtccctgttccgtattggtttggtctttcggttttgtgaatggcgatattgtgta
atcttggtaattccgtcacctcattacgcccgctattgatgaagtatttaaagtcaatct
ctcgcccgctaatcccttgtgggtgttctagtagtgcggtgatagattttgcttttcggg
ttgggtagataagttgtttcataagatgttacctcgtcttattgttggaatgaagccaac
cacgcttttacatcgctctctttccaacgagaagaacgcccccatttctcaggctgtgct
aatttcccgtttttaatgtgtcgataaatgaaagcgtgtgatactccgcttaatgctctt
aattccgccattgagtaacgtttctctacggcttcggttgtggtttggttttggatttgt
tccatataaatacccctgtttatgttggtttacggttggaaatgtaggggtattgtttgg
aaattatgatttgatttcaaaaggttaggttttaaattaaaaactcgtttttaaataagg
cttaATTGAAAAGAAAAAGCCCCTTAATTGAAAAAATTAAGAGGCTTATTTGAAAAATTA
TTTTTGTTTTGGTGGAAATGGTGAGATTTTATTTATTCTTAGATTATCATCAATCAGGTT
GTCTAGCGTAGGGTACTTTATATCGCTTGCTCTTATCCCTTTTGCTTTCATATCCGCATT
TATTGCCTCAAATAGAGCATTTCTGCTTTGATAATTCTGATAGTTGTTCATCACAAGCAG
AGTAAAAATATCCCTTTGCGGTTGGCTTATTCTATTCTGTTTTTCTTCCACCGTTGGCGG
TTGTGTTGCTTGAGCTAGTTTCTGTTTCAGTTCTTCAAGTTGTTGCTCTAGTTCGGCTAT
ATGTTGCTTTTGGGTTAGCGTAGTTTGATTTAGTTGCTTACACTCTTCTTTTTGTTGGTC
TATATCAAATTTTTTTGGAGTAGAGAAGTATTCGGGGTCTAACTTCGTTATTTCGCCTGT
TAAGAAAAATAGCCTTTCTTGCTTGTGCTTTTCTGTTATTTTATTGTCTATTGGTATTTT
AATACCTAATAAATTCTCTATTTGTGATCTCAGAATAACTAAATCTTCATCTCCCTTATT
TATAAAATTTTTAGATTTTGATGTATCCACTAAATCACAATCATCTAGCAACCACTCTTC
TAAATCATATTTAGAAAAATTACACTTAACATTTTCTAAAACTTCAAAAAAATTAGCCCA
AGTTTCTAATTCATTTTCTTCTAAATTGCTTGGTAGAGTATAAAGACAAATTTCTTCATA
CATTGCATTTCCAAAACTGTCGTATAGAGTTGATGTTCTAGGGTTATTGTCTTTAAGTTT
AATTAGTAGAAAATCAACAATATCAGAAAAGTTTGCAGTTATATCCATTTGCTTTAAAAA
ATCAAGTAAGTCAGTTATAGCTATGAATTTTTTAGCTCTCTCTAATCTCGCTTTTTGGAT
AGTTCCCTTGATGTCAATCATACCGCCCCTATGCGTTGCCCTATTTGGTGAGGAAGTGGA
AAAGAGCAAATAGGGTTACTCTCTTTCGGTTTGGTAGCTACTCCGTACCTATCCACTTCA
ACTTCGAGTTACAAGCATTTACGCCTGTTTACGTTGAGAATAATTTTACTGATTTTTTAA
ACAGTTTCAAGGCTATTTATTAGACTAAGAAATAAGATTTTTTGCAGAAAAAAGCAATAA
AAAAGCCTAGCTGTAAAACTAGGCTTAATCGGTACTTATAAAAATGGTTTTGGTGCTAAT
TCTTCCACATAATCCGCCCAATGTTGCAACATATCAAAACGTTGCTCTAAGTAGTTCGCT
TTGTTATAACTGCCTCGTATTCGATTTCTATCTTTGTGCGATAAAGCTCGCTCTATCCAA
TCCGCATTAAAATTCTGTTCATTGAGTGATGTACTGAACAAATGGCGGATGCCGTGAGTG
GTTAGCCGATCTTCACCAATGGATTTAATAATTGCTTTACGCATTGTTTCTATAGATAAA
TGccctgttttctttgaagcaacactagcaaaaacaaaaggactttgaatattggcgttt
actacctcattaaaatgcctcatcttgtttaaaagctcaatagattggcgtgatagcgta
acaatgtgcgttctgccctcaggtaagttcttattccctttctgtacttgataagcccat
aacctttctttttcgtctatatcttcccattttgcttttgcaatttcagagggtctgcca
cctgttaacagaaccaacatcacagcataaaacacatttaaaccaaaacgccccttatct
cgtttttgatagaaagcctgtagaaattccgctaattcgtcaggttgaattgtgttcata
ctttgtggagttggtttatcaaattctttaccaatgtcagaaaggttattagttgctatt
agcccacggtgtaaagcgtaacgcattacctcgttaattttagcgatagttttgcgtata
gtttcaagtttccctgctctctctaaaggctttaacgcattaattgcaataagtggggtt
atttctgaaataggataattgccaaaatgtgggaggatgtggcgtttaaataaagcccat
gtatcttttgcagttcgttctgaaaagtcagctttaagttttctatcctcgaaccacttc
acagccattttttcaaaagttaattctaatctattcgcttgctcttgcttatctagttcc
ctttgtctaacaggatcgatattttgagcaagtaacgcccttgcttttgcgtgttctttc
cttgcttgtattaaagagatttcagggtattcccctatagtgaagtttgttctcgttttg
gtgtatggtttgtaatagttaaaaacaaacactttagccccgctctttctaacaattaaa
cgcaatccgccaccgtcagatagtggataatctttatctttgggttttgcttgtctgatc
tgcgtatcgactagcttgtatttcatcttaaaaatccgtaaaaagtaacaaggaagtaac
aaggttttaccagtccaataaatcttcctaagcattgatatatctagctctaaactaaaa
atagtaacaaggttatttaaataaaagatggttttttgggagtggccaacacaaaaggca
aaatcttgttactaatcttgttactatttttttgtgatgataggatacattgagagacgc
agggagacaataaaaagattaaaaagctagtatttgcaaggtttttgttaggttggttta
cgttgagatacgtgtagataagtgagttggcggaggcgtatgggagttgaacccacccga
gaacgctggcgtcctcaacaggatttgaagtcctgccacatcaccggatatgacacacct
ccgaaaaagtagcactattctactgaatttattagaattgtgcaaaatttctgacagatc
tctgctatgcaatcactatttcgttcaattcctgcaattgataaactgctaaaaacatca
CAAGGTGCTGATTTAATTCAACAATTCGGACATCAAGCCTTTGTTGCTCAAGCTCGTTTA
CTGATTGAACAAGCTCGCCAACATATTCAGCAACATCAAAGTCTGCCTGACTTTCTACAA
ACAGAACATACGCTTTTTAACGAATTAACTCACCGCTTGCAAAGCCTTGCTCAAGTTAAA
ATGAAACCTGTGTTTAACCTGACAGGAACGGTTTTGCATACCAATCTTGGTCGTGGCTTG
TGGTCGGAACAAGCGATTTCAGCTGCTACCGATGCAATGCGAAATAATGTGGCGTTAGAG
TTCGATATTGAAGCAGGTAAACGCAGTCACCGTGATCTCTATATTTCTGAGCTGTTGCAA
CAACTGACAGGGGCGGAAGCGACTTGCGTGGTCAATAACAATGCGGCTGCCGTATTGTTA
ATGTTGGCTACTTTTGCTCAAGGCAAAGAAGTGATTATCTCACGTGGCGAATTAATTGAG
ATAGGCGGTGCTTtccgtatccctgacattatggctcaagcagggtgcaagttggttgaa
gtgggtacaacaaatcgcacccatttaaaagattatcgcaacgcaatcaacgaaaatact
gcatttttaatgaaagttcacaccagtaattaccaaattcaaggttttacttcgagtgtg
agtgaagaagagttggtggcattagggcaagagtttaatctgcctgtgattagtgattta
ggcagtggctcgctcaccgatatgcaagcccttaacctacctgccgagccgatggtacaa
caaaaagtcgcttcaggtgtggatttagtttctttttcaggggataaactgctcggcgga
ccacaagccgggattatcgtcgggaaaaaagccttgatcgatcagcttcaacaacacccg
ttcaaacgggttttacgttgtgataaagtgattctgtcaggtttagaagccacgttacgt
cactatctttttcccgatcgtttagcggacgaTTTACCGACTTTACACTTGCTGACGCAA
TCTCTCGATACCTTGCAACACAAGGCTGAACGTTTAAAAGTAGCATTAAGTAAGCGGTTA
GATTGTCGTTATCTTTTGCAAATTGAACCGAGTGAAGCGCAAATCGGCAGTGGGGCGTTA
CCGACAGAAAAAATCCCATCGCTTGCTGTGACTATTTCGGCAGACAAACAGAGCGATTTA
CTTGAATTAGAAAAACAGTTTCAAGCCTACCCAAACCCGATTATTGCTCGTTTTGCACAA
CAAAAGATGTGGCTAGATGTGAGAAGTGTGGCGGAGTTTGAGGTGCTTATTTTTATGTTG
GAGGAACTATGATCATCGTCACCGCAGGACACGTCGATCACGGCAAAACATCACTTTTAT
ACGCCTTAACAGGCACTCACACCGCTCACTTGCCTGAAGAGAAAAAACGGGGGCTGACGA
TTGATCTTGGCTATGCTTATTTGCCGATTGAAAATGATATTTTGGGTTTTAttgatgtac
cggggcaccaaaaatttctgtctaatatgctggcagggcttggcggtgtccaacacgctt
tgttggtgatatcttcagaagaagggattaaaccacagactgaagaacaccttgctattc
ttcgcctgttgaattttaagcagattattgtcgtactcaccaaagcggacagagcagaag
ctactcgtataacccagctgatcgaacaattaaaacagcgttatccgtttttagcttcag
cacatttctttgtgacttcggctcagacaggcgagggcattgagccattaaagcaccatc
taatcagccttaatcaccaaagcacacaaatagataaaccgtttcgctatgcgattgacc
gtgtatttaatgtgaaaggtgcaggcttggtggtaacagggacggcggtcgctgggaaag
tggctatcggtgatgaattttatctctcaagcggtcagaaagtgcggataaaaaacattc
acgctcaaaataacgaagcatcgatcggggtagcagggcaacgtttagccttaaatatcg
ccaatgtggaaaaagagcagattgaacgtggcgactggattacacagcaggatccccaat
ttgcttgtgaccgcattaccgttcgcctaacgacagcccaagctttaaaagaaaacagtg
ttgtgcatctctatcactttgccagtcacactaccgcaaaattaaatttactggatagaa
gccaatgtcttgctgatgatacagcgatagccgaactgattttagatacgccgttgcaca
ttgctttagaagacaaacttattttgcgtagtggcgacgacagtcaaacccttgctggtg
cggaagtgatcgaaatccactcaccaaaacgccataaacgtagcgaagcacgcttgagtt
atctctcacagttagctaactgcacgagctatcaagaacgtattgcactctacctgcaac
ataaagcggtgaatttaacccaactactgtgggcagagcagatttttattcgtgatttag
aaaaactggcggaaaaatcggattactatctcaactctaatcacctgtttaacggggcat
ttaaaactcagatccagcaacatattgtggcgacgctcgaagagtatcaccaacaacata
gcgatcagcttggagtgacaaaggctcgtttacatcgtattgctacgttagagttatcag
aacaacttgcctttgccctcattgacgaactgattgccgataacactttggcacaaacac
gcggttggatccatacctcaacgcatcgaattgagttcaatgatgctgaattgcaaattt
gggcagaaatccgaccgctatttgaacgaaccaatcaagccttatgggttagagatattg
cttccgaactgtccatagatgaaactgaaatgcgtgacttgctatataaagcagggaagt
tgggctatttagtgccgattgtcaaagaccgtttcctattacacgaacagatcagtgcat
ttgctcagcttatcaaaaatttcattgaacaacacggtgaaatttcggtaaatcagctta
gagatgaaattcaatatgggcgtaaagtgactgtacaactgatcgaatacttcgaccgtt
caggcttcttacgccgtaaggggaatgttcatttgttgagggatagggatacttattagg
aactatagagagtactaccatgcacggagacgaggaataaaatctgagaattttatgatg
tgaggctaaaatttcattgcaagaagcatatgaggctttaagaccatatgacgctaataa
taagtatggttctgatattagtgatcataatagatatagcttttgggcattggttaataa
tattccttgcctcatctctatacgaaaagaaggcaggggaattaagcttatggttactag
aggggaagatcataacttcattcttagatctcaagggttaaaagaaagtaacattccaaa
gaacttgaaatcaatagtgtaaggagggtagatgtttattttaggtattattttgattat
attaaatttacttattagttctagacaaaaaacaatgaatttgggtagagagttagatta
tatcaacccattcttatttttaggtagagttatttgtatcattgttagctttttctaata
aaattcctctctaaacaagcggttaaattgttgccaaactttgcaaaatccgctataatc
cctaaccatttaggtaaaaattggctgacagctttgagtggtcagccttttgtgcttgaa
cgcaagtgttggttttgtcattttaatcaacaaaatttgcaaatctcctgcccaatttga
ccgcttacagtagtgatttttgactgtttgattggcaattggaaaatgacacctcgtatc
attttttataatgccacttcctgccggtctttaggcggattgtgaaaactcaaccaaaca
gaaaatcagaggctatatttaatggcatactcatattccgagaaaaagcgtattcgtaag
agctttggcaaacgctcacaagttctgaacgtaccttatctattaacaattcagctcgat
tcttttgataaatttatccaaagagatcctgaaggacttcaaggtttagaagcggcattc
cgttcagtattcccgattgtgagcagcaacggtgcaactgaattacaatacgtttcttac
gaattaggcgaacccgtatttgatgtgcgtgaatgccaaattcgtggtacaacctatgca
gcgcctttacgcgtaaaacttcgtcttgtgacctttgatcgcgaagcggcagcaggcaca
gtaaaagacatcaaagaacaaaacgtctatatgggtgaaatcccattgatgaccgacaac
ggtactttcgtgatcaacggtactgagcgtgttatcgtttctcagttacaccgtagtcca
ggcgtattcttcgattctgacaaaggtaaaacccacgcttcaggtaaagtgctttataac
gcacgcatcattccttaccgtggttcttggttagatttcgagttcgatccgaaagacaac
ctttatgcacgtatcgaccgtcgccgtaaattaccagcaacaatcattctgcgtgcatta
ggctacaccaccgaagaaatcttaaatatgttcttcgaaactgcgactttccacattgaa
gacaacagattattgatgaccttagtacctgagcgtcttcgtggtgaaaccgcagctttc
gacattgaagcaaacggcaaaatctatgttgaaagtggtcgtcgtattaccgctcgtcac
attcgtgcattagaaaaagacaatattactcaaatccaagtgccgaccgagtatatcgta
ggtcgtgtgacagcgagagattacgttgatctttcaacaggtgaaattgtttgcccagca
aacagcgagatcggtttagaaacccttgcagcattagcacaagcaggttacaacgagatc
gaagtattatttactaacgatcttgattacggtccgtacatttctgaaaccttgcgtatc
gatccaacttacgaccgtttaagtgcgttagtggaaatctatcgtatgatgcgtccaggt
gagccaccaacaaaagaagcggctgaagcattatttgacaatatgttcttctcaaccgac
cgctatgatctttctgcggtaggtcgtatgaagttcaaccgttctttagatattcctgaa
ggcgtaggcacaggtatcttaagcaacgacgacatcatcggtgtaatgaagaaattgatc
gaaatccgtaacggtcgtggtgaagtcgatgatattgaccacttaggtaaccgtcgtatc
cgctcagtgggtgagatggcggaaaaccaattccgtatcggtttagtgcgtgttgaacgt
gcggtgcgtgagcgtctttcattaggcgatttagatggcgtgaccccacaagatttaatc
aatgcgaaaccaatttctgcggcagtgaaagagttcttcggttcatcacaactttcgcaa
tttatggaccaaaacaacccgctttcagaagtcacccacaaacgtcgtatttcagcgtta
ggttcgggcggtttaactcgtgaacgtgcaggctttgaagtgcgtgacgtacacaccact
cactatggtcgcttatgtccgattgaaaccccagagggtccaaacatcggtttgattaac
tcgctttctgtatatgcacgtaccaacaactacggcttcttagaaaccccattccgtaaa
gtcgtgaatggtcaagtgactgaagagatcgaatacttatcagcgattgaagaaggtgct
tacgttatcgcacaggcgaactcaaacttagatgagaacttccgctttaccgatacttat
gtgacctgtcgtggtgaacacggtgagtctggtttatatcgcccagaagaaattcactat
atggacgtttcaacgcaacaagtggtttctgtggcggcagcattaattccattccttgaa
cacgacgatgcgaaccgtgcgttaatgggtgcaaacatgcaacgtcaagcagttccaaca
ttgcgtgcggacaaaccattagtcggtacaggtatggaaaaaccaatcgcccttgactct
ggtgttgcggtgattgcaaaacgtggtggtactatccagtacgttgatgcttctcgtatc
gtagtaaaagtcaatgaagatgaaaccgttgcaggtgaagcaggtattgatatttataac
ttaatcaaatatacccgatcaaaccaaaacacttgtatcaaccaaattccttgtgtgaaa
ttaggtgagccggttggtcgtggtgaaatcttagctgatggtccttcaacagatttaggt
gagttggcgttaggtcaaaatatccgtgtggcatttatgccttggaacggctataacttc
gaagactcaatgttagtctctgagcgtgtagtacaagaagaccgctttactacaatccac
attcaagagttatcttgtgtggctcgtgataccaaacttggtgcagaagagatcacggca
gatattccaaacgtgggtgagtcagcattaagcaaactggacgaatcaggtatcgtgtat
atcggtgctgaagtgaaaggtggcgatattcttgtgggtaaagtgacaccaaaaggtgaa
acccaattaatcccggaagaaaaattactccgtgcgatcttcggtgaaaaagcatcagat
gttaaagatagttcgcttcgtgtaccaaacggcacatcaggtaccgttatcgacgttcaa
gtctttacccgtgatggcgtagaaaaagacaaacgtgcgaaagacattgaagaaattcaa
ttacgtgaagcgaaaaaagacttaaccgaagagttagagatcttagaagcaggcttgttc
acccgtgttcgcaacctattacttgaaggtggcgttgcacaagcaacgttagataacctt
gcacgtgaaaaatggttggaacaaacccttgatgacgaagcaaaacaaaaccaacttgaa
cagcttgcagaacaacacgaagaactacgcaaagagtttgaacgtaaacttgagatcaaa
cgcaacaagatcattcaaggggacgatttagcaccgggcgtattaaaagtggtgaaagtg
tatcttgcggtgaaacgtcaaattcaacctggggataaaatggcaggtcgtcacggtaac
aaaggggttatctcaaaaattaacccagttgaagatatgccgtatgacgaaaacggtcag
ccggttgagatcgtattaaacccattgggcgttccatctcgtatgaacatcggtcagatc
cttgaaactcacttaggtctggcagctcgtggtatcggtgaccaaatcgacaagatgatc
aagcaacagcaagagattgcgaagttacgcgaatatatccaaaaagcctatgacttaggt
cacggagcgcaaagcgtggatttaagcaccttctctgatgaagaagtgatgcgtttagca
caaaacttacgcaaaggcttaccgcttgcaacaccggtatttgacggtgcacacgaaagc
gagatcaaaggcttattagaattaggtggattaccgacatcaggtcaaattactttatat
gatggacgtaccggtgagaaatttgagcgtctggtaaccgtaggttatatgtatatgctc
aaattgaaccacttagttgatgacaaaatgcacgctcgttcaacaggttcttatagtctt
gttacccaacaaccactcggtggtaaagcacagctcggtggtcagcgtttcggtgagatg
gaggtatgggcattagaagcatacggtgccgcttacaccttacaagaaatgctcacggtg
aaatcggacgacgtaaacggtcgtacgaagatgtacaaaaacatcgtggacggtacacac
tatatggaaccgggtattccagagtcattcaacgtaatcacgaaagaaatccgtgcatta
gcgattgatatggaattggatgaagcgtaagaacgacaatttgtagggacgcactgcgtg
cgtccgtggacacactcagtgtgtccctacattcgttcccacaagcggtcaaatcttgca
aacaatttgccaacaccgaccgcttgcaaccaaagattttcagttgaaatgggcgaccat
ttcaagaacaaaaacctcaaatcaggggcaaaaacgtgaaagacttagttaagtttttaa
aagcacaatctaaatcgaacgacgatttcgatgtgattaaaatcggtttagcatcaccag
acaaaatccgttcttggtcgtttggtgaagtcaaaaaaccagaaaccatcaactaccgta
cattcaaacctgaacgtgacggtcttttctgtgcgcgtattttcgggccggtaaaAgatt
acgaatgtCTttgtggtaaatacaaacgcttaaaacaccgtggtgtgatttgtgaaaaAt
gtggcgttgaAgtcacccaaaccaaagttcgccgtgACCGTATGGGACACATTGAACTGG
CTTGCCCGGTGGCACACATTTGGTTCTTAAAATCACTTCCGTCCCGTATCGGCTTAATCC
TTGATATGCCGTTGCGTGATATTGAACGTGTGCTTTATTTTGAAAGCTATGTCGTGATCG
AACCGGGTATGACGGATTTAGAGAAAAATCAGTTATTAACCGAAGAACAGTTCTTAGACG
CAGAAGAGCGTTGGGGCGACGAGTTTGAAGCGAAAATGGGTGCAGAAGGTATCCAAGCGT
TACTCAAAGACTTAGATTTAGAACATCAATGTGAAATGTTGCGTGAAGAGTTACAAGAAA
CCAACTCAGAAACCAAACGCAAAAAAATCACTAAACACTTAAAATTACTTGAAGCATTCA
TTCAATCAGGCAACAAACCTGAATGGATGGTAATGACGGTATTACCGGTTCTTCCACCGG
ATCTTCGTCCATTGGTTCCGCTTGATGGCGGTCGTTTTGCGACATCTGATCTGAACGATT
TATATCGCCGTGTTATTAACCGTAACAACCGTTTAAAACGTCTTTTAGACTTAATCGCAC
CAGATATTATCGTGCGTAACGAAAAACGTATGTTACAAGAATCGGTTGATGCGTTATTAG
ATAACGGTCGTCGTGGTCGTGCAATTACGGGTTCTAACAAACGTCCATTAAAATCACTTG
CGGACATGATCAAAGGTAAACAAGGTCGTTTCCGTCAAAACTTATTAGGTAAACGTGTAG
ATTACTCCGGTCGTTCAGTAATCACCGTAGGTCCATACCTACGCTTACACCAATGTGGTT
TACCGAAAAAAATGGCGTTGGAATTATTCCGTCCGTTTATCTACTCTAAATTAGAAAGCC
GTGGCATTGCTTCAACGATCAAGGCGGCGAAGAAAATGGTAGAGCGTGAAGATCCGATTG
TATGGGATATTCTTGCTGAAGTTATCCGTGAACACCCGATCCTGCTTAACCGTGCACCAA
CACTTCACCGTTTGGGTATCCAAGCGTTTGAACCGTTGTTGATTGAAGGTAAAGCGATCC
AGTTACACCCACTTGTGTGTGCGGCGTTCAACGCGGACTTCGACGGTGACCAAATGGCGG
TACACGTTCCATTAACGCTTGAAGCACAGTTAGAAGCACGTGCGTTAATGATGTCTACCA
ACAACGTACTTTCACCGGCAAACGGTGATCCGATTATCGTACCATCTCAGGACGTTGTAT
TAGGTCTTTACTATATGACCCGTGAGAAAGTAAACGGTAAAGGCGAAGGAATGTACTTCC
TTGACCCTCGTGAAGCAGAAAAAGCATACCGTACAGGTCAAGCGGAATTACACTCTCGTG
TTAAAGTGCGTATTACTGAATATGAGAAAAACGCAAGCGGTGAGTTTGAAGCAACAACCA
GCTTAGTCGATACCACTATCGGTCGTGCAATCCTATGGATGATTTCACCAAAAGGTATGC
CGTTTAAACTGTTCAACCAAACTTTAGGCAAAAAAGCGATTTCAAAATTAATCAACGAAA
GCTACCGCCGTTTAGGTTTGAAAGAATCAGTTGTATTCGCTGACCAAATTATGTACACAG
GTTTTGCATATGCGGCACGTTCTGGTTCATCTGTTGGTATTGATGATATGGTGATTCCAG
CACAGAAATACGAAATTATTTCAGCTGCTGAAGAAGAAGTTGCAGAAATCCAAGAGCAGT
TCAACTCAGGTCTTGTAACCGCAGGTGAGCGTTATAACAAAGTGATCGATATTTGGGCGG
CTGCAAACGAACGTGTTGCGAAAGCGATGATGGAAAACTTATCAACGGAAGAAGTATTAA
ACCGTGAAGGTAATCCGGAAAAACAAGCATCATTTAACAGCATCTTTATGATGGCAGACT
CTGGTGCGCGTGGTTCTGCAGCACAGATTCGTCAGTTAGCAGGTATGCGTGGCTTGATGG
CTCGTCCAGACGGTTCGATCATCGAAACCCCAATTACCGCAAACTTCCGTGAAGGTTTGA
ACGTTCTTCAATACTTTATTTCAACCCACGGTGCACGTAAAGGTCTTGCGGATACCGCAT
TAAAAACAGCAAACTCAGGTTACTTAACCCGTCGTTTAGTTGATGTGGCACAAGACTTAG
TGATCGTAGAAGACGACTGTGGTACACACGAAGGTATCGTGATGACCCCACTTATCGAAG
GTGGTGACGTAAAAGAAGCATTGCGTGATCGTGTATTAGGTCGTGTGGTAGCTGAAGATG
TCTTAAAACCAGGTTCAGAAGAAGTGTTAATCCCACGTAACACCCTAATTGATGAAAAAT
GGTGTGATGTGATTGACCGTGAATCTGTTGATGTGATCAAAGTACGCTCAGTCGTAACCT
GTAACACAGACTTCGGCGTGTGTGCGAAATGTTACGGTCGTGACCTTGCTCGTGGTCACT
TAATCAACCAAGGTGAAGCGATCGGTGTTATTGCGGCACAATCAATCGGTGAACCGGGTA
CACAGTTAACGATGCGTACATTCCATATCGGTGGTGCGGCATCTGCAGCTGCAAAAGAAT
CTAGCATTCAAGTGAAAAATGCAGGAACGATCAAACTTACCAATGCGAAATCGGTTACAA
ACAAAGACGGCAAGTTAGTACTAACTTCTCGTAACACCGAATTAACTGTGGTTGATGCGT
TCGGTCGAACTAAAGAGAACTATAAAGTGCCTTACGGTGCGGTGCTTTCAAAAGCAGATG
GTGCAGAAGTGAATGCAGGCGAAGTGGTTGCTAACTGGGATCCACATACAATGCCAATCA
TCTCTGAAGTAAGCGGTTTCATCAAGTTCAGCGACATTGTCGATGGCTTAACCGTAACAC
GTCAAACCGATGAACTCACAGGTCTTTCATCTGTGGTAGTACAAGATGTGGGTGAGCGTG
CAACGGCAGGTAAAGATTTACGTCCAGCATTAAAATTAGTCGATGCACAAGGCAACGATA
TTTTAATCGCAGGTACCGATGTTGCAGCACAATACTTCTtaccaggtaaagcaattgtta
ccttaaacgacggtgcagaaatctctgtgggtgaggcattagcgcgtattccacaagaat
ccacagcgactaaggatattacgggtggtcttccacgcgttgcagacttatttgaagctc
gtaaaccgaaagagccagcaatccttgcggaaatttcaggtatcgtttcatttggtaaag
aaaccaaaggaaaacgccgcttgttaattactccagcagagggcgaaacacacgaggaaa
tgattccgaaatggcgtcagctcaacgtgtttgaaggcgaaatggtacaacgtggtgatg
tgatctctgacggtgcggaaacgccacacgacatcttacgcttacgtggtgttcacgcag
taactgaatacatcgtaaacgaagtgcaagaagtttaccgcttacaaggggtaaaaatta
acgacaagcacatcgaagtgatcgtacgtcaaatgttacgtaaagcggtaattaccaacg
cttacgactctgagttcttagaaggcgaacaagtggaagtggcacgtgtgaaaatcgcta
accgcaaacgtgttgctgaaggtaaaccagaagtggaatttgaacgtgaattgcttggta
tcaccaaagcatcacttgcaacagaatcattcatttctgcagcatcgttccaagaaacca
ctcgtgtgcttaccgaagcagctgtggcaggtaaacgtgacgaattacgcggcttaaaag
agaacgttatcgtcggccgtttaatcccagcgggtactggttttgcatatcataaagaac
gcgcaaaacgtcgtagcgtagatggagaaatcagcgtagcacaagcggcagtttctgctt
cttcttttgcaactgaggaagacatcgaagctgaaacccaaagctttgttaatgacgaag
caactcaaaaccttgcagcattactaaatgcagggtttgatagtgatgatgaagagtagt
cacttataggtgggggttgccccaccgttgttaaaatgaaaaagccctcagaactgtgaa
gttttgagggctttttgatgcagatagttttacattatgaagagcaatttgtattgttca
ataaaagatatttttcttagaatggaaagtcaaacgtacccaaagaaagcatttacataa
aaatacaggcatagtagacaaatttgtctactatgctcatagtgagaaactctctaaagg
attgaagcattattgaacatttttatagtatttaagtatcctacctacataaattgcatt
tttccgtctttgataaaaaatgaagtggcattgtcctgtcttttcccttgtattggtttt
agctgttcttgggtaattgcagtaacaaaaacttgtgaaccgctttgatacagtcgatca
gccagtaattcgcatttttgagtgtcaagttcagaggcaaagtcatcaattaaaaagata
cattgacgatttttttgagcaataaaatactctccttgcgcaagccgtaaggcacacatc
aataatttaagttgccctctagaaagtacgtcttctactggtaatccgttagctcggaag
cgaaaatccgctttttgaggaccgaccatagtatatccaacggatctgtctctttcaaag
ccttgtgctaaaagatcggcgtaatctctctctttttcccacccttgatagaaagttgct
gtaatttctaattcaggtaaaaagaattggcagtttttttcaatgtaggtaagaatagat
tcggcatagacagccctagattggctaactatttgtgcaaatttgctaagctcgacatcc
catggctttagttcattataatgacgagtttgtacaagggctgcatttcgttgttttagt
agtcgttttaggctattccaattatgatagaagtcagtattttgatggaacaacccccaa
tctaggaatgctctgcgatatattggtcctccattgagcaatgttaaaccttcaggggta
ataacttgcattggaagaagataggctaggtcagcgatctttttattactttccccattg
attcttaatatagtttctccttgacgatttttttgtaaaccgacagagcattcgtgtttt
tcttcttggattttgccaaataaagtgaattcttcttggttgtacttaatgattcgatta
ctaatatgacttttaaaggatttaccgtgaccaaggtagaaaattgcttcaagtaggctg
gtttttccacttccatttgctccaataaaaaagttaaagccgtggttcagctcaagatcc
acagctgttaaatttcggaaattattaataattaaacgagatagggacatgcaaagatta
cttttaaatcacataataatctatgtattagtttattgagttagtaatggataatcccac
caaatatcaaacaaatcactcacttcgatttcaactaagccattagcttctaaccatttt
tgcactaattgacggtgagattcatcacatttacctaatttttctaagcaaattaaacct
tcccaatgcaaatagccgctgccttcataagctaagccatttgggcgaattacttcatca
atgaaacgatcaacagttgtatcaatttggtcaataccagtaccttctacaaattggaat
ttcactaaaaagcctaattcttggaactctgctaagtgcatttttttacgctgtctgcga
ttacgaattggttgagccattttctttctcctatttgagtaacattatttcttaataaaa
tataaatcccacacgctgtgtcccaacttatgcccacgttcttcaaactttgttaaagga
cggaaatcagggcgtggaataaaatcgttggtttctgatgtattttgcaatgaagcatca
aattgacgtaatacttctagcatatgctcggcgtagttttcccagtctgtcgcaaaatgg
ataaaaccattcggcgacagtttggttaatacacgggtaacaaattcaggttgaacaata
cggcgtttatggtgtttcgctttttgccacggatcagggaaataaagctgcaatccacct
aatgatccatcagcaatactatctcgcaaaatctctgtcgcatcgtggcagatcactcgc
agatttttaatgcctttttccaacgcataagcaatacaagcaccaacccctggtgtgtgg
acttcaatcccaatatagttgcgatcaggattttgttctgccatttccacgagtgaacgc
cccataccgaagccaatttcaagcactacaggattgccgttgccaaaaattgcctcaaaa
tcaaaaggcgtattttggtaatctaaaccgagattttcccagttattattcatcatatca
cgttgataatcgctcaaacgccctgtacgcaacacaaaactacgcactttacgaagatag
cgaccatctgcagtaaattcagcacgttcaacggttttacgttttttatcggcaaaagta
attttttcagacatcttaaggttcaccgattaaaatctaacaagggcagaaccccaagtc
caaccgccaccaaaggcttcaagaagcaatagttgcccacgtttaatacgcccgtcacgc
accgcttcatctaatgcaacaggaatagttgcagcactagtgttgccataacgatctaag
gtgatcacaacctgttccatatccatctctaattttttcgctgttgcactaataatgcgt
aaatttgcttgatgtggtacaagccaatctaactgagatttttccaaattatttgaggtt
aaagtttcttctaccacatcagaaagttgcttcacggctaatttaaaggtttcattccct
tgcatttcaatatagccagattgcttatcgccacgttgagcataaggcaacactaacatc
tcatttttttcaggggaagcgtgtaaatgcgtagaaataataccctgttcagcactcgct
tctaaaataactgcaccagcaccgtcgccaaataagatcactgtgctacgatctgtttca
tctaaattacgcgagtgaagatccgaaccgatcactaaggcttttttcacttgtcctgta
cgaacgaactgatctgcaacacttaatgcgtaaacaaatccagtacaagcggcggctaca
tcaaaagcaattgcatcttcaatgcctaacaaaccttgaatttgacaggcagcacttgga
taagcgtgagaattactggttgttcccactacaattaaatcgatctcttgcggatcgata
ttgacctgttccaaacatttttttgccgcttcaaagcccattgttgcaacagtttcattg
gctgcagcaatgcgacgttctttgatacctgagcgagtaacaatccactcatctgaggtt
tctaccattttttctaaatcagcatttgtacgaacttgggtgggcatatagcttcccgtc
gctaaaattttgctatacatatttttttctcaacttttctagattgctagatattataac
tataaccctctaaaaatagtaggggataggggcgattataaaggtaaatcattctcgaca
atccgcaaaaaatcactaaaatcataccgcttatatcaaaaggaaattcaatgaaactca
atcctcaacaacaacaagcggtagaatatgtcaatggtgcttgtcttgtactggcagggg
ctggttcgggcaagacacgggtgatcatcaataaaattgcacatctgattgctcattgcg
gttattcgccgaagcagattgcggcggtgacttttaccaataaagctgcccgtgaaatgc
gcgagcgtgtggcacattctatcggtaaggaaagcagtcggggattgacgatttccacct
ttcacacccttggttttgagattttaaagcgtgaacataaattgctcggctataagtcgg
ggatgacgctgtttgacgaacacgatcagctggcgttgttgaaacatctgttgcctgaaa
atgtaacggaagataaagatctgctgaagttgttagtggcgaccatttctaactggaaaa
atgatctgctttcgcccgaacaaacgattgccttagcaaaaagcgatcgtgatcgggtgt
tcagccatttttacgatcaatatcaaaatcaactcaaagcctacaatgctttggattttg
atgatttaattatgttgccgactttgctgtttaagcaatttcctgaagctaaagagcgtt
ggcagcagaaaatccgttatttgttggtggacgaatatcaagacaccaacaccagccaat
atgaattgattaagctgttggtcggttgtgatggcaattttaccgtggtaggcgatgacg
atcagtcgatctactcgtggcgtggggcaaagcctgaaaatatggggcggctgcaacagg
attttccgaagctcaaagtgattaaactcgagcaaaattaccgctctagccaacggattt
tgcactgtgccaacattctgattgataacaacgatcacttgtttgataaacgcctctttt
cgcagttgggcgaaggcgaaaagctcaatgtgattgaagcgaaaaatgaagaacaagaag
ctgaacgtattgtgggtgagttgattgcacaccgtttttcacgcaaaaccaagtataaag
attatgcaattttatatcgtggcaatcatcaatctcgcttgttggaaaagttgctgatcc
aaaaccgtattccctacaaaatctcaggcggaacgtctttctttgccaaagccgaaatca
aggatatgttggcctatctgcggttattggtgaaccaagatgacgatgcggcatttttac
gcattgtgaatacgccgaaacgggaaatcggggcggcgacgcttgaaaaattagggcaac
ttgccaatgaaaaacaggtgagcctatttgaagctatttttgattttgaactgatccaac
gtttaaccccaaaaccgtatcaagccttgcaggactttgctcgctgggtggtggaattat
ccgatcaagcggtcagatccgagccgaaatctgcaattcaggatatgttggcgaaaattc
aatatgaagcctatctctacgaaacggcggcaaccccgaaatccgcagaaatgcaaagtc
gcaatgtgcaaacactgtttgaatgggtggagaaaatgttggaaggcgatgaactcagcg
agccgatgagcttaaatcaagtcgtcaccaatttgaccctaagagatatgatggaacgtg
gcgaagatgatgacgaaagcgatcaggtgcaactgatgacattacacgcctctaaagggt
tggaatttccacacgttttcttgatcggtatggaagaaggcattttgccacaccaaacca
gcatagatgaagacaatgtggaagaagaacgccgtctggcttatgttggcattacccgtg
cacaacagacactgactttttctttatgcaaagaacgccgtcaatatggcgaaataatta
aacccgaaatcagccgatttttactcgaattaccgcaagatgatttgcaatgggaacgag
ataaacctaaactgagtgagcaagaacgccagcaaaaagtatctgctggactaaatagct
taatggctatggtacaagcgaataggaaatagaatacttgatgttatcgaacaatttgta
ttaatggtgaaatatcatcgtttacaaagatttctttttcagccattgaggctatttgtt
cgtgggaatattttttggcgttgtatacaacaactatgcttgtatctccaatatgtaaaa
agtgattttttccaaaatctgtgtaacacgttgctccgatactaataattgctttattgg
gataatctgcttttttaattagttcagatatattattcattggatcttgattgggttggt
tgttcattctatcaatgatccaagctaacaatttctgatggaaatagctatagctaataa
ctggactatctactccatattccgaaagtttgccatcacgtttatgaaaacaggcaatgt
ggtagctatctaaatttcccccctgttcaaatttatctaatgcaatttgtacagaagaaa
taccttttgaatgggctccccaatttttcttttcgcaaattttacgggcatcaggccggc
gaattgaacaatcattataggctgcaaaatgtgttggtcttaatgcaatcacacgacctt
ctttatattcaatatcacaaattaatgcaacttcaggttcaatttggagattgtctgctt
tctcaggaaaaacaatgatatcgtgagagagaggatatgttgaaagaaattgttcatttt
tgtctagatgttcgctaggaacataaaagggaaaaatagcttttggttgatgaacttcgc
tagtttgaattttcacaaaatccctatcctctccagcttgttctaaatgcccagtaaaat
taccagcaacgcccagtccaatgaatttagaattttccatacctaatctccaagaaattc
aatatatgtaaatattattttactgattttatacagaaataacgataggtattgtaacta
tttgttattcaggcagttctttttaatacctattaatatgatacatgtttttttgtaagt
tgtatttgtttttcaataagttagcattatactgcacagattttaacatcggaatcccat
agtgttcaaatatcaatgtacgggaatatttcgtatcaatgataattgaatatcaatttt
tcttaagagagtcaatcaatgaaaaaaatgatattgagagtggttaataaccatcaaaca
aaagacattgttttgaacggtgctaaaacggttgttcaaaaagcagagaaaggaacaaaa
taccaactaatagatgaacatggaaatttaattactaatgctaaagcggaagttgttgga
aacgatcttgctatttcggtagaaggaagtcagtaacctagtttagtgtgacaagattat
caactacattatcctatagaaaatgcacaatatttagcaaatactcaagcctcatttgct
acagcagaaagtgccgcagctgcagctgagatttcggcggttgcttccacaagtatcgca
tcaacattaagcacagcacaactggttggtcttagtttaggtgcggtaactgcggcaaca
gctggcgttgtatcagaaacagttagaaaccatacgagtaaatcgtcttcatccccaaaa
tcatcaatgcaatcaaatcatgttgagaatagtgtaccccaaattactctagatcagatt
accaatgataaccttattgattatatagaatctcaacaggaaaaaattacgatcactggg
tctgtgactaatgcaaataacggtgatattgttacgttgaaagtaggggaagcagtatca
actggtccggttacagatggacgttttgcgattgaagttaccgcaaaagataagatggat
aacccagcaaaagctactgtagaaaaagaatatcaagttgatacgattgcacctgaagtc
aaactcggccttgaacctattgcaggcgataatgcaattagcagcgatgaacgttcgggc
aatattacgatttcaggtagtgatgctcaggcaggacaaaccgtaaaaataatggtaaat
agccaagaaaaatcggcagttgtagatagcaatttaaaattcaaacttgaagttccagca
agcgatcttattgcgaccgataaatatgtggtaaaagcaagtgttacaggcaataacaat
gcttctgccaatactgctcgtgcttatagtgtcgataaagaagtcgttgctcaaattgat
attaagaaagtgggcgacttttcgttaaatatgggcgaaattgaaccgcttgtacgcatt
aaaggcaatgttgagttcactgatgtctatgctgtgggtttaaatcacaaacgcttgctt
gaagtgaaagtgaagtttggcgataaagtttataaggctggtttccacgataaacagttc
ttccttgatattcctgcaagtgaattagctgaattaaccgggaaggacgtttcattatcg
ttttctttagcaacaggcgttaagggtgactaccataacaatatttatgggctaaccaaa
aaagatgatggttcctatgcgacttggatcagttatggtacaagaacacctgcagtgaaa
acagtaactttcgacagtccacatttagaaagacaatctgataccagctacaaagcaaat
tacaaagcagaacaacaggttgaggtaagcggaactgttacagcagcggcgaatagctct
gtgaaagtcggtgatactgttgtggtcaaagtaggtgaaaagagctatgaaaccaaagtg
caagcgggtaataccttctcgacaatggttgataaaaaagccttggtccaaacggataaa
gtaacagcaacattaacaactaaagacttggctgaaaaagagatccaagtaactgatgTA
GAGAGTTGCAACACCAAGTAATATAAGCAGTAAGCACGTTATTGTACAAAATCAACCACC
GAAAGAGATTAATAATGATCACTCTACTGATGGCTATAATTTCCCTTATTTTATTGAAAA
AGTGCAAGATGATCATTCACAAGCGGGTTGGAGCACGGCTTATTTTGTCAAACGTTTAGG
TGGATTTGGTCTGAGCTACAATGTACCGGCAGGTTCACCGCAAGAGAAACCTGCGGTGAT
TAAATATTATTTCCACGGTTCAGAGCAATTGGAGTTTGAAACAGGCGGAAGTGTTCCAAG
CGATGCGTTACAAGATACGAGATTGAAAGAGATTTTTAGAGAGGTTTATGATCAATACTC
AAGCTATCTTAACGTTGAATTTGTGGAAAGTAAGGTGGTTCCTGTTACAGATAGACAAAG
TTTAGTGATTAATTTTGGCAAAATGACGAACGGTTCTGCTGCTGTGGCAATGAGTGGTGG
TAATATTACTTGGAATGCAGGAAATGATTATAAGAGTTGGGGAGAGGATTACAGTTATTA
TACGGCATTGCACGAAATCGGTCACACCTTAGGGATGCCACACACTGATTCCACAACAGA
ATTTGGTAAAGACTATTTGATTGAAGACAGCTCTGAGTTTTCGGTGATGTCTTATAATCG
TTATGTAAATAATAGTTTATATCAGAAGTTACACTCCTTGCGGATGTATGATTTAGCCTA
TTTACAAAATCGCTTTGGAGTGAATGCGAAATCTCGTGCTGGAGACGATATTTATACCTT
TGCTGATTTTAATACTTATGCCTCCGATGGTGGTCGTTATATTTGGGATGGCGCAGGAAT
TGATACCTTTGATGCATCTAAAGAGCAAGCAGGGGTCTATGTTAATTTAAATCCAGGCTC
TTGGATTTATGTTGGTGAGACAAAAGAGAAAAATTTCTTGATTAAAAGCGTTCACAGTAG
TAAGCAGGACGTAAAAATATACTTTGGCTTACCTGATAAAGCAACAGTGGATAGTAATGG
GGCTGTGAATGCGCCTCTAGATATTTCTGATGTCGAATATACAAAAGGTCAAGCCTATAT
CGGACAAGGTACACAAATTGAAAATCTACTTGGTTCCGCACATAGCGACACTTTAATCGG
TAATGCCGCAGACAATAATATTTACGGCGGAGCGGGTGATGATATGATCGAGGGCGGTGC
GGGCAATGATTATCTTGATGGTGGCAAAGGTACAGATACCTTAAAAGGCGGATTAGGCGA
TGATCTGTATTTTATTAATGATGCAGATCTGATCGTTGAAGATGTAGATCAAGGCACGGA
TTGGGTAATAAGTACGGTTAATTACCAGCTCACCGCAAATGTCGAAAATCTAACACTCGT
GGGTTCCACTGCAACACAAGCTACGGGCAATGATCTAGATAACATTCTTATTGCAAATAA
TATCGGTAATACTTTAACTGGCGGTAAAGGGAACGATCGTTTAATGGGCGGCTTGGGTGC
TGATACATTAATTGGCGGGGAAGGTGAGGATACTTTTGTTTTCAATGCTAGTTTGAATGG
TAAGGCAGATGTTATTACCGATTTCAGTGCTGAAGATAAAATTGAATTATCCAAAACGAT
CTTTAGTAGTTTAACAAGTGCAGATAAAGTGATAGAACATATTCAATATGATTCATCAAC
AGGGAAATTAAGCTACGATAGTGATGGAAGTGGAAAAGGCAATGCGATTCATTTTGCAAC
ACTTTCGACATCATCGCTTTTCACAGTAGAGAGCAATGTATTTATTATTGCTTGATGTAT
TGTGAAAAAGTAATGAAAATCGACCGCTTGTCGCTAAAAATTCACTCAAACTGAATTTCT
TTTCACCAAGCGATCATTTTTTTCAAATTTTTTGCAAAAAAGTACTTGCGTTGGATTTGA
ATTTCTCTATAATGCACACCACACAACGACGCACTGTTGTGAAGTAGTTAAATTTAACAG
TGCGTCGTTCTTTTTTGCTCTTTAACAATTTATCAGACAATCTGTGTGGGCACTTGTTGA
TTGACTTTGTTTAAACATATTTTTAATTTTGAAGTCTTGATAAGTGCTTAACTTGAAATT
CATATTAATGTGATTTTTTTATAGTCAGTACATATTGAGCGATTAAACTTTTTAAATTGA
AGAGTTTGATCATGGCTCAGATTGAACGCTGGCGGCAGGCTTAACACATGCAAGTCGAAC
GGTAGCAGGAAGGAAGCTTGCTTTCTTTGCTGACGAGTGGCGGACGGGTGAGTAATGCTT
GGGGATCTGGCTTATGGAGGGGGATAACGACGGGAAACTGTCGCTAATACCGCGTAATGT
CTAAGGACTAGAGGGTGGGACTTTCGGGCCACCTGCCATAAGATGAGCCCAAGTGGGATT
AGGTAGTTGGTGGGGTAAAGGCCTACCAAGCCGACGATCTCTAGCTGGTCTGAGAGGATG
ACCAGCCACACTGGAACTGAGACACGGTCCAGACTCCTACGGGAGGCAGCAGTGGGGAAT
ATTGCACAATGGGGGGAACCCTGATGCAGCCATGCCGCGTGAATGAAGAAGGCCTTCGGG
TTGTAAAGTTCTTTCGGTGATGAGGAAGGGTGATGTTTTAATAGAACATTACATTGACGT
TAGTCACAGAAGAAGCACCGGCTAACTCCGTGCCAGCAGCCGCGGTAATACGGAGGGTGC
GAGCGTTAATCGGAATGACTGGGCGTAAAGGGCACGCAGGCGGTGACTTAAGTGAGATGT
GAAAGCCCCGAGCTTAACTTGGGAATTGCATTTCATACTGGGTGGCTAGAGTATTTTAGG
GAGGGGTAGAATTCCACGTGTAGCGGTGAAATGCGTAGAGATGTGGAGGAATACCGAAGG
CGAAGGCAGCCCCTTGGGAAAATACTGACGCTCATGTGCGAAAGCGTGGGGAGCAAACAG
GATTAGATACCCTGGTAGTCCACGCTGTAAACGCTGTCGATTTGGGGATTGGGCTTTATG
TTTGGTGCCCGTAGCTAACGTGATAAATCGACCGCCTGGGGAGTACGGCCGCAAGGTTAA
AACTCAAATGAATTGACGGGGGCCCGCACAAGCGGTGGAGCATGTGGTTTATTCGATGCA
ACGCGAAGAACCTTACCTACTCTTGACATCCTAAGAAGCTTTCAGAGATGAGAGTGTGCC
TTCGGGAACTTAGAGACAGGTGCTGCATGGCTGTTCGTCAGCTCGTGTTGTGAAATGTTG
GGTTAAAGTCCCGCAACGAGCGCACCCTTATCCTTTGTTGCCAGCGATTCGGTCGGGAAC
TCAAAGGAGACTGCCAGTGATAAACTGGAGGAAGGTGGGGATGACGTCAAGTCATCATGG
CCCTTACGAGTAGGGCTACACACGTGCTACAATGGTGCATACAGAGGGCGACGAAGCCGC
GAGGTGGAGTGAATCTCACAAAGTGCATCTAAGTCCGGATTGGAGTCTGCAACTCGACTC
CATGAAGTCGGAATCGCTAGTAATCGCGAATCAGAATGTCGCGGTGAATACGTTCCCGGG
CCTTGTACACACCGCCCGTCACACCATGGGAGTGGGTTGTACCAGAAGTAGATAGCTTAA
CTGAAAGGGGGGGCGTTTACCACGGTATGATTCATGACTGGGGTGAAGTCGTAACAAGGT
AACCGTAGGGGAACCTGCGGTTGGATCACCTCCTTACCTGAATGAAGAGATTTGCAAGTG
TTCACACAGATTGTTTGGTAATTGTAGACAAGGAATAGAGCAAGAAAACAGACACAAGCG
GTCAGATTTGCGATAAAATTTGCAAATTGACAGAATGAAGGAAAGCATCTTTAAATGTTG
TCCCCATCGTCTAGAGGCCTAGGACATCGCCCTTTCACGGCGGTAACCGGGGTTCGAATC
CCCGTGGGGACGCCATTTAAAGATGATTTTTTGTCGAAAGATAAGTGATTATCGAATGTT
CTTTAAAAATTTGGAAACAAGCTGAAAACTGAGAGATTTTCTGTAGGGGCAAATCACATT
TGCCCTGAAACAAGAAAGTCTGAGTAGTAAGAAAAATCTTGACTGAACAAAAGCAGTCAA
GTGTTTAGTAGTTAATATCAACTTCAAGTGAAAATGTTTGAGGTTGTATGGTTAAGTGAC
TAAGCGTACACGGTGGATGCCTAGGCAATCAGAGGCGAAGAAGGACGTGCTAATCTGCGA
AAAGCTTGGATGAGTTGATAAGAAGCGTTTAATCCAAGATATCCGAATGGGGAAACCCGA
TGGATGAAGAATCCATCATTTCATTATGAATCCATAGTAATGAAAGGCAAACCGGGAGAA
CTGAAACATCTAAGTACCCCGAGGAAAAGAAATCAACCGAGATTTTGTCAGTAGCGGCGA
GCGAAAGCGAAAGAGCCAGCAAGTGATAGCAGCAAAGACAGAAGAATTGGCTGGGAAGCC
AAGCGACACAGGGTGATAGCCCCGTATTTTAAGTTTATGTTGTGGTACTAAACTTGCAAC
AAGTAGGGCGGGACACGAGAAATCCTGTTTGAAGATGGGGGGACCATCCTCCAAGGCTAA
ATACTCCTGATTGACCGATAGTGAACCAGTACTGTGAAGGAAAGGCGAAAAGAACCCCAG
TGAGGGGAGTGAAATAGAACCTGAAACCGTGTACGTACAAGCAGTGGGAGCCCTTTTGGG
TGACTGCGTACCTTTTGTATAATGGGTCAGCGACTTATATTTTGTAGCGAGGTTAACTGA
ATAAGGGAGCCGAAGGGAAACCGAGTCTTAACTGGGCGGATAGTTGCAAGGTATAGACCC
GAAACCCGGTGATCTAGCCATGGGCAGGTTGAAGGTTGGGTAACACTAACTGGAGGACCG
AACCGACTAATGTTGAAAAATTAGCGGATGACTTGTGGCTGGGGGTGAAAGGCCAATCAA
ACCGGGAGATAGCTGGTTCTCCCCGAAATCTATTTAGGTAGAGCCTTATGTGAATACCTT
CGGGGGTAGAGCACTGTTTCGGCTAGGGGTCCATCCTGGATTACCAACCCGATGCAAACT
GCGAATACCGAAGAGTAATGCATAGGAGACACACAGTGGGTGCTAACGTCCATCGTGGAG
AGGGAAACAACCCAGACCGCCAGCTAAGGTCCCAAAGTCTATATTAAGTGGGAAACGAAG
TGGGAAGGCTTAGACAGCTAGGATGTTGGCTTAGAAGCAGCCACCATTTAAAGAAAGCGT
AATAGCTCACTAGTCGAGTCGGCCTGCGCGGAAGATGTAACGGGGCTAAAATATAGCACC
GAAGCTGCGGCATCAGGCGTATCACAAATACGCCTTACGATTAACAACATCGAATGAAGT
GAAACGGAATAAGATGTTGGTCAAGCACCCAACACGTTGAGTTGGCATAAAGTGCGGATA
GAAATCAGAGGAATATTTGTGATACGCCTGTTGGGTAGGGGAGCGTTGTGTAAGCGGATG
AAGGTGAATCGAGAGGTTTGCTGGACGTATCACAAGTGCgaatgctgacataagtaacga
taaaacgagtgaaaaactcgttcgccggaagaccaagggttcctgtccaacgttaatcgg
ggcagggtgagtcggcccctaaggcgaggctgaaaagcgtagtcgatgggaaacgggtta
atattcccgtacttggtaaagctgcgatgtggggacggagaaggttaggttagcagactg
ttggatgtctgtttaagttggtaggtgggaagtttaggcaaatccggacttccataacac
tgagagatgatgacgagtttctacggaaatgaagtaactgataccacgcttccaggaaaa
gccactaagcgaaaggctttactaaaccgtactgaaaaccgacacaggtggtcaggtaga
gaatactccaggcgcttgagagaactcgggtgaaggaactaggcaaaatagcaccgtaac
ttcgggagaaggtgcgctggcgtaggttgtaagagtatacctccgaaggctgaaccagtc
gaagataccagctggctgcaactgtttattaaaaacacagcactctgcaaacacgaaagt
ggacgtatagggtgtgatgcctgcccggtgctggaaggttaattgatggtgttatcgaaa
gagaagctcctgatcgaagccccagtaaacggcggccgtaactataacggtcctaaggta
gcgaaattccttgtcgggtaagttccgacctgcacgaatggcataatgatggccaggctg
tctccacccgagactcagtgaaattgaaatcgccgtgaagatgcggtgtacccgcggcta
gacggaaagaccccgtgaacctttactatagcttgacactgaacattgaattttgatgtg
taggataggtgggagacttagaagcaggcacgccagtgcttgtggagtcgaccttgaaat
accaccctttaacgtttgatgttctaacgaagattacgaaacgtggtctcggacagtgtc
tggtgggtagtttgactggggcggtctcctcccaaagcgtaacggaggagcacgaaggtt
tgctaatcacggtcggacatcgtgaggttagtgcaatggtataagcaagcttaactgcga
gacagacaagtcgagcaggtgcgaaagcaggtcatagtgatccggtggttctgaatggaa
gggccatcgctcaacggataaaaggtactccggggataacaggctgataccgcccaagag
ttcatatcgacggcggtgtttggcacctcgatgtcggctcatcacatcctggggctgaag
taggtcccaagggtatggctgttcgccatttaaagtggtacgcgagctgggtttagaacg
tcgtgagacagttcggtccctatctgccgtgggcgttggagaattgagaggggctgctcc
tagtacgagaggaccggagtggacgcatcactggtgtaccagttgtctcgccagaggcat
tgctgggtagctaaatgcggaagagataagtgctgaaagcatctaagcacgaaactcgcc
ttaagatgagttctccctagctataagctagtaagggttgttgaagactacgacgtagat
aggtctggtgtgtaagcggtgtgagccgttgagctaacagatactaattgcccgagaggc
ttaactatacaacctcaagcgtttttgaagtagacgtgagagagttagagagctgaataa
aagcaacaaactaactaaacaaaataaaacaaagagactcagaacagcttgtttcgaaat
tagaatagtgtaggggcaaattatatttgcccttaaagaacagaaagatgtaggggcaaa
ttacatttgcccttaaagaacagaaagatgtaggggcaaattacatttgcccttaaagaa
cggaaagatgtaggggcaaattacatttgcccttaaagaacagaaaaaagaagatagaga
gaatcatcaaaagattttcccgacgacaatagtgcagttgtcccacctgactccataccg
aactcagaagtgaaaagctgtaacgtcgatggtagtgtggggattccccatgtgagagta
gagcatcgtcggggggttattaacttagttcattaaattagtgaactaacttaataaaag
aatttcttggcaacaatagtgctgtggtcccacctgactccataccgaactcagaagtga
aacgcagttacgccgatggtagtgtggggattccccatgtgagagtagggcattgccaag
tacccaatttgcggagcggtagttcagctggttagaatacctgcctgtcacgcagggggt
cgcgggttcgagtcccgtccgttccgccacttatttataagcgagtaaattactcgcttt
aactatatgtaaataattatataggggtgtagttcaattggtagagcaccggtctccaaa
accgggtgttgggagttcgagcctctccgcccctgccatgtttcaaataaaccgattagt
tttgctaatcggttttttcatttcggtcgaccttccaaggtatttttatgttagaatttt
gcagatttttacgataattttatcgttattatgaaaccacttgatcctattattgaacaa
tttcttgatactctatggcaagagcagggattatcagaaaatactgtagcctcttataga
ctagatttagaaagttttacccaatggctttctgaacccaatgcatttttaaaagtagac
tatgttgatctacaaacctttttgggcgaaagactggagaaaggctataaagcaacgagt
tcatctcgtatgttgagctgtttgcgcaagttttttcgtttcctttatttggaaaagtat
cgagatgatgatccaacagcaacacttacatctccgcgtaaaccagcccatttacctaaa
tcattgagtgaagagcaggtattagatttactgaatattccaaatactcaggatccttta
gaattgcgtgataaagcaatgttagaactactttatgccacaggtttacgcgtaacagag
cttgtttctctaacactggataacctaagcctgcgccaagggttagttcgtatcattggt
aaaggtgataaagagcgtttagtccctttaggggaagaagcgagttattgggttcaacag
ttttttgattatgggcgaagttcactgcttaacggtatacagtcagatgtggtttttcct
agccgtttaggcaatcaaatgactcgtcaaactttctggcatcgaattaagcattatgcg
ttgttggcaggtattgatagcaataaactttctccgcacgttttacgccacgcgtttgca
acacatttagttaatcacggtgcagatttacgggttgtgcagatgttacttggacatagt
gatctgtctacgacacaaatttatacccaagtagcgaaagctcgtttaaaatcactgcat
caacaatttcacccaagaggataatatgcaacaaggtttttcaaaatttagttgggcatt
ggcatttttttgtttacccagttcattatggccattagcattgcttgtatcacctgcatt
aagcgaaaatcctaatctcagcccaagtcaaattgattggttttctaccgcattttggat
ttatcctttcattttattggctattgctggcttgctgcataaattacatcaaaagcaacc
gctagtagcaaagataggattattgatgggctatatctctttctacgacctaatttacta
tattatccgcaccctttaatgaaaaatattcattagcagccactttgtctactataccct
ttgaatatttattgtatccatacggttagaaatcaaattacagttgtactgaaaggctat
gtggctctttatacctttgataattcaactgcaaccactgtaatccaacaacggcaatca
cattatcaatttttccttcaacaacccattgatatgcttgctcacggctcacaacgtgga
caagaatatcttcgccttcttcttccaagccgtaaacaccgccgacttgggtgctatcaa
ctaagcctaaaaagagatgtaaacgctcaactgcaccgcctgggctgtcccaaatgctta
aggcgtgttccacattgctgacggttaaacctgcttcttcgtaactttcacggatagcaa
catcttctggcgtttccccgtcatctaccattcctgcaatcagttccactaaccaagggg
attggttgctggttggatcgtaagcaccaatgcggacttgttcgactaacactacagcat
ctttgactggatcataggcaattaatgcagcagcagagcctttaatcattaattcacgca
caacttcaccgctcattccaccattaaatagcttgtggcggaaatacatttttttcattg
tgaaatggccttgataaaccacttcttcttttaagatctctaaatctttttgctgaaatt
gctgaatttgtgtcataaaaattccttagcttttatgtaagcgttttgaatgaacaatat
ataaagcaacgatcatcactaaaatagccagtgcaaacaataaagtatgcattgcattag
agtgatctacgataattaaacgtaccattgcggtaatgccgatatataaaaaatagcgta
atggaaaatggtagttatatttaaaatattgaacaatgagagctagaaattcaaaatata
agaagaaaatcacaattttttctacaatttgaaatttatcactatggctaaaaaataatt
caattaatgaatatgcttcatagaaaagagagtaagccagaattagccctatcactaaga
gtgaaagatttaatatccattgaaaactctcagaaataaatttcccgaaacgagaatgtt
gttcttctaaattaaatttattcatactatccttaatttacttgataaataattgggtga
agatgatcaaatgagatatagtccccatttttccattggctcagttttggtaatgataac
atagcctgagtatgttcaaaaaaataagccaaataaaatggaagttgatgataaaagcag
agtttccctgttgggctataggcggttgtgatctgctgtttacttaatgagtgggttact
tccgacagttttataattccagcaccctgtgatttaagcaccgcttctcgtaaacaccaa
cttaagtaaaaacgactttcaagggaagagagttccgagaatagatgatgattatttatt
tcagctatttcttgctcactagcataataatgtaataaatcgttaaaacgacgtattttt
tgtgggtgttcaatatcaatacccaccacttttttcggggattgataagagaaaataatc
gcaacccaatcgcccgaatggctaatattaaaatcaatctcgctatgttcaatataaggg
cgtccactttctgttttaacgatattagttaataaacttttatctaaatgatatttttca
aataattgatgtaacaggaaataagccatacggcgacttttccatttttttatttgataa
gctgacaacttatcaagagatttgtttatattccccaaataatttaaaaaatctgaaggg
ataaattcatcatttggagcaaaaacaatttcaatagtattcatagctgtcattatagaa
gaaaaacccgataacgatatttgttatcgggttttattgagtatagaattagcaatttaa
aagctaaatcaaaaattatttgatttctactttcgcaccagcttcttctaattctttctt
aagtgcttcagcttcacctttagagatgccttcttttaatgctgctggagcagattcaac
taagtctttagcttctttcaagcctaagcctgttgcaccacgtactgctttgattactgc
taccttgttagcacctgcatctgcaaggataacatcgaattcagttttctcttcagctgc
ttctgctgggcctgctgctactgctactgctgccgctgctgctgacacaccaaatttttc
ttccatcgctgtgattaattcaacgatttctgatactgatttagaagcaatcgcttcaat
gatttgttcgttagttaatgacataacaatcaattcctaaagtaaataagttaaacgagt
tgagaatacggcgagtaaaaattatgccgcttcttgtaatttgtcgcgtaatgccgcaag
agtgcgaacaagtttgcctgccgcagcttctttcattgtgcccattaaacgtgcaattgc
ttcttcgtaagttggtaatgttgccaagaattcaacatcttggattttaccttcaaaggc
tgcacctttaacttcaaactctttgtttgcttttgcaaaatctttgaacaaacgtgctgc
tgcacctgggtgttcgttagagaatgcaataagagttggaccagtaaacgtatcttttaa
gcactcaaattcagtaccttcaaccgcacgacgtaataaagtattacgaacaacacgcat
tgaaacgcctgcttcacgagctgctttacgtaactcagtcattttctctactgttacgcc
acgagaatccgcaacaacagcagaaagggcacctttggcagcttcgtttacttcagcaac
aattgcttgtttgtcttgaagatttaatgccattggttttagctcctgatacactccaca
taaatactgtggaatttacaaaaaatctcaaaaaagtaaccgcttgagcgacgtttttga
ggctaaggtgtacagaagcagataattctgtctgttcaccatctacgtaggttgttttca
ttaagaaactgttcacacaggttcacctacggtcttggacggggcttgagataaggctca
gcaccatcatttactatccatatggagtagcaattttgcaattttacccttaaattttta
ggctgtaaactaaaaattcatgcgaatatctggtatctgcttgttttacgtatctcatta
ttcattcactaaactacatTGACACTACCCTCTTTAAAATCTTGATCATATGTAAACACA
CTTTCCTCATCGATTACCTTAGAGACTTTAAAACTATTTCTGGCACAAACTGCCCCACAT
CTCCCTGATGGCGATAAATTTCTCTTACCATTGTCGAAGAAAGATAACGCCACTCTACGG
CTGGGGGTAAAAAAATCGTTTCTAACTGCCCTGCTAATTTTTGATTTAACTGTGCCAGTT
GAATTTCATACTCAATGTCGTCCGCCCCTCGAATACCTCGAATAAGCGTGGTGGCATTAT
GCTGTTTAGCAAAATCGACCAACAACCCACTAAAGCCGATCACCTCAACATTATTCAGCA
TTTGACAGCTTTGCTGTACCAACTCAACACGCTGTTCAAGGCTAAATAGCGGTTGCTTTG
AGGGATTTTTTGCCACAGCCACAATCACTTTGCCAAACAATCGGCTACTGCGTTGAATAA
TATCTAAATGCCCATTTGTTATCGGATCAAATGTGCCAGCATAAATTACAGTTTGGTTCA
TTCTATTTCTCTAAATAAGGGGCTAACAGTTGAAGATGACGAGTTAAAGCACCTTGATTT
TCTTGTAATACACTCACCCCTGCTTGACTAATTTTTTGTCCAAGTTCAGGCTTTTCAAAA
AAGTAATTGACGGCATCAACAATCGAAGTGACATCACTTTGAATTTCAATCACGCCCCGA
ACCTCTCTTAATTTAGCAAAAATCTCAGGGAAATTAAAAGTATGTACACCAGAAATCACA
GGAAGTTCAAATGCAATTGGCTCTAATGGATTATGCCCACCGTGTTTGACTAAACTTCCA
CCAACGAAAGCGACCTGAGCCAAGCCATAAAACAGCATCATCTCTCCCATTGTATTGCCT
AACAGTACCGACGTTCCTGCACTTAAAGGTTCAAAAGAAGAGCGTGTTACATAGGGCATT
CCCATATTTTTTAGTAAATTTTCCACACTATCAAACCGCTCAGGGTGGCGAGGTACAAgg
atcagaactaaatcaggatattgctttaataactgctgatgtgcttccaacaacatcttt
tcctcacCttcgtgagtactacctgcaacccaaattgggcggtcaagtaaatgtagctca
acggctgtttgagttaccttctggcgtaattgaggtgaaatttctaaatcaaatttaaga
ttgcctgtattaactaaatgttcagcattaaatcctagtcccaagtagcgatctgcactc
acCtgatcttgagccaagataaaatcaatttcactcagcatttcttgcaagtaaggctta
atccagccataacgttttgctgaacgaggtgaaagacgagcattggcaatcacaaaggga
atttggcgttgatgggtttgatgaattaaattcggccaaagttccgtttcaatcacaatc
aataacttcggctcaacaaaatctaaaaaacgtttcaccgcatcgggtaaatcatagggt
aaataaagatgatgaacacTATCGCCAAATGCTGCTTTAACACGATCTGAACCCGTTGGG
GTTACTGTCGTCACCGTAACAGACAACTGAGGATAATTCGCTAAAATCGTTTTAATCAAA
GGAGTAGCTGCAATCACTTCTCCCACAGAAGCGGCGTGAATAACAATGCCATTTGCTTGA
GGCTTGATTTCACCCGATGAATAAAAACCGTATCGTTCCTTCAAACATTTACGACGCTTA
GGTAGAGAATGTTCTTTCTGCCATATGATAAGAGAAATAATAGGTAGTACTAAATAACCT
AGAATAGTATAAATTATACGTAGCATTATTTACTCCTACTCAAACTCCAACTCAACGGCA
TTTTCGCCTAAAAAATCTTTTAATTTCTGTAGCATCGTTTCTTTTGGGGTAACACGCCAC
TCAACGCCACTACGCAATAATACACGCCCTTCTGGGCTTTGATAATAGAAATGTAACGGT
AATGTTCCCTCTTTATAAGGCTCAATAATAGCGGTCAGATCTTTGACAAATTTTGCTGAG
AGCTGTTCTTGTTTAATCGCTAGGGCTAAACTTCTTGCATAACGGCTACGAGCTTCATCA
AGAGTAATCATTTCGCGAACCGCCATTTTTAAGCCACCACTGAAATCATCGTGTTGCACC
GCCCCTGTTGCGATAATAATCTGATCTTTTTGCAACAGATCGCCATAGTTTTCCAGTGCT
TCTGAAAAAAGGGTGAGATCCATTTTACCTGAACGATCTTCAATCGTTGCAATCCCAATA
CGACTACCCTTTTTGGTTGTCGCAATTCTTGCCCCCATAATTAATCCAGCAACGGTAGTA
GTTTGTCCTCGATAGGTTGGTTGAACTTCATTTAATTTATTCGGTGCATAATGAGCTAAC
TCTTTCAAAAAACGTCCAACAGGGTGTCCGCTCAAATATAAACCTAAGGTGGCTTTTTCG
TTATCTAAAATGGTCTGCTCCGTCCATTTTGGCGTGTTGGCATAGGCGTTCTGAACTTCT
TCTGGAGTTTCGGTTAACACGCCAAACATATCACTCTGTCCAAGTGCTTCCATTTTATTA
TGTTGATCGGACGCTCTAAGGGCATCTTCTAAATTTTTCATCAACGCCGCACGGTGAGGT
CCTAGTTTATCGAAAGCCCCAGCCATAATTAATCCTTCAAATGTGCGACGATTAACTTTT
CTTAAATCAACACGAGCGGTCAGATCGAACAGATCTTTGAAAATCCCGTCTTTATTGCGA
GCTTCTAACATCGCATCAATCGGGCCTTCGCCTACGCCTTTGATTGCCCCTAAACCATAG
ACAATTTCGCCTTTTTCATTGACACTAAAACGGTGTTTACCACTGTTAATATCAGGCGGA
ACAACGGTTAAGCCCATATTGATACATTCATCATAGAAACCAACGATTTTATCTGTGTTA
TCCATCTCTGAAGTCATTACCGCAGCCATAAACTCTGCTGGGTAATGGGTTTTGATCCAC
AAGGTTTGATAGGATACCAACGCATAAGCCGCCGAGTGCGATTTATTAAAGCCGTAGCCT
GCGAATTTTTCTACCAAGTCGAAGATTTTCATCGCCAACTCGCCATCAATCCCCTGCTTC
TTCGCCCCTTCTTCAAAGGTTGCACGTTGAGCTGCCATCTCTTCTGGCTTTTTCTTACCC
ATCGCACGACGTAGTAAATCCGCACCGCCCAGCGTATAGCCAGCCAGAACCTGTGCAATC
TGCATTACTTGCTCTTGATAAACGATAATGCCATAGGTTGGCTCTAAAATCGGTTGCAGT
GACTCGTGCTGATACTGAGCATCAGGATAGGCAATCGGCTCTTTACCGTGTTTACGGTCA
ATAAAGTTCTGCACCATTCCCGACTCAAGCGGACCTGGACGGAACAAAGCCACCAACGCA
ATAATATCTTCAAAGTTACTTGGTTGTAGGCGTGAAATCAGATCTTTCATACCCCGTGAC
TCTAGCTGGAATACCGCCGTGGTTTTGGCTGCTTTTAATAATTTAAAGGTTTTTTCATCG
TCAAGGGGAATACTTTCAATCCGAACAGGTGGTTTACCCTCTTTTTCCAAGCGTTGATTA
ATCATCTCTAACGCCCATTTGATGATCGTCAGCGTGCGTAAACCTAAGAAGTCAAATTTA
ACCAATCCTGCATATTCCACATCATTTTTATCGAAGTGGGTCACAGGGTGCAAACCATAA
GAGTCGCAGTAAAGTGGCGAAAAATCGGTAATCGCCGTTGGGGCAATTACTACGCCCCCA
GCGTGTTTACCTGCATTACGCGTTACCCCTTCGAGCTTACGAGCCATATCAATCAAGGCT
TTCACTTCTTCATCGGTATCATAAAGCTCAGGTAATTTTGGCTCAGCTTCAAAGGCTTTT
GCCAGCGTCATACCAGGGTCAGGGGGGATCAATTTAGAAATGCGATCCACAAAGCTATAA
GGGTGTCCAAGCACACGCCCCACATCTCGAATAACCGCTTTTGCCGCCATAGTACCAAAG
GTAATAATCTGCGACACGGCTTGGCGACCATAGGTTTCTGAAACGTGTTCAATTACACGA
TCTCGCTCGTCCATACAGAAATCCACATCAAAATCGGGCATCGAAACCCGTTCTGGATTT
AAGAAACGTTCAAAGAGTAAATCAAATTCAAGGGGGTCAAGATCGGTAATTTTCAACGCA
TAAGCAACCAAGGATCCTGCCCCTGAGCCACGCCCCGGCCCAACAGGAATATCGTTGTCT
TTCGACCACTGAATAAATTCCATTACAATCAAGAAGTAACCAGGGAAGCCCATTTGGTTG
ATCACGTCCAACTCGACTTGCAATCTTTCATCATAAACAGACCGCTTGCTTGCTCGCACA
TCAGGATCAGGAAACAAAAATGCCAAACGTTCTTCCAAACCTTCTTTGGCTTTTTTGACT
AAAAAATCTTCAGTGGAAAGCTCACCTGTCGGGAAATTCGGTAAGAAATATTCCCCTAAA
CGAATGGTGACATTACAACGTTGAGCAATGAATAAGGTATTTTCAATCGCCTGAGGTAAG
TCGGCAAACAGCTGACACATCTCGTCTTCTGAACGAAAGTATTGCTGTTCTGAATATTTT
TGTGGGCGTTTAGGATCGTCTAACGTAAAACTGTCGTGAATGGCAACACGGATTTCGTGG
GCTTCAAAATCGTCCTGTTTTAAAAACATCACATCATTGACAGCCACCAGTGGAATTGCA
AATTTTTGCGAAAAAGTGACCGCTTGTTGAATATAACGTTCTTCATCACTTCTCCCTGTT
CGGCAAAGGGAAAGATAATAATGGTTGTGGAAATAACGTTGATAAAAAGCTAAAAGCTGT
TCGGCTTCTTGCTGATTTTCTTTCAATAATGCCTTACCTACATCGCCATTGCGACCGCCC
GAAAGCAAAATCACGCCGTCATTATGCTCTGCCAGCCACGCTTTTTCCACCACAGGAAAT
TCCACATAGCCCTGTTGATAAGCCTTTGAAAGTAAAAGAGTAATGTTATGATAACCAGTA
TTATTTTTGGCGAAGAGAGTAAGTTCGTATAACTCTTCACTCTCAGGTTCAGGGCGAACC
ATTACATCTGCCCCAACAATCGGCTTCACCCCCGATCCTAAGGCTTCGCCGTAAAAACGC
ACCAAGCCACAGAAGTTAGTAAAATCGGTCAATGCCATTGCGACCATATTATTGGCAACA
CAGGCTTTGATTAATGGCTTCACTTTCGCCAAGCCATTAATCATTGAGAAATCACTGTGT
ACTTTCAGATGAACAAAACGAGGTTGGGACATAATGGTTATTTTCTATTTATATTAAATG
ACTTTCCAATGCATTGTCGAATGTAAGCTATCTTTATCCACCACAAACGGATGAGCATCG
ACTGCCTTCAATAACATCTTTAATTTTTGTTTTAATTTTGCAGGATCGATCGGCTGAGGG
AATAAACGTGAATTACTTCTTTTTTGCTCTAAATGTAAGACTATCTTTATCTTATTTTTC
TTCAAAAACTGTTTAGCAAACTGCTGTTCGCTTTGATTATTCGCATTTAATTTCATCGCA
ACAATTCCAGCCAAGGTATCTCTAACTTTAATTGCTATTTCATCGGCTAATGGTATTGTT
TTCGTTCTCTGATATTGTCGATAATCTTTTACTTCAATCATCCAGTTATCATTTTCATCA
ACCACAATAATATCTACTGCTTTGGTTCCATTTGCAAAAGCATTAAATTGATTACGATAA
AAAGATAAATCATCATATTTTTCAACAAGAATAAACTCGTTAAAAATAAACGTTAAATCA
CCTTCTTTAATTACAATCTCTGACATTTATTCTACCAATGCTAAAAATCTATCGGATTGT
TCAAGCTCTTCGTCTAATAATGTTAAAACTTCCAATTGATTAATACTATCACCTTGATCA
ACTGCAATACCATTATCTATCGTTTTTAAACCGAAATAAAATTGTTTTAAATGAGCAAAT
TCTTGTCGTTTAGAAAGTATTTCTAGTTCTCTTAATAAAAAAAGTGAATGGGTTGCAATA
AAAATTTGGATACCGTTATTACATAACTGCAAAATAATCTTAGCGACTGTTTTAATAAGT
TTAGGATTTAAATTTGCCTCTGGTTCATCCCAAAATAACGCACCTTTACCTAACAAAGAT
CCTGTTGCAATTAATCTCGCAATCATCGCTAATTTTCTTAATCCCTCAGCAACCAAAGGA
ATTTCCATAGTTCCTTGTCCCTGAATAGAAAGATAAAAACGCCCATTATCTAAAACCGTT
TTCCCCCCCATTGCCTCTTCTAATGGTTTTAATAGCTCTTTTGCACGCTCCTCTCTAGGC
CCTTTGGCTAAATAATTTCCTAATAATAAACAAGTGTCATAATATGTTTCCTCATACTCT
AAATAATGATTATTATAAGTATGAACAAAATTAGGATAAATCGTTAATAATTCTCTTGTA
GGTAAAAAAACAGGATTATTCTCTATTTTACTTTTAGGTAATATATCTATTTGAACTTCG
GATTTACTTGATGTCGCAAAACTAAATTGACAATTATAAAAGTCATTTTCAAATTTAGCT
GAAATTTCACAACGCTCTCTCCCTTGTTTACGGCGAACAAGTCGGCCTAAACTTTCAGGT
CTAAATACATTAATTAATTTATCTGCATAATTCTTTTGCATTTGCGTTTTACTTACAGAA
AAAGCAGAAGCATTACAAGCAATGAGAGAATACGCTAATTTTAAAATGTGCGATTTTCCC
ATTCCATTTTCCCCTATAATAACATTTAAATGGGGAGAAAAATTTAAATCAACTTCGTTA
AATACTGTGAAATTCTTTAATACTAATTTATTTAACATAGTCTTTCCTTAATTTAATCCC
TTTTCTTATTCAACAACCACCACACCACACTTAAACAGAGCAAACTTGGGATTAATGCCC
CTATTGGTACGGGTAGCCACGAAACAATAAGACTTAAATTACCAAAGACGATATTCGCCA
CATAAAATACAAAGCCTGCGAGAATACCGATCACAATTTTTGCCCCCATCGTACTACTGC
GAAGTGGACCAAAAATAAAGGAAATCGCAAGCAACATCATCACTGCCATTGAGATCGGCT
GAAAAACCTTACGCCAGAAAGTGATCTCAAAACGTTTTGAGTCTTGCCCTGTATCTTTTA
AGAAACCAACATAATCTGCTAACCCCGAAATAGACAACGACTCTGGCTTCAAGGACACGA
TCCCTAACTTGCTCGGCGTAATGCTTGTTTTCCACGCCTGATCTGTTTCTCTGGTCTGGG
TTATTCCGCTTTCGTGAATTTCTGATTTATCCACCTGCTGTAAAAGCCAGCCTTGTTCCG
AATAGGTCGCTTTTTCCGCCTGTTTGATGGATTTTAAAACCTGATTTTCAAATTGGTAAA
TTAAAATATTATTTAAGTTACGTTCATCTTGAATTTGACGAATATAGATAAAATCATTGC
CATCTTTCGCCCAAAATCCGCCTTGGGTCGCCAGCATTGAACCGCCACTTTGAGCAATAG
ATCGCATATTTCGGGCATATTGTTCCGTTTGCGGTACGCCCCATTCCCCCATAATCATCG
TAATCACCATTAATGGAATTGCTGTTTTCATCACCGCCAGCCCAATGCGGAAGCGAGAAA
ATCCAGCCGATTGCATTACCACTAACTCACTACGGCTAGCTAAACCGCCCAACCCCATTA
ATGAACCAAGCAACGCTGCGATTGGGAAAAAGGTTTCAATATCACGAGGCATCGTCAATA
GGGTGTAATATGCTGCGTGTAAGCCATCGTAGCTCCCTCGACCAACGGAACGGAACTCTT
CGACAAATTTAATAATTGCCCCAAGCCCTACTAACATAAATAGGGTAAGCATAATGGAAG
CAAGAATGGTTCTGCCGATATAACGCTCTAATACATTCATTTACTTGCCACCTTTTTACT
TGAAAAACGATAACGCAATGCCGAAAACCATTTACTTTCCCAGCTATTTAAAAGAGTGCC
AAGCACTAAAAATGCCACAGACACCATTGGCATTAACAAAGACACATTTAGCTTACCCGA
AGCCCCTGCCGATTTTAACGAACTCTGTAATAAGAAATAGATTAAATACAACAATAACGC
AGGTAATAATTTTGCAAAACGCCCTTGCCGTGGGTTTACACTACTCATCGGCACAGCCAG
CAACGCCATCAATGGCACAGATAAAATCAACGCTAAACGCCACTGCAACTCTGCCTGAGC
TTCTGGGGAAGTTTCAGAAAGCAACTTCTGAAAATCGGCACGTTGAACCAATTTTTCATC
ACTATCAACATCTTGATAGCCGAGATAGGCATTGTAATTATCAAAATGCGAAATACGGAA
ATCCGCCGTTTGAGGCGTTCCTTCATAACGAGTACTATTGGTTAAATTTAACATTTGATC
GCCATTCGGAAGCCCTTGTAATTCCCCCGATTTAGCCACCACCACAGAGGGTTTATTTTT
CTTTTGCTGTTCAGGCTGAAAAACATAAATATCATTAATGGTGTTATCTTTAATGTTATC
AATAAATAACACATACCCACCTGCAGACATAAATTGCCCTGCGGCTAATGCAGCAAAGCG
AGGATTTGCTTTTGCTTCAGCCAACATTTCGCTCTGTTTATTAATCGCCCAAGGGGTAAG
CCAAAAGACATTATAAACCGCCACTGCCGTGGTAAAGATCGATAAAAATAACGCTGCTTT
CACTAAAAGGCTCTGCCCCACCCCACAAGCGCGCATTACCGTAATTTCACTTTCAGCATA
AAAACGCCCTAAAGTGAGCAAAAGAGCAATAAATAACGACAAAGGCAACATCAACTGTGC
CATTGTCGGCATACCTAATCCGAGCAAGCTCAATACTAAGTCTGTAGGGACTTTGCCACT
CACAGCCGAGCTTAATACTCGTACTAATTGTTGGCAGAAGAAGATCACTAACAGTATGAA
AAGTATAGCAATTTGGCTTTTAAATATTTCTTTCGTTAAATATCGACTTAAAATCACGAC
AAAGTTCTCATTTTGACAATTTATCGCTTGCAATTTTCAAGCAAACAGGTAGTTTTATGA
CCCATATTTTAATTGCAAGTTCAAGCGGTTGGATTTGGGTAAAATTTTGAATAGCCCACT
TGTAGGGACACACTGCGTGTGTCCGTAAAGCTGCGTGTCCATAAAACTATATATGTCCGC
AAATATGTGTTTGAGCCAGAAATATGGACACACGCAGTGTGTCCCTACCTTTCTTTATCA
TTCAAACAAAGGCTAAATAATATTGTAAAATTTTACCAAAACCCACCGCTTGCAAAATAT
GTAATCATACCCTTTTATACAAAAAAAATCACGGGAGTATTTTATGGAATTTAGCGTTAA
AAACGGATCTGTTGAAAAACAACGTACAGGCTGTCTGGTTGTTGGGGTGTATGAACCCCG
TCGCTTATCGCCTGCTGCGGAGCAATTAGATAAATTAAGTGACGGCTATTTAAGCAATTT
ATTGCGTAAAGGCGATTTAGAAGGACGTGTTGGGCAAACGTTATTACTACACAACGTACC
CAATGTCCCCGCAGATCGCGTGTTGTTAGTTGGCTGCGGCAAAGAGCGTGAACTGACTGA
ACGCCAATACAAACAAACCATTCAAAAAATGGTACAAGTCATTAACGACACAGGCTCAAC
GGAAGCGATCTGCTTCTTAACCGAATTACACGTCAAAGCCCGTTCCGTTTACTGGAATAT
CCGCTTTGCGATTGAAGCTATTCAAGAAAACGGCTACCAATATAACGAATTTAAGAGCGT
AAAACCTGAAATCCGCCGTGAACTCCGCAAAATTGTGTTTAATATCGCTAACCGCAAAGA
TTTAACTGTGTCAGAACAAGCGGTTGAACAAGGCAAAGCGGTCGCTTTAGGGGTGATTGC
TGCAAAAAATGTAGCGAACTGTCCGCCAAATGTCTGCAACCCGAAATATTTATCTGAGTT
agccaaaggcttagccaaagagtacgataacatcaccaccacggtactggacgaaaaaga
gatggcggcattacaaatgaacgcctatcttgccgtttctcgtggttctgaaaatgatgc
ttatctttcaattatcgaatataaaggatcgccaaatcctgcagcaaaaccgattgttct
tgtcggcaaaggcttaacttttgacacaggtggcatttccattaagccgtccgatgcaat
ggacgaaatgaaatatgatatgggcggtgcggcttctgtctatggcacaatgaaagccat
tgcggaaatgaaattgccattaaatgttatcggcgtactcgcaggctgtgaaaatatgcc
agacggcaacgcttatcgccctggtgatattctaaccacaatgtcaggcttaaccgttga
agtcctcaataccgatgcagaaggacgtttggtattatgtgacaccttaacctatgtcga
acgtttcgatcctgaattagtgattgatgtggcaacactcacaggggcgtgtatgatcgc
acttggcaaccacaatagcggattgatttcaccaaataacacacttgcaaacgacttatt
aaatgctgcagaacaagcggatgataaagcatggcgtttaccaatgggagaagagtatca
agaacagcttaaatccaactttgccgatcttgccaatatcggcggacgtttaggcggagc
gatcaccgcaggggtattcctatcgaacttcaccaaaaaatacacttgggcacacttaga
tattgcaggcactgcgtggaaatctggggctgccaaaggggcaacaggcagaccagtgcc
gttgttgagtcagtttttgattaataaagctggcgtctaacctgtttgcctcctaaatac
aagcggtcagttaggctctaaaatttgcaaattttgagtcgaaactgaccgcttgtaatg
gcagaattttcactaaacaaacatataattcttaacccaaaggcgttattccattagaat
aacgtctttttacgctttccttcgcgaaggtcctgacttgttatcagaaagagaatccac
atgttacaacataaacccgaacttttatcgccggcaggcacgctgaaaaatatgcgttat
gcctttgcttacggggcagatgccgtttatgcggggcaaccacgttacagcttgcgtgtt
cgcaataacgaatttaaccacgctaatttgaaaatcggtattgatgaagctcacgcactt
ggcaaaaaattctatgtggtggtcaatatcgctccgcataattctaaactcaaaaccttc
attaaagatctgcaagtcgttgtggatatgaagcccgatgcgttgattatgtctgaccca
ggcttgattatgttggtgcgtgaacatttcccagaaatggatattcatctttccgtgcaa
gcgaatgcggtaaactgggcaacggtaaaattctggaaacagatgggattaacccgtgtc
ATTCTTTCCCGTGAACTTTCCATTGAAGAAATCGCAGAAATTCGTGAGCAAGTGCCTGAT
ATGGAAATTGAGATTTTCGTCCACGGGGCATTGTGTATGGCTTATTCTGGGCGTTGCTTA
TTGTCTGGCTATATTAACAAACGTGATCCGAACCAAGGCACCTGTACCAACGCTTGTCGC
TGGGAATATCAGGTGGAAGAGGGTAAGGTAGATGATGTTGGCAATATTGTGTCAAAAATC
GATCCAAAACAGCAGATTGAAATTAAAAATGTCGCACCAACCTTAGGCGAAGGCGATACC
ACAAGTAAAGTTTTCCTGCTTGCCGAATCGCAAAAACCAGATGAGCAAATGACCGCTTTT
GAAGATGAACACGGCACTTACATTATGAACTCGAAAGATTTGCGTGCGGTGCAACACGTT
GAGAAACTGACCCAAATCGGCGTACATTCCTTAAAAATTGAAGGTCGAACTAAGTCATTC
TACTATTGTGCAAGAACTGCTCAAGTTTACCGTAAAGCGATTGATGATGCGGCAGCAGGC
AAGCCTTTTGATGAAAGTTTAATGGATACCCTAGAATCCTTGGCACACCGTGGTTATACG
GAAGGTTTCTTACGTCGCCATACCCACGATGAATACCAAAATTACGATTACGGCTATTCG
ATTTCAGAACGTCAGCAGTTTGTCGGCGAATTTACCGGCAAACGCAATACAAAAGGTATG
GCGGAAGTCGCCGTGAAAAATAAATTCTTACTTGGCGATGAAGTCGAAATGATGACCCCA
AAAGGCAATATCGTGTTCAAAATCGAACGAATGTTAAACCGCAAAAATGAAGCTGTTGAT
GCTGGCTTAGGCGATGGGCATTTTGTCTTTTTAGATGTACCAGCCGATGTGGAATTAGAT
TATGCTTTGTTAATGCGTAATTTGGTTGATGCGAATACTCGAAATCCGCATAATTTATAA
AAGATAACCTTAATCTTATTACTACTTAGCGGAAGTATGTACAGAATAACTAAAGCAATT
GAACTGATAAGCGGTAAGATGGACTAAGTTTTTTGCAAATCATTAGCCAAATCTTACCGC
TTATTTTTAGGAGATAAAATGAAAAAAACGCTCTCTTTTAGCCTTATTGCCCTTGCTTTA
GGCTTAACGGCTTGTACCACGAAAACCTACCAAAGCACCTTAACCGAAGGGGTGGATAAC
AGCGTTGCCCCACAACAAGATTTTTATCGCTATGTGAATGGTAAGTGGCTGGATACCGCC
CAAATCCCGTCTGATCGTACTTCTTGGGGAACCTTAGCAGAACTCAATGAATTGAACGAA
AAACGTTCTGTTGAGCTGTTACAAGCGGTCATTTCAGACCCAAATTTTGCAAATGATGAA
AAAGCACAACGTTTAAAAGTACTGTATCAAAGTTATACCGATTTGCCTGCTCGTGAAAAG
CTTGGTTTAAGCCCAATTCAAGCTGATTTAAGCCGAATTGAGAGGATAAAAACCTTTGCC
GAGTTAGAGCAATATTTAATTAATGAAACCAAGCAAGGCAATGAGATGTTATTTGGTTGG
TCGGTGTTTGCCCACCTGAAAAACTCTCGCCAAAACGCAATCTATTTCAGTAATGATAGC
CTTGGTTTGAGCAACGATTATTATCAAAAGGATACCCCTGAAAATCGTAAAACATTACAG
CTTTATCAAGATTATGTTGCACAGATGCTTCATTTTGCTCAGGTAAAAAATCCGAAGCAA
AAAGCAAAAGCGATTGTGGAGTATGAAAAAGCGATTGCGAAAACCCTATTTACCAATGAG
CAGCGTCGAGATATTCAAAAACGCTATAATCCTTTATCTATCAATGAATTAGCTAAAGCG
AGTAAACATATTAATCTTGCAAATTATCTCAACGCCGTTGGGGTGAATACGGAAGAAGTT
ATTGTGTGGGAGCCGAATTTCTTAAAACAGTTTGATCAGCTAATCAACCCACAAAATCTT
GCGTTAATTAAAGATTACCTACGCTTTAAAACCATTTCAAATGCGTCCACCTATTTAAAC
AAAGCCTTAGATGATGCGAATTTTGCTTTTTATGGCAAGCAGTTGGTGGGACAGAAACAG
CAAAGACCGTTAGATAAACGTGCGTTACGTTTGATTAACAATCAAATTGGGCAGGAATTT
GCTCAATTTTATGTGGAAAAATTCTTCCCTGCGACAGCTAAAAAAGACCTGCTTGAAATG
GCTGGTTATTTGGTTAAAGCCTACCATCAGCGTATCGACAATTTAAGTTGGATGTCGGCA
GAAACCAAAGCAAAAGCGAAAGTGAAGCTAGATAAATTCATCGTTGAAGTGGGTTATCCA
AACAAATGGAAAGATTATAGCCAACTGCATTTAAAAACCGTAGAACAGGGCGGTTCGCTT
TATGCTAACTTGCGTGAAATTGCCAAATGGAATTACCAAGAAGCCTTAAGTAAAATCAGC
AAACCTGTTGATTTGAATGAATGGGGAATGTTGCCACAGGTGGTGAATGCTTCTTATAGC
CCATTGATGAACCGTATTGTATTCCCGGCTGGGATCTTACAAGCACCGCTTTACGATATG
AACGCCGATCCTGCTGTTAATTTTGGGGCTATCGGAGCTATTATCGGACACGAAATCACT
CACGGCTTTGACGACAGCGGTTCAAAATTTGATGGTGATGGCAACTTAAAAGAGTGGTGG
ACAGCAGAAGATCGACAAAAATTTGAAGCCCTTGCCGATCAACTAGTTGCTCAATTTGAT
AAATTTGAAGTCGCCCCGAAAATTTTTGTCAATGGACGTTTCACCTTAGGGGAAAACATT
GCGGATCTGGGCGGATTAAGTATTGCTTATGATGCATTAAAACGTTATGAGCAAGATCAC
GGTGTGACCCCAATCTTGGAGAACCTTTCCCCAGATCAACGCTTTTTTATGAGCTGGACA
CGTTCGTGGCGAAATAAAGCGACGGTCCAAGCCTTAACGCACCAAGTGAAAAGCGATCCA
CACGCCCCAGGACAATACCGTGCTTTTGCCCCTGTATTAAATATTTCGGGCTTCCATAAT
GCTTTTAATACAAAGCAAGGTGATGCAATGTACCGTCCGATTAATGAGCGGATTAGGATT
TGGTAATATACAAATTTCCCATAGAAGAGAGGCTGAGTATATAATCAAGGAAAAATTCAT
AAATTCCCAGTATAATCTATCCACTTATTTAAACTAAAAGGAATACAAAATGCAAAACCC
AAAAGATGATGTACTTTATGCCCCTGTTGAATGGTTCGATTGCAGCGAAGGTTATACGGA
TATTCTGTATCATAAATCGACTGACGGTATCGCTAAAATCACAATTAACCGCCCTGAAGT
GCGTAATGCGTTCCGTCCGCAAACGGTAAAAGAGATGATCCAAGCTTTCTCTGATGCGCG
TTTTGATGAAAAAATCGGTGTGATTGTTTTAACGGGTCAAGGCGAAAAAGCGTTCTGTTC
TGGTGGCGACCAAAAAGTGCGTGGCGATTACGGCGGTTATAAAGACGAAAGTGGTGTACA
TCACTTAAACGTATTGGATTTCCAACGTGATATTCGTAGCTGCCCGAAGCCTGTGGTGGC
AATGGTCGCTGGTTATGCCATTGGTGGCGGTCACGTTTTACATATGCTCTGTGATTTAAC
CATTGCCGCAGAAAATGCGATTTTCGGTCAAACCGGCCCGAAAGTGGGTTCATTCGATGG
CGGTTGGGGTGCAAGCTATATGGCGCGTATTGTTGGGCAGAAAAAAGCACGTGAGATTTG
GTTCTTATGCCGTCAATATGATGCGAAAGAAGCCTTAGAGATGGGTTTGGTGAATACTGT
TGTGCCTTATGCCGATTTAGAAAAAGAAACGGTGCGCTGGTGTCGTGAAATGTTACGCAA
CAGCCCGATTGCATTACGTTGCTTAAAAGCGGCGTTAAATGCAGACTGTGACGGACAAGC
TGGCTTGCAAGAATTAGCAGGTAATGCAACGATGTTGTTCTATATGACGGAAGAAGGTCA
AGAAGGTCGCAATGCGTTTAATGAAAAACGTGCGCCTGACTTTAGCAAGTTTAAGCGTAA
TCCTTAGTATGTATAAAATGGCATAGTAGACAAAGTGGTTGCTAATGAATATTTTTAATG
GGGCTGACGTAGATTAGCTAGCATGCTAACCTACAAAAATGAAGATAACTCATTGTAAAT
TAAAGAAATCTATACAGAAAAAGCTACTTGAATTTTTTGTGTTAGAAGTAACTGCTCGAT
CAGCCGCAGATTTACTCGGTATTCAGCCCAATTCAGCAATCCTGTTTTATCGCAAAATCC
GTGAGGTCATCTGCTATCATTTAGCCCTTGAAGCAGATGAAGTATTTGACGGACAAATTG
AGTTGGATGAAAGCTATTTTGGTGGACATCGTAAAGGAAAACGAGGTCGTGGAGCGGCAG
GAAAAGTGGCTGTCTTTGGGATATTGAAACGGCAAGGAAAAGTATTTACTGTGGTAGTCA
ATGATACGAAGACAACAACGCTAATGCCTGTTATATCAAGGAAAATCAAGCCCGACAGCT
GGGTTTATACAGATACTTATCGTAGTTATGATGCCCTTGATGTAAGCGAATTTCACCACG
AACGAATTAACCATTCGGAGCTGTTTACAGTGAAACAAAATCACATCAACGGCATTGAAA
ATTTTTGGAGTCAAGCCAAGCGGATACTCCGAAAATATAATGGGATTGACCGAAAAAAGT
TTCCCTTTATTCTTGAAAGAATGTGAATTTCGGTTTCACTTTGGAACACCAAAAGAGCAA
CTTAAAACGTTGAGAAAATGGTGTGAAAATTAGAGCTAATCTGCGTCAGCCCCTTTTTAA
TTATTCTTAGCAGCTCTTTTTATTTAAAAAATCCTTTATAAACATAATTTTATGTTGCTT
CGTTAATCCTGCATGATGCGATAATTTTTCCTTTGGTTGCCCAAATAAGTTTTCAAGCCT
ATTTGTCGTTTTTTCGATATTTAAATCGTCATGCTTTTCATAGGTAAATAGATAATCCAT
ATAACGTTTAAAACTATGATAAGCACTTCTTACATTCCGATGTTTATAAGAGGATAATAG
CCCTTTTCATTCGGTTTATCTGACCGTTCTTCTAAAAATGCTTTATATTTTAAATGCCAA
TGATGTAATCGTAAATAGACGTCTTTTTTAGAACTCTGTTTAAGCGTTAATGCTATTGTT
TTTAATTCTTTTCCAGCTATAGATTGATGCTTTTTTCGTAATGCTCTCATCACAATCGCT
ACCATATGAAAATGGCACATTTGCGTCGGTGTATTCAATAAATCTTTCAATATACCCCGT
CTGCCGTCGCAGGTAATTGATTGAATGTTATAGCCTTTCATACGAAGTGAATTAAATGCT
ATCCTGTAATAAACATCTTTTTCCGTTTTAATAACACGATGGTAAACCACTTTTTTAGAA
AGCGAATCCATCAGGACTAAAACACCAAATTCACGACCAAAGAAGGTGGTATCCGCAATA
ATATTTAAATAACGTGATAGTGGTGGATTTAATTTCTTTTTAAGGGTAAATGTTTTATCA
CAGGCATTACATTCATAGCGTTGAATATTATTTCTTATGCCATGTTTGCGAATGTCGCAA
CTGTGGCAAAAATGACATTTTTTGGGTTCATAATTCAAAAAAGTGGCTTAAAGTCTGTAA
TATAAGGCTTTAAGCCATTTTTAGTGGCCATTTTGTATACTATGCTATTTTAGGAGTAAT
AGACTTTTCTTATAAAAACGACTTCATTGGGGTATAGTAGACAAATTTGTTGCTAAAACA
TTTGCACAATATGATCCAGTTCAACCTTAGCTGCTTCAACTGCTTTAGCTGCAACTTCAG
GACCATAACCAATACCTTCTGCATACACAAACCCAACATCAGTAATACCGATAAAGTTTA
ACACCGTTTGCATATACATTTTAGCTAAGTCCGCAGGACCATCTTTATAAATAccgccgt
gagcaagcactaccactgcttttttacctttgattaaaccttcaggaccattcgctgtat
agcggaaagtcacacctgcacggtttaagtaatcaatataagttttaagttgtgcaggga
tacctaagttgtacattggtacggcaaatacaagcacatcactgttattcacttcaccaa
tcaatttgttagataaatcaagtgctgcacgttgagcatcattttgcggttcatcacgtg
tacctgatgccgcatttaaatcataataaggaagtggatttaccccaaaatcgtgttcag
tcacgttcgctgtgattttagatttaaggtaatcaactaatttgtttgaagtggaattat
cggcaagaatacttgatttgatcactaatacatttttcattaaaaactccggatatcgaa
aatacgattgaataactgtgttagtttatctgaatataaaaagaaataaagtagagaaaa
gtgaaaagagtgtttattaaaatgaaataatatatcaatttgcaaaatattaaattgttc
tgaccgcttataaaacacaagctcaagtatttacttgagcttgtatataaaaagcgttta
ctactcttttttcatttcagacgcaaacagataagcacctacaaagattctggttaaagt
atctaataagtaagcctcactaataccctcctcaacatccagatcatctttcaaagcaag
atcaccatctttataagcagttaaaaatctttttgttgcattccatttattgacactttt
caatgaagtattatcgccatcaaaatacatcctaaaagttaaagagccatcgtcacgttg
attataaattaccagctttatcccagagtcgctggtaattctaatctttcctttttcaat
cagctcaactgttggatgttttttcttcacaatatcaatcaattgttgatcagaaaactt
agtataaacttccaccattttggtttctgcataagctgttgtagaaacgagcgtagtggt
aatcaacatggcaaaaaacattgatagaaaataagctggcgttttgaggtatttataaat
tttcataaacacccccaccattttctaactgacgatagagattgagagaaagtttatccc
ttgtttgagcggcaatatctgtttcgtaaagttgcttatcaacaggattgcttaaatcat
attggtagtaggttccacttaatcctttataagcaaacataccgttttcatctgttcttt
aatcataaatgtaccttcatagtaatgctaaatgttttggcagagatgattttagttcat
tacgcaagtaatgaactaaataatgctagcattattgaaaattttgattaaaaaatggta
ataagcgaagatataagaagaattttgaaaaaacaaaagcccgataaatctatcgggctt
tttaagtcaatgtagaattattctgctgcttgttcagctgcaacttcaggacgatcaact
aactcaatgtaagccattggtgcgttgtcacctgcacggaaaccacattttaagatacga
gtataaccacccgcacggtttgcaaaacgtggacctaattcattgaataatttagcaacg
gtttcgatgttgcgagtacgagcaaaagctaaacgacgattagcaacgctatctactttt
gctaaagtaattaatggttcaactacacgacgtaattcttttgcttttggcaatgttgtc
ttgatgatttcgtgactaactaatgcacttgctaaattacggaacaacgcctgacgatgg
ctgctgttacggtttagttgacgtccactcttacgatggcgcataaccttattccttcta
agaaaatctaaacctaaaattagtcttcagcaatacttgctggaggccaattctcaaggc
gcataccgagtgataagccacgagaagcgagaacatctttaatttcagtaagtgatttct
taccaagattaggtgtttttaataactcaacttctgtacgttgtactaaatcaccgatat
agtgaattgtctctgctttcaaacagttagcagaacgaactgtcagctctaagtcatcta
ctggacgaagaagaattggatcaaattccggtttctcttctttcacttctggctgacgaa
catcacgcaaatcaacgaatgcagcgagttgctctgctaaaatcgttgcagcacggcgga
tggcttcttctggatctaatgttccgttagtttccatctcgataacgagcttatctaagt
ctgtgcgttgttcaacacgagcagcttcaacattgtaagcaatgcgatctaccgggctaa
aacgtgcatcgactaataagcgaccgattggacgatcgtcgtcttgtgtatgtacacgag
cagatgctggtacataaccacgaccacgttgtacacggatacgcatactaattgatgcgt
ttttatccgttaagttacaaataacgtgatctggattcacaatttcaacatcaccatcgt
gagtaatgtctgctgcagttacagggccaatcccagatttagtgagtgtcaaaataatat
catctttattttgcacttttaccgctagacctttaaggtttaacaatacctcaagaatat
cttcttgtacgccttctttgctgctgtattcgtgtaatacaccatcaatttctacttctg
taactgcacaaccaggcatagatgaaagtaaaatgcgacgaagtgcgttacctaaagtgt
ggccgaaaccacgttctaacggctctaaggtcacttttgcgtgagttgaactaatttgtt
caatattcactaagtgtggctttaaaaattctgttacagaaccCtgcattttatcctctc
tttgcttttaagcttaactattatttagagtaaagctcaacgatcagatgttcattaata
tctgctgatagatcagaacgctcaggagtacgtttaaatacgccttccatttTAGTTGCA
TCAACTTCTAACCAAGTTGGTTTTTCACGTTGAGTAGCTAACTCTAATGATGCTTTGATA
CGTGCTTGTTTTTTAGATTTCTCACGAACAGCAATCACATCATCAACAGAAACTTGGTAT
GAAGGAATGTTTACAACACGACCATTTACCACGATAGATTTGTGGCTTACTAACTGACGT
GCTTCAGCACGAGTAGCTGCAAAACCCATACGGTAAACAACGTTGTCTAAACGACCTTCT
AACAATACTAATAAGTTCTCACCGGTATTGCCTTTTAAGCGGTTAGCTTCTTTATAGTAG
TTACGGAACTGACGTTCTAAAATACCATAGATACGGCGAACTTTTTGTTTCTCGCGTAAC
TGACTACCATAGTCAGATAAACGAGGCTTACGAGCACCGTGTTGACCTGGTGCTGTATCA
ATTTTACATTTTGACTCGATCGCGCGAACACCTGATTTAAGGAATAAATCGGTACCTTCA
CGACGGCTTAGCTTGAGTTTTGGACCCAAATATCTTGCCATTTTCTTTCTCCAATTATCC
TAACGTCAATTACACACGACGTTTTTTCGGTGGACGACAACCGTTATGTGGAATCGGAGT
CACATCTGTAATGTTCGTGATACGGAAACCCGCTGCGTTTAATGCACGGATTGTTGATTC
ACGACCTGGACCCGGACCTTTAACCATAACTTCTAAATTCTTTAAACCAAACTCTTTAAC
CATTTCTGCACAACGCTCTGCAGCAACTTGAGCAGCGAATGGAGTTGATTTACGAGAACC
ACGGAAACCTGAACCACCCGCAGTTGCCCAAGCTAGAGCATTACCTTGACGGTCAGTAAT
GGTTACGATTGTATTATTGAAAGATGCGTGGATATGAGCTACGCCATCTACGATCTGTTT
TTTTACACGTTTACGTGCACGAACTGGTGTTTTAGCCATTATTTATCTACTCCGATTATT
TTTTGATCGGTTTGCGTGGACCCTTACGAGTACGCGCATTAGTCTTAGTACGTTGACCAC
GTACTGGTAAACTACGACGATGACGTAAACCACGGTAGCAACCTAGGTCTAAAAGACGTT
TGATGCTTAAAGTTACTTCACGACGTAAATCACCTTCGACAGTAAATTTACCAACTTCTT
CACGCAGTTTTTCAATCTGCTCTTCAGACAATTCTCTGATCTTCACATCTTCAGCAATAC
CCGTTGCAGCGCAGATCGCTTTTGCACGAGTTTTACCGATGCCATAAATAGCAGTCAGTG
CGATTACGGTGTGTTTTTGATCAGGAATGTTAATGCCTGCAATACGGGCCACTATGCACT
CCTATTTAACTAAAGTTATTGATATGCTGATCTTGAAAAGCCCGTTTCAGGATACTCAAA
CAGCATATCAGGACGAAATGAGCTGAGCAGTATAACCGCTCAGCAGGTTCTTTGCAAGAA
ATAATGTCAATTAACCTTGACGTTGTTTATGTTTAGGGTCGCTACAAATTacgcgtacaa
caccttcacgtttaacaactttgcagttacgacacattcttttaactgaagcacgaactt
tcattgcttatccttttgatctaagggcttattgccctaagcctttcaaattggctttct
tcaacacagaatcatactgtaaagacattagatgactttgagcctgtgcgatgaaatcca
taataacaaccacaacgatcaataatgaagtaccgcctaattggaaagatactttccata
atgatgttatgatataaggaaccaaacaaacaaaggtaatatataacgcaccaattaagg
ttaaacgtgtcattactttatcgatataacgagatgtttgctcgcctggtcgataacctg
gtacaaatgcacctgattttttcaaattatccgctgtatcacgaggattatattgcattc
ctgtataaaagaatgcaaagaagattacagccattgtaaataatacaatatagagtggct
gacctggttgtaataactgtgataaatcaaataaccattcaaaaccttcgcttgttccga
accattgtgcaatggttgctgggaataaaataatacttgaagcgaagattgctgggatta
caccagccatatttactttcaacggcaaatgagattgtcttgcaggtgccatcattcttc
cctgctggcgacttgcatagtttacaacaattcttctttgtccacgttccacgaagacaa
caaaatatgttacagcaaatgcaactacagctattagtaataacactaataatgaaatct
caccttggcgagattgttcaatagtttgcccgattactgatggaagatcagcaacaatcc
ctgcaaaaataattaacgaaataccattaccaatgccacgttcagtgatttgctcaccta
accacatcaggaacatagtacctgttactaaactaattacagaagttacatagaacagca
tatttggattaggaactaatccggctagcatattcggcagggctaatgaaataccaatag
actgaataaatgctaataacaacgtagcataacgtgtatatttgctaattttacgacgcc
ctgcttcgccttcttttttcaactcggcaagtgctgggtgtaccgctgtcaataattgaa
taatgattgacgctgaaatatagggcataatccctaacgcaaatatagaagctctactta
aagcaccaccagagaacatattgaacatatcaatgatggtgccttgctgttgtcgtacta
gctcggataatacagaagcatcaataccaggaacaggaataaaagaaccgatacggaaaa
cgattaaagcacctaaaacaaacaataatcgtgattttaattcaccagtccctttttggg
tattaccttgatatcctggttgtttagccatttattattcctcgatagaaccaccagcag
cttcgatagcagcttttgcacctttagtcacgcctaagcctttaaccactactgcttttt
caactttacctgaaagaattacttttgcagataaaatatcttttgtgattacgtttgctg
cttttaacgcatctaaagtaacaacattaccatctacttttgctaagtcacttaaacgga
tttcagctacgtgtaatgctttaagagaagtaaaaccaaattttggtaaacgacggtata
aaggcatttgaccaccctcgaaaccacgacgaaccccgccgcctgtacgagatttttgac
ctttatgaccacgaccaccagttttacctaaaccagaaccaataccgcgacctaaacgtt
ttgcactgtgtttagcaccttcagctggagaaagagaatttaaacgcattctattattcc
tccactttaaccatatatgaaacttgattgatcataccacgtactgctggagtatcttct
aactctacggtatgacgaatatgacgaagacctaagcctttcaacgttgctttatgcttc
ggtaaacgagcgatagagctacgagtttgagttactttaatagttttagccatattcaat
taccccaaaatttcttcaacggttttgccacgttttgcagcaaccatttctggtgatttc
atatttgctagtgcatcaattgttgcacgaacaacgtttattgggttagttgaaccgtac
gctttagaaagtacgttgtgaacacctgcaacttctaatactgcacgcattgcaccacct
gcgatgatacctgtaccttcgctagctggttgcataaacacgcgtgaaccagtgtgagaa
cctttaacagggtgttgtaatgtgccttcgtttaacgctacattaaccatattgcgacga
gctttttccatcgctttttggattgctgccggaacttcacgagctttaccgtaaccaaaa
cctacacgaccgttaccatctcccaccactgttaaagcagtgaaactcataatacgacca
ccttttacggttttagatacacggttaaccgcgattagcttttcctgcagttcaccagct
tgtttttcgatgtttgacatctcaaattcctctattagaactgaagaccagcttcacgag
cagcatctgctaatgattgcacacgaccgtggtatttgaaacctgaacggtcaaatgcaa
ctgctttaatacctttttctaaagcacgttcagcaacgattttaccaacgactgctgccg
cttctttattaccagtatatttaacttgctctttaattactttctcaacagttgaagctg
ctgctaaaacttctgagccattcggtgcaatcacctgcgcatagatatggcgaggtgtgc
gatgcacaactaaacgtgttgcaccttgctctctcattaaatgacgtgcacggcttgcac
gacggatacgagctactttcttatccatagtgttaccttactttactttttcttcgcttc
tttaatacgtacaacttcatcagcgtaacgtacacctttacctttataaggctctggttt
gcggtatgcacgaatatcagctgccacttgaccgattaactgtttgtccgcagacttaag
aataatctcagtttgtgatggacattcaccagttacacctgctggcaactcatgttcaac
cgagtgtgagaaacctaaatttaatgcaacagtgttgcctttcatttgagctctgtaacc
aacaccaactaattgcaatttcttagtaaagccttcagtaacaccgataaccattgcatt
aacgagggcacgagctgtacctgcttgcgcatctgcattaacgatacccgcttttggagc
gaatgttaaagtatcagcttcgtattttacttcaactgcattgtgaatttcgcgagacaa
ctcgccgtttttaccttttactgttaatagctgaccattcaaagtaacttgaacgccggc
aggaacagcgacaggtgcttttgcaacacgagacatttttcctacctcactattatgcta
cgtaacagATAATTTCACCGCCGAGGCTCGCTTGACGCGCTGCACGGTCGGTCATTACAC
CTTTAGATGTAGAAACCACTGCGATACCTAAACCACCCATTACTTTTGGTAACTCGTCTT
TACGTTTATAAATACGAAGACCTGGACGGCTTACGCGTTGGATACTTTCTACAACTGGTT
TGTTTTGGAAATATTTTAAAGTGATTTCCAATTCAGGTTTTGAACCTTCAACAACTTTGA
AGCTCTCAACATAACCTTCTTCAGCTAAAACGCTTGCAATAGCAACTTTTAACTTAGATG
AAGGCATACTGATTGCAACTTTATTCGCAGCTTGACCGTTACGAATACGGGTCAGCATAT
CTGCGATTGGATCTTGCATGCTCATGTATTTACTCCCATGATTCCAAATTAAAAGAGGTT
ATTACCAGCTTGCTTTCTTAAGGCCTGGAATTTCACCGCGCATTGCAGCTTCACGCACCT
TAATACGGCTTAAACCAAACTTACGAAGTACACCGTGTGGACGACCAGTTTGGCGGCAAC
GGTTACGCTGACGGATTGGACTAGAATCGCGTGGAAGTGTTTGTAATTTTAACACTGCTG
TCCAACGATCTTCGTCTGAAGAATTTACATCAGAAATAATTTTCTTTAATTCTTCACGTT
TAGCGTAGAATTTATCAGCTAATTTCGCACGTTTTACGTCACGTGCAATCATTGATTGTT
TTGCCACGATAACCTACCTTATTTACGGAATGGGAAATTGAAAGCCGCTAATAAAGCTTG
ACCTTCTTCATCAGTTTTCGCTGTAGTGGTAATAGTAATATCTAAACCACGAACACGATC
TACTTTATCGTAGTCGATTTCAGGGAAAATGATTTGTTCACGAACACCCATACTGTAATT
ACCACGACCGTCGAATGATTTCGCGTTTAAACCGCGGAAGTCACGGATACGTGGAACAGC
GATAGTAATCAATCTTTCAAAGAATTCCCACATACGTTCACCACGTagggttactttgca
tccgattggatatccctgacggattttaaagcctgcaacagatttgcgtgcttttgtaat
taaaggtttttgaccgctgattgctgttaaatctgctactgcgttgtctaacagtttttt
gtcggtcaatgcttcacccacacccatattcagggttatcttttcgattcgtgggacttg
catgacagatgagtagttgaattttgcttttaattcattaactactgtatctctgtagta
atcatgcagtttcgccatcgcattactccagttaattaaattgttttctcgttagatttg
aagaaacggacttttttgccatcttcgaatctaaatcctacacggtcagctttatttgtt
tctgggttgaaaatcgcaacgtttgacgcatcaatcgcagcttctttcttcactaaaccg
ccagctttgcctaaagcaggaactggtttttcgtgtttagtgataatgttgataccctca
acaaccactttaccgtttggtaacactttagttaccttaccacgtttgcccttgtcttta
ccagcaagaacaattacttcatcgttttgacggatttttgcagccattacattctctcct
tatagtacttctggagctaaagaaatgatcttcataaacttctcagaacgaagttcacgc
gtcacaggtccaaaaatacgagtaccgattggttgctcagtgttattgtttaaaattaca
caagcattgccatcgaaacgaataactgcgccatctgggcgacgaacacccttcttggtg
cgcacaacaactgcttttaacacatcaccttttttaactttaccgcgtggaattgcttct
ttcacagtaactttgatgatatcgccgatagcagcgtaacgacggtgcgatccacctaga
accttgatacacattacgctacgagcccCtgagttatcagcaacatccagcatagtctgt
tcttgGatcatattagtgctccgttAAAATAAAAAACACCCTTTCGGGACGAACCTATTT
GCCCTATACAAATAGGTTGCGGATTATATCGCAATTAGTGTAATAAGATCAACTGAATTT
TATTAGAATGCATTAGAGAGTAGGAGTTCTCCTCATTCACTACTTTAAAAAAGTATTAGG
ATTAATAATCATTGGCGCAACTATTTTACATGAATAAAAACAACCAAATTTTGTGACCCA
TCTCTCAATAACATCGCGGAAGACTAGGCATTTTTGATATTCTATGATTAAAATGCACTT
ATTTATTTTATCGAAGCAGGCTTTATGAAAGTATCTTCCATTGCTATTTTAGTCAGTTTA
TTGAGTTTAAATTGTTGGGCGAATGATGAAATTGTTCGTTCCCAACAAGAAAACCAACAC
CAATTACAACAAATCCAACAACATCAACAATCTCGTTGGGTTTCCCAACATCAATTCCAA
AGCCAGACTAAAGCACAGGATAACAGTACGGCAACCGAACATTATTGCTTACGTTACAAT
AGGTTACAGATAACGGGTGTAACTTTAATCGATCCCCTTTCATTTCAGCCATTGCCCTAC
GAATGTTTAAATGAAAACCGCCTTAATCAACTTAGCCGAGATTTAACGCAAGCCTATTTG
GATAAGGGCTATATTCACAATCCATTTCAATTTGAAGATGATGGTTCGAAAACGCTGATT
TTACGAGTAACCGAAGGCAAAGTGGCTAAATTGACGGGGGGAAGTTCGCAAGTAAACTTA
GCCATGCTGTTTCCTAACATTGTAGGTCAACCATTAAATATCAAAGAATTAGATCAGGGG
CTAGATCAAGCGAATCGTTTGAGTAGCAATCAAGTTTCTGTCGATGTATTACCTGCCAAA
ATGGCGAGATCGAACTCTCTTTTGTCAATAATCCCTCGCCTGCTGTTTCCGGTTATATTG
GTGTAGATAATTTTGCTTCACGCCAATATCATCGTTGGCAAAGCCGTTTCGGGTTAAATG
TAGATAGCCCATTTGGACTGTCAGATAGCCTTTATTTGGGCGGAAGCCACACGTTAAAAT
CGACACCGGAATTTAATCGCTCTGCAATTTTATATTATTCCGTACCTTATGGGCGTTGGA
CCTTTAACAGCTTTGGTTCTGTTTCGCAATTTCGCCGACAAATTCCGTTGGTTTATCATA
ATGTCGAGCAAAAAGGTCGAACGTGGCAGGCTGGGGTGGAAGTTGATTATGTTGCTCATC
GAGGGGCAAACCATATTTCCACAATTTCTGCACAAGTAGAACATCTGAATAGTAAAAGTC
GTTTTGAGGACAGTGTGATCGAGTTACAAAGCCCTAAATTGAGCGTTGCACAATTCTCTT
TTAACCACTTACAGCTACTGTCGCAAGGTTCGTTGATCTTTAACCTTGATTATCGTCGGG
GATTGGCTTGGTGGAATGCGATTAAAAATCAAGGACGAGATCAGCCTGAAGGGCAATTCC
AAAAATGGAGTGGCGATGTACAGTTGAGTTACTTTCATTTGTTAGGTTCGCAAAAATTCC
GCCAATCTCACCGCTTGTTTGGTCAGTATAGTTCAAATTATTTGCCAGCCACAGAACAAG
CGGATTTATTAGGACGATATGCAGTAAGAGGCTTCCAAGATTTATCGCTCTCGGCAGAAA
AAAGCCTTGTTATGCAAAATACGTTAAGTTGGTTAAATAACTATCGATCTTTACAAATAG
AGCCTTACGCCTTGTTTGATCTGGGGGTACAGAAAAATAGCAGTGATAACGCTCATAGCC
AACGTGCTTTCGGCTATGGTGCTGGACTTCAGTTAGCTAAAACTACGTGGAAGTCGGATA
TTCAATGGGTTAAAGGCAAAATGCAACGAGAAAAAACACAGATGTGGGAAAAAGAACAAA
GACGGCAAATTAACCGTTCAGGTGGAAGAGGCAAAAGGAAAAGTACTCGATGGTCGTGTT
GTAGGCAGTATGCAAGCGGAGAGAATCCGTATCCATTCTACCGACAATCGTGCCACACTT
AATGTTGAAGCGGCGGATATCAAGGCAAAAGATGTTTTAGTTCAAGCTGGCAATGCAAAT
GTTCAGGGGAAAGTGACCGCTAGCACCCACTGTCAACATAACCACTACACTGCAGACAAA
AACGTTAAAGTAGAAGAGTACCGTTCCAGCAAAAATGAAAAATATCAAGCAACCAAAATC
CAAGCGGATAATCTTGTTGTCGATGTGGATAACCGTTTAAATGTTTCTGGGGCAGATATT
CAAGCGAAACAAGCGAGTATCATCGGTGGTCAAACCCATTTTGGTACACAAATCACAACG
AACGAAAGTAACGCACGTAAACATCAATCTAAAGGTCTTTGGTTCCGTGAAGAAACCGAT
AAAACTAAAGCTCAAACTGTTCACCGTACCACTGTGACTGCAGATAAACTCAATGTGGTA
GCAACAAAAGGTCAAGTAACGGGGAATGCGGTTAAATTAGCAGGGCAAGATGCTTTTGTT
TATGGTGATAAAGGCGTTGCATTAAAAGGTGTTACACAAACAACACAAGCTGAAGCGACA
AGCAAATTTAAAAATGAAACTGCCCGCTTGCGTACAGGTTCTAGTTCACAAACAGCCAAT
ACCCAAGCGTTAGTGGCAAGTGAATTACAATTTAAAAACCTTAGCGTAGGTGGCAGCGAT
GTACATTTGAGTGCGGTGAAAGGTCAAATTGACGGTCAACTCTTTGTGCAAAATAAAGGT
AAAGCTGAATTTGTCAGCCAAGCGACCAAAAACACTTACAACTGATTTCAACAAAAGGCA
TTAACGTGATTGGTAGTAAAGTGCAAGCGGTGAATACTTTAGGGGTTTATGCACCAACCG
TTGAAGTGATTGGGGCGAAAAACCAAAGTTTATCAATGAAAGAAGAAGCTGGATTTGGTA
TTTCCGCAAAAGGCGATAAGCCAAAAGTGAACTTTAATACCGAAGCGGTACTACGTGGTG
TTATCACATCACTGATCAAAGGCGAatcagtaaacgcacttaatgttgttaaaggcaata
ctcaatttgaagcacaaggcagcattaccttaggcatttataaccacaaacaacagaata
gccaaacacaaactgcacaagcgagccaattaagtgcgaaacaaaacctcactttagagg
cagagcgtattcaacatcaaggttcacaactttctgcaggcaataacattgcacaaggtg
cagaacatatcgaacattctgtggcaacgaactcacaaaatgatcgcaccaaaaAtgtgg
acgtaggattgtcggtcacttcatcgatcaacaaagataaagcgatcagcagttctgtca
ccttatctgcttcaggtggtcgtggaaacagccaaagcaccacagcacaagcaacgactc
tcaatgccggcaatagcattgtgatcaacggtcaaaccttgcaagatactgcaacacaat
atcaagctggtggcgatttaacccttaactctcaacaacataacttacaagcagccgtaa
atagcagcagtaaagatacaatgaaggcaggggtaaatatcggcgttagtggcaacacga
gcgacctcaaaaccgttaatctgaaagtgaatgtaggtgcaaattaccaacaaaatcaga
ccgcttctgagcaagctcaaaaagcctctttaactgcgaataacattgcggtaaatacaa
acacgctttacagccaagcggatatgaaagcagatggcaacattaacgtggtggcgaaag
agagtgcaacctttgctcaagcaacgaataaagagcaacaaaatggcgtaggctttaaag
cagatcttggcgtaggggcattagtcgttcctgccgcaagtgctgctattccaagcgttg
atgcaagtgtttcagtaaatgccgtaaatggtcgcacacaagatgcggttaccgctaaag
ttgaagggcaatcaatcaccattcaaagcggtaaaaatacgctagtacaaggcacaagtt
tggcggcggacaacatcaacttaagcggtgagaccgtcaatgttgtggcagcgaaaagcg
ataaacaactcactgatgttgcagtgggtacggcaatatccttaggtaaaggtgcatcaa
gtttaggcttaaatgcgaacttgaaagtacatcatgaagtttctaatagccatactgcaa
gtcaagttaccgctcaaaatctgaatattcaaagcagaaatgacattacccttactggcg
tacaagcagatgcgaaaaatgtgaccctaaacagtggcaatggcaaccttgctttaaccg
ctttacaggataatgtgaagaaaacaggcgtaggtgcaacactctcattaaatggtggtg
tagcagaacaaaaatggacaccaaatggcggcagtgcttcccttgatgtgaatgttattc
gcaatcaaacccacacaagtaccgtagttaatagtgaaactgcgaacctcaatgtaggtg
gtaatgcactcttaacaggtagtgcaTTAAATGCGGACACTGTTTCTGGTACTGTGACAG
GCGACTTAATCAGCAAAGGACTTGTGAATAAAGTCAGCGAAACAAGTGTGAGCGTTTCTG
CAAGTTAAACCAATCCAACATAACCATCATTAAATAAGTAAGATAAATTAGGGAAAAATT
GAATTAAACGGAATAATGTGAAATAAAAAATGAAAAGGCATTACACATAGAGAAATAAAA
AACTCAGCCGAGAGCCTCTCCCACAATTTGTGTAAATACCTGTTTCTGAGATAATACATT
CAGACACAGGTATTTTATTATGAACGAAAAACAACTTCACGCCTTGGAAGCGGAATTTGC
CAAAAATCTAAAAACACCGGAAGACCTCAATCAATTTTCACGGATGCTCAAGAAAATCAC
CGTCGAGGCTGCGTTAAATGGTGAACTGACCGACCATCTTGGTTATCTAAAACGAAAATT
CAGCTTTGCATTGTGCATTTAGTGCGTAACAGCTTGAAATTCGTTTCGTGGAAAGATTAC
AAAGCCGTCACCGCAGATTTAAAGCAGGTTTATCAAGCCCCGACGGAAGCACAAGCTCGC
GAAAATCTGACCGCACTTTCGCAAAAATGGCAGGCAAAATACCCGCTTGTGGCGAAAGGC
TGGGAAGATAACTGGGCAAATATTGCCACATTTTTTGATTATCCGGCTGATATTCGTAAA
GCGATTTATACCACGAATGCCGTGGAATCGCTTAATAGCGTGATTCGTCGCGTGATTAAA
AAACGAAATGTATTCCCGACGGATGATTCCGTTTTCAAAGTGATTTGGCTTGCGATTAAA
GATGCATCAAAAAAATGGACAATGCCGATTCAGAACTGGAAACTGGCGATGAATCGATTT
ATGATTGATTTTGGTGATCGCTTAGACGATCACCGTTAAGTTGAAATGGGTGTTTACACA
GAATTTGGGATAGGGTCGTACCTGGGTTTGCTGCGGCTGTTGCCGAATCCGCTTTAGCTG
GTACATTCTTATTGTTGTACGCAGTCACATTAACCTGAGTATTATCCATCACCTCAAAGG
CTTTTAACGTGATTTCACCTGTTTCAGGATTAATCTCTGCCACAGTAGATGGGACATCAT
ACTGCTCAGTCACTTTAACTTTCTGACCGTCAGCACCATCTTGTTCCACTTCTCTCGTTA
ATTTTTCAAAAGACCATTTGCCAGTTTGGGTATTTTTCGTCGCAACTAATTTACCATCCG
CTACTTGAGTTGAAGCGTCTGCTGTTGGCTTATCTTCACTATTTTCAGCTTTCTCTTTCA
CATAGCTTACTTCAAGACGGACATTATCTGTGTCTGCTGGTGTAGTGGTTTGCCCTGGCT
TAATGATTAAGCCGCCAACATTTGCATCTACGCCTTGTGTAATGGTTGGTTTATCTGTTG
TATCCGGTGTTGTATCCGTTTTTGGCGGTTTCACTGGTTCACCAGAACCCGATGTTGCAC
CATTGCCATCCTTGGTTTCAACATAGAtaccattattctctcctaccttttccgcaggaa
ccgtaactttacccgtgttagggtctaccaccattccatctggtaagccttgacctgtcc
attgaccatcttcacccttcacaaccttaccaatagattgtgcttcaccttcaccctcaa
gcggttttttgaagatttcatactccttagtatcaccaccaggaatgatcgtgccatcag
gcgttactgttgcaggatctgccgtaggcgttggatctgccttaactggctgttctgcag
gcggttcactacggttagattttgcatcaatacctacggcggtaacgttgctattctctt
ttaagcctgatttatcaagggttaattcgcctgtttctgggttcagtttaactttcacgc
cattgataagcatggtatttggatcaccatcattatcttcagtaagattttgttggttct
cactgaatttccagactttaaccttagccgtttgcgtggcttgaccaTCTTCTGCGGTAA
AGGAAATATCTTTTTCTGCCTGCTCAATGGTAACTGTCGTTTTCTCGTTGTTAGCGCTGT
CTTTCTTCTCAAAAGACACTTCCAACTTAGTATTATCACCATGAGGACGAGCGACCATAT
CACCATTACTGAGCTGTTCAAGAGAAGGTTTATCTGCAACAACGTCTTGATCTTGACGGA
GATCGCTGCCTACGGTAATTGATGTATTAGAGGTGACTCGATCTGGTTGACCATTTGCCC
CTTGTGTTTTTTCAACCGCATCTTTACCTTCTGCTGGCAATCCTAACGCATTGTAGCCTT
TGGCAGTCACAGGGGAGTCATCCTTAACCGCATTTGCGTTAAGGGTAATCTTGCCTGTGT
TCGGATCAATAGTTGCAATACCAGCATCTTTAGCAGAAACAAGTCCAACACCCTGTGGAT
TGCTAGGGTTTTCGCCGTTGTCTGCCAGTGCTGTTTGTGCTTGTTGTAACTTCTCATAAT
CTGCTTTggttgcagcaaagagttccCaaacaccattaactttctgagccactaacacca
tatctatatcttcattgactgatgcaccatcctgagatttcactgttgggataggctgat
tattggtgttggttgaatctcccggcatcgctgtcggagtcatggtgtagcctttgaagg
acacaacaactttctcattatccccttgcggttcaatgattgcagtaccttgttgatagg
tattacccttacctttcaccaaatgaggcgcatcagcttctttcggtgtagtatcatcta
ccaacgccttaatcttggcttcctgtacggttgtcaatctagtgctgttttctgttgtat
cactagtttcataaggtttgtttgatgctactgattcatttccaacagtcttataaccaa
tcgcttctgcttccgaaccatccttcactttcggacctttaacaattacagtaccgtctt
ctttgatgatatagtcgtccttagcaggttttttatctgcatcagtcggatgtgtttcat
ccaacacccacttaccttgctcaagatctttcttcacagcaatttctttatcctgaccgc
tattatccttatacttcacaaccattctgtcgttatcaccacccggtttcgctacgatgt
cgccggagtttggttggtcgttttgaacgccgttaactgcctctgttctgcccgcagtga
ttgtcggtacgtctgtgcgaactttgctgtattcaggctcattggctgttgcgtctgtag
gtcctttgttcagttctttagtttctgcagcgttttgtttgtactgtggcaacaaatcta
tccccaacggctaatggagttgctgtagattcgctaatatcaaacttgaacttaccgctt
gttaccgttgtttctgcaattggttgtccgttagtttgaccttctttgtagaggtaaact
ttggttccatctgcttctgtgcttgttccttcaatgatgactcgctcaggatctttgtct
gccgttgctgatgtatcaatcgccttgattgaggtaatcactggcttatctgatttcaca
tcaaacggagcatctttcttgctggtttcactttctgcagatgtgcgtcctgctacatca
gtcgtggttgcactgacagatgttttatctgctactttgtcttcaggaatcgttacactg
actttgccactttgatcagtggttggggtgagtttaagtgaatctttttcatcttgaacc
cagtttccgccagtataggtgtaagtcaatgtcgtcggtgtacccgctgttccattttca
agttctggggtgtagttgatggtgactttatccccttcaacaattggcttttcccctgtt
gctgctgggaattcgatcttcacataaccctcattatatgaaggaggtgcagaatgcatt
gttttataagggatattggtagagatgtggtgttttatttattgtattttcttttgctat
aatacggtttccccatgttttttttgaagtggtttaattcatgttaaattttgaaaattt
accttctcttcttacaggaaagagcagacagcatttggttgccttaccaaataaattatc
tgatcagcatgcattacaatctgaagtagtaaaagcatttttgcatttacaagatgccgc
actgaaagcaggttttaatttacaacctgcaagtacttatcgggattttgaacgacaaaa
atggatttggaatacaaaattcaatggtgaaaataaagttcatgatgatcatggtaaagc
tatcatattaactggattagatgattgggacaaatgtcaagctatcctgcgttggtccgc
agtgccaggggctagccgtcaccattggggaacagaaattgatatttttgatcctacttt
acttcctgaaggaaaaaagctcatgttggaaccgtgggaatatcagacaggaggctattt
tcaacatttaacgaattggttattagtcaatgccgaacgttttggtttttatttcccttt
tatggaagctaataataagtttattggtctagaaccatggcatatgagctatttccctat
ttcggaacaatatgagcgattactgtccccagagatgttgcaaatggcttggcaaggcga
gaatatcgctggtgtaaatagtttgaatgagcatatttctgagttatttgaatattacat
tttgtaaatgtccctttctgcttttttattacttaaagataattttcaagatcaatcacc
ttatcacaactccgttcaatcaaaaacggatcgtggctgacgataattaatccgcagttt
ctcgctcggcattgttcaatcagcaatttgatcgtttcttgttgggtgatcggatctaaa
cgagaagtcacttcatcggcaaacagtagcacgggttcaagcagtaaagctcgcaaaatt
gcaacccgttgcaactcgccacccgatacgttatcggcgttgcgttgCAGAATGTCAGGC
GACAGTGTGAGCTGTGTTAATAACGCTGGAATTTGTGAACGGTCGAGATGATGATGTTCG
ATCACATCGTCCAATAGTTGTTGCAAGCTCACATTTGGTGCAAAGGCTTCGGGCGGATCT
TGATACAATTTCAGCACTTGATGTTTTTTATGGCTGTGGCTATGCCAAATCACTTCGCCC
GATTGCGGTTTGAGTAGCCCGCAAAGCACATCAGCAAGGGTGCTTTTGCCTATGCCACTG
TATCCGACAATGCCTAAAATTTCGCCTTGGTGTAAATCGAAGGAAAGCTGTTTGAACAGC
GTTCTTGTTCCCCGTGCGACCGTTAAATTTTTGACAGAAACAAGCGGTGTTTTTGACGTA
GAATGTTGCAAATCAGCCAAAGGTTGCCAATGTTGCGGATCTGCACCGATTAAGGCTTGA
GTATAAGGATCTTGCGGTTGGCTCAGCAGTTGTTCCGCTTCGCCTTGTTCGATCAATTTG
CCTTTTTTCATTACGAAAATATAGCCACCGAGAGCGGTCGCCACTTCAATATCGTGAGTG
ATCGTCAGCAAGCTACCGCCTGTTTCATATGCTTGTTTCAGCAAGTTAATCACTTCCGCT
TTGCTATTCGGATCAAGTCCTTTGGTGGGCTCATCGGCAAGCAGAATTTTCCCCCCTGAT
GCGGTCGCTATCGCAAAGGAAGCTCTCTGTGCCATACCACCTGAAAGTTGGTGTGGATAG
CGTTGTTGAGCCTGAGATAAACCCAGCTGGGTTAAAGAAATCTCGCTCGCCTTTTCTGCA
TTTTTCTGGCTTAAACCTGCCACAAAGCGAAAGCTCTCCCACAGTTGTCGGCTAATTCGC
ATCAGTGGATTTAATGAACGGCGTGGCTCTTGGGGCAACATCACTAAGGTTTTGCCCCAA
AGAGATTGTAAGCGGTCGGATTGCCCGTCTATTTTGCAATTTTCCACCACAATCTCACCG
CTTGCGGTTAAGCCTTGTGGTAATGCCCCCATAATTGCTTGAATTAATAGGCTTTTTCCT
GAGCCTGTTTCGCCTAAAATGGTAATATTTTTGCCCCGTTCAAGACAAAAGCTGATCGGC
TCGACCAGTTCAATGCCATCAAGTGTTTGAACAGTGACGTTGGTTATTTTGAGTAATGAC
ACGGTATATCTCTTTTTTATGTTGGGTGTTAATAAAACATCTCCCCTCTTTGCTAAAGAG
GGGAACACTTCCTTACTTCACCTTCCCCGCCAACAACTGCAAGCTAAATACCAATAGGAA
CACAGCAATCACAGGTTGTAGGAAAATCAATGGGGCTTGATAGTAATAAGGGAACAGCTC
TGTCATCATCAGCCCTAATTCAGCCGTAGGCGGTCGCAATCCCACGCTGACAAAGCCGAG
TGTCGCAAGGGCTAAAATCGCATTACCGATTGAAAATGCGGTTAATGTGGCAACCATCGG
CAATAAACGGGGAAATAGGTGACGTTTAATGCAATAAAACCAAGGCAttcccatcaaacg
agaagattgcagttctgagctggaggcaagggtactggtgatcgccctgataacacggaa
aaattcaacccaaatcactaaggcaatgcctaaatagagtgtccaaaatgaaccagggga
gagcgaagcaaacaacaaaatcagcaataagcccggtaatgccatcaccaaatcgcagat
aaagctaaacagacgatctaaccaaccgccaaataatccagccagaataccgaataacaa
gcctgccaccaatgcacaagtgacgctaaacagcgataaaccaaatgaaagtcgaatggc
agaggcaagacgggcaaacatatctcgccctaaatgatcggtgccaaaccaactttctgc
gtcagggcttgccaacatattgctgagatcttggaaaccaacatccatcgggtagaaata
aggttgtaaaaatgcagtggcgagtaacagtagcagtaacaaggctccgcaacgttgtcc
aacggtTAATTTCATACGGTTCCCCCTTCACGAATACGCGGATCAATCCACGCATTAAGT
AGATCGGCGAGCATATTGAGTACCACAAATAATCCCCCCATCACTAATGCCGTACCTTGT
ATCATCGGCACATCTCGTGCAATGATGGCGTGAACTAAGGCGTGTCCGCTTCCCGGCCAA
GCAAAAAGACTTTCGACAATCACCACCCCTTCAATCAGGTAAACCAGTTGTACGCTATGA
TAAGCAATCACTGGCACGGCGATATTCGGGATCCCATGTCGCACAAAGGTCTGCCAACGA
CTTAAACCTTTGAGTTGAGCAAATTGATAGTAATCGGATTGCATTACTTGCACCATAGCT
TGACGTGTCACACGTACCGAAACTGCACTTAACCCTATTGCTAAGGTGAGAGCAGGCAAG
ACAAAATGTAATGCCGTGCCGTATCCACCTGCAGGTAGCCATTTCAACTGAACGGAAAAG
AGCGTAATCAACCCAATCGCAATGATAAAAGCAGGTACGGCACGAAATAGACTGCTTAAG
ACTAAGGTCAAGCGGTCAAATACGCCGTTTGGTTTACGTGCCGATAATACGCCTAAGGTG
GGGCCGATAAGCAAGGCTAACAGTAAGGCTACCACGGCTAGACTAAAAGTATGCGCGAAT
TGATGTTCAATTTTGTGCCAAACGCTGTCGCCTGTGACTAACGATTTACCTAAGTTAAAC
TGCACTAAATCCGCTAACCAACTGCCGTAGGTTTGCCACCAAGGTTGATCCAACCCAAGT
TCTGCTCGCACCATTTCTGCTGCGGCGGCATCGGTTTGATCATAACCGTAGCGACTTGCC
GCAATACGATATGCCATATCGCCCGACAGTTGCCGAGTTAAAATAAAAGTCAAAGTCCCG
ACTGACCAAATCACCAAAAGGATTTGGGATAGTCGTCTGAATAAAATAGAAAGCACGGGG
GTAAATCCTTAAAATTTGTTGTAGGGACGCCACGCTTGGCGTCCATTGCAAAGGCGGAGT
GCGGTTTATGTTTACGGACGCCAAGCGTGGCGTCCCTACATTTTATTTACTCAACAACTC
CAAAAAGAACCGTCTTTCAAAAGGATCTAAAGTCACATTTTTCACATCTTTATGCGCCAC
CACATTTTGCTGATAGTACACCACAGGAATAATCGGCAGTTCATCGTGAATAATTTGGCT
CACCGTCTGTTTTAATGCTTTCGCTTTTTGCGGATCACGTTCTGTTTCAAGCTGAGTTAA
GGCGTTGTCTAATGTCGCATTTTGCCAATTCATCACACCCCAATCGCTTCCTGTTTTCGC
ATAATCCTGCACGATCACGCCAAAAGGATCTAAAGTTTTGCCATAATTTAACGCATAAAG
TGCCATCTCTAAACTGCCGTCTTGATGTCCGGCAGGGATTTCACTGAAGTTACCGACAGA
CACATTCACATCAACGCCAATCTGTTTCCACTGGGCTTGCAAAATCGTCGCAATCATCGG
CAATTCAGGGCGATCGGAGAATGTGCGTAGGGTAAAACTAAACGGCTTACCGTCTTTAGT
TAGCTTGCCTTCGCTATTAAATTCATAACCGCGAGCGGTCAGATCTGCTTTGATTTTTGC
AAGATCAGGTTTTGCCGTTGTTGTATCAATTCGCCATTCCGCAAAGGCTTTCGGCAGAAT
TTGATCCGCTTCGCCCCCTTCAATTTTTAACACATATTCCGCAATCGCTTTGCGATCAAT
CGCTTCACTTAAGGCTTTACGCACCGCTAAATCATTGAAGAATGGTTTTGCCACGTCCAT
TTTGAGCTGAATAGTACGAGCAATAGACACACTGGTTAAGTTCAAATTCGGATCGGTTTT
CAAACGCTCAACACTGGCGGTATCAAGGTTAAACACTAAGGCAGATTTATCGCTTTGTGC
CATCAGCATTCGGGTTTCACTACGGCTACTTGCAAGGTAGTTCGCTTGAGCCAGTTTCGG
TTTATTACCCCAATACTGTTCAAAACGCACCGATTCCAATTTTTGTGGTGCTTCAATTTT
AGTCGCTTTAAATGCCCCCGTGCCGATCACTTGGGTCACTTCCCCTTTGTCGTTATAGCT
TTCAGGGGCAAGAATAATTGCGGTGTAGTGTGTTAAAAAAGATGGAAACGGCACAAAAGA
TTTGGTTAAGGCAATTTGAATTTCTGTCGGGCTGACCGCTTGAATATCTTTAATAAAGGC
TTTTTGCAACATTCCCGGTTTCGCCAATGCAATATTTAGACTGTTTGCCACCGCTTGTGC
AGTTAAAGGTTGCCCATTGTGGAAAATCACATTCGGACGGAGTTTAAAAGTCCAAAGGGT
CGCATCTTCATTGCTGTTCCACTCGGTAGCCAATCCTGCAACAAGTTCCCCCTGTAAATT
CGCTTCTACTAAGGTTTCCGCTAAATTCATACGTTGAAAAATCACCCCTGTCTGGTTCGG
ATCAAGGCTATTGATTTCCCAAGGGGCAACCACCGTTGCCAGAGCAAGTTCATCATTTTG
CTTTGTTTGAGTTGTCGGTTCAGTCGGCTTTGCCGTTTCTGTTGCTGTGGCTTTATCACC
TTGAAAATAGTGAACCGCCAACGCTGCAACACCACCGACTAAAAATAGAGCAAGAAATTT
TTTCATTGTTATATCCCTTAAAATAATAATGGTTTTCAAAAAGGCGTGTATTGTGCCATA
AATTCCATAAAAAAATAGTGGGATGTTAAAAAATTTATCACCGAAGAGTGTGCCCGTAGA
GGGATTAGATAGTAACTAAGACTATCTGTTCAGGATCGATATGTATCCATACCTGTTGAT
TTTCTTGGAGCGGTTGAGCTTTTTTGACCGTTGCGTAACATTCCGTTCCATTTGCGTTTA
ATGCAATTTCTTTATATTCCCCTTTGTCGTAAATTGCTTCGACTTTGGCTGCTAGGCTGT
TTGGGCGTTGTGGGTGTTCGGGGTGAATTTCAATCCACGGCGCTTTGACCATTAACATTA
CTTCTTTCCCTTGTGTCAGTTTGAGCCGTGCTGCACTTTGAGCTGTAATGGAAGCGGTGA
GATCTTGCGGAAATTCTGCAATGTGAATATCAACGTAGCAATGAACATCTTCTTCTCTCA
ATTGGGTGACAGTGCCAAAAAATTGGTTTCTGGCACTGCTTTGTAGGGAGAATTTGGCTG
TTGCAGTGAGTAAGCTATCTAGGGGGATGCTTTCATCTTGAAGGATCGCAAAGGCTTTTG
CTTGGGTCTGTTCAAGTAAATCGTAGAGCTGAAGTAACCGCTCGGCATAAGGGGTTAGGG
CAGTGCCGCCGCCGTGTTTGCCTCCTGTGTTGCGTTCGAGAAGTGGTTTAGGGCTGATGT
TGTTCATTGCCTCAAGATGATCCCAAGCACTTTTGTAGCTGACTTTGGCGTTTTTTGCCG
CTTGGTTTATTGAGCCACATTCTTGAATGGCTTTGAGTAGGGTAATTCGTTTGGGATCGA
CAAAAAGCTGTTGTTTTAGTTTGATGGTTAATAGGATTTCGTTGTTTAACATAGGCTGCC
TTTTTGCAAAATAGAACGCTGAAATTATCTACTTTCTTGTATTAAAAGGAAATGTAATTT
TTACCTTTGTATTTATTTTATAATTCGTTATATAATAGTTTATATATTGTTATATCCACT
CTCATAAGGATTATTTATGAAAAAAACTTTTGTAAAATTAGCTTTAGCGTCAGCATTGGC
TTTGGGGGCAACTTCTGCGTTTGCTGAAAATATTACGGTATTTGCAGCAGCGTCTATGAC
AAATGTGTTGCAGCAAATTGGTGATGAGTATAAAAAAACTTATCCAGAGGATAGTTTGAC
CTTTTCTTTTGCGGGGTCTTCAACTTTAGCAAAACAGATTGAGCAAGATGCCCCTGCGGA
TTTGTTTGTGTCTGCGGATCAAAAATGGATGGATTATGTGGCTGAGAAGCTGCCTGCCAA
AACAAAAAATGTGACAACGTTGGTTGAAAATGAGTTGGTGCTGATTTCGCCTGCAGACAG
TAAAATTAAAGTGGCGTCTATTAAGGATATTAACTTTAAAAAGGTGATCGGAGATAGCTA
TTTGGCAGTGGGCGATGATAATGTGCCTGTTGGTCGCTATGCGAAGAAAGCGTTAGAACA
ATTAGGCGTTTGGGCTGATGTTGAGCCTCGTTTGTCTAAGGCAAAAGATGTGCGTGCGGT
GCTTTCTTATATTGAGCGTGGTGAGTTACCGTTGGGGATTGTGTATTCAACCGATGCGAA
AGTAAGTGATAAGGTGAAAGTTGTCGCGGTTTTCCCTCAAGAGAGTTATGGCAAGGTGGT
TTATCCTGCGGCAACCTTAAGCGATAAGCCTGAAGCAAAACGTTTCCTAGACTTTTTAGC
GACACCAAAAGCGAAAGAGGCTTTTGCGAAAGCTGGGTTTAAGGCAGTTAGATAGCCTTC
GGATTTGACCTGCTATTAGTGAGATGAGTTTATATTCCCTCCTACTATAGCGTTTATCTT
TGATATTCCACCCATCCTTTTTCTTTATCTTCCCCCGCTTAGGGGGAAAATAAAGAAATC
GTCAGACATAATTATATTGAGTGAAAATAGATTCACTATTTCCTTTTCTGGGCTTCATTT
TCCATTTGTTCTACACATAAGTGAAGAATTTGATCCGCACCTTCTTGGATATATTTATCG
TGACGCACTTTATTGGCTTGAATATCTAACATTGCATCATAGATACCCTGTGTAATGCTT
GGTGTTTGAACCATTGTCCAGCAGGTTGGGCTTAGACGATTAAAATTATTTTGTAGATCG
GCAGCATAAAGTACGCCGCTATAATAAGCATACACGTTATGATCTAACATTCGATTTAAC
AGGCTTGCCCGAATTTGTTCTATCGGGTGCTTGACTTTCTTGTTAAACCAATCATCAACC
CCACGGATAAAAGATGTAATATCATAACTTTCATTCACGCGATCTGCATAAGTTTGCTCT
ACTGCACCATAAGCAATCGCATAGGATTTTTGATCGATTTGGGATTCGGGTAAACGCTTC
CAACCGTTTGTATTAGTGCTACAAGCTGTTACCAATATCAATGTAAAAATGACAGCAACT
CGTTTGTATAAAGATTTCATCATTTACTCCTTATCTCTCTGTACTAAAAAAGTGTTACAA
TTCTAACAAATTATTTTACGGATTACTCTAAACATTTTAAGGTTGAATTATGAAACAATA
TCTTGATCTCTGCCAACGTATTGTCGAACAAGGGAAGTGGGTTGAAAATGAACGTACGGG
TAAGCATTGTTTAACCGTGATTAACGCTGATTTAATCTACGACGTGGCAAAGGGGGAATT
TCCCCTTGTGACTACACGCAAAAGTTTTTGGAAAGCTGCGATTGCGGAATTACTCGGTTA
TATCCGTGGTTATGATAATGCCGCAGATTTCCGTCAGCTTGGCTCAAAATCGTGGGACGC
AAATGCCAATGAAAATGCAGCTTGGCTGGCAAACCCACATCGCAAAGGCGAAGATGATAT
GGGGCTGGTTTATGGTGCGGTCGGACGAAACTTCCCGAAAGTTGGCGGTGGTAGCGTCGA
TTTATTGCGTCAAATTGTCGATGATCTGAAACGTGGCGTAGATAATCGTGGCGAGATTTA
TACGTTCTATCACCCTGGGGCTTTCCATATGGGCTGCCTACGCCCGTGTTTACACAGCCA
CCATTTTTCATTGCTGGATGGCACGCTTTATTTGAACAGTACCCAACGCTCTGCCGATGT
GCCACTTGGTTTAAACTGGAATATGATCCAATGTTACACTTTTCTTGCGTTAATGGCACA
AATTACAGGACACCAAGCAGGACAAGCATTCCATAAAATTGTGAATGCTCATATTTATGA
AGATCAGCTGGAATTAATGCGAGATGTGCAACTGAAACGCACGCCATTTAAAGCTCCAAC
ACTCAAAATCAACCCCGATATTAAATCCCTAGAAGATTTAGAAACTTGGGTAACCTTGGC
GGATTTTGAAGTCGAGAGCTACGAATATCATCCGAGTATTCAGTATCCGTTTTCTGTGTA
GTTGGAAAAATTTTTGCTATCTTCAGACTTTATTATTTCTCTTTATATAAATGATTGGAA
GGTAGGATATTTGAAAAAGTGTGCAATAATTTCCTAAAAAATCATCGAACAATAGAAAAT
CGCTGATTTGTGTTTGACAAGCATATAAAAATCTCTAAAATACGCCGCAACGAATATGTT
GTGTTAAGCAATGCTGCGGGAATAGCTCAGTTGGTAGAGCACGACCTTGCCAAGGTCGGG
GTCGCGAGTTCGAGCCTCGTTTCCCGCTCCATTTTTTTGTTATGCCCGAGTGGCGGAATC
GGTAGACGCAAGGGATTTAAAATCCCTCGCCTTTCGAGGCGTGCCAGTTCAAGTCTGGCC
TCGGGCACCATTTTTATTCATCATGTTTGCGGGAATAGCTCAGTTGGTAGAGCACGACCT
TGCCAAGGTCGGGGTCGCGAGTTCGAGCCTCGTTTCCCGCTCCATTTTTTCGTTATGCCC
GAGTGGCGGAATCGGTAGACGCAAGGGATTTAAAATCCCTCGCCTTTCGAGGCGTGCCAG
TTCAAGTCTGGCCTCGGGCACCATTTTTATTCATCATATTTGCGGGAATAGCTCAGTTGG
TAGAGCACGACCTTGCCAAGGTCGGGGTCGCGAGTTCGAGCCTCGTTTCCCGCTCCATGA
TAAAAACTGCATCTATCACCCATCTTCTTTTCTAGATCTAGATAAAAAGTTTTTTCTATT
CCATTATTTACTCTTTTTCCTTTCTATTTAGAAAATCTTTGCAATATCTTTAAGATAATA
TTAAATTCAACTTGATTATAGTTTGGCGTGATTTCTATAAATGCGATATTAGCTTTGCGA
CAAGCCTCCCTTTTTATTGCATCTCTTTCCGCTGCATTATGTTGATAATGAGCGTGCCCT
TGATATTCGATGACTGCAATAGGATTGCTTTGTTTATCTGTGATAAGAAAATCAACCCTT
TTGTGATTAATTTTTGCATAGGCTTCATCCTGTTCCGCTTTGATAAACTCCCCCATGGCG
ACTTGAGAAAATAGAAGAAAATGTGAATCAAGGTTGTGTGATTTTAGATAATTTAATAAA
AGATAGAATAAACGATGTTCACTTTTGTTCATTAATGGGACTTTATGGTAACTCGACTTA
GCAACTATTGCTAAGTTGGAACTATGTGTAAAGCCTTTTGGGAATATCGGAGTATCAATA
GTAGCTCTCCTAGATAATGTCGTTCTTTTCCGGCTATTAGATATGGTTATTCCAAAAGCA
AAGATGAGTATGGCACTAGCAATAATGAGTAATAGCTGACTGTGTTCAAATAAATAGGTA
AGAGACATTGCGTACTCCATTTGTAAATATAAAGTTGTCATAAAGTAAAAAAATTTTGTG
ATTGCTGCAATTGGATTCTTTTAATTTTTCGACAGAGATCGAAAAATTTATTTTTTCTCA
TAGCAAACGTTTGCGTAAGTCGATATAATTATTCTATTCTTTGTTTAGATATTGGAACTT
TGTTATGCAAATCAGCCTAAAAAAAATCTATTCTGGTAAAGTTCGTGATCTCTACGAAAT
TGATGATAAACGCATGTTAATGGTCGCAACCGACCGCTTGTCTGCTTTTGATGTCATCTT
AGATGATCCAATCCCTCGTAAAGGGGAAATCCTGACGCAAATTTCTAATTTTTGGTTCAA
TAAATTAGCCCATATTATGCCGAACCATTTTACGGGAGATTCTGTTTTTGACGTGCTACC
ACGAGCAGAAGCAGAAGCTATTCAACATCGTGCCGTTGTTTGTAAGCGGTTAGTCCCAGT
AAAAATTGAATCTATTGTGCGTGGCTATTTGACGGGTAGTGGTTTAAAAGATTATCAAAA
AACAGGGACTATTTGTGGTTTGGCATTGCCCGAAGGTTTGGTTGAAGCAAGCAAGTTACC
TGAGCCAATTTTTACCCCTTCAAGTAAAGCGGAAGTTGGCGACCACGATATTAATATCAG
CTACGCTGAATGTGAGCGTCAGATTGGGGTAGAGCTAGCGGCAAAAGTACGAGATGCAGC
CATAGCACTTTATAAAGAAGCGGCAGATTATGCTTTAACTAAAGGGATCATTATTTGTGA
TACTAAATTTGAATTTGGTTTAGATGAAAATGGCGTATTAACATTGATGGACGAAGTTTT
GACCCCTGACTCTAGCCGTTTTTGGTCAGTTGAAACCTATCAAGAAGGAAGTAATCCCCC
GTCTTTTGATAAACAGTTTATTCGTGATTGGTTAGAGCAGAGTGGTTGGAACAAACAGGC
TCCAGCCCCTAGTGTGCCTGCTGATGTGATTGAAAAAACTGTGGCGAAGTATCAAGAGGC
TTTGGAACTCTTGACTCAATAGGCTGTGTAAGCGGTGAAATCATTGCAAAAATTTCAATA
TTATGTAGCAATTGCATAAACATTTAATTTTTTGTAGGGGCGGGGAAAACCTTACCCCTA
CATAAATTTTCTTAATATAGATCATCGTAAATTTACTTGATCTTTTCTTTTTAAAGCGTA
TCATACGTCCTCTTTTTTCACTTGGGTTCCCTCACCCCAAACAACCAAACTTATATAAAA
AGGAACAATATGAACGTATTTGATTACTTTTCTGACGAGCAGAAGCGTCGCTCGTTGCTA
TTACTTTCTCTTTTTCACATATTTATCATCACAATCAGTAACTATTTAGTACAGATTGCG
TTTGAAATTCCAATCCCTTTTACTCAAACGACGATCCCAACAACTTGGGGGACTTTTACC
TTTCCGTTTATCTTTTTAGCAACGGATTTAACGGTTCGTGTATTTGGTGCGTCACTTGCT
AGAAAAATTATTTTAGCGGTAATGTTGCCAGCATTGATCGTTAGCTATGTGATCTCGGTG
ATTTTCTTTGAGGGGCAATTTCAGGGAGTAGCTACATTGGCGGAGTTCAATCTATTTGTT
TTCCGTATTGCATTAGCAAGTTTTGCAGGTTATGTGGTGGGTCAGTTAATGGATATTTTT
GTTTTTAACCGCTTGCGTCAAGGCAAAACGTGGTGGCTTGCCCCAGCAAGCTCAACGATT
TTCGGTAGTCTGATTGATACTTTTGTATTCTTTGCAGTAGCATTCTATAAAAGTAGTGAT
GAATATATGGCGGAACACTGGTTTACTATTGGAGCAGTTGATTATGCATTCAAATTGTTT
GTCAGTCTGTTGCTCTTTTTACCGCTCTATGGTCTAGTACTTAATTTTTTAATTAAAAAA
TTAAATTTAAAACGCTTTAATTAAGTAGGCTTCTTCCCATCCTTTTGGATGGGAAGAAAA
TACCTCCTTACTTGTTTGGCGCTTGCCCCAATATTCTCGTCAATAATTCCCAATAAATTT
CAACAGCAGGAATATGCACTTTTTCATCTGGAGAATGGGCATTACGGATTGTTGGGCCAA
TAGAAACCACATCAATGTTTGGATAGACTTTCTTAATCAAGCCACACTCTAGGCCTGCGT
GAATCACTTTAATTTGAGATTCATAGCCCAGTATTTCATCATAAATCGCTTTGGTAAGTG
GCGTAATGGCGGATGTTGGGTCTGGTTCCCAACCTGGATAACCACCAGAGAAAGTGGCTA
TTGCACCGACCAGTTCTGCCAATGAAGTTAAACGAGAACGTACGTCTGCTTTGCCGTTTT
CAATTAATGAACGCACTAAAATATTCGCTTTTACCCCTTGTTCATCGCTAGTCAAAATGC
CAATGCTCAATGAAGTTTCTACCACATTTTCGACCACATCGCTATTGCGAATTACGCCGT
TTGGTAGCACGTTGAGGAACTGAATGACTTTCTCACTGCTCTCTTTGGCAAAAATCTGTG
ACGGCTTGGCAACCTTTTCCACAATAAAATGTAAATTAGGTTCGGCAAAAGCTAACTCAC
GTTGCAATGCCTGTTCAAACTGACGCAAATAAGCGGTCAGATTGTCTTGATCTTTTGCAT
TAAAGCCAATGGAAACGACCGCTTCTCTAGGAATTGCATTACGCACGGAGCCACCACGAA
TTGCACCGATTTGAAAATCAAAATGCGATTTTAACTCAGCCAACGTACGAGCCATTAATT
TAATGGCATTAGCTCTTGTGGTATGAATATCACAGCCTGAATGTCCGCCATTTAAGCCTT
TTAGACTTATCTGTAAGGTTGTATCAAAAGGATTTTGTTCATAGTTCACAGGCAAGATTA
AGGTCGCATCTTCGCCACCTGCACAACCAATGTAAATTTCACCGTTATCTTCGGTATCCG
TATTAATCAAAATATCCGCTTTCAGCCAATTTGGACGTAAGCCTAAAACCCCTTCCATAC
CAGCCTCTTCTGTCATTGTGAGCAAGGCTTCGATTTCAGGGTGAACAAGATCATCAGCGT
CTAACACCGCCAAACAAGAGGCTAAACCGATCCCGTTATCCGCCCCAAGTGTCGTGCCTT
TTGCCTTGACCCATTCGCCGTCAATATAAGGTTGAATAGGATCTTTTTTGAAATCGTGCA
ATGTTCCTTCATTTGCTTGTGGCACCATATCTAAATGGGCTTGCAATGCCACCGTTTTAC
GATCTTCCATTCCTTTTGTTGCAGGTTTGCGAATTAAAACATTGCCAGCTTCATCACGTT
CTACAAAAAGCTGTTTCTGCTTTGCCCAGTTCACAACAAATTGAGCGATTTCTTCTTCGT
GATAAGAGGGGTGTGGAATGGCACAGATTTGATCAAACCATTTCCATAATAAGTGAGGTT
TAAGTGTTTGAATTTCTGACATATCGATTTCCTATAAACAATAATAGCGGTGAGTTTCCT
GTAAAATTTTGCAAAATTCATTCGGATAAATACGTTTATTGTAAAATTTGCCTTGAAATG
ATAGCACGAAAGTTGTTTTCAGGTTATCATTTCGCAATTTTTTTATTCGGTGGCATCGCC
ACCGCTTTTTTTAGGTGAACTTATGAGTGAGAAATACACAAATGAAAAATATGTCGTGAC
GTGGGATATGTTTCATATGCACGCACGCAAATTAGCTGAACGTCTTTTACCTGCATCACA
ATGGAAAGGCATTATTGCCGTCAGTCGTGGTGGTTTATTCCCTGCTGCTGTATTGGCTCG
TGAATTAAGTATTCGCCACGTCGAAACTGTGTGTATCGCAAGTTACGACCACGATCATCA
AGGTGAATTAAAAGTGTTACACGCTGCACAAGTGGCAAATGGTGGTGAAGGTTTTATCGT
TGTTGATGATTTAGTGGATACAGGGAATACTGCTCGTGCTATTCGTGAAATGTACCCGAA
TGCAAAATTTGTCACCGTGTTTGCTAAACCAATGGGGACAGAGTTAGTAGATGATTATGT
GGTTGATATTCCACAAGAAACGTGGATTGAGCAACCTTGGGATTTAGGTATTACCTTTAT
TCCACCCCTTGCGAAAAAATAAAATTCAGTGTTAGGGACGCTTTTGCGTCCTTAATTTTT
TACTCTATCATTTACATAAATAATCGTAGGGACACACTGCGTGTGTCCGCTGAATGAATG
AACAACGGATACACGATGAATAACGGACACACGCAGTGTGTCCCAGGCTGCTGACAAACC
ATATATTAGATGGATTGAATATTGTAGGGTGGGTTTTAACCCACCAATAAAATCAATATG
TTACGGTTATATGGTGGGTCAAGACCCACCCTACAAGCTACTTTGTCAATGATCTCGGAC
ACACGCAGTGTGTCCCTACATTCAAGACCATTGTGAGAACAACACTAAATAAATTATGAG
CTTAGGAAATTTATATATCATCTCAGCCCCAAGCGGTGCAGGAAAATCATCATTAATCAA
TGCGTTACTTTCGGATCTTCCTCGTTCACAAGTACAACTTTCCATTTCCCACACCACACG
CAATCCACGTCCAGGTGAAGAACACGGCGTACATTATTACTTCACGCAACACGATGAATT
TAAACGCCTGATTGAACAAGGACATTTCTTAGAATGGGCGGAAGTTTTTGGTAACTATTA
CGGCACATCATTGCCAATGATTGAACGTAGCCTTGAGCAAGGGATTGATGTGTTCCTTGA
TATTGACTGGCAAGGGGCAAGACAAATTCGTGAAAAAGTGCCAAATGTCAAAACTATTTT
CATTCTACCACCGTCAAAAGCAGAATTAGAAAAACGTTTAATTGGTCGTGGGCAAGATTC
GGCAGAAACCATTGCAAAACGAATGAGTGAAGCGGTTTCTGAAATGAGCCACTACAATGA
ATTTGATTATGTGATTGTAAATGATGATTTCCAAACAGCATTATCCGAATTAAAAAGCAT
TTTAACCGCAGAGCGTTTAAAACAAGCGGTGCAGGCAGAACGCTATCAGTTCTTGATAGC
ATCACTATTGTCTGAAGTATAGAATGGGAGAACATATAGGAGTTTAATTATAGCTCCTAT
CATTTTCCTAATGCTTATAGATCATTCACAATATCCAACGCATCACTTAATTTCTTCACG
GTAAAGACTTCCATTCCCTTAATTGCTTTTTTCGGAGCGTTGCCGTGAGGAATGATCGCG
CGTTTAAAGCCGTGTTTTGTTGCTTCACTAATTCGCTCTTGTCCGCTTGGCACAGGGCGG
ATTTCCCCTGCTAAACCAACTTCGCCAAAGACCACCAAATCTTGCGGTAAAGGACGGTTG
CGAAAGCTCGAAATTAATGCCAGCAATAAAGCTAGGTCGGCACTGGTTTCCGTGACTTTT
ACCCCACCGACCACATTCACAAACACATCTTGATCAGACATTTGCAAGCCGCCGTGTCGA
TGTAACACCGCAAGTAACAGCGATAAACGGTTCTGTTCTAGCCCCACCGCAACACGGCGA
GGGTTGGCAAGCATTGAGTGATCGACCAATGCCTGAATTTCTACCAACAACGGACGAGTG
CCTTCCCACAATACCATCACCGAGCTGCCTGAAGTCTGTTCTTCACTgcgacttaaaaag
atcgccgaagggttcttcacttcttttaagccctgctctgtcattgcaaatacacccagt
tcgttcactgcaccaaaacggtttttctggctgcgtaaggtacgataacgagagtccgcc
tccccttccaataacaacgaagcgtcaatggcgtgttctaacactttagggcctgctaaa
gttccatcttttgttacgtgaccaaccataataatcgccacttgacgtgttttggcataa
cgtgtcaaaaatgccgcacattcacgcacttgagccacactgcctggggaagattgaata
tccgaaaggtgcatcacttgaatagagtcaatcaccatcagctttggtttttcctgatcg
gcaagattacaaatatgttcgaccgaagtttcagataacattttcagattatcagtcggc
aagcccaaacggttagctcgcattgccacctgttgtaacgactcttctccagtcacataa
agggttGGCACACTTTGCGACAAACCGCACATCACTTGCAAGAGCAAGGTGCTTTTCCCT
GCCCCTGGGTGTCCGCCGATCAAAATCGCACTGCCGGGTACAATACCGCCCCCCAGCACA
CGGTCTAGTTCATAAAAACCACTGCTAAAACGTGGCACTTCCTGCAAATCAATGTCAGAC
AATCGCTGAATTTTGCCTGTCGTTTCCCCTGCATAGCCACTCAAGCGGTCACTTTTGCTC
TCTTTTGCCGAAATTAGTCGAACTTCGCTAATGGTGTTCCACGCTAAACACGCCTTACAT
TGCCCCATCCAACGAGCATATTCCGCGCCACAATCACTACATACATAAGCGGTTTTTGGT
GCTTTTGCCATTTTATCTTTCACTCTCAAATCAAAAATTTGCCCTATTTTAGCAAAAACA
CTGTGTAAATGCACAGGGAGAAAAAACGATTTTTTCGATCTACGTCGAAAAAATAAATGT
TGCTCGTCGCATTTTTTATAAAAAGTGGCAGAGTAAATAGGGCGTAAATCCTACGCATTC
ATTTTAGAAGGACAATTTATGAAAAAAATCAGGTTAATTCGACCGCTTGCAAAAGCCTTT
ACCTTAATTGAGTTAATGATCGTGATCGCCATCATTGCCATTTTAGCAACAATAGCAATC
CCGTCTTACACCAGTTACACCCAAAAGGCAGCTCTCTCTGAGTTATTAAGTGCTTCCGCA
TCTTATAAATCCGATGTGGAAATTTGTATTTATAACGTAGGGGATAAAAAAATCTCGGAA
TGTAGTTCAGGTAAAAATGGCGTTCGAGCAGATAAATCCGATGTCCCTGACGCGAAATAC
CTTAAATCTATTTCCGTCGCTTCGGGGGTAATCACCGTGGCAGGTAAAGGCAATATTGAT
GGCTACGGCTACACAATGACTCCGAAATTCGCTAATAACAACATCACTTGGGCAACAAGC
TGTCAAGGGGCTGACATTAGTTTGTTCCCTGAGAATTTCTGTAggcaataatcaaaaata
cttctcccctgagtaggggaagtatgtaaatgatgtctttgggttgtactgcccccatcc
ccctcgccagcccccatccccctcgctgcgctcggggacttcccccataaatgggggaag
aatttgtggggaagagttTatggagaaaagatttattttaaatcttcccccgcctgcgga
ggaagtccccgagcgcagcgagggggatggggGctggcaggggaatggaagctcaaggaa
ataatacattcaaaggaaactatatgaaaaaatatagaaaaagtgaaactgaaaatttat
caaaatataaaaaacagcttcgtaaaaatatgacatttgaagaagttttgttatggcaaa
aaattagaaataaacaattatctgattttaaaattagaagacaagttgtaataggtcaat
atattgttgattttgtgtgtttatcgcaaaaattaattattgaaattgatggttcacaac
attttgaacccgaagcacaaaaatatgatgaacaaagaacagcgtattttaagacattag
gatttagagtattacgatttacaaatgctgaaataaaaaagggattagacgaggtattag
attgtatttatgttcatttgcagacataagtctttattggcttcatattgctcctatttt
gcctcgttttgttcccatctcctcgccagcccccatccccctcactgcgctcggggactt
cccccataaatgggggaagaatttgtggggaagagtttatggagaaaagatttgttttaa
atcttcccccgcttgcgggggaagtccccgagcgcagtgagggggatgggggcttgcgag
gggggatgggggtctgcgaggaagattggggtatacaaaaataatggaggcattgctaaa
aaataaacccaaaagatgagagagaattacaaagtttTccattaaataaaatatgaaaat
aacttaaccaaaggatctactatgtCCCAATACACTATCTGCGAACAACAAACCGAACGC
ATTTTTGATATATCGCCTAGCCGTTGGCAAAAAAATTGCGAGGAGAAACAGCTTTTATTG
CGTTACCTTGCCGTTCCTGTGCAAGAAACTGAGCATAAATTATGGCTTGCCGTTGATGAT
GAAAACAATCTCACCGCTTGCGAAATCTTTGCTTTTATGACCCATAAGCAGATTGAGCCA
GTGGTGATTGCTTCTGATGAACTGAAATACTTGCTTAACGCTCTCTCGCCTGAACAACAG
CCCATTTATGAAGAGAGCGAGCTGGCTTTTGTTGAACAGGAGCAAGAACAGCTCAACCTA
AACGATCCGATTATTCAACTGCTAGATAATCTCTTTAAATTTTGTCTAGCTCAGAATGCG
TCCGACATTCATATTGAGCCACGCAAGCAAAAATTGATTATCCGCTTACGCATTGACGGC
GTTTTGCACCTGTATAAAAGCCTATCTATTCAGCTGGCAAGCCGACtaatttcacggata
aaactactggcaaagctagatattagcgaattacgccagccacaagacgggcaattTagt
tttaccaccgcccttgcggatacccttgattttcgggtgtctagcctgccgacgatctac
ggtgaaaaactggtattacgcttacaaaaaaacaagccgaccagttttgattttctacaa
cttggctttaatccacaacagcaaaccacactgctcaacgctctgaaacaaccacagggg
ctgattttagtgaccggaccaacgggcagtggcaaaagcatcaccctgtacagtgcctta
aactatcttaaccaaatggataaacatattctcaccgccgaagatccggtggaaatcgag
attgacggcttaattcaaacccaagttaatcgcagtattcaactggattttagccagctg
ttacgcacctttctacgccaagatcctgacatcattatgttaggcgaaattcgagatgaa
gagagtgccaaaatggcgttacgagcaagccagacggggcatttagtcctttcgaccttg
cataccaacgacgcactctctgcggtcgaacgcttgttgcaactgggtattcaagagtat
gaaatccaaaattcactactgttagtgattgcacaacgccttgtgcgtaagctctgtaaa
aagtgtcgtggagtaggctgtgacgagtgctatcaaggctatagagggcggatcggggtt
taccaatgtttaagcagaacggcaaaaaaattcgataaacagaccgcttacttggatttt
tccagcctacgagagagtgctaaacagaaaattgaacaacaactcaccaatgaaaccgaa
gtggatagggtattaggttatgaataacatttatgaatttcaatggaaaggacgcaaccg
ctttgggcaaaagcagacagggcgacagcttgccgaaagccgagaagtgctagagaaacg
gttgcaacaaaaaggatacagccaGTTAAGCATTAGCCGACATTTTGCCTTGCCGACTGC
ACCAAAAAAGGAAGAAATTAATCAATTTATGCAACAGTTAGCCTTATTAATTCAAGCTAA
AATCCCCCTAAAACAGAGTTTAGTGATGTTGCTTGAAACCTGCCAAAATCGCACTTTTTA
CCGTTGGCAACAAGAAACAATCCGCTTGATTGAAGCCGGCTTTGCGTTATCCGTTGCCTT
TAAAAAACAGGGAAAATATATTAATCCACAAGAAATCCAATTAATTAAAATGGCAGAAAC
AAGCGGTAATTTAGGGCTAATTTTAACCAACATTGCACAACGCCGTGAAAAATCGGAAAA
ATTAGCCAAGAAAATTAAAAAAATTCTCTTTTATCCCGTCTTTATTTTAGCTATTTCAAT
CACACTCTCTATTTTATTATTGCTTTTTATTGTGCCACAATTTGCAGAACTTTATGGTTC
AAAAGGAAAATCACTCCCTCTAATTACCGAAATACTCTTTAGCCTATCCCATTTTCTACA
ACACTCTATTTTAACGCTAATTATTTTATGTGTATTATGTTTTCTATTAATTCATATTTT
AAATAAAAAAACAGATCTTATTAAACGCCTAAAGTTTATTATATTAAGCCATATTCCTAT
TTTAAAAGGCATTATCCAGTATTCACGCATTATCTTTTTTTGTCAAAATAGCAGTTTAAT
GCTGGCTTCACATATTCGTTTAGATACTGTACTTCATTCCTTTTTAGCCAATAAAAGCGA
TGATATTTTATTACAAGGTTCTCTAGCAACTACACTAACTTATTTAAAACAAGGCTATCG
TTTAGCCGACAGTTTAGATCCAAAACTCTTTCCTACGGATATGTTACAGATGATTGCCAT
TGGCGAGCAGAGCGGAAAATTATCGCCAATGTTGCAACAAATCAGCGACGGTTATCAACA
GCGGTTAGATTATCAAATTGATATACTTTCCCAATTATTAGAGCCGATGTTAATGGTGTT
AATGGGAATTATTGTAGGAACTATTTTAGTCGGGTTATATTTGCCGATTTTTGATATGGG
AGCAATGATAGAATGATGTTATTTTTATTGTCGATTTTACTTGCTTATTGGTTTCAAAAG
GAAATGCAACATTTTCCAAGGCGAATTAATCAGCAGACTTATCAGGATTATCATTTATTA
GTCCAATCGCCGTTAAGTTTGACGGATTTTATCCATAAATCTAGCTTACAGCCTAAATTT
ACGTTTTTATCCTACAGTTTTTATATTTTATTTCCTATTACGGTTTGGATATTTTACGAG
GAAAACTTACCGCTTATTTTTATTCTTATCTGTCTAATATATTTATCTTTATTGGATTAT
TTATATTATTTAACGGATATTCGCTATGTTTCGATTATTTTTATCTTAGCATTATGGCAA
CTGCTTTTTTATCATTCCCTTGAGCTAAACTCCCATATTTTTTCACTTTTTATTACTATT
CTCTTTTTTAGCTTATTTTCACTGCTTAGTCAGTTAATCTACAAAAAAGAGAGTTTAGGT
TTAGGGGATATTCTTCTCTTTATTGCATTATCGCCTTTGTTTACCCTTGAAGAGATGATT
TTATTACTGCTTTATGCCTCCTTATTCGGTTTAGTGTTTTATGCCCTCTATTTTTTATTC
ACCAAACAAAAACTTGCCCGATTACCTTTTATTCCCTTTATTAGCCTTTCGACTTTGTGG
GGGATTATTGCTAAAATTTGAATCCTCTTAATTTTCTTCATAAAGAAAAATAGGCATATA
CCTGTTGTAAGGTTTCAATAATTTAGCAAATACAGTGAAATAAAATGCAAAATCAAATTA
TCTCTCTTAGTCGATCTCTTATCCAACGTAAATCTATCAGCCCGAATGATGAAGGCTGCC
AACAACTGATTGCCGAACGACTACAAGCGGTCAGATTTAAGCTGGAATGGTTGCCTTTTG
GCGACACCTTAAATTTATGGGCAACCCACGGCGAAGGCGAACCTTGCCTTGCCTTTGCAG
GACATACTGACGTTGTCCCTGAGGGCGATGAAAGCCAATGGACTTATCCGCCGTTTTCCG
CTGAAATTGTTGATGATATGCTTTACGGGCGTGGAGCGGCGGATATGAAAGGTTCTTTAG
CGGCAATGGTGATCGCTTGTGAAACCTTTGTGAAAAACAACCCGAACCATCAGGGCAAAA
TTGCCTTACTCATCACTTCTGACGAAGAAGCAGCAGCCAAAGACGGCACGGTGAAAGTGG
TGGAAACCCTAATGCAACGCCAAGAGCCGATCCACTATTGCGTAGTGGGTGAGCCGTCCA
GCACCAAACAGCTAGGCGATGTGGTGAAAAACGGTCGCCGTGGCTCAATTACCGCCAATC
TTTATATTGAAGGCATTCAAGGACACGTTGCCTATCCCCATTTAGCTGAAAACCCCGTTC
ATACAGCTCTGCCGTTTTTAAGTGAACTGACCGCTTACCAATGGGATAACGGCAACGAAT
TTTTCCCACCGACAAGCCTGCAAATTGCCAATATCAAAGCTGGCACGGGCAGTAATAATG
TGATCCCAGGCGAGCTTTATGTGCAGTTTAATTTACGTTATTGCACCGAAGTAAATGATG
AAATCATCAAAACCAAAGTTGCCGAAATGTTGCGAAAATACGGTTTAAAGCATCGAATTG
AATGGAATTTGTCGGGAAAACCGTTTTTAGCAGACAACGGAAAACTGGTTCAAGCCACGA
TACAAGCGGTCGAAAACGTAACACAAATTACACCTAAATTAGACACTGGCGGTGGCACAT
CAGACGGGCGTTTTATCGCCTTAATGGGTGCAGAAGTGGTTGAGTTTGGCCCCATAAACC
AAACCATTCATAAAGTGAATGAATGTGTGAATGTGAATGACTTAGGTAAATGTGGAGAAG
TTTATTACCAAATTTTGTGTTCGGTTATACCAAATTAGTTAACTTGATTCAGTAGTGGAA
AAGTTTCTAGTAAAAATTCCCGCCCTTAGGACGGGGAGAATATCAATTAAGTTACTCCAC
CTTAGGCTTTTCACCTTTCTCAACACAGTTTTTACTCACTGTCACTTTACTTGCTTTCAA
TGATGGTAAATCATACATCGTATCGAGTAACAAGTTTTCCACGATAGAACGTAGCCCCCT
TGCCCCTGTTTTGCGAGAAATCGCTTTTTGAGCAATCGCCACTAAAGCATCTTTGGTGAA
TTTTAACTCCACACCTTCCATTTTGAACAAAGCTTGATACTGCTTGATAATCGCATTTTT
CGGCTCTGTCAAAATGTTAATAAGTGCTTTTTCATCAAGTTCTTCAAGCGGTGTGATAAC
AGGCAAACGCCCGATTAGCTCTGGAATTAAACCAAATTTCACCAAATCTTCAGGCTCAAC
TTGTTTGAATAATTCAGTGAGTGCCTGACGATCTTTATCTTTCTTCAATTCCGCTTTAAA
GCCAATTCCGCCTTGTGTATTTGTTCGAGCTTCGACAATTTTATctagcccagcaaatgc
accaccgcagataaagagaattttagacgtatcgactggaattgtttcttgtttcgggtg
tttgcgtccaccctgtggattgatattcgcaatagtgccttcaatcaatttcagcaacgc
ttgctgaaccccttcccctgatacatcacgggtcaatgatggattttctgatttacgggt
aattttgtcgatttcatcaataaaaataatgccacgttcagcctgatctttatcaaaatc
acacttcatcagcaatttttggatcacattttcaacatcttcacccacataacctgcctg
cgtcagcgttgttgcatcagccacagcaaaaggcacatttaaacggcgtgccaaggtttc
tgccaacaatgttttaccacttcctgtcgggccgataagcaaaatgttacttttacctaa
ctcaacgccctcactctctttattgtcagacagtgcattgcgtaagcgtttgtagtggtt
atagACCGCAACGGACAATACCTTTTTAGCGTGTTCTTGACCGATCACATAATCATCTAA
ATGTGCGTGAATTTCGTGTGGGGTAGGCACATTGCCTAACACATCTTGGCTCTCAGCTTC
ATTTTCATCAATCAATGGTTCGTCTGTTCCATTAATTAACGCATAAGACTCATCAATACA
TTCGTTACAAATATGCCCTTCTGTACCTTCAATTAACGCATCGACTTCATTACGACGCTT
TCCACAAAAACTACAATGTGGTTCTTTCTCAAAATTTGCCATTATTCACTATCTCTTTGT
TACAACGTCATCAATTAAACCGTAGGCTTTCGCTTCTTCCGCAGACATAAAATTATCACG
TTCCGTATCTTGAGCCACTTTCTCAAAAGGCTGTGAACAATGTTCTGCCATTTTGCGTGT
CAGCATCTCTTTCAATTTTAAAATTTCTTGTGCGTGAATTTGAATATCCGTCGCTTGCCC
ACGATAACCGCCTAAAGGTTGGTGGATCATCACACGAGAGTTAGGTAATGCAAAACGCTT
ACCTTTTGCCCCAGCAGATAATAAAAATGCCCCCATTGAACAGGCTTGCCCCATACACAA
CGTAGATACATCGGGTTTAATAAAGTTCATCGTATCGTAAATCGCTAAACCAGCGGTAAC
GACACCACCTGGCGAATTAATATAAAGATAAATATCCTTTTCAGGATCTTCTGCTTCTAA
AAAGAGCATTTGAGCAATAATTAATTTCGCCATTTCATCTTCAACACCGCCATTTAAGAA
AATAATACGTTCTTTCAACAGACGGGAATAAATATCATAGGCACGTTCGCCTTTTGAGCT
TTGCTCAACGACCATAGGGATTACAGCCATTTTGTGTTCCTCATTACAAATCGGTAAAAA
TCGGGGGATTTTAACAAAAAATCGCAGTATGATATAGCTCTTTTATTACCGATACTTGGA
TAGGGATTTTATGACATTTGATGAAATCAATGCCCAGTTTGCCCTTTGCAAATCTTGGGA
AGAAAGATACCGCTTGTTAATTCAACTAAGCCGTCAATTACCCAAACCAACCGAACAACA
GCTTGAACAGTGGCAAGAAATTCACGGTTGTGAAAGCCGTTTATGGTTTAATTTTCAGCT
TGAGCCACGTCAAGTACAAGGTTATAGCGACGCTCGTTTAATGCAAGGATTGTTAGTGGT
GTTGATTGCTTTTGTTACGGAAAAATCAGCTGAAGCATTGCAATCCTTTGAAATTCAACC
GCTTTTTGATGATTTGCAGATAACTCGCTATTTGACAAGTACAAGGTTAAATGGGCTGCA
GCAATTACAAAACATTATTCTAGATACTGTGAAAAATTAGTCATCAGAAATAAAATATGC
AGTCACTAAGTTATCATTCCTATTTTAGCGACTGCCTTTTTAGTTTTTTTCTATTGATTA
GTAAAGCAACTCAATAATAAACCAGCCCCATATAATGCTCAAAGCAGGGCCTAATAAACC
AATAACTATTCCCCCCTAATCTAAATTCGGATTGTTGAATTAGCCCCGTACTAAATGCAA
TAGCATTAGGTGGAGAGCCAATGATAGTTCCCATTCCACCAATGGAAGCAGCGGCTGGAA
TGCCTAGTAGTAATGCTCTAGATAGATTAGCTTTTTTGTCTAGGGTCGCAAAAATAGGAC
TAATCGTCGCAATCATCATCGCTGTTGTAGCTGTATTGCTCATAAACATTGACATTAGTG
CAGTAATCAACATTAATCCCCAAAGTACATAACGAGGGTCTGTACCAAATTTAGGTAATA
AATGTTTCAACAATAACGTATCTAACGCTGTTTTTTTCATTGCTTCCGCAAGGAAAAAAC
CACCTAGAAAGAGCCAAATAACACTATCCGACCAGGTTTGTAGATATTTCATTGCATTTT
GTGCATCGTGCCTTCCCATAATTAACACGAGAAAACCGATGATTAAAATACCTACTGAAA
ACGGTGGAATAGCTTCAGTTACCCATAAACAAATCGCAAAAAGAGTAAAAACATCACATT
TCTTTGAGTTGGGGTAAATAATGGATCTGAAAGAAGATGTGCCATAAAAAAAGTAAAAAC
AAGCGAGAATAGAAAGAAAAGCACCCTACGTTTTCTGGCTAATGCTAGAGGATATTTAGT
CAGTTTTTTTAACGAAGCATAACGCGAGTCAGCCATAATTGCCTCCTACATGAAATAACG
TTCAGATTTTATAAGAGTCACTCAAAATAAACTGTGATCACATTCAAATTGTTAAAAATT
CATTACCGCTAAAATATATTTTACAAAAACACGGAAGCGCAAAATGCACTCCAGATTATT
GACAAAGTAGCTTGTAGGGTGGGTCTTGACCCACCATATAAACGTAACATATTGATTTTA
TTGGTGGGTTAAAACCCACCCTACAATATTCAATCTGTTTAATATATAGTTTGTTAGCAA
TCTGACTCCCACATTTTTGCATTGTAATCATCAGAAATTTGATAAAATCTTACCGCTTCT
TCTCTAAAAAAGCGTATAATCTCGCCAGTTTTGACAACCTAAAGGAAGAGTATGAGCCAA
TTTTTCTATATTCACCCCGAAAATCCACAACAACGCTTAATTAATCAAGCAGTGGAAATC
ATCAAAAATGGTGGTGTTATTGTTTATCCGACAGATTCTGGTTACGCCTTAGGTTGTGCG
ATTGGCGATAAGCACGCAATGAACAGAATTGTGGCAATCCGTCGTTTGCCTGAAAATCAC
AACTTTACGCTTGTATGTAGCGATTTATCAGAGCTTTCGACTTATGCACTAGTGACAAAT
CAATCTTACCGCTTGATTAAAAATAATGTGCCAAATCCTTATACCTTTATTCTGCCTGCA
ACTAAAGATGTACCCCGTCGTTTAATGACTAAACGTAAGACGATTGGTATTCGTGTGCCG
AATAATGTAATTGCTTTGGCTCTGATTTCTGCCTTGGGTGAGCCGATTCTTTCGTGTTCA
TTAATATTACCAAATGAAGCAATTACCCAATCGGATCCTGATGAAATTCGAGAGCATTTA
GAACATCACGTTGATTTAATTATTCACGGTGGTTACTTAGGGCAATCACCGACAACAGTG
ATCGATTTAACTCAAGATAGCCCTGAAATTATTCGAGTGGGTTCGGGCGATCCGACACCT
TTTGAAGCATAATATCCCTCTCCCGCTTGCGGGATAGGGTGGAGAAAATCCGAAGGATTT
TCGGAGGGAGAGGGATTATACTCCCCCCCTTCCGCCCTTCGGGCACCTTCCCCCGCAAGC
GGGGGAAGTATAGTAAATAACACCCCGACGCTTGTGAAAGCGACAAATAAGGAACTTAAA
TGACGACATTTCGTAAACCAACTGCAACCAAGCGGCCAGATTCTGCAAAAACGTTGCAAA
AACCGACTCAGCGTAATACACGCCAAGAAACCCAAAATCGTAAACCACTTGTAAAAAAAT
CGCCGAAACCGACCGCTTCCATTgaaacggaaaataaagcaaacgacaaaatcgtcggtg
aaaaactacaaaaaattctagctcgtgcaggacaaggctctcgccgtgaaattgaagaag
tgattgcggcagggcgagtgagtgtagatggtaaaattgcgatgctaggtgatcgtgtac
aggttagctcgagcaccaaaatccgtatcgacggcaatttagttaacctaattccaactc
aaaaagagatctgccgagtgttgatgtactacaaacctgaaggcgaactctgtacgcgtt
ctgatcctgaaggaagagcaacggtattcgaccgcttaccacgtttaacaggctctcgtt
ggattgcggtggggcgtttggatattaacacttcaggcttgttactgtttaccaccgatg
gcgaactggctaaccgtttaatgcacccaagtcgagaggtcgaacgggaatattctgtgc
gtgtatttggcgaagtaaatgacgcaatgatacaacgtttacgcaaaggtgttcagttgg
aagacggtcctgctaatttcaaacagattaaagcagttggcggtacagggattaaccaat
ggtttgatgtcaccttaaccgaagggcgtaaccgtgaagttcgtcgtttatgggagtcac
aggggattcaagttagtcgtttgattcgtattcgttacggcaatatcaaacttgaaaaaa
gtttaccgcgtggtggttgggaagagatgggattagagcaagtgaactacttgcgtgaat
tggttggcttaaaacctgaaacggaaactaaggttgatgtgacaaaagcccgtcgtcgta
ccagtactcgacaaattcgtaaagccgtgaaacagcatacgaaataccgtaaaatttaaa
tgttcccccctttgatctgcaccccaaaagttggactaaacaaccaactaattaaggtgc
agattttttatggctaaatacactcaatcttttaaacaacaagtgatcgaattttatctt
caacataataaaaatcgctcattaactcgtcagcattttcaggttaaggaaaccatatta
agatattggattaatcagtataatcacacctcgtgaaggaactacgccaccaatttccgt
ttgagattttattgcaattggttgatttaaaacggagtacgttcttttatcatcttgctg
aaaaagacaataaaatggtaagttatcagtcgatattgaagcaaagtggcatcgtacaaa
gtatgtcgagaaagggaaattatttggataacagtgcaatggaaagtttctttgggcgtt
taaaaacggaatgttactttggtaaacggtttgagacctttgagcaactggaacaagcta
ttcacgaatatattcattattacaatcatgagcgtattcaagtaagattgaaaggactaa
gccctgtggaatacagaactcagtccttgaactaaatcagtctaactttttggggGcaga
tcaaaaaccaccgcacttttttgggcaatttacatcttaatttttgctatcgcgctcatt
ggtattgtggcgggtaatttttattactataaaacctataacaattattacgatatgttt
atgtttggtttagtggaagacgataccaaagccgtgttgaaaaatatctatgatgattac
cctgttatttcaggatctctcgcagtgcttgtgttagctgcgcttcctgcgtactttatg
tattatgcgttataccaaggattgttaaattgggatgtgcattggtctgttgcaactttg
ctttttgttggctcattccttgtcttggcattttttgtacgcggtacaatacgctccaaa
ccattaaccaaagatcatgcgcaagtttcctctttagccgttatcaataaactagtccca
aatggcgtaattgctgtggaatgggcatttagagatcgtaaacgcaatattctttttgag
gcggttgatttagacgaaggtaaagccttaatgcaacaagtctttggcacagatagcctg
attgagcgtacgcctgttaatcctgcattgaaggaaagcaaacctcatgttgtatttgcc
ttaatggaaagctttggtaccaattatttggttttagataaccctgaaaccaatgattta
ttgggacaattacggtcgcactttgaacaagattttgtgttcaaacgctttacctctgat
tataacggcactgcgccaactttggcatcgttgcttttttatagccctattcaaaatatc
agccaatcagctgcacagcaaatcgccccgccctatagcccatttaaaacctataaacaa
caaggctatcgtacggtgtttatcacatctggtggtttaatgtggcacaacttaggcaat
tatttgccgttgcaaggtgtggatgaatgttatgaccaaaatgatattatcgaaactttt
cctgatgcaaaacctgccatgtcttattggggcattgcggatgaatatgcctttgcctta
gcAGAACAATTACTGAAAGAAAGTAATGAACCTTTATTTATCAATATATTAAGTATGACG
AATCATCCGCCTTATGAAGTACCTCAACATTACAAGGCGGAGCGTATTAATCCTCAAGTA
CTAGAAGGAAAATTTGGCAGTGAAGAAGAAAATCGCAAATCCCTTTCCACTTATCAATAT
GCTAATAACGCCTTGGGGCAATTTATTACACAAGTGGCGCAAAGTGCGGTGGGAAATCGA
ACCATTATTGCTGCTATAGGAGATCACCACGTGCGCTGCGTGCGTTTCGATGCGCCAAAA
CAGAATTTTATGGCAATGGGCGTACCGTTTTATGTTCATGTTCCAACGGAATTACAGAGC
AAACTTGCCCTTAAATTTGATCCAAGCCGCATTGGTTCGCACAAGGATATTATGCCTACA
TTATATGGTTTAAGCTTATCAGATGCGGAATATTGGAACCTAGGCGGGTGCAATTTGTTG
GCGGAGCAAGACAATGAAAAatatgcttttgcttataacgaaggactttatgccgatagc
gaaggggtgagcgatggcgagcatctcacgcaatattcttggcaaaatccaaccgcactt
tatcctgacaatctttgagttaccgagttgaaaccagtgagtgataaaaaacgggcgcga
attcaggcttataaacaacttttaacatggcagattcattacttagtgaaaggattaaaa
tagtcattcctttcaagtgcggtcatattaccgaaaaaatggggttgatttaatgaaaat
cccattttgcccttctctaaatatcccaaaacctacttcatattctcttgaatccttcct
tcatccaataattatttctaaaaaagttgacaatattaatttatactagtttaatagtac
aaaattaacaaatgccaggatgttaaaaatgcagtccgtttttatccaaaccaaagaata
tcatgtggattattgtaatgatcccatcgccatttttgcgacactttgccaaaaccgaca
aaataccttgcttttagagtccgctgaaatccaaagtaaaaacagtttaaaaagtttgtt
gctagtagatgccgcattaaaaatttcttgccaaggacaacaagttgatttcgaggcatt
gaccttaaatgggcaaggggttttaccctacatcgcacaacaattacagcctatttgtga
aataagttcgtttgatacccatcatctttcggtgaagttttctttgccaaacccaaatct
tgatgaagacagtaagctaagcgccccgtcgatttttgatggattacgttgcttaacaac
gctttatcagcatagcgatattccgattttcttaggggGattatttgcttatgatttagt
caccaattttattcctatggaaaatattcaattaaaagacgatggtttgagttgccctga
ttatgtcttttatttggctgaaaatttattacttattgatcatcaaaccttgtcagcgac
attgcaaaccttttgctttcatccaaaggcagccgatggcttgaatcaaagtgcggtgca
aatttgccaaaatttgcaaaaagttgaaccgcacttgcctcacatcctcgcctccacaga
agttcgcacgaatttagaagatgaggcatttaaagatattatccgttcacttaaacatca
tattcatattggggatgtattccaaattgtaccatcaagacgtttttctttagcttgtcc
aaatcctcttcgggcataccgacaactaaaacaaaccaatccaagcccttatatgttctt
tatgcaagatgaggtgtttactttatttggagcctcaccggaaagcgccttgaaatattc
cgcacaaacacgccaagtggaaatttatccgattgctggttcaagaccgcgaggttttga
tgagcaaggtcaaatcgatctggatctggatgctcgcttagaattagagctacgcttaga
taagaaagaacttgcggagcatttaatgttggtggatttggctcgtaatgatgtggcgcg
tgtgtgtgaaagtggctcacgccatgttaaggcattaatgcaaatcgatcgttattcgca
cattatgcatttggtttctctggtcgtaggaaaattgcgccctgaactggatgcgttgca
tgcttatcaagcctgtatgaatatgggaactttaaccggtgcaccaaaaattaaagcgat
gcaattaatttaccttgttgagcaacaaaaacgacatagttatggtggcgcagtgggtta
tttgtcctcaaacggtaatttggatacctgtatcgtgattcgttctgcttttgtacaaaa
cgggatagcgcatattcaagccggttgtggagaagtgttagattctgatccacaaatgga
ggcagatgaaacccgccataaagctaaagcagtgattaatgccattattcagactcacag
cgcaatataaggattttttattatggcaaccattatttttttagataattttgattcctt
tacctacaacttagtcgatcaatttcggacattgggtcatcaggttcaagtttaccgtaa
tgattgtgatatagcgttgttagaacaagccgccttagcacaacccaataccctacttgc
cttatcccccggtccgggtaatccctctgaagccggcaatttactgccattaattgcgcg
cttaaaaggcaaagtgcctatgattggtatttgcttggggcatcaagctttgattgaatc
ttttggtggcaaaattgttcatgccggcgaagtgttacatggcaaggtatcgctaatttc
tcatgataatttagctatgtttgaaggtttgaataatcctatgcctgttgctcgctatca
ttcattaatgggcgttgagttgcctgatgagttaattgttaatgccacttatgaaaatat
cgtcatggcaattcgccataaatctttaccgatttgtggttttcaattccatccggagag
tattttgactgtacagggatctcaattattgaaacaaactatcgcatatttaatgaattt
taatagaacacaaggaatataatatgcaaacagaaaaactcttacttaaaattattgagc
aaactcatttaacatcctcggaaatgcaacagcttttcacatccatcattcaaggggaat
taaatccaatacagctcactgcgctgttaattacgctaaaaatacgcggggaaagcgctg
aagaaataagtggtgcagtggcagcatgccttaatgcggcacaacccttccctacccctg
attatgcatttgccgatattgtcggcaccggtggggatagcgccaataccattaatattt
ctaccgcctctgcaatagttggagctgcttgtgggttaaaaatcgcaaaacatggaaatc
gaagtgtatcaagcaaaaccggctcaagcgatttattaaccgcacttggagtcaatatca
atatgccggcggatattgcaagacgggcattggatgaaatcgggctttgttttctttttg
cccagcaataccacctcgggtttaaacatgcggttcctgtgcgtcaagcactaaaaacaa
ggactatcttcaatattctaggaccgcttatcaaccctgcacgaccaaaacgtcaactac
ttggtgtttattctcctcatttactcaaaccttatgccgaaaccgttgcacaactcggtc
atcaacatacttttgttgtgcatggctgtggattggatgaagtggctattcatggacgga
ctgatgtagcggaaatctatgatgggaaaatcacctactacagcctttctcctttggatt
ttggttttcaagccaaaccattggaatctttacgtggtggtgaacctgcagaaaatgccc
aaatgataaccgcactgttacaaggtcaaggcaaacctgaacatgcccaagccgttgcaa
tgaatacagcattattgatgaaattgtttggttatgagaacatcaagcataacgcacaac
aggttttggatgtcatccaatccggtaaaagtgttaatgttttatctcaattaacgcgtt
attaaaaggaattcactatgccacaaaaccacacgcaacctagtattttgaaaacaatcg
tacaggataaattactttggatccaacaccaacaaacccattttcctttgagtgcgtttc
aaaatagccttcaacctagtgatcgggatttttataccgcacttcagcaaggttcggcgc
aaaaaccggcttatattcttgaatgtaaaaaagcctctccctcaaaaggtttgattcgag
ccaattttaatgtagaagatattgcacaggtgtataaaagttatgcctccgcaatttctg
ttctcacagatgaaaaatattttcaaggggatttcacttatattccgcgcgttcgccagc
tcgtcaaccaaccaatcttgtgcaaagattttattgtgagcgaatatcaaatttatttgg
cgcgctattatcaagcagatgcgattttattaatgctttctgtgttagatgatgagacct
atcgtcgattggcagaaattgcacatggattaggcatgggaatattaacggaaacttcaa
atcaaacagaattaactcgagccattgagcttggcgctaaagttattggtatcaataatc
gtgatttgcatgatttatctgtcgatattgctcgtacaccgcctcttgcacgccaaattc
cggcaggccgaattattattagcgaatcaggcatttaccaccatcatcaaattcaacagc
tgaaatctgatgtacatggttttcttattggtagcagtttgatgggaagtcccgatctcc
atcaaagcgtccgcaccttaatttttggtgaaaataaagtttgtggacttactcgtccgc
aggatgtacaagccgtgtatgagcaaggcgcattgtatggaggcttaatttttgcagaac
attctccccgacagctttcattacgccaagctcaagagttggtggtacaggctcccttgc
gttttgtcggcgtatttcaaaatcaacctattgattttattgaaaaaatcgccaaccaac
ttgatttatttgcagtacaattacatggcgaagaaacggctgaatttattgccgcacttc
gccaacaattaccgcaatcatgccaaatttggaaagcaatttcagttgatgcgcccccta
aaattacattagccgcccttgcaaccaaaacacaaagtaaaagtgcggtaaaaattccgt
cgattccccatgtggatcgctacatattggacagcaaaatcggcaatcaacgtggaggga
ctggacagccttttgattggtcgaaaatccctcaagaatataaatctaaactgctccttg
ccggtggcattaatccagacaatattgagcttgccttatcacaacattgcttaggtcttg
atctcaattccggcgtagaaagtctaacgggcatgaaaagcccacaaaaattagcagcgg
tgtttaacaaaattttggagcgtcaaacacctaaaaaattatcgtaaaaatgtaaaagga
aatgctatgacaaccattcttaatccctatttcggtgagttcggcggtatgttcgttccc
gaaatcttagtacctgttttacaagaactggaaaaagcctttgtggaggcgaaagaagat
cctgctttccaacaagaatttcaggatttattaaaaaattacgctggtcgccctacagca
ttaacatgttgccgtaatttaacaaaaggcacgaacactacactttatttaaaacgtgag
gatttattgcatggtggcgcccataaaaccaaccaagttttagggcaaattctcttagca
aaacgcatggggaaaacacgtattattgctgaaaccggtgcaggacaacatggcgttgcg
actgcattagcctgtgcaatgctcaatataccttgtcgtatttatatgggcgcaaaagat
gttgaacgtcaatcgcctaatgttttccgaatgaagttaatgggcgccgaagtgatccct
gtacaaaaaggctcttgttcactcaaagatgcttgctgtgaggctatgcgggattgggct
gcaaattatgccacaacacattatctgctcggtaccgccgcaggcccgcacccatttcca
accatcgtgcgtgaatttcaaaaaatgattggagaagaaaccaaaaggcaaattttggag
aaggaagggcacttacctgatgcggttattgcggctgtcggcggcggatcaaatgccatt
ggtatgtttgccgattttattgaagaaaaaagtgtacgcctaattgggattgaaccagca
ggcaaaggcattgaaaccggtgagcatggtgcgcctttacgtcatggttcagtcggtatt
tattttgggatgagatccccgattatgcaaaccaaagacgggcaaattgaagagtcttat
agtatttcagccggtttagacttcccttctgtcggcccgcagcacgcgcatctccatgct
attggtcgtgcagattatgagagcattacagatgatgaagcacttgaggcatttcaagct
ttagcacaacatgaaggtattattcctgctttagaaagctcccatgctttggcttacgca
ttaaaactcatcaagcaagatccaacaaaaacacaactacttgttgtgaatctatccggt
cgtggtgataaggatattttcacggtggataaaattttaactgcaaaaggagctatcaaa
tgattgtgcaatcatctcgtttcagccgtttatttgctcaattagctgataaaaaacaag
ggggatttgttccttttgtgacactttgtgaccctgattttgagcgctcttttgagatta
tttgtactttagttgataatggtgcggatgccttagaattaggctttcccttttctgatc
ccttgttggacggacccgttattcaggctgccaataatcgggctctcaatgcaggttgta
gcaccgaagaaagttttcagttacttgccaaagtgcggtcaacctatccggacataccga
ttagtctgttgctttgtgccaatttaatttatgcgcaaactcttgataaattctatgcac
gctgtgccgaagtgggcgttgatgccgtattggttgcagatattcctttactcgccgcag
aagaatatatccaagctgctcaacgtcatgatgtacagccggttttcatttgtccaccta
atgctaatgaatccacaattaaagcggtagctcaacatactcgaggttatacttatttag
tctcaagggctggcgttactagcgcagaaaatcaaacacaagctgccaatttagatgttc
ttactgaagggttaacccaatatcaaagcgccccaattttacaaggttttggtatcgcaa
aaccggaacaagttaaagaggcgctgcgtttaggggctgccggtgcaatctcgggttccg
cTACAGTTCAGATTATTGAACGAAACCTCGACAATCACCCTCAATGTTTGCTTGAATTGG
CACAATTCGTACAAAACATGAAGAGGGCAACACATCTCTCATAAATAGGAAATATAAAAT
AAAAAGGGCGAAATACTTCTTTCGCCCTGTCATCCTACTGTCTGTTATGCCTTTTATTCC
TAACATTAAGAATAGGATAACAACTAGAAATTCAACACTTTATCTGCATTGACCGTCCAA
TCAGCTAATTCAACTAATGTACCAATTTCAGCGCCTTCAGCTGGTGGTAATGAGGTAATT
CCACGTGCATTAGTGCAAGTTTTACATAATTTGACCATAGCCCCTTGTGCGGTAAGAATT
TCAAGCATTTGTTGCAAATGGTAACCTTCTGCCAGCTGTTGATGAGCAAGTCCCCCGCTA
ACGGCATCTGACATTAGCAATAACTTTAATTCAACCGCACTTTTGTGTTGCTCTTGTAGT
TGTAAAGCTAAACGTAATGCGCTGAAAAAATGTTCATCACCATATGGAGAAGAATGAATA
ATAAAAAGTATTTTTTGCATGAGAATATCCTTATTTGAAATGAAATAGAAATAACATTTA
GAAAAAATGACTATTTATCATAAAGATAAAAATGATCTGCACCCCAAAAGTTGGACTAAA
CAACCAACTAATTAAGGTGCAGATTTTTATGGCTAAATACACTCAATCTTTTAAACAACA
AGTGATCGAATTTTATCTTCAACATAATAAAAATCGCTCATTAACTCGTCAGCATTTTCA
GGTTAAGGAAACCATATTAAGATATTGGATTAATCAGTATAATCACACCTCGTGAAGGAA
CTACGCCACCAATTTCCGTTTGAGATTTTATTCCAATTGGTTGATTTAAAACGGAGTACG
TTCTTTTATCATCTTGCTGAAAAAGACAATAAAAATGCAGCGATTAAGCAAGAAGTTATC
AAAATTTATCACAAAAATGACGGTAATTACGGTTATCgccgtattacgctggaattaaga
aaaatatagctgattaaccataaaaaagtccaacgcttactgcaacaacttgggttgaaa
gggaaaaacaaacgcaaaaaatatcattcttatcgtggcgaagtcggcaaaattgcagag
aatttgctaaaacagaattttcacactacagccccaaatcaaaaatgggtcaccgatgtg
agtgaatttaagtgtgcaggaggtaaactttatctctcgccgattaaggacttgtttaac
ggtgaaattattgcttatgatgtggcaagaaacccaagtttcgagcagataagccgaatg
ataaaacgagctgtagcaaggcttgacggagcaacgccaatactctattctgaccaaggt
tggcaatatcaaatggtaagttatcagtcgattttgaaacaaaacggcatcgtacaaagt
atgtcgagaaagggaaattgtttggataacagtgcaatggaaagtttctttgggcgttta
aaaacggaatgttactttggtaaacggtttgagacctttgagcaactggaacaagctatt
cacgaatatattcattattacaatcatgagcgtattcaagtaagattaaaaggactaagc
cctgtggaatacagaactcagtccttgaactaaatcagtctaacttttTgggggcagatc
atagctactcgcaattttatagccgagctgcttatgacggctctcgcgaaatcagttttt
atcttgataaagctgttcatggcaaaggtatcggtaaagcctgtgtgaatttcttaatta
aacaaatgcccaattaccaactgcatacattattagcttttgtgttcggcaataacgatc
aaagtttaggcttactgaataaaatgggctttgaaatttggggaaaActtccccaagttg
cagatatggaaacagattttgaagatttagtaatcttaggattgaaacaaggcgtatgtg
gcaactaaaggcattttccgaactttctgcccaagaactgtttgaaatttaccaagctcg
agtcgctgtttttgtcgtagaacaaaattgtgcgtatcaagaagttgatgaaaaagatcg
gaaagccttgcacctttttgcaaaaaattcggcaaaactgaccgcttactgtcggattat
ccccgaacaagatggtgtgcatatcggcagagtgttggttaccgaagaagcacgaggaac
aggatttgcgaaaaattgatggcacaagccttaaccatttgccagcaacaatggcaaagt
gaaaacgtctatgtgcaagcccaagcctacttgcaagatttttatcaatcgcttgggttt
aaaccgatttctgaggtttatttggaagatgggataccgcatttggatatggcattaaac
aatgaataataaactagaccaaattgaatacttgaaaaatcagctagctcaatatcgtcc
actttcagccgctgaagtgcaacgcttgcgagaagagTTTATTATTGAGAGTAGCTATAA
CTCTAATGCGATTGAAGGAAATACAATTACATTGCGTGAAACAGTGCTGATTTTAAAAGA
AGGCATTACCATTGCAGAAAAACCAATTCGTGAACATTTGGATATTATCGGTTTTAAAGA
CGCGTTTAATTATATTTATGAATTAGTGGCAAATAATGAGCCATTAACCGAACGCACGAT
TAAAGATATTCATTCTTTGGTATTAATGGGGAGTGCGGAAAATCGCGGTGTTTATCGCAA
AATTCCTGTGCGTATTTTAGGGGCTGAAAATGAGCCGACGGCACCTTATTTAATTGCGGA
AGAAATGCAAAGGTTAATTGAAAAATATCAGCAAAAACTGACCGCACTTCACCCGATTGA
AGCGATTAGCTGGTTACATTTGGCATTTGAGAGTATTCACCCTTTTATTGATGGTAACGG
ACGAACCGGGCGATTACTGATTAATTTTGAATTGCTTAAACAAGGTTATTTGCCGattga
tattaaatttacaaaccgagcaaaatattatcaatgttttgatgattttcataaaaatca
gcaagatgtaagtagcttaactgagttgattagtgattatgagttaggtgagttggaaag
gtatttggcgatattgaaatatatcgagtaacaaatcttccttatccctagcacggcaaa
gccttgactcagttacgcataatttagccccgttggggctggggattGgAaaaagagcca
cagagtggctcactcagccgaaggctgatcgtaaccacgtacggcttgccgtgcgtggat
tgcaagcggttgaatttcagtaaacttttgcaagttaaacaacatctagataccctaatt
atgttgtaaattgaaagtgggtaagtaatgcagcttgcaaagtgattgatgcaacacttt
ttatagtaggaaattttatgaaaaaattaaaaattactttttttatgtttagttctattt
ttttatcAGCTTGTAATGATAAAGAGGATGTTAGAACTTTGTTAGAAAAAGCAGAAATAA
AATATCAAGAAAAAGATTATTATCAAACTCACCAGCTTTTAGAAAAAGCAGCTAAATTAG
GTTCAGGAGAAGCAGAATATCAGCTAAGTAAACTATATGCCTTAGGTCAAGGTGTAGAAA
AAAATACTAATCGTTACTTCCAATTATTAGAGAATTCTGCAACAAAAGGTGAATTGAAAG
CATTAAAAAGTTTAGGGGCTGAATATTACAGTGGAAATGTAATAACTAGAGATTATGGAA
AAGCATTTCCATTATTTAAAGAGGCTGCTCTTAGAGGAGATGTAGATAGCCAAGTATATT
TAGGTAGAATGTATCATTATGGTAATGGTGTAGAAAAAGATTATGTTAAAGCTCTTGAAT
GGTATAGAAAAGCTGCAAATGAAAATGACACTGGAGCCATTTTGGAAATAGGCAGGATGT
ATAGAGATGGTAAGGGAGTAAAACAAGatctagatatggctatagctactctccaaagcg
caattaaagatagtaataaaattattgatatttctactaatgcaactattagtgtcgaaa
ttgctgatatctatacagatgcatattttaaaacgaaaaatgatgaatacggaaaaaatg
ctatgtattggtctgaaaaattccgagaatttagcaagaaagaaaaagagttattaaaca
aacaatagattgtcttatctaatagcaaaccattagtttttaaatgtataagagaaaaaa
taaatgacccaaaaattcgaaatggcagatcgtttcgactcgtcggcagtcgaacaagca
ctttataaacactgggaagaacaaggctattttaagccgaatgaaaacccgaatgttcca
agttactgtatcgcaattccaccgccaaatgtgacggggagtttgcatatggggcacgct
ttccagcaaaccttaatggataccttaatccgttttaaccgtatggaaggcaataacacc
ctatggcaagcgggtactgaccacgcagggattgcaacccaaatggtggtggaacgcaaa
attgcggcggaagaaggcaaaacccgtcacgattatgggcgtgaagcttttatcaataaa
atctgggattggaaagcttattcaggcggtacaatcagccagcaaatgagacgacttggt
aactcaatcgactgggatcgtgagcgtttcacaatggatgaaggcttgtccaatgcggta
aaagaagtgttcgtgcgtttacacgaagaaggcttgatttatcgtggcaaacgcttggta
aactgggatccgaaattacacacggcgatttccgatcttgaagtggaaaacaaagagagc
aaaggctcgctatggcatttccgctatccgttagccaacggtgcaaaaacagcggacggt
aaagattatttggtggtagcgaccactcgtcctgaaacgatgttagGcgatacggcggtg
gcggttcaccctgaagatgaacgttaccagtctttgatcggtaaaaccgtaatcctacCg
cttgcaaaccgtgaaattccgattattgcggacgattatgtagatcgtgagttcggtaca
gGCGtggtgaaaattactcctgctcacgacttcaacgactacgaagtcggtaagcgtcat
cagttgccaatgGtgaacgtgatgaccttaaatgcggacattcgtgcggaagcggaaatt
atcggctcagacggtaaacctttgacaaattacaccgcacttattccagcggattatcaa
ggtttagagcgttttgcggcacgcaagaaaatcgtggcagactttgaagcactcggttta
ttagatgaaatcaaaccgcacgacttaaaagtgccttacggcgaccgtgggggtgtgccg
attgagccgatgctgacagaccaatggtatgtgagcgtgaaaccgcttgccgaagtggca
accaaagcggtggaagacgGCGAAATCCAATTCGTGCCGAAACAGTATGAAAACCTTTAT
TTCTCTTGGATGCGTGATATTCAAGACTGGTGTATTTCTCGCCAATTATGGTGGGGACAC
CGCATTCCTGCGTGGTACGATGCGGAAGGCAACGTTTATGTGGCTCGTGATGAAGCGGAA
GTGCGGTCAAAATATCAGTTAAATGCTGATGTTGCGTTAAAACAAGATGAAGACGTGTTA
GATACTTGGTTCTCATCAGGCTTATGGACATTCTCAACCTTGGGCTGGCCGGAGCAAACG
AAAGAACTCAAAATGTATCACCCGACCGATGTGTTAATCACAGGCTTTGACATCATCTTC
TTCTGGGTTGCTCGTATGATTATGTTTACGATGCACTTCATCAAAGATGAAAACGGCAAA
CCGCAAGTGCCGTTCAAAACTGTGTATGTAACGGGCTTGATCCGTGATGAACAAGGGCAA
AAAATGTCGAAATCAAAAGGGAACGTATTAGACCCGATtgatatgattgacggtatcagc
cttgaagatctacttgaaaaacgtacgggcaatatgatgcaaccgcagttggcggaaaaa
attgccaaagcgacccgtaaagaattcgagaacggtatcgctccgcacggtacggacgca
ctgcgtttcaccttagcggcattagcgagcaacgggcgtgacatcaactgggatatgaaa
cgtttggaaggctatcgtaatttctgtaacaaattatggaatgcgagccgtttcgtactc
actaacgataaattagacttatcggcaggcgaagtggaatacagcttggcggatcgttgg
atccaatccaccttcaactgcaccgtaggcgagttccgtgatgcgttaagccaataccgt
ttcgacttagcggcaaataccatttatgagttcacttggaaccaattctgtgactggtac
ttagaactgaccaaaccggtgtttgcgaacggtactgacgctcaaaaacgtggtgcaaGC
CAAACCCTCGTGCGTGTATTGGAGAAACTATTGCGTTTAGCGCACCCGATTATTCCGTTC
ATCACGGAAGAAATCTGGCAGAAAGTGAAAGGTTTTGCAGGGGTAGAAGGCGACACCATT
ATGTTACAACCTTTCCCGAAAGTGGAAGAAAACCAAATTGATGAAGCGGCAGAAATGCAA
ATCAACTGGTTGAAAGAGGTGATTGTGGCTGTGCGTAATATCCGTGCAGAATGCAACATC
GGCCCAAGCAAAGGCTTGGATTTCTTAGTGCGTAACCTGTCTGACGAACATTGCAAAATG
TTAGCGGAAAACGACCGCTTGTTAAAAGCAATGGCGAAATTAGACAGCGTACAAGTGCTT
GCCCAAGGCGAAGAAGCTCCGCTTTCAGTGGCGAAATTGGTGGGCAACGCAGAAGTACTA
GTGCCAATGGCTGGCTTTATTAACAAAGATGCCGAGCTTGCTCGTTTGACCAAAGAGATC
GAAAAACTTCAAGGCGAAGTGAAACGTATCGAAGGCAAACTCAGCAACGAAGCCTTTGTC
GCAAAAGCCCCAGAAGCGGTTATTGCCAAAGAGCGTGAAAAAATGCAAGAGTACCAAGAC
GGACTTGAGAAATTGCAGACGCAGTATAAGGCGATTGAGGCGTTGTAATATAGTAATAAC
TGTCGTTGGAGGTGATATTCTCCAACGGCTCTATTAGTCACGAAAACACATTTCATTATG
CACAATACAGTTTATAAATGGCCTGAGCCGTCTCATCTCTATCCAGATAGAGGAAAAAAA
TCTTATAGATTAAAACGTTTCCGTTATCGTTTTCGCTCTATATTACATAGATCTCTCATA
AGGAAATTTGAACATAAAATTAATTCTGAATCTTCGTTAAAACCGTTATTAATCAAAAGA
GCCGATTATAGCTATCCTTTAGTTCATCGTTTCTTAGATAAACGCTTTAATAGTCAAAGA
CGTTTTAACATGATTTGTGACAATTTAGACTTTTTACCTAAAGTACTCTTATCTAAAAAT
CTCCCTCAATTATGGGATAGCCCTATATGTTTTACAGAAGTAATTGAAGATTTTGAAATC
TATTTAAATGTCAACGAATATCAACCAATGGAGGGTTTCTGGGCATTAGAATTACGCTAT
AAACCAAGCGGTCAGTTAGTTTATTTATTGACATTTGGTAAATTAGAAAATGCATTACTT
ATCGCAGTTATTCAAGGTCCGAACTTTGAAGGTTCTAAAGAATTAGTCAAACAACTAACT
AAAAAATGCCATGGGCTTCGTCCAGCCTATTTAATGGTTGAAGCCATGAAAGCTTTAACT
CAGGTCTTAGGGTATTCTAAATTATTTGGCATTCCACAAAAATATCAGAATAAGTCACGC
TTTGTTCAAAGCACACGCTATTTTGTTGATTATGATACTATTTTTAAAGAGAGTAATGGT
GAATTAAAGGAATATTGGGAACTTCCCTTAACATTAGAGTCAAAAAACCTTGAAGATATT
CCGAGTAATAAACGCTCAATGTATAGAAAAAGATACACAATGCTTAATCATTTATTAAGG
GCTATTGCTTCTAAACTAAAATCTGAGTTAGATGTAGTCGTTTAGATAAATTCGGTACTT
AATTTTAGGGGCATAGTAGACAAAATGGTTGCTAATTTCGTGAAAACTATGCCTATATGA
CAAAGTGGTTACTAATGAATATTTTTAATTATTCTTAGCAACTCTTTTTATTTAAAAAAT
CCTGTATAAACAATATCTGACGATTTTTCGTTAATCCATTATGATTATTTAATTTTCGTT
TAAGTTCACTAAATAGCCCCTCTGAGCGATTTGTCGTCTTTTCTATATTTAATTCAGAAT
GTTTTTCATAGATAAAAATAAAATCCATATAACGCTTTAAACTGGCACAAGCACTTCTTA
TATTGCGATGTTTATAAGGAAAATAGCCTTTTTCATTCGCTTTATCACTCCTTTCTTTTA
AAAAATCTTGATGTTTTATAAACCAAGAATGTAATCGCCGATAAAATTCATTTTTTGAGC
TTTTTGTGAGTGTTTTTGCAATTATTTTTAATTCTTTACCCGCTTGTGATTGATGCTTTT
TTCTTAATTTTTGCATCACTATCGCTACCATATAAAATTGACACATTTGTACTGGTGTAT
TAAATAAATCTTTCATCAAGCCACGTCTACCATCACAGACAATTGATTGAATTTTATAGC
CTTTCATACGAAGTGAATTAAACGCTATTCTGTAATAAACATCTTTTCCCGTTTTGATGA
CACGATGGTAAACCACTTTTTTAGAAAGCGAATCCATCAGGACTAAAATACTAAATTCAC
GACCAAAGAAGGTAGTATCCTACAATAATATTTAAATCACGTGATAGTGGTGGATTTAAT
GCTGTTTTAGGGGCTTTTTCGAGATATCTTTGAATTGTTCTAATTGAACAATGCTATTTT
TCGGCAAGTTGTTTATAGGTTTGTTTTCCTATTGAATAATCATTCCAAATACTTATTGGA
TTTAATTTCTTTTTAAGGGTAAATGTTTTATTACAGGCATTACATTTATAGCGTTGAATA
TTATTTCTTATACCATGTTTCTTTATTTTCAGACTTTGGCAAAATGGGCAGTTTTTTGTT
CATGTTTCAAAAAGAGGGCTTAAAGCCTTGTACTATGAGGCTTTAAGCCACTTTTTAGCA
GTAGATTTGTCTATTATACCTTTTAATAGAAAGGCTTGTAAGAATATTCATCAGCAATCA
TTTTATCTACTATACTTTGATAGATCTTGTCAAAAACAGGAGCTATCGGAGAAAGGGATA
TTACTTTTTGTTTGTGATATTACTTTGAATCTTTTCCAGTGACTCTCTCGTCATTTCTTG
TGATTTTTCCAGCATTTCGGCTGGATCAAGTTTATCTCCCCATTCTGTAACTTTATTATT
TAATAAGGTTACTGATAATCTATCTTGAGATAACATCTGATTATCTATCATACTAAATCC
GACAAGTGTTTTCCCCCAATAGCTTAGCACTTCAACGTGCCCTTTATCTGTATTTCTAGC
AGATACTTTATTTGGTTGCCCTAATAAGCTAATCACATCTTGTTTAGACATATCCATTTG
TAATTGCATAGCTAGCTGATTATATGATGGTTTAGGTGTACAGCCGACTATAAAAATAAT
AAAAGAAATACTTGCTAATAATTTTTTCATATTAAGCTCCTACATTGTAATTAACAATCT
AAAATTTCTAAATAGAACTCGTAAGAATTAGATTATTTGAATGCCACACGCGCATTTCTA
AACAATCTCATCCACGCCCCATCTTCCCTCCAGTATTCCGGATACCAAGAGTTGCTCACT
GCACGATAAACTCGTTCAGGGTGTGGCATCATAATCGCCACTCTTCCGTCCACATTAGAA
ATAGCAGTAATACCGTTTACCGAGCCGTTCGGGTTGGCTGGGTAAACTTCGGTTGGGTTG
CCGTTGTTGTCGATGTATTGGGCGATAACCAAGTTCTGTTTTTGTAGATTTTCAAGCTGA
TCTGACCGCTTAAATTCCACCTGTCCTTCACCGTGGGAAACGGCAATCGGCATATGTGAG
CCTGCCATTCCGCTGAACCAGAGTGAGTTGGTATCGTTGATTTTCACCAGTCCCACACGA
GCTTCAAAACGTTCGGATTTATTACGCACGAAGCGTGGCCAGTTTTCTGTACCTGGAATG
ATTTCTGCCAAGTTTGACACCATTTGGCAACCGTTACACACGCCAAGGGCTAAAGTGTTC
GGGTTGGCGAAGAATTGGCTGAATTGATCGCGTAGCATTGGGTTGAATAGGATCGATTTC
GCCCAGCCACCGCCTGCACCAAGTACATCGCCGTAAGAGAAGCCACCACAAGCAACTAAC
GCATTGAAATCTTTAAGATTTCTTCTGCCAGCCATTAAGTCGCTCATATGTACATCAATC
GCATTGAAGCCTGCACGGTCGAAGGCTGCCGCCATTTCGTAATGGCTGTTTACGCCCTGT
TCACGCAAGATAGCGATGCTTGGTTTTACGCCACGGTTGATAAACGGTGCAGCAATATCT
TCATTGACATCATAGGTTAAGAATGCAGATAACCCTTTGTTATTTGGGTCTTTTTTGGTT
GCAAATTCTTGGTCGGCACATTCAGGGTTATCTCGCAAGCGTTGCATTTGGTGTGTAAGT
TCTGCCCAAATTCCACGCAATTCAGAGCGTTTTTCGCTGAGTAATTTGCGTGTACCACTG
GTAATTTCAAACAGATCGCCTTCCGTTGCTGAGCCGATGTCTTTGGTAATGTGTAGTAAG
TTGTGAGCTTTCAACACATCACGCACTGCATTTAAGTCGCTCTCTTTGATTTGAATAACG
GCACCGAGTTCTTCGTTGAATAATACAGCTAAATCGTTGTCGCCTAATGCGGTGATGTGA
GCCGATACGCCACAGTTGCCTGTAAACGCCATTTCCGCAAGGGTGGTGATTAAGCCACCG
TCTGAACGATCGTGGTAAGCGAGTAATTTATCATCAGCAACTAAGGCTTGCATTGCATTG
AAGAAGTTTTTCAAGGTTTCTACATTCACCACATCCGCAGGTTTATCGCCAAGTTGTTTG
TAAACCTGTGCTAACGCCGTTGCACCTAAGCGGTTTTTGCCTTCGCCTAAATCGAGTAAC
AATAAGCGAGTTGTGCCTTTATCGGTGCGAAGTTGTGGAGTCACGGTTTTACGCACATCT
TCCACACGGGCGAAAGCCGAAATTACGAGAGAAAGTGGCGCAGTTACCGCTTTTTGCTCG
CCGTTCTCTTCCCAAGTGGTACGCATTGACATTGAGTCTTTACCCACAGGAATAGTAATG
CCAAGTGTAGGGCAAAGCTCTTCGCCCACTGCTTTCACTGCTTCATATAAGCCAGCATCT
TCGCCTGTGTGACCTGCCGCCGACATCCAGTTTGCCGAGAGTTTAATGCGTTTAATATCG
CCAATATTGGTTGCAGCAATGTTGGTAATGCTTTCTGCTACTGCTAAGCGAGCAGATGCC
CCGAAGTCAAGTAAGGCAACTGGCGCACGTTCGCCCATTGACATTGCTTCACCGTGATAG
CTGTCTAAACTTGCGGTGGTTACGGCACAGTCGGCAACAGGAATTTGCCACGGGCCGACC
ATCTGATCGCGAGCTACCATTGCGGTTACTGAGCGGTCGCCGATAGTAATTAAGAAGGTT
TTTTCTGCGACTACTGGCAAGCGTAACACACGGTGGAAGGCTTCTTTAAGCTGAATTTCT
TCCTGTGCAAGCGGTGGGTTTTGCACGGTTTTTGACGAAACCTGACGGTGCATTTTCGGC
GTTTTGCCAAGTAGCACGTTCATTGGTAAATCAATCGGGTTATTGTCAAAATGATCGTCG
TGCAGGGTTAAATGTTTTTCTTCGGTCGCTTCGCCGATCACTGCATAAGGCGCACGCTCA
CGTTGGCAAAGTGCTTCAAATAATGGCAATTTATCCGCcgcaaccgctaacacataacgc
tcttgcgactcgttacaccaaatttcaagcggtgacattcctttctcatcacacaaaatt
ttgcgtaaatcgaacttaccgccacgatcgccgtcgtggactaattctggcattgcgttc
gataaaccgccagcacccacgtcgtgaataaataaaatcgggttctcatcgcctaactgc
cagcaacggtcgatcacttcttggcaacggcgttccatttctgggttttcacgttgaacg
gaagcaaaatctaaatcttctttagatttgcctgacgccattgacgaagccgcaccaccg
cctaaaccgatattcattgcagggccaccaagtacaattaatttcgccccaacaggaatt
tcgcctttttgaacgtgttcggcacgaatgttaccgataccgcctgcgagcataatcggc
ttgtgataaccacgaacttcttcaccaccaaaactgtttactttttcttcatagGtacgA
AAATAACCAAGTAATGCAGGGCGACCAAATTCATTGTTAAATGCTGCCCCGCCAAGTGGG
CCTTCGATCATAATATCTAACGCAGAAGCGATACGGTTCGGCTTAGAAAGCGGATTTTCC
CACGGCTGTTCAAAGTTTGGGATCACCAAGTTAGACACCGAGAAGCCTGTCAAACCTGCT
TTTGGTTTTGCACCACGGCCAGTCGCCCCTTCATCACGGATTTCGCCGCCTGAACCTGTC
GCTGCTCCTGGGAATGGTGAAATGGCTGTCGGGTGGTTGTGGGTTTCTACTTTCATTAAA
ATATGCGCATCTTCTTGATGATAGCGATATTGCCCGTCTTGATCAGGGAACCAACGACCG
ACTTTAGAACCTTCCATTACCGCCGCATTATCTTTATAGGCAGAAAGCACATAATCTGGC
GTTTTCTCGAAGGTGTTTTTAATCATTTTGAACAGCGATTTCTCTTGTTTTTCGCCGTCA
ATCGTCCAGTCTGCGTTGAAaattttatggcggcaatgctctgagttcgtctgtgcgaac
atataaagctcaatgtcgtgcggattgcggtttaacgccgtgaaattttccaccaaataa
tcaatttcatcttctgccaacgccaaacctaattccacgtttgcCacttctaaggctttg
cgaccaccgtttaaaaTatccaccgtcgtaaacggcttcgGttcgtgctgggcaaacagt
TggctcgctTGgttttcatcggttaaaacggtttctaacatacggtcgtgcaacaagcct
tttagggttgccaactctgcttcatttaacgcttgttcaaactcgaaatagtacgctaaa
ccacgctcaatgcggtttaccgctgataagccacagttatgggcaatatctgtcgctttt
gacgaccacgaagaaatcgtgccaatacgtggagttacaatcaaacaaaagccggtTggc
tcgtgttccgcaaaggttggaccataatgcaacaacTCTTGGATTTTTTTTGTTTCATCG
GCTACAAGCGGTCGGTTTAGCTCAACAAAATGCAAATATTCGGCATAGACCGATTTAACA
GGCAGTTGATGTTGCTCGAATTTTTGTTGAAGCTGGTTTAAACGAAAGTCAGATAAGGCA
GGTGAGCCACGAAAGGTTTGTACAGTCATTGGGCAGTTCCGTTAATGATAGAAAACAAAA
TTGAAGGCATTATAACGGATTACGCAAACGTTTGCATTTTAAAAATTCAGAAAGTTTTTC
TCATTTTATATTTGGAAGGGATAGTCTGACGAAACAGTATCGCACAATTGGAGTAACAAA
AATAGCACTCATCTAGACAATATGCCTTCTTCTGTTAATTTATTTCGTACAATCTATACT
TGAACAGTATTCAAAGGCTATAAGGGAATAGCAAATCCCCGCCTTTTAAGACGGGGATAT
TTATTAGTAGCTTGAATTTATAATAACTTCCTCTCCATATCCGCCAGCCTGAGGGAAtgg
cgtataagttgaacttgtggtacgcaatacacgaataccacgaatgccagcctctttagc
ggcgagaatatcatcatcgctatcgccgtagtgtaactgaatattatgttttaaaatccc
tgcggctttattgtattttgtttttaatttatcttgaccgtgtccgcccataaaattaac
aggttgcatattttttatgccaaaggttttttcaagtaacggggtgacttgatcgtcctt
acctgcagttcttcctgtgataaagaaaatctgatcgccacgctcttgatgcatattaat
gagatcttgggcgacctgtttcggaatagagtatttatcacaaccagcattgatttcgtc
ccagaaatcttgatttttgagatagctataatcattcggcgaatacttctgcttaccata
gtagaagcaaccgctacttgctaatacagtatcatcaatatcaaaactcacattcatcgg
ggctttgccttttaagctctctttaatttgctcaatagaaacccaatgaattggggcttg
ctgttgctctgctaaacgtgtgttaaatccggcttgagtataaggctctttaggggcagc
ttgagcagaaagtgcaacaaacatatacgctaacaaagctgtacgtaaaaaaatagattt
cattatatatactccttttataagtgaacagtaattgagctaatactcagatgaatttta
attttcattctaaataaaatcaaaatactttaattaacggattgatataaaacaaattat
agttcttttaaatttaaattgttaagatcgttttcacaataggttatagggaacataata
tgaaaactgcaatattttatttaacaaatgatggacaaacaaaaaaaatttctgactatc
ttgcgaaggagctacagcaagagacacaagttttctccttacgagacttttctctttggt
ctgtagaaacattagaacaatttgattgtattgttattggcgcatcgattcgatatggac
attttgacccagtattggaacaatttattgatcgatattatgagctactaaatagaaaaa
aatctgttttttttagtgtcaatttaactgctcgtaaaataactcgtaatacaccttata
cgaatacatatacacgtaaattgctagacaaaattctatggaaaccaaatatcgctgaag
tatttgctggagcattactctatcctcgctataatttttttgataaaaccatgattcgct
ttattatgaaaataacgaaaggtgatacagatactagcagagagtatgaatatacagatt
ggcagcaggttagtgaattagctcaacgaatcagaaagttatcatagtttatccgaatga
tgaatcaatacaaaccgttcccaaagctgttcattagtttcaatatgctcaggatcggtg
atgatacagttgttgatcggacacactttttggcaggtcggcgtttcgtaatgtccaaca
cactccgtgcaaagatcgggatcgatgacataaatttcatcgcccattgagatcgcttga
ttaggacactcaggctcgcacatatcgcagttggtacatttgtgggtaatcaataacgcc
ataatttgttaaatgaggaataatttggaagcgagattataccgaatagtgcaaaagtag
aaagtctttatacataattttgcaatttgttatgtaaatcttaccgcttgactatacatt
tttaaatgacaaaaaggtcgatttcgcctatcattctgtctatcaatgtgaggacgaact
tatgacaaattttgcttatcttcaacaaaaacgtaaacagttaaagctaaaagtaaatga
tgtttgtgagcaagcaggggtaactagagcctattttaatcaattagtgtcggggaaaat
taaaaatccaagtgcgacaaaattaggtgcgttgcataaagtgttgaatatcgttgagga
acaaaatcaacgagtaggcgtaatttttggtaagttctatccagtgcatacggggcatat
taatatgatttatgaagcctttagtaaggtggatatgctacacgttattgtttgtaccga
tactgaacgtgatttacaactgttccgtgatagtaaaatgaaacgtatgccaacgaatga
agatcgtttgcgttggatgcaacagatttttaaatatcagcaaaaacagattttcattca
tcatttggttgaagatggtattcctagctatccaaacggctgggagggctgggtggaacg
tgtcaaagagctatttgctgaaaaacatattcagccaacattagtctttagcagtgagat
ccaagataaagcaccttacgagaaatacttaaatttggaagtgcatttggtcgatcctga
acgtaactcatttaatgtatcagcgacaaagatccgcaacaatccgttccaatactggcg
ttttattccaaaagaggtgcgtccattctttgtgaaaactatcgctattttaggtggtga
aagtagcggaaaaactgttctagtcagcaaacttgctaatgtatttaatacgacatcggc
gtgggaatacgggcgagaatttgtctttgaacaacttggcggtgatgaacaggcaatgca
gtattcagactatccacaaatggcattagggcataagcgttatgttgattatgcaatgaa
gcacgcacacaaagtggcgatcgttgatacggattacattactactcaagcattctgtat
tcaatatgaaggcaaacctcacccattcttagattcgatgattaaagaatatccttttga
tgtcactattttattatcaaataacactaaatgggttgatgatggtctgcgtagtttagg
ttcacaaaaacaacgccaacgcttccagcagttactcaaaaaattgttagaaaaatataa
cgtaccttatattgaaattgaatcgccaagttatttagatcgttataatcaaaccaaagc
agtgattgaagcgatcttaaatgaagaatccataacattaacttttaaaaaccaaaacga
gaagagcgaatgatactttttgcgggcgatcctcacggtagctacgtccacctttacccc
tttgttcaagaacgtgagaatgtggcgttagtgattttaggggatttgcaattaaccacg
accgcagagttggataagctggctcaacactgcgatatttggtttattcacggtaaccac
gatagtaaaacggttgctgcgtatgatgctatttggggaactgcttggaaagaacgaaat
cttcacggtcgcgttgtcaatatacaaggcacaaaaattgcaggactagggggcgttttt
agagggcatatctggatgcctcctcaccgcccaatgttctttgatcctatccattattgc
caatatagtccacaagagcgtatttggcgaggtggtgtaccactgcgtcaccgtacctca
atttttccttcagatgtggaaggtttagaaacgcaaaaagcagatattttaattacccac
gaagctcctcgcccacacccacaaggttttgcagtgattaatcaactggctcgaaaaatg
ggcgtgaagaagatttttcacggacatcaccacgataattttgattatcgtctaattaat
cgtaataaggcctgtgaaatttttaatatcggttttagaagtttagcagatattcaaggc
aactatttgctaattggcgtagatgatcgggataaataaaattttattagcggtcagttt
ttgtcaatagtttgcaaatcttaatataacccatccccgtcggttgtgatctctgactaa
atcagggaaaatagccaccatttttgaaaaagaaaacgagaatagaatgtcattaaataa
ttaccctcaagaagtaaataaacgcagaacttttgcgattatttctcaccccgacgctgg
taaaacgaccatcaccgaaaaagtgttactttacggaaatgccattcaaaccgcaggttc
ggtaaaaggtaaaggctcacaagcgcacgctaaatccgactggatggaaatggaaaagca
acgtgggatttcgattactacctccgtaatgcagttcccttacaatgattgcttagtcaa
tctactcgacacaccagggcacgaagacttctcggaagatacctatcgtaccttaacggc
ggtggatagctgtttaatggtaatcgacagtgcaaaaggggttgaagaacgtaccatcaa
attgatggaagtaacccgcttgcgtgatacgccgattttaacctttatgaacaagctcga
ccgtgatattcgtgatccgatggaattgttagacgaagttgagagcgtgttgaagatcaa
ctgcgtgccgatcacttggccgattggttgcggtaagttgttcaaaggcgtttatcatct
ctataaagacgaaacctatctctaccaaacagggcaagggcataccattcaggaagtgcg
tattgtcaaagggctaaataatccagagttagatcaaactgtgggcgatgatttggctca
gcaactgcgtgacgaattagaactggtgcaaggggcaagccacgaatttgaactagacgc
cttcttaaacggcgaattaacccctgttttcttcggtacggcattaggtaactttggggt
tgatcacttcttagacggcttaacagaatgggcgcccgctccgcaagcccgtgagtctga
tttacgcaaagtagaagcaagcgaagaaaaattcagtggctttgtgttcaaaattcaagc
gaatatggatccaaaacaccgagaccgtgttgcctttatgcgtgtggtatcgggcaaata
tgaaaaaggaatgaagctcaagcacgtccgtatcggcaaagatgtgatcatctccgatgc
tttaacctttatggcaggcgaccgctcccatgcagaagaagcctacgcaggcgatattat
cggcttacacaatcacggtacgatccaaatcggcgatactttcacgcaaggcgaaaactt
gaaatttaccggtattccgaacttcgcccctgaattgttccgccgtatccgcctaaaaga
tccgcttaagcagaaacagttgcttaaaggcttggtacaactgtcggaagaaggtgctgt
gcaagtgttccgtccactgatgaataacgacttaatcgttggtgcggtcggtgtgcttca
gtttgatgtggtcgtttcacgcctgaaaaccgaatataacgtggaagcaatctacgaaac
cgtcaatgtagcaactgctcgttgggtggaatgcaacgatgccaagaagtttgaagaatt
taaacgcaaaaacgagcagaatttagccttagacggtggcgataacttaacctatatcgc
cccaacaatggttaatctcaacttggctcaagagcgttatccggatgtggagttctttaa
aacaagagaacattaattgccctctccctccgaaaatcctgcggatttttctccaccctc
tcccgtaaacgagagaggggaaaaataagatacagaatagaagaataaatatgagcgaac
aaatctacggtattcacgctgttaaatcctttttagatgttgcacccgaacgattaatcg
aagtgtttgtactaaaaggtcgtgaagataaacgattaaccccattactcaacgaattac
agcgtttaggcattcgagtgcaacaggtcaatcgccaagcccttgataacaaagcccaag
gcgaagtacatcaagggattattgccaaaatcattcctgctaaagagctaaatgaaagcg
atcttgatcaaattttagatcgcaaagcaaatccgttcttattgatcttagacggtgtga
ccgatccccataacttaggggcttgtttgcgtactgccgatacggcaggagttgatgcag
tgattgtgccaaaagataaatcggcacagctcacctcaacggctcgcaaagtggcttgtg
gtgcggcggaaaccgtgccacttattcgagtaacgaacctcgcccgtactatgcgtgagt
tacaagaacgtaatatttggatcgtcggcacagctggcgaagcgacagaaagtctgtatc
aggtgaaattaactggctcgattgcgttagtgatgggggcagaaggggacggaatgcgtc
gtcttacccgtgaacattgtgatcaactggtgagtattccaatggcaggatcggtatcat
cgctgaatgtatccgtggcgactggggtttgtctgtttgagattgtaagacagaagttat
tatagtcaccttaattctttttatgaaaataggcggtgtagtagataaaatgtgcggttt
ttgttggtgtaatagacaaaatggttgctaaaaagtggcttaaagcctcatagtacaagg
ctttaagccctctttttgaaacatgaacaaaaaactgcccattttgccaaagtctgaaaa
taaagaaacatggtataagaaataatattcaacgctataaatgtaatgcctgtaataaaa
catttacccttaaaaagaaattaaatccaataagtatttggaatgattattcaataggaa
aacaaacctatcaacaacttgctattaaatatcattgttcagtcagaacgattcaaagat
atattgataaagcccctaaaacagcattaaatccaccactatcacgtgatttaaatatta
ttgcggatactaccttctttggtcgtgaatttagtattttagtcctgatggattcgcttt
ctaaaaaggtggtttaccatcgtgttgttaaaacggaaaaagatgtttattacaggatag
catttaattcacttcgtatgaaaagctgtaaaattcaatcaattgtctgtgatggtagac
gtggcttgatgaaagatttatttaatacaccagtacaaatgtgtcaattttatatggtag
cgatagtgatgcaaaaattaagaaaaaagcatcaatcacaagcgggtaaagaattaaaaa
taattgcaaaaacactcacaaaaagctcaaaaatgaattttatcggcgattacattcttg
gttcataaaacaccaagcatttttaaaagaaaggagtgataaagcgaatgaaaaggctat
tttccttataaacatcgcaatgtaagaagtgcttatgccagtttaaagcgttatatggat
tttatttttatctatgaaaaacatactgaattaaatatagaaaagacgacaaatcgctta
gaggggctatttagtgaacttaagcgaaaattaaataatcataacggattaacgaaaaat
cgtcagatattgtttatacaggattttttaaataaaaagagttgctaacatttagagaaa
atagatattagcaactgttttgtccacttggtatagtttttgacgaatcagcaactattt
tgtctattacaccaaataaaagggctgaatacgattaaatatcgcatccagcccttaAGA
TAACAATCTAATCTTCTTAAACTAAAAACAGATTATTTGATGATTTTCGCAACAACACCC
GCACCAACGGTACGGCCACCTTCACGGATAGCGAAACGTAAACCTTCGTCCATTGCGATT
GGGTGAATTAAGCTTACTGTCATTTTGATGTTGTCGCCTGGCATTACCATCTCAACACCT
TCTGGTAATTCGATAGTACCCGTTACGTCAGTTGTACGGAAGTAGAACTGTGGACGATAG
CCTTTGAAGAATGGAGTATGACGACCACCTTCTTCTTTTGATAATACGTAAACTTCTGAT
TCGAAGTCTGTGTGTGGAGTGATAGAACCTGGTTTCGCTAATACTTGACCACGTTCGATT
TCTTCACGTTTGGTACCGCGTAATAATGCACCTACGTTCTCACCCGCACGACCTTCGTCT
AATAATTTACGGAACATCTCAACACCAGTTACAGTTGTTTTAGTTGTATCCTTGATACCA
ACGATTTCAACCTCTTCacctgctttaatgataccacgctcaacacgacctgttactact
gtaccacgacctgaaattgagaatacgtcttcgattggtaataagaatggtttatcaatc
gcacgctctggctctggaatgtagttgtctaagtggtttgctaattcaagaattttctct
tcccactctggcacgccgtttaacgcttgtaacgctgaaccacgcacgattggtgtgtca
tcacctgggaagtcatattgtgaaagaagttcacgaacttccatctcaactaattctaat
aactcttcatcgtcaaccatatcgcatttgtttaagaatacgatgatgtatggaacacct
acttggcgacctaataagatgtgctcacgagtttgtggcattggaccatctgttgctgca
actactaagattgcgccgtccatttgtgccgcaccagtaatcatatttttaacatagtcc
gcgtgtcctgggcagtcaacgtgtgcatagtgacgtgattctgtgttgtactcaacgtgt
gaagtattgatggtaataccacgcgctttctcttctggtgcgttgtcgatttgatcaaac
gcacgcgcagcaccaccgaattttttcgcaagaacggttgtgattgctgctgttaaggtt
gttttaccgtggtcaacgtgaccgattgtacctacgtttacgtggactttatcgccacga
ttaaattgttctttagccattgtaaagtttcctttgttgatgaaatcccgtagcacgata
tgtgctacggagtttgtaagttaaaaattattttttacgcgcttcgataactgctgccgc
aacacttgttggagcttcagcatattttaacggttccattgagtatgatgcacgaccttg
agtttgtgaacgtaagtctgttgcataaccaaacatttctgaaagtggaacttcagcatt
gattttaacgacaaactcgttcgcttcttgaccgtttaccatagcacgacgacggcttaa
gtcaccgataacgtcacccacataatctggtggagtttcaacttccactttcataattgg
ctcaagtagaactgggtttgctttagcaaacgctgctttgaatgctaatgacgctgctaa
tttgaacgctaattctgatgagtcaacatcgtggtatgaaccgaagtgtaaacgtacacc
taaatccactactgggtagcccgctaatggaccagatttaagttgttcttggataccttt
atcaaccgcagggatatattcaccagggattacaccgcctttgatttcgttcacgaactc
gtatcctggaccttctggatctaatggatataagtcgataacaacgtgaccatattgacc
acgaccacctgattgttttgcatgtttaccttcaacatcattaacacgagtacggatagt
ttcacggtaagatacttgtggtttaccgatgtttgcttccaccttgaactcacgtttcat
acggtcaacgatgatgtctaagtgtaactcacccatacctgaaatgatggtttcgcctga
ctcttcatcggtgtgaacacggaatgaagggtcttcttgtgctaaacgacctaatgctaa
gcccattttctcttggtcagctttagtttttggttctaccgcaacagagattactggctc
tgggaattccatacgctcaagaatgattggtgcttcttgcgcacataatgtatcacctgt
acccacatcttttaagccgattgctgcagcgatgtcgcctgcacgaacttctttgatttc
atcacgtttgtttgcgtgcatctgtacgatacgaccgaaacgctcacgtttttgttttac
agagttataaactgtatcaccagagttaattacacctgagtacacacggaagaaggttaa
gttacctacgaatgggtcagttgcaattttgaatgctaatgaagagaatggctcatcatc
gcttgcgtgacgctcgcctggtgtaccatcttcattgataccttcgattgctggaatatc
tgttggtgctggtaagtagtcgattaccgcatcaagcattgcttgaacacctttgttttt
gaatgcagaaccacagcaaactgggattacttcacctgataatacgcgttgacgtaatgc
agatttaatttcttcttctgttaattcttcacctgcgaagaatttttccattaactcttc
tgaagcttctgctgctgcttctacaaggttgttacgccattcttcacactcagcaagcat
ttctgctggaacatcttcataagtgaacgtcataccttggtcagcttcattccagttaat
tgctttcattttgattaaatcaacaacaccagtgaagttttcttcagcaccgattggaag
ttgaagcggaacagagttaccacctaaacgagttttgatttgctcaacaacacgtaggaa
gtttgcaccagtacggtccattttgtttacgaacgcaatacgtggaactttatatttgtt
agcttgacgccatacagtttcagattgtggttgaacaccaccaaccgcacagtaaaccat
taccgcaccgtcaagaacacgcattgaacgttcaacttcgattgtgaagtcaacgtgtcc
cggagtatcgatgacgttgatacggtgttgtggatattgttgagacataccagaccagaa
cgctgttgttgcagctgaggtgattgtaataccacgctcttgttcttgttccatccagtc
catcgtcgctgcaccatcgtgtacttcaccgattttgtgacttacacctgtatagaaaag
gatacgctcagaggtagttgttttacctgcgtcgatgtgagcactgataccgatattacg
atagcgctcaatgggagttgtacgagccattattattaccttatttggaatctaatgtga
atttgtttatatagtaataggcttcatcacaaattttgagatgaagcctacaaacatcaa
aagcttattaccaacgatagtgagcaaacgctttgttagcttcagccatacggtgaacat
cttcacgttttttcactgctgagcctttgttgtctgctgcatctgaaagttcgttagcta
aacgcattgccattgatttatcgccacgtttacgcgcagcttcaacaatccaacgcattg
ctaatgcattacgacgagttggacgaacttctactggtacttggtaagtagaaccaccaa
cacgacgagatttaacctcaactgttggacgcacattttcaagtgcgatttcgaatgctt
ctaacgcatctttaccagagcgttgagctaatgtttctaacgcattataaacgattgatt
ctgcgatagattttttaccatcaaccattaaaacgttgatgaattttgcaagtaattctg
aaccgaacttcggatctggaagaatcttgcgaggttcaatactacgacgacgtggcattg
caatttctccgtattataaatcttcaggattatccaAAACTCTATGGCGACAAAGTCGCA
TTGACTGGAGTTTATGGTTTAAATAGTTTGACTAATTAGACGTTTGGCCTTACTTAACGG
AGAACCATTAAGACTTAGGACGTTTAACGCCGTATTTAGAACGACCTTGTTTACGGTCTT
TAACGCCTGCACAGTCAAGTGCACCACGTACAGTGTGATAACGCACACCCGGTAAGTCTT
TAACACGACCACCACGGATTAACACAACACTGTGCTCTTGAAGGTTGTGACCTTCACCAC
CGATATAAGAAGTTACTTCAAAACCGTTTGTTAAGCGGATACGACATACTTTACGTAACG
CTGAGTTTGGTTTTTTAGGAGTTGTAGTGTATACACGAGTACACACACCACGTTTCTGCG
GGCAAGCCTCTAATGCAGGAACGTTGCTTTTTACAACCTTTTTCACACGCGGTTTGCGTA
CTAGCTGGTTGATAGTTGCCATTAATAAAGCTCCAGTTAAGATTAAAACAATAAAAAAGC
CTTTCACAGACGAAAGGACTAACCCATTCTAAAATAGAACTCAATAGAAGTCAAACCTAT
TTAATAATATTGGATATCTGATTTAGAGCAAGGACTCTTGAAAATAATGATAATAGTCCT
GATGTAGACCGACTCATGAACATAATTACCCAAAGATTATTTGAGATCTACAGCGAGAAT
AAATTGTAACTAAAAACTAAGAAAATCCCGTTCAGCTTAGATTATTCATATTTTCTATGT
TTAGTTGGCGGAGGAAGTGAGATTCGAACTCACGGAGGGCATTAACCCTCGCCGGTTTTC
AAGACCGGTGCATTCAACCGCTCTGCCATTCCTCCGAGTTGATGCTATTTTGATTTGCTC
TTGAGAGAGAAAACCTGCTGGTAATTACTTACCAACAGGTTGTATATTCAGTGGCGGAGG
AAGTGAGATTCGAACTCACGGAGGGCGTTAACCCTCGCCGGTTTTCAAGACCGGTGCATT
CAACCGCTCTGCCATTcctccgctgaaaacaggcgaaatgatatagataactctgaacta
ggtcaagcataaaatgatgcaaaaccgtcaaatgttctatttttcgcctacttggttgtt
acgaattaaccaaaccccactttcaatatgctcggtgtaagggaattgatcgaacaatgc
acagcgttcaatgcggtgagtttgagttaattgttttaaattgtcggctaacgtatgtgg
attgcaagagatatagaggattctttcatagccctgcaccatttctaatgtggcttgatc
aagccctactcgtggcggatcaacaaaaatggtattgcaatcatattgtttcaaatcaat
accacgtaagcggtaaaagacccgaacgccattcatcgcttccgtaaattcttccgcaga
cattcggataatttgcaagttatctacgccgtttactgcaatattatattgggcagattc
taccgatgatttTgaaatctcagtcgctaataccttACGAAATTGATTTGCTAACGCAAT
TGAAAAATTACCATTGCCACAATAGAGTTCTAATAAATCACCCTTACTATTTGCCGTACA
AGCTCTCGCCCATTCCAACATTTTGATGTTCATTTTGCCATTGGGCTGCGTAAAGCTGTT
TTCTACTTGGCGATAGCGGTAAATTTGCCCATCAACATTCAAGGCTTCTTCTACATAATC
ACAATCTAATGCAATTTTTTGCTTCGTCGCACGCCCGATTAACTGGACATCAAAACCATA
GCCGATCAAGCGTTGTTTAAGTAACTTCGCTTGCTCTATCCATTCTTCTGTCAGCGATTT
ATGATAAAGCATTGAAACGGCGATTTGCCCACTTAATGTACTTAAATAGTCAATCTGAAA
CAGCTTACGTGTAAGTAGCTCATTGCCTTTAATTTCAGCCAGCAACACCGTCATCATTCG
ATTAATCAGTTGACTTGCAATCGGAAATTGATCGACACGGTAGCGTTGCTTAGTCGCCTG
ATCGAACATAATGTGATAGAGATCACCATTATCATGCCAAACACGAAATTCTGCACGCAA
GCGAAAATGGCTTGTGTCAGAGGCAAAAACGTCAAGTTCAGGTGCATTAAAAGGTGCAAG
TAAAGCGGTGAGATTCTCTGCCTTTTTTGCAAGTAACGCTGGATATTGATGAATTGGTAA
GGTCATTTGAATTTATCAAGAAAGAAAAAAGAAAAGGCTTTTCAAGCCTTCCCACATATT
ATTCTGCTGAATCATCGCCACCAAGATCGCCACTTACATCGCCTGAAAGGGTGTAAATGC
GTTTGGTTTTGCTGGTTAAATCACGGTATTTAAGCCACGTTTTTTCTAAGAAAGTTTCTG
CAACTTTTTCACCTTTAACAACGGCTACGAACTGTTTTTCTTCCGCTGTAGCAGGTTCAC
GTTCACCGTTTTCTAATGCTAAGCAGGCTTGACCAAATTGCTCTAAGGTTTGCGATTCAC
GAATGGTGTAATcaccgtgacgagagaaaccacgaggataatttttatcgtcgaaaaaac
gacgtgttacgctaaaactttctgccataattgcctctatttacacttttatttagaaaa
atcaaaattgggcaagcattaaagctaaaacttgggaaaagatcaatggtttattgatat
aaaaacaagaaaagagatagactaacccgaatcccttataaaaactgaggcagtctgaga
tattcacactgcctcatcaacattttatttataatcttgagccaacttacctgctgcttc
taccaccacggaaaccgcacgatcttcagtgcctttaatggttgcttcgtttgggatctc
ttgttgagtacggtttacgattacacccgcaaccattcctgaacgtaagcctaatgcaga
acacatagtgaagagtgtcgcagactccatttcaaagttcatcacgttcaattcttgcca
ttgttttaatgagccttggaaatgacggtagaTTTTACCTGTGAATGTATCGTAACGCTC
TTGACCTGGGTAGAAGGTATCAGATGATGCGGTAATACCAACATAAGGATCGATACCTTG
ATTTTTCGCAGCTGCATAAAGCTCATTCGTACAACGGAAATCAGCCACCGCAGGATATTC
TAATGGTGCAAAATGGCGACTTGCCCCGTCTAAACGTACTGCACCTGTCGTTACCAACAC
ATCACCTACATTAATATGCGGTTGGATTGCCCCTGTTGTACCAATACGCAAGAAAGTACG
CACGCCTAATTGAGCAAGCTCTTCAACACAGATAGAAACCGATGGTCCGCCAATACCTGT
TGAGCAAACCACAATTGGCTGACCGCCTACATAACCTAACCACGATGTAAATTCACGAGT
TGAAGCTAAAAACTCTGGATTATCCATTTTTGCTGCAATACGCTCACTACGAGCTGGATC
GCCAGGAACGATAGCAACTTTTGCCCCTTTTAACATTGCTTTGGTTAAGCCAAGATGAAA
TACCTCTGACATAATTGACTCCTTTTGAGAAAAATTCGAGTAATCTAACCGCTTCATTCT
ACCAATCAAGCGATCAGAATTGCGATCTTTTTTGCAAACCAATGTTCAAAAATGTGAACA
AGATCAACTGGAAACGTTTGCTTGAGGTTTAATTTCTCTCAAAATTGGGTTTTGCATTGA
AATTAGGGTGTCTGTTGATTGAATTTCATCAATGCCCTGAATTTTAGTAGCTAAAACATA
GTGCAATTCTTGAATGGTATGGGTCATCACTTTAATAAAAATAGAGTAATCCCCCGTGGT
GTAATAGGCTTCAACCACTTCATCAAACTCCTGCAACTTTGCAATCACCTTTTCATAATC
CTTCGCACTTTTTAGAATAATCCCAATAAAACAGCAGACATCATAGCCCAGTTTACGCGG
ATTAATGCGTACTTTAGTGCCTTCAATAATTCCTGCTTGACGCATTTTTTCAACACGAAC
GTGAATTGTCCCTGCACTCACCCCAAAATTTTTTGCCATTTCAGCATAGGGAACTCGAGC
ATCTTGGGTTAAAACTTGCAGAATTTGTTGATCCAGTAAGTCAATCTGCGATGTTGCCTG
ATAGTTTTTATGCATTTTCTGTTCCTTTTCTATCTTTTGTTAGAAATTAACTAAAATATA
GCATAAATTATTAAATAATATCTAATATAGATTAACTTTGTTTGATTTTTTTATGTAAGT
TATTGCGTTTATCAAGAATTAATTTAAATTACGCACATCTCTTACAGAATTTATTCAAAA
GGAAATTTATTATGCAAAAATCATTTATTCTTCAACAACAAGAAATCAGCTTTGTTAAGA
ACACCTTTACCCAAAACCTCATCGAACAGTTAGATATTATTGAAGTACAAGGCCCAATTT
TAAGTGAAGTAGGCAACGGTATACAGGATAACTTATCAGGTATCGAAAAAGCGGTACAAG
TGAACGTAAAATGTATCCCAGGTGCAGTTTATGAAGTAGTTCACTCACTCGCTAAATGGA
AACGCCACACCCTTGCACGTTTTGGTTTCCAAGAAGGCGAAGGCTTATTCGTCCATATGA
AAGCGTTACGCCCAGATGAAGACTCACTCGATCCAACACACTCTGTTTATGTGGATCAAT
GGGACTGGGAAAAAGTGATCCCAGCAGGAAAACGCAATTTCGACTATCTAAAACAGACTG
TTCGCTCAATCTACCGTGCAATTCGTTTAACTGAATTAGCTGTTGAAGCACGTTTTGATA
TTCCATCTGTATTACCAAAAGAGATTACCTTTGTTCACAGCGAAGATTTAGTGAAACGCT
ACCCAACATTAACCAGCAAAGAGCGTGAAAATGCGATTTGTAAAGAATACGGAGCGGTAT
TCTTAATCGGTATCGGTGGCAAATTATCAGACGGCAAAGCGCACGACGGACGAGCTCCAG
ACTACGACGACTGGACAACGGTATCGGAAGGCGAATATAAAGGCTTAAACGGCGACATCT
TAGTTTGGAACGAACAACTTGGTACGGCATTTGAATTATCATCAATGGGTATCCGTGTTG
ATGAAACCGCACTACGCTTACAAGTGGCATTAACAGGCGACGAAGACCGTTTAGAAATGG
ACTGGCACAAAGATTTATTAGCAGGACGTTTACCACTTTCAATCGGTGGCGGTATCGGTC
AATCTCGTATGGCAATGTTCTTATTGCGTAAAAAACATATCGGTGAAGTGCAATCAAGCG
TATGGCCGAAAGAGATGTTAGCGAAGTTTGAGAATATTCTTTAATATTATCTCAAAAGCA
GGCTAATATTTTTCTGGCATAGTAGACAAAATGGTTGCTAATGAATATTTTTAATTATTC
TTAGCAACTCTTTCAGGGCAACCGCATATGTTGTCCATTTTTCAACCTACACGCCGAGCA
ACAGCTCATCTCGAAATTCATCTGACCAACCAGCAGCGGTCAATTTCCCTTTCATACTCT
GCTTTTTCGGGTGTAATCGAGCCAAGTTCAACGCTAATCGACGCAAAATTGCCAGATTTT
CCGCACCCCATTCATCGGTCACCGCACATTCGTCTTCTTTATAGACCACATCTAGCACCC
AATGGGCTTTGTTTTCCACTTCCCAATGCCCTCGCACACACTTCGCCAATATTTGAATAT
CAACATCCAAACTACTGATATAAAAGACTTTTTCTTGTGATTCTTTGCCATTATCTGACC
GCTTGCGACACACCTCCAACACCGATTTTATCCCCTTCCATTCCTCCGCTTTGCTCAGCC
AATCACTCACTTTCAGCTTACGGTAGTAACGCTCATCAATTCGACTACGTTCCGCATTTA
CCTCCTCATACGTCTCAAGCATTTCAGGGCAATCTCGGCTGATTTTGTGAAAATACGCCT
CCACTTCCGACTGAAATTGACGGTGATTTTTCTTCAACGGCATCACATAATCCCCTTTCT
TTTCGATGATTTTCTCGGCAATTTTCTTCTGTGTATTCATCGCATCCACCGTTATAACGG
CATTTTTTAAGCAAAAACTATCGATAATTTCCATCACCGCCTGCTGCTCATTTTGCTTAC
CCGAGGATTTTTTCTGCGATAAAATCAAACCACGAGACTGGCTCCACACCGTCACACTGT
GCAAAGCACTTTGGGTTTCCGGATTGAAACTATGACGAAGTGTCTTGCCATCAATCGCAA
TCACTTCACGTCCTTGTTGTGTGCGTATCTCATTGATAAAATTAAGAAAAACCTCATTAA
ACGCTTGTGGCTCAATGCGTTTTATTACACGGGCGATAGTATCATCGACAGGAATACCAC
ACTCAAAAGGACGATATTTTCGCAACCAATCCAAATGTAATTCGCCAAAAAGTTTGATTT
CAGTCCAGCTGTTTGCCCCCGAAATCACGGCACTGACGACGAGAAAAACGATGTCTAAAA
AGTGGTGTTTTTGATTATAGGCTCGTGGGTCGGATAAATTTTCAAAAAAACGAAAAACGC
TCATTTTACAACCTGATTTGATATGGATAATTAAGGTGTATTAGATCATAAATTTGAGAA
AGATGCGATCTTGCCCTGAGTGGGTGAAAAACATCATGCTGATGAAATGGTAAAATTCAT
TGATTTTAGCAACGATGGCTATACCCGAACCAACCGCAGAAAAGCCAGCAACAACTTAAA
AGATACCGACAACGCCCGCGAACGCTATGACGAAGTGGTCAATTTGGTGCGTTTTGGCAA
GTCTAAATTGAGGTTGTTTAGCGAAAAAGAGTATTTTGAAAATACCATAGACCCAAAAAA
CGGTGCAGACTGGAACCAAACCGCACCGATAGACACCAAGCCTACACTTGATGACTTTAA
AAAGACCGTGAGCGACTATTTAGCGTGGGAAGTAGCAAATATCCTGAAAAAACAAGCCCC
AAGTAACGAACATTTGGGAAAATAGAAGCCCATTTAATGCAAGAATTGCAACAGGTTAAA
TGGGCGGAATATAGTTGCAGTGAATTGTTTCAAGTTGTGAGTGGTAGTAAGATAAAAAAT
AAAAGTGAGCTGCCTGAAATAGGTAATTATCCAGTGTATTCTTCGGATAATAATGGGGTG
GTGGGTTATACAGATATGCCAACATATATCTGTGATGAAAGCAGAAAATTTTATGTGGTT
TTTGGAGACCATACACGAACTTTTAATATTGCGACTAAAAGTTTTTCCATATTAGACAAT
GTAAAGGTTTTAAAACCTTTACAAAGAGTTAGTTTAAGACAACTATTATTTATTATCTCT
TCTTGGAAAAAAGAAATTCCCGATTTGGGCTATGCTCGACATTGGAAAATAGCAAAAGAA
GTGAAATTATCTCTTCCCATAAAACCCAATGCCAATTCGGACAAACTCGCCCAGATTGAC
TTTGATTTTATGGAAAATTTCATCTCGCAGCTCGAGGCGTATTTATTGGTTACAGGTTTA
AAAGATTATACGCTTACCGCTGCTGAACAAcaggctcttgccgattttgaaaatggtaaa
gtggtttggggagaatataatcttgagaaattatttggtaaatctacaagaggcaaacgc
ttaaaaagtgcggatagaatagcaggagatttgccttttgtaaccgcaggagaagccgaa
acaggcgtatccgcatttatcggtaatcaagtagaaatttttaaagccaatacaacgaca
attgatatgtttggttctgccaaatatcgcaattacgattatggcggagatgatcatatt
gctgtagttcatactgaaaatctaaacaaatatgcggcgatttttatgacttcggcaata
cataaatcatcttatacagggaaatttagctatgcacgaaatttttatgccaaagatgcg
gacgagctaaatatccagcttccaacctctaatcaacaacccgattacagctttatggaa
attcttatttctgccgtgcaaaagttggtaattaaagatgtggtgcgttaTGCCGATAGC
AAAATCGCAGCCACCAAACAAGTGATTAACGGCTGATTGAAAGCGGTCAATTTCTTGCAA
TTTATTGCAAGAAATTGACCGCTTGATTTTTGGGGCAAATGTGATTTGTCCCTAAGTTGG
TTTTGCAAATTTCTTTTTAAATCCTACCGCTTTTTAGCTATTTATCGCTTTTCTTTCGGT
TGCAACTTTTACATAACATTTGTCCATTATTCAAGTCAGTTTTACCGCCTTGTGACCAAG
GGGTAATATGATCAGCTTCCATTTCCTCTATCTTGAATTTACCATTGCAATGTGGGCAAA
TGCCATCTTGCCGTTCAAACATTGTGCGTTTATCTTTATCTGTAAAGGCTCTTAAGCTCA
AATAACGTTCTTCGCCAGTTAAAATATAAGCATAAATGCCAGATTTCTTGCTAACTTCGT
CATCTTCCATTAGTGTTTTGATTTTAGCTTCAAGTGTCGTTGGGTTTAGATCCCTTTCTT
TATGAGTGTTATAGAATAGTCCCCATTCAAGCCCTTTCATTTCCTTGCGGTAGTTTGGAA
AGGTGGTTTTTACCCAGTTGATGACTGATTGAAAATAATTCCATAATTTTGTGGCGTGTT
CATCGTGTTGATGTAATGCCATATAGTTTTCAATACTTTTGTGGGGATTGCTTTCTTTAT
CATTTTCAGTGGGATAAATCCATTCCAAAACAGTTTCCAAAAATTCTTGACGAATAGGCG
AGCCTTTCACATATTTATCGCCAAGACTTGACGCAACACAGCCTGATTTTGAAAAGTATC
GTTTAGCGTCAGTTAGCCAGCTACCTGCATATACTGCATTTCTCAATTCTTGATCAGTAA
GTTTTTCGCCCGCAATATTAATAGTTTTAAACCACGCCAATTTTTCACTATCCGTTCCTT
CGCATTGGTAAACGGTTAATTCATAATCTAAAAAAGTATTTTTCTGGTCTTGAGTGAGAT
TGTGAAAATATTGATATTCTACGGAAAAATCACCTTTCACAAATTGGCAAATAGAAATAG
TGCGTTGCTGACCGTCTAATACTTCAAACGTGCCATCTTCACGTTTTACCCAATACATTA
TGTTGAGCGGAAAATGTTTCATTACAGTATCAATAACGGCATTTCTTTGAACTTCTTTAT
AGACAAATTCACGCTGATATTTAGGGCGAATATCCAATTTGCCATTATAACCTGTTACGC
CATTTTCAGCTGTATCCGAGTAGTTTTCAACTAAATCACGGATTTTGATATGAGTTAGTT
CAATTTTCATCTTTATTCCTTTGCAAAATTTGGGGGGAAATATTACCGCTTGTGTTTAAT
AACAATTCTTACATAGGTAGGCTTTCCATTTATTGTTCCATCCTTGTCCTTAATTAAACC
GTGTTCTTTAAATGGAATTTTATTGCTAATTCTAAAATCGTTAGCACTTAAAATTTCAAA
TTGGTCAGGATTATATTTATCCATAAATGTTATAGGTACCCCCATTgcaccttgataatc
aaaaggaatatctttaactttatttacttcaattgcgtcgtaattatcatattttggata
ttcttcctctgagtaagctttatagagcaataattcttcgtggcgtttggcatggtctaa
attggtaaaccaacaaatattccccaaactccgccatttttgtccagtttcatcttgcca
ataacgagttgctttttcttcgtaataatcaggtaccctaaacgccatatcgccgctttt
attaccaagccaaattttattttctttaattaacttaaatgtttctttataggtaatcgc
attttgattgccgacaatgacaaactttttctcatactccattaactgagcaacatattc
acgaaatagggaaaaaggcggatttgttaccacaatatccgactgctttagaatttcgat
acattcagggctacggaaatcaccattttgttgcaatggaatacgttgaatatcttgaaa
gtcaattttgccatctgtgtttaaatctaattcacgatcaatttctaatttatacgttgg
ctcattggcatcaaaatgtgttgcaattaattttttaataccaagatgttcaaaattcag
tgcgaaatagcggaaaaaattactttcttcaggatcgtcacagttgcagaaaataatttt
gtctttgaagtgttgtgtgtaatggcgtaactcgttttcgatatcgacaagtcgtgtata
aaactcatcattttttTcacggttagcgcgatgaagatttttattcccagccattatgcc
accgcctttttgacgatagcacttgacaagagttgagtaaaatttaaactattttgcttg
cttgcttgcttgcttgcttgcttgcttgcttgcttgcttgcttgcttgcttgcttgcttg
cttgcttgcttgcgtagtgttgaacattattaaacctcttttcttactcaaaaattagag
ctgtattatagccagtttgtagggatatttcagtaatgttatcgacgttattttgcaaaa
aagtgcggtagggttttgcgaagttttttcagtttgcaaatttcttttcaaatcccaccg
cttacatctccctacaccccttaaaccaccctatccagcctcgtcttcacttctttccac
tgtggcatcatttgccccattaggcggtaaaaacgttcgctgtggttgtgttcggcgaag
tggcagagttcgtgcaaaatcacataatcaatgcactctttcggggctttgattaggtgg
gggttaaggcatagtgagccttgaacggagcaacttccccaacgagttttcattgtgcgt
aaacggatgtgagggtttgttgtgacccaaaaggtttgcggtagcagccaatttaaacgt
tcggcaaaaatctgtttagctttttgtcgataccagttatccaagcattgttgaacttgt
tgtgtcgttttttctcgcacagacacttccaactgcccacgccataagcggacttggttg
gggttatttggcgtttcatatacctttaacagatattttcgccctaggtagcggtggctt
tcgccgctgatatattgccgttcaacaagcggtgggttttgttgaaaaaattgcaattgg
tcggcaatccactgactttgtttgctgatggcaaaaatcagctcatttctgatcgcttgt
ggcggcgcataagcaatgatgtcgcccgtgggttgcacggttaggcgtagccgtttatat
ttggcattcttgaccaagcgaacggtaaaatgttggtcgccataaggaatgataacgcta
tcaaacttatccatttgaacgcccaactcgcacaatttgtactatccgttcgacaatctc
tttggcttgtaacataccgctgccgttggcttggcagattttaaatatcatcggaagtaa
ctgtttacgaatgtctttttccacttgttcaaggttgatggaatgttcgcttaaacagcg
taaaaccgcctgatcgatctcaaatgccaaatcaacccaaaagtcttcgccttgcgatag
ggtttcaggtaaaactgttttaaatacgccgaaataggcttgtgccgcatagttgccgcc
aaagcggtcgggaatatcgggcaatttacgttccgccatttgttcttcaaattctttaaa
cagcagatactgttttatcgggtggtcgaacaaggcttcagcttcttcaatggcttgttg
caataattcggaaaaacgggctttggcataaggatcgttgtcaaaatcaatctcaaggct
acgagcaatacgagagcgaattttatcagcttcgttgcgtgttttggtgtcgttccacgt
ttgatattccgttttgcccattttattgaccgcataaatgccgtctgcttcttttacgcc
taaggcaacaacgtgcttatcgattaattgctcaacttgatgggcatattcgcgataatc
cacttgctcgccggcgtcctgttgtgccaaacggcgtagttgggcaaaaaaggcggaggt
gtttttatataaagtgcggtcggcatcggtaaagtttttatcttgataaaaggtttctga
ttgcaacgccacttgcaaacagcggttaaaggcagttaaggctcggtaaaaatcatcgcg
tattttgctgtttttatcgaaaaacagaccgcttgttgggtcgagttgcatagttggaat
gagctggcggcgaagttgttcaagatccattttattttcaacctcggcaaatatcgccca
aagcgcttgatacaaactcggcaaacgtagatattcgctttgcattgagcaataaagccc
agccaaatcctcaatggcataaccgccttgtgttcggttggctaaatcttggtatttggc
aatcgttgtgtctggctcttttaaaatgccccgataatccaccaacagtccgcactcttt
ttgtttatgcaagcggtttacccgtgcaattgcttgaataaggttatgttgttttaacgg
cttatcaatatacaacaccgcattgctcggctcatcaaagcccgtgagtaacttatccac
cacaattagcaaacgcaacggactgtcaggatcggcaaaacggcttaacgcttgctgagt
ataactttcttcatcgccctgcacgttggctgcccaccaacgcaccacttcatcacttgc
ctgtttgtcaagctgcgtatttccttcacggctgtcaggcggactgatcaccaccgcact
ttcaaacagcccgatctcgtccaaataccgctgataacgaattgctgtcgctttgctttc
gcacgccagctgaccttttaaaagccttgcggaattttattcgccaaatgttccgcaata
tctaaagcgattaaatgaatacggtcatcagcttgataaatctgccctttacgcgagaat
ttgcgttttaaatccgttttttgctcttcgtttaacgacttggtgatccgctcaaaccag
ttatcaatcgcctgttcattcactgacaattcagggatccgctcttcataaagcagtggc
gttaccgctttatcttccaccgcacgttgcatcgtataagcgtgaatgattttgccaaat
ttttgtgtggtttcatcgtcttttaacaacggcgtgccagtaaaagcaacaaaagccgca
ctaggcaaggctcgccgcattgccatatgattttctccgccttgggtgcgatgaccttca
tcaatcaacacaataatattcgcactcgaattaaaacattccgcttggttaatcgccgtg
ttaaatttctgcattaacgaaaaaataatgcgttcattgccggaaccgatttgctcggct
aatcgcttgccggtggttgccattgcatttttacgatctcgcttggtcgccagttcgcca
ctgttataaaaagtgctgctcaactgatgctctaaatccacccgatccgttaccacgata
attcggcactgttttagggcagggtggagcaataaggctttcgagaaaaagaccatcgta
aacgacttgcccgaacctgtggtgtgccaaatcacgccaccgtttctctcccctttttcg
ctttgcgacattacccgaacgattaagcgtttcaccccaaacacttgcggataacgggcg
acaatgcggctgtgcgatttgcgatcaaacaaactgaaatagcggatcatctcaaacaaa
cgatctttgcgtaacaggctaatcagcaagctgtcttgccctgttacggctaattttccc
tgagcggtgagctgttgataccaagcctgatcgtcagattttggtaaaagagcggtcaga
ttttcggctgaaatagcaagatttttgagttggctcatttccaactcggattgttcttct
tcacgccacgccgcccaaaatttggcaggggtcgcacaagtggcgtaacgtccgtcataa
ccattaacggctaacaacagttgggcataggcaaaaaggtggggaatttcggtagggcgt
tgattgcgtaaatgttgagaaatgccttcttcaatggtacttttcggtttgccgtctggg
cgtttggcttcaatcaccaccagtggcaagccattgacaaaacagactaaatcgggcgta
cgcaccgatgagccgttagtatttgccacgctaaattcttcggtaaaatgaaactgattg
ttttcaggattttcccagtcaataatcggcacagtgcaactgattttcttgccgtcaata
aatttggtaacggtaatgccgtataacagatgattataaaaatgctcattcgcccccacc
aaactttcgtttaacttcgggctagtcagctccgctaccaaattatccaccgccttcgcc
gacaacgcacgcgcttgcccaagataggaaatcgaacgttggctcaacacctcccgcaac
accacgtccaacaccacattcaccgtcttccccccacgataagctaaggcttgtttaggg
gaaagatactgccagccaaggttgtgtaacaacagaatggctgggagtttggaggtgtgt
ttttcgagagagtggggataaaatatattcataatctagtagcctattctcttttgtttc
tgagatataagttcttgtccaactataggtaaattgagaagagttgataattgttgcttt
tctctcgttgatacaggaaatagatatatatgttgaataacaatttctctcaatattcta
atacagactgggttactctttaatttttcatagttatccttaagttttttaaaatccaat
tttttattaaaatgtaactcaattgtttgctttattaaaataatcgctggtgtatcctga
tcttgataagttatattttgatagatttcaaaagcatctttagaaccaatggatatagaa
atctttctaataaaagcacttattacactatatgttaaaagtaaataagcactttctgca
aattttccaatttgtttgtttgttaaatttggattttcatataaatggttagatattact
tttattatctcattttttgccatatctgttagctctataaaatgatttaagaatcgtaat
ccacataatatcccattacttgctaaactagttaactctgttctttttaatgatgcatat
ctgttatttatgatttgcccagatatttctattcctttaaaaactttattaatgatctta
aataaatctttagattctaattcatcgggaatgttatccttttcattaatcatctcataa
tcatctaaattttgattatacttgcttctttcttcttttatttccctttgttcaattact
aaatctggtattttagtaataaattctttcatgaaacctaattgttctttatctaaagta
gatggtttttgattgcggaatagattagaaagtacaaattttattttatctagaatccat
tcatctttggtgtgatgagttataaatataagaatatttgcaaaatcctctttgtatatg
ttttctactaattcatcaacatgtgcattaaattcatctttatcttttgtgtaactttct
gctattttcttagctacaaagaaatagtatatataggggtatttaaatgtaataaaaccc
tcttcggttatttttaatattaagcacttggttaggttttcaataataggctcttcatcc
aagatatattcttttttatactccttgaaaaatagctctaatgtattattatccataggg
ttgcttccatttataaaaatcacccaagacaactctgtaagtatatttaaatacttatct
atatttctactatcaatctttgcattttgaaaagattgatagatcaagcgttcatagcaa
tatccataagatgatagttcaatatttaaattattatgtgtttcaaaccattgaattaac
ataataatataaataggtttggttgggacaatgtttttcttaataattaaattaatttta
tgttttaattcatcacatttagaatataattcatcatcattaatagtgtgttcttgacct
agggaaacccattttagtattaaatcttctctttttctatttcccattcccataattgaa
cagactttaaaattatctaatgaactaagctcatttagtgagcattcatacaggagtgaa
gatgtaaatatacatttatcaaataactttgtaatctctttaaaaaagatttctttaaat
tttgaatttagacttattttatctatattatcaattaaaataattttatcctcagataaa
tttagatagtcagcataatctatatcatattgtttctttattactttacctaacatacgt
tcatgcttaatatcgttaatagattctccatccaaaaatataggatgtttattctcattt
aaaaaatttttataaaaatactttaataaagaagttttcccttgctgctcatctcccaaa
ataacactataattatagctattaattttttcagcactggatatattcctcatgtcttcg
ctatctaaatcgcgaaacttaacatctggaagaacataaatgtcagataaaataatttta
cttgtgtgcctatgtgttaagctaatttcagtatcatctatccattcaattaatgggtta
tgaaattgtagatttttagaataaacattaagcttccttacacttttttcttgatgaaat
acttctatgtgttctttaataccattaataacgttaacccaagcctcatctttgtcactc
caggattgaactgctttagcatctttaggtaatgcttgtaagctagctaattctgatcca
ctccaatcaactgctcgaataattataggtataatatgagcagtaccttcagagtgcaat
cttaaagctttttttaactctatgtcattgcaatagtctgaattcataaacgatgagctt
actaagaacaaaataagctcagattctaataaatttttatctatatcatttttccattca
ctgcctggagttatttttcgatcgttccaatcatctataacaccttgcctacgcagagaa
gatagatgttcacatagctcatctttaaaacattcatctttatgtgaataactaataaaa
acttttgtactcataaaaaccatcctttaattctatataaaaactctctgcatcaatgcc
cctttctccaacttcaaacattccaacttacgctgcaatgtttcgatctcttgatctgct
gttgaaagaatttcggcgattttttgttgttcgctaatatcttgcggataagacagagaa
aaactttcaagagcttttttctgaatattcggaagtccacttcctactcttaaacgcata
atattttcttcgttatattttaataattgatataaaaataaacaatttattcttaaatta
cttaaagcataacaatgtccaccacaccaaaatttttctttttgaaagccaatataacca
caagaatttccgccttcactgatagtaatagtgtggctttctgtattaaacttatccgtg
tagcctgaaggttcaattccaccattaataacggcatattgtccattatccgaaagtgta
ttcttattgagttgagaacctttggatattacggctaattctgctaaatctgtttgtaac
caattattccctttcaacaacctctgcatcaacgcctttttctgctgtcggctattttca
agaagtttttcagtggtttgaatagcgttatcccacgttgaaagggtttcggcgatttgg
atttgttcttcaatagacggcaacttaagtgataatgctttaattgtcggtaaatttaag
cctgcttttgcaccagcatcattcagagagttaatagttttattcattgtggctgatgaa
agtacataagcaataaatttagcgtgagctttattcggatctattctgatcaatgctgta
tgctgattgatatatgcttccccaaagttttcaggaataaatccgatttttcctaattct
gtggtaatcgatattagaatatcatttgcttgtaatgatgtacgttttccatcagcagaa
tttgattgaatattgacaaattttaagtcatctaacaatagagtaataccatttctattg
agattagtcattcggataaattttgctcccgtatcagagtaatattgagcccaatttctc
gaaccactcgttaccgttattgcaatatctcttaatcgagcctctcccacaatttgtgta
aatacctgtttctgagataatacattcagacacaggtattttattatgaacgaaaaacaa
cttcacgccttggaagcggaatttgccaaaaatctaaaaacaccggaagacctcaatcaa
ttttcacggatgctcaagaaaatcaccgtcgaggctgcgttaaatggtgaactgaccgac
catcttggttatgaaaaacatcagcctagaaaaggtaaaaatgcacgtaacggttacaca
tctaagaccgtcatttgtaatgaatgtgagatagaaattgagacgcctcgtgaccgtgat
tggattgctgaaaatgaaggtgtgaagttctgggcgaatgtgctgacagagcttcaaaat
cgaggcttaaaagacatttttattgcctgtgtagacggtttaaaaggcttcccagaagcc
atcaatgcagtctatcctaaaacgaagattcagctttgcattgtgcatttagtgcgtaac
agcttgaaattcgtttcgtggaaagattacaaagccgtcactgcagatttaaagcaggtt
tatcaggccccgacggaagcacaggctcgcgaaaatctgaccgcactttcgcaaaaatgg
caggcaaaatacccgcttgtggcgaaaggctgggaagataactgggcaaatattgccaca
ttttttgattatctggctgatattcgtaaagcaatttataccacgaatgctgtggaatcg
cttaatagcgtgattcgtcgcgtgattaaaaaacgaaatgtattcccgacggatgattca
gttttcaaagtgatttggcttgcgattaaagatgcatcaaaaaaatggacaatgccgatt
cagaactggaaactggcgatgaatcgatttatgattgattttggtgatcgcttagacgat
caccgttaagttgaaatgggtgtttacacagaatttgggatagggtcgcgaccatcttca
ataaaacgaatatctaagaatgcaaggttatacacaaaggtttgtccccgtccatttggt
aaggtgtattgcgatccgtcaatggtaaaacgttgttcttctcttaccgcaactaaggct
aactctaacatcatttcttgctcagttctcattttgaaggttgtcattttaggctctcct
gttttgcttaagtgacggcaggattactctgttagccctgcatagcaagtttagtttgcg
taaaaacaactgagtgcggtgtatttaggctggggaggtgtggacggctggggtgggcaa
aagtgtaatattatttcattaaatgaaaaagcgagaataagaaattatctcgcttttggg
gttgcggttatgtcgtgcggttttagcaagtggcagcggtaaatatactccttacccaga
acaaaaatggaacaacaatctagctcaagactggaataacggttctattgcaggtgtgaa
agctgatgtgaagttaaacgcagacattaaacgtgaaacgacaaacacaccagttaatgt
gaatgcaaaacaaaataaccttgttgtaaacggtaagacagtgaaagcacgcttggttcc
agagaaaaaagcaaacaccaaagttaccgctcatttacataccaatgtagaagagatggt
taaacaagcgaatgaacagatgaaaaaaggacaaactccgttcattcaagtggtaactca
acgtaaataagcgttaagttgagatgtaaaaaatacctgtatctaaaacgagatacaggt
attttttattttatataatgaaatattaatcaaatatgttagaatagctcccgaataaat
ccacaactcccctctctgtcgaatttccccttgtaaattaatctctcatctcttcgatga
aaatttcctattagtgaaagctaccgaaaagcaaattactctgtatttcttaccgcttgt
ttgaggatgttatgtcacacacaaccgaaccacaaattcacattccatttggctatgcct
gtttacctatcattgtgatgatggtatcaatgggaattgctgtcattcaatttgaatcat
ctccccatattcctttactgattagcacaattatcgcggctatcgttgctcgctgttttg
ggtatcgctggcatacgatagaacaagggatatatcaagggattcgtatttctctgccag
ctatcgttatcatcattatgattggtttaacgataggtgcgtggattggtggagggattg
ttgccacgatgatctactatggattgcaactcatctcgccttctctatttttagtgacaa
tttgccttatctgtgcggtagtgacccttgcgattggcagttcgtggtccacaatgggaa
ctatcggtgttgcggcaatgggtattgggctaagtctcaatatccccgctccgatggttg
caggtgcggtcatttcgggggcgtattttggcgacaagatgtctccgttttcagatacca
ccaatctcgccgcaggcattacgcacacgccgctttttgaacatattcgccatatgtaca
tcacaaccctccctgcgttccttattgctcttcttgtttatgcttatctcggtttacagt
tcaatgctcaaagtgtcgaactcgaaaaaattgccgaaattatgcaagccattaaaacgc
actttgttatttcaccgtggctattaactgtgccactcgttgttgctgttttagttgcaa
aaaaagtgcctacactccccgctttaactatcgggattttgtttggctggctttgtcata
ttgtggtacaaggtggcgagataaaagtcgcggtgaacacgctacattatggctataaaa
tagaaagtggcaatgcaatgattgactcattattcaatcgagggggcattgaagcaatgg
ggttcaccatctcactgaccattattgcaatggcatttggcggtattgcggagagaacgg
gaatgctgaagtccattgttgaaactattcttcgtattgcccacaaaacaacccatctta
ttattgctactgttctttcctctattttgactaattgcactgccgctgaacaatatattt
ctattctgcttcctggacggatgtacgcaaatgcttaccgtgaaaaaggcttaagttcaa
aaaatctatctcgtgcaattgaagatggcggtacagtgacttccgtattagtgccgtgga
atacttgcggtatttatgcattctctatgctacaagttagtgcatttgaatatgcccctt
acgccgtaatgaattatgtaattccgcttattgcgattttattagcgagtttaaatgtga
gggttgagtatttgagaaagtagcttagttttataactaagctactttttaaataacgtt
taagataacaagataggattatttacgacactgattcaaaatatctaattctttattata
ggtcgaaagtgataagttcatatccatcattcctatcacagaatgaaaataattgtcgtg
agaataggtttttgttttgcattttcttctagagttgtaaacataaaacaagggttttcc
cttgcctttttacaaaaaatccgtataatccgaccgcttgttctctcttttttgaacaag
tttcgcaccctcacctcgaacgagggttttcttttttactatcattaaacttttagagga
cggttatggtaaccattcgtttatctcgtggcggagctaaaaaacgcccattctatcaaa
tcgttgtCGCTGACAGCCGTAGCCCACGCGACGGTCGTTTCATCGAGCGTATCGGTTTCT
TCAACCCTATCGCAACTGGTAACGCAGAACGTTTACGTTTAGACGTTGCTAAAGTAGATG
CTTGGGTTGCTAAAGGTGCATCACTTTCTGATCGTGTTGCAGTATTAGTGAAAGAAGCGC
GTCAAGCAGCTTAATTCCACAAATTAAATAAGTAGGTGAATATGAGCGAGCAAAAAATTG
AAGTTGTCGGAAAATTAGGTTCAACCTATGGTATCCGTGGCTGGCTACGCCTTTATTCAT
CGACAGAATATCCTGAAAGCATTTTCGATTATCAGCCGTGGTTCTTAAAAATTAAAGGAC
AGTGGCAACAAGTTGAACTCGAAAGTTGGCGTTATCACAACAATGATTTGATTGTGAAAT
TAAAAGGCACAGAAGACCGTGAAACAGCGCAGCTATTAACCAATGCCGAGATCGGTGTGG
ATTTAGCCGTGTTTCCAGAATTGGAAGAAGGGGATTATTATTGGCACGATTTGATCGGTT
GCCAAGTGGTAAACCTTGAAGGTTATACAATGGGAACTGTGACCGAAATGATGGAAACAG
GTTCAAATGATGTGTTGGTGGTAAAAGCTGGCAGTAAAGATGCTTTCGGTAAGCAAGAAC
GTTTAATCCCGTTCTTATATGAACAAGTAGTTAAAAGAGTAGATCTCGCCACTAAAACAA
TTACAGTGGATTGGGACGCTGGTTTCTAACCTCAGGTATGCAGTGAGCTTTAGCAGTCGC
ATTTCGTAGGTCAAAATATGTGGATTGGTATTATTTCCCTTTTCCCCGAAATGTTTAAAG
CAATTACTGATTTTGGGGTAACAGGTAGAGCAGTAAAACAAAATCTCTTACAAGTGCAGT
GTTGGAATCCCCGAGATTTCACACACGACAAACATAAAACGGTGGACGACCGCCCTTATG
GTGGTGGGCCGGGTATGTTGATGATGGTGCAACCGCTTCGTGATGCAATTCGTGAAGCAA
AAGCAACCGCTTGTAAAGAAGACGGTGTAGAATCTAAAGTGATTTATCTCTCACCGCAAG
GACGTAAACTCGATCAAGCTGGTGTACAAACGCTGGCAACAAATCAAAAATTGATTTTGG
TTTGTGGGCGTTATGAAGGCATTGACGAGCGATTGATCCAAACTGAAATTGATGAAGAAT
GGTCAATCGGTGATTACGTTCTCACAGGGGGGGAACTTCCTGCAATGACGTTAATTGACG
CTGTTGCACGATTTATCCCTGGGGTATTAGGCAAACAGGCTTCAGCGTTGGAAGACTCTT
TCGCAGAAGGTTTATTGGACTGCTCGCATTATACCCGCCCTGAAGTATTAGATGGTTTAC
CTGTACCGCAAGTGCTGATGTCGGGTCACCACGAGCAAATTCGCAAATGGCGATTAGAAC
AGTCGCTAGAACGAACGTGGTTAAGACGCCCTGAGCTATTGGATAGCCTAGCTCTGACTG
ACGAACAACGCGTGTTGTTGAATAACATAAAGAAACGACACAAATCAGTTAATTCTAGGA
CATAGAAGGTTTATTAAAATGAGTAACATCATCAAACAAATCGAACAAGAACAGTTAAAA
CAAAACGTACCTAGCTTCCGTCCAGGTGACACATTAGAAGTTAAGGTATGGGTAGTAGAA
GGTAGTAAAAAACGTTTGCAAGCGTTCGAAGGCGTGGTTATTGCAATTCGTAACCGTGGC
TTGCATTCTGCATTCACCTTACGCAAAGTTTCAAACGGCGTAGGCGTTGAGCGTGTATTC
CAAACTCACTCACCTGTAATTGACAGCATTGCTGTTAAACGTAAAGGTGCGGTACGTAAA
GCGAAACTTTACTACTTGCGTGAGCGTTCAGGTAAATCTGCACGTATCAAAGAGCGTCTT
GGCGAATAATTTTCGCTTATGCGTTAATGCTAAAAGAAAGCCTTGGGGAAACCCAAGGCT
TTTGTTTTGATAGTTTTTAAGAAAGCTatctatttgctagtactttaattcataataaat
aagagaaagttattatagtaataaaaaaaagtattgacaatttatttttagtgccatagc
atttttgtgccacctagatgtggtatgaaatttaatctataaactaatagggaggctact
atgcgtggacgtcgtgtaaactaattttttaatataaaAgaggGctattaaatagccctt
tcttaaatagtaggagataaatatgaaatataaaactacaaaccacacgtatttagattt
ttttaataacgatgaatttgttattggcataggaagcattcagaaaatagtatctgatga
aatattttttcaaggaatgcttgatttgtgccatttctgtataagtgaaaaagaactcta
tgagatacgtgattttatgaaaaagaacaatatttcagaagaggtattgtccatagcatt
aacaaataattttatcgctcattatcatatagatttccaagatcagtATAGTAGAAACCA
TTTATATTATAGCGTGCTAGGTTATGATATTGAAAAAGTTCAGGAGAAAATATCAAACAG
CCATATTCTAGTTATTGGAGCTGGGGGGATTGGAAATATAGTTTCTTATTTTTCTAGTGT
AATTGGCGTGAAAAAAATAACTGTTATTGATGATGATATTGTAGAGAGATCTAACCTAAA
TAGGCAATTTCTATTTAGAGAAAAAGATGTTCATAGCTATAAAGTAGATGTAATAAAACG
AGAGCTTAGTAAGTTAAGAAATGATTGTGATATTTTTGTAATCAAAGAAAAATTGGATAA
AAAAATAATTTATGACCTAGATAATATTGATTTAGTTATTTGCTCAGCAGATGATGATTA
TTGTGTCGAATTAATTAATGAATACTGTTGTATTAAAAAGATACCCTTGATTAATGTAGG
ATACTTAAATGATATTTCTGTAATTGGTCCGTTTTATATACCTAAATTACCTAATAGTTG
TTGTTTATGTTGCGACAAATCTATTTATTTAGAAAACAATATAAAAAATGAGAAAGTAAA
TGACTTAAAAGCTAATATGAAAGCTCCTTCCACGGTAGTAAATAATTTCTTTTCAGGGGC
TATGCTTGGTTCAGAAATGATAAAGCTCTTTGCAGAAGACTACGATGCTATAACTAGTTT
AAATGCGGTAATAGGTATACATAATAAAGATTTCCAATTAGAAAAAATTGATCTTGTTAA
GAATAAAAATTGTCAATTTTGTGGGGGAGATGTTTATGAATAACTATGAAAAAATTATTG
CTAGTTATGTAAGTACATCATCTGCTCGAATGCTTATTGGAGCTTCATCTACCGTATATA
TGCTAATTTCAAATATCAGTTTATACCAAATTGGTCTTATTAAAAGTCTACAGGCGATTA
TTATTCTATTTTTGGGGTTTGTCATAGGTATTGTTTCTGATAGGGTTGAACGAAAAAAAT
TATATTTGATAGCAATATTTTTGGCTGTTGTATGGCTATTGCTTTTTTATATTGCAGGGA
TTATACAAAGCTTTGAAATCTTTTTACTTGCTGAAATTTTTAATGCTATTTCTTTAGCAA
TTTTTCAAAATAACTCTAATGCTTATCTTGTTGAACAATATATTGTTGATAAGCCTAATG
GAAATTTATCAGAAGCATTTGGTAAATTAGGAAAATATGATTTTTTCGTTATGGCTATCT
TTTCTCTTCTAGGTGGCATGATTTATAGCATAATCAATGGATATGTTTTTGGACTAGCTT
CGTTTATTATGTTAATCATTCTATTCCTTTCTTGGCGATTTTTACCTAAATGCAAGCGAA
GTTTAGCAAAAAAAAAGCGATATATCAGTAAGCTAGATTTTGCTATTTTGAATAAAAAAT
TCAAGAAATATCGCTTTGAGGTGGTTGTTTTTGTTATATTGAGTCTCTATTTTCAGATTA
TTATTCAGTATTGGCAGGTCGTTGTTTATAATTTTGATCTTATTAAAGAATATGAGTTTT
TATTAGGGGTTTTATTATTCTTTATGTTAATCGCTCAATCATTAGCAGGCAAGTTAATTG
AAACTAATAAAACAAAAATATTGAATTTTATGCCATTTTTGTTTATGGGTAGTGTATTTT
TATGTTTGTTCGGTGAGCTAATTCAGAGTTTTATTTTATATTCATTCGGAATTTGCTTGT
CATTATTTTCAATACGTCATACATTAATAAAAATAGATGCTATTCTACATCACCAATTAT
TATCACGTTTTAGAGCGAAGTATGATATGTTACTTAATAGTATAGTTAGAATAGTCAGTG
CGTTAGGGTTAATTCTTATTGGTCATTTGAGTGAAATTTATGGTGTTATTACAATCAATT
TTGTTGGTGTTTTAATTGGGATTTTATTTTCAATTATGATTATTCTTTATAGGGATAAAT
GCAATACTCTTTAGATATGTTTAAATTTCTAAAAATATATGTTTTTAATGAGTAACATCA
TCAAACAAATCGAACAAGAACAGTTAAAACAAAACGTACCTAGCTTCCGTCCAGGTGACA
CATTAGAAGTTAAGGTATGGGTAGTAGAAGGTAGTAAAAAACGTTTGCAAGCGTTCGAAG
GCGTGGTTATTGCAATTCGTAACCGTGGCTTGCACTCAGCATTCACCTTACGCAAAGTTT
CAAACGGCGTAGGCGTTGAGCGTGTATTCCAAACTCACTCACCTGTAATTGACAGCATTG
CTGTTAAACGTAAAGGTGCGGTACGTAAAGCGAAACTTTACTACTTACGTGAGCGTTCAG
GTAAATCTGCACGTATCAAAGAGCGTCTTGGCGAATAATTTTCGCTTATGCGTTAATGCA
AAAAGAAAGCCTTGGGGAAACCCAGGGCTTTTGTTTTTTCACGACTTCCTTGTTGTTTTA
CATCTAAAACAGCATAATGGCACTTATTATTCTATTCAATAAGGCAAATTTATGATCAAT
AAAGATACTCAACTTTGTATGTCCCTATCGGGCAGACCAGGCAACACCGGCACTTATTTC
CATAATTATCTTTATCAAAAACTCGGTTTAAACTTTGTTTATAAAGCATTTACCACCAAA
GATATTGAACACGCAGTCAAAGGCGTGAGAGCCTTAGGTATTCGGGGTTGTGCGGTGTCT
ATGCCGTTTAAAGAAGCCTGTATGCCATTTTTAGATGAAATTGATGCATCTGCAAAAGCG
ATTGAATCGGTCAATACGATTGTCAATACCAATGGCTATTTGAAAGCCTATAACACCGAC
TATATTGCGATTGAGAAATTAATTGCAAAATATCAGCTCGATCCAACCGCTTGTGTGATT
GTGCAAGGCAGTGGCGGTATGGCAAAAGCCGTTGTTGCAGCATTTAAACATTCAGGTTTT
ACGAATTTGAAAGTCTATGCTCGTAATCAAGACACAGGAAAATATCTCGCAGAACTTTAC
GGCTATCAATATATCAATAGTCTTGAAAATCAACAGGCGGACATTTTAGTCAATGTCACT
CCGATTGGTATGAAGGGCGGAAAAGAAGAGTTTGACTTAGCCTTCCCCGAAATGATGATT
CAACAGGCTCAAACGGCTTTTGATGTGGTGGCAATGCCAGCCGAAACACCTTTGATTCAG
TATGCGAAAGCTCAAGGCAAACAGGTGATTTCTGGTGCAGAAGTGATGACTTTACAAGCA
TTTGAGCAATTTGTGCTTTATACGGGGATTCGTCCAAGTGATGCGTTAATCGCAGAAGCG
GCGGCTTTTTCTAGATCGAATCAATAAAGGCATAATAGACAAAATTGAACGCTATCCTGT
AATAAACATCTTTTTATGTTTTGATAACTCAATGGCAAACCATTTTTTTAGAAAGTAAAT
CCATCAGGACTAAAATACCAAGTTCACGATCAAAGAAGGTCGTATCCACAATAATATTTA
AATAACGTGATAGTAGTGGATTTAATGCTATTTTAGGGGCTTTCGAGATACTTTGAATAG
TCCTGATAATTCAAAAAAGTGGCTCAAAGCCTTATATTACAATATCTTAATCTACCCTTT
ATAATACTTTGTCTACTATACATCGATGGGACAAAGTTCAACCATCGGCCAACGTGGTTT
GACACTCACGGATAAATCCGTCTGTTCGCCATTTTTTAAACGCAAGAAACCTGCATAGGC
AATCATTGCACCATTATCGGTACAAAATTGTGGGCGAGGGTAAAAGACTTCACCGCCGAT
CTGCTTCATTAATTCGGATAAATCGTGACGAAGTTGTTTATTTGCACTCACACCGCCTGC
GATCACTAAACGTTTATAGCCCGTTTGTTGCAACGCTCTACGGCATTTGATAATCAATGT
TTCAATCACTGCTTGTTGGAACGCATAGGCAATATCGCAACGGGTCTGTTGCTCTAATTC
ACCTTTCTCATTCAAATTCGCATTAATCGTATTTGCCGCAAAGGTTTTCAAGCCCGAAAA
GCTGAAATCTAAGCCTGGGCGGTCCGTCATTGGACGTGGAAAGGTAAAACGATTTGGCGT
GCCACTTTCAGCAAGTTTAGCTAACGCTGCCCCCCCTGGGTAATCTAAACCGAGCAATTT
TGCAGTTTTATCAAAGGCTTCCCCCGCAGCATCATCAATAGATTCCCCCAACAATTCATA
TTCACCCACATTTTTTACATCGACTAGCTGAGTGTGTCCCCCCGAAACAAGTAAGGCGAC
AAAAGGAAACTCAGGGGCGTTTTCTTCTAACATTGGTGCGAGCAAATGCCCTTCCATATG
GTGAACGCCTAAAGCTGGCACATTCCACGCATAAGCTAAAGATCGTGCAATGGTTGAGCC
AACCAATAACGCCCCAACAAGCCCAGGGCCTGCCGTATAAGCAACGCCATCAATGTCAGA
AGCGGTGAGATTAGCTTCTTTTAATGCTTCTTGAATGAGTGGCAATGTTTTACGGATATG
ATCACGAGAGGCCAGCTCTGGCACAACGCCACCGTAGTCAGCGTGCATTTCAATTTGGCT
GTAAAGTTGGTTTGCGACTAATCCCTTGTCTTCATCATAAATTGCCACACCGGTTTCATC
GCAAGAAGTTTCAATACCGAGAATTTTCATTATTGTTATTAATTTAAGTAATTAAGATAG
TGCTTATTATAATGGAATATCAACAATTTTGCTGAGAATGTAATGAAATGATTTTGACTA
TTGCATAATCAAATGAATTTCTGTAGAATCTCGCCCGTTTTGCTCTCTTTAGAAGAGCCT
ATAAAAAGAAATCATATCTTCTGCAAGCGGTATGATCGTAGCTTAAACTTACTAGAGGAA
TAGTACTATTAAACCTGTAAAACGTGTTCAGACAAATCGCGCACATCGTCTTAACGAAGA
AATCCGCGTGAAAGAAGTTCGCTTAACCGATCAAAACGGCGACCAACTTGGTATCGTATC
AATTCAAGAAGCATTAGCGAAAGCTGACGAAGCTGAGTTAGACTTAGTTGAAATTAGCCC
AAATGCTGAACCACCAGTTTGCCGTATTATGAACTACGGTAAGTTCATCTACGAGAAAGA
GAAAGCTGCAAAAGAGCAGAAGAAAAAACAGAAAGTTGTACAAGTGAAGGAAATTAAATT
CCGTCCAGGTACAGACGAAGGCGACTATCAGGTAAAACTACGCAGCCTGATTCGCTTTTT
GGAAGATGGCGACAAAGCCAAAATCACGGTTCGCTTCCGTGGACGTGAAATGGCTCACCA
AGAAATTGGTATGGACGTGCTAGAACGTGTTAAAAACGATTTAGCGGAAATTGCCGTAGT
AGAGTCTGCCCCAGGCAAACTCGAAGGTCGCCAAGTTGTAATGGTACTAGCGCCTAAAAA
GAAATAGTCCATTACCTTGAGATGTAATTAGTGCTTCCAAGTAATATTGGCAACAATATT
CGCCTAATTACTGGTTATTCATAAACAATGCGGAGTTATTTTAACAATGCCTAAAATTAA
AACAGTACGTGGTGCTGCGAAGCGTTTCAAAAAAACGGCTTCTGGCGGTTTCAAACGTAA
ACAATCTCACTTACGTCACATTTTGACTAAGAAAACAACTAAACGTAAACGTCACTTACG
TCACAAATCAATGGTAGCGAAAGCAGACCAAGTTTTAGTAGTAGCGTGCTTACCATATGC
ATAAGCGTAAATTAAGTACAACGTACGATTAGTTAATTTTTAGTTTAATAATGTCAAAGC
GTTAATTTACGCTTAAATAGTAGGAGATTTAATAATGGCTCGTGTAAAACGTGGTGTTAT
TGCAAGAGCACGCCATAAGAAAGTTCTTAAGGCTGCTAAAGGTTATTATGGTGCACGTTC
ACGCGTGTATCGCGTTGCTTTCCAAGCAGTAGTTAAAGCTGCACAATATGCTTACCGTGA
CCGTCGTCAACGTAAACGTCAATTCCGTCAATTATGGATTGCTCGTATCAATGCGGCAGC
TCGTCAAAACGGTTTATCATACAGCAAATTCATCAACGGCTTGAAAAAAGCGTCTGTTGA
AATCGATCGTAAGATCCTTGCTGATATCGCAGTATTTGACAAAGTGGCTTTCGCAGCATT
AGTTGCTAAAGCAAAATCTGCTCTTTAATTTTAAAGAATAGATAAATAAGGACGCTTTCG
AGCGTCCTTTTTCTTATACTTACATGATGAGGGATTATATGCAAAGTAGGTATAAGAAGT
CCAGAATAGCAGCATCTTACTGAAGATGTTGCAATCAGCTTCAATTAACCTAAAATCATA
GCCATCTTTAGGTAAGTTTTTATATGGCTTTAGTCAATATAAAAGGACGATTTCTCTCTA
TTTGGAGAACAAAAAATATGAAAAAATGGGCAGTGGTTTTATCTGCGGCAACTCTTACCT
TTGGTAGTCATCACATCATGGCGAAGGAAGGGAATACGGTTTATCTCTATACATGGTCTG
AATATGTACCATCAAAGTTATGATGTAATTGCCCCCACCAGCTATTTTGTTTCTAAAATG
GCACGTGAAGGAATGTTGAAAGAGTTAGATCATAGCAAATTGCCTGTATTAAGTGAGCTT
GACCCACAAATGCTTGATCGTCCTTTTGATAAAGGCAATAAATACTCGGTACCACAACTT
TTTGGGGCAACGGGGATTGCATACAATACGGAAACCAGAGTTTAAAGATAAATTACAGTT
GTTAGATGATCCTCGTGAGGCATTTAATATAGCGTTATTAAAAATGGGGCAGGATCCGAA
TACCCAAGACCCTGCGATTTTAAAAGCAGCGTATGAAGAATTTTTGAAATTACGTCCAAA
TATTTTGGCGTTTAATTCTGACAATCCCTCAAGCTCATTTATTTCTGGTGAAGTAGAAAT
CGGTACTCTTTGGAATGGTTCTGTACGAATTGCCAAAAATGAAGGTGCTAAAATCAATAT
GGTTTATCCTAAAGAAGGCACACCGCTTTGGATTGATAACTTGGCAATTCCTGCAACTTC
GCAAAATCCGGAAGGAGCTTACAAGCTGATTAACTATATGCTTTCAGCTCCCGTCGCTGC
AAAATTGACAAAAGCTATCGGTTATCCAACAGCAAATAAAGTGGCATTAGCACAGTTACC
AAAAGATTTGGTTGACGATCCTGCTGTTTTTATTCGTTCTGAAGTGATTGAGAAAAGCCC
TTGGCAAGTTGATGTAGGCGATGCGATTGAACTTTATGAGAAATATTATCAAGACCTGAA
AACAGCGAAATAAATAGTCAAGGTTGCAAACAGTACAAATAAAATTGGCATAGTAGACAA
AATAGTTGCTGATTCGTCAAAAACTATACCAAGTGGAGACCCTATCCCAAATTCTGTGTA
AACACCCATTTCAACTTAACGGTGATCGTCTAGGCGATCACCAAAATCAATCATAAATCG
ATTCATTGCCAGTTTCCAGTTCTGAATCGGCATTGTCCATTTTTTTGATGCATCTTTAAT
CGCAAGCCAAATCACTTTGAAAACTGAATCATCCGTCGGGAATACATTTCGTTTTTTAAT
CGCTTTACGAATATCAGCCGGATAATCAAAAAATGTGGCAATATTTGCCCAGTTATCTTC
CCAGCCTTTCGCCACAAGCGGGTATTTTGCCTGCCATTTTTGCGAAAGTGCGGTCAGATT
TTCGCGAGCCTGTGCTTCCGTCGGGGCCTGATAAACCTGCTTTAAATCTGCAGTGACGGC
TTTGTAATCTTTCCACGAAACGAATTTCAAGCTGTTACGCACTAAATGCACAATGCAAAG
CTGAATCTTCGTTTTAGGATAGACTGCATTGATGGCTTCTGGGAAGCCTTTTAAACCGTC
TACACAGGCAATAAAAATGTCTTTTAAGCCTCGATTTTGAAGCTCTGTCAGCACATTCGC
CCAGAACTTCACACCTTCATTTTCAGCAATCCAATCACGGTCACGAGGCGTCTCAATTTC
TATCTCACATTCATTACAAATGACGGTCTTAGATGTGTAACCGTTACGTGCATTTTTACC
TTTTCTAGGCTGATGTTTTTAGGTTTTTGGCAAATTCCGCTGCCAAGGCGTGAAGTTGTT
TTTCGTTCATAATAAAATACCTGTGTCTGAATGTATTATCTCAGAAACAGGTATTTACAC
AAATTGTGGGAGAGGCTCTTGGTTTAATTATTTTTCCTAATTATTACCAACTCTTTTTAT
TTAAAAAATCCTTTATAAACATAATCTTATGCTTTTTCGTTAATCCATTATGAACCGATA
ATTTCTGCTTCAGTTCTTTAAATAACCCTTCCAACCGATTTGTTGTCTTTTCTATATTTA
GGTGAGTATATTCTTCAAAGGTGAATAAATATTTCATATAGTATTTTAAACTAGCATAAG
CCCCTCTTACATTACGGTGTTTATAAGGAAAATATCCTTTCTCATTGGGATATTCAGACC
GTTCATCTAAAAACGCTTTATGTTTTAAATACCATTGATGTAATCTCAAATAAAATTCAT
TTTTGTGGCTTTCTTTTAGCGTTTTTACAATAATCTTTAATTCTTTACCCGCTTGTGATT
GATGTTTTTTTCTTAATTTTCTCATCACAATGGCGACCATATGGAAGTGGCACATTTGGA
TTGGGGTATTAAATAAATCCTTTAACAGCCCTCTACGCCCATCATTTGTAATGGATTGAA
TCCTATAGCCTTTTCTTGAAGTATGTTCAATGCGAGTTTGTAATAGAAGTCTTTTCTGTT
TTGATGACACGGTGATAAACGACTTTTTATAGGTTTGTTTTCCTATTGTGTAATCAGTCC
AAATATCTATTGGATTTAATTTCTTTGTGAAAGAAAAAGTTTTATGACAGGACGAACAAA
AGTATCTCTATTATTTTTCTTTCCATACTTTTGGATATTGTTCTTAAGGCAAAAAGGACA
GTTTTTTGTTCACATTTCAAAAAGTGGGCTTAAAGCCTTGTACTATAAGGCTTTAGCCCA
CTTTTTTACCAACACTTTTGTCTACTATGCCTAATTTGATATTTAGTAGATAAAGAAAAA
ATTACTTTGGGAAAGGCGCAATGTTAGCGCCTATTCAATTTTAGGTCTATGATGATCAAG
ATATAACTTATTCGTAACTATCCTTACTACAAATAATTTTAATTATAAGAATATCTATAA
TGATTTAAACGGATATCCCCCAAAGGCTTTTGCAATCCCCACCACCACATTTGTCGCCTG
TTCCATTACATCAACAGAAATAAACTCGAAACGTCCGTGGAAGTTTTCGCCGCCTGTAAA
AATATTTGGCGTTGGTAAGCCCATATATGATAGGCGTGAGCCATCGGTACCGCCACGAAT
TGGCTCTAGGTTTGGCGTAATACCCTGTGCTTTCATCACATTTTCAGCAATATCCACCAG
ATAGCGATAATCTTTGACCACTTCGTACATATTGCGATATTGCTCGACAATCTCGACTTT
GCCGCACTGTTCGCCATATTTTTGTTGCATTTGTGCCATTGTAGCGGTGAGATAAGTGCC
GAATTTTGCTAATTCTTCACGCTCAAAACTGCGTAAAATATAGTGGATTTTACATTCGCT
TAAATCGCCTTCAATGTCGTGCAACATAATAAAGCCTTCACGCCCTTCGCTGGTTGCAGG
GGTTAAATGTGGCGGTAGGCTGTTTTGGAACTCACAAGCTCGCTCTAAGGCATTGATCAT
CTTGCCTTTGGCTGTGCCTGGGTGAACACTGCGTCCGTAGAACGTAACAGTTGCCGCATC
GGCATTAAAGTTTTCGTACTGTAATTCCCCAAGCGGCCCGCCGTCTAAGGTATAGGCAAC
ATCTGCCCCAAAGGCTTTGACATCAAAATGATCCGCTCCACGCCCGATTTCTTCGTCGGC
AGTAAAACCGATACGGATCTTACCGTGTTTGATTTCAGGGTGTGCTAACAAGTATTCTAC
CGCTGACAGAATAATCGCAATCCCAGATTTATCATCTGCACCAAGCAAAGTTGTGCCGTC
GGTGGTCACGAGCGTATGTCCGACTAAGCCGTTTAGGTTCGGGAAATCCTGTGGCGATAG
CGTATGCCCACTGCCTTTTAGCAAAATATCACCGCCTTGATACCGCTCAATAACCTGTGG
CTTCACATTCTCGCCGTTGAAATCAGGGGAAGTATCAACGTGAGCCAGTAAACCGAGTAC
GGGAATGGCTTTGTCACTATTGGCAGGCAATGTTGCAAACACATAGCCGTTAGGATCAAC
GGAAATCTCGGTTAATCCCATCGTTTCCATTTCAGTTTTGAGTAGATGAAGTAAATCCCA
CTGTTGCGGTGAGCTAGGGACAGTTTGGCTTTTCGGATCTGATGTGGTGTGGATTTGAAC
GTAACGCAATAGGCGTTCAAAAAGTTTTTTCTTAAGTAGAAACAAAAATGACCTCCCTTA
TACAATGACAGTAATATATTAAAATTTTTATATCACGAAATTTTAACTCAACCACAGATA
AACTTAAGCTAATTTTTAAGAAAATGACTATTTATTTTCCCCTTCAAATCCGCCACTTTC
TGTGAACGATAAATCGCATTGATTGCGTGGATTAAAGCTCTTGCTGAAGATTCTACAATA
TCGGTCGCTAAACCAACTCCGTGGAAACGGCGACCTTGATATTCTACGACAATATCAACC
TGTCCTAATGCTTCAGCACCTTCGCCTTTAGCGGTTAAGTTATAGTTGAGCATTTTAATT
TTCATACCTGTAATCGCTAAAATAGCATTATAAACCGCATCAACAGGACCGTTACCACCT
TGTGAAACTTGGCTTACACGTTTACCATCTAACTCAACTTGCACAAAGGCTGAAGCTGGC
AAACCACTAATAATTTGTGTGGTAAATACATCAAGGGCTAAACGATCTTCATCGCCTTGT
TGCATATCAATAAATGCAAGTGCTTCCAAATCATAATCAAAAACTTGACCTTTTTTATCC
GCTAGTTTTAAGAAAGCTTCATAAAGTTTGTCTAAATCGTAATCGCTCTCTGGATAGCCC
ATCTCTTCCATATGGTTTTTCACGGCAGCGCGACCAGAACGAGCGGTCAGATTGAGCTTC
TCTTTTTTCAAACCGATAGTTTCTGGCGACATAATTTCATAGGTATTTTTATTTTTGACC
ATACCGTCTTGGTGGATACCTGATGAGTGAGCAAATGCGTTTGACCCCACAATCGCTTTA
TTCGGTTGAATTGGCATATTACAAAGTTGGCTGACCATTTGGCTGACACGGTGAATTTCT
TGAGTATTGATACGAGTATCTAAGCCGTTAAATAAGGCTTGGCGGGTTTTAATTGCCATT
ACCACTTCTTCAAGTGCTGTGTTACCTGCACGTTCACCGATACCGTTGATAGTACACTCA
ATCTGTCTTGCACCGTTTTGAATTGCGGTTAATGAGTTTGCAGTTGCCATTCCTAAATCG
TTATGGCAATGGACAGAAATCACCGCTTTATCCACATTTGGTACACGGTTCATCACATTA
GCAATGATGTTTCCGTATTCCATTGGtaagcagtaacctacagtatcaggaatattgact
gtggttgcccctgctttgatcgcagcttcaacaatacggcagatattatctacccctgtg
cgtcctgcatcctcgcaagaaaattctacatcatcggtatagcctcttgctcgttttaca
gcgtgaactgccatatctaatacatcgtcaaaggttttacgaagtttagactcaacgtgc
aaagcggacgttgcaataaaggtatgaatacggaaggcttctgcaacttttaaggcttct
gctgcgacatcaatatctttatcaaccgcacgagataaggcacatactcgactattttta
atatggcgagcaatggtttgaaccgattcaaaatcgccagcagatgacacagggaaacca
acttccattacatctactcctaaacgttcaagagcaagtgcgatttgcaatttttctttt
accgttaaacttgcttttaatgattgttcgccatcacgcaaagtggtatcaaaaataata
atgttgttgctcatataaagtacctcttaaaatgtattcgataaaaaaagcccgcatttt
gacgtgcgggctaagtgtggatagtgaacttttctctaaccgagccttatcctcgcacag
aatgcgtgaatcccagcaggttaagagttaaaagttttaccatagttgtgtgtttatgtt
tgcattgttattcagaaattgaacatatattaacttcaaatggagtaatgtcaatagcat
tttatacttggcgcaaacgttttctgtgtatttttaggtaattaaaatagttaaatatgc
taaaaaatttagactaactagtgattaatataaacccctgtaatgtataacgcataaata
tcattttttttcagcaaaaaatgatgtttagtattttttatattattttgctatttttta
accgtagcttaatcacaaacaaaaaatgtatgctttcttttgcgatgataaaataaattt
gttaggcttaaactaccatttcaaaatgataaaggaatttctatgaccttaccttttcat
gcaattatttctgatcttgatggcacattacttaatgcaaatcaccgcattggcgatttt
actatcgaaacattacgcaaactttcacaacgtggtgtcgatatttttctagctacaggc
agaaattaccctgatgttaaacatattattagtaaagttggcgtgagtgatgcaatgcta
gttacatctaatggagcaagaggaaataacctttctggcgaattgctttatcaaaatcat
attcctgaagagattgcttttaagataatgagcgaaacaccctttgatcctaagcgagtc
ttcattaatagctatcaaggcgatggatggttcattaatattgaaatcgaacaattacga
aaatatcaccaagactctggctttatgtatcaagtggtagattttcagcaacatcacggt
aaaaaaactgaaaaagtgttctttattggaaaaacgcctgaagacttgttacctgtcgag
caatttgtgcgacatcattatggtgatttactacaaattacttattctacccctcaatgc
cttgaaatgatgaataaaggcgtttgtaaagcaaatacacttgcagacttagtcaagtta
cgaggctataccttgaaagattgtattgcttttggcgatggaatgaatgatattgaaatg
ctatcccaagcaggaaaaggctgtctaatgggtaatgcagatcctcgtttaaaacaggct
ttaccaaataatgagcaaattggtgaaaataaagatgaggcagtagctcaatatcttaga
caattatttcagctagataaaatatgtaattcaagagcgtgaaattgaacaaatcttatt
ttgtaaaattagagcatcatttacattttcgttataagcatatgcagttcgctttgaaac
gtttggaaagttggcggcaaatagtgtttctattgttacgctattaagtacagtaactat
ctcgtccgtattatttggcttagtcagtgcagataaaccagcattgtttagaacggcaat
ggaaattcacgataaaattcgagagatgagagaaattaatcaatggttgaaagaagatat
ggcgaaaaaattagtgatgtaaacaaatgagtatgcctaaattgaatatggtgaaaccaa
tttggtcattgaaaaattagaacaaagacagagtaaaatttattcttcgtaaaatacaaa
atttatctcaccgcttataaaccaagatcttggttttcaaatgatttgactcgtgcgaaa
agcagagtaccatttcattatcttattatttaaaggatttccctgtgcaatttttttcaa
ttatgcgtattgttggcattttggtgatgtgtttttctttcacgatgcttgtgccagcgt
ttgtggcgttgatttatgatgacggcggcggtcgtgcgtttttggaggcctttgtgctga
atttcaGTGTCGGTACGGCTTTGTGGTGGTTTTGTCGAAAATATAAGCAAGAGCTACGTT
CCCGTGAAGGTTTTCTAATCGTGGTGCTGTTTTGGGTGGTGCTAGGGTCGCTGGGGGCGG
TGCCATTTATTCTGTTGGAAAACCCTGATTTGAATTTCTCTGAGTCTATTTTTGAGTCTT
TTTCAGGTTTAACAACAACAGGGGCAACGGTAATTACAGGGCTAGATCAGCTGCCAAAAG
CGATTTTATTTTATCGTCAGTTCCTACAATGGCTCGGCGGAATGGGGATCATCGTGCTTG
CGGTAGCCATTATTCCGTTATTAGGCATTGGGGGAATGCAGTTATACCGTGCGGAAATGC
CTGGCCCGTTGAAAGAACAGAAAATGCGTCCACGGATTGCAGAAACGGCAAAAGCATTGT
GGCTGATTTATCTCTCTTTGACGGTGCTGTGTGCCGTTGCTTACTGGTTGGCAGGTATGA
ACGGTTTTGATGCAATTTCCCATAGTTTTGCCACGGTGGCAATTGGCGGATTTTCAACCC
ACGATGCAAGTATCGGCTACTTTAACAGTCCAACGATTGATTTGATTACAGTGCTGTTCT
TATTGATCTCTTCCTGTAACTTCGCTCTGCATTTTGCGGTGTTTGATCAGTTTAATGATC
GCTACAAAGGCAATAATAAGTCGAATTTTCTTGGTTTGTATTGGAAAGATTACGAATTCC
GCTTTTTTATTACGGTTCAGTTAGCGTTATTTGTGATCTGTTTTGGAGTGTTGCTGATTT
ATAACTATTTTGACGATCACTCTGTGACCTTTATTCAAGCCTTGTTCCAGTCGGTCTCTA
TTTCGACTACGGCAGGCTTCACTACCAATGATTTTAGCCAGTGGCCGTCTTTCTTGCCGT
TGTTATTAGTGCTTGCTTCCTTTATTGGTGGCTGTGCAGGTTCAACGGGCGGCGGTTTGA
AAATGTTCCGTGTGTTGTTGCTTTATTTGCAAGGAAAACGAgaaatccaccgctttattc
acccaaatgttattcagccgatcaaactgggtaaacacgttttatcagagcggattgttg
aaggggtgtgggcattcttttcagcctatttctttgtatttgtggtctgttggttggcga
ctattgcttgtggtatggaaactttcgatgcgttaaacgctgtgattgccagtctaaata
accttggaccagcgttaggtacggtcagcagtaactttactcaaattcccgacagtgcaa
aatgggtattaacgtttgcaatggtttgtgggcgtttggaagtgtttaccttgttggtta
ttctcagcccgagcttttggatagattaagagattagtagtatcctcctttattagattt
tatttactattatacccactaaacagaagcggtgagaatattgtattttttacaactttc
tcaccgctttcatattacctattaaagcgaattcacaaaaatcacaataatcagtacagg
aataacataacggacgtagctaaaccaaatgtttgtgaatttttcactggtatttaactc
tttcttcgcctcatctttcaatacatagccgacgaaaatcgcactacctaatgcggttaa
aacgaagagaatgttaccgcttatgtagtcgaacgcatcaaaaatgctcatacctgcaat
tttgacattgctccaaacgttatcgccaagcactgatgggatattacccacgataaagat
accaaataacgtcaaggtgatcgcttgtttacggctcagtttagttttttcttgcaatgc
ggtaatcaaaacttcatagatggtaattgatgtagtgagtgccgcagtgattaataaacc
aaagaagataatcgcaaagattgtacctgcccacatatgtgagaacacaatcggtaagct
ttggaacactaatgttggtcctgagttcggggcaacattaaaggtaaagagtgatgggaa
aatcataaagccagcagcaagggcaattaaggtattaataacccctgtaattgttgcggt
tttgactagattttcttgtttagacaagtagcttgataaggtaattaataccccaaaacc
aagactgagtgcgaagaacacttgtcctaatacgaagacaaagagcttcggtgtaatttt
tgagaaatctgggataaggtagaaactgataccttcggtcgcaccaggtaaggtgacatt
acgaataatcataatgattaagaagacaaagagtagtggcatcagtagttttacagaacg
ctcgatcccctctttaatacctctaatcaggataaagtagtttactgcaacaaaaactcc
cgtataaagaataactcttaatggattgttttgaatgttatctttaaagtaggcagatgt
ggtttcaattgtgactggcgaagagagatctaagccgcctgttgctaaactaccgatata
ggtgagtacccaaccgcctaataccatatagtaggctaagataccgacagaacccagtag
ccccatatagccgagaattttccacgcagaatggatttttttgccattcgcactgccacc
gaaggcatcaatggaattgacttgcatacgacgaccgatcacattttcaactaaaatcat
cggaataccgattacaatcatcgcaatacagaaaaggaaaacataagcaccaccgccgtt
ttcccctacaagataagggaaacgccaagtcgcaccgaaaccgactgtcgcccctgcgac
agttaaaatataggttaattgactagaccaagactgccgttcaggttttgtattttcact
catagtatacctcttttaaaaatagcagagagtaggctcagtcaagctaacacaaccgct
aatttgagattgatttagggaaaaccctaaatggtggataggagagatccccctgattat
tcagggggaatgttcttgatcaatacaacacagcttgatattaatttaatgcatcttttg
gatcggtataagcaataccaaaggcatcactcacacctttgaaagtacatttaccgttgt
aagtattcaaaccttgtaataaggctggatcagacaagcacgcttctttcacaccgagtg
ctgcgagtttcaagccaaattctaaggttgagtcagttaaacctaaggttgaagtacgag
ccacacagcctggcatatttgccacacagtagtggattacgccatcaacttcatagatag
gttcattgtgtgtggttgggtgagaagtttcaaagcaaccgccttggtcaattgctacgt
ccactaatactgcaccttttttcatcaatttgagatcttcacgacgtagtaagtgcggag
ctttagcacctggaattagtaccgcaccgatcaccacgtcagcttctggtaataggctta
aaatattgccacgagagctggtgagtgttttgatacgcatatcaaagatttgatcgatat
aagcaagacgagcagcgttaatatctaggatagtgacatccgccccgatacccatcgcaa
tttgagccgcatttaagcctacaacaccaccacctaaaatcaccactttcgcttttggtg
tacccgctgtaccgctgagtaacacacctgcaccaccgaaggttttttggatatatttcg
cagcttctaaggtcgccaaacgtcctgcaatggcactcatcggtgctaagcaaggtaaac
ctgcaggggttttgatggtttcatacgccacagattgaattttgcgttcaagcaacattt
cggtaagcggtttgtctgcggctaagtgtaggtaggtataaaggatttgattttcgcgga
agtagtgatattcacattcaatcggctctttcactttgatgatcatatcactttttgcaa
agagtgttgctttgtcagtcaaagttgcacctgcggcttgatacgcttcatcagggaaac
caatttcagcacctgcaccgtgttcaatataaacagtatgccctgcttcaacataagatt
gcacatttgcaggggttaagccaacacgatactcttggactttcacttcttttgggcagc
caagaatcatagttttctcctttaagatgtaatgaatatattataaatagttgattgaaa
tagttattaataatatatcgttcagcggttgcatttatgtatcagatatactattaaata
tcctgtttcgtctatattatattaaaggcttataaagtaattctgtgatcacaatcacat
tttttgaaaaaagatatcttgatatatccgtttgtagaaccataaaaccatctttgacag
gaggttccctctctttctgtagattgctttttatcatttataaacagaataatattatcg
ttttctttactcattatggttatgcacaattagtattttgtacctaccagtaatctctcc
ttgtaaccattttatcttacggattttacgctttgcgtagttttcctttagcgtttccga
atatgatgctttttatttatttcgtcagaaattaccgaaaataaactttggctacttgaa
tattcggactttgataatttaactttcttaaatagtaataatgacaggatataaatcaag
tctaataattcaaacttagcaatataaaaactaagtaatggtggttaaaagagaaatcca
ataattaaatttgatttactctttcattcaaaatcagtacttattttaattttagattga
taagataagtagaatgtgttgttaaacacatatgtagtggagtttatatgacgtataaaa
ttatttttatccattgttatttacacgaacatagcatataaaatggaagcgagcatagaa
ctattttattttgaagatttgcccgttatttgtgacttacatctcagctagaaagagagg
cgaaatagattttgtattagatacaatataggtaagttaatactagttctattactcctt
acttattacaagaaaaacgcactcaactggaagagtttttctacttcggcagactgtttc
ttatcattcacaaacagaataatgtgatcgttttcctcaatcaccgtagatttatgggca
atcagcacttcacgatttcgcataatcgcccccacaattgctccctgtggcagttttagc
tcgctgattttgcgaccaaccacttttgagctttctttatcgccgtgagcaatcacttca
atgccttccattaaaccttgtttaaacgaagctacatgaacaatatcgcctttgcggacg
tggcttgacaaagcggaaattgtcgcttgttgtggcgaaagagcaatatcaatagttccg
ccttgaataaggtgtaggtatgccattcgttgcactaaaacgatcgctttttttgctcct
aaccgttttgctaacaaagacgacataatgttcgcctcatcatcgctcgtcaaagcaaga
aataaatcaatgttctcaatatgttcttcaaataacagctcttgatcggacgcatcgcca
cataacaccaaagtcttagacagcttagaagcaagtttttcggctctttcttggtttcgt
tcaatcagtttaacactgcaacgatcctcaagtgctttagcaagtgcaattccaatgctt
ccgccccccacaatcattactcgcttatgtggtttttccagcctttgtaattctgccatt
accgctttgatatgttgcgtagcacagacaaaaaagatttcatcaccagcttcgataatc
gttgaaccttgaggaataaaggctttttcttgacggaagattgacacaattcgggcttca
acatgaggtaaatgatcgcctaatgccgaaatagggtagccaaccaacggaccaccataa
tacgcctttaaactcaccaaactaattaattcatcggcaaagtgggcaatctgcaaggta
cctgggtaatcaataaggcgtaaaatatcctgtgtaactaataattcaggtgcaatgata
tgatcgataggcaatacggcgttattaaataaggtatcacgctcacggacataatccgaa
ttacgaatacgggcaattttagttggtacattaaagagcgtatatgcaatctgacaagca
atcatattgctttcatcattatttgttaccgcaaccaataaatccgcatcacttgctccc
gcctctcgtaaaatacgaggtgaagccccattaccacgaataacttgtaaatcgtgctta
tcttgcaattgagctaaacgttgctgatcatcatcaataatggtgatgtcattatcatta
ttcgctaaattttctgccagtgttgagccaacttgccctgcacctaaaatgatgattttc
attgcctactcaccgttttacgcctgtttcactaacttcgcatagaaaaatccatctccc
ccatcttgtttaggaaagaattgcttcattaaacattgctcgccacccacattgatttcg
actaatttagcctctggggtttgagctaaaaagtgctgaatttgctgactgttttcttct
ggtaacacagaacaagtagcatacaacaacacaccgtttggcttgagccttgcccaaagt
gctttgagaatttttccctgcaattctgccaactcagcaatatcttcttctttgcgtagc
catttaatatctgggtgacgacggattacccccgttgcagaacaaggggcatcaagtaaa
attttatcgaacatctcaccgcttgtaagccactgttcaggctggctggcatcaccgcaa
atcaccgttgccgtttggtttaaacgagctaaattttctttaacccgaactaaacgggct
tcttcaatatctaatgcaattacttttgcttgcggtgctttttctaaaatatgggttgtc
ttgccccccggtgccgcacaggcatctaaaatcaactcgccattttgtgcatcaagtaat
tcggcagaccattgtgcgtgtgcatcttgcaccgttacccaaccttgctcaaagtgagga
agctggctgaccgacactgctttatctaataaaacggcacaatcaggcacgcaagcggtt
gcttctttgtgattttttgcaagatcgcccaacaatgccacatagtccgttcggttagtc
cgttgagtattcaccctaatccacatcggcggtttttggttattcgcatcaacaatctct
cgccaattcggataggcttgtttcagcttattcaccaaccattcagggtgtagtgtttgc
caatgtttatccactttcgccaaaattgcttcttgctcactcagaaaacggcgaagtact
ccgttagtcaaggctcgaaagctatctaactttaacacttttgtcgcattaaccacttca
tctaccgcagcgtgtggtggtactcgcatataaagtagctgatataagccaaccaaaagc
aaacaatgcaccaagcgagttttgtttttcagcggtctttctaccaacaatttgataatc
gcttctaaacggggcaacacacggcaaatgccaaaggtcgtttcctgtacccacgctaaa
tctttactatcaagttgcgattgtgcttcggggatcaaggttgaaagggatttgccctga
tccaacacctgtaaaataatctgtgccgtaacggcacgagtggaatgttttttcattaga
gaacgcttcctaccttaaaccaatcccctcgtccgtttaaaaaatcttgtacggacatcg
gttttttgcctgctggctgaagttgggtaatgtttaacacaccttgttgcgtggcaattt
ggataccgtttttatccaccgccaataccgtgccgaccgctttctcttgatgtggtagta
cttccgcttgatacacttttatccgctcttccacctcattcaccatcaaggtcaaatatg
ccatcggggtaggattgaaggctcggatattacgttcaagctgacaagcggtcatattcc
aatctaattttgcttcttctttcgtaagtttttcggcatagttcgcttgctcgtcttgct
gtttttcaggcttaaactgaccgcttgttaaaccgtttaatacttcaagcaatgcgggtg
gtgcaagttcggcaagtttggcataaaggctggcagacgtttccgtcgctaaaatcggcg
ttgtcaccttatgcaacatatcgcctgtatctaagccaatatccatctgcataatggtca
cacccgtttccgtatcaccagcccaaatagaacgctgaataggcgcagccccacgccaac
gaggtaacaacgagccgtgaacatttaagcaaccatatttcggcgcttttaacaccgctt
ctggcagaattaagccataagccaccacaaccatcacatcagcgtttaacgcctgtaact
ctgcctgagcctcttctttgcgtaacgatttcggttgatacacaggaatatggtgcgctt
ccgccaactgtttgactggactagcttgtagctttttcccaCGCCCAGCAGGCTTATCTG
GCTGTGTATAAACAGCAATAACGTTATGTTCCGAATTTAACAAGGCTTGTAAATGGGTTG
CGGCAAAATCAGGGGTGCCTGCAAAAATAATGTTGAGTTTTTTCATTGTTGATAATCAAA
AGTCATTTTGTTGAATGGCATTATTGTAGCGTAAAAATGGTTTCAACGCTGAAACAAAAT
AAGAGTAATTGAACGGTATAAATCATATTCCACTTTTTACGCTTGTCCTATTTCGCCAAT
CGCAGTAAGATTGTAACTACTTATCTACATTAAAACGGAGGTACAAAATGCCAGTTATAA
CCAGCCGTGAATTTAATCAACGTCCTAGCCAAGCTCAAAAAGCCGCTATGCTAGAACCTG
TGATCATTACCAATCGTGGTACACCTGCATTTGTGTTAATGACATATCGGGAATATGAAA
AAGTACAGCAGGCGAAGCCGTTTGTGAGTATTGCAGATGCACTTTGCCCAAGTAATCCTA
ATGTAGCGGATATTGAATTTGAGTTGCAACCTCGCAGCAGAGCTCAACGCCGTCCTGTAG
ATTTTACTGAGTAGGGAAAAAATGTATTTATTAGATACTAATTTAATCAGTGAAATTAGG
AAATTACCTAAAGGTAAATGTAATCAAGGGGTGGCACAGTGGGTAATGACAACATCAAAA
GAGTTGATGTTTACTAGTGCAGTTATGATGATGGAATTAGAACGTGGTGTGATAGCAATC
GAGCGTAAGGATACACTGCAAGGTGAAATGTTACGCCACTGGTTTGAATTTGAGATCAAA
CCTGCTTTTGATGGCAAAATCCTGAAAATAGACGAAAAAACTGCCCAAATCTGTGCCAAA
TTACATATCCCTGATCACGCTCCCGAAAATGATGCGTGGATTGCCGCCAGTGCAATTCAA
CATAACTTAACGCTAGTCACTCGAAATTCCGCTGATTTTGCTCGCACAGGTGTGAAGTTA
TTTAATCCCTTTGAAGGGTAAGCGGTGGGATTGAGCAAATTATTTACAAAATTTAGGCAT
AGCAGTGATTTTTTGCTATGCCTTTTTAATTCCTACTTTAATTTAAAGGAGCTACTTTAA
TATTTCAAAATATTTATTAACCTTATCTATTTCTTTATGGTATAGCTCTATTTCTTTATG
GTATAGCTCTATCAACTCAGAGTCATTCATTCTTTCAAAATCAAAATAGGATTTTTGACT
TCCATTCAAAAGTAGTCTAATAATATCTTCTCTACGATCTCTTAACCTATATTCAAAATA
CGTTTCATTTATCCGACCATACTTATTAATTAACTCTTTTTTAACAAGTTCTTTTGCTAT
TACTTTATGTGTAGACCCCATTCCAAATATATCATAGGATTTATCTACATACTCTAAATC
TCTATAAAGATCTAATTTCTCTTCGTAATCAGGATATGCTATTTCACCTAGTTGAGATTT
TACAATTCTAAGAGATTCAGCATAAGATATTTTATTTTCATATACTTTCTTTGATAAATC
TCTTAATAACTCCATTTTTTCCGTATGTTTTCTCAAATTAGAATTAAAGCTATCTAAGCC
TTTATTTACCTCATTCAGTGCCGAATTAGTAACATCTATAGTAGTTCCAATCGCCTTACT
AGTAACAGAGAATAAATTACCGATCATTTTAAACATTTTAATTATCCTTTTATTTTAAAA
GACTCTTTCCTATTATTTGCTTGCTTATTTTGACAAATTCAAGTTATATGTAATTCAGAA
TGGTATCTCATCATCAGAGTTATAAAAATTATATGAATTACTTTGTTCACCATTCATTTC
TTTTATAAATTGAGATACCTCAGTATTAACAATAATTGCTTTAGGATCTATTCTAGTTTT
TAGTAACATTCCTTCTAGGGAACGACAACGGCTTAATGCCACATAAGTTTGTCCGTGAGT
AAATGCCTTGCCAGCATCAATAATTGCTTTATCGAAAGTCAAACCTTGACTTTTATGAAT
TGTAATTGCCCAAGCTAACTTAACAGGGAATTGTGTAAATGTACCAATAACTTCAGGCTC
AATACGTTTTTTCTCTCTGTTATAAGTATATTTTTGATTTTCCCAAACAGCTCTAGTAAC
TTTCACAACCTCATTATTTGAAAATAATCTAATATAAATAACATCATCTACAGCTTCATC
GCCATTTTCATTTATAGAATGTTCTTCATCTATACTTTCAATTATTCCCATACTACCATT
ATAATAGTCAGGCAGATTATTTTTTATTAACATTATCTGAGCTCCTACTTTAAGCGATAA
TAATGTATCCGCTGGAGCGTCTTTTTCATCAAATAACCCTTGAATAATAGCATTAAATGA
AACAAGTTCTTTGTTGATTTTAGCTAGTTTTGTTGCGTTTAGTGAATCAGCATCTTTTCT
ATGGGTTGATAATGTAATATAACCATCCATGGAATAGTTCGTTACGTTTTGTAATCGAGA
ATTAAGTAATTGTAAATCAGTATTTGTAATATTATTTTCTCTAACTCTATTTAGTAACTC
AATGAATTTAAGATCATTTTGTCTATATATTTTATCTAATTCAATATATTTAAATTTACT
TTCTTTAAATGCAAATGCGTTAAAGAAAAATTCAGTGTCATAAAAATCACCGAGAAAATC
CCAAAATCTAGCATCAGCAATTGGAGATAATTGAAATAAATCACCGATGAATACCATTTG
CACGCCACCAAATGGTTTATTATTGTGTCTTAAGGTTTTTAGAATCTGAGAAATAGCATC
AATGGTATCACATCGAACCATTGATATTTCATCAATAATAATAGTCTCTACATTTTTAAT
AATATCAAATCTATTTTTATCAAGTTTTAAATTATCTCTTATTAATCTTGAATCATCAGG
TAAATATGGGCTAAAACTTAATCGAAAGAAAGAATGTAAGGTAACTCCACCTGCATTAAC
TGCAGCAACACCTGTTGGAGCTAGCACAATAAATTTTTTCTTCAATTTAGAAGTTAAATA
TTTTAAAAAGGTTGTTTTACCTGTACCTGCTTTACCAGTTAGGAATAAACTTTCATTTGA
GTTTTCAATAATATCTAGAGCATCCAAGAATGGCTTATTACTTTTATCTATTATAACCCC
ATCAATTTTATTACTTGAGTTATCAGATAAATTATGATCTTTTAAAGAAAGATTTTTTTC
CGATTCTAAAGGGGCTACATCTATTATCTCTGGTGATCCCTCCTGAGCACATTCTCCAAT
CTCTCTACAAGAACTTTCTATTTCAGAAATTTTTAGATTTAATGTATTTATTACATTATC
TTTTTCAATAAGCTTTTTTTGTAAGCTTGTATTCTCACTTTGTAGATCTTTTACTTGATT
TTCATATTGTGTTATTTTCCAGTCAAACCCATTAATTTTTAACTCATAATTTAGTTTCTC
AGCTTGAAGCTGTTCAATTTTCCCTTCTAGCTTTTCAACTTTATTCAGTAATTGAGCTAT
ATTCTGATTAGCATCAGTAGCTGTATTTAACTGTTTATCTGTTTTTTTAAAAAAACTATC
TAAAAACCCCATTTTACACCTCAATTATATTATAAGGAAAAATTTGCTTGATAACTTCTC
TTACTATCTTAAACTTTATATTATGTAGTTCATAATCTTCATAATCAAAATTATCTTTTA
CATTTTTCCAAATCACAGAATCAACAAAATAGGTTATCTCATCTACTTGACCTCCAAAAA
ACTCCATAACCCAAGACATGTTAAGATTTGGATCATAAAATTCTTCTTCAATCAAATTAC
CTAAATCGAAAACATCTTCATCTAGAAATTCTCTGTTATATCCTAAAAATATTTTTATAT
AGACATCATTAATTTTTAATCTTGATAAAAAATAACGAGAAATAAAATAAATAATCTCCC
CAGATTGGAGCTCTAAATTTGCTCCCAATTTTTTTATAGCAAATTCACCATTTATAATAA
AAATAGGATGACACACGAGTTCTTCAAATAACAGCTCTTCGGAAAAAATCTCATCAACAG
CCTGCATAAAACTTAAAAACTCATCACAGCGAGTATGTCCTGCATTTTTGGCTTCTTGGA
ACAATTTACAAGCTAGTTCGAAGTCAGGATAGTCTCCCAATCCATTAAATAGCATAAGAG
CCAAATTATATTTAGCAGAGATATGTCCAAAAGAAGCCGCTTTTTTAAAATGATTAAGAG
CTTCTTGATAGTTTCCTTGTGAAAGTAGTATTACACCTTGTTCGTAAACTTGATGAGAAA
CTTTATCTGTATGCTGATCCCCTGTGTTTGGTTTAATATTTGAACCAAATAATACTTTTC
CTAGTTGTGTAATGAATGACATATAACAATCTCAATAAACGATCGCATAATGTTCACTAT
TCTACAAACCGTTCACTTATGCTACAATCCACAAAACATTCACATTACCACCCTAAAAAG
TACTGATAAGGCAAGGCTATGAATATCAATGATAAAATCCGTTTATTTCGTGAAGATCAT
CAACTTTCACAAGAAGAAATGGCGACTAAATTAAGTATGTCTACTAAGGGATATGCTAAA
ATTGAGCGTGGTGAAACCCGAGTGAATTTTGAGAGATTAGAACAAATTTTGGGTGTATTA
AATGCGGATATTTATGAATTATTAACTTATGGGGAAGATGGTAGAATTTATATTTGTTCA
GGTGATAATAATACGAATTCAAATATATTTTCAGGAAATGGTGATGTTGAAAAACTAAAT
TTAATGCTTGCCCATAAAGATGAAATTATTAAATTAAAAGATGATGTGATTGAAAGTTTA
AGAAATGAAATTAGCCTGTTAAAAGAAAAATTATCTGCTCAATAGTAAATAGTTCAAAAT
ATAAAGCGGTAGGATTGTGACAACATTTTGCAATGTTTTATCATAATCCTACCGCTTCAT
TTTATTGTTTAACGCCAAATCAACATCAGTTTATTCCATATCAAATTCAGCCAACAGTTG
CTGAAGTTGATATTCTGCAACGCCAATGGGTAATGGATTATTTTGTAAAGCATATTCCAC
AACAACTTTATTGCGATTTTTACACAACAATAGTCCAATCGTCGGCGTATCTATCTCTGT
TTTTAGTTGGTTATCGACGACAGTCAAATAGAAATTAAGTTGTCCGATATGCTCGGGTTT
AAAATCGCAGGTTTTCAGCTCAATAACAACATAACAGCGTAATTTTAAGTGATAAAACAG
TAAATCAATATAGAAATCATCACCCCCAACATTTAACTTGACTTGGCTTCCGACAAAACT
AAATCCAGCACCAAGCTCTAATAGAAATTGTGTAATATGTTTGGTTAAAGCCTGTTCTAA
TTCACGTTCGTGGCGTTGTTCCGTTAAATTTAAAAAGTCGAAAATATAGGGATCTTTAAA
GGCTTGCCTTGCGAGATCAGACTGTGTATCTGGCAGGGTTTTGTCAAAATTCGTGATGGC
TATACCCTGACGGTAAAATAGCTgaccttcaatttgatgtaccagcatatttctagacca
gccattttcaattgctttgcgagcataccaaaggcgttcttgttcattatttagtttgtc
taacaaaataacattatgggaccaaggtaattgtgcaacagcctgttgcacaatttcaaa
ttcagtccattcttgagcaaattttcgcatatatttcaggtttcggctggaaaagccttt
catatctggaaattctgcagtgagatctcgtgaaagttgatcgatgacttttgctcccca
cccttcgctttgttgccgctgtaaaatttcttgtccgattttccaataaagcaaaaccat
ttcgctgttcaccgcaagcatagctcgttgctgggaatgatgaatgtgatatttgagtga
ttttaaccaattttgatagctttctagatgtaacataaatctgcccttgaaataaatgaa
aaggcattatagaaagcaggtataagaagaaaagttgatatttttcatttttcgacgcag
atcgaaaaaataagattttcttaatgacaaaagcggtgggatttcgcaaatattttgcaa
attgcaaaaatacttcaaaatcctaccgcttgtattgattgcctaacgcagaactaaaat
tggtttgtcgctatttcgagcgacttttaccgtatttgagctcagtccttttgcattagg
tttactgcttgccaacatcacgatcagatcaacggatttttcttcggcaatgcggttgat
ctcttcgtagatggtgccgtgagccacaatatgttgaacctttgagccctctgggaagtt
ggcttgagtaaaggcatgtaaggctttattcgcttctgctatcacagacttgtcgaagtt
ctttggtagaaaagcagaaataaagctgtcgtcaatgggttcgataatggtcacaacccg
atacaccgcatcggaattgttccctgtgagttttaatgccgtatcaaccacatatttagc
actattgagatcgtttaagtcgatcgcaaggagaagtttgttatacataatttgtcctta
tttttttatgcgacggcgctgattccaaccgacaaaaatcgctaataggaaagccggaat
aaacattaattcttttggaagcgagttttgtggtaacgctacatcaagaatggtttgatc
ccaatttaagcctgctttcgctgccgctgaatcaatttcaacattatcaattaagatctt
cggtgacatttcgccgttgatttcaattttctctccggtatctagcaaggttaatcccat
cgctttgacacgctcttcgcccgttgcgcctgctggtacagtaagctgagagtagaattc
aatcggtttaccatatggattaacaccCgcgactttcagggtgagattttgcccagcggg
tactttctctaactcctgaaccatttgagaaggctcaatatggcgtgaAgtcggtgaaat
gtgttccataaagaagcctgggcggaataacataaagGcagtaaaaattaataccaatgt
ttcccatagtttattcttagtgaagaagtaattcatcgtccCTGCgGtaaacagtaaaat
accgatagttgcggtgaggaatactaaaataccttttgcccaacccacatcaattaAgag
taaatcggtattgaAgataaataggaacggtaaaatcgctgttcttaagctgtagtagaa
ggcttgcaccccagttttaatcgggctaccgcctgaaatggcagctgctgcaaaAgaagc
taagccaactggtggcgttacgtccgccataatccCgaagtagaatacgaacaagTgaac
ggcgatcaatgGtacgattaatccattctgtttaccgacttcgacaatcaccaatgccat
caatgaagataccacgatatagtttgccgtagtcggtaatcccatccctaaaattaagct
aaagatagcgactaaaatcagcattaataagatattgcccatCGAGAGCATCTCAATAAT
ACCAGAAAGTTGCACTCCGAAACCGGTGAGCGATACCGCACCTACAATGATACCTGCGGT
TGCTGTTGCAATACCGATACCAATCATATTTCTTGCACCCGACTCCAAACCGTCCACTAA
CTCTTGAACGCCTTGTTTAACTAGCACAACTTTGTTACCTGCATCATTACGGAAGAAACT
TAATAATGGGCGTTGTGTGACTAAAATGACCGCAAGCGCAACGGTTCCCCAGAAAGCGGA
TAACCCTGGTGAGAATTGCTCAATCATCAAACACCACATTAATACCACAACCGGTAATAA
GAAATGTAAGCCAGCATTTACTGTTGGTTTACGGCGAGGCAATGACACGACCAGTGAATT
TGGATCATCAGCTTCTAAATCAGGGAATTGTGAAACGCGATGAATCAATTTGATATAGAC
CGCCGCTAATAAAATACACACAATTAAGAAGGCAAAATCAGGGGCAACATCTTTAATCCA
GCCTAAGCCGTAATGAACCGCAATAGCTAAGCCAAGTGTTACTAAAATATAGCTTACAAC
TTTAAGCAAAGTGATTAAAATCGGACTGACAGGTTCAACACGATCCAACCCTTTTAAGCC
CATTTTTTGAGCTTCAAGATGAACGATATACACCAAAGCAATATAAGAAATTAATGCAGG
TAAGAACGCATGCACAATCAATTGGCTATACGGCATATTGACATATTCAATCATCAAGAA
CGCCGCTGCTCCCATGACCGGCGGCATAATTTGTCCGTTCACTGATGAAGCCACTTCAAT
CGCCCCTGCTTTTTCAGAGGTCAAACCGACACGTTTCATCATCGGAATGGTGAATGTCCC
TGTGGTAACCACGTTGGCAATAGATGAACCTGAAACCAAGCCCGTTAACGCAGAAGAAAC
TACCGCTGCTTTACCTGGACCACCGCTAAAGTGACCTAAATAAGCAAATGCTGTTTTAAT
GAAGTAGTTGCCTGCTCCCGCTTTATCCAATAAAGCCCCGAATAACACGAACAAGAACAC
ATATTTGGTTGAAACACCGAGGGCGACACCAAACACCCCTTCCGTGGTGATCCATTGTTG
GTTAATGATTTGGGATAATGAACCAGAACGGTGGCTGATGATAGAACTGCTCGGTAAAAA
TTGTCCAAAATAGTTGTAAAGCAAAAATACAGTCGCAATAATCACTAACGGCAAACCCAA
ACTACGACGGCAAGCCTCTAACAATAATAAAATGCCTAAACAGCCAGCAATAATATCTTG
CGTATTCGGCGCACCAAAACGGGTAACTAGCCCTTCATAGAAAAAAATGTAGTACGCAGC
AAGAAACGCTCCGAGAGTTGCAAATAACCAATCTTGGAAAGGAATACGATATTTCGGCGA
TGTTGCAAAGGCAGGGAAAGACAAGAAGGCAAGGAACATGGCAAAGGCAAGATGGATAGA
ACGTGCTTTGGTATCATCTACCACCACATTCAAATTCCAGCCCCAATCTCTCACCACTTC
TTGTAGCCAAAATGGAAATGGTGAAGTGTAATAGATTTGGAATAGCGACCATAAAATCGC
TGTAATAACAATTAATTTTTTACTAAAACCTGTCGGGTTACGACCGCCTGAATCATTTGA
GGCGACGAGATCTTGCAGATCATCGTAATCCATAGTTTTGGATTGAGCAGACATAAACTC
CTCCGAGAAAACCTAAGACAAGCGGTTAGATTTAACGAAAAATTTGCAAAAAAATCAGCC
AAATCTGACCGCTTGATGAAAACGACAAAAGGCAGGAAGTGATTTACTCCTGCCTTAATA
TTAGAAACGGATGAATTACATCCAACCACGCTCTTTATAATAACGGATTGCACCTTCGTG
TAATGGCGCAGAGAGCGCATTTTTAATCATCTCTTCTTCTTTTAGGTTTTCAAACGCAGG
GTGTAAACGTTTGAAACGATCGAAGTTATCAAATACCGCTTTCACCACAGTATAGACACG
ATCCGCATCCACATCCGCAGAAGTCACAAGCGTTGCATACACACCGAAGGTTTCTACCGG
ATTATCGGTACCTTTATATAAACCGCCCGGAATCGTTGCTTTTGCATAATAAGAGTGATC
TGCCACTAATTTATCAATCGCTTCGCCGGTTACTGGCACTAAATGTGCATCACAAGATGC
TGCCGCTTCTTTTAGCGCACCGTTTGGGTGACCAACGTTATAAGTAATTGCATCTAAGTT
GTTATCACACATTACAGATGCCATTTCTGCTGGTTTTAATTCAGAAGCTACTTTGAACTC
TTTATCTGTCCAACCTTTTGCCGCTAAAATAACGTTCATCGTTGCACGTGTACCTGAACC
TGGGTCACCCACATTCACACGTTTACCTTTTAAATCATCAAAGTTAGCAATTTTGGCATC
AGTACGAGCCATGACTGTAAATGGTTCTGGGTGAATTGAGAAAACTGCACGTAATTTATC
GTTTTTCTTGCCTTTAAATgagcttgagccgttgtaagcatgatattgccaatcagattg
tgcaatacccatttccatctgtttatcagcaattgcattcaagtttgcaacagatgctcc
tgtagatggcgcattacatttcacattggtttttgctgtgtcacggtttactaattggca
gattgattgacccactacatagtaaaccccagtttgaccgccagtaccaatggtcacgaa
tttatcttcagcatgagcagacatcgcacccatcgctaagcttgcaactaacgataattt
aaaaaagtttttcatgtctatttcctctaaaaattcaggattgggaaaagtaagatgttg
cgtttgacctataactcaaataggaaaacgatataagatatactcgacttttttctgtta
tgcaaacgttttctcttaaaaacatgatgactttcacatttttttaacaatttgaaagag
atttatcaaatctcatcatttaaagtatgatggaactctatgaagtaatcagttgagaat
atggaattttttatccccaaagcagaagtgatctttgaagaagagatcaaaaaaagtcgc
tttattacctacattcgccatacagaaggaatggaacaagccaaagccttttgggctgaa
atacgagctttacatccgcatgctcgacatcattgttgggcaacggttgcagggcagcag
aatgattcacagcaatatggcttttctgatgatggagaaccttcagggacagcgggtaaa
ccaatgcttaattacttgctaggttcaggcttgggggaaatcagtgcggtggcggttcgt
tattacggcgggattttgctcggcacgggcggactcgttaaagcctatggcaatggtgta
caacaggggctattgcaagtcgaaaaaattcgcaaagttttaggtaaatcttaccgcttg
cagtgtgaatatgaacaatttaatacgattcaacatttgattgcggaacgggatattgag
ctacttgagcaacaatttagtgataaggtggaattaatcttagcgattaaccccacacaa
gtagaactgtttcaaaatcaattaacgcaacgttttgcgggtaagttggtattgggcaag
atagattaagttgagcattactgcccgacctacaatattatttatgttttttaccgcaat
tacacttcggcggaacaggatcttcccccccttcgttcaatggattgcaacgtaaaatac
gttttagcgcaagccagccaccttttatggcaccgtgaattttaaccgcttctaacgcat
aggtagagcaagtgggataaaaacgacagcgtggtccaattaatgggctgatgacatagc
ggtaaaaatgcacaagggcgagcattacataagccaaaagacttagttttgatgctgttc
ctgttgtactttctgagcgaggcgaatgtggcgttgccatagtttatccaaggtttcaaa
taattcttggttgcttagtttaccaattccgccttttgccacaaagacaaaatcataagc
aggaagttgatgttgcttcaagcggaagctttctcgcacaatgcgtttaatacgattacg
gtcgtgagcttttttcaaatgctttttagcaacggtaagaccaattcgagcgtgttcaat
atcgttttggcgagataaaagggttaattgaggtgtgctagcacggagaggcagttcaaa
aaccgctttaaattgaacgggagctaacagacgtagctcccgaggaaaagttagcttatt
cacactgagtgttttggctgacttatctgccattatgcagataagcttttacgaccttta
gcacgacgacgcgctaatacttgacgaccgtttttagttgccatacgagcacggaaaccg
tgagtacgagcacgttttaatacagatggttgaaatgtacgtttcatttgctatctacct
aaaaattaaaaattgactataagccaaaatgaggatcatAAAAAAGAGTCGCAATTTTAG
CGATAAATATCAAAAAGATCAAGGTTAATCTATAAATTTACCCAAACATAAATTCAAATC
CTTGATGGCTACTTTTCGTGAAGTTGATCAAACAAATTTTACAAATTTTCTGCAGTATCT
GCCCGCTTCGCCTTGATCTTACACGCTGATTTTGTTAAAAGGAAAAAAGATTTAAGAAAG
ATTGACGAATTTTACATAACAAGAGGTTAACATAATGATCCAGCATATCCGAAAATTTTT
ACAACTAGAGTCTGCAAGCGGTATTTTATTGCTCACTTTTGCAATGTTTGCAATGCTGTT
TGCAAATACCCCCTTGAAAGACCTCTACTTTGATTTTTTAAGTATGCCAGTCAGTATCCA
GATTGGCTTATTCAGTATTTATAAACCGTTATTAATGTGGGTAAATGACGGCTTTATGGC
TGTGTTTTTTGTCCTTATAGGGCTAGAAGTGAAGCGTGAAATGATGGTTGGAGCAATTTC
TAACTACCAACGTGCAATTTTCCCCGCTATTGGTGCATTAGGGGGAATGATTGTACCAGC
TCTTGTTTTCACATTGATTAATAATGATTCGCCAGAATTTCAGCAAGGTTGGGCGATTCC
GATGGCAACAGACATTGCATTTGCACTTGGAGTTTTAGGATTACTCGGCAAACGAGTGCC
ATTTGCTTTGAAAATTTTCCTACTCGCATTAGCGATTATTGATGACTTGGGGGCAATTGT
CGTAATTGCTATCTTTTTCTCTCACGAATTAAGTACCACAGCCCTGATTTCAGCAGCCAT
TGCAATTGCTGTTTTAATTATAATGAACCGAATGCGAGTTACGGCAATTTGTGCTTATAT
GGTCGTTGGATTAATTTTATGGACTTCAGTATTAAAATCAGGGGTTCACGCAACATTAGC
GGGGGTAATTATTGGCTTCTGCGTTCCACTAAAAGGTAAAAATGGAGAAGAACCATTGGC
CCATTTTGAACATCTCCTTgcaccgtggtgttcgtttgtgattttaccgctatttgcttt
ttcaaacgctggtgtatctttagcaggaatgagcttaagcacattattctcaccgcttac
aatgggggttgcgttaggtttattagtaggtaaaaccttaggtgtatttagctttagttt
ccttgccgtgaaattgggtatcgcacagttatctgagggaattaattttaaacagatctt
cgctgtgtctgtcctttgtggtatcggctttacaatgtcaatgttcttggctgggcttgc
ttttggtggcaacgaagctgacggccaatttatctctcttgctcgtttaggtatcttaat
tggttcggggatttcagctgtattggggtattatttattaaaattgtgtactatgcctaa
tatccatattaataatctgtctaaatagattagtaaagagcttgaataacattagttttg
taaagtatattcaagctcttctttttataatctagttactatgcaactcctgcaccgaat
aaaccccgaactcgttgatatgttcaacagcataggaaatcgcatcggctcctgcaatcg
tggtatagacaggtacacgctgttgtagtgcagtacggcggattgagtggctgtcggcaa
tcacttcaggctcaccgtttacggtattaatgaccatcgcaatttcgccgtttttaatcg
catctacgatatgcggtctgccttcacgcactttattgacgatttgagccgccacaccgt
tttcacgcaagaattttgccgtgcctaaggttgcacataagccgtagccttgctcttgta
aacgttttgccacatcgagtaagcgaggtttgtcgttgttatccaccgataagaacactt
ttcctgttcttggaatacgttcccctgcgcctagctgtgctttaaagaaggcttcggcaa
aggtttctcctacacccattacttcccctgtcgaacgcatttcagggcctaaaatcgtat
ctaccccCgggaatttgatgaatgggaacactgcttctttgacgaagtatttttgtggga
tcacttcttcaagggcattgagttccgcaaggctttcccctgccattactcgtgcggcga
ttttggctaacggctgacctgtcgctttactcacaaacggcacggtacggctggcacgag
ggtttacttcaagaacatataccacatcattttgcaccgcaaactgtacattcattaagc
ctttcaccccaagagcaaacgccatttctttagtctgtctgcgaatttcatcgaggatct
caccgcttaatgagtaagcaggtagagaacacgccgagtcgccactgtggatacctgctt
gttcaacgtgttgcataataccgccgattaccatgttttcaccgtcacagatacagtcca
catcaacttcaatcgcattgttcaagaagtggtcgagtaagatcgggctgtcgttagaca
cagacaccgcttcacgcatatatttgttcaattcttcatcgttataaacgatttgcattg
cacgtccgccaagtacataagatggacgaaccaccaacggataacccacttcatttgcca
acgccaccgcttcttgtgcattacgagctgtgcggttagccggttgttttaggttcaaat
cgtgtaggattttttggaagcgttcacggtcttccgccgcatcaatgctgtctgctgatg
taccgataatgttcacaccgttttcgtgtaaagcatttgccagttttaacggcgtttgac
cgctatagtgaacaatcacgccccacggcttttctacacgcaccacttccaacacatctt
ccaacgttaatggctcgaaatacaagcggtcagatgtatcaaaatccgtcgaaacggttt
cagggttgcagttcaccataatggtttcataaccagcttcacgcaaggcaagggaagcgt
gaacacagcagtaatcgaactcaatcccttgtccgatacggtttggaccaccgcctaaaa
tcatcacttttttacgatcagacgggttcgcttcacactcttcttcgtaagtagaataga
gataagccgtatcagaagcaaactccgccgcacaggtatcgacacgtttgtaaaccggca
gaataccaagggtatggcgataatcacgcaccgctttttcgctgactttggtgagctgag
cgatacgtttatccgagaagcctttgcgctttaaacgacgcaattcttcacgatctaaat
cgcttaactgttttttctcaagggcaagctcttcttgcactaaatcttgaatttgaatta
agaaccacggatcgatttttgaatagtgatgtacttcgtccaagctaaaacctgcaccaa
aggcatcggcaacataaagaatacggttcgggcctgggtttgccagttcacgacggattt
tttcaggctcttccgataacaagttgaaaccacaaatccccgtttctaagccacgcaacg
ctttttgtaagctctcttggaaagttcttcccatcgccatcacttcgcccactgacttca
tttgcgtagttaaacggtcgtccgcattcgcaaatttttcaaaggcaaagcgtggaattt
tggtcacgacatagtcaagggttggttcaaaagaagctggaattaaaccgcccgtaatat
cgttgcgtagttcatttaaggtataacccaccgctaatttcgccgccactttcgcaatcg
ggaaacctgtcgctttagaagcgagagcagaagaacggctcacacgtgggttcatttcaa
ttacgatcatctcgccgttttcagggttgatcgcaaattgcacgtttgaaccgcctgtat
ccacgccgatttcacgcaacacggctaaagaagcgttacgcataatttgatattctttat
cggtcaaagtttgtgcaggtgcgactgtaatgctgtcgcccgtatgcacgcccatcgggt
caaagttctcaatcgaacaaacgataatgcagttgtcctctttatcacgcaccacttcca
tttcatactctttccaaccgagtacagactgttcaatcaacaattcgtgggttggtgacg
cttcaaatcctcgttcgcaaatcgctaaaaattcatcacggttataagcgataccgccac
ctgaaccgcccattgtaaatgatggacgaattaatgttgggaaaccgaccgcttcctgta
ctttcaaggcttcttcaagggtgtgagcaataaaagatttcgggcaagacaaaccgattt
tttccatcgcttgtttgaaacgatcacggtcttccgccttatcaatcgcatcttcactcg
ccccgatcagctcaacattgaactgttttaacaccccattgcgagataaatctaaagcac
agtttaatgccgtttgaccgcccattgtcggcaaaatcgcatcaggacgctctttttcga
tgattttcgccaccgttcgccactcaatcggctcaatataggtcacgtccgccatattcg
gatcggtcataatggttgctgggtttgagttcaccaacactactttatacccttcttcac
gcaacgccttacacgcctgcgcccctgagtagtcaaattcacacgcctgcccaatcacga
tcggacctgcaccaataattaaaatcgtgtttatatctgtacgttttggcatagtttttt
ctctgttgttgaatgcgattataccttcgatctgatccccctctttgctaaagaggggag
tgagatcgaagaaaatttcctatttatctcacttataaaaatcagttacaagcggtcaca
tcttcacaagattttgcaaatttcccttcaaacctcaccgcttattaccctttcgccttt
ctcaattcatcaataaagcggtcaaacaggtatgccacatcgtgtggacctgggctggct
tctgggtgtccttggaacgagaatgcggattgatcggtgagttcaatgccttgtactgtg
ccgtcaaagagtgagcggtgagtgacacgaacgttagctggcaaactggcttcatcaact
tcaaaaccgtggttttggctggtgatcagcacgttttgtgtgtctaaatcttgcacaggg
tggtttgcaccgtggtgtccgaatgccattttcttcgttttgccaccagcggctaatccg
agtaactgatgtcctaagcagatgccgaaaatcggttttttggttgccaataatttttga
atagcggtaatcgcataggtgcaaggctctgggtcacccggaccgttagataggaaaata
ccgtccggatttaaggctaataccgcttctgcagaagttgttgctggcacaacggtgata
cgacagccacgttcagcaagcattcttaaaatgttacgttttacgccaaaatcgtaagcg
acaacgtgaaattcaggggtagtttgttgcacataacctttgccgagttgccattcgcct
tccttccattgatatagctcTTTACAGGTCACTTCTTTGGCTAAATCTTGCCCTGCCATT
GAGCCGAAACTGTTGGCAAGTTCGAGAGCTTTAGCCACATCATCACCAACATAAATACAG
CCTGCTTGAGTGCCTTTATCACGCAAAATTCGGGTTAAACGGCGTGTGTCAATGTCGGCA
ATTGCGACGATTTTATGTTTAACCAGATAATCAGAAAGGGAAGAGTTAGCACGGAAATTA
CTATGAATAAGGGGAAGATCACGAATAATTAAACTTGCAGCATACACTTTATCTGCTTCT
TCGTCTTCGCTATTTGTTCCTGTATTACCGATATGTGGATAAGTCAATGTAACAATTTGA
TTAGTGTATGAAGGATCGGTGAGAATTTCTTGGTAGCCCGTCATTGCGGTATTAAAGACC
ACTTCACCAATGGTATGTCCTTGATAACCAATAGATTTTCCATGAAAAACAGAACCATCG
GCAAGAACTAAAATGGCAGGTTCAAACATTATATGTACTCCTAATTATTGAAATTTTTGG
CTGTCATTTTGCAAGCTGCCTAATCTCTTACTCAGGAATAGGCGGCTAAGTTTACTAGAG
CAAACGTTTGCGTTCAAGTGATAATTATAAAAAATAAATTCAAACATTATCATAATGAAT
AATTATGTTAAAATAATGCATTTTTATTCAACTAAAGACAAGTGAAAAAAGTTACTTTTT
GATTATGCAATAAGCGGTTAGAATAGAGAGAAATTTTACTAAAGAGAAAAAAGAATGAAT
AAATTTGAATTTGCAGAACAATTAATCGCCATTGTGAAACGAGATGTTGCCCCGGCATTA
GGTTGTACCGAGCCGATTTCGTTGGCGTTAGCGTCTGCAATTGCGAAATCACATTTGGGC
AGTGAGCCAGTTCAAATTCAGGCTAAAGTGTCCCCGAATTTAATGAAAAATGGTATGGGG
GTTACTGTGCCTGGAACGGGTATGGTGGGTTTGCCGATTGCGGCGGCTGTGGGGCGATTG
CAGGTGATGCAACGGCAGGTTTGGAAGTGTTGAAACATATTCAAGCTGACGATGTCGCCA
AAGCGAAAGCGATGTTAGATGCAAACCAAGTGAGTGTAGATATTGCAAATGTGGATTTTT
CGCTTTACTCGGAAGCCTTGTTGTTAGGCGAAACGGGTTGGGTCAAAGTCTGTATTCAAG
ATACCCATACCAATGTGGTGTTGATTGAGAAAAATGGGGAAGTGTTGTTCCAGCAACAAA
CGCAAGCGGTTGAAATAGCAGACGATTATCACTTTTTCAATCAACTTTCCGCCGAACAGA
TTTATCAATTTGCGATGGAAGTTCCTCTTGAACAGATTGCCTTTATTGCCGAAGCGGCTA
AATTAAATTCTGCGTTATCTAAAGAAGGTTTGGAAAAAGAGTATGGTTTGCATATCGGAC
GAACTTTGAAAAAACAGATTGAACTTGGCTTGATGTCTGATGATTTATTATCACGTATTG
TGATTGAAACCACGACAGcgtcagatgctcgaatgggcggtgcgttgttgcctgcgatga
gcaattctggatcgagcaatcaaggtattgcggcaacaatgccgtcagtgattgtggcac
gctttgtgaatgctgatgatgagcaactgatccgtgcgttatttctttctcatactattg
cgatctatattcacagtaaattaccaaaactatccgctctttgtgccgtgactacggcgg
caatgggcagtgctgctggtatggcgtatttgttgaaaggcaattttaatgccattagta
tggcgatttgcagtatgatcggcgacatcagtggcgtattgtgtgacggggcagcaaaca
gctgtgcgatgaaagtttcaacgggagtatcttctgcctataaggctgtgttagtggcat
tagataatagccgagtgacaggcaatgaaggtatcgtagaacatagtgttgataaatcaa
tcaataacctatgtgcgattacgacaaaaagtatggtctatatggatagacaaattattg
agattatgagtacaaaagagcaggattgttaaatgataaaaataaaggagaagacattat
ggcgacacattcccattcccctttgccaatttggtcggtgatcttaccgcttgcagcttg
ggctatctattttgttggcgtgaaagagaacatttggctacaacttggaggaggtgcgtt
attgattggtagtgtgctttctgcggttcaccacgcagaagtcgtggcacataaagttgg
agagccgtttggtactattattctagcactcgccattacgattatcgaagtggcattaat
tgtgtcgctgatgatcgcaggcggtgacaatgctacctatctagcgagagatacggtatt
tgcagcaattatgttgattttaaacgggattttaggcggttgcttattaattggcggcat
taaacatcacgttcaatttttccataaaaaatcagtgagtaccgctttagtgaccttagt
gtctattttggtattaacaatgattttgcctaatttcacaaccagctcggcaggggggac
ttataccagctctcagttggtatttgttgcgattgcgtcactcgttttatatttctcttt
tattatgatgcaaaccgtgcgtcatcgtgattatttcttagccgatgatgataatccaaa
ccatcacgcagagccaccttcgactaaagtagcattagtcagtttattgctattggtgat
ctgtttaggtgtcgttgtaatgttggcgaaagggctttcccctgcgattgaaacaatggt
ggttgctgcaggtgcgccgttatctttagtcggggtgattattgctgctgttgttttgat
gcctgaaggtttggcagcattgaccgcagccagccgtaaccgattacaaaccagtgtgaa
tttagcattaggttcagcgttagccagtatcggtttaactattccgtctgttgtgatcgt
ctgcttactatttgatattaatatggtgttaggcttagattggaaatcaatggtgctact
ggcattgtccgctttcgttgtgatggtttctcttaatcacggcaaatcgaatatgcttta
tggcgtagtgcttttggttaatatggcggcttatgtgtttacggtgattgtgccgtagtg
agaaatagtgcgtgtgtgtgataatacacatttttttaaatttttttagttttacccttg
aagcccacatttttatccctatttattgttccgtctgagcgggaacgtagcacaacttcc
cgtttcttttttgaaaaatgtttgaattgctcttgaaatgtagcgaaaaagcacaatctt
gtagctaacttaaacaaacaaccaaatttatattagaggaatcaaattatgggaaaaatt
atcggtattgacttaggtacaaccaactcttgtgttgcagtaatggatggcgacaaacca
cgtgtaattgagaatgcagaaggtgcgcgtactactccgtcaatcattgcgtatacagac
aaagaaaccttagttggtcagccagcaaaacgccaagcgatcactaacccgaaaaatact
ttatttgccattaaacgtttaatcggtcgtcgttttactgattctgaagtacaacgtgac
attgaaattatgccgtttgagattaccaaagcggacaatggagatgcgtgggtatcagta
aaaggcgaaaaaatggctccaccgcaaatctctgcggaagtattgaaaaaaatgaagaaa
actgcagaagatttcttaggtgaaccagtgactgaagcggttattactgtgcctgcttac
tttaacgatgctcaacgtcaagcaactaaagatgcaggtcgtatcgcaggtttagaagtt
aaacgtatcatcaacgaaccaacagcagcggcattagcttacggtttagactctaaaaaa
gaaaaccaaattgttgcagtgtatgacttgggtggtggtacattcgacttgtctatcatc
gaaattgataacttagatggcgaacaaacctttgaagtgcgtgcaaccaacggtgatact
cacttaggtggtgaagacttcgacaaccgtttaattaactaccttgttgaagaatttcaa
aaagagcaaggcgtcgatttacgcaatgactcaatggcaatgcaacgtgtgaaagaagct
gcggaaaaagccaaaattgagctttcatcagcacaatcaaccgaagtaaatcttccgtat
atcaccgcagatgcaacaggtccaaaacacttagtattaactgtgacccgtgcgaaatta
gaagcattagtagaagatttagtaaaccgctcattagagccagtaaaagtggcgttagct
gatgcaggtttaagcgtatctgagatcaacgatgtgatcttagttggcggtcaaacccgt
atgccattagtacagaaaaaagtggctgacttcttcggcaaagaaccacgcaaagacgta
aacccagatgaagcggtagctattggtgcggcagtacaaggtggcgtattagcgggtgat
gtaacagacgtattattgttagacgtcaccccgttatcattaggtatcgaaacaatgggt
ggcgtgatgacaaccttaattgagaaaaacaccacgatcccaacgaaaaaatcgcaagtg
ttctcaacggcggaagataaccaaagtgcggtaaccattcacgtattacaaggtgaacgt
aaacgtgcctctgataacaaatcattaggtcagttcaaccttgaaggcattaaccctgca
ccacgcggtatgccacaaatcgaagtcacattcgatattgatgcaaacggtattattaat
gtgtctgcgaaagataagaacacaggtaaagagcaacaaattaagatccaagcctcttca
ggcttaagcgatgctgaaatcgaacaaatggtgcgtgatgcggaagcgaatgcagaagca
gaccgtaagtttgaagagttagttcaaactcgcaaccaagcggacgcaattgctcactca
actcgtaaacagatcgccgaagcaggtagcaaccttgctgatgcagataaagcgaagatc
gaagaagcggtagcggcattagaaaaagcagcgaaaggtgaagataaagcggatattgaa
gcgaaaatcgaagccctcgtaaaagcgtccgagccgttaatccaagcaggtcaagctcag
gctcaacaaggtcagcaacaagcccaacaaagtcaaaaagatgacggcgtggtagatgct
gagtttgaagaagtgaaagacaacaagtaatttacgggtagggtcacactgcgtgtgtcc
acggacgcaggcactgcgtccctacaaagggcgtggcaacacgcccttttggtgtatatc
tacgaaagaaaactcgaaatacaggctcaaaagttaaatggtgatgataccgttgaaaac
tgcgttgattatgtcctaattatcatcaaaaaacattttagataaaatctaactattgga
aattgaatatgagtagatacctaatcacttttgatatggatacaaattgtctaaaagata
attaccatggaaatacccataataacgcttactacgatattcgaaatacgcttgaaaaac
acggttttgaacatctacaaggaagtgtttatttggggaaagaaggtattagtgaagcac
atggcactattgctattcaggatttaactgctaaatttgattggttttatccttgtgttt
ccaacattaaattttatcgtatcgaaagcgatctcaatgctgattttattgctgaaaatg
tacataaagcaaaagaagcatttaaacaacaaatgaaaacgttagaactcactttgataa
attcagggttggaacgagccaaaattgatgaaattctaaataagcagattttttcattag
aaaacagaatataacgaaattaggttacaagcggtcaaattttcttaaaaatttacaaaa
aatactatgagtaaaaaagattactacgaagtccttggcttacaaaaaggggcgagtgaa
caagagattaaacgtgcttataaacgtttagcggcaaaacatcaccctgataaaaaccaa
ggcagcaaagaagctgaagaaaaatttaaagagatcaaagatgcctatgaagtgttaggc
gacaacgaaaaacgtgcaatgtacgatcagtacggtcaccaagcctttgaacacggtggc
ggagctggtggcttcggcggatttggtggtggcggtttcggtggctttgaagatattttc
agcgaaatgtttggcggtggttttggtggtggcgctcgtcgccaacgtgtcgtgcgtggt
gatgacttacgctacgatctagaaatcacccttgaagaagccgtgcgtggtgtgaaaaaa
gatattcgcattcgaactcttgttcaatgcgatacttgccacggttctggtgctgaagcg
gggagcaaggtcgaaacctgtccacactgtcacggctcgggacgagttcgtcgccaacaa
ggtttctttatgacagaaactgtctgcccaagttgtcacggcactggtaagaaaattgat
aaaccgtgtaaatcttgtcacggtgacggacgtgttgagaaaactaaaaacctttcggtc
accattccagctggcgtggatactggcaaccaacttcgcttatcaggtgaaggggctgca
ggggaaaacggcgctccagcaggggatttatatgtggtaattcacgttaaagaccacgat
attttcgtgcgtgacggctcaaatctttactgcgaagtaccgatcagcttcacaatggcg
gcattaggtggcgaaattgaagtgccgacattagacggtcgcgtgaaactcaaaatccca
gccgaaacccaaacgggtaaactgttccgcgtgcgtggtaaaggcgtaaccagtgcaaga
ggcggctatgcaggggatttaatctgtaaagtgattattgaaacgccagtatcgcttaat
gaagaacaaaaagagttgttacgtaaattagaagaaagtctggaaggcaaaggacaacat
cgaccaaaacacgaaggttttttcaaaggggtgaaaaacttctttgataatttaagtaaa
tagtttagttgtatttattgcattatattccaaatattgtggctatatctttaaatagat
agttttaatgggctgatttcagtatcatactggggtcagctcttttatttctctagatta
gaaattttattaaaattgcattttcttgcaatggagaatcaaatgaaatacaaaaacctg
cgagaatttctcgatctgcttgaacaaaaaggcgaacttaagcgtattactcaagagatc
gatccttatttggaaatgaccgagattgcggatcgtactttgagtaaaggcggtccggct
ctcttatttgaaaacccgaaaggctacaaaatgcctgtgctgtgcaatctgttcggcacg
ccggaacgggtggcaatgGGTATGGGACAAGAAGATACCAAAGCCTTGCGAGAGCTAGGC
AAGTTGTTGGCGTTCCTAAAAGAACCCGAACCACCAAAAGGCTTTAAAGATCTAATCGGA
CAGTTGCCACAGTGGAAGCAAGTGCTGAATATGCCAAGTAAGGTGTTGAATAAAGCAGAT
TGTCAGCAAGTGGTGATCTCGGATGATGATGTCGATCTGTATCAACTGCCGATTATGCAC
TGTTGGCAAGGTGATGTCGCACCGCTTGTCACTTGGGGCTTAACCATTACGCAAGGTCCT
TATAAAAAGCGGTTAAATTTGGGGATTTATCGCCAGCAGTTAATCGGCAAAAATAAGCTG
ATTATGCGTTGGCTGTCACATCGTGGCGGTGCCTTGGATTTCCAAGAGTGGAAAGAAGCT
AACCCAGATAAGCCGTTCCCTGTTTCTGTCGCATTAGGGGCAGATCCTGCTACGATTTTA
GCCGCCGTTACGCCGATCCCCGATACTTTATCGGAATATGCCTTTGCAGGGTTGTTACGT
GGACATAAAACCGAAGTGGTGAAATCCATCAGCAATGATTTGGAAGTGCCTGCCAGTGCT
GAGATTGTGCTTGAAGGCTATATCGATCTTAACGAAACGGCGTTGGAAGGGCCTTACGGC
GATCATACGGGTTACTACAATGAACAAGAGTATTTCCCTGTGTTTACCGTGACGCATATC
ACAATGCGAAAAGATGCCATCTATCATTCCACCTACACAGGCAGACCGCCAGATGAACCT
GCGGTCTTAGGCGAAGCCTTGAATGAAGTGTTTATCCCGATTTTACAGAAGCAGTTCCCT
GAAATTGTTGATTTCTACTTACCGCCCGAAGGCTGTTCTTATCGCCTAGCGGTAGTGACC
ATCAAAAAACAATACGCAGGACACGCCAAGCGAGTAATGATGGGAGTTTGGTCGTTTTTA
CGGCAGTTTATGTACACCAAATTTGTGATTGTGTGTGATGATGATGTCAATGCGAGAGAT
TGGAAAGATGTAATTTGGGCAATTACCACCCGTTGCGATCCTGCAAGAGATACAACTTTA
ATCGAAAATACGCCGATTGATTACCTTGATTTTGCGTCCCCTATCGCAGGATTAGGCTCA
AAAATGGGGATTGATGCCACCAATAAATGGGCAGGTGAAACCCAACGAGAATGGGGAACG
CCGATTACCAAAAATCCCGATGTCGTCAAACGTGTTGATGAGATCTGGGAAAGTTTGGGG
ATTGAGGATTAATTCCTAAAATGATAAGCGGTTGAATACTTGGCATTTTTAGCAAATTTC
TGCCAAAATCACACCGCTAGATTTTTTACTAAAAAGAGAAAGATTATGTCAAAACCAATA
GTATTTAGTGGCGTACAGCCATCAGGCGAATTAAGTTTAGGTAACTACCTTGGGGCATTA
CGTAACTGGGTTAAAATGCAAGATGAATATGAATGTCTATTTTGTATCGTCGATTCACAC
GCCATCACAGTGCGACAAGATCCAGAAGCGTTGCGCAAAGCAACCTTAGATACACTCGCC
ATTTACCTTGCTTGTGGTATCGATCCAGTCAAAAGCACTATTTTTATTCAATCCCACGTT
CCTGAACATAGCCAACTCGCTTGGATCTTAAACTGTTATACCTACTTCGGCGAAATGGGG
CGAATGACACAATTCAAAGACAAATCAGCTCGCCACGAAGATAACGTAAACGTAGGCTTA
TTTACTTATCCAGTGCTAATGGCGGCAGACATTCTACTGTACCAAGCAAATCAAGTGCCT
GTAGGCGACGATCAGAAACAACATCTAGAAATCACCCGTGATATTGCTAACCGTTTTAAT
GCGTTATACGGCAAAAAAGACGCAGAGGGAAATGTCCTTGAGCCAATCTTCGCTGTGCCT
GAAGTCTTTATTGCCAAAACAGGAGCGAGAATTATGTCGCTACTTGAACCAACGAAAAAG
ATGTCAAAATCAGATGATAACCGTAATAACGTTATCGGTTTATTAGAAGATCCAAAATCA
GTGGCGAAAAAAATCAAACGGGCAATGACCGACGGTGATGAGCCACCTGTTGTACGTTAC
GACGTTCAAAATAAACCTGGCGTATCAAACCTACTTGATATTTTGGCAAGCGTCACAGGC
AAGACAATTCCAGAATTAGAAACAGAATTTGAAGGCAAAATGTACGGTCACTTAAAAACT
GCCGTTGCCGACGAAGTTTCCGCAATGTTAAGCCAACTTCAAGAACGTTATCACCATTTC
CGTAACAACGAAGCATTGCTTGAAAGTATTTACCGTGAAGGTGCAGAAAAAGCGAGAGCA
AAAGCGAAAGCAACCTTAGCGGAAGTGTATAAGAAAGTGGGGTTTGTTGTGTAGGATGGT
TTTTAATCATTACTTTAGACAAAGGATAACCTATGAAAACAGATCAAGACATTTTAGACA
GAGCATTAAGCAAACAGGCTGAGTTTGATAAAAAAGCTCAAATTACCCTTGTTGGTCACT
CACTATTTGATATGTGGTCAGATATGGAACAAGGCACACCGAATATTGCAGGTAAAACGG
TGGCAAATTTGGGGTTGTCTGGTACTAGCACCCGTCAATATCTTGATGTGATTGTTAAAG
GTAATTTAATCAAACAGTTAGGCGAAGATGTGTTTATCTTTTTAGGGGTGAATGACATTG
TAAAAGAACCTGACTATTCGCCGAAGCAAGTGTTAGATTGGATTAACGAGATTGTGTCAG
CCTTTAAAACATTAGCCCCAACATCTCGCTACTATTTATTAGAAGCAACCCCTGTGAATA
ACATTACGACCACGGACAATCCTGCGATTTTGGCGTTAAATCAATATCTTGAAGCACATT
GCCCTGCCGATATTCGTTATGTGAAAACATGGAATGCCTTTGCTAATAAAGAAGGCAAAT
TGGACTTAAATCTGTGTCACGACGGATTGCACTTTACTCAGCAAGGCTATGATGTGTTAG
AGCAGATTTTGCTCAAACAGCTAGGGGCTTAAATGCAGGATTTCGAGCAGTATCGAACCT
TATTAGCCACATCTGCTTGGCAAACGGCGGAAACGGGTTTGCCAAGCCAAGTTGCAGAAT
GGCTGTTACATACACACTCTTTAACCGAAAAGTTACAACAAATTTGCCAAAGGCTATCCG
TTGATGTGGTGCAACAGGGCTGGCAAGCGGTCGGTTTTGAGCAACATTTTGCAAAAATGT
GGGTGCGAGAAGTGGTGTTAAGTGGTGATGATAAGGTGTGGATTTTTGCTCAAACGCTAT
TAGTGGAAGAAACAATTGAGAATGTGGCACAAGCCGTTTTAACCCTAGGAGATAATCCTA
TTGGTTTGTGGCTATTTCCGCAAAATCCACAGCGTTTAACTTTGGAATGGAGCCAAGACA
AGCAGACGGGCTTATATGCTCGCCGTTCAACATTGCTACTCAAAGGTTATCCGTTAGAAA
TTCGAGAGCTGTTTCTGCCACAATTTTCATTTGAAACCACATCAAGAAAGGCGTAGCATT
CGCTCGAAGTTCTTTAATTACAAAATATAATGAAACCAACAATTCTTCTTTACGACTCAG
GAATGGGTGGTTTGACTATTTACGATGCTATTCGTGAAAATCTGCCAGATGCCCATTATC
TCTACTGTTTTGACAACGCGTATTTCCCTTATTCTGAAAAATCAGAAGCGGTGCTGATCG
AACGAGCGGTAGGTATTGTGCAAAAAATTGCAGAAAACTATCCGCTTGATATGGTGGTTG
TTGCTTGTAACACTGCCAGTACGGTTGTGCTACCTGCCTTGCGAGAGCGGTTTGTAATGC
CGATTGTCGGGACTGTGCCTGCGATTAAGCCTGCCGCTCAAATTTCTCAAACCAAAACAA
TTGGTTTGCTTGCGACCAAAGGCACGGTAACACGCCCTTATGTCGATGAGTTGATTGAAC
GCTATGCAAAAGATTGTGTGGTAGAACGCATTGGCTCAACAGATTTGGTGGAAATCGTCG
AAGAAAAACAGCAAACGGGGTCGGTGGATATGCGACGCTTGCAAAAAGTTGTTGCAGAAT
GGCAATCACACCCGTCGCTAGATACGGTGATTTTAGGTTGCACTCATTTCCCATTGGTCA
AAGAAGAGTTGCAACAACTATTGCCACGGGTGAGTTTTTTTGTTGATCCAGGCAATGGGA
TTGCGAACCGTGTAGTGAGCTTATTACAAGATGTGAAGAGGAATGTGAATAACGAAAACA
AAGAAAATCAGGCATTTTGTACGCAAAACAGTGAAGACTTCCTAAAAAGAGAAAAGGTAA
TGCAGAATTGGGGATTTAAACGCTTAAATATACTGAATTTTGCTGAAAAATAATTTTTTT
TAAAATCAATGGGTTATGTTTTGCTGTTTTTAATTTTTGGTGAAAAACAAAACATTTAGA
AAAAACTTTAAAAAAGTACTTGCGTTGGTTTTGAATTTCTCTATAATGCACACCACACAA
CGACGCACTGTTGTGAAGTAGTTAAATTTAACAGTGCGTCGTTCTTTTTTGCTCTTTAAC
AATTTATCAGACAATCTGTGTGGGCACTTGTTGATTGACTTTGTTTAAACATATTTTTAA
TTTTGAAGTCTTGATAAGTGCTTAACTTGAAATTCATATTAATGTGATTTTTTTATAGTC
AGTACATATTGAGCGATTAAACTTTTTAAATTGAAGAGTTTGATCATGGCTCAGATTGAA
CGCTGGCGCAGGCTTAACACATGCAAGTCGAACGGTAGCAGGAAGGAAGCTTGCTTTCTT
TGCTGACGAGTGGCGGACGGGTGAGTAATGCTTGGGGATCTGGCTTATGGAGGGGGATAA
CGACGGGAAACTGTCGCTAATACCGGCGTAATGTCTAAGGACTAGAGGGTGGGACTTTCG
GGCCACCTGCCATAAGATGAGCCCAAGTGGGATTAGGTAGTTGGTGGGGTAAAGGCCTAC
CAAGCCGACGATCTCTAGCTGGTCTGAGAGGATGACCagccacactggaactgagacacg
gtccagactcctacgggaggcagcagtggggaatattgcacaatggggggaaccctgatg
cagccatgccgcgtgaatgaagaaggccttcgggttgtaaagttctttcggtgatgagga
agggtgatgttttaatagaacattacattgacgttagtcacagaagaagcaccggctaac
tccgtgccagcagccgcggtaatacggagggtgcgagcgttaatcggaatgactgggcgt
aaagggcacgcaggcggtgacttaagtgagatgtgaaagccccgagcttaacttgggaat
tgcatttcatactgggtggctagagtattttagggaggggtagaattccacgtgtagcgg
tgaaatgcgtagagatgtggaggaataccgaaggcgaaggcagccccttgggaaaatact
gacgctcatgtgcgaaagcgtggggagcaaacaggattagataccctggtagtccacgct
gtaaacgctgtcgatttggggattgggctttatgtttggtgcccgtagctaacgtgataa
atcgaccgcctggggagtacggccgcaaggttaaaactcaaatgaattgacgggggcccg
cacaagcggtggagcatgtggtttaattcgatgcaacgcgaagaaccttacctactcttg
acatcctaagaagctttcagagatgagagtgtgccttcgggaacttagagacaggtgctg
catggctgtcgtcagctcgtgttgtgaaatgttgggttaagtcccgcaacgagcgcaacc
cttatcctttgttgccagcgattcggtcgggaactcaaaggagactgccagtgataaact
ggaggaaggtggggatgacgtcaagtcatcatggcccttacgagtagggctacacacgtg
ctacaatggtgcatacagagggcgacgaagccgcgaggtggagtgaatctcacaaagtgc
atctaagtccggattggagtctgcaactcgactccatgaagtcggaatcgctagtaatcg
cgaatcagaatgtcgcggtgaatacgttcccgggccttgtacacaccgcccgtcacacca
tgggagtgggttgtaccagaagtagatagcttaactgaaagggggggcgtttaccacggt
atgattcatgactggggtgaagtcgtaacaaggtaaccgtaggggaacctgcggttggat
cacctccttacctgaatgaagagatttgcaagtgttcacacagattgtttggtaattgta
gacaagaaagagaacgaagacatccttttgggtctgtagctcaggtggttagagcgcacc
cctgataagggtgaggtcggtggttcaagtccactcagacccaccactctaaacggtgaa
gagaaatcgatactgaatagtgagtgaaacgaagaaagcgatgtgatgacattttgggga
tatagctcagctgggagagcgcctgccttgcacgcaggaggtcagcggttcgatcccgct
tatctccaccaatcatcatatttaagtgaacaagcaaaatagaaactgaatgcgaaataa
aagcaagaagtgaccgcttgttaatttaagtatgatgatttagccgaaaggtgattatcg
aatgttctttaaaaatttggaaacaagctgaaaactgagagattttctgtaggggcaaat
cacatttgccctgaaacaagaaagtctgagtagtaagaaaaatcttgactgaacaaaagc
agtcaagtgtttagtagttaatatcaacttcaagtgaaaatgtttgaggttgtatggtta
agtgactaagcgtacacggtggatgcctaggcaatcagaggcgaagaaggacgtgctaat
ctgcgaaaagcttggatgagttgataagaagcgtttaatccaagatatccgaatggggaa
acccgatggatgaagaatccatcatttcattatgaatccatagtaatgaaaggcaaaccg
ggagaactgaaacatctaagtaccccgaggaaaagaaatcaaccgagattttgtcagtag
cggcgagcgaaagcgaaagagccagcaagtgatagcagcaaagacagaagaattggctgg
gaagccaagcgacacagggtgatagccccgtattttaagtttatgttgtggtactaaact
tgcaacaagtagggcgggacacgagaaatcctgtttgaagatggggggaccatcctccaa
ggctaaatactcctgattgaccgatagtgaaccagtactgtgaaggaaaggcgaaaagaa
ccccagtgaggggagtgaaatagaacctgaaaccgtgtacgtacaagcagtgggagccct
tttgggtgactgcgtaccttttgtataatgggtcagcgacttatattttgtagcgaggtt
aactgaataagggagccgaagggaaaccgagtcttaactgggcggatagttgcaaggtat
agacccgaaacccggtgatctagccatgggcaggttgaaggttgggtaacactaactgga
ggaccgaaccgactaatgttgaaaaattagcggatgacttgtggctgggggtgaaaggcc
aatcaaaccgggagatagctggttctccccgaaatctatttaggtagagccttatgtgaa
taccttcgggggtagagcactgtttcggctaggggtccatcctggattaccaacccgatg
caaactgcgaataccgaagagtaatgcataggagacacacagtgggtgctaacgtccatc
gtggagagggaaacaacccagaccgccagctaaggtcccaaagtctatattaagtgggaa
acgaagtgggaaggcttagacagctaggatgttggcttagaagcagccaccatttaaaga
aagcgtaatagctcactagtcgagtcggcctgcgcggaagatgtaacggggctaaaatat
agcaccgaagctgcggcatcaggcgtatcacaaatacgccttacgattaacaacatcgaa
tgaagtgaaacggaataagatgttggtcaagcacccaacacgttgagttggcataaagtg
cggatagaaatcagaggaatatttgtgatacgcctgttgggtaggggagcgttgtgtaag
cggatgaaggtgaatcgagaggtttgctggacgtatcacaagtgcgaatgctgacataag
taacgataaaacgagtgaaaaactcgttcgccggaagaccaagggttcctgtccaacgtt
aatcggggcagggtgagtcggcccctaaggcgaggctgaaaagcgtagtcgatgggaaac
gggttaatattcccgtacttggtaaagctgcgatgtggggacggagaaggttaggttagc
agactgttggatgtctgtttaagttggtaggtgggaagtttaggcaaatccggacttcca
taacactgagagatgatgacgagtttctacggaaatgaagtaactgataccacgcttcca
ggaaaagccactaagcgaaaggctttactaaaccgtactgaaaaccgacacaggtggtca
ggtagagaatactcaggcgcttgagagaactcgggtgaaggaactaggcaaaatagcacc
gtaacttcgggagaaggtgcgctggcgtaggttgtaagagtatacctccgaaggctgaac
cagtcgaagataccagctggctgcaactgtttattaaaaacacagcactctgcaaacacg
aaagtggacgtatagggtgtgatgcctgcccggtgctggaaggttaattgatggtgttat
cgaaagagaagctcctgatcgaagccccagtaaacggcggccgtaactataacggtccta
aggtagcgaaattccttgtcgggtaagttccgacctgcacgaatggcataatgatggcca
ggctgtctccacccgagactcagtgaaattgaaatcgccgtgaagatgcggtgtacccgc
ggctagacggaaagaccccgtgaacctttactatagcttgacactgaacattgaattttg
atgtgtaggataggtgggagacttagaagcaggcacgccagtgcttgtggagtcgacctt
gaaataccaccctttaacgtttgatgttctaacgaagattacgaaacgtggtctcggaca
gtgtctggtgggtagtttgactggggcggtctcctcccaaagcgtaacggaggagcacga
aggtttgctaatcacggtcggacatcgtgaggttagtgcaatggtataagcaagcttaac
tgcgagacagacaagtcgagcaggtgcgaaagcaggtcatagtgatccggtggttctgaa
tggaagggccatcgctcaacggataaaaggtactccggggataacaggctgataccgccc
aagagttcatatcgacggcggtgtttggcacctcgatgtcggctcatcacatcctggggc
tgaagtaggtcccaagggtatggctgttcgccatttaaagtggtacgcgagctgggttta
gaacgtcgtgagacagttcggtccctatctgccgtgggcgttggagaattgagaggggct
gctcctagtacgagaggaccggagtggacgcatcactggtgtaccagttgtctcgccaga
ggcattgctgggtagctaaatgcggaagagataagtgctgaaagcatctaagcacgaaac
tcgccttaagatgagttctccctagctataagctagtaagggttgttgaagactacgacg
tagataggtctggtgtgtaagcggtgtgagccgttgagctaacagatactaattgcccga
gaggcttaactatacaacctcaagcgtttttgaagtagacgtgagagagttgaaagctga
ataaaagcaacaaactaactaaacaaaataaaacaaagagactcagaacagcttgtttcg
aaattagaatagtgtaggggcaaattacatttgcccttaaagaacggaaagatgtagggg
caaattacatttgcccttaaagaacagaaaaaagaagatagagagaatcatcaaaagatt
ttcccgacgacaatagtgcagttgtcccacctgactccataccgaactcagaagtgaaaa
gctgtaacgtcgatggtagtgtggggattccccatgtgagagtagagcatcgtcggggtt
ttattaaagagaaaaaccgcaggttagagatagcttgcggttttttgtttttagggaaaa
ttttaaaggggcgtccttgataacggttagagcaaataaatagagtgaatatacaacact
ctcatttttgtataattttaattaaaaagtttaaaaaatgttacaaaataaatttttttt
gttctatacttgaacaaatttaagatgtaggacaaatagtagtcagttgattaaaaggaa
aagttaagatgctgtgatttctgctatattggacagtttagaattttgtattactaggga
gaaaccttatgtttggctttgatccgacaacaacgacgtttctgatttatattatcggaa
tggtcttaattggttttgttgcttatcgatttacgaataatttatcggactatattttag
gcggtcgtcgattaggtagttttgtaacagggttatcagcaggggcatcagatatgtctg
gctggttattaatgggtttacctggtgcggtttatgcggcaggtttggttgagggctgga
ttgcaattggcttgaccataggtgcttaccttaactggttatttgtagctggtcgtttgc
gtatgcatacggaatacaatacgaatgctttaactttgcctgactatttccatcaccgtt
ttggcgataacacaaaaatcctcaaaattgtgtctgctactattattctatttttctttg
ccatttactgtgcttcgggcgtagtcgcaggggcaagattatttgaaaatttatttggcg
tgccgtatgccacagcgttatggtatggtgcattagcCACTATCATCTATACCTTTATTG
GTGGTTTCTTAGCGGTAAGCTGGACGGATACTATTCAAGCTAGTCTGATGTTATTTGCTC
TTTTCTTAACCCCTATTTTTGTGTTAATTCATTTAGGTGGCTTTGCGGATACGCATAATG
TGATTATTGCTGCAGGGCAATATGTCGGTAAGGATTTTACTGATATATTCACAGGCACAA
CCTTTGTCGGTCTATTAAGTTTAGCTGCTTGGGGATTGGGTTATTTTGGTCAGCCACATA
TTTTAGCTCGTTTTATGGCTGCAGATAGTGTGAAATCAATGCCAAATGCTCGTCGTATTA
GTATGACTTGGATGATTGTCTGTTTATTTGGGGCGGTAGGGATCGGCTTCTTTGGGCAAG
CCTACTTCTTCGCAAATCCTGAACAGGCGGCTGTGGTTAATCAAAATAATGAACAAGTCT
TTATTGAATTATCTAAATTACTCTTTAATCCTTGGATTGTTGGGATTTTATTATCAGCAA
TTTTAGCAGCGGTAATGAGTACATTAAGTTGTCAGTTGTTGATCTGTTCAAGTGCGATTA
CAGAAGATTTCTATAAAGGTATGATTAGACCAAATGCAAGTCAAAAAGAGCTAGTTTGGT
TAGGTCGTATTATGGTTCTCGTGATTTCAGTGATTGCCATTGCCATTGCTCAAGATCCAA
CAAGCCAAGTATTAAAATTAGTTGAAAATGCGTGGGCAGGTTTTGGCTGTGCTTTTGGAC
CTGTGGTTATTCTTTCGCTTTTCTGGAAGCGAATGAATGCGGCTGGTGCAATGGCTGGAA
TGTTAGTCGGGGCTTTAGTGGTGGTATTTTGGGATAAATTATTACCTGAGAGTGCTGTCT
ACGAAATGATCCCCGGCTTTATCCTTGCCTTTATCGCAATCATCGTGGTTTCTTTGATTA
CCCCTGCCCCTAAAGCAGAAATCGTGGAAACGTTTGATAAAGCTGAAAAAGCCTATGCAG
ATGCAATGAAATAATTTATCTAGAAACGGTTTGCCATTTGGCAAGCCGTTTTTTGCTTTT
AACAAGCGGTGAGATTGCAGTGATATTTTGCAATCATCTCAATAACAACAATGAAACGGG
AGAAAAACAATGTCAGCTACATCTCATTATCATATTTTGCCTCAAGGTACCGCTATTCGC
CCAACGTTAAGTGAACACTATCGTTGTGATGAAGAGCAACTCGTCAAACAACTTATTCCG
CAAGCTAGAGTAGATGAACACGTCGAAGGCATTAAAACGCTTACTAAAAAACTCGTTGAA
AAAGTCAGAAATGCTCGTCAGAAAGCCAGTGGTGTTGATGCGTTGATGCACGAATTTTCC
CTGTCTAGTGAAGAGGGTGTGGCATTGATGTGTCTTGCTGAGGCGTTATTGCGTATTCCG
GACAAAGCGACAGCCGATAAATTAATCCGTGACAAAATTGCCAAAGGGGATTGGCGTTCC
CACGTTGGCAATAGCCCTTCTCTATTTGTCAATGCGGCAGCGTGGGGGTTAGTTGTTACG
GGTAAACTGGTAGCTACCCACAGTGAAAGTAGTCTGGCTTCTTCGCTTTCTCGCCTTATT
CAAAAAGGCGGAGAACCGCTTATTCGTAAAGGGGTTGATGTGGCAATGCGTTTGTTAGGC
AAACAATTTGTGACAGGGGAAACCATTCAGCAGGCGATTAAAAATGGCGAGAAGCGGTTC
GCAATGGGGTATCGTTATAGCTACGATATGTTAGGTGAGGCGGCATTCACAGAACAAGAT
GCTAAACGCTATTATGATGATTATGTTGCTTCTATTCACGCTGTGGGGGCGGTTTCTCGT
GGTCTAGGGGTGTATAAATCTTCCGGGGTATCGGTTAAGCTCTCGGCTATTCACCCTCGC
TATAGTTTAGCTCAACACAAGCGGGTAATTGATGAACTTTATCCACGTTTGAAAGATCTG
TTTTTATTAGCTAAACAGTACGACATCGGTTTGAACATTGATGCGGAAGAAGCGGAtcgt
ctagagctttctttggatttgatggaccgcttgattgccgatcctgatttagctgacttt
gctggtatcggttttgtggttcaggcgtatcaaaaacgttgtccttatgtgattgattat
ttgattgagaaagcccgtgcgaaccaccgtaaattgatgatccgcttagtgaaaggggct
tattgggacagcgaagtaaaacgcgctcaagctgatggtgcagaaggttatcccgtattt
tctcgtaaagtccatacagacttaaactatgttgtttgtgcgaaaaaattattgtcggca
caagatgtgatttatccgcaatttgctacccataacgctcaaaccctttcaaccatttac
catttagcacagggtaaacattttgagttccagtgcttacacggaatgggggaaactttg
tatgatgaagttgttggctcacataatctcaatgttcaatgccgaatttatgcccctgta
ggttcttatcaaacgctcttagcatatttggttcgtcgtttattagaaaacggggcgaac
agctcttttgttaatcagattgtcgatgaaaatctcagtattgatgatttagcttgcgat
cctgtcgcaaaagcccaaataaccgaaggcacaatgcacccgaaaattccattgccagtt
aaactttttgcggaacaacgtcaaaattctaaaggctatgatttaaccgatgcgatccac
ttaaaaacattagaagcggaattaaatcaacttgcaagccgacaatatcgtgccgagcca
caaattgcaggcgaaaaaactgaaaatcttcattctcgccaagttcacaaccctgcaaat
atcgcagaagtggtcggtgaggtgattgaggcaacagaaaatgatgtggcaaaAgccttT
gcagttgcggaacagtttaaAgctgagtggcaaaacacgtcccCtatagttcgagccgAa
gcacttgaaaaaatggcagatttgatggaagcaaatatgcctcagctctttgatttagcc
gtacgagaagctggcaaaaccttaaataatgcgattgccgaagtgcgagaagcggtcgat
ttctgccgttattatgcaaaagaagttcgtcaaaAccctgaaggttatcgcaatccgaga
ggaattgttgttgctattagtccgtggaacttcccgcttgcaAtttttgtgggcgaagtc
tcctcggcCttagtggctggtaatgtggtattagctaaacctgcagagcaaacctcctta
atggcatattatgccgtgagtttatttcatcaagcaggtatccctgagcaagccttacaa
tgtttaaccggtagcggaaaagtgatcggctctgccttagtgagcgatccacgagtaaat
ggcgtgattttcacaggttcaacggataccgctaaaaacatcaatcgcaatttgcaaaaa
tcagcccatatcgtaccgcttatcgctgaaacaggcggacaaaatgcgatgattgtcgat
agttctgcgttaggtgaacaagtggttgctgatattttaaactcagcctttgattcggca
ggacaacgttgttctgcattgcgagtgctttatttgcaacgtgatgtcgcagagcatatc
ctgacaatgctcaaaggggcaatggcagagttaaaagtcggcagaccgcaaaatcttaat
acagacgttggtcctgtgattgataaagtcgcccaagagcgtctgcttaatcatatcgac
gaaatgaaaaaagtggcgaaatcgtgctatcaagttccgattgatcctgaactgtctcaa
actggcatttttgtaccgccgacgctactcgaaattgagcatatcaatcaattaaaacac
gaggtatttggccctgtgctacacgttatccgatttgatgcagataatctaccgcaagtg
atggcagacattaactcgacaggctttggcttaaccagtggcttacatagccgtattgat
gaaaccgtggatttatggcttgaaagtatttacgcaggcaatctctatgttaatcgaaat
accgtaggggcagtcgtcggggttcagccatttggcggaatgggattatctggcacaggg
ccaaaagccggtgggccactttacctacaacgcttagttaatcgctgtgaatggacatta
tcgggtttagaagggggcaaaccagccgacacttcaggcttactcacaggcatacaagcg
gtgctttcaggcacagaattacaaaatgcccaagatcttattgcaagtctttctcgccag
tcgccgttagggaaagtctttaaaatgcaagggattacaggggaagtaaactttatgcaa
tttgaagctcgcccagttattgcaatcggtaatggctcactagagcaacaaattcaagcc
ttgattgccgtagtggtgtcgggtagccgtgctgtggtacattctaattcgccactggct
aaacaggctcagcattttgcaggcttagtgattattagcaatgatttcaatagcttagca
aatttaagtagcttgattgtgcttgaaccgctttcattagaagaaaaagctcactatgca
gaacgcacaggggcaattctcacctatgtggaaaatcttgaccttgccctttcattattc
ccattactacacgaaaaagctatcagcattaataccgctgccgctggtggaaatgcgagt
ttgatgagtgagatggattaattttaagataattggataagggctgagggaactcagctc
ctacaaaatgaatattatgcaatagttcatcatatcaagtttttgtaaaaaataaccaaa
tccaaccacttgcaaccactatatcttgtgtttctaatttttaaaaacacaagatatagt
ttttgagcgaaactgaatttttacaaaaaaatttttccttttaaaatcaatcactaggac
gacacaatcagggatagccatttgtcaagatcttgtagaacgaaaaaatatctctaaaat
actccccattgaataatcaaccacgaagctcaaatcattatggcacgcaacatttttgaa
aaacgcattcaaatcaaaccttatgaataccccgaattacttgagtttaaagatgcaatt
cgtcactcgtactggttgcataccgaatttaattttacgggggatattcaagattaccgt
actaatattaatgacCacgaacgccacgttttaacccgtgcaatgttggcaatttcacag
gtggaagtgaacgttaaacgtttctggggtgagctatatcattatttcccaaaaccagag
atggacgatgtggggggaacttttgcggaaagtgaggttcgccataaagatgcttactct
ttcttgttagaaaaattaggcttaaacgatatgtttacgcaaatcacggaaattgagccg
ttgatgaaacgtattcgttatatggaagattttatgcgtgagaaggatacaggcaaaggg
cagtttgtgctatctcttgtgttgttctcgttgttcgttgagcatatttcgttgtttggt
cagttcattattatgatgtctttcaataagcataaaaatctgtttaaagggatttctaat
gcggtggaagcgacttcaaaagaagaagaaattcacgggcgttttggtattgcgttatat
gaaattttgagtgatgagcatagtgaattatttacccctgagttttttgaagaactcaaa
actttatctcaacaagcctttgaagctgagagaggcattttagactggatttttgaagag
ggtgatttaagttttatttctcgtaaaaccgtcgaaaactatattatgaatcgctataac
aattcattatctattttggggttagaaccaccatacgatgtagatcctgagttgttaaaa
gaaacagagtggtttgatattgaaattatttcaactaaagaaacagatttctttaacaaa
cgtagtaccgattatagtaaaaaaatgaaacagattactgccgatgacttattctaatga
ttattatcagccaaagttattccaacttggctacactaacgtaaaccgtcctgattttga
gtggttgaatgacgatagccgtcttttcttgcaacgtggctatttgttggaaggaacaac
tgctttagatcgtattcgttttattgcagaacacgcagagcgtaagctaggtattgaagg
ctatgcagacaagttctactactatatgggacgtggctatttctcgctctcttcgccgat
ttggtcaaacttcggtttagatcgtggcttgccgatttcgtgttttggtagctatattgg
cgattcgatccacgaaattatggtgacaaccgctgaagtgggtatgatgagtaaaatcgg
tggcggtacgtcagcctattttggtgatattcgtccgcgtggtagtttgattaaaaataa
cggaaaatcagacggttcatttaactttagtaagttgtttgatacggtgatcgatgttat
ttcacaaggtacttctcgtaaaggacaattcgcaggctacattgatattgaacacggcga
cattgatgagtggttggatattcataccgaaggtaatccaattcagttaatgtactatgg
cgtatgtgttggacacgactggcttgagtcaatgaaagcaggtgatccatacaagcgaca
actttgggcgaaaattttgcaacgtaaaacagaaacgggcattccatatctgttcttcaa
agacaatgcaaatgcaggtcgtcctgatgtgtataaagataaaaatatgacggttcacgc
ctcgaatttgtgtaccgaaattatgttaccgtcaaataatgaagagagtttcgtttgttg
cttatcttcaatgaacttgctttattttgatgagtggaaagatactgatgctcctgaagt
attaacctacttcttagatgtagtaatgtcggaatttattgagaaaagtgctgaaattcc
attccttgaccgtgcaaatcgttttgctaaacgtcaccgtgcattaggaattggtgtgtt
aggctggcatagttatttacaagccaataatattccttttgatagttttgaggcaatgca
gaaaaacaacatcatctttaaaacgttgaaagaaaagacaatgaaggcttcagaagaact
tgctcaacgctttggtgaacctgaattgttaaaaggctatggtcgtcgtaataccacctt
aatgagtattgctccgacaaaatcaagtagctttattttaggtagtgtgtcgccgtcggt
tgaaccgtttaaatcaaactactatgttaaagacttagcgaagattaaaacggtttataa
aaacccattcttagagcaacttctcagagaaaaagggttagataccgaagaaatttggga
aagtatcttattgaacgatggctctgttcagcatttaacacagctctctgaacacgaaaa
agaggtctttaaaactttctctgaaatcagtcagttaagcgttattcagcaagcggcaca
gcgtcaaaaatacattgaccaagggcaaagtattaacattatggttcaccctgctacccc
tgctcgtgatttaaaccaactttacttaacagcagaagaattgggcttgaaatcaattta
ctaccaatactcaatgagtgcggcacaagtgtttaaccgtaacttgttaagttgtagtag
ttgtgaggcgtaatctcttgctagaaaagcgatcttcgggtcgcttttttattccttttg
ataacttttgatagaaaaatcgccacaaaatcgctatacttcaccgcttttcagcaagag
gaatttgcaaacaagcggtcgtttagctgccgatctttgcaaagaaatcatttatctttt
tcattaagaggatttgaagattggttaaatttgctcaatcatttttgaataaacttgctg
tcgcaggcgttgcatttcttgcacttactgcacaggcagccgaaaaattgtatgtgtata
actggacagaatatgttccatcttctttactcgaacaatttaccaaagaaacgggaattg
aggtgatctactccacctttgaaagtaacgaagaaatgtactcaaagttaaaattaacga
atgggtcaggttacgacattgttttcccgtcaagctattatgttgggaaaatggcaaaag
acggaatgttagccgaaattgataaaagcaaattgagcaatttccacaacgtaagcaaag
ccttaatgggtaaagagtttgaccctgaaaacaaatactcacttccttatgtctatggct
taacgggtattggtgtgaatgcatcagacattgatccgagcacgattacaagctggggcg
acttatggaaaccagaattcaaaggcaaggtattgctgatgaatgactctcgtgaagtgt
ttcatatggcattattgttagacggtaaatcaccgaacaccactaatgctgatgaaatta
aaactgcttacgagcgtttaacaaaacttgtgccaaatgtacttgtatttaactcggatt
ctcctgaaatgccttatttacaaggcgaagttgcgattggaatgcaatggacaggttcgg
catatagagcgaagagtgaaaatccagacttaaaatttatcttcccaaaagaaggggcgg
taatttggatggataattacgtcattcctaaaaatgcaaaaaataaggaagcagcacata
aatttattgatttcttgttgcgtcctgaaagtgcaaaaacagtgattgaaataatgggtt
tctcaatgcctaacgaaaatgtgaaggcattattacctgcagaaacagtgcaagatccac
tgattttcccaccgcttgcagaaattgaaaaaggtgttttacaaagtgatgtcggcgatg
ccgttgaaacttatgaaaaatactggaatttacttagaacaatacgttaattagaggtta
aaaaatgtctgctcataatacagcaacagcaaatcctggtccacttggtttatgtggttt
cgcattaacaacgtggctattaagtttaattaacaacggtactttcggtggcgaaaatgt
aggcttagtgcttgcaatgggctttgctttcggcggtactgcacaaatgattgcaggtat
gtttgaatattcaaaaggtaacacttttggtttcactgcatttatcagctatggtgcatt
ctggtggtcatttgcattattaaaagtgttcttcggtgcaaccgtatcacctgaatttat
cggttggtacttagtcgtttggggtacatttactttaatgatgttcttcggcaccttaac
aaaaccgcgtgcgttacaagcgattttccttgcgcttaccattacattctacctattagc
agcaggtgatttcactcacaatgcaaccattacccacattggtggtaacttcggcttatt
aactgcattattagcattctatttagcagctgctgaaattcttaacgaaagttttggacg
cactgtgttgccaatcggcgcaccgaaataattttgcggtaaattagagaatctgtggtt
tagggtatgttcaggagtacggaacacagcctttttgatctcagttttcctttcagaatg
gttatctatcgggaaatttattttatttgtgtattaaaaaataaaatactgtgatcttat
tttctattattctaattgccctattacttaatggataaacaaaaatgattggaagacttt
gtggtaggattattgaaaaatctcctccatcaatggtacttgatgttcaaggagtgggtt
atgaagtattgatgccaatgactagtttctataatctacctgatcttaatgaagatacca
tgattttcactcatctggtaatccgagaagatgcgcaccttttatttggatttgttcaga
agcaagagcgtatgctatttcgtgaactaattagaacaaacggtgtaggacctaagttag
cattagctattttgTCAGCAATGTCAGTTTCTGAATTTATGTCTGCTATAGAACAGGAAG
AATTAGCAAAACTTATCAAAATACCAGGGATTGGACGTAAAACGGCAGAGCGTTTGTTGG
TTGAATTGAAAGGAAAATTTTCAACTTTATTTCATCATGAAATTTCTATTTTACAACCAT
CAGGAAATCTTTTATCAATGGAGTCTATGAGCCCAGTAAATGAAGCGATTGATGCTTTGA
TTTCATTAGGATATAAGGCAGCAGATGCTGAAAAAATGGTTAAAAAAGTAAACAAGAAAT
CTGAATCAACAAGTGAGCAACTTATTCGAGAGGCTTTAAAAAATGCTTTGTAGCTATATT
GATTGCCCTGAGATATTAGGTATAGTAGACAAAACAGTTCAGAAAAAATTTGTCTACTAT
ACCTAAAAGTCGACATTTATGATTCAGATGGAACGTTTTCTTAAGTAGCAATGTTCACTT
GACCTTCAACACCAACACCTCTTTGCATTTTTTGcaaatataagaccgcttgtgttgcat
aatagcgttgtgacggcggattgataaaaagtgcgtttggcaaccgcaacggtaggggaa
ttgttgtcctacaacattggcgacatcaaagcaatggtacgtttcggcaggtacgccgag
aacctctttcatcatcattttccactctttgccgtgtggctgtacttgtccgaattgttg
ataaaccagcaggtgagcaagttcgtgtgggacaacttgttgcacgaagtttgagctatt
ttcactcaataaaatagggtttaagcgaatttcattttgttgcaagtaagccacgccagc
ttttcgcccccgtacggtgtaacttaccgttgggggcgtaaagtgtttgttaaaatagcg
gttcgctttgtccaaatctcgttttaactggcgttggacttgcattttgagttcacgaag
atgttgcactagcgaggacaatccattacattccagctcttgtcgtaacaaatataaagt
tcgttgcgactggctccaagataagcctctttaagctgtgggttaaatttttttaaccac
gcaaatagttctttgcgtgagagttcttgccctggtaggttgaggctacggaaaagttgt
ttctgtttctcaaaatagtcttctgcattattgaacgcacaggctccgtgtttttcccat
tgtccttgtaacaaacttgcccctggagactctggtagatattgtttaatcagattttca
ggtagttgagccaaatcgccttggcagaaacgtgggtgttcatcagctgatcttgccgtt
gccgattgtggccataaaccgtgaataacccaaccaaatttcgaggcttggttgcattgc
aatgcaagatgagctggaacgtttccgttatttttgcttctctgttcttcgcaaaaactt
ggcgaccacgaaagtgctaacatatagtaatccacagaggcttggcggttttgcccaaac
ttatcttttgccatATTGGTATCGTAATTGCCTAACTGGCTTGGGATTTCAACATTGTTG
GTGCTTTGTGAAACCGTTGGTGCTGGCGTTGGTTGCTTACGTTCTTGTTCTTTCTTTTCA
TTGTTAAACCAAGTGATGACGGAAAAAATACCGATCACCACAAGGGAAATAAGCTGAGTA
AGCGTTCGTTTTTGAGTGGATTGCTGTTTTTTCATTGGTAAATCTAAGCATTAGAAATAA
AGGGTTACTATACCATTTGCGTCAGTGGTTGCAAAATTCCCTGAGAAAATCTCCGCTTGT
TATTTCTTTTAGTTATATTAAATGCCATTCTTATCCTTAACATTAGGCTAAAAATCCGTA
TGCTAACCACATTCAAACTAGCACGAGGAACATAACAATGACAATTTATGCAGACAACTC
ACAAACGATAGGAAATACCCCGATTGTTCGTTTAAAGAATTTTGGTCACAACGGGAATTT
ATTGGTTAAAGTAGAAGCTCGTAACCCAAGTTttagtgttaaatgccgaattggtgcaaa
tatggtatggcaggcagagaaagatggtatcttgacgaaaggtaaggaaattgtcgatgc
caccagtggtaacactggcattgcgctagcctatgtagcggcggctcgtggttataaatt
gacattaacaatgcctgaaacaAtgagtattgagcgtcgtcgattgctgcgtggcttagg
ggcaaatttggtgctaaccgaaggggcaaaaggaatgaaaggggcaattgccaaagctga
agaaattattgcgagtgatccgaaccgctatattatgcttaaacagtttgaaaacccggc
aaacccagccattcaccagcagacgacaggtcctgaaatttgggaagcaacagaaggcaa
tattgatgcctttgtcgcaggtgttggtacgggcggtacgatcacgggagtaagccgtta
tatcaagcaagataaaggtaaacaaatcatcagcgtagcggttgagccagccgagtcgcc
agtgattacacaaacgttaaacggagaagaaatcaaaccaggtccacacaaaattcaagg
cattggtgcaggctttattccgaaaaacttggatttaagtttgattgatcgtgttgagca
agtggatagcgaaaccgccattgcaaccgctcgtcgtttgttagccgaagaaggtatttt
ggtcgggatttcatctggtgcagctgtcgctgccgcagatcgtttagcaaaattacctga
atttgcggataagacaattgtggccattttaccttccgcctcagaacgttatttaagtac
cttgttgtttgaggggattgaaagttaatgtacaaaatatcgtgtagcaatgtatattct
catattgctatacgatctaaaaatagtcactttaatttaccttgaatgatcttatttgca
taccaagcaccccaagagtggcaaaatagctgattgcagcaagtacaattaaccacgcaa
gccaatggactttcgcccaaaaattcaatgtgttccaacccgctaaatccggagaaaaat
aggacactaacgcccccattacacaggcagcaatcagcagtttaagggtaaaaattgccg
tggttgttgtgactttataaatgcccttttgagataagccacgataaagtaagccagcat
ttaccgcagcggaaagtgccgaagccattgctagtccaataaaaccgaaaggaatagcca
gtacaccaaaacagatattacttaccgctgcaatcataccgattttgactggtgttttgg
tgttttggttagcataaaagccgtttgccaaaatactaattaacatatagctaattaagc
caaagcacatcacaaacagagcttgtgaagatgcgataacatcattgagttgaaacttcc
cgtgcataaacatcgtcatcatcaacggttgagcaaggatcataattccaaccatcgcag
gaataccaagcagtaataccatacgaacaccccagtccattgtttgctcaaagttaaatt
tacgttgttcttccgtcaaatctttctgtttggcaatacgagataagctaggcaagatca
ccgtagagatagcaataccgaataatccaagtgggaactcaattaaacggtcagcatagt
agagccaactgattgagcctgtgattaaaaatgaggcaataatctgattaatgagcaagt
tcagttgggtaacagatacaccgaataaggcaggaatcattaagttgcgaactttcttta
ccccttcatcatgccaagcccatttaggtttaaccaataaaccttcctttttcataaaag
ggatttggaataggaattgtgataagccacctaaaaataccccccaggcaagtgccgtat
cgggcgaggcaaagaaatcttttccccaaattgcaacgcaaataattgccacatttaaca
gaacaggggaaaacgccattacaccaaatttacctaacgaatttaaaatcgcccccgata
atgcaacaaaagtgataaaccacaaataaggaaatgtaattttgagtaacaacgaggctt
gggtaaatttttctgcatcaggtccatcattgagccaatctaaaaaccagcccgtaccaa
ataatgcagcaatcacaggggaagcaagcattgcgactaaggtgacaacagtgactaatc
cccccaacgttcccgatactttggcgataaactcacgggttttgtctggatcattatcgg
cattatattccgctaaaacaggcacaaaggctttagaaaatgccccttcggcaaataaac
ggcgaagaaagttaggaatgcggttggcgaataaaaatacatcggcggcaacgcctgcac
ccagtaagttggcaactaccacatcacgcactaaaccaagaatacgagaaagtagggtca
taccgctaacaatcattcctgatcttaataatttcttgctcacaatttgttctctttatc
ttcttaaaaaattgatcggaattttagcagtttgttataggaaaatcagaaaaaaactgc
tagaatccgcctctatcttttactcaagaacatttcttgtgtgaaacgatgttattttca
agcccgtgtctcgttgaaaatgaatttaaactatcgatagcactgcataaaaaattgttt
tttatgtttttatttttacacagatatttttaggagtttgaccttggctaatatcaagtc
agcacaaaaacgtgcggttcaatcagaaaaacgccgccaacataacgcaagccaacgctc
aatgatgcgtaccttcatcaaaaaagtatacgcagcagtagcaactggtgataaagcagc
ttcagaagcggctttcgttgaaatgcaaaaagttgtggatcgtatggcatctaaaggctt
aatccacgctaacaaagcagctaaccacaaatctaagttagctgctcaaatcaaaaaatt
agcgtaattgctttttaaacaaatttgcaaattttttggaaaaccgaccgcttggtcggt
ttttttgatttgcataaaatgctttcctacagcttatctatttgagaatagtaagcatcg
tatcaaatctcataaaatttaatgtgtaaaagctaattctaataagcatagaaatagaat
aagagaatttatttgatactcaacgtaataaatattatttgtgatagaatctatttcaaa
ttatctctatttttcttacatatgagcgttaaaggatctaaaccccttattcaaatcctc
cctccccaactcgccaaccaaattgccgcaggcgaagtggtggaacgtcctgcgtcggtg
gttaaagagctggtggaaaacagcttggacgcaggggcaacgcaaattcagatcgatatt
gagaaaggtggatcgcagttgatccgtattcgagataacggctgtgggatcggcaagcaa
gatctcgctttggctttggctcgtcacgccaccagcaaaattgctactcttgaagatctg
gagagcattttaagtctgggctttcgtggtgaagccttagccagtatcagctcggtgtcc
cgtttaacgctcacttctcgccccgaatatcaggcagaagcgtggcaagcctatgcacaa
gggcgtgaaatggaggttgaaatcaagcctgcttctcaccctgtcggcacgactattgaa
gtggctaacttgttcttcaatacccctgctcgccgtaaatttttgcgtaccgataaaacc
gaatttgcccatattgatgaagtggttcgccgtattgcattagcaaaaccgaatgtgact
tttacgctgacccataatgagaaaaaagtgcgttactacaaagcggtggcgacacaacag
cttgaacagcaacaaaaacgggttgcaacgatttgcggtgatgagtttattcagcagtcg
gtacacattgattggcaacacgacgatctacatatttacggctgggtcggctcaccaagt
ttagcgagagtgcaaaacgatctctgttacagctacgtcaatgggcgaatgatgcgagat
aaaacgatcaaccacgctattcgccaagcctatggggaacggttgccgaaggatcattac
cctgtctttgtgctatttttagatcttgatccgagccacgttgatgtcaatgttcaccct
gcaaaacacgaagtgcgttttcatcaaagtcgcttagtccacgatttcatctaccaaggt
gttttgaatgcccttgaagatcaacatcatttaccgctgacaacgaatgtcagtgaagca
ttgccgaattatattgccgacaccaaccgtgtagcttcggggcagaatatttttgcacac
agctatcgtgaaccacgctcaacttcatcaactcacgcagaacgccagagttacagcaac
actcgctcatcaggggtaagtaaaaacgaacagaagtggtatggcgaattgctttccaca
tcgcctatgcaagactataagcggtcagaacccgttcaagatttgccaaaaaccgccaag
atcacaccgcttgttgaaccgatagccgagccggccacgccctatgcccaagccttagcg
gtagtgaaacagaaagccttgttgatgaaacagggcgaaaccttttatctgctttccctt
gaaaaattggctcaattaaaactacaagctgagttagccaaaagggaaaatcaagctctg
ttgatcccattgagtttaacccttgatgaacagcaaacagcgtcttggcaacaatcgcaa
accgctttggcagacttgggttttgatattcaaacaaaacagtggcaagggcaaactcgc
cttaccattcaaaaagtcccaacttgtttacgcgaacaaaatctgcaacaactgctgttt
agtctattcaatcaacaagcggtcgattgtgccgaattttttgcaaaaaatgcgacttat
ccaaccgctagcagtttgagcgaagcggtggcgttattggcggaggttgaaGTGCTGCCG
AGGGGGAAAGCGATGTTAGAGGCGTTGAGAGTTGAAGTGGATTTTGAAGAAATGCTAATA
AATCTTTAGAGAAAAAATCTCTATCTATTCCATCTATACCCATAAGGTATATTGAATGAT
TTTCGAGCTTGGGTGTATAAGTCAACATGAAAAATTTTCATAATGTTTGTGAAAATTATG
AACTTGCATAATGTTGTTATTTTGTAGATTATACAACTAGCCATTTAGACGGCTAAACGT
CTAAATAAAAGAAATATCAAATCTATTGAAGGAGAACATTATGACAACATACCACATCTT
AGGCTTTCCACGCGTTGGGGCGAAACGTGAATTAAAATTTGCACAGGAACGTTACTGGCG
TGGGGAAATTACCGAGCAAGATTTATTAGATTTAGCCAAAGCCTTGCGTGAAAAAAACTG
GCAGCACCAAGCAGCTGCGAATGCCGATTTCGTGGCTGTGGGCGATTTCACCTTTTACGA
TCATATTTTAgatctgcaagtggcaacaggggcaattcctgctcgttttgggtttgacag
ccaaaatttaaccctttcgcaatacttccaactggcgcgcggtaacaaagatcaatttgc
cattgagatgaccaaatggtttgataccaactaccactatctcgtgcctgagttccacaa
aaataccgaatttaaagccaaccctgctcactacgttaatcaaatccgtgaagcgaaagc
cttaggcttgaaggttaaacctgtgattgtcgggcctttaactttcctttggttaggcaa
agagaagggcgaagcctttaatcgttttgagttattaaacaaacttgttcctgtttaccg
tgaaattttaaccgcacttgcggcggaaggcgtggaatggattcaaattgacgagcctgc
tttagccttagatttaccggcacaatggctggcggcttatcaagcggtctatgcggaatt
aagccaagtggatgcgaaattgttattagcCACCTATTTTGGCTCAGTGGCAGAACACGC
AGAGTTGCTCAAAGGCTTAGCGGTTGATGGCTTGCACTTAGATTTAATCCGTTCGCCTGA
ACAGCTTGCTGCCTTTGAAGATTACAGCAAAGTGCTTTCGGCAGGCGTGATTGATGGGCG
TAACATTTGGCGTGCGAACTTAAATCAAGTGCTGGACGTGCTTGAGCCATTAAAAGCCAA
ACTTGGCGAGCGTTTATGGATTGCCCCAAGCTGTTCTTTGTTACATACGCCTTTTGATTT
AGCGGTGGAAACGCAATTACAAGCAAATAAACCTGAACTTTATCAATGGCTTGCTTTTAC
GCTACAAAAAGTTGAAGAATTGTCGGTAATTAAGACCGCACTTGAACAAGGTCGAGCAGC
GGTACAAGCACAATTAGCGGCAAGCCAAACGGCAGCTAATGCCCGAGCGACATCAAAAGA
GATCCACCGTGCAGAAGTAGCGGCTCGTTTAGCCAACTTACCTGAAGGGGCGGATCGCCG
TCAATCGCCATTTGCAGAACGTATTGCGAAGCAAAATGCGTGGCTAAACTTACCGCTTTT
ACCAACGACAAATATCGGTTCATTCCCACAAACCAGCGAAATCCGCCACGCTCGTGCGAG
CTTTAAGAAAGGCGATTTAAGCCTTGCGGATTACGAAACGGCGATGAAAAAAGAGATTGA
ATATGTGGTTCGCCGCCAAGAAGAGTTAGACTTAGATGTGCTGGTTCACGGCGAAGCGGA
ACGTAATGATATGGTGGAATATTTCGGCGAATTGCTTGACGGCTTTGCCTTTACCAAATT
CGGCTGGGTGCAAAGTTACGGCTCACGCTGTGTCAAACCGCCTGTGATTTATGGCGATGT
AGCTCGTCCTGAACCGATGACGGTGCGTTGGTCGCAATATGCTCAAAGCCTCACCAACAA
AGTGATGAAAGGAATGCTGACAGGACCTGTGACGATTTTACAATGGTCGTTCGTGCGTAA
CGATATTCCACGCTCAACGGTCTGCAAACAGATCGGCGTGGCATTGTCGGACGAAGTGTT
GGATTTAGAAGCGGCAGGGATCAAAGTGATCCAAATTGATGAACCAGCAATCCGTGAAGG
CTTACCACTCAAGCGGTCAGATTGGGATGCTTATTTGCAATGGGCGGGTGAAGCCTTCCG
TTTAAGCTATATGGGCGTGCAAGATGACACCCAAATCCACACCCATATGTGTTATTCCGA
GTTCAACGACATTTTACCCGCGATTGCCGGCTTAGATGCGGACGTGATTACCATCGAAAC
CTCACGCTCCGATATGGAATTACTCACCGCCTTTGCCGATTTCAAATACCCGAACGACAT
CGGACCGGGCGTATACGACATCCACAGCCCACGCGTACCCAAAGCGGAAGAGATCGAACA
CCTGCTGCGTAAAGCCTTGAAAGTGGTGCCGAAAGAACGCTTATGGGTAAACCCAGACTG
CGGCTTAAAAACCCGTGGCTGGAAAGAAACCATTGAGCAGTTGCAAGTGATGGTGGAAGT
AACCAAGAAATTGAGGGCGGAGTTGGTGTAGTTAATATTTATCTTAAGCTATGGAAATAG
TATAGATATCTTTGTCAACAATCTGAAATTAGCCCTATTACTTGGGCTAATTTCGGATGT
ATTCCTTGTAATGTACATTGCATCTGAATATATCTTCCAAAATAACAATAAATTTGTCCT
ATTCTTTACCATAAAATTTTCTGTATTTTATTTACTGTGTATAAAAACAGTGATACTATA
TACTCATACAGTGTTTCGTATGGGTATTTTCTTATGCTAACTCAATTAACCATCAATAAT
TTTGCAATTGTTCGTCACCTAACCCTTGAATTAAATGAAGGAATGTCCGTCATTACAGGG
GAAACGGGGGCTGGTAAGTCTATCGGGATTGATGCGCTTGGCTTATGCTTAGGCTATCGT
TCTGAAAGTTCGATGATCCGTAATGGTGCAGATAAAGCGGATATTTcggcgacattttct
atgcaacctactagccctgcgtatttatggttaaaggaacacgagctactcgatgaagat
aatccacaagagtgcattttacgccgtatgattaaccaagaagggcgttccaaagccttt
gtcaataatcacccaatcccagtttcgcaactgcgagagcttgggcaataccttattcat
ttgaatggtcagcacgctccacaactcttgctgaaaagtgagtatcagcttgaagtggtg
gataattatgccaatttacacccattattagcggaaatggcaacgcaatatcatagttgg
cgaaaattgcataagcaggtgaaaaatttccatcaacaatgccaagagaatgaagcacgc
aaacagcttttgcaatatcaagtggaagaactcgatgaatttgcgattaaagaaggggaa
tttgagcaactagaagaagatcacgctcgccttGctaattctgagcaAttaacggaactg
tcacaatCTGTATTGAATTTGTTAAGTGATGATAATGCCAATGTAGATACAATGCTCTAT
CGTGCTATTCGGGATTTAGAAGAGCTAGTCGAAGTCGATAGCCAATATCAATCGGCATTA
GAAATGCTCAATGAAGCCTTAATTCAGGTACAGGAAGCCAGTTCCGAAATCAATCATCTT
GCCAATAAAATTGAGCAAGATCCTGAGCTATTAAATGAATTAGATCAACGCATTAGCCAA
ACAATGCAACTGGCTCGCAAACATCACATTACCCCTGATAAGTTATGGCAAAAACATCTG
AGCTTAAAACAAGAGCTACAAACCCTATTAGATTTTGCGGAAAATGAAGAACAGTTAATT
GCAGACGAGCAACAAGCCTATCAACAATGTGTTGAATTAGCAGAAAAAATTTATCACAAG
AGGGTAGATGCTGGGCAAAAACTGTCAGCCGAAGTGACCAAACAGATCAAACAATTAGCA
ATGGAAAACGGCGAATTTTTCATTGAtattcaatataatctcgacaaattatcagccaat
ggcgcagatttcgttgaatttaatcttcgcagtaacttagggcaaaatgcccaaccatta
gccaaaattgcctctggaggtgagctatcacggatttcccttgcggtgcaagttttaacg
gcgaataaactttcaacgccaacgattattttcgatgaagtcgatgttgggatcagcgga
ccaacggcaacggtggtcggcagattattacgccagttgggtaaaaaatgccaagtgcta
tgcgtgacccatttaccgcaagtggcaagtcacggtaatcatcattttaacgtgcaaaaa
caagttgaaaataatcaaacagaaaccaaaAtgagcttgctgacacCaaaagaacgagta
aaagccttagcccgattgttaggaggggaaaaaattaccgatgctgtgttagcgaatgct
caggaaatgttagatttggcagaacagggttaattcagtggaatacaaaaatgcctttgt
taaagaaaacaaaggcatttttttaacaatagaaactattatttgtctttgatagcagtt
gcaccaataactccttcccaattcttttgaggggtatgtggtgttgcatcttcatttttc
gcttttcctaataaaatctcgccacttttgccatataaaccaccatcaaattgccctgcg
ggggttcttggtttacccatcaaatataaacgagtgaaaatataaccattttcactaaca
tttgtttgattagtagttaaatcgtttccattcacaccataaatattaattgaaattgat
ttattcatatgtttataggttgctgtaacatcagcctctttagcttgttcaggagcatcg
ttgagagcatagtacatttttccttgataagataaatcgtgagttggacgagttttggct
tcttctcttgcggtcacttcttgtaaagccatatatttgcgttcaacattgttctcatca
ggcctatatggatctggttttgttttacttaatgtcgcataaccataatatccaaccaaa
tttccatcggcatctcgtaacgtattcattttactattatttgaattgctaccattgact
ggggctagcttgatttctttgccttcaagggtaatactcacccaattgttcgcatcgtaa
taaccaccatctttcgagaagccgtgccaaatatcttgatcactcaattgttgagaggga
ggctctattttttccttagattgcttaccaacaattggctcttttatttgcttatcctct
tttgcttcgggagctttgctagcattatttttatccaaagattgggggttattttcactt
acttgttgattagtaataggatttcctgttttatctacagcttgctgatgaccaccactt
gaaccaccgccaccacaagctactaagatgcaactagcaagtaatgtaatactaagtttt
tttattttgttcatatttgtctcctcatAAATTTTGGGGCTGTCCTAGATAACTAACTTA
AGCTGCCATTAACTAATTGTTTTAAAATGGAAATTTAAGATTTTAAGTTACTGTGATTGA
TACGAAAATGATTAAACTCACTCACAATCGGTAAAAGTGTCGCAGATTGAGTATTCGGTA
CAACGACAGTATATACCTTACCATCACGCTTTAAAAGCCCGAATACAGCGGTTTTACCCA
CAGCTCCACGACCTCGTTTACCTTTGCGAGTGGCCGCCAAAATAGCTTTCATCGGCTTCA
ATTTCACCTTCAAACATCTCCATATGTGGGCTGTTTTGATAGATAAGCAATCGCAGACGA
TAGAAGTAATAGGCTGCTGTCGTTTTATTTATATTTACCAACTCAGCCGCTCTGTTCGAG
CAGTGACACCTGCCACAAACAGCTCAATGAGTTTATTTTGTTTATGCTGACTTAGACGAC
TTTTTCTCATTTGGTTATTTTAACCGCTGAATTTACAATCCAAGTGCAACAAAAAAAGAA
GTACTCATCAACTAGAATATAATTTTGTTTCCACACAAAAACCACTTCCAAATGATGAGT
ACTTCCTACCGACATCTTACAATAAACGAGCGAGAAAAGATAATGATTTTACTCGCACAG
GGCAAAAAACAAGCAGAAATTGCCAAAGCACTGGGACGTAGCTCCAGCACCATTTCTCGC
GAGCTGAAACGACACGCTCTACGAAAGCTACAGTGCAACGAACGCACAAAACAGCTATTT
GAAGCATCGTCAAATAGCAAAGCACAGCGCAAATTAGAGCAGCCTGAATATTTCAATTTG
GTGCAAGAAAAGTTTCTGACAGAAAACTGGTCGCCCGAACAAATCAGCGCACGATTAAAT
TGGAAAAATCTGAATTATCCATTAGTTATTCAACCATTTATCGGTGGTATTTATTCAGGG
TTGTTTGATATAGGCGAACGCAAAGCCAGTCGCCAAACTGCGGCCACAAAGGCCAAAACA
CGGCAtacaaaaaatcatcatgaaaaacgtggcaaaattcagatatccaaccatttgaac
gaccgtcccatttcggcgcaaaatcgcagtcgctttggacattgggaagccgataccgta
ctgggtaaagcgggtggagcttgtttgctgacgctgacggaacgcaaaagtcgttttgag
ttggtgaagaaaattcctgccaaaaaagccgaagcagtccaaaaagccatgattgaattg
ctggattcacatatattgcggtcaattacgccagaccgtggtaaagaatttgcccaacat
cgtttggtaacagaagcactgggtgtagaattttacttccccgagccgcatcaaccgtgg
acacggggaacgaatgaaaatacaaatgggttacttcgtgaatactttccgaagcaccaa
gacatcaatcagtggagcgaagttgatattcaacaggtgatcaataaactgaatttacga
ccgcgtaaatgtttgggttggaaaacaccttatgaagtttacttcaaaaaaacgttgcac
ttggtttgacaattcaagcctaaaatagagcttttagtcgttatctaggacagcccctaa
ttttttacaaactttatttcaacttaaatactaagagttctcaatgaaaatattgttagt
aaaatatggtaaaatgaaaagcattatatttgaataactagcggtcggttcagataaaaa
atttgcaaatttttatgatcaagtgaccgcttattttcgcataagagatcgcacttcaat
gcaacttgccactcactccgccacagaaacagagcttctcgccaaagctcaatggctcgc
aggctttacccttggggaaattgccgaactgttgaatatggttgtaccgcctgatttacg
tcgagataaagggtgggtaggtatgcttattgaaacggcgttaggggcaaaggctggcag
taagcctgaacaagattttgcccatttaggcattgagttgaaaacCATTCCTGTCAATGA
AAAAGGATTGCCGTTAGAAACTACCTTTGTCAGCCTTGCGCCTTTAACGGATAATCACGG
TATTGTATGGCAAACGTCACATGTTAAACATAAATTGCAAAGGGTTTTGTGGATCCCAGT
CGAAGGTAAGCGGTCAATTCCCCTTGAAAAAAGGCATATCGGACAGCCGATTTTATGGTC
GCCGTCCCAACAACAAGAACAGCAGTTACAACAAGACTGGGAAGAGTTAATGGAACTGAT
TGTGCTTGGACGTTTAAATGAGATCAATGCGAGTTTAGGGGAAGTGCTTCATTTGCGTCC
AAAAGGGCGAAATAATAAGGCGTTAGCAGGGGCTGTAAATCAATATGGTGAAAAAATTCA
ATCACTGCCACTAGGGTTTTATTTGCGTAAACCATTTACCGCAGAGATTTTACAAAATTT
TTTGCATTCGCCCCTTTAATTTTGCCACAGCTCTCTATATGATGTGCAACTTTTAGTTCG
GCAATTTTTGCCGATGTTATGTCTAATTTTATCAAGGATCTTTCTATGTTTGAGTGGATT
GCCAGCCCAGAAGCGTGGGTTGCTCTCTTTACCTTAGCGGCGTTAGAAATCGTGCTAGGT
ATTGATAACATTATTTTAATCAGTATTTTAGTTTCTCATTTACCTGAAAAACAACGTCAG
TCAGCGCGTATTATCGGCTTGGGTTTAGCGATGGCAACTCGTATTCTTCTCTTGCTTTCA
TTAGCGTGGATGATGCGATTAGTCGATCCGCTCTTTACGATTATGGATAAACCGATTTCA
GGACGTGACCTGATTTTATTCTTCGGGGGCTTGTTCCTTGTGGTTAAAAGTGCCATGGAG
CTTATTGAAGCGGTTAAGGGCGAAGCACACGATACTGAAGGCAACACAAGTAAGAAAGCG
AATTACTTTATGATCCTTATCCAAATCGCGGTTTTAGATATTGTGTTCTCTCTCGACTCC
GTTATCACTGCAGTTGGTATGGCAGATGATATTCCTGTAATGGTAATCGCAATTATGATT
GCTGTGGGGGTAATGATGTTTGCCGCAAAACCAATCGGGGATTTCGTTGATCATAACCCA
ACCATTAAGAATTTAGCACTTGCATTCTTAATCTTAATCGGTATCGCATTAATGGGTGAA
GGCTTTAATATCCCTATTTCAAAATCAGCGATTTACACTGCAATGGGCTTCTCGGTGATT
GTAGAGTTTATCAACATTAAAATGCGTAAAAACCAAGAAAGATGTCGGAAATAAATCATA
AAAGCTCTCCAGATTAGGGGAGCTTTTGTATTATTAATATATGCACTTCCTATAAGTAGG
TATACATTAATTGCAAGAAAATAAAAGAATTAAACTATGTTAATTAAATTATTACGCTTT
ATCATAGCAATCACAATACTATTTTTACTACTTTACTTGGGTAAGGTGCTCAGCCCATTA
ATACCGATTCGTATTCCTGAAAGCATTCTAGGAATGTTAATGTTATTTATTTTGTTTGGA
ACCAAAATAATCAAAGTGAGCAGTATCAATACCGAGATGTACAATGTTGAATACAATTAA
TGAGATACACACGTGATTTATATAAATGTTGAATTTGATTACCCTGAAATGCTAATGCAG
TTTCAACTCAATGTAAAAAAAGGGGAACGCATTGCGGTGATTGGTGAAAGTGGTGCAGGC
AAAAGCACCTTGCTTAACCTAATAGCAGGTTTTGAAAAAGCGGATCGTGGTGAGATTTTA
CTCAATGGGGAAAATCATTTTGCTACTGAACCAGCCCAACGCCCTGTGTCGATGTTATTC
CAAGATAATAACCTTTTTCCACATTTAACGGTTGCTCAAAATATTGGTTTAGGGCTAGTT
TCTCGTTTGCATTTTGATGCTACACAGATGCAACAGATTACGCAAATTGCAGAACAGATG
GGCATTGCTGAACTGTTAGAACGCCGTTCGGATTTATTATCCGGCGGACAAAAACAGCGT
GTTGCActagccagaacactgcttagggataaaccgattttgttgttagatgaacctttt
tctgcccttgatccacaaaagcgaatggaaatgcaacaactagttgtagaattatgccaa
cagaaacagctcacgttactgatggtgacacatcaagtggaagaagtgagcaagtggtgt
gatcaggtggttgaagtgaaacaagggcatttgatttactagtcaaaatctaattttttc
agtaagattaaagattattttatatcggatttaaaagaggttattgtgccaaatcgtgat
tatgctgttcgctctaaagccaaaaaaggtggaaatactgcactgatcttagcagtgatt
attttattattgatgggaagtggctttgttctctggtttttaaaagaaagcaatccaacc
acgcctgtaatgccgacacaaatggcaccatcacagcaacctaaaagtaccttgccaacc
ccaccgcaagaagtatatagctacatTCGAGATCTAGAAACCAGAGAAGTTCCTGTGGAT
AAAAATTCTAAATTAGCACAATTAACCAAAGAGCAAGAGTTGGCAATTCAGAAACAAAAA
GAAGAGCAGCAGTTAAGCCAAACAGCAACATCTGATCCAGTCGCAAATACCTCGACAGCA
ACAGAACAAAAACAAGAGCAACAACAAGAAGTTAGTGAAGAAAAACCAAAGCAAGAGCAA
CTCCCAAAAACACAAGAACAGGCAAAAAATATTACAACGGCAAAGCCTGCTTCAGAGCAG
CCTAAGAATGTCGGAAAATTTGGTTTACAATGTGGTGCATTTAAAAATAAAGCTCAAGCA
GAAAATATGCAGGCCCGTTTAGCTATGGCTGGTTACAATGCTCGTATTAATAGCAATGGT
GAATGGAACCGCGTTGTTGTTGGTCCAGCTGGAGATAGAGCTAAAGCAATGGCGGCGTTA
TCTAATGCTCGTAGTGTAGCAGAATGTGTCATTATTGGTATGTAATtaaaaggaaacaaa
atgcaatttaaagattatttagcgactttccctagcattgaacatttgtcaggcttatct
atattggatagacaaggaaatatcattcaccatattcccgctattgaaggtaaattaggt
tcattaaaactgtataatgcacttgcagaaagatttagtcagcagctgaatgttaaatct
gctcagcaaggaattatttggtttgctgagcatgttgaagatgcaactcaacatccaggg
aaacacccgaatattgacttattatttaatattgttgaacaaaaattagagttgacatta
aaacctattactaatggataaaaacttatcatttatgagttacttaactttacagctctt
attttcataaagttgtagcaggtatagtagacaagcattattgcacagaaaacttcaccg
gcaccgttagcgatgtagggaaacctgctggaggaggcgagtgcatttttgtgctttgag
ccgcttTCATTGCTGCCGCATCCAAGTTGCTATTCCCTGACGAATTAATCACTTGAACAT
TAATTACTTGCCCTGATGACGATAACTGGAATGATAAGGTTACTGTCCCTGTTTTTCGCA
TCATTTTCTCTCTTTGAGGATAAGCATTGTTAGCTCTTTGCTGCAACGTCCGTTGTAATT
GAGCTTTATAAGCGTTAATTTCCCCACCACTTGCTGAGCCACTATTTACAGTGCCACTAC
CTTTTGGTGAGCCAGTTACAATACCCTCTTGATTTTTTGCACCTTGCACCGCACTCGGAA
TTGCTTTTGCTACAACACCTTGTTTAGCTTCGGCACCTTTCTCAATGGCTTTTACAGGAG
GTTTTTCTTTTGGTTTTGGCTTTTCTTTTGGCTTCGGTTTTTCTTTAGGTTTTTCCTTTG
GCTTTGGTGGCTCTGGTACAGGTTCAGGAATAGGCTCAGGCTCTATGACAGGCTCAGGTT
TCTTAACTTCTTCCTCAACGGGATCTTCCGCTGCCACCGCTACTTGTTCTTGCTCTAAAC
GTGCCGCTAACATTTCCATTGAAATACTGGAAACTTCCTCTGTTGCAGGTAATGGTTTTT
GAGTATGGATAATCCCAAACACCGTTGCAAATAGCGTACCGTGTAAGGTGAGAGAGCCGA
TTAATCCGATACGGGAGTGACGTTTTTTCATTACTTACTGTTCTCTTTTTTCGTCACTAT
TGCTACATTTTTGATTTCATTTGCAGCCAGAAGATCGGTTAGCTCAACAAATTTTTCAAA
GGCAACGGTCGCATCTACTTTCAAGGTCACCTTTTGGCTTTTATCCCAAGTCGATATTTC
TGCATTTAGTTCTTCTTTAGTGATCGGTTTATCATTGTAGAAAAATTCATTATTTTCAGT
AATAGTGAGCAGTTTTGCCAATTCATCAGCCTTCATTGCTTGTGTAGTAGAGGCTTTCGG
CACATTTACTTGAATTTTACCTTGCGAGATAAAAGAGGCAGTAACCAATACAATCGCCAA
TAACACCAACATAATGTCGATGAATGGGATAATGTTTATTTCATCAAATTTTTTCATTCT
ATCCTCGTCGCTTGTCAATTTTTAGCGGTAAGTGACCGCTTATGCTTTAGCTTTGCGAGC
TTCAAGGGCTTGCCATTTTAATTTGTTTTCTTCGACTTTACGTCCAAAGCCGTTATAAAA
CATCATTGCAGGAATGGCGACTAAGATACCGACAGCAGTTGCTTTGAGGGCTAAAGAGAG
ATGCACCATAATAGAAGCAGCATCAATATCCCCACCGGAATGCCCAAGCTCATAGAATGT
TAATAAGATACCGATAACAGTACCAAGTAGCCCGATATAAGGGGCGTTTGAGCCGATAGT
TGAGATCGTTGTGAGGTTAGCAGTGAGATCGATTTCTAACTCTTGCAATGTTTCGTAATC
TTTGACTTCTACTTTCTTATAGAATAGAACTCGCTCAATGATTTTAGCGAACAAAATAAC
ACTCATTAGTCCTAATAAACCAAGAATAATATAGTCGATGTAGCTTTGTAAAAATTGAAA
TAGTTGATCCATTGAAAAGTCCTATCATATAAAGAAAAAAATGCGTATAGAATTACGCAT
TTATAATAGTTCCTATTATATAAAAGTGAGTTGAAATTTCAACTGCTGTAATAGCTTATT
GTTTATTTACAATTTTGTGTTTAATGCTATATTCTTCCGACTTTTTAATGAAGGAAAGAA
TATGGAAGAAACATTTACAGAAATTACCCCACAACAGGCGTGGGAAATGATGCAAAATGA
AGACGCTGTTTTAGTGGATATTCGTGATATGGTAAGGTTTAGTCATAGTCGTCCTCAAGG
TGCATTTCACTTAACAAATCATAGTTACGGCAAGTTTTTAGATGAATATGATTATGACGA
ACCTGTGATTGTGAGTTGCTATCACGGGGTGAGTAGTCGTAATACAGCTCAATACCTTGT
CGAGCAAGGTTTTGAGCGTGTATATAGTGTCAAAGGTGGTTTTGAGGGCTGGGTTAGAGC
TGAATTACCGATTGAATTAGGCTACTAGGCTAACAAGCGCTTGGATTAGATGGGAAGAAT
TAAACATATTTCATAAGAGAGAACAAATTATGTGGAAAGAAATCTTACTTAATTACGGTA
TCTTTTTGCTGGAATTATTGACGGTCTTTGGCATTGTCGCCGTTGTGATAATGCTGATTT
TAGAAAGTCGTAAACAGCCAGAATCAGGCTCAATTACGCTGACTAATTTAACTGAGAAAT
ACCAAGAACAAGAAAAAGCACTTGCAAGTGCCTTTTTAAGTGAAGCTGAGTTAAAACATA
AAGAAAAACAAGAGAAAAAAGCAGAAAAAGAGAAAGCGAAAGCAGAAAAGAAACGCTTAA
AAGAGGGCGGAGAAAACCCTGAGGCAGAGAAATCCCGTTTGTTTGTCTTGAACTTTCAAG
GGGATATTCAAGCGAGCGGTGTATCTGCTTTACGCAAAGAAATTGATGCCGTACTTGCTT
TGGCAAAACCAGAGAAAGATCAGGTTTTGTTAAAGCTAGAAAGTCCAGGTGGCGTGGTTC
ACGGTTATGGTTTAGCGGCTTCTCAATTACAACGTTTGAAAGACAAATCCATTCCTTTGA
CTGTGGCGGTAGATAAAGTAGCTGCAAGTGGTGGGTATATGATGGCGTGTGTCGCTAACA
AGATTGTATCTGCCCCTTTTGCTGTAATTGGTTCTGTCGGCGTGGTAGCTCAAGTACCTA
ATATTCACCGTCTATTGAAAAAACACGATATTGATGTTGATGTGATGACAGCAGGTGAAT
ACAAGCGAACAGTGACATTTGTGGGTGAAAATACCGAAAAAGGCAAACAGAAATTCCAGC
AAGAATTGGAGGAAACTCACCGCTTGTTTAAACAATTTGTTGCTCAACATCGTCCTCAGT
TAGACATAGAAAAAATTGCGACAGGTGAACATTGGTTTGGGCAACAAGCAGTTGAATTTA
ACCTTGTTGATGAACTCTCTACTAGTGATGATCTCATTTTAGATGCGGTAAAATCGCAAG
ACGTGATTGAAGTGAAATATCAACAAAAGAAAAAATTATCGCAACGTGTGGGAGAGCAAA
TTGAGTCGAGCGTTGAGAATGTTGTGATGAAATGGGTGAATAAATCTCGTTCACCACTTT
TATAGATAACAATTGTTTGATTAATTTTAAATTTTCATTAAATTGTCGAATAAATAGACT
TCCCAAATGGCGAAAAAATGCGTATTATACGCATCCCTGAGTTAGTAGGCGATAATGATG
CTGAACACTGAATAAAGGTTGTGAAGTACGGTTTTACACCGTACTTTTTATTTGGATATC
GTTTAGGTTAAATTTGTACTAAAAATAATCAATGGATAAGTCGATGCGAATTGGTCAATA
TGAAATAAAAAACCGTATTTTCCTCGCGCCGATGGCAGGGATTACAGATCAACCTTTTAG
AAGACTGTGTAGCCAATTAGGTGCAGGTTTAACTTTCTCAGAAATGATGTCCACAAACCC
TGATGTATGGCATACCGAAAAATCGAAATTGCGTTTATCGCATCATCACGAAATCGGTAT
TAATGCTGTACAGATTGCGGGATCTGATCCCACTGAAATGGCAGAAGCAGCAAAAATCAA
TGTCGCTTACGGAGCTGAAATTATTGACATCAATATGGGATGCCCAGCGAAAAAGGTGAA
CAAAAAAATGGCAGGCTCTGCCCTTTTACGCGAACCTGATTTAGTTGCCCGTATTTTAGA
TGCGGTCGTTAATGCTGTTGATGTGCCTGTAACGCTAAAAATTAGAACAGGTTGGGATCC
TGAGAACCGAAATTGCCTAGAAATTGCCAATATAGCTGAACAAGCGGGTATCTCAGCTTT
AACTATTCACGGACGCACTAGAAGTTGTTTATTTGAAGGTGAAGCAGAATACGACAGCAT
AAAGGCAGCTAAACAAGCGGTTTCGATTCCTATTATTGCCAATGGTGATATTACCTCTGC
GGAAAAAGCAAAACAGGTTCTTGACTATACACAAGCTGATGCTGTGATGATCGGTCGAGG
CAGTTTAGGTCGCCCTTGGTTATTTTCGGAAATCGGCAAGTTTTTCGAGAAAGGAGATCT
CGTTTCGACATTACCACTTAATGATAAGTGCCAATTAATGTTACAGCATATTGAAAACCT
ACATCAGTTTTATGGTGAAGAAAAAGGTTATCGAATTGCGCGTAAACACGTTGGCTGGTA
TGTCGAACAGCTTAAACCAAATGCAAATTTTAGACGTACTTTTAATGCCCTTGATTCGAC
GAAAGAACAGTTAAAGGCGTTGGAAGATTTTGTAAAATCGATTCGTGAAGAATCTCAATA
AGTTGGATAAAAGGACAATGTTAGAACAACAACCGACACAAAACCCATTAACAGTATCAA
TGTTAAATGCACAAGCTCAACAAGTAGATAGACCACTTCGTGAAAATGTAAAACAAGCGG
TTCGTAACTACTTAAGAAATTTAGATGGTCAAGATCCAACTGAATTATATGAGTTAGTTT
TATCTGAAATTGAACACCCAATGTTAGATATGGTTATGCAACATACTCGCGGTAACCAAA
CTCGTGCAGCGACAATGCTTGGTATTAACCGTGGTACATTGCGTAAAAAATTAAAAAAAT
ACGGTATGGGTTAATTTTTTTGTAAACTAAATCATATCATTGAATCTGCACTTTAATCGT
TAGGTTTAGTCTCTAACATCATAAAGTGCAGATTTTTTATTTATAGAGTGTGAGATTAAG
TCGATATCCTTCTTTGAGCTATTTTTGCTTGATTTCATTAATAAAGTGAAATATATAGAA
TAATGTCATTACTACTAAGGCAGAAAAGGATTAACATTAATATACTGCGAAATGGTAAGT
TCGTAATTTTTTAGCAAAAAATTAAGGAAATCTCACCGCTTTTTTGCTATGGTACGCCTT
AATTTTTTCTCATGAGAACGAAACAATGAACGACGCTCAACAATCTCAACAACCACAATC
AGAAACCACCCATTTTGGCTTTAAAACCGTTGCTAAAGAAGAAAAACAGCAGTTAGTCGC
CAATGTATTCCATAGTGTTGCAGGAAAATATGATTTAATGAACGATCTGCTCTCTTTTGG
TATTCACCGTGTGTGGAAGCGTTTTACCATTGATTGCAGTGGGGTGCGAAAAGGGCAGAA
AGTGTTGGATTTAGCAGGGGGAACAGGGGATTTTACCGCTAAATTTTCTCGTATTGTTGG
CGAAACTGGCGAAGTTGTACTTGCCGATATTAACAGCTCAATGTTGGAAGTCGGGCGTGA
AAAATTGCGGAATTTGGGCGTTGTCGGCAATGTGAATTATGTGCAAGCGAATGCAGAATG
TCTGCCGTTTGCGGATAACACCTTTGATTGCATTGTGATCAGTTTCGGTTTGCGTAATGT
CACTGATAAAGATAAGGCGTTACGTTCTATGTTCCGTGTGTTGAAACCGGGCGGACGTTT
GCTGGTGTTGGAATTTTCTAAGCCGATTATCGATCCGATTAGCCAAGTTTATAACTTCTA
TTCATTTAATATTCTGCCGAAAGTGGGCGAAGTGGTCGTTAATGATGCCGACAGCTATCG
CTACCTTGCCGAGTCTATTCGTATGCACCCGAAACAAGACGAGTTAAAGGGAATGATGGA
AAATGCAGGGTTTGAAAATGTCGGTTATTACAATTTAAGTGCTGGGATTGTGGCATTACA
TCGTGGGTACAAATTTTAAAAATGAAAACGTTATTACAACAGTTGATGTTACCGCAATTT
GCGTTAGGGGCATTGGAAACAGCGTTTAATCATTTGATTGAACGTTCACCCCAAACATCG
CCGATGTTACGCAAACTTGCAGGGAAAATTCTTAAAATTCAGTTAAATCAACCGAATATT
ATACTTTTTGTGATTTTCAGTGAAAACCGTGCAGATTGGTTGGCGAATTATGAGGGTGAA
GTTGATTGTGCCGTGAGCCTTGATGCGACAGCTCTCCCAAAACTGGCGGATAAAAGTAAA
CTGAGTGAGTTGATTAATAATAAAACACTGATTTTGACAGGCGATATTCAAGTATTACAG
CATTTTTCACAGTTACTTGACGAGTTGGAAAAAGATCCTGCGGAATTGCTCTCACGTTTT
ATCGGTGATGTACCAGCTCAGGCTTCAACGGATTTCGCTAAGGGTATTTTTACCAAGGTG
AAAAATCAGTTTGTGCAAGACAGTCAGCACCTTGTCGATAACTTGACGACCGAACGCCCA
GTGCTTGTTCATCGTTTGCAAGTGGTTGATTTTTGCGATCAGGTAAAAGAGTTGGAACAG
CAAGCGGAGAGATTAGAGCAGAAGTTTGCAAAACTAGCATTAAATTAGAATTTATTTTCC
CTTCCCCCGTTTACGGGGGAAGGGAATAAGTTGGGGGAAAAAAGGAAATAAATGAACATC
AAAAACCTGCGTCGTCTTTATCACATTATTCACACCTTTCTTCGCTATGGTATTGATGAG
GTGATTCCAGATATTCCGCTAACACGGGGGATCCGTTGTGGGCGGAAGTCGTTATTTTGG
GTAAAAAATCAATATCCGAATGAGCCTTTCGGCGTGCGTTTACGCCTTGCATTGCAAGAA
CTTGGGCCTGTATGGATTAAACTGGGACAGATGCTTTCGACTCGTCGAGATCTGTTTGAA
CCTGAACTGGCAGATCAGCTTGCGTTGCTACAAGATTCTGTTGAAGCTTTTGACGGAAAA
CTGGCTCGCCGTTTAATTGAAGAGGCTCTAGGCGATAAGTTGGAAAAGTGGTTTGATGAT
TTCGATGAAACTGCTTTGGCTTCTGCGTCTATTGCTCAAGTGCATATTGCAAAATTTAAT
CAAAACCAACCGCTTGCAGGTAAAGAGGTGGTATTAAAAGTCCTTCGCCCGGAAATTGAG
CGTGTGATTAAGGACGATTTAGCCTTGATGTACCGTTTGGCGAGTTGGATTCCACGTTTA
AATAAAGAGGGCAGACGCTTACGCCCGGTGGAAGTGGTGCGAGAGTATGAAAAAACGCTG
TTAGACGAACTCGATCTTCGCAAAGAAATGGTAAATGCTATCCGCTTGCGTAACAATTTT
GAAAACAGCGAAATGCTCTATGTGCCTGAAATGTATCAAGAGTTTTGCCATAAAAATGTG
ATTGTGATGGAACGGATTTATGGTATTCCTGTAGCAAATATTGATGAACTAAAAGCCAAC
GGCACTGATATGAAACTGCTTGCCGAACGTGGTGTGCAGGTGTTTTTTACTCAGGTTTTC
CGTGATAGCTTTTTCCACGCCGATATGCACCCAGGTAACATTTTTGTGAACCCAAATCAC
CCCGAAAATCCACAATATATCGGGATTGATTGCGGTATTGTCGGCACCTTAAATCAGAAC
GATAAACGCTACCTTGCCGAAAGTTTTGTTGCCTTTTTCAATCGTGATTATCGCCGAGTT
GCGTTAATGCACGTTGAGTCAGGCTGGACACCGGCAGATACCGATATTGATGCTTTTGAA
GAAGCCTTTCGAGAAGTCTGCGAACCGATTTTTGCTAAACCCCTTTCGGAAATTTCGTTT
GGACACGTTTTGTTGAATTTGTTTACCGTTGCTCGTAAATTCAATATGGAAGTACAGCCA
CAGTTGGTGTTATTGCAAAAAACATTGCTTTATATTGAAGGATTAGGCAGACAGGTTTAT
CCCCAGTTAGATTTATGGCAAACCGCTAAGCCGTTTTTGCAAGATTGGTTGAATGAACAA
GTGGGCTTTAAGGCTATGTGGCGAGATCTAAAACAGCGAGCTCCGCAATTTAGGGAACAT
TTTGCCGAGTTCCCTGAAGCGATGTTTCAAGCCTTGCAACAACAAAAACAGATTAATTTC
CGTTTAAATGAAATCAATCAAAGCCTGAAAGCACAACGTAATAACACGGGCTTTTCCCGT
TTGATGATTTTAGGCATAGCGATTGCGGGTACGTTTTGGAAGTTTGAAACGTTGCCGTTG
TGGGTGAGTGTGCCGTTGTTAGTTATTGAATTCCGTATATTAATATGGTGTATGAGTTTT
AGTAATAACAGTTACTCATAATGTTTTCCTATAAATAAAGATATTAAGTTAGATAGAGAG
CTTTTTAAAGATTTTGTTATGTTTGTCCTTGCCAATCAAAACTAGCATATGATGAATGCT
GTAAACCATTTCATTTTGCTCAAAAACTGCCTATTACAGCCGAAGAATTGATGCGTTCTC
GTTATTCTGCTTACACCAAAGTTAATATTGACTATATAGTTAGAACGACACTCCCTGCTC
AGCAATCATTGCTTGACCTAAAAGCAATAAGAGATTGGAGCCAAAAGACTCAGTGGATAG
GTCTTGATATTATTTCTAACCAAGAAAATGTGACTAAAATTCATAGTATTGTTGAATTTA
GGACTTACTTTAATACAGAAGATGGTGTGCAAATTCATCATGAATGttctctttttgtga
atgtagatgatcgttggtatttttttgatccaacagttcctatgcctgctatgaaaaaat
tgtgtatttgtcgatctgggaaaagattcaaggattgttgtggccgttggatatgattct
tcgagcaatcctatttttgtaactattttgtgaagaatgcactagatttttaaaattgct
attaatacttgtttataaaagataattggcacacgtccccgtaaccacacggggatacga
ttttcctgccaaatctttttcatctcttctcgatggtttttgccgtaatactgcactttg
cttggagagcggttggtcaggcgaagtggggtttgttgtaacgtttctggcaataacaag
cggtgagatttgcctgatattttgtaaataatctctgtgccgttgcgttgaacaatgcca
atagaggtgggcagttgaatttcttcactttgtggtggcagttccaactcaaaatcatct
gtctctgcttgaataggggtaatgaagatctgctgttgataacggcgaataagatgttgt
tcaagtttgacctgcggatttttatcggcttttgccaaaatgagatgttggataatctgt
tctagttgagccacgcttggcattgcaagatgagtctgtgccagccacaaacggacaagc
tgttgttgctttaacaaagaaaaatgctcaaagcctgtgatgtctaaaccgccattttgt
agccgactagccagttcggggtgtagcaattcttcaatcagttgttgttgctcggcacaa
tgctggcttgagcgtgccaccatttgattaaactgttgccaacgttgattgagcaaaggt
aacgccgtttgacgtaggaaattgcggtcaaaatcagtgttgaagttgctttcatcttca
atccattccagttgatgttgttcagcataagcgagaatgtcggttttactgaagctgaga
agtggtcggaaaatcgcaatattttgcaaaaaactgaccgcttgcattgcccctagtcct
tgaataccacttcctctttttaatgcaaggaaaaaggtttcaacttgatcgtcaagatga
tgtgcggttgccaatatttcattccgttgaatatgctgttgaatggcttgatagcgtgct
gttcgagcattggcttccagcccttgcttgccttgtacttgaaccttgcagacagtgaaa
ggaattgcccactgttcacaaagctgttcacagaatgttgcccagctatctgcatttggg
tttaagccgtgatggatatgaattgccctgagtttaaggttaagggcttgtcgagcctgt
gcgaacagatgcagtaagactaccgagtccaccccaccgcttaaaccgatgaagaaagcg
gtctgattagggcaatgctttgcaagttgttgctggaactgttggtacattgccgtgcct
atacttgtagccaaaaggtgacaggtccatcattctgtaagctgacCTGCATATCGGCGG
CGAACCGTCCTGTTTGGGTATGGATTTTGAGTGCCGCTTGCTGATGAAAATAGTCGTAAA
GTGCTTGAGCAAGTGCTGGGGTTGCCCCACGAGAGAAGCTAGGGCGTAGGCCTTTTTGGG
TATCGGCGGCAAGGGTAAATTGGGAAACGACTAATAAACTTCCCCCTGCTTGCTGAACGT
TTAGGTTCATTTTGCCTTGTTCATCGGCAAAGACACGATAGTTCAAGACTTTTTCCAGTA
AGCGATCTGCCTTAGCCTGATCGTCACCTTGCTCAACACCTAATAATACTAATAGTCCCA
TTGAAATTTCGCCGACAGTCTGGTTATCTACTTCCACTTTCGCCCATTTTACTCGTTGAA
TTAATCCGATCATTCTCTGTCCTCCGTTAATGGATTTGCTAATTCGCCAGCCTTGATCAT
TTCCATATCTTTTAATACAGAAGCAAACTGCCCCCCTAATAACACCACTTGCCAGCTCAG
GTGGATCCAAACAATCATAATCGGAATGGTGGCTAACGCACCATAAATTGCCTGATATGA
TGGGAAAGTGGTGATATACCAGATGAAAATTTGTTTACCCAGCGTAAAGAAAACTCCAGC
AAATAAAGCCCCCACCGCAGCGTGTCTAAACTTCACTTGGGTGTTAGGTACAATAAGATA
AACCAAGGCAAACAGCAACCAAGTTAAGACAAAAGGAATAAATTTAAGCAGGTGGTGGCT
AAAAGAAAACAGTCCGTCTTGGCTAAACATTTCCAACGAGAAAATATAAGAGCTGATGGC
AATGCTCGCTCCAGCAAAAATCGGGGCAAAAATCAGCACAGCTAAATAGACAACGAAAGA
GAGTATCACTGAACGTTTTTTCGTATTATGCCAAATTTCGTTAAGGGCATTATCAATGCT
CGAAATCAACATCACCGCCACCACGACTAAGCCGATGATACTGATGATCCCCATTTTCTT
TGAGTTATCGACAAACATCTCAAGATATTGCTGAACCATATCCCCTGCACTTGGGGCAAA
GTTATCGTACACCAGTTCTTTTAACTGTGCGGTGGCTTGTTCAAAAATCGGTAATAGCGT
AAACACCGAAAACACCACCATAATCAATGGTACGAGAGAGAGCAAGGTGGTATAAGTCAA
ATACCCTGAATAGACCGCAATTTTGTTTTGCTGAAAGCGGTGGATAAAGAGTTTAAAAAA
GAAGATAAGATTTTTCATATTATTTCCCCTTAAGGTGGGGAAGTTTAGCATAGCTTAATG
GCTTGTGGCATATTCTGTTGGGGTTTTGTTTGCTTGTATTAAGTTCTCTCTTAATCTGTG
GTCAATTCGACATGCCTCTTTAGTAAAAACAAAAGATCAAACCCAAGCTCACATACGCCA
ATCATTTGGGGCGTAGCTAGATTAAGTTTGATCTTCTTAAATTACCCTATATTGATGTTA
GAACGAGTATCTTATATTAGAATTAACAGATAAATCCGTATTATATTTTCCAAATGCAGA
GCCTTCTAAACTCAAGCCTATACTTAACTTATCATTAGCTCTGATATTAAGCCCCAAGTC
CATCAACATTCTGGCATCTTTTTTGCTATTGCTAGCACTTATACCATTACCAAAATTTCA
TTGCGTTTTGCAATATCCCATTGATAGCCAATGCCAGCCCAAGCGGTCGCTTTGCTCTGT
CCAATTTCAAAAGTTTTACCTGCATTCACACCCAAACGACCAACCAGCCCATTTGAGGCT
TTTATGGTTAATTTATGTCCGTTATCGGCTAAATTAGCTTGGCTATTTTTGACATAAATC
ACTTCCGCTTGTGGTTCAATATAGCCTGAACCTAAGTTAAATCTATAACCAACTTCACCA
CCCAAATAGAATGAATGGGTGTGATATTGTTGAGATTTAAAATCTAACTTCATTTCTTTA
AATGCGTAGTCAAATTTATGGTTATTTTTGACATATTTAGCGATGGTATCAAGATAAAAG
CCGTTATCAAATAACGCTGTTGCATAAACGCCTGCGCCGATAGATTTTACATCGCCGTTT
GTTGAGCCGACTTTCCCTTCAATGTCTGTTGAAGTATGCGTTACCGTTACCCCAGTAAAT
AACTCTGCATTTGAAAGGTGGCTTTGTTTATCAAAACCTGTCTGAATATGGGTAAATTTA
TGCTTATAGCTATCGCTACTGCCTTTACCGCCTAATACTCTAGCCCATACGCCTGCATTG
GCGTCAATGCCACGCAACTCTCCCATTCTCTTATTGAGATTGTTCATTTCAACGTGGTTA
AGATCAGTATGCAATGAAGTAACTTCATTAGCTTCTTTGATCGCAGCTTGATTTGGGGAT
TTCGTAATGCGGATATTTCCATTCTGGTTTTGTGTTAAATCATAGTTCACTAAGCCCGTA
TTGTTCACCAAAATCTGTTTGCTATTTGGATCAATTAAAGCAATATTAATACCTTCTCTT
TGAATAAGATAACGAGTTACATCACCGACACGGGAGGTTACAAAACTTAGCTCTTGATAA
TTAGCAATAGCTGCTTTTAACGATTTCACCGCTCGATGTTCTGCGGTTTCTGGTTCTGTT
GGTTTAACCTCGCTTACAGTCGCTGTTTCAGTTGAAGCTACGCTTGGAGTAGGCTCAGGT
GCTGGCTCTGCAACTTCAGGAGTTGGCACAGCGGTCGGTTGCTCGCTTGTTTCTGCAACT
GCTTCTTCTGTTGGAGGGACTTCACTTACAGTCTCTGTTTCCGATGTCTCTGTATTTGAT
GATTGAGCATCTACATCTGTTTCTTCTGGAGCTGGTTCTGTCGTGACTGTACTCGCTTCG
TTAGTATTCTCAGCTACTGTCTCTGTATTGGTTGAACTATTATTTTCAGTTGCAGTAGTC
GTTGTTGTACTGTTACTAATGCCACAATAACTAGCATCAGCTCCTGGAGCTAAACTTAAT
TTACAATCCTCTCGGTTAGTGGTGTCTTTATAAGTACCATTATTTCGCGTTTCATCAATA
CTCACATAAGTAATGCTGTAAATATCGTACACATCGGTGACATATTTATTTCCATTTGGA
ACATAGTAACTATAAAGAAAACGAAAAATTTCATTACCTTTATTATCAAGTACATAATCC
CCTGTCACCTCAACCATTTTAAGGTTTCCTGCCTGATCTGCTACAGAGTCACTGATATAA
CCTTTTTTAATTTTGCCAGTTTTTTCATCTACCTCAATGCCCCATAAAGTCACAGTATGT
GTCCATGATGTTAGCGCGGCAACAACGTTTCCAGTTTTGAAGTTTTCAACCAATGATTTT
GTAACTAAAGCTGCATTAGAGTCGTAACGCTCAGTCCAAAATGGACCACCACTGATTTTT
GTTGGCCCACGCTGTGCCTCATAAGAAGTTTTCGTATTATGAGTTTCATATAACTTAACA
GTGGGAGCAAAATCCTCAAAGAAATATTCCATTCCACGAAATGGGTATAATCCTCCCTGT
ATGTTTGGATATTTCTTATTTAACCATTTTGAAATCTCCTTATTATCGTTTGGTGTATTG
GGATTAAATAAAACAGGAGTTTTTAATTCTCTTTTCCACCAACCAAGCATATTTCCTGCA
ACAGCTCCCCAGCATTGGTTAGGATATTGAAAATCAGCAGTCCAACCTTTTTGCTTATCA
ACTCCACTTGCCCAGTAGACATCGTTTGCCAAAACATTAACAGAGGATGAAAGTAGAGCG
GTTATCAAGACCTTCGAAAAATAAGGCTTCATATTATGATCTCCTTTAAATTTATGGAAA
GAATACTGAAATTATACTGGTAGGAAAAATTTGAATGCTTTTATAATAGCTCATTGATTA
ACGATGAGAAATACAAAAAACCATCAGTTAAATTTCACCGATGGGTGATTGTAAACTTTT
TAATCAGATAAAACTTTGAGTAAGCTCAATATATGGTTATGAAAATGTCGATATTACCTA
CCGCCTATTTCATCACGCTACTTTACATTGCTCTCTCTGTATCGCACGATACCCAATATC
TCGGCGGTAAAAACGCCCTTGCCACTGGATCTGTTCGGCAAGTTTTAAGGCTTTTCGCTG
TGCGTCAGATACCGTAGAACCTAATGCGGTGGCACACAGTACACGTCCCCCTTTTGTGAC
TAATTTCCCATTCTGTTGGCTAACACCTGCGAGGAAGACCTTTTTATCGGCACAACAATC
TGTCGGAATTCCCGTGATTTCATCATTTTGACGATAATCTGCAGGATAACCTTCGGCAGC
CAGCACAATCCCTAACGCTGCTTGTTCACACCATTTTGATTGTATCTCGTTTAGCTTGCC
GTCACAGGCTTTTAGACAGAGTTCAACAAGATCCGACTCCAATCGCATCATAATCGGTTG
TGTTTCAGGATCACCAAAACGGCAGTTAAATTCAATTACCTTAGGTTGTCCATTTGGCAT
AATCATCAAGCCTGCATAGAGAAAACCTGTATATTCATTATTTTCACTCGCCATACCACG
CACTGTCGGATAAATAATTTCTTGCATCACACGTTGATGAACATCTGGAGTGACGACAGG
GGCAGGGGAATAAGCTCCCATTCCGCCTGTATTTAAGCCTGTATCGCCTTCACCCACTCG
TTTATGATCTTGACTGGTTGCCATTGGCTCGACGTTTTTACCATCGATCATCACGATAAA
ACTTGCTTCTTCACCTGCTAAAAATTCTTCGATAACAACACGGCTACCTGCGTCACCAAA
CGCATTGCCTGAAAGCATATCTTTCACTGCTTCTTCAGCTTCCGCCAGCGTCATTGCAAC
AATTACCCCTTTACCTGCGGCTAAACCGTCGGCTTTGATCACAATCGGAGCATTTCTCTG
GTATAAATAGGCTAAGGCTGGTTCAATTTCAGTAAATGTTTGATATTCTGCTGTTGGAAT
GTTGTGGCGAGCTAAGAAGTCTTTGGCAAAGGCTTTTGAACCCTCTAACTGCGCCGCAGC
TTGAGTTGGGCCAAAAATCTTTAATCCAGCGGCACGGAATGCATCAACAACGCCGATAAC
TAAAGGTGCTTCAGGCCCGACAATGGTTAGCCCTACCTCATTTTCTTTGGCAAAATTGAC
TAAAGCGGTCAGATCCGTTGCAGAAATTGCCACATTTTCAATCCCTGCTTCAAGCGCTGT
TCCTGCATTTCCAGGCGCTACAAAAACCTTTTCCGCTAAAGGTGATTGACGAACTTTCCA
CGCCAATGCGTGTTCACGACCACTGTTACCAATAATCAAAATATTCATTGAAATTCCCCT
GTAAAAAATCGCTAAAGATCTGACCGCCCACAAAAGCAAACGTTTGCGTAGTGTATCGGA
TTTAGTGATGAACAGGAAGAATTATTTATTGAGAATTAGCATTAATATCTATCTATAATC
ATATATCCAACATTCTATGCTAAAATTTCCCCTATTATTTTTTACAGAGAATCAACTATG
ACAATGATTAAAATTGCACAACAAGCcaaacaagcgagctttgggttagcacagtttggc
aatgttcaaaagaaccaagccctattcgccattgccgatgcgttggagcaacgtactgat
gagattttagcggtcaatgcgaaggatattgattatgccaagtcgcaagggatttcagag
gcgataatcgaccgcttgttgctaacacctgagcgtattcgtgggattgcaaatgatgtg
cggaatgtggcgagccttgccgatcctgtcgggcaggtgattgacggcggtgtgttggat
agtgggttgaaaatcgaacgccaacgagtgccgttaggggtaattttgactatttacgaa
gctcgtccgaatgtgaccattgatgttgcttcgctctgtttgaaaacaggcaatgcggtg
attttacgtggcggtaaagaaacgaaatttaccaatgcaattttggttgaagtcgtacaa
tctgccttagagcaggctggcttaccgaaattagccgtgcaagccgtcaccgatcctgat
cgtgcattattgctcgaattgctcaagttggatcagttcattgatatggttattccgcgt
ggtggagcaggtttacatcagttctgcaaagaaaactcgactatcccagtgattgtcggc
ggtatcggggtgtgtcatctatatgtggaagccagtgcggatttagagcgttcgttaaat
gtgattgccaatgcgaaaacccaacgcccaagtacttgtaacaccctagaaaccttgttg
gtcgataaggcgattgcagatcagtttttaccgaaactcgccgaacatctttgcaaattg
aaagtgacattgcatagcgatgatttttctgaagatctgcagaaaaatccgcaaatccaa
ccgcttgaacaagcaaaattacgtcaagagtggctgtcgttggatttgagcgtggtagtt
gtagatggtattcagcaagcgattgagcatattcgtacctatggcagccaacattccgaa
gggattttaaccagtaactatgctttggctcgccagttcgttcaacaagtcgatgcggcg
gcggtatatatcaacgcaagtactcgttttaccgatggagcacaatttggcttaggagca
gaagtggcggtcagcacacaaaaactacacgcccgtggaccgatggggctagaagcactc
acgacctataaatgggtgtgtgaaggggattatttgacgagaaaatagtgtctcaaagat
ataaaaaacatctatgaaatataaagagattcaatatttttaagctatactacataacat
agggaatcttagatatatcttgcgctggtacaaagtgttaagcgctaaaaaaatttacaa
tgattcgtcaatacaatttaaaaacacatccaatgatttaaaggagaacataatgaaacc
ttatctttcgaagatcgtaatagcgacacttttttcttcatctgtacaggtagttgaagc
tcagacttattgggcaagtggagtcaatcaaaatagtggatggactgctgatttacaata
tccaaatcagtgttggggagctgttgcaggaaatactctcggatggtggaaaagtagagt
aaaagcgcaagtagaatttaacgaggatactcctaaagatagcaaagccatttcaggatg
gatatataaaacttatccgcatatacagggtggattacaaccatatcgaggtatggagta
ttttttctctcgttttgcatcaggagtaaaattatacgaagaacataataaaaaaacgta
ttatgaaagtgagagaggtccaacaaaaattagtggtggtccattctggacggaacgtta
tgactcggatgccaaattagtcactaaatctttaattgataattttaagacaggaaacgt
tgttgcagcactcacttctcagcaccataccgtaaccttatggggaattgaagttgatgg
ggatggtaagataaaaaaaggatggattagtgattctgttaaggataaagctggaaatct
taaaatggttgaggtggtaggaaattacgcaaaagacaataaaggaaatgatatattccg
ttttctttacagctatgccgttgacggtggtcgcatgtatgtaacggatctttatgatat
ttatagtattacctacctcagtatagatgaggcaagaaataatggtacttataaagatac
atctaatcgtgaggattgtaggttaagtttggctcctggtgtgtcagaaagtttttgttc
aattaatagtacagcaactaatactacaaaggtagagaatgtatctactactagcaataa
ctcaacaaatcttccaacaaaagttgaaaatagtggccattcaaatCAagccattaatgc
tgcatcggcatcagatgatactgtaagttcagcatccgaaaataatgatTcggtaaatac
accggaaaatatcgaaaacagtaatggggtagatataggtaataattcgacagtatcttc
ggcaaatgttgaaaatagtagtaatgaggttagtgtaattaatacaccaaatacatcaag
tctacctaacgatcaaggaactaaaaagattattgttgatagttcagaaagcaacgcaaa
AgatcctatcataagcaaagcgacagaatctttaacaaagGaaattaattcgtacccaga
actaagtttTatcactaagaatatgggagatgtaacattttatattgtgcaaaaagatgg
tgttGacataactttgattaatccaaaaactgaacagtcgttagttagtaataagggatt
agtaatctatgatttcaaacaaggccagaatggaaatatccatatcacgaaatcaccaaa
tcaagctgcgatcaaagaagctaatgaagttacttcattgcatactgatcttaaccacgt
tgaaatgaacaatctcaataagagaatgggagagttgcgtggcattgacgccaatgcagg
cgtatgggctagagtattaggcggtaaaggcagtagcgatagctataagcataaatttac
ccatattcagacaggttttgataaacaaagccacctttcaaatgcagagttatttactgg
ggtaacggtaacgcatacttcaacagacattgaagggaaagtcggctcaacaaacggcga
tgtaaaatctatcggtgcaggcgtttatgcaacagcgttattcgataacggcttttatct
tgataccatcgctaaatatgtcaaaaataaccataaatttgactacgcatttaaagaaat
gaagttagattttaaatctcaacaatatcacacccattcattctatttgggtggtgaagt
tggttatagatttagcttaggttcaggctatattgaaccacaagcggaagtgatttatgt
caaaaatagccaagctaatttagccgataacggacataaattaaccataaaagcctcaaa
tggtctggttggtcgtttgggtgtgaatgcaggtaaaacttttgAAATTGGACAGAGCAA
AGCGACCGCTTGGGCTGGCATTGGCTATCAATGGGATATTGCAAAACGCAATGAAATTTT
GGTAGATGGCATAAGTGCTAGCAATAGCAAAAAAGATGCCAGAATGTTGATGGACTTGGG
GCTTAATATCAGAGCTAATAATAAGTTAAGTATAGGCTTGAGTTTAGAAGGCTCTGTGTT
TGGAAAATATAATACGGATTTATCTGTTAATTCTAATATAAGATACTCGTTCTAACATCA
ATATAGGGTAATTTAAGAAGATCAAACTTAATCTAACTACGCCCCAAATAATTGGCGTAT
GTGAGCTTGGGTTTGATCTTTTGTTTTATCACAGGCAGAGTTTTGGTTTAATCAGATTTC
TAATGAATGTAAAGGCAAAGCTATATTTTGTCCCTGATTTCAAGTAGAATACCCCCTAAT
TTTTGTCAGAAAAGGAATGTATATGTCCACGCAATTTGTTTACACGATGCACCGTGTCGG
AAAAGTCGTTCCGCCGAAGCGTCATATTTTAAAAGACATCTCTCTGAGCTTCTTCCCAGG
GGCAAAAATTGGGGTGTTAGGTTTAAATGGTGCAGGTAAATCCACCCTGTTACGCATTAT
GGCTGGGATCGATAAAGAGATCGAAGGGGAAGCTCGTCCGCAACCAGGGATCAAAATCGG
TTATCTTCCGCAAGAACCAAAATTAGAGCCACAGCAAACCGTGCGTGAAGCCATTGAAGA
AGCGGTTTCAGAAGTGAAAAACGCACTCACTCGTTTAGATGAAGTCTATGCGGCTTATGC
CGATGAAAATGCGGACTTCGACAAACTTGCAGCTGAACAAGCTCAATTAGAAGCGATTAT
TCAAGCTCACGATGGTCACAATTTGGATAACCAGTTAGAACGTGCGGCAGATGCGTTACG
TTTACCGGATTGGGACGCTAAAATCGAACATCTTTCAGGGGGCGAACGCCGCCGTGTGGC
TCTTTGCCGTTTATTGCTCGAAAAaccggatatgttgttattagacgaaccaaccaacca
cttagatgccgagtctgtggcgtggttagagcgtttcttacacgactatgaaggcactgt
ggtggcaattacccacgaccgttacttcttagataacgtggcaggttggatcttagagct
tgaccgtggtgaaggtattccttgggaaggtaactactcttcttggttagagcaaaaaga
gaaacgtttagagcaagagcaagcagcggaaaatgctcgccaaaaatccattgccaaaga
gttggaatgggttcgccaaaatccgaaaggtcgtcaggcgaaaagcaaggcgcgtatggc
acgctttgaagagcttaactcaggcgaatatcaaaaacgtaacgaaaccaacgaactctt
tattccacctggtccacgcttaggggataaagtgattgaggtgagtaacctaactaaatc
ttacggcgaccgtactttaatagacgatttatctttcagcataccaaaaggggcaatcgt
tggaattataggggcgaacggtgcaggtaaatcaaccttattccgtatgctttcaggtca
agaacaaccggatagcggttcaatcgtaatgggtgaaaccgtggtacttgcctctgtgga
tcagttccgtgatgcaatggacgacaagaaaaccgtgtgggaagaagtctcaaacggaca
agatattttaactatcggtaactttgaaatcccaagccgtgcctatgttggacgctttaa
cttcaaaggcgtagatcaacaaaaacgtgttggcgaattgtcaggcggtgagcgtggtcg
tttacaccttgcgaaattattacaagcgggcggaaacgtcttattattagacgaaccaac
caacgatcttgatgtggaaactttgcgggcgttagaaaatgcgatcttagaattcccagg
ctgtgcaatggttatctcgcacgaccgctggttcttagaccgtatcgcaacccacatttt
agattacggtgatgaaggtaaagtaaccttctacgaaggtaacttctcagactacgaaga
gtggaaaaagaaaacctttggtgcagaagcaacccaaccacatcgtattaaatataagcg
tattgcgaagtaatagtcaaatcagccatatcttttatggctggatgtggctatgttttt
ttaatgtgtgtcattgatatgaaataaagataattttaaggaaccttttatgaccaaaca
ttacgactatatcgctattggcggcggtagcggcggcattgcttctattaaccgagcggc
aagttatggtaaaaaatgtgccattatagaagcaaaacacctaggcggaacttgcgtaaa
cgtaggctgtgtgccgaaaaaggtgatgttctatggggctcaaattgctgaagcgatcaa
tcgctatgcaccagattacggctttgatgtgacggtcaatcgttttgattaccgtaaatt
agtcgaaagccgtcaagcctataTCGGACGTATCCATACTTCTTACAATAACGTTTTAGC
CAGAAACAATGTTGATGTTATTCGTGGGTTTGCAAAATTCGTGAATAAGAATACCGTTGA
AGTTGCCTTGGCAGACGGTGGCGTAGAGCAAATCACGGCTGATCATATTTTAATTGCAAC
GGGCGGTCGTCCAAGTCGTCCTGCGATTAAAGGGGCGGAATATGGCATTGATTCTGATGG
TGTTTTTGCCTTAAATGATGTACCAAAACGTGTGGCAGTTGTGGGGGCTGGTTACATTGC
GGTGGAACTTGCAGGAGTATTAAACAGCTTAGGGGCAGAAACCCATTTATTCGTTCGCCA
ACACGCCCCTTTGCGTACTTTCGATCCACTTATTGTGGAAACTTTATTAGAAGTGATGCA
CCAAGATGGTATTCAACTTCATACTCACGCTATTCCACAAGAAGTCGTTAAAAATGCTGA
TGGCTCTTTAACGTTAAAATTGGAAAATGCTGAAGAACAAAgcgtagattgcttggtatg
ggcgattggccgtgaaccagcaacagacgtgattaaccttgaggctgcaggtgtggcaac
caatgaacgtggctttgtgaaggtggataaattccagaataccaacgtcgaaggcatcta
tgccgtaggcgatattattgaaggcggaattgaattaacccctgttgccgttgccgcagg
tcgccgtttatcagagcgtttattcaacaataggccaaatgaacatttggattacaacct
tgttccaacggtagttttcagccatccgccgattggtactattggtttaacagagccaaa
agcggttgagcaatacggtgcggaaaatgtgaaagtttataaatcttcattcaccccaat
gtacagtgccgtaacacaacaccgcCaaccttgccgaatgaaattagtttgtgtcggcaa
ggaagaaaaaattgttggcttacacggcattggcttcggtgttgatgaaatgatgcaagG
TTTTGCCGTTGCAATCAAAATGGGGGCAACCAAAGCTGATTTTGATAACACAGTCGCCAT
TCACCCAACAGGCTCGGAAGAGTTTGTGACAATGCGTTGATTTTTATTTAAGGATATTTT
TTATGAATAAACTATTATTAATTTTTATTGCTATATTTTCTGTAACTGCCTGCTTTGAAC
AACCTAAGAAGGATATTATTCAAGAAAAGGGAGAAGATAAAGCTGATGTAGAAGGACTAA
AAGCGGAAGATTCAAAAGTTGAGTCGCCAAAAGTTGAGTCGCCAAAAGTTGAGGCATCAA
AAGTTGAGGCATCAAAAGTTGAGGCATCAAAAGTTGAGGCATCAAAAGTTGAGTCATCAA
AAGTTGAGGCATCAAAAGTTGAGGCATCAAAAGTTGAGGCATCAAAAGTTGAGTCACCAA
AAGTTGAGTCACCAAAAGTTGAGTCACCAAAAGTTGAATCTCTAAAATCTGAGGTCTCAG
AAGCGGGAGCTTCCCAAGTAAAAATTCCTGATTCTAAGAAGGATATAACAGAGGCCTCCT
CATCAGATGAAAAGGCTGGAGCTAGACAATCTATTTCAGTTCAAAATGAACAGGCTTCTG
TTGTGGATAGCAATAATGAAAATTCATTATTGGCGCAAGATATCAATGAGCCAGAATCTC
AGAAATCTAGTAAACCTAAATCGTTACAATATAGTATAAATAGACATCAAGAATCTTCGG
GGCTATCCCCAGAAGAGGCTAGAGTAGGTTATCAAGACACTTCGGGGCTATCCCCAGAAG
AGGCTAGAGTAGGTTATCAAGACACTCTATCAGATGAGGGAATTCTCTATCTAAAAATGC
AATGCCGTTATCCTCTTATGTCTGAGCAAGAGATTATTAATTTTGGTTGTGGGACAAAAG
AAGTAAAAGTAGCAGAATAGTTTAATTGCAACAATTAAGCGTTTTCAGTATTACTCAATC
CCAGCCATCTTATGCGTCTGAATACTTAACTGCCAACGGGGTTTGTTCGGACGCTGGTTA
AGTTTTCCTAGTTGGGTGATGGTTTCTAACATATTCATCACCCCATTTTCTTCACAAGGG
GAAAGGTAGTAACGCTCTGCTTTGATGGTGCTTTCTATCTGCTCACAAAACGCTAGCACA
TCACCGTCCACCACAATTCTCACTTCATTCGCAAAGGGAATGTGATGTTTCAAATAATTC
TTCTGATATAACCGCTTGGGGCTAGTGGCGATGTAGTCAATTTGTGGCGGAACGGGTTTT
AAGCCATTGGTTTCTATTGCAATAAAATAACCTTCTGCTTTCAAGGTATCGAGCAGATAC
GCTAAATCGGGCTGAATTGTCGGTTCGCCCCCTGTAATAATGATGTTCTTTGCGGAAAAA
CCTTTGACCACTTGCATAATATCTGCAAGGGTTTTGGTTTCGTATTGGTTGTAATTGGTA
TCGCACCAGGGACAAGCAAGATTGCATTTACCAAAGCGGATAAAAATACTCGGCATACCT
GTGTTGAATCCTTCGCCTTGAAGGGTTTCAAAGATTTCGACAATTCGGTATTCTGGATTT
TTCATTATCGGCAGTACTCACAATAAGACGTTGGGGTTTCCCATAGACGAATAAGGCTAA
CAGGTAGTCCTTCCGCTGTGAGTGTGTCAAAAATGTATTTCGCCATCTGCTCCGCTGTGG
TGCGAGCAGGAATACCAAAGGTTTTGGAATCGAGAGATTGAAGTAATGTGGCAACTTTAC
ACTCTTTCTCACTTGTCGAATCGTAGATAAAGGCGTGATCCATTTTGTCAAGAATATACT
GTTTTACCGCCACTTTGAGATCACTGTAATCCATCACCATACCTGATTTAGCACCGTTTG
TATGTAATTCACCTGTGATCTCCACTTGTAAGGTATAGGTATGCCCGTGCAAATTTTTGC
ATTTGCCATCGTGACCGTCCAACATATGGGCCATATCAAAACTAAATTCTTTGGCGATTT
TAAACATTGCCTTTTTCCTCTAAATATTCGTTTAACCCTTTTTCTCTTAACAAACAACTT
GGGCAAGTATGGCAACCGCCTTCTACGCCAAGATAGCAAGTGTGAGTATGGGTTCGGATA
TAGTCAAATGCCCCAAGTTGATCAGCTAACGCCCAAGTTTCTTTTTTCGTGAGATACATC
AACGGTGTACGGATATTGAAGTTGTAATCCATCGCTAAATTCAGCGTTACGTTCATTGAT
TTAATGAATACATCTCGACAATCAGGATAACCACTAAAATCTGTTTCACATACACCTGTA
TAAATGGTTTGGATCCCCTGACTTTTGGCATAAATGGCTGTGTAAAGTAGAAAAAGTGCA
TTACGCCCATCCACAAAGGTGTTAGGCGTGTTGCCTGTCTGCTTAATTTCAGCTTGATCG
TCCATTAAGGCATTAGTCGTAATGGCTTTGATCACTGATGTATCAATTAAGGTCTGTTTA
ACGCCAAGATCTTGTGCAATCCAACGGGCTTTATCTAATTCGATGGCGTGGCGTTGTCCA
TATTGAAAGGTGACGACTTCAACATTTTCTTTGCCAAATTCTTCGATAGCAAGAAATAAA
CAAGTCGTAGAATCTTGTCCGCCTGAAAAAATTACGACGGCTTTAGGTGTAGGTTTCATT
GTGTTCCTTAGTTTTTTTTGCGTGGGAGGTTTGCGAACCACGGTTGAATAAATAAGCGGT
ACGATGTTGCAATATTTTTGCATTATCGCACCGCTGTGAAAGGCGACATTATAATGGTTT
TATCTTTTTTTGCGATTTTTCTTTTTATTATTTACTTATATTAAATAGTTAATCAATAAA
ATCTATATTTATCAAATTTCAGGTAAGATTATAATGCACCCCATCAAGAGCGATGTGATA
AATCACTCGCAACATTTAACTATAAACAAAGGATAACAAAATGAAAAAAGTTGCAAATGT
TCATACGGCACCAGCAAAACACTGGGTAGGTAATGGGTTCCACGTTCAATCAATGTTTAg
ttataacgataccgataaaaatttagatccattcttattgatggattacaacccacctca
ccattttgatggtggacgcaaatcggattttcgtggtgttggcgagcatccgcatcgtgg
ttttgaaaccgttacaattgcgtatcaaggcgaagttgctcacgcggactcttatggtgg
tggcgGtactattgggacaggtgatgtgcaatggatgacggcaggttcaggtgtaatgca
cgaagagtttcactcagagcgtttttcaagagaaggtggaAtgtttgagatggtgcaact
ttgggtgaatttgccgaaagctcacaaaatgacaacaccaaaatatcaggctattaaatc
ggcagatattcctgtcgtgcaacttggtgataatgctggaatggctcgtattattgcggg
agagctatcaagtacttcgggagttgctagtaCttttagtccgattaatatgtgggatGt
ggtactaaatgcaggtaaaGTTCATACTTTTGCTGTACCAGAAAGCCATAATCTGATTAT
TTTGGTGTTAGATGGCACAGTACAAATTAATGGCGAGGACATTGCTCGTCGTGGTGAGTT
AGTGACCTTTGAACGTGGCGGTGCTGATGTTCAGATCGAGACGAATAACGATGCTAAACT
GTTAATTCTTACGGGAGAACCATTAAATGAACCTGTTGTAGGTTATGGGCCTTTTGTGAT
GAATAGCCGAGAAGAAATTATCCAAGCTATGCGTGATGTACAAAGTGGGAAGTTTGGGCG
GATTGAGAGGTAAAAGATAGATTAAACTCTTATAATCAAGGCTTAAGAGCTGCTCTTCTT
TACTTTCGTTTTCATCCTTAGCTCTTGGTGATCGCTTAAGAGATCACCAAAATTAATTGA
TTCATTACTTGTTATTAGCTTTGAAGATACATTCCTAATTTTTGATTATTACATCATGTT
AAAAAAATGAATAATATCTGTGATATGTGTTTATTTTTTCACAATGTATCTTAGAGTGAA
CTGAACGATAGACTTTTAGTAGGGGGTCTAGTAGGATTGGCAATAATACTTTATTGACAA
TATTCAAAGTTATATTGGATGAAGTGTAAAAGTATTTATATAGCTATATATCAAGGAGTC
TTTATGAGTTCAATGCAAATCACATTATCATTAACTGCCGCCCCTGAAGTTTGGGGAAAA
AATGCAATTTTATCGGCAAACGATCAAGGTATGACAATTCATCTGGTAAAAGATGAATTA
ACCACCATTCAACAAGCAGCTCGCAAAATCAAAAATCAGAACATTTTAAATGTTGCCTTA
ACAGGCGAAGGCTGGGGATTAGAGCAGTGTTGGGCGTTCCATCAAGGGTTTGTTAGTGTA
AAAAATGCAGGCTCAGTCACCTATCCTGCGTTAAATGAACAACAAACCGAATTTGATGCT
CGCCTTGCGTGTAGCAGCTTTACTCGTGACATTATTAACGAACCATCTGACCGCTTAACC
Cccgaagtgttggctcacaaagcagctgaatttattttacaccaagccgataaatatgtc
gacaaaggtaaggtttcttttgaaatcgttgctcgtgaagcattaaatgaacgtggttat
cacggcatttggtcggttggtaaaggctctgctcatttacctgcgatgttacaacttgac
tataacccaacgggcaacccagatgcaccagtgttagcctgtttggtcggtaaaggcatt
acctttgacacgggcggttatagcttaaaaccaagtgacagtatgtctacaatgcgtacc
gatatgggtggagcagccttagtcacaggggcgttaggttttgctattgctcgaggctta
aaacaacgtgtgaagctctatctttgctgtgcagaaaatatggtaagtagccgagcattc
aaattaggggatattattacttatcgcaatggtgtaactgcagaagtgttaaataccgat
gcagaagggcgtttagtgttagccgacggtttaattgaggccagcaaacagaaaccgcag
tttattgtcgattgtgcgaccttaacaggcgcagccaaagtggcagtgggcaatgactac
cattcagtgctatcaatggacgatcaattagttgcccgtttatttgaggcagccaaagcc
gaaaacgaacctttctggcgtttaccgtttgaagagttccaccgtgctcaaatttcatct
tcctttgcagatattgccaatatcggttctgttcctgttggtgcaggcgcaagtaccgca
acagccttcttatcctattttgtggaaaattatcagcaaaattggttacacattgactgt
tctgcaaccttccgcaaaactgcaagtgatttatgggcagcaggtgcaacggggattggg
gtgaaaaccttggggaatttattactctcctctcacgagtaatgggaaagataagttggg
cattaatgcccaactttatcaagtatggagggaactatgcacctaagtaaatttactgat
tatgcttttcgtgtattgatgtatcttgctcatcatcaagatgagcttcgcaccattccg
cagttagcagaatcgcttcaagtgtcgcagaaccatttggtgaaagtggtgcattttatg
gcaaaacaagggtggctaatcaccgcaaggggaaaaggtggcggtattagaatttcctct
ctcattctctccatgcctgtgggcgaagtgattagaaccttgcaaggcaatcccagattg
atagattgcaattctcctgtgtgtattttaaaaccgcattgtcacctgaaatctgtctta
gatcacgcccttgaacatttctatcaatatttgaatcaatattcaatttcagaatgtatt
ggctctcaaaagttgattaaaggtattctatgcgggaatactacgtcagatggctattga
gcagaatatacattatctaaaatacatagagacacattttgtgcctctatagttatttat
tcagattgtgctgttgactcggtttcatcatctttcggctgataaaaacgagcaaccagt
agtcctagttcaaataacagacacatcggcacagctagtaatgtttgagagaacatatct
ggtggggtaaataacattccgatcacgaaagctgccacaataatgtaaggacgcttctct
ttgagatcttctgctgtggttacgccagaccaacaaagtaaaatgatcgcaactggcact
tcaaaacagacaccaaaggctaaaaagatagtcaaaatgaaatcaagatagctattaata
tctgttgccattacaacaccttcaggggctgtttgggtcaggaagccaaaaatgagcgga
aagactacataatacgcaaatgccacaccaatatagaaaagcagagaacttgagattaac
agtggataaactagctttttttcgtgtttatataatgcaggtgcgataaatgcccagact
tgatacaaaatataaggcacgGAAATAAATACTGCAACAATCGCCGTTAATTTTATCGGA
GTGAAAAACGGTGTAACCACATTCGTGGCAATCATCGTTGCCCCTTCGGGTAAACGTTCA
GTAAGTGGGCTAGAAAGTAATGTATAGATGTCATTTGCCCAATAAACAAGGACACAAAAG
ACAACTAAAATACAAATAACCGCTCTTAACAAGCGGTTACGAAGCTCAATTAAATGGCTA
ATAAGGGGTTGAGATTCTTCGACTGACATTATTTATCCTGTTTCGTTTTAGGCTCAACAC
TTGCAAGATCGTCATCTGGGGGATAATACGCCGTCAATTTATCCTCGTCTGCTTCAGCAA
GTTCTGCAATGCGATCCGCTGAAAGCGTTTCGGTTTCAAGCGGTGGGTTTTCGGTTTCTT
TCTGCTGTTCAGCTTGTTGAGAAAGTTGCTGGCTCTCTTGCTCAATTTTATTTTGAATTT
CATTAACTTGCTCTTGCGTCAGGCTTTCAATTTGCCCTCTTGCTGAGTCTAAGTTAGCTT
GCATTTTCTGTGCTGATTGTTTGAGTTCTTCTACGGTCTTGCTTAATTCGGGGGATAATT
TACTTAAATTCAACTCTTCTGCTTTCTTAATGCTCTCTTGCAACTCTTGCAGTTTTAGCT
CTTGAGAAAGCTCATTTTGAACGTTAGCTGCCAATCCTCGAATAGTACGAACCCAGCCCA
TCACTGTACGAATAGCAATAGGCAGGCGTTTCGGGCCTAGTACCACTAAGCCAACGATAA
ACACCAAAACTAATTCAGAAAAACCTATATCAAACACGGATTATGCCTGCTCTTTTTCTT
TTGCTTTTTGTTCGGTAGATTCTGTGGCTTTTTGTTCTACTTTCTCAAATTCAGCGTCTT
TAGCTTTGTCATCATTCATCGCTTTTTTAAAGCCTTTGATAGATTCGCCTAAGTCTGAGC
CTAATCCACGTAATTTTTTAGTGCCAAATAATAAGACAACTAATAAAACGATAATgacta
gattccaaatgctaAtacCacccattgtgtgtacctcttgtaagaAtaaaaaaataaaaa
cgtcgtaattatacgagttttcttgctaaatgacacttAttttgtcggatttcgtaagaa
taaaaaagaagtaattcttcaaaatgtggcgttcaTcacattattttgctttaatattag
taagaaaatcctaagtttgtttgatttgtgagcatttgtttgcaAgaagccgtacttttt
agtaaAtctctaaaaaaatccaaccgctatcttgtaaaaggcgttggatagtttgttatc
ctatattaaaatgtctaattttccatagtgggctattccacttcactttaaccacagaga
acttaaaatgaactcaaaccgtagtttactgattatgggtttgttgcttgtttcgttctt
gatttttacgcaatggcaacaggattataaccctgagatccaagcacaaaaacaagcgat
ggctcaagctcaaacacaacaagttgcaaatcaatcgagtgatgtccccgcttcatctaa
tgcggtatctatcaatgagcaatcaactaaaggaaaaaccattactattgaaacggacgt
attacgtttaaccgtagatactttaggtggtgatgtggttgattctgatctcttaaaata
taacgcagaattagactctaatacaccatttgaattgctacaagataatggcaaagtgct
gtatgtggcacaaagtgggttagttggtaaaaacgggattgataccacagcaggtcgagc
tcagtatcaagctacagcagagaaatttgcgttagcagaaggtcaagacgaaattgccgt
gccattaacatttgaaaaagatggtgtagtttataccaaaacatttaccctaaaacgtgg
tagctataatgtagcggtaaattatcacatcaaaaatggtactgcagaaactctcgaagt
tcagccttacggtcagcttaaacatactttagttgaaagtgctggcaattttgcaatgcc
gacctatacgggggggGcttattcatcttctgaagtgaactataaaaaatatagttttga
tgaaatggcaaaagctaacttatctgtagatactaaagcaggctgggcagcggttttaca
gcattatttcgtatcagcgtggatcccaaatcaagatgcggaaaataatctttatactcg
cacaggaaatggcgtaggcactatcggttatcgtggacccgtaacacaagttgcacctaa
cggtgaagcaactattacaagccatttatggactggaccgaaagatcaagcagcaatggc
acaagtggcaaataactttgatttaaccgtcgattatggctgggcgtggttcattgcaaa
accgttattctggttattaacattcattcaaagtattgtgtctaactggggcttagctat
tatcggtgtaaccattgtggtgaaaaccattctatacccattaaccaaagctcaatatac
ctcaatggcgaaaatgcgtatgttacaacctcgcattcaagagatgcgtgaacgtttcgg
tgacgaccgtcagcgtatgagccaagagatgatgaaactgtataaagaagaaaaagtaaa
cccaatgggcggttgtttaccaattcttcttcaaatgccaattttcatcgcattatactg
gacatttatggaagcggtggaattacgccacgcaccattcttcggttggattcaagattt
atcggcacaagatccatactacattttccctctattaatgggtggttcaatgtacttgtt
acaaaaaatgtcgccgaccccaattgctgatccagtacaacaaaaagtgatgaactttat
gcctgtgatgtttactgtattcttcttatggttcccatcaggcttagtactttactggct
aacgtctaacttaattacgattgcacaacagtggttgatttatcgtaacttagagaagaa
aggtttacacactcgtgttaaaaagtaattttataacatgggaacaaagaattgttccta
tgttgtatttaaacctcatgatatgaatattcaattaattaatgaaagtgattttattga
gcgcttttatgatatttgtgaaaaatggaaattgaagcataatcctagctctaatttagc
attagtacagactaatgaacgccttgaattaaggaaacttaatcagcctaaattaggtgc
tgtagctgtaaattttgttgatggaaaaatgtcgtatcgtcgaaagtttggcggtggtcg
taatgaggctattgtgaaagctgttggtgttaagggttcgtacactcctacaattattga
tgcgacagcaggtttagggcaagatgcttttgttttggcatcaataggttgctatgtgaa
acttattgaacgtaatccaattgttggcgcattattggaagatggtttacaaagagctta
taaagatttagaaattggtcattttatgagagaaagaatggtattacttcctcatagttc
tattactggtttaaatccagatcttgactcggtggatgttgtttatcttgatcctatgta
tccgtctaagactaaaagtgcattagtaaaaaaggagatgcaactatttcaacaattggt
tggctgtgatttagattcagatgatttacttttccctgctcagcaacttgctagaaagag
agtggttgtaaaaagacctaactatgcattatttttagcaaataagaaacctgatttttg
taaggaaactaaaaaacatcggtttgatatatatctatctcattagaataaaatgatatt
ttctacgctaacttaataggagatttattatgaaaagatttatcgtagtagctttgttat
caagttctgctttagctgcgcctgtaggtgaaacttttacaggtggggGaattggtatgg
atgttacaactacaaaatataaaaatggtgatttgcaaggtaagcaggcaataggcataa
actttactttagactatgcaacagattatggtaggaatttaattggaataattgatggta
aagcaaaattaggaagtagcaatatttttcatgatatcaaacaaaaatcccaatatagta
ttggatatgctcaaggataccgtctcctaccagatatattaccatacgttaaattaaatt
atagtattagtaaaatatcggattttggtagtttcaaagggattggatatgcgattggta
taaaatatgcaatctctaacgatattgaagtaggtttagaatactcagaaaataatttga
aacgaaatggtacaaaattaaagggaaatgctattggaaccaatctgtcctatcgtttct
aaatatttaagttgtacaagtaagttacctgtgaattggtgatatgaaattgataccata
aggattagatctatttgagtggatctaatcctttttgttatctaatagcatatttgtatg
atattttgtaaatatgtctatgaaaatataaacaacctctgtttttgaaataaacattat
gagcttattttgaacaagcggacattttttcaaattttttgcaaaaagtacttgcgttgg
atttgaatttctctataatgcacaccacacaacgacgcactgttgtgaagtgtttaaatt
tgacagtgcgtcgttcttttttgctctttaacaatttatcagacaatctgtgtgggcact
tgttgattgactttgtttaaaaatatttttttaattttgaagtcttgataagtgcttaac
ttgaaattcatattaatgtgatttttttatagtcagtacatattgagcgattaaactttt
taaattgaagagtttgatcatggctcagattgaacgctggcggcaggcttaacacatgca
agtcgaacggtagcaggaaggaagcttgctttctttgctgacgagtggcggacgggtgag
taatgcttggggatctggcttatggagggggataacgacgggaaactgtcgctaataccg
cgtaatgtctaaggactagagggtgggactttcgggccacctgccataagatgagcccaa
gtgggattaggtagttggtggggtaaaggcctaccaagccgacgatctctagctggtctg
agaggatgaccagccacactggaactgagacacggtccagactcctacgggaggcagcag
tggggaatattgcacaatggggggaaccctgatgcagccatgccgcgtgaatgaagaagg
ccttcgggttgtaaagttctttcggtgatgaggaagggtgatgttttaatagaacattac
attgacgttagtcacagaagaagcaccggctaactccgtgccagcagccgcggtaatacg
gagggtgcgagcgttaatcggaatgactgggcgtaaagggcacgcaggcggtgacttaag
tgagatgtgaaagccccgagcttaacttgggaattgcatttcatactggtggtctagagt
attttagggaggggtagaattccacgtgtagcggtgaaatgcgtagagatgtggaggaat
accgaaggcgaaggcagccccttgggaaatactgacgctcatgtgcgaaagcgtgggagc
aaacaggattagataccctggtagtccacgctgtaaacgctgtccgatttggggattggg
cctttatgtttggtgccgtagctaacgtgataaatcgaccgcctggggagtacggccgca
aggttaaaactcaaatgaattgacgggggcccgcacaagcggtggagcatgctggtttaa
ttcgatgcaacgcgaagaaccttacctactcttgacatcctagaagctttcagagatgag
agtggtgccttcgggaacttagagacaggtgctgcatggctgtcgtcagctcgtgttgtg
aaatgttgggttaagtcccgcaacgagcgcaacccttatcctttgttgccagcgattcgg
tcggaactcaaaggagaCTGCCAGTGATAAACTGGAGGAAGGTGGGGGATGACGTCAGTC
ATCATGGCCCTTACGAGTAGGGCTACACACGTGCTACAATGGTGCATACAGAGGGCGACG
AAGCCGCGAGGTGGAGTGAATCTCACAAAGTGCATCTAAGTCCCGGATTGGAGTCTGCAA
CTCGACTCCATGAAGTCGGAATCGCCTAGTAATCGCGAATCAGAATGTCCGCGGTGAATA
CGTTCCCCGGGCCTTGTACACACCGCCCGTCACACCATGGGAGTGGGTTGTACCAGAAGT
AGATAGCTTAACTGAAAGGGGGGGCGTTTACCACGGTATGATTCATGACTGGGGTGAAGT
CGTAACAAGGTACCGTAGGGGAACCTGCGGTTGGATCACCTCCTTAACCTGAAATGAAGA
GATTTGCAGTGTTCACACAGATTGTTTGGTAATTGTAGACAAGAAGAGAACGAAGACATC
CTTTTGGGTCTGTAGCTCAGTGGTTAGAGCGCACCCCTGATaagggtgaggtcggtggtt
caagtccactcagacccaccactctaaacggtgaagagaaatcgatactgaatagtgagt
gaaaacgaagaaagcgatgtgatgacattttggggatatagcttcagctgggagagcgcc
tgccttgcacgcaggaggtcagcggttcgatcccgcttaatctccaccaatcatcatatt
taagtgaacaagcaaaatagaaactgatgcgaaataaaagcaagaagtgaccgcttgtta
atttaagtatgatgatttagccgaaaggtgatatcgaatgttctttaaaatttggaaaca
agctgaaaactgagagattttctgtaggggcaatcacatttgccctgaaacaagaaagtc
tgagtagtaagaaaatcttgactgaacaaaagcagtcaagtgtttagtagttaatatcaa
cttcaagtgaaaatgtttgaggttgtatggttaagtgactaagcgtacacggtggatgcc
tAGGCAATCAGAGGCGAAGAAGGACGTGCTAATCTGCGAAAAGCTTGGATGAGTTGATAA
GAAGCGTTTAATCCAAGATATCCGAATGGGGAAACCCGATGGATGAAGAATCCATCATTT
CATTATGAATCCATAGTAATGAAAGGCAAACCGGGAGAACTGAAACATCTAAGTACCCCG
AGGAAAAGAAATCAACCGAGATTTTGTCAGTAGCGGCGAGCGAAAGCGAAAGAGCCAGCA
AGTGATAGCAGCAAAGACAGAAGAATTGGCTGGGAAGCCAAGCGACACAGGGTGATAGCC
CCGTATTTTAAGTTTATGTTGTGGTACTAAACTTGCAACAAGTAGGGCGGGACACGAGAA
ATCCTGTTTGAAGATGGGGGGACCATCCTCCAAGGCTAAATACTCCTGATTGACCGATAG
TGAACCAGTACTGTGAAGGAAAGGCGAAAAGAACCCCAGTGAGGGGAGTGAAATAGAACC
TGAAACCGTGTACGTACAAGCAGTGGGAGCCCTTTTGGGTGACTGCGTACCTTTTGTATA
ATGGGTCAGCGACTTATATTTTGTAGCGAGGTTAACTGAATAAGGGAGCCGAAGGGAAAC
CGAGTCTTAACTGGGCGGATAGTTGCAAGGTATAGACCCGAAACCCGGTGATCTAGCCAT
GGGCAGGTTGAAGGTTGGGTAACACTAACTGGAGGACCGAACCGACTAATGTTGAAAAAT
TAGCGGATGACTTGTGGCTGGGGGTGAAAGGCCAATCAAACCGGGAGATAGCTGGTTCTC
CCCGAAATCTATTTAGGTAGAGCCTTATGTGAATACCTTCGGGGGTAGAGCACTGTTTCG
GCTAGGGGTCCATCCTGGATTACCAACCCGATGCAAACTGCGAATACCGAAGAGTAATGC
ATAGGAGACACACAGTGGGTGCTAACGTCCATCGTGGAGAGGGAAACAACCCAGACCGCC
AGCTAAGGTCCCAAAGTCTATATTAAGTGGGAAACGAAGTGggaaggcttagacagctag
gatgttggcttagaagcagccaccatttaaagaaagcgtaatagctcactagtcgagtcg
gcctgcgcggaagatgtaacggggctaaaatatagcaccgaagctgcggcatcaggcgta
tcacaaatacgccttacgattaacaacatcgaatgaagtgaaacggaataagatgttggt
caagcacccaacacgttgagttggcataaagtgcggatagaaatcagaggaatatttgtg
atacgcctgttgggtaggggagcgttgtgtaagcggatgaaggtgaatcgagaggtttgc
tggacgtatcacaagtgcgaatgctgacataagtaacgataaaacgagtgaaaaactcgt
tcgccggaagaccaagggttcctgtccaacgttaatcggggcagggtgagtcggccccta
aggcgaggctgaaaagcgtagtcgatgggaaacgggttaatattcccgtacttggtaaag
cTGCGATGTGGGGACGGAGAAGGTTAGGTTAGCAGACTGTTGGATGTCTGTTTAAGTTGG
TAGGGTGGGAGTTTAGGCAAATCCGGACTTCCATAACACTGAGAGATGATGACGAGTTTC
TACGGAAATGAAGTAACTGATACCACGCTTCCAGGAAAAGCCACTAAGCGAAAGGCTTTA
CTAAACCGTACTGAAAACCGACACAGGTGGTCAGGTAGAGATACCTCAGGCGCTTGAGAG
AACTCGGGTGAAGGAACTAGGCAAAATAGCACCGTAACTTCGGGAGAAGGTGCGCTGGCG
TAGGTTGTAAGAGTATACCTCCGAAGGCTGAACCAGTCGAAGATACCAGCTGGCTGCAAC
TGTTTATTAAAAACACAGCACTCTGCAAACACGAAAGTGGACGTATAGGGTGTGATGCCT
GCCCGGTGCTGGAAGGTTAATTGATGGTGTTATCGAAAGAGAAGCTCCTGATCGAAGCCC
CAGTAAACGGCGGCCGTAACTATAACGGTCCTAAGGTAGCGAAATTCCTTGTCGGGTAAG
TTCCGACCTGCACGAATGGCATAATGATGGCCAGGCTGTCTCCACCCGAGACTCAGTGAA
ATTGAAATCGCCGTGAAGATGCGGTGTACCCGCGGCTAGACGGAAAGACCCCGTGAACCT
TTACTATAGCTTGACACTGACATTGAATTTTGATGTGTAGGATAGGTGGGAGACTTAGAA
GCAGGCACGCCAGTGCTTGTGGAGTCGACCTTGAAATACCACCCTTTAACGTTTGATGTT
CTAACGAAGATTACGAAACGTGGTCTCGGACAGTGTCTGGTGGGTAGTTTGACTGGGGCG
GTCTCCTCCCAAAGCGTAACGGAGGAGCACGAAGGTTTGCTAATCACGGTCGGACATCGT
GAGGTTAGTGCAATGGTATAAGCAAGCTTAACTGCGAGACAGACAAGTCGAGCAGGTGCG
AAAGCAGGTCATAGTGATCCGGTGGTTCTGAATGGAAGGGCCATCGCTCAACGGATAAAA
GGTACTCCGGGGATAACAGGCTGATACCGCCCAAGAGTTCATATCGACGGCGGTGTTTGG
CACCTCGATGTCGGCTCATCACATCCTGGGGCTGAAGTAGGTCCCAAGGGTATGGCTGTT
CGCCATTTAAAGTGGTACGCGAGCTGGGTTTAGAACGTCGTGAGACAGTTCGGTCCCTAT
CTGCCGTGGGCGTTGGAGAATTGAGAGGGGCTGCTCCTAGTACGAGAGGACCGGAGTGGA
CGCATCACTGGTGTACCAGTTGTCTCGCCAGAGGCATTGCTGGGTAGCTAAATGCGGAAG
AGATAAGTGCTGAAAGCATCTAAGCACGAAACTCGCCTTAAGATGAGTTCTCCCTAGCTA
TAAGCTAGTAAGGGTTGTTGAAGACTACGACGTAGATAGGTCTGGTGTGTAAGCGGTGTG
AGCCGTTGAGCTAACAGATACTAATTGCCCGAGAGGCTTAACTATACAACCTCAAGCGTT
TTTGAAGTAGACGTGAGAGAGTTGAAAGCTGAATAAAAGCAACAAACTAACTAAACAAAA
TAAAACAAAGAGACTCAGAACAGCTTGTTTCGAAATTAGAATAGTGTAGGGGCAAATTAC
ATTTGCCCTTAAAGAACAGGAAGATGTAGGGGCAAATTACATTTGCCCTTAAAGAACAGA
AAAAAGAAGATAGAGAGAATCATCAAAAGATTTTCCCGACGACAATAGTGCAGTTGTCCC
ACCTGACTCCATACCGAACTCAGAAGTGAAAAGCTGTAACGTCGATGGTAGTGTGGGGAT
TCCCCATGTGAGAGTAGAGCATCGTCGGGGGGTTATTAAAGAGAAGAACCGCAGGTTAGA
GATAGCTTGCGGTTTTTGCTTTTTGTACTGTGCCAAAATGGCATAGTAGACAAATAAAAT
CTTTCATCAAACCACGTCTACCATCACAGGTAATCGATTGAATTATATAGCCTTTTCTCT
TAACCTATTCAGAGCAAGTTTGTAGTAAATATCTTTTTCGGTTCGCACAAAATAATGAGA
AATGGCGTTATTTGAATCCATCAACACTAATACACCAAAATAACGACCGAAGAATGTCGT
ATCCATAATGATGTTCAAGTATCGATTTAAAGGTGGTTTTAAAGCTGTTTTAGGGGCTTT
ATCAATATATCTTTGAATAGTTCTAACCGAACAATGATATTTTTCGGCAAGTTGTTGATA
GGTTTGTTTTCCGGATGTGTAATCAGTCCAAATTTTAATTGGATCTAATTTAGATTTTAA
GATAAACGTTTTATAACATTCATTACAAAAATAACGTTGAGTATTATTTTGTATATCATG
TTTCTTTATTTTCTGACTTTGGCAAAATGGGCAGTTTTTTGTTCATATTTCAAAAAAGAG
GGCTTAAAGCCTTGTGCTATAAGGCTTTGAGCCACTTTTTAGCAACTATTTTGTCTATTA
CACTGATAATTCAAATCTCTTGCCTTGGCACTGCATTTTGATAGCCAAACTGTCGCCACG
CTTCGTACACCACAACAGCAACGGAATTAGACAAGTTCATACTACGGCTATCTTTACACA
TCGGGATACGGATTTTTTGTGACATTGGTAAACTATCTAAAATCGCTTTCGGTATCCCAC
GGCTTTCAGGGCCGAACATCAGAAAATCCCCCAATTCGTACTGCACATCGCTATGATTAG
GCTCGCCTTTGGTGGTTAAAGCAAAAAGGCGTTTAGGCTTTGCTCGCTCAAGAAAATCAT
CAAAGTCTTTATATTTTTGAATATCGACAAACTCGTGGTAATCCAGCCCAGAGCGGCGTA
ATTTTTTATCATCCCACGCAAAGCCAAGTGGCTCAATCATATGCAAACGGAAACCGCAGT
TTGCACAAAGACGGATAATATTCCCACTATTTTGTGGGATTTCAGGTTCATATAACACAA
TATCTAACATAATTTATTCCGAATGTTTCACAATCCAGCAGTTATGAATATGCGGATTAC
Gctcaaaatccaacggtaatgttttgtgcgaaatgttttccgccgttaatcctaattcag
ccaagccgtcaaaatccattttaaagccacgtttgttgttcgagaatacaatcgtgccgt
ttgccgttaaaatgcgtttcaactgtttcatcaaggcaatatgatcacgttgtacgtccc
aactgttttccattcgttttgaattagaaaaggtcggcggatcaacgaaaatcagttcaa
aacgctcacggcaatccgctaaccattgcaagcaatctgcctgatgcaagcggtgatttc
gtagtgaaatattgttcagctcaagattttgttccgcccagttgagataggtgtttgaca
tatctactgtcgtggtcgattttgctccatttaacgctgcgtgaaccgtcgctgaacccg
tgtaggcaaacagatttaggaaggtttttcctttcgccatttcaccgaccatcttacgcg
ttaagcggtggtcaaggaacaAGCCTGTATCAAGGTAATCCGTCAAGTTTACCCATAGCT
TCGCCCCATATTCATTCACGAAGAAATAGTCGCCTTTATTCGCCAGCTTCTCATACTGAT
TAGTCCCTTTTTGACGTTGGCGAACTTTTAAGACTAACTTATTCGTTTCAACACCAGTGA
CATACAAGGTCGCAGATACCGCATCAAGCAAGCGCTGGCGAGCTTTGTTTTCATCAATAT
TTTTCGGTGCGGCATACTCTTGCACCACGATATGATCGCCATATCTATCCACCGCCAAAT
TATATTCAGGCAGATCGGCATCGTATAAACGATAGGCATCAAGCCCTTGCTGTTTCGCCC
ATTTTTCGATCTTCTTGATATTTTTGGTTAAACGATTAGCAAAATCAGGGGCAACTTGTG
CGTTTTGGCTAAATTGCAGATTTTCATCAAGATCTGACCGCTTGTCTGCATTTTCGCTGA
TCAAATAGTTCTTCTGTACACACTCAAGCGGTCCATTCTTTGCCTTAAATTGACGAGCTG
AACGCAGACGTAAGCAGTTCAGTAATTCAGGTTCGCCACTAAAAATGGAGGCATTCCAAC
CTGCAAATTGCTGTTTTAACCGTTGCCCAAAGACAGAGTACAACGCAATTAACGCTGGGG
TTGTACTTAGTCGTTCACCATAAGGCGGATTACAAATCACCGTCCCCACCTGCTCTGCAA
TCGGATTTTTCAACGCCGACACATCGCCTTGTTGCCACTGAATTAAATCTGCCACCCCTG
CATTTTTCGCATTCTGTTTAGCTTTTTGTAGCACTCGGTGATCAAGGTCAAAGCCGAAGA
ACAGCACTTTGCTTTCCTCCCCCTGCTCGCGGGGGGAGGTGCCGAAGGCGGAGGGGGGCA
GGATTTCCCCCTCTTTCGCTTCCTGCCAAACCCTTTTCCACAATTCGATCTGATGCCCTT
TCCAACTATCAAATCCCCAATGAATACGGTTAATTTGTGGGGCAATATTCGCTTGCATTT
GAGCCGCTTCAATCAACAAGGTCCCCGAGCCACACATCGGATCGACCAGTGGCGTGCCTT
TTTGCCAGCCCGAACGCAACACAATCGCCGCAGCTAAGGTTTCACGCAACGGTGCTTTCC
CCGTTTCTTCACGATAACCACGCATATGCAAAGCTTCACCGCTTAAATCTAAAGAAATAA
TCAACTCTTCACGGTTTAAATAGGCGTGTAAACGAATATCTGGACGGATTTTATCCACTG
TTGGACGAGCAAAACCTTTACGCTCAAAATAATCGACAATGCCGTCTTTCACTCGCATTG
CACCGAATTGTGTGTTGCGAATTTCACGGTTTGTGCCGTTAAAATCCACGAAAAAGGTAT
CTCGCGGATCGAAAATGCTCTGCCAGTCGTAAGCAACCACAGACGCATACAAATCGCTGT
CGCTGAAAAATTTCGTATTGATTAAGGGCAATAAAATACGGGAAGCCAAGCGACTATGTA
ATAACGCTTGATACGCCCCTTTTAAATCAGTGGTGAAATGCACGCCGCCTTGAGCCACTT
TGCACTGTGCGTGCGTAATCTGCTCAAGTTCGGTTTTTAACATTTCTTCAAAGCCACGCG
CTGCGGTGGCGAAATAGGTTGTTTGGGTCATTGTTTTAGGACAATGGAAAAAAGTTGATG
GAATTATAACTGAATTTCGTTAGATCTTTAAAATAGCTGCTGAATTTTAACAACTAATTT
AACTAATCTTTATTAGACTCTCGCTGAATACACCTTAAACTTACTCGACTTCGCTAACAC
TTAATGTCTACAAAATGCCTTATCCAATAAATCGGGATAAGGTAAAAAAGCATTGGCAAC
AATGCGTAGCTCACCACCACGGTTAAGATGTTGTTTAGCTTGGGCAATCAACTCTTCTAC
CGCACGATATGCCGTATCTACACCGTCGTGGAAAGGTGGATTTGACACAATCAGATCAAA
ACGCCCGCCAATATGGGAAAAGACATCACTTGCTACCACATCACCTTCAAGCTGATTTTC
CGCCAGTGTTCGCTTACTTGATTCCAATGCCATTGCGTGAATATCTGACATCGTCAGCTT
GATTTTCGGGAATTGCTGTTTTAAGCACGCTCCAATCACCCCAGCCCCACAGCCAAGATC
TAACACCTTCCCTTTCAATCCATCGGCTTTATTGAAGGTGGAAAGCAACAATTTAGAACC
ATTATCCAGTTCTGCCGAGCTAAACACTGCAGGCAAAGCAAACACATCAAGATCGCCCAA
ACGGTAAGATTTCCAGAATTTTTTGCTATCAAAAGTAGGCACATTTCCCAGCCTAAAATG
GTACAACCCACAACGACGAGCCGAGTCAATCTTGGCTATCTCACCAAACGGCTCAAGTAA
ATTTTCCACTGAACGCACGCCGACACGGTTTTCACCTACCACCAATAATTCTTGACCAAC
TGACGCAGTCGCCAGCCATTGTAACAACTGAAATTGACACTCTTGCTTATTCTTCGTCCA
GTAAAAGACTGCTAAGTCTGCTTGCTGATAACATTCCAAGCCAAATTCCACGTTATTATA
ATGGCGAGCATAATCAAAATAGCTACTGAACACCGCCACAGACTTTGCCATCGGCTGAAT
GAGTCCCGAAAAATCATCACGCACATCGCCAAATAACAATACATTTTTTTGCTCAAAGAC
GCTCAGATGGCGTTCAAGCACTTCACTTTCGATTGATAACATAAATTTCCAAATTTAATG
CAAAATAATTTCTGCATTTTACCGATTTTTGCTACTATTCCCCAACTTTTTATGAGGAAA
AATGATGAATCGCCGAGATCTGCTTCTAACAGAAATGAATATACCCCAATGGATACTTGT
TAAACCGCAAGTACTCAAAGGCGATGCACAAATTCGCTTGGCGGACAATATAAAGCTGGT
AGTTATTTGCGAAGAAGATCACCAACAGACTGGGTTATTTCAAGATGTTTTACGAGCCTT
GCAATTAAATCACGAGcaatatcaatggattagccttgagcaagcaatgcgtctgcaatt
cgatcatcaaccgattttctggctgattcaacctgaagaacaagcggtacaatttacaaa
aaaatttgcaaatcagaccgcttggcagtgtgagtcttggcaaatgctttcccaagctac
acaaaagcgagagctttggcaacagatgcaactgttttgtaaagatatggcagaataaaa
tgaaaacattagttaagtatattacagttttaggaatattattcagtttctttattgcct
gtatttatcttttcaaaccaccttatttctacgcttatgcacgttgacttcctactttac
tgcaaggaacaccaacagaacaaagcttacccaatcctgttcccaatcaacggtttgcag
atacttggcacggaatgcgaagtggcggacaaaacaaactgggtggaaaagtggtcagcg
taatgacgggacggacggtacattactatgctcacttgaaagaatatggcgatataaaac
gtcatcaatggattgagcaaggagctgtgattggcactgttggtgatagtggtaacgcca
aaggtactccacctcatctgcattacggtatttatacaccgactggggctgttaatcctt
atcctttaattaaacaataaatagtttttttatatgaaaaaatttgctattcatctttta
tttgcaatatttccgttgccaccgcttgtagctctatagaaacagccaagacaacgctaa
acaacactgaaaaatgggcagcagaaatagatagagaggcaaatttctatcgtatcaaca
ataagttattggtaagcttgtgaaaaagtgatacccaataacacataattcattacatta
ctaatgttttaaggatattctgtgatagaacctattttagaaaacgacttcgaccgcctt
tttgagatcgaacaacaagcccatttagtgccttgggcgaaagggacgctgttAAACAGC
CAAGGCGAACGCTATTTGAATTTGAAATTATCCGTTGAAAACCGCATTATTGCCTTTGCG
ATTTGTCAGTTTGTGCTTGATGAAGTCACGCTGTTTAATATTGCAGTTGATCCTGCTTAT
CAAGGCAAAGGCTATGGTAAGCAACTGTTGCAAGCGTTGATCGCTCAGCTTCAACAAAAA
CAGATCACGACATTATGGCTTGAAGTACGAGCTTCAAACACGACAGCACAAAAACTTTAC
TTCTCACTAGGCTTTAATGAAGTGACGGTGCGGAAAAATTACTACCCAACCCAAGACGGT
GGGCGAGAGAATGCGGTGGTGATGGCGTTATATTTATAATGAGAGATATATCTCTCGCCA
AGTAACAAAAATGGATTTTGTGTAACTTATAACTATCACAAAATCCTTTTTCTGTTTATA
ATGCGTGATATTTTTTACCGTAGAGAATTTTTATGCAAATCGAACCGCTTACACTTCAGG
CCTATATTGCTGATCGTTGGCAGGATATTGCTATTTTGACCTTTCAGGCTGATTATAGCC
TCAATGATTTTAGCTATCTCTATGATTTAGCAGAGATTTTAAGTGATAATGATAAGGCAG
TTTCATTTAACTACCCTGTGGAATTTTTTCCGCATCGCAGTGTATCGGGCTGGTTTGCAT
TTTTAGATGATATAGTCCCTTCTGGGGCAAGCCGGCGTTATTGGTTGCAAAAACTAGATA
TTGCTCATTTGCCGATGGCTCAACAAAACTATTTGTTATTAAAACAAGGCACGATTGCAC
CTGTCGGGCATTTACGAGTTAAACAAGCGGTCAGTTCTTTTGTCGAAAATGAACCCTCTC
GCTTATTTGAAATAGACGATGTTATCAATCGCCAAGCAGACTTTTTGGAATACGCTAATC
AGCGTGGGGCAATGGCTGGCGGTGCCACAGGGGCTGGTGGCGAAGCGCCGAAATTATTGC
TACGCCAAACAGCCACTCAGCAAGTTTGGATTGATAATCTACAACAAGGTGACGCTGCCG
ACGATTTCTATTTAGTCAAGTTTCCGCGTGGAAAACGCAGTGCAATAGATTGCGACATAT
TGAGAGCTGAATTTCACTATTACCACGAATTAGCCTCAATGGGTTTTGATACCATTGATA
CGACAAAAATGTGGTTGGAAGAGGGCGAACGTTACCCGTCGTTATGGTTACCTCGCTTTG
ATGTTTATCGTAATGAACAGGGGAAAATGGCTCGTTATGCCGTTGAATCTGTTTATGCTA
TGTTAGAAAAAGGGGCTGGCTCTTTGCTGGATCACGAAAAGGTTATTCGTCAGTTGATTG
CTAAAATTGAAACCTCTCATTTGGTTGAAACAGGAATGTTTTTTGATAAACAGGCTTTTG
TGATCGAGTGGGTAAGGCGAGATTTATTGAATATCGCCTTTGGAAATAGCGATAATCACG
GACGAAATACGGCTTTCTTACGCAATCAAAATCGTATCTGGCTTGCTCCAATTTATGATT
TTGCCCCAATGAAAGCAGATCCTGAAGGTATTCCTCGCACGACAATGTGGGATAGTAAAG
GTCACCCTGCATTAGAATTAGGCGGTGAATATCGTTTTGATCTGATTGCAGAACAGCTTG
ATGATTTATGTCCAGCCGACAAGTTATTGGATGCTTTGCGTCAAACGGCTCAACAGCTTG
TCGGACTTAAAGCACGTTTAGAAGCAAGAGGCGTTCCAACGGCAATTTTGACGTACCCCT
CAATCAGCTTGGACTATTTACCTGAAAAATTAAAACGTTGGCAATTATTATCATAATGGA
AGAGATCAAACAGGCTAGAGCCTCTAAAAGTAAAAAAACGTTAGATATTTATCAGCGAGC
GACTGTGCGAGACGAAATTGCTCGTAAGCTATTGCTCAATGAGATGAGTTTAGGGCAGGC
GTTGAAATATCTACGTTTACATCTACTGGCAATGAAACAAGAGCGTTATGCGGAGATTGT
CAAAGTTTCTCGCAAAACGTTATCTGATTTAGAAAATGATAAGGGCAATTACAGTATTGA
TATTATCAATCAGGTGTTACGCCCCTTTGAATTACAGCTTGGCGTTGTGCCAATAAACAA
AACATTACTCAGACAAGTTTTAAACGAACAAGCGGTCTGATTTTCTTAAAAATTAACAAG
AGAACAAAATGAACGAATTAATCACCTTTGAAGAATTAGATTTAAGCCCTGAGCTGTTGC
AAGCGTTGGAAAAAAAAGGCTATAAACGCCCAACGGCTATTCAGCAAGAAACCATTCCGC
CTGCAATGGAAGGGCGAGATGTGTTGGGTTCTGCCCCAACAGGCACAGGAAAAACCGCTG
CATTTTTACTGCCGGCGTTACAACATTTGCTCGATCACCCACGCCGTAAGCCTGGTCCGC
CACGCATTTTAATTTTAACGCCGACCCGTGAATTAGCGATGCAAGTCGCTGAGCAAGCGG
AAGAGTTGGCACAATTTACCAACTTGAAAATTGccactattacaggcggtgtcgcttatc
aaaaccacggcgaagtgtttaacaccaatcaagatcttgtggtggcgacacctgggcgtt
tgcaacagtatattcaagaagaaaattttgattgccgttctgtcgagattttaatttttg
atgaagcggatcgtatgttgcaaatggggttcgggcaagatgccgaaaaaatcgcagcgg
aaacccgttggcgtaaatatacttggctcttttctgccaccctggaaggcgaattgttag
tcgattttgctgaacgcattttaaatgatcccgttcagattgacgcagagccaagtcgcc
gtgagcgtaagaaaattcagcagtggtattatcacgctgataatcttgaacataaaacca
aattacttgcccgtttgataagtgaatttgagattgagcgaagcattgtgtttgttcgtc
gccgtgaaagtgtgcgagagctaagcgaaaccttgcgtaaacgtggtattcgtTCGACTT
ATCTAGAAGGCGAAATGGCACAAACACAGCGTAATCAAGCGATTGCTCGCTTAAAAGATG
GCGTGGTAAATATGTTGGTGGCAACGGACGTGGCAGCTCGTGGGATTGATATTGATGATG
TCGATTTTGTGATTAACTTTGACCTGCCATATAGTGCGGATACTTATCTACACCGTATCG
GGCGTACAGCTCGTGCAGGCAAGAAAGGTTCAGCCGTCTCATTAGTCGAAGCTCACGATT
ATAAACTGCTTGGCAAAATTAAACGTTATACGGAAGAGCCGTTAAAACCACGTATTATTG
AAGGCTTAGTACCACGCACCAAAGCCCCAAAAGATGGTGAGGTGAATACGGTGTCGAAAA
AAGAGAAAGCGCGGATTAAGAAAAAGAAAGAAGAGAAAAAAGAGAGCTTGAAGAAAAAAG
TGAAAGTCCGCCACAAAGATACCAAGAATATTGGTAAACGGAGAAAGCCGACAGGGGAGC
AGGGCGAAAGCTAAAAACAAGCGGGTAGATCTCACACCATTTTTAGTAAATATCAAATAT
TTTCTTAAAATAATTTGATTGTAGTTTCATAGTATATTATTGAGACTATAACTTTCAAAT
TTGAGGATTGTATGAAAAAACACACAAAACTATTATCCCTGACGCTATTATTTGCTCTTG
CTGGTTGTCATTCTGTGCTGGATGCTCCGACTGAAATCACTCAACCTAGTGTGACAATTC
CACATAATGATGCAAAATGGCAACAACATCTTGCACAATTAACGCAAATCAAAGCCTATT
CGGCGAAAGGGCAATTTGGCTATATTTCCCCTGAGGAACGTTTTTCTTCCCATTTTGATT
GGCAATATAAAACCCCGACGAACTTTGGGCTAACGATGTCCTCAAATTTATCAAGCAAAT
CATTGAAATTGCAACGTAATGTCTATGGAATGACGATTTCTGATAGCGAGGGGAGTTCTC
GTACCGAAGCGGATGTGGCTATGTTAATGGAAGAAATTATAGGCGTTTCGTTCCCGATAG
ATCAATTTGCCTATTGGGTGAAGGGGCAGCCTGAGCAACAGTCAAACTATATTGTCAATG
AAAAACGCCAGTTGGCTCAATTTGATTATTCGGTCAATGGTACTTTGTGGAAAGCGCGTT
TTGTGGAATATCACGAAGATCGCCAACCAAATCTGCCTAAGTTGATTGTGTTGGAAAATG
GTTCTCAAACCTTGAAAATTCGTATTGATCATTGGGCGTACTAATATGGCTACTTTTACT
TTTCCAAGTCCTGCGAAACTTAATCTTTTTTTGTATATTACAGGTAAGCGGTCTGATGGC
TATCACGAATTGCAAACGCTATTTCAGTTTTTGGATTTTGGTGATGATATTGAGATTGAA
CTTCGCCAAGATCCAACCATTTGCTTAACCAAGCAGATTGATGGTGTGGCTGTTGAGCAA
AATCTGATTTATCGTGCTGCAAAATTGTTGCAAGAAAAAACCGCTTGCTCGTTAggggcg
aacattggcgtaaccaaacgcttgccgatgggagggggtgttggtggtggttcgtcaaat
gcggcgacggtgttagttgcgttgaataaactttggcaaacggggctttcccttgagcaa
ctcgctgaaatgggattaaccttggggGcagatgtgccgatttttgtgcgaggcattgcg
gcttttgctgagggggtgggtgagaaattaacgccttgtcagccgaaagagaagtggtat
ttggtgttaaagcccgacgaggcgattgcaacagcttcgatttttaagcaccccgattta
actcgtgatacgccaaaacgtactttaacggagctacttgatgcccctttcgcaaacgat
tgcgaaaaaattgtcagagatctgtattcaaaggttgatgatctactaaattggttggta
caatacgcaccgtctcggctaacaggcactggtgcttgtgtatttgctgaatttgattgt
gaagatgaggctcgccgtgtgtttgcgttaaaacctgaaaatgttgatggctttgtggca
caaggcagaaatgtttcccctttacatcaaacgctcaatttatatccttaaaaatctaca
tctagaggtttatccaaaatgcctgatattaaactcttcgctggaaacgctacccctgaa
ttagcaaaacgaattgctgaacgtctttatatttctctcggtgatgcaacagtaggtcgt
ttcagcgatggtgagatccaagtacagatcaatgaaaatgtgcgtggaggggacattttt
attgtgcaatcaacctgtgcaccaacgaatgataatttgatggagctgatcgtgatggtt
gatgcacttcgtcgtgcttcggcaggtcgtattaccgccgtaattccttactttggttat
gctcgtcaagatcgtcgtgttcgttctgcgcgtgtgccgattaccgctaaagtagtggct
gatttcctttcaagtgtgggggtggatcgggtattaacttgcgatctacacgcagaacag
atccaaggtttctttgatgtgcctgtggataacgtattcggttcaccagtattgatcgaa
gatattttaaagaaaactgatctggttaatcctatcgtggtttcgcctgatattggcggt
gtggtgcgtgcgagagctattgcgaaattattaaatgatgcggatatggcaattatcgac
aaacgtcgtccgaaagcgaatgtggctcaagtaatgcacattatcggtgatgtggcggat
cgtgattgtatcttagttgatgatatgatcgacacgggcggtacattagtcaaagcggca
gaagcattaaaagagcgtggggctcgtcgtgtatttgcttatgcaacacacgctgttttc
tccggcagtgcggcgaaaaacttagcgaatgatgcgcttgatgaagtgattgtgacagac
actattccactttcggctgagatccgtgcattaaataaagtgcgtgtattaacgttatca
ggaatgttggcagaagctattcgtcgtatcagcaacgaagagtctatttctgcaatgttc
agccattaatcaaaagcccaatcgaaagattgggtttttgatttctaatgtatggcattg
atttttagaaagaaaaattaattcttcccccataaatgggggaagtcccttcgtgaagcg
aaggggatggggcggaaaaggatatttaattctcccccatccgcccttcgggcaccttcc
cccgcaagcgggggaagaattttctttctttccctcaaacgagggaagaattgtaatttt
atattcatacaaatgatgtacccacttatcaaaaaagcactctttaatcttgatgcggaa
aacgcccatcaatttgctattcaatctttaaaattattcggcaaaaccccgttttctttg
gcttgttcgcttcccgacaatccgaccgaagtaatggggctgcgtttcaaaaaccctatc
ggtttagccgcaggggcggataaaaatggcgaggcgattgatggctttgctaaattgggg
ttcggttttattgaggttggcactgtcacccccgttgcacaagacggcaatccacgccca
cgacagttccgtattcttgaagctgaaggcattatcaaccgtaacggctttaataatctt
ggggttgatgtgctgattgaaaatgtaaaaaaggcaaaatataacggcattcttgggatc
aatatcgggaaaaacgcaatcaccccgattgaacatagcttggacgattatcaaatttgc
ttacgcaaagtctatccacacgccagttatgtgacggtcaatatctcgtcgccgaatacc
aaaaatctacgttctttacaatacggcgaagcacttgacgatctgttacgctcacttaaa
gccgaacaagcccaactttcgcaaaaatttggggtttataaaccgcttgtcttgaagatc
gcccccgatctcactgccgaagaaattgcttctgttgcggacagccttgtccatcaccaa
attgacgctgtgattgccggcaacactacactttcacgagatagcgtcgcaggcttgcct
tttgcggatcagcaaggggggctaagtggtaagccgttgaatgctctaagtactcaactt
atttcgcaactttctcaagaattaaacggcaaactgcctattatcggcagtggcggtatt
cattcggtccaatcagggcaagaaaaaatcaacgcaggggcaagtttattacaactctat
tctgcgatgatttatcaaggtcctgatttagtacggcagttggttaggaaaatttctatt
tagggatggttttacaaacttccaagagtcccccatccgcccttcgggcaccttccccca
tttatgggggaagtccccgagcttgcgaggggGatgggggctagcgaggggaatacacac
cagctaaacaatactcacatatcgatcaacatcaggaataaagtctgcttctttgctgta
tccaactgcaatggtatattcatagctacctgagccaatagcggtaacattcgtatttcc
ttttacaactgtcgcggcaatagaaatcactcctgatggcacctgtagagtaacaccatc
atccaccactactaaggatatttgttctgccctatgggcatcagtcttaatcgattgacg
ggtaccttccgtcatttcatattcccaactaaagctataatatctaacaatccctgattt
cttctaataacaagttgttcatcaacaattttagtgaaaaagactttaaggggttctcct
gatttatcaacaagatgataagttttacctgaagccgcagaaagtgttttattagtgagt
gataaaggaatagaggagtgcatagttaaaccttaatttgtcaaagaaaaaggaattccg
aaaccgtttgccaaaatggatatattgtattttaaggggggGtagtcaagcggaacgatg
tgtagcaaggcaatcaggaggtttagagaggtttttttgtggtgtatagactaaagtttt
tatggggctaataattagggggaaatcttaatgttttaaggctaagttagattaattgat
ttgataatctaacgtagcactttgcatttttaatatgttatcttgtcccatacacaacga
tagttttaccatgtgcagagattaacccttcatcctcaagcattttcaaaatacggccta
cagtttctcgtgagcaaccaaccatttgaccaatttcttggcgagtaattttaatctgca
taccctgagggtgagtcatcgcatcaggcattttagctaaattcatcaatgtttgagcaa
tacgacctgttacatcaaggaatgcaaggttactaacctgtcttgatgtcattcgtaaac
ggcgagccatctgagctgagagatacattaagatatcaggatttagatgaactaattgct
tgaattttttataagaaatttcagcaatttcacagttgcctttggttcttacccaagcag
tgcgaggctgagccttttcttcaaaaaggctgatttcaccgacaaattcgccttgtccta
aattggttaataacatctccttgccttcttcatccttgataaagacagacacagctccgc
tgacaatataaaacagtgattcagcatcttcacctgcgtgaattaaagtatattttgctg
gataacgatgaatatgacagtgagttaaaaaccattccaccgaaggatcgtgaatggatg
gtaatgggctgacatcttcaagctgtgcggttgagattgaaacatcttgcatagaaacct
ctataaatcatttatagttgatatagcttaatactacgtcaagaattttagcataaattt
acaaattccctaagaaagattttttatctttaatatcaatgctttcgtgcaattctgacc
aaacaattacaactttatcggcttttaactgagctaataaacgctctcgtttttctgcga
gcgtgagttctcgctccccataatctgttccttctcttaaaataaaagaatctaaaacat
tatatagggtgctttcttcaagttcttgccaagggataatcatctttttcctagtagaac
aatggcttaatcagttgccactgtttttcaaaatgttgatgttgattaaagccaaaattt
gagcgaacaaggcgtaaaaattgcccttcacagaaattcaccaagtaaccagccaatgct
cgttcatcagcaaaagctctgccctcacgcaatttacgcatttgcaataaattcataaat
tgcagttctaatccttcaaagaattttgcgacacgagctttgagtaactcatcttcaaac
attaatgcatgtcctgttagaatgcgtgtcacccctgggttcttttgtgcaaattctaag
atagtttgtaaaatcgcttttactgccaattcggtattttcttggcgtttacttgcattg
atatagctcgttaatgtcatctcaatccgttcaatcaaagcctcaaacatctttgtttta
cttgggaagtaacgatataacgccccttcagatacgccgaccgcttttgataatctttcg
gtcgtaacacgttgcataccttcttccgagttaagtagcccgattaagacttctagcact
tgttgctggcgttcttttaccgattttttcggcattttgataacaggttctgtcattttc
aatcctattgcttacctgaatgaccaaatccaccctcaccacgatctgtcgcagtaaact
cttctacaatgttaaattgtgcttgcaccactgggacaaacacgagctgtgcgatacgat
cacccacttcaacagtaaacggcttatcgctacggttccatagggaaaccattaatggac
cttgataatcgctgtcgattaagccaatcaagttacccaatacgatcccgtttttatgtc
caagccctgagcgaggcaaaatcaccgcggctaagtttggatcagcgatataaaccgaaa
tccccgttggaattaacactgtatgcccagcttctacggttaaaggttgctcaatcaatg
cacgtaaatctaaccctgctgaacctgttgttgcataggttggcaaaggaaattctgtgc
cgatacgtttatctaaaatttttaagtcgatttgtttcattattcttccttttacaaatt
tccaactaaagctgaccgcttgttaccaagatttcacaaggcaaccaaccgatttctttg
cctttactcactaatgcccattgataatgaagctccagtaattcaacaatatctcctttc
actaccgccaattccgttgggttgtaatcggtcactaaatgattcgctcggacaaaatgt
tcaggcacataagtgtgatagccctcaatttcacaagcataccaattcggatatttccga
caaggtgtaagcgctttgatttcagtgcctttcacaaaagtaggaaaaataccttcttca
atggtataagatgtagtgacctgtagtttcatattcgttccttagagatggcggtaatgt
tctacaatctcatccaccagcttttccgccaatttccctttctctgcaagcggtaagatc
ttttcaccattttgccaaaagagatggagtgtattttgatcttgcccgaacacctgcccg
ccagacacatcattggcacagattaaatccaaatttttacgttgtagcttatctttcgca
taatcagccacattttgcgtttccgcagcaaatcccaccacgaaagggcgattttgagta
agatgggctactgttgcaataatatcgggatttttcaccagttttaaagtaagttcatca
ttatcaccagttttcttaatcttctgttctgctacctgttccactcggtaatctgccacc
gccgcacagccgataaaaatcgcatttttctgtactaaattgaccgcttgttctgccatt
[truncated: 1,904,699 more chars]
